# Supplementary material for: Longitudinal single-cell analysis of a myeloma mouse model identifies subclonal molecular programs associated with progression
Source: Nat Commun. 2021 Nov 3;12:6322. doi: 10.1038/s41467-021-26598-w (PMC8566524; doi:10.1038/s41467-021-26598-w)
Supplement: Supplementary file 3 — Supplementary Data 1-11 [file 41467_2021_26598_MOESM3_ESM.xlsx]

## Sheet: SupData 1
SUPPLEMENTARY DATA 1. DESCRIPTION OF VKMYC STUDY COHORT WITH SCRNA-SEQ METRICS
DISEASE GROUP	SAMPLE ID	AGE	SEX	SEQ BATCH	TOTAL CELLS	TOTAL B LINEAGE CELLS	TOTAL PLASMA CELLS	MEAN NUM. GENES	MEAN NUM. UMIS	MEAN. PERC MITO	MEAN READ COUNT
Control	Cont1	55	M	Batch4	4495	364	44	1981.52	8599.55	4.04245	145114
Control	Cont2	63	M	Batch5	6733	983	72	1765.15	6700.19	3.75072	137536
Control	Cont3	72	F	Batch6	8383	631	148	1803.95	7886.81	4.8194	104380
early-MM	EMM1	31	F	Batch2	1192	251	46	3126.57	22035.1	3.48805	205804
early-MM	EMM2	27	F	Batch2	973	145	2	2698.5	12749	7.70196	188966
early-MM	EMM3	30	F	Batch2	886	113	7	2760.14	18203.7	3.35857	272889
early-MM	EMM4	33	F	Batch4	4922	534	73	2688.07	16615.8	4.83401	224560
early-MM	EMM5	33	F	Batch4	5323	926	83	3475.98	26679.9	4.27169	267625
intermediate-MM	IMM1	49	F	Batch1	8382	1434	297	2588.74	14220.7	4.31837	221175
intermediate-MM	IMM2	49	F	Batch1	9281	1539	155	2094.35	9109.61	4.28363	217566
intermediate-MM	IMM3	49	F	Batch1	9847	2096	201	2372	10932.7	5.42039	252808
active-MM	AMM1	74	F	Batch1	10245	2307	2008	2229.87	11845.3	5.47213	124539
active-MM	AMM2	61	F	Batch1	7149	1188	834	2437.06	13037.4	5.22909	128400
active-MM	AMM3	61	F	Batch1	9915	2029	1414	2581.7	14087.5	4.46843	151685
active-MM	AMM4	65	M	Batch7	4739	873	822	2454.03	15148	4.71326	71453.3
active-MM	AMM5	65	M	Batch7	2889	395	303	3180.11	22731.2	4.85065	225211
active-MM	AMM6	65	F	Batch7	5194	852	329	2406.45	14080.4	5.73096	71986.6
active-MM	AMM7	65	F	Batch7	4332	844	322	2216.97	11994.4	6.26063	86761.5

## Sheet: SupData 2
SUPPLEMENTARY DATA 2. DIFFERENTIALLY EXPRESSED GENES BETWEEN MALIGNANT CELLS OF EACH DISEASE STAGE GROUP AND NORMAL PLASMA CELLS
mPC in early-MM mice vs. normal PCs							mPC in intermediate-MM mice vs. normal PCs							mPC in active-MM mice vs. normal PCs
	p_val	avg_logFC	pct.1	pct.2	p_val_adj			p_val	avg_logFC	pct.1	pct.2	p_val_adj			p_val	avg_logFC	pct.1	pct.2	p_val_adj
Pet2	1.8e-47	4.14752	0.36	0.005	3.19e-43		Cyp2b10	2.44e-67	3.46666	0.508	0.042	4.33e-63		Gm2115	9.6e-74	4.13066	0.405	0.009	1.71e-69
Gm684	5.75e-35	3.35586	0.302	0.012	1.02e-30		Ccdc68	5.97e-64	3.12626	0.436	0.009	1.06e-59		Cyp2b10	7.2e-125	3.7163	0.601	0.042	1.28e-120
Ovol3	1.03e-71	3.17262	0.57	0.017	1.83e-67		Ovol3	7.07e-65	3.12235	0.46	0.017	1.26e-60		Ccdc68	1.1e-99	3.33735	0.499	0.009	1.95e-95
Pgam2	4.23e-76	3.1327	0.657	0.038	7.5e-72		Klra17	5.11e-84	3.07286	0.6	0.04	9.07e-80		Ovol3	1.44e-85	3.22358	0.462	0.017	2.56e-81
Fam162b	3.98e-67	2.78829	0.57	0.026	7.07e-63		Negr1	5.58e-67	3.01531	0.479	0.019	9.9e-63		Negr1	1.84e-82	3.04051	0.455	0.019	3.26e-78
Slc7a8	1.58e-43	2.68496	0.378	0.016	2.8e-39		Fam162b	5.38e-73	2.89082	0.521	0.026	9.56e-69		Ermn	1.69e-56	2.95919	0.336	0.009	3.01e-52
Negr1	6.63e-60	2.6396	0.506	0.019	1.18e-55		Pgam2	1.17e-77	2.82463	0.571	0.038	2.08e-73		Car11	2.43e-69	2.85305	0.406	0.019	4.31e-65
Cyp2b10	4.14e-42	2.61705	0.442	0.042	7.36e-38		Car11	7.53e-51	2.69395	0.388	0.019	1.34e-46		Pgam2	2.42e-99	2.84351	0.535	0.038	4.29e-95
Pgm2l1	1.73e-83	2.49001	0.75	0.049	3.08e-79		Pgm2l1	2.74e-92	2.61898	0.664	0.049	4.86e-88		2300002M23Rik	1.97e-79	2.72325	0.446	0.021	3.5e-75
Eno3	4.51e-36	2.40975	0.314	0.012	8.01e-32		F11r	1.12e-48	2.61371	0.375	0.019	1.99e-44		Klra17	3.64e-81	2.71885	0.475	0.04	6.46e-77
Cldn7	7.35e-95	2.35587	0.878	0.078	1.31e-90		B3galnt1	2.76e-61	2.57399	0.463	0.026	4.9e-57		Pgm2l1	6.73e-137	2.68816	0.656	0.049	1.19e-132
Ly6c1	1.15e-60	2.27557	0.576	0.036	2.04e-56		Ly6c1	1.15e-52	2.52718	0.436	0.036	2.04e-48		Cldn7	1.23e-224	2.66501	0.86	0.078	2.18e-220
MYC	7.57e-81	2.23233	1	0.441	1.34e-76		Cldn7	2.96e-132	2.51702	0.865	0.078	5.26e-128		Mgarp	2.79e-81	2.62375	0.469	0.031	4.96e-77
Ccdc68	9.5e-46	2.23232	0.366	0.009	1.69e-41		2300002M23Rik	1.39e-56	2.42377	0.424	0.021	2.46e-52		Syngr1	1.35e-115	2.54831	0.595	0.047	2.39e-111
Klra17	6.53e-38	2.1626	0.419	0.04	1.16e-33		Tmem37	2.47e-43	2.29072	0.35	0.021	4.38e-39		Fam162b	1.86e-74	2.54224	0.435	0.026	3.3e-70
Ly6c2	9.43e-68	2.13648	1	0.875	1.67e-63		Mgarp	1.61e-44	2.28167	0.379	0.031	2.86e-40		F11r	1.06e-51	2.53214	0.331	0.019	1.88e-47
Car11	1.91e-39	2.10299	0.366	0.019	3.39e-35		Cd59a	2.33e-85	2.24293	0.688	0.087	4.13e-81		Tmem37	8.39e-61	2.39954	0.377	0.021	1.49e-56
B3galnt1	6.92e-50	2.08863	0.465	0.026	1.23e-45		Syngr1	3.21e-54	2.19439	0.467	0.047	5.69e-50		B3galnt1	1.87e-66	2.39075	0.405	0.026	3.33e-62
Syngr1	7.85e-59	2.0867	0.593	0.047	1.39e-54		Snrpn	2.86e-35	2.17188	0.309	0.026	5.09e-31		MYC	9.69e-308	2.36435	1	0.441	1.72e-303
Matk	1.56e-42	2.08031	0.43	0.031	2.76e-38		Hepacam2	1.11e-100	2.07038	0.815	0.139	1.96e-96		Cd59a	2.48e-118	2.19976	0.645	0.087	4.4e-114
Il10	3.26e-32	2.07824	0.331	0.024	5.79e-28		Cped1	5.88e-79	2.0143	0.679	0.09	1.04e-74		Snrpn	6.26e-47	2.18055	0.322	0.026	1.11e-42
Pvr	1.6e-39	2.04368	0.36	0.017	2.84e-35		Slamf9	9.73e-89	1.9881	0.763	0.135	1.73e-84		Slamf9	5.36e-165	2.11868	0.795	0.135	9.51e-161
Slamf9	1.8e-73	2.00032	0.866	0.135	3.19e-69		Ly6c2	1.23e-128	1.9764	0.995	0.875	2.19e-124		Hepacam2	4.48e-156	1.97912	0.787	0.139	7.96e-152
Snrpn	8.08e-31	1.99663	0.326	0.026	1.43e-26		Filip1	8.36e-41	1.96684	0.381	0.043	1.48e-36		Filip1	1.82e-56	1.97067	0.39	0.043	3.24e-52
Tmem37	4.68e-48	1.97825	0.436	0.021	8.31e-44		Tg	3.63e-81	1.87881	0.688	0.094	6.45e-77		Zfp428	2.01e-59	1.89526	0.421	0.054	3.56e-55
F11r	2.03e-36	1.96551	0.343	0.019	3.61e-32		Pld4	5.83e-101	1.855	0.871	0.193	1.04e-96		Cped1	3.18e-98	1.89014	0.606	0.09	5.65e-94
Nol3	8.01e-46	1.90729	0.506	0.047	1.42e-41		Gpm6a	1.7e-65	1.84	0.591	0.073	3.03e-61		Ccne1	3.22e-51	1.85791	0.471	0.125	5.71e-47
Rab11fip4	1.99e-31	1.90565	0.314	0.021	3.53e-27		Pon3	1.03e-129	1.83114	0.975	0.432	1.83e-125		Camk2n1	2.45e-53	1.83615	0.388	0.05	4.35e-49
Tulp3	8.95e-40	1.9001	0.407	0.03	1.59e-35		Spon1	1.18e-57	1.80854	0.542	0.069	2.09e-53		Grhpr	4.69e-80	1.82595	0.526	0.073	8.33e-76
Chst1	3.68e-78	1.89575	0.895	0.134	6.53e-74		MYC	3.25e-133	1.79897	1	0.441	5.78e-129		Smim13	3.56e-48	1.81176	0.356	0.043	6.32e-44
AI427809	4.52e-30	1.88695	0.314	0.024	8.03e-26		Grhpr	1.48e-58	1.76978	0.553	0.073	2.63e-54		Akr1b3	4.33e-243	1.81011	0.967	0.502	7.68e-239
Camk2n1	1.15e-43	1.7783	0.5	0.05	2.04e-39		Amica1	9.32e-42	1.76542	0.402	0.049	1.65e-37		Tg	4.61e-111	1.80873	0.639	0.094	8.18e-107
2300002M23Rik	2.32e-36	1.76847	0.349	0.021	4.11e-32		Ccne1	3e-28	1.74086	0.445	0.125	5.33e-24		Ctsw	3.1e-131	1.78937	0.752	0.16	5.5e-127
Spon1	2e-60	1.73339	0.68	0.069	3.54e-56		Ypel2	5.46e-56	1.73895	0.558	0.083	9.7e-52		Pld4	1.97e-160	1.74498	0.83	0.193	3.5e-156
Pld4	2.58e-64	1.71035	0.89	0.193	4.59e-60		Hist2h2aa1	3.81e-83	1.72914	0.849	0.238	6.77e-79		Amica1	4.53e-51	1.72429	0.377	0.049	8.04e-47
Filip1	1.21e-33	1.65615	0.401	0.043	2.15e-29		Ctsw	5.55e-75	1.72182	0.752	0.16	9.85e-71		Alpl	1.91e-62	1.70736	0.454	0.069	3.39e-58
Mgarp	2.79e-31	1.65367	0.349	0.031	4.95e-27		Ggh	1.02e-77	1.6503	0.763	0.167	1.81e-73		Ankrd55	1.35e-37	1.70056	0.304	0.042	2.39e-33
Tg	3.46e-64	1.65365	0.756	0.094	6.14e-60		Zfp428	1.14e-34	1.59988	0.37	0.054	2.03e-30		Pon3	1.58e-230	1.6866	0.973	0.432	2.81e-226
Grhpr	3.14e-52	1.65205	0.634	0.073	5.57e-48		Akr1b3	2.27e-103	1.58649	0.939	0.502	4.03e-99		Ly6c2	3.78e-248	1.66448	0.998	0.875	6.71e-244
Vegfa	3.07e-26	1.64709	0.302	0.03	5.45e-22		Cd99l2	5.39e-33	1.54491	0.381	0.068	9.58e-29		Ada	1.54e-125	1.6392	0.783	0.241	2.73e-121
Rap2a	1.99e-36	1.63636	0.395	0.033	3.53e-32		Smim13	1.12e-29	1.5284	0.314	0.043	1.99e-25		Cmtm4	2.09e-42	1.62188	0.329	0.042	3.71e-38
Ccnd2	1.88e-59	1.58645	0.948	0.469	3.33e-55		Nme2	1.91e-103	1.5089	0.966	0.458	3.39e-99		Nol3	5.04e-37	1.58015	0.308	0.047	8.94e-33
Zcwpw1	8.3e-32	1.53825	0.32	0.023	1.47e-27		Ada	8.6e-64	1.50324	0.765	0.241	1.53e-59		Spon1	2e-65	1.55917	0.473	0.069	3.56e-61
Rgs3	2.57e-28	1.53774	0.32	0.03	4.57e-24		Rpia	4.03e-72	1.46496	0.862	0.408	7.16e-68		Gpm6a	1.9e-62	1.51568	0.467	0.073	3.37e-58
Kremen1	5.62e-31	1.50221	0.384	0.043	9.98e-27		Ly6k	2e-17	1.44571	0.334	0.115	3.55e-13		Cd99l2	4.52e-43	1.50729	0.367	0.068	8.03e-39
Apobec1	5.76e-29	1.4851	0.401	0.056	1.02e-24		Upb1	1.05e-31	1.44455	0.388	0.076	1.86e-27		Chst1	3.17e-133	1.5058	0.76	0.134	5.63e-129
Akr1b3	2.67e-49	1.45732	0.965	0.502	4.73e-45		Camk2n1	4.1e-26	1.43259	0.302	0.05	7.29e-22		Samd8	8.88e-51	1.48621	0.421	0.078	1.58e-46
Cd59a	5.3e-34	1.45055	0.517	0.087	9.42e-30		Epcam	3.72e-104	1.42142	0.966	0.477	6.6e-100		Smagp	2.21e-50	1.4768	0.408	0.069	3.92e-46
Smim13	1.71e-28	1.44113	0.366	0.043	3.04e-24		Hist1h2bc	8.58e-50	1.40565	0.664	0.191	1.52e-45		Crlf1	7.11e-62	1.44183	0.487	0.092	1.26e-57
Slc39a14	1.84e-30	1.4216	0.384	0.043	3.26e-26		Fads3	1.63e-32	1.39938	0.37	0.061	2.89e-28		Zbp1	2.94e-156	1.43795	0.909	0.406	5.23e-152
Hepacam2	4.8e-54	1.41528	0.808	0.139	8.51e-50		Dynll2	6.16e-64	1.36714	0.781	0.219	1.09e-59		Dynll2	2.27e-124	1.43138	0.797	0.219	4.04e-120
Guca1a	1.4e-39	1.41396	0.541	0.071	2.48e-35		Chst1	5.48e-79	1.365	0.772	0.134	9.74e-75		Fads3	1.45e-42	1.41087	0.358	0.061	2.57e-38
Hivep3	6.88e-39	1.40386	0.529	0.069	1.22e-34		Grn	5.28e-102	1.35693	0.975	0.512	9.38e-98		Epcam	4.17e-209	1.39745	0.971	0.477	7.4e-205
Bank1	8.31e-27	1.39794	0.36	0.047	1.47e-22		Ggta1	2.68e-38	1.35588	0.551	0.144	4.76e-34		Rangrf	1.07e-53	1.36966	0.448	0.085	1.89e-49
Cpeb3	3.25e-47	1.37997	0.651	0.094	5.77e-43		Tob1	4.33e-48	1.35366	0.625	0.156	7.69e-44		Hmces	9.93e-100	1.36131	0.718	0.191	1.76e-95
Sel1l	3.3e-61	1.36112	0.977	0.701	5.86e-57		Tsc22d1	2.42e-25	1.34701	0.321	0.062	4.3e-21		Ccnd2	1.31e-203	1.33831	0.979	0.469	2.33e-199
Mt2	1.43e-35	1.35051	0.901	0.498	2.54e-31		Ccnd2	8.83e-97	1.33023	0.966	0.469	1.57e-92		Mt1	1.69e-137	1.33082	0.98	0.66	2.99e-133
Mgmt	3.1e-36	1.34731	0.401	0.035	5.5e-32		Hsd11b1	2.03e-55	1.31183	0.754	0.22	3.6e-51		Cpeb3	3.95e-53	1.31171	0.452	0.094	7.01e-49
Ypel2	7.3e-39	1.34367	0.564	0.083	1.3e-34		Alpl	4.75e-30	1.30276	0.37	0.069	8.43e-26		Ypel2	8.62e-45	1.30437	0.405	0.083	1.53e-40
Amica1	1.2e-33	1.30852	0.424	0.049	2.14e-29		Hmces	2.91e-57	1.30137	0.716	0.191	5.16e-53		Cox4i2	3.03e-45	1.29381	0.391	0.075	5.37e-41
Ssx2ip	1.94e-29	1.30771	0.39	0.049	3.45e-25		Dynlt1b	4.5e-29	1.29485	0.368	0.069	7.99e-25		Lrrc28	2.54e-35	1.28899	0.338	0.071	4.51e-31
Stk35	1.1e-26	1.30541	0.32	0.033	1.96e-22		Hmga1	3.91e-28	1.27004	0.391	0.087	6.95e-24		Upb1	6.16e-34	1.28871	0.333	0.076	1.09e-29
Psat1	1.08e-33	1.3044	0.576	0.109	1.93e-29		Samd8	6.42e-31	1.2679	0.395	0.078	1.14e-26		Gdap2	2.45e-64	1.27463	0.558	0.139	4.35e-60
Upb1	1.15e-30	1.2986	0.471	0.076	2.04e-26		mt-Atp8	3.98e-85	1.24244	0.998	0.755	7.07e-81		Ece2	1.56e-36	1.27175	0.336	0.066	2.77e-32
Usp2	8.5e-30	1.29219	0.349	0.035	1.51e-25		Mt1	2.05e-30	1.24024	0.939	0.66	3.64e-26		Slc25a39	1.92e-83	1.26913	0.641	0.153	3.4e-79
Cln8	5.83e-29	1.29218	0.36	0.04	1.03e-24		H2-T24	1.47e-33	1.23336	0.42	0.082	2.62e-29		Rpia	2.12e-99	1.26117	0.834	0.408	3.76e-95
Fgd2	7.03e-35	1.29098	0.436	0.049	1.25e-30		Guca1a	2.58e-31	1.22944	0.388	0.071	4.59e-27		Hist1h2bc	1.46e-59	1.25032	0.588	0.191	2.58e-55
Ece2	2.47e-35	1.2907	0.488	0.066	4.39e-31		Fut1	2.07e-36	1.20087	0.465	0.095	3.68e-32		Mt2	2.99e-123	1.24785	0.935	0.498	5.3e-119
Aldh4a1	3.13e-26	1.28151	0.343	0.042	5.56e-22		Lamc1	4.53e-25	1.19738	0.302	0.052	8.05e-21		Psat1	7.15e-43	1.23262	0.426	0.109	1.27e-38
Pon3	7.18e-51	1.27377	0.953	0.432	1.27e-46		Oosp1	8.32e-76	1.19379	0.928	0.429	1.48e-71		Aldh7a1	1.03e-46	1.2241	0.44	0.102	1.84e-42
Alpl	8.87e-32	1.25925	0.465	0.069	1.57e-27		Zbp1	5.16e-63	1.19204	0.88	0.406	9.15e-59		Gbp3	8.96e-32	1.22284	0.335	0.082	1.59e-27
Slc25a39	6.93e-52	1.2491	0.826	0.153	1.23e-47		Mt2	4.83e-36	1.19161	0.856	0.498	8.57e-32		Ggta1	1.31e-54	1.2205	0.524	0.144	2.32e-50
Cmtm4	1.27e-29	1.24513	0.372	0.042	2.25e-25		Crlf1	3.24e-35	1.19019	0.454	0.092	5.75e-31		Hk2	1.6e-43	1.21803	0.444	0.125	2.84e-39
Crlf1	1.8e-37	1.24214	0.576	0.092	3.2e-33		Cpeb3	9.61e-31	1.18806	0.418	0.094	1.71e-26		Cd3eap	2.34e-30	1.20867	0.308	0.069	4.15e-26
Cped1	4.51e-35	1.23368	0.552	0.09	8.01e-31		Sel1l	1.55e-96	1.18608	0.971	0.701	2.74e-92		Enah	5.51e-48	1.20283	0.422	0.083	9.79e-44
Arhgap6	1.16e-26	1.22705	0.378	0.052	2.06e-22		Gm10076	6.02e-122	1.18599	0.998	0.976	1.07e-117		Grn	7.27e-173	1.1964	0.961	0.512	1.29e-168
Il5ra	6.2e-27	1.22293	0.372	0.05	1.1e-22		Psat1	1.36e-30	1.18539	0.445	0.109	2.41e-26		Rsph1	4.03e-54	1.17087	0.51	0.127	7.15e-50
Ggta1	1.69e-34	1.21732	0.651	0.144	3e-30		Ube2l6	2.94e-33	1.18507	0.442	0.095	5.22e-29		Sel1l	2.32e-206	1.16521	0.986	0.701	4.12e-202
Zfp428	5.28e-35	1.20195	0.453	0.054	9.38e-31		Phb	2.73e-55	1.17007	0.756	0.207	4.85e-51		Pnpo	4.27e-52	1.16408	0.471	0.108	7.58e-48
Rrp8	2.19e-22	1.19237	0.32	0.045	3.89e-18		Aldh7a1	4.36e-32	1.16955	0.449	0.102	7.74e-28		Guca1a	1.68e-32	1.16383	0.325	0.071	2.98e-28
Gpm6a	1.09e-38	1.18858	0.541	0.073	1.93e-34		Uba52	9.21e-124	1.1658	1	0.918	1.64e-119		Tspan15	1.54e-53	1.15051	0.526	0.142	2.73e-49
Zbp1	2.61e-40	1.18282	0.907	0.406	4.64e-36		Cd164	5.25e-65	1.15887	0.896	0.417	9.32e-61		Gm10076	5.51e-154	1.10562	0.995	0.976	9.78e-150
Sdc3	7.65e-40	1.17915	0.552	0.076	1.36e-35		Rps18-ps3	2.85e-62	1.15229	0.862	0.352	5.06e-58		Apex1	1.92e-46	1.10174	0.457	0.113	3.41e-42
Itgb5	2.35e-25	1.17706	0.326	0.038	4.17e-21		Crem	5.69e-40	1.14323	0.619	0.177	1.01e-35		Ttc19	1.93e-64	1.09067	0.592	0.158	3.43e-60
Tob1	1.83e-32	1.17265	0.663	0.156	3.25e-28		Lars2	1.2e-29	1.13495	0.449	0.118	2.14e-25		Timm10	1.57e-54	1.08484	0.501	0.118	2.79e-50
Irs2	1.93e-28	1.14683	0.616	0.155	3.43e-24		Stard5	6.83e-59	1.12892	0.801	0.234	1.21e-54		Stard5	5.01e-78	1.08451	0.71	0.234	8.89e-74
Polr1a	6.56e-25	1.14194	0.349	0.047	1.16e-20		Gm10709	2.17e-33	1.11476	0.494	0.125	3.85e-29		Fut1	2.75e-41	1.08263	0.405	0.095	4.88e-37
Nedd4	6.36e-40	1.13596	0.64	0.106	1.13e-35		Hivep3	7.53e-24	1.10827	0.33	0.069	1.34e-19		Mrpl37	5.12e-60	1.08183	0.595	0.179	9.09e-56
Rangrf	2.24e-37	1.12583	0.564	0.085	3.97e-33		Slc25a39	6.09e-45	1.10077	0.619	0.153	1.08e-40		Nedd4	1.76e-40	1.07344	0.419	0.106	3.13e-36
Hk2	3.22e-26	1.12321	0.535	0.125	5.71e-22		Gm28727	4.78e-23	1.0963	0.305	0.061	8.49e-19		Gbp7	3.54e-41	1.06573	0.418	0.106	6.29e-37
Ada	2.45e-28	1.10753	0.744	0.241	4.36e-24		Cox4i2	4.12e-30	1.09116	0.384	0.075	7.31e-26		Cd164	2.25e-109	1.04573	0.875	0.417	3.99e-105
Ggh	6.42e-40	1.10135	0.738	0.167	1.14e-35		Gbp3	2.24e-19	1.08383	0.314	0.082	3.98e-15		Ergic1	8.48e-124	1.0392	0.916	0.531	1.5e-119
Rab20	2.44e-29	1.09392	0.453	0.071	4.33e-25		Gm10020	3.35e-59	1.0689	0.874	0.335	5.96e-55		Ube2l6	8.92e-37	1.039	0.382	0.095	1.58e-32
Hist1h2bc	2.72e-23	1.09087	0.61	0.191	4.83e-19		Enah	6.66e-29	1.068	0.395	0.083	1.18e-24		Ppp1r14b	6.23e-89	1.03565	0.802	0.339	1.11e-84
Smagp	1.99e-25	1.08621	0.413	0.069	3.53e-21		Il13ra1	3.26e-37	1.06774	0.569	0.151	5.79e-33		Crem	1.68e-53	1.02732	0.569	0.177	2.98e-49
Serf1	2.37e-35	1.08133	0.61	0.113	4.21e-31		Hist1h2ap	3.44e-33	1.06391	0.648	0.252	6.1e-29		Hsd11b1	1.7e-53	1.0247	0.608	0.22	3.01e-49
Ccne1	3.88e-17	1.07969	0.448	0.125	6.89e-13		Tmem38b	4.95e-38	1.05776	0.589	0.16	8.79e-34		Sigmar1	6.59e-47	1.01679	0.457	0.111	1.17e-42
Cd99l2	3.78e-24	1.07058	0.395	0.068	6.72e-20		Cinp	3.58e-24	1.05726	0.361	0.087	6.36e-20		Yars	8.4e-61	1.01432	0.614	0.191	1.49e-56
Mt1	1.74e-28	1.07011	0.948	0.66	3.08e-24		Rsph1	2.9e-31	1.05553	0.49	0.127	5.14e-27		Serf1	7.75e-43	1.00943	0.441	0.113	1.38e-38
Ppp1r14b	1.52e-39	1.06665	0.924	0.339	2.7e-35		Ece2	3.37e-23	1.05249	0.316	0.066	5.99e-19		Nup85	1.21e-25	1.00441	0.308	0.087	2.16e-21
Dynll2	1.68e-31	1.05285	0.767	0.219	2.98e-27		Pnpo	2.61e-32	1.04207	0.463	0.108	4.63e-28		Nhp2	8.67e-95	0.997457	0.831	0.363	1.54e-90
Cox4i2	9.41e-36	1.04414	0.517	0.075	1.67e-31		Tmx4	2.86e-24	1.03442	0.485	0.158	5.09e-20		Ggh	1.27e-63	0.997451	0.589	0.167	2.25e-59
Tsc22d1	1.42e-18	1.02621	0.326	0.062	2.52e-14		Pcgf5	1.29e-23	1.02595	0.332	0.071	2.28e-19		Nmd3	4.79e-43	0.994293	0.501	0.155	8.5e-39
Rpl28	6.97e-77	1.02135	1	0.993	1.24e-72		Smagp	1.39e-20	1.01806	0.302	0.069	2.47e-16		Sdc3	9.17e-35	0.982423	0.344	0.076	1.63e-30
Scd2	8.39e-33	1.01879	0.651	0.142	1.49e-28		Atf3	2.17e-21	1.01511	0.314	0.071	3.85e-17		Slc25a33	5.47e-38	0.974488	0.386	0.089	9.71e-34
Ankrd55	5.57e-22	1.01545	0.308	0.042	9.89e-18		Nudcd2	2.41e-30	1.01188	0.521	0.155	4.28e-26		Spcs3	1.14e-183	0.97348	0.988	0.816	2.02e-179
Eef1b2	1.83e-70	1.01171	1	0.924	3.24e-66		Bysl	2.56e-22	1.00737	0.379	0.102	4.55e-18		Ctsz	4.2e-141	0.971686	0.956	0.635	7.45e-137
Cnpy3	1.3e-20	1.00381	0.39	0.078	2.3e-16		Yars	3.94e-37	0.999297	0.621	0.191	6.99e-33		Bmi1	9.54e-60	0.965452	0.614	0.193	1.69e-55
Grn	4.05e-38	1.00178	0.971	0.512	7.18e-34		Ndfip1	2.81e-59	0.998544	0.916	0.448	4.99e-55		Psip1	1.95e-105	0.961222	0.915	0.531	3.46e-101
Rpia	6.71e-27	1.00141	0.86	0.408	1.19e-22		Gbp7	3.38e-25	0.996342	0.404	0.106	6.01e-21		Ppt2	1.4e-31	0.956226	0.36	0.095	2.49e-27
Ttc19	7.83e-37	0.992883	0.733	0.158	1.39e-32		Nedd4	1.09e-26	0.987661	0.42	0.106	1.93e-22		Pno1	2.46e-39	0.940554	0.471	0.148	4.37e-35
Cdc16	3.89e-28	0.98519	0.576	0.123	6.9e-24		Cd274	2.21e-20	0.985001	0.352	0.099	3.92e-16		Rnaseh2b	5.11e-38	0.937955	0.444	0.132	9.07e-34
Epcam	1.21e-37	0.983574	0.93	0.477	2.14e-33		Rangrf	1.02e-24	0.980699	0.368	0.085	1.81e-20		Cyb5r1	1.09e-26	0.936634	0.304	0.078	1.93e-22
Apoa2	1.2e-20	0.979232	0.32	0.05	2.13e-16		Rexo2	1.96e-116	0.979468	0.993	0.953	3.49e-112		Cnpy3	2.64e-26	0.934411	0.302	0.078	4.69e-22
Smyd5	1.29e-20	0.964168	0.302	0.043	2.28e-16		Bmi1	2.05e-39	0.974712	0.648	0.193	3.63e-35		Tmem238	1.92e-51	0.934269	0.6	0.222	3.41e-47
Pnpo	3.41e-33	0.951628	0.581	0.108	6.05e-29		Wdr3	2.31e-27	0.971757	0.402	0.094	4.1e-23		Tmem9	6.39e-55	0.931768	0.592	0.189	1.13e-50
Ctsw	5.35e-30	0.948768	0.669	0.16	9.49e-26		Wdr77	8.92e-22	0.970555	0.368	0.102	1.58e-17		Tmx4	7.69e-24	0.927851	0.394	0.158	1.37e-19
Aldh7a1	4.15e-28	0.941752	0.523	0.102	7.37e-24		Spcs3	1.16e-86	0.959933	0.989	0.816	2.06e-82		Cd320	4.64e-37	0.92654	0.416	0.111	8.23e-33
Rsph1	1.73e-34	0.940036	0.651	0.127	3.07e-30		Tmem238	3.17e-35	0.956999	0.646	0.222	5.63e-31		Tmem38b	5.64e-45	0.920509	0.515	0.16	1e-40
Hras	1.9e-35	0.939738	0.634	0.115	3.38e-31		Nmd3	2.29e-25	0.955733	0.488	0.155	4.07e-21		Ndufa1	3.69e-222	0.911989	0.997	0.934	6.54e-218
Creld2	9.24e-34	0.93156	0.983	0.905	1.64e-29		Apex1	2.62e-30	0.954545	0.465	0.113	4.65e-26		Vkorc1	2.39e-39	0.90595	0.489	0.167	4.24e-35
Hist1h2ap	1.89e-11	0.930247	0.599	0.252	3.36e-07		Lmo2	2.22e-33	0.948363	0.573	0.168	3.94e-29		Ndfip1	5.89e-88	0.905009	0.858	0.448	1.05e-83
BC035044	7.33e-18	0.927012	0.343	0.073	1.3e-13		Praf2	1.13e-31	0.945499	0.558	0.167	2.01e-27		Oosp1	3.98e-95	0.897686	0.884	0.429	7.07e-91
Oosp1	4.69e-34	0.924401	0.942	0.429	8.32e-30		Gdap2	4.71e-27	0.945458	0.479	0.139	8.37e-23		Wdr3	2.1e-29	0.890234	0.342	0.094	3.73e-25
Enah	1.08e-23	0.923298	0.43	0.083	1.92e-19		Igtp	3.86e-27	0.945218	0.515	0.165	6.86e-23		Ccdc86	6.13e-27	0.89014	0.312	0.082	1.09e-22
Hmces	7.84e-30	0.921497	0.721	0.191	1.39e-25		G6pc3	4.13e-27	0.941686	0.449	0.118	7.34e-23		Igtp	1.57e-34	0.885544	0.466	0.165	2.78e-30
Rasip1	1.53e-24	0.915548	0.413	0.071	2.72e-20		Gm10073	1.57e-93	0.941197	0.989	0.887	2.78e-89		Phf10	1.74e-25	0.882781	0.307	0.083	3.08e-21
Timm10	1.73e-33	0.915316	0.616	0.118	3.07e-29		Sigmar1	3.25e-31	0.93815	0.463	0.111	5.77e-27		Rexo2	7.42e-231	0.881377	0.997	0.953	1.32e-226
Samd8	2.53e-24	0.90699	0.43	0.078	4.5e-20		Tmem9	1.44e-34	0.936094	0.607	0.189	2.56e-30		Mvb12b	6.38e-27	0.881136	0.338	0.101	1.13e-22
Rplp1	6.79e-72	0.905682	1	0.998	1.21e-67		Pgk1	6.21e-38	0.927874	0.664	0.207	1.1e-33		Pfkp	9.51e-43	0.873399	0.509	0.161	1.69e-38
Lrrc28	2.88e-17	0.904741	0.337	0.071	5.12e-13		Pno1	5.92e-27	0.925366	0.49	0.148	1.05e-22		Cinp	1.97e-26	0.872399	0.317	0.087	3.49e-22
Cyb5r1	3.59e-28	0.9045	0.465	0.078	6.37e-24		As3mt	3.7e-23	0.922611	0.409	0.118	6.57e-19		Gm10263	2.72e-52	0.871904	0.613	0.217	4.83e-48
Cd274	1.02e-21	0.89671	0.448	0.099	1.81e-17		Htatip2	3.9e-46	0.921366	0.856	0.424	6.92e-42		Lmo2	1.15e-43	0.868277	0.523	0.168	2.04e-39
Ica1	5.03e-24	0.892858	0.39	0.064	8.93e-20		Tspan15	7.77e-25	0.917873	0.467	0.142	1.38e-20		Bysl	1.09e-24	0.865294	0.331	0.102	1.94e-20
Slc25a33	7.89e-32	0.891035	0.529	0.089	1.4e-27		Cxcl2	9.15e-29	0.913758	0.501	0.137	1.62e-24		Leprotl1	8.77e-67	0.863649	0.782	0.359	1.56e-62
Fdx1l	4.35e-32	0.88788	0.86	0.253	7.72e-28		Alg8	1.07e-20	0.90761	0.361	0.102	1.89e-16		Hras	7.93e-32	0.859256	0.394	0.115	1.41e-27
Snhg6	2.69e-31	0.882898	0.762	0.198	4.78e-27		Mrpl37	9.84e-28	0.906677	0.537	0.179	1.75e-23		Ncbp2	1.61e-44	0.857155	0.597	0.231	2.86e-40
Lamc1	7.73e-28	0.88033	0.39	0.052	1.37e-23		Usp50	6.67e-49	0.90108	0.858	0.38	1.18e-44		Zfp593	5.28e-34	0.854382	0.405	0.116	9.38e-30
Oosp2	7.1e-21	0.875136	0.308	0.045	1.26e-16		Timm10	3.76e-26	0.898994	0.436	0.118	6.67e-22		Crb3	5.84e-25	0.852751	0.326	0.101	1.04e-20
Mid1	2.79e-28	0.872882	0.576	0.122	4.96e-24		Dynlt1c	2.37e-19	0.897299	0.33	0.089	4.21e-15		Wdr77	9.08e-27	0.842927	0.34	0.102	1.61e-22
Lmo2	2.38e-28	0.861769	0.669	0.168	4.23e-24		Neat1	6.04e-54	0.89565	0.939	0.576	1.07e-49		Gpr89	2.69e-31	0.837352	0.389	0.118	4.77e-27
Pno1	2.7e-28	0.85868	0.634	0.148	4.79e-24		Ndufa1	6.86e-109	0.89241	0.993	0.934	1.22e-104		Gnl3	1.06e-70	0.836417	0.798	0.363	1.88e-66
Pmm1	1.03e-24	0.858466	0.419	0.073	1.83e-20		Prdx4	1.33e-87	0.892074	0.984	0.84	2.37e-83		Slc48a1	1.25e-51	0.834102	0.68	0.281	2.23e-47
Cd3eap	3.75e-19	0.850055	0.355	0.069	6.66e-15		Degs1	1.18e-40	0.887193	0.871	0.474	2.09e-36		Usp50	4.23e-64	0.83154	0.787	0.38	7.52e-60
Rps17	2.15e-74	0.844946	1	0.997	3.81e-70		Mrpl17	2.29e-44	0.886265	0.831	0.377	4.07e-40		Snhg9	2.1e-35	0.831521	0.501	0.193	3.72e-31
Slc7a7	9.85e-27	0.844845	0.436	0.071	1.75e-22		Ctsz	5.45e-67	0.879762	0.964	0.635	9.68e-63		Pole3	5.58e-49	0.83059	0.612	0.219	9.9e-45
Tgif1	1.22e-19	0.843034	0.32	0.054	2.16e-15		Cyb5r1	1.83e-18	0.877906	0.302	0.078	3.25e-14		Rnf187	1.21e-76	0.830298	0.895	0.62	2.15e-72
Csrnp1	9.65e-26	0.841537	0.791	0.259	1.71e-21		Slc31a1	2.52e-34	0.873411	0.648	0.214	4.48e-30		U2af1	1.77e-87	0.828507	0.896	0.514	3.14e-83
Gm10263	2.07e-26	0.840766	0.721	0.217	3.68e-22		Nhp2	6.38e-44	0.869275	0.833	0.363	1.13e-39		Dgcr6	1.13e-51	0.820844	0.606	0.201	2.01e-47
Ergic1	1.49e-30	0.839697	0.948	0.531	2.64e-26		Hk2	6.22e-17	0.86725	0.361	0.125	1.11e-12		Zfp467	3.54e-43	0.819133	0.499	0.151	6.29e-39
Dbp	2.53e-22	0.837941	0.355	0.057	4.49e-18		H1f0	2.2e-29	0.862104	0.648	0.264	3.9e-25		Slpi	6.54e-44	0.81578	0.994	0.964	1.16e-39
Snhg12	5.25e-25	0.836201	0.424	0.073	9.31e-21		Rnaseh2b	9.2e-23	0.859852	0.431	0.132	1.63e-18		Htatip2	7.63e-70	0.813342	0.82	0.424	1.35e-65
Phf10	6.66e-27	0.834969	0.471	0.083	1.18e-22		Cd320	4.03e-24	0.852927	0.415	0.111	7.15e-20		Eif4ebp1	1.37e-61	0.812662	0.783	0.365	2.44e-57
Apex1	7.58e-26	0.831195	0.529	0.113	1.35e-21		Wdr12	4.74e-23	0.852384	0.336	0.075	8.42e-19		Prmt7	2.6e-57	0.811563	0.727	0.293	4.62e-53
Stac2	2.11e-25	0.827127	0.477	0.094	3.75e-21		Vkorc1	1.36e-25	0.850169	0.506	0.167	2.42e-21		Gpatch4	3.23e-32	0.807712	0.39	0.109	5.74e-28
Tmem238	1.32e-28	0.821638	0.767	0.222	2.34e-24		Tmbim6	5.49e-91	0.848293	0.995	0.859	9.74e-87		Tob1	1.96e-33	0.806091	0.45	0.156	3.47e-29
Cd164	1.06e-27	0.819512	0.942	0.417	1.89e-23		U2af1	4.63e-50	0.847306	0.912	0.514	8.22e-46		Cd274	3.03e-25	0.803255	0.328	0.099	5.37e-21
Cnih1	1.6e-28	0.81613	0.727	0.198	2.84e-24		Atp6v0c	3.29e-22	0.844186	0.366	0.092	5.83e-18		Gmfb	9.35e-34	0.799483	0.449	0.148	1.66e-29
Pxmp4	3.46e-26	0.814956	0.424	0.069	6.14e-22		Pcyt2	5.94e-20	0.843297	0.348	0.097	1.06e-15		Gadd45b	1.93e-60	0.799074	0.802	0.403	3.43e-56
Crls1	3.72e-23	0.814317	0.413	0.076	6.6e-19		Gstp1	2.47e-51	0.841594	0.926	0.5	4.38e-47		Rps18	1.03e-292	0.798304	1	1	1.83e-288
Gnb2l1	6.35e-66	0.80809	1	0.97	1.13e-61		Ergic1	1e-46	0.838615	0.905	0.531	1.78e-42		Mrpl17	4.52e-65	0.796493	0.791	0.377	8.03e-61
Chd1	6.43e-26	0.807677	0.634	0.16	1.14e-21		Gpr89	5.42e-21	0.83666	0.393	0.118	9.62e-17		Basp1	1.54e-58	0.79487	0.719	0.29	2.73e-54
Nmd3	8.83e-20	0.807183	0.552	0.155	1.57e-15		Btg3	1.6e-30	0.833047	0.648	0.231	2.84e-26		Fdx1l	2.98e-52	0.793437	0.666	0.253	5.28e-48
Gstz1	6.19e-17	0.806745	0.308	0.059	1.1e-12		Prmt3	9.31e-16	0.830698	0.305	0.095	1.65e-11		Snx15	2.41e-26	0.786474	0.351	0.108	4.27e-22
Zfp467	5.02e-24	0.802222	0.581	0.151	8.91e-20		Mecr	2.55e-20	0.828564	0.391	0.12	4.53e-16		Prkcsh	1.07e-46	0.782646	0.642	0.253	1.9e-42
Rpl30	6.22e-66	0.801789	1	0.974	1.1e-61		Crls1	3.51e-19	0.828316	0.307	0.076	6.23e-15		Srm	9.23e-84	0.7747	0.899	0.517	1.64e-79
Rpl29	2.68e-70	0.79682	1	0.988	4.76e-66		Laptm4a	2.1e-74	0.823436	0.991	0.852	3.73e-70		Praf2	2.06e-32	0.764109	0.464	0.167	3.66e-28
Zfp938	7.77e-21	0.795283	0.372	0.069	1.38e-16		Hypk	4.17e-39	0.820925	0.79	0.318	7.4e-35		Prdx4	3.62e-122	0.75695	0.987	0.84	6.43e-118
Tmem97	1.43e-16	0.794862	0.32	0.066	2.54e-12		Psip1	1.54e-47	0.818533	0.935	0.531	2.74e-43		Sac3d1	7.72e-32	0.750215	0.425	0.137	1.37e-27
Cenpw	9.44e-14	0.793172	0.395	0.12	1.68e-09		Gins1	2.47e-28	0.814425	0.476	0.123	4.38e-24		Rpl14	7.76e-283	0.74952	1	1	1.38e-278
Fads3	2.32e-21	0.785799	0.355	0.061	4.12e-17		Ppt2	1.72e-19	0.813558	0.345	0.095	3.06e-15		Ero1lb	9.9e-61	0.742751	0.795	0.378	1.76e-56
Mapkapk3	8.17e-26	0.781147	0.494	0.097	1.45e-21		Pfkp	3.39e-25	0.81308	0.501	0.161	6.02e-21		Tusc2	2.88e-37	0.741007	0.535	0.2	5.12e-33
Nudcd2	7.68e-26	0.780384	0.634	0.155	1.36e-21		Rpl10-ps3	2.68e-74	0.80891	0.982	0.804	4.76e-70		Mecr	8.38e-24	0.73976	0.349	0.12	1.49e-19
Csf2rb	7.2e-30	0.780081	0.64	0.142	1.28e-25		Prkcsh	4.38e-32	0.808605	0.691	0.253	7.78e-28		Rps28	1.3e-253	0.739234	1	1	2.31e-249
Rpl12	6.26e-63	0.77666	0.994	0.983	1.11e-58		Phf10	1.52e-18	0.806024	0.316	0.083	2.69e-14		Csnk1e	2.99e-25	0.737219	0.38	0.137	5.31e-21
Rps18-ps3	2.64e-27	0.774671	0.919	0.352	4.69e-23		Rpl35	3.88e-126	0.803892	1	0.998	6.89e-122		Dctpp1	1.13e-37	0.736441	0.543	0.205	2e-33
Cd52	1.77e-21	0.77464	0.994	0.931	3.15e-17		Rpl15	1.93e-113	0.802266	1	0.969	3.43e-109		Tmem123	8.16e-79	0.735234	0.915	0.594	1.45e-74
Ets2	8.01e-19	0.774615	0.331	0.061	1.42e-14		Serf1	3.55e-22	0.801196	0.397	0.113	6.3e-18		Sssca1	2.26e-38	0.731249	0.544	0.2	4.01e-34
Rc3h1	2.2e-21	0.769451	0.448	0.097	3.91e-17		Nr4a1	8.37e-22	0.796418	0.339	0.08	1.49e-17		Tm6sf1	1.06e-23	0.730913	0.352	0.122	1.89e-19
Leprotl1	7.53e-25	0.768676	0.89	0.359	1.34e-20		Ero1lb	2.09e-38	0.795226	0.837	0.378	3.71e-34		Shmt2	4.01e-47	0.729465	0.724	0.335	7.12e-43
Mrpl37	4.76e-25	0.767273	0.663	0.179	8.46e-21		Stom	9.53e-19	0.780421	0.386	0.122	1.69e-14		B930036N10Rik	4.72e-32	0.726597	0.655	0.352	8.38e-28
Rps10	4.65e-68	0.762706	1	0.995	8.25e-64		Ncbp2	1.12e-24	0.780394	0.596	0.231	1.98e-20		Selm	7.83e-77	0.723445	0.933	0.637	1.39e-72
2010107E04Rik	6.19e-46	0.760335	0.994	0.792	1.1e-41		Sac3d1	1.12e-25	0.775753	0.474	0.137	1.98e-21		Ubfd1	7.19e-46	0.720831	0.601	0.215	1.28e-41
Atad3a	4.49e-18	0.760155	0.32	0.059	7.98e-14		Prmt7	1.11e-28	0.775548	0.704	0.293	1.96e-24		Hist1h2ap	2.48e-26	0.718528	0.507	0.252	4.4e-22
Ero1lb	2.17e-23	0.758986	0.878	0.378	3.86e-19		Gm10053	4.79e-21	0.774697	0.375	0.102	8.5e-17		H1f0	4.84e-39	0.716108	0.597	0.264	8.59e-35
Pfkp	1.56e-23	0.757641	0.61	0.161	2.77e-19		Rpl13a-ps1	2.36e-25	0.77196	0.521	0.172	4.18e-21		Rpl35	7.15e-208	0.712762	1	0.998	1.27e-203
Gbp7	3.21e-22	0.756476	0.471	0.106	5.69e-18		Tm6sf1	1.36e-18	0.770455	0.381	0.122	2.42e-14		Rbms1	1.72e-26	0.709211	0.388	0.135	3.06e-22
Ccng1	3.4e-20	0.755528	0.797	0.316	6.04e-16		Hagh	2.87e-28	0.768968	0.661	0.26	5.1e-24		Stom	6.6e-24	0.708945	0.357	0.122	1.17e-19
Bysl	3.77e-22	0.7499	0.471	0.102	6.7e-18		Leprotl1	2.07e-35	0.766615	0.81	0.359	3.68e-31		2010107E04Rik	1.09e-129	0.706521	0.983	0.792	1.94e-125
Nhp2	9.85e-24	0.749847	0.878	0.363	1.75e-19		Ttc19	3.8e-27	0.765596	0.517	0.158	6.74e-23		Mybbp1a	2.16e-23	0.70425	0.347	0.12	3.84e-19
Rps2	2.78e-67	0.748715	1	0.997	4.93e-63		Mpc2	1.31e-51	0.764793	0.953	0.63	2.32e-47		G6pc3	8.12e-24	0.703297	0.35	0.118	1.44e-19
Gpr89	1.64e-24	0.745664	0.529	0.118	2.92e-20		Tfrc	8.28e-22	0.759823	0.404	0.116	1.47e-17		C1qbp	4.09e-58	0.698304	0.828	0.42	7.25e-54
Pik3r1	4.32e-24	0.743204	0.61	0.156	7.67e-20		Pole3	1.01e-26	0.759658	0.605	0.219	1.79e-22		Gins1	9.93e-23	0.698267	0.349	0.123	1.76e-18
Srm	7.64e-24	0.739429	0.93	0.517	1.36e-19		Tm9sf4	7.02e-19	0.742901	0.402	0.13	1.25e-14		Bola2	1.76e-105	0.696332	0.962	0.688	3.13e-101
Fut1	1.02e-24	0.738439	0.477	0.095	1.82e-20		Gpatch4	4.38e-22	0.741361	0.4	0.109	7.77e-18		Polr2l	3.37e-53	0.69625	0.776	0.384	5.98e-49
Ndufa1	8.11e-42	0.73751	1	0.934	1.44e-37		Rnf187	9.56e-37	0.739602	0.896	0.62	1.7e-32		Lgmn	6.6e-45	0.69605	0.662	0.285	1.17e-40
Rpl31	5.79e-66	0.733699	1	0.995	1.03e-61		Btg2	6.06e-46	0.738927	0.977	0.74	1.08e-41		Slc31a1	9.35e-36	0.695932	0.545	0.214	1.66e-31
Pomgnt1	6.97e-17	0.732439	0.331	0.069	1.24e-12		G0s2	1.28e-24	0.736511	0.576	0.196	2.27e-20		Nudcd2	1.37e-28	0.695636	0.431	0.155	2.44e-24
Praf2	3.48e-23	0.731736	0.616	0.167	6.19e-19		Alyref	6.48e-25	0.735293	0.542	0.182	1.15e-20		1500011K16Rik	2.92e-30	0.69444	0.418	0.137	5.19e-26
Rrp9	2.78e-16	0.730961	0.302	0.061	4.94e-12		Gmfb	2.73e-23	0.732232	0.472	0.148	4.85e-19		Akr7a5	3.2e-28	0.690214	0.409	0.141	5.68e-24
Mmd	7.28e-16	0.730522	0.349	0.082	1.29e-11		Cers2	1.35e-32	0.731343	0.831	0.42	2.4e-28		Acadvl	1.13e-36	0.684923	0.523	0.191	2e-32
Hnrnpa0	2.21e-23	0.729502	0.645	0.181	3.92e-19		Ppp1r14b	2.41e-29	0.730955	0.743	0.339	4.27e-25		Ube2m	2.29e-42	0.684554	0.671	0.311	4.06e-38
Rpl27a	2.76e-68	0.72261	1	0.997	4.9e-64		Atp6ap2	1.6e-32	0.727494	0.815	0.352	2.84e-28		Pik3r1	3.23e-28	0.684539	0.434	0.156	5.74e-24
Rpl23	8.17e-67	0.717627	1	1	1.45e-62		Selm	7.02e-37	0.727198	0.926	0.637	1.25e-32		Laptm4a	3.84e-110	0.684158	0.971	0.852	6.82e-106
Cd320	1.47e-26	0.717509	0.541	0.111	2.6e-22		Myl12a	4.75e-53	0.725748	0.971	0.717	8.43e-49		Hagh	1.7e-40	0.683756	0.63	0.26	3.03e-36
Ppfibp2	6.51e-14	0.717329	0.302	0.071	1.16e-09		Tmem123	1.21e-41	0.7165	0.93	0.594	2.15e-37		Neat1	2.95e-55	0.679147	0.881	0.576	5.24e-51
Rpl22	5.56e-58	0.717248	1	0.981	9.87e-54		Osm	2.57e-19	0.715622	0.438	0.146	4.56e-15		Rpl37	6.23e-264	0.675711	1	1	1.11e-259
G6pc3	3.53e-23	0.717092	0.517	0.118	6.26e-19		Gm10250	1.47e-20	0.71418	0.458	0.155	2.61e-16		Rabggtb	3.86e-36	0.675679	0.584	0.243	6.86e-32
Rpl41	3.45e-64	0.715684	1	1	6.12e-60		Eef1e1	1e-24	0.70628	0.56	0.196	1.78e-20		Tmed1	7.5e-22	0.670537	0.313	0.102	1.33e-17
Rps28	1.04e-59	0.712153	1	1	1.85e-55		Atp13a3	1.58e-18	0.705223	0.321	0.087	2.8e-14		Hist2h2aa1	4.13e-29	0.667235	0.523	0.238	7.33e-25
Rps18	3.52e-67	0.711962	1	1	6.26e-63		Ly6d	3.21e-52	0.703157	0.984	0.811	5.71e-48		Gm10073	4.33e-93	0.666123	0.988	0.887	7.69e-89
Csad	3.8e-26	0.7113	0.471	0.087	6.75e-22		Vdac1	4.7e-25	0.701257	0.646	0.257	8.35e-21		Ak6	3.45e-29	0.665928	0.462	0.172	6.12e-25
Jak2	2.09e-16	0.709311	0.302	0.059	3.71e-12		Slc48a1	7.59e-23	0.699941	0.643	0.281	1.35e-18		2810004N23Rik	8.04e-35	0.66236	0.451	0.139	1.43e-30
Rnf187	5.7e-17	0.70926	0.936	0.62	1.01e-12		Pik3r1	2.08e-19	0.698932	0.451	0.156	3.7e-15		Pttg1ip	4.38e-34	0.661993	0.557	0.234	7.78e-30
Zfp64	4.3e-21	0.70809	0.442	0.095	7.64e-17		Zfp467	6.67e-24	0.695374	0.479	0.151	1.18e-19		Rps18-ps3	6.66e-43	0.660374	0.717	0.352	1.18e-38
Eef1g	1.02e-53	0.70684	0.994	0.964	1.8e-49		Gm10036	4.46e-37	0.695205	0.912	0.49	7.93e-33		Eef1b2	8.61e-133	0.659783	0.99	0.924	1.53e-128
Pcgf5	9.66e-21	0.70648	0.378	0.071	1.72e-16		Gnl3	1.54e-30	0.685854	0.808	0.363	2.74e-26		Rpl41	1.76e-250	0.652823	1	1	3.13e-246
Gdap2	5.6e-23	0.704658	0.558	0.139	9.94e-19		Tsix	3.26e-18	0.680541	0.348	0.101	5.79e-14		Rnh1	8.32e-44	0.644513	0.773	0.401	1.48e-39
Rpl10a	1.19e-64	0.700672	1	0.991	2.11e-60		Basp1	6.8e-30	0.678857	0.72	0.29	1.21e-25		Rpl36a	7.45e-218	0.642246	1	1	1.32e-213
Cbx6	4.51e-21	0.700165	0.39	0.075	8.02e-17		Rpl13-ps3	1.42e-41	0.678102	0.93	0.601	2.52e-37		Cdc34	1.41e-37	0.642204	0.624	0.266	2.51e-33
Cmc2	3.43e-24	0.697928	0.738	0.219	6.09e-20		Rnaset2b	1.46e-28	0.676001	0.849	0.434	2.59e-24		Rps2	1.15e-197	0.640303	0.999	0.997	2.04e-193
Hes1	2.01e-16	0.695315	0.39	0.099	3.57e-12		Pdzd11	1.46e-20	0.675477	0.445	0.149	2.6e-16		Cmc2	2.01e-34	0.639891	0.557	0.219	3.56e-30
Tpt1	1.1e-52	0.694901	1	0.997	1.94e-48		Lilr4b	3.03e-15	0.673578	0.318	0.101	5.38e-11		Rpl24	3.49e-244	0.635335	0.999	0.998	6.2e-240
Rpl39	6.34e-61	0.693973	1	0.998	1.13e-56		Cenpw	6.67e-13	0.670737	0.321	0.12	1.18e-08		Erlec1	1.21e-68	0.630427	0.923	0.653	2.16e-64
Rnaseh2b	3.33e-26	0.691005	0.587	0.132	5.92e-22		Hibadh	9.99e-23	0.667308	0.596	0.241	1.77e-18		Timm17a	3.98e-37	0.629914	0.655	0.297	7.07e-33
Rps27a	2.49e-71	0.689196	1	1	4.42e-67		Mrps11	2.57e-18	0.663545	0.388	0.122	4.56e-14		Tmbim6	7.28e-100	0.629822	0.979	0.859	1.29e-95
Eef2	6.88e-44	0.688898	0.994	0.974	1.22e-39		Ubfd1	2.16e-25	0.662668	0.591	0.215	3.83e-21		Rps19	1.09e-224	0.62965	1	1	1.94e-220
Mrpl17	1.66e-24	0.687187	0.919	0.377	2.95e-20		Snrnp48	8.86e-16	0.66173	0.341	0.111	1.57e-11		Tm9sf4	3.56e-22	0.627782	0.36	0.13	6.33e-18
Abcg1	1.31e-16	0.684001	0.326	0.068	2.32e-12		Ltv1	1.92e-17	0.661155	0.388	0.128	3.4e-13		Myl12a	4.15e-76	0.625454	0.944	0.717	7.37e-72
Ipo4	2.7e-21	0.682612	0.395	0.076	4.79e-17		Rps18	1.26e-118	0.660481	1	1	2.24e-114		Rps5	1.66e-238	0.623802	1	1	2.95e-234
Rpl36a	1.22e-63	0.682561	1	1	2.16e-59		Nme1	2.02e-76	0.659262	0.989	0.903	3.59e-72		Btg2	5.07e-69	0.622456	0.948	0.74	9.01e-65
Ncln	2.62e-17	0.682075	0.419	0.104	4.64e-13		Rnh1	1.95e-27	0.657659	0.808	0.401	3.46e-23		Tspan31	1.18e-30	0.619727	0.504	0.2	2.1e-26
Gnl3	2.64e-22	0.678811	0.884	0.363	4.69e-18		Mrpl49	2.18e-19	0.656642	0.379	0.115	3.88e-15		Uck2	2e-31	0.619708	0.541	0.227	3.55e-27
Dctpp1	1.45e-21	0.678496	0.669	0.205	2.58e-17		Nutf2	1.37e-20	0.653719	0.339	0.083	2.43e-16		Vma21	1.43e-36	0.619538	0.622	0.266	2.53e-32
Rpl14	8.14e-65	0.676138	1	1	1.44e-60		Rhob	5.64e-34	0.653278	0.916	0.568	1e-29		Abhd14a	2.4e-24	0.61927	0.388	0.141	4.25e-20
Prkca	4.26e-21	0.67165	0.366	0.066	7.56e-17		Nip7	9.21e-14	0.651641	0.325	0.115	1.64e-09		Timm9	6.01e-23	0.619105	0.325	0.101	1.07e-18
Sigmar1	3.09e-23	0.667677	0.5	0.111	5.49e-19		Cd52	1.29e-23	0.646496	0.991	0.931	2.29e-19		Mpc2	2.41e-70	0.618989	0.92	0.63	4.28e-66
Eif4b	2.22e-21	0.666118	0.907	0.415	3.94e-17		Snap23	5.28e-17	0.639967	0.42	0.153	9.37e-13		Kcnn4	1.27e-61	0.616909	0.929	0.679	2.26e-57
Tars2	1.33e-15	0.666115	0.302	0.062	2.36e-11		Cmc2	8.86e-23	0.639339	0.589	0.219	1.57e-18		Malat1	1.5e-110	0.61489	0.997	1	2.66e-106
Pde4a	1.68e-13	0.66379	0.308	0.076	2.98e-09		Gadd45b	5.57e-23	0.637738	0.756	0.403	9.9e-19		Ctsb	1.47e-75	0.613299	0.965	0.811	2.61e-71
Rps13	1.05e-61	0.660552	1	0.993	1.86e-57		Zfp593	2.36e-18	0.637688	0.377	0.116	4.19e-14		Degs1	2.45e-22	0.613015	0.731	0.474	4.35e-18
Gnl1	1.68e-17	0.660284	0.36	0.078	2.98e-13		Carnmt1	2.29e-20	0.634475	0.49	0.172	4.07e-16		Nme1	7.65e-131	0.609868	0.988	0.903	1.36e-126
Bhlhe41	2.75e-25	0.659834	0.616	0.155	4.88e-21		Fkbp11	5e-40	0.632072	0.939	0.58	8.87e-36		Tmem59	3.06e-72	0.607779	0.949	0.753	5.43e-68
Gm10073	6.18e-28	0.657746	0.994	0.887	1.1e-23		Gm20721	1.01e-16	0.630875	0.33	0.097	1.8e-12		Ier3ip1	1.99e-75	0.606585	0.945	0.688	3.53e-71
Ubfd1	9.2e-26	0.657197	0.75	0.215	1.63e-21		Aasdhppt	2.07e-18	0.630181	0.44	0.156	3.68e-14		Cers2	1.55e-43	0.60466	0.779	0.42	2.75e-39
Rpl37	3.39e-63	0.654585	1	1	6.01e-59		Dctpp1	4.22e-22	0.629822	0.555	0.205	7.49e-18		Gtf2h5	9.29e-39	0.603629	0.737	0.372	1.65e-34
Rexo2	6.42e-41	0.650111	0.988	0.953	1.14e-36		Rpl7a-ps5	1.73e-18	0.628043	0.488	0.186	3.07e-14		Pld3	1.18e-40	0.602981	0.756	0.403	2.09e-36
Coa5	1.63e-22	0.648398	0.663	0.186	2.89e-18		Dgcr6	2.41e-26	0.627959	0.594	0.201	4.28e-22		Uba52	2.04e-42	0.602852	0.969	0.918	3.62e-38
Trp53i11	2.78e-21	0.647821	0.791	0.29	4.94e-17		Gm26825	1.98e-33	0.627231	0.641	0.194	3.52e-29		Snhg6	6.96e-23	0.600856	0.452	0.198	1.24e-18
Tmem9	1.62e-24	0.647022	0.68	0.189	2.88e-20		Clec4e	8.18e-16	0.626093	0.357	0.118	1.45e-11		Nifk	9.85e-25	0.600704	0.462	0.193	1.75e-20
Trmt1	2.3e-24	0.645658	0.535	0.12	4.09e-20		Ube2m	9.9e-22	0.625834	0.67	0.311	1.76e-17		Creld2	9.56e-83	0.59848	0.986	0.905	1.7e-78
Rplp2	4.36e-58	0.643976	1	0.998	7.74e-54		Jmjd6	7.84e-17	0.624727	0.395	0.137	1.39e-12		Necap2	9.6e-36	0.595783	0.621	0.271	1.7e-31
Setd7	1.03e-13	0.641422	0.326	0.082	1.83e-09		Pttg1ip	9.04e-22	0.622941	0.582	0.234	1.61e-17		Trmt1	4.24e-21	0.595517	0.333	0.12	7.53e-17
Csnk1e	2.41e-18	0.640738	0.5	0.137	4.28e-14		Ctsb	4.9e-40	0.622705	0.973	0.811	8.7e-36		Mpst	3.69e-25	0.594303	0.416	0.153	6.56e-21
Rps12	2.22e-43	0.639371	1	0.991	3.95e-39		Them6	8.62e-17	0.621953	0.386	0.132	1.53e-12		Ltv1	3.52e-20	0.591797	0.344	0.128	6.25e-16
Gfer	7.64e-26	0.639068	0.756	0.215	1.36e-21		Tmem59	3.47e-44	0.6153	0.982	0.753	6.16e-40		Eif4b	1.78e-42	0.590596	0.775	0.415	3.16e-38
Rpl38	2.93e-62	0.63722	1	0.998	5.2e-58		Slc25a33	1.28e-16	0.608996	0.312	0.089	2.28e-12		Nol8	1.28e-21	0.590383	0.331	0.116	2.27e-17
Yars	3.4e-25	0.636731	0.703	0.191	6.04e-21		2010107E04Rik	3.15e-48	0.608691	0.986	0.792	5.58e-44		Entpd1	7.56e-34	0.590373	0.592	0.252	1.34e-29
Rps12-ps3	1.66e-33	0.63306	1	0.839	2.95e-29		Lamtor3	4.74e-20	0.608638	0.528	0.203	8.42e-16		Mpv17l2	1.42e-26	0.590105	0.392	0.135	2.52e-22
Rasgrp3	4.37e-20	0.631252	0.558	0.155	7.75e-16		Kcnn4	2.38e-32	0.608334	0.935	0.679	4.23e-28		Gpr180	3.23e-26	0.588675	0.436	0.168	5.73e-22
Rnf11	2.39e-20	0.6287	0.512	0.128	4.25e-16		9530068E07Rik	1.15e-18	0.607625	0.445	0.158	2.04e-14		Tma16	5.06e-22	0.584735	0.324	0.108	8.98e-18
Ndst1	3.3e-18	0.628373	0.32	0.059	5.86e-14		Acadvl	5.45e-21	0.603538	0.521	0.191	9.68e-17		Cox7c	4.98e-140	0.584335	0.995	0.943	8.85e-136
Desi2	5.93e-23	0.627559	0.593	0.151	1.05e-18		Snx20	1.17e-16	0.603128	0.573	0.266	2.08e-12		Rpl18	7.97e-207	0.584203	0.999	1	1.42e-202
Ccdc86	2.57e-21	0.627417	0.413	0.082	4.56e-17		Cdc16	1.04e-15	0.6029	0.361	0.123	1.85e-11		Polr1c	2.29e-24	0.582355	0.44	0.174	4.06e-20
Neat1	1e-08	0.625064	0.866	0.576	0.000177484		Ldlrap1	5.85e-15	0.601673	0.33	0.108	1.04e-10		Lamtor3	2.27e-27	0.581766	0.491	0.203	4.02e-23
Lmna	1.58e-16	0.62454	0.343	0.075	2.81e-12		Tspan31	7.41e-20	0.601208	0.524	0.2	1.32e-15		Tomm40	1.01e-24	0.581193	0.408	0.153	1.79e-20
Gle1	2.25e-21	0.619501	0.576	0.153	4e-17		Gcsh	6.89e-15	0.600826	0.309	0.097	1.22e-10		Nop16	1.29e-21	0.580908	0.329	0.113	2.29e-17
Cct2	1.45e-20	0.617732	0.919	0.38	2.57e-16		Srm	6.44e-29	0.600557	0.887	0.517	1.14e-24		Pon2	4.78e-42	0.575366	0.795	0.436	8.48e-38
Atat1	2.26e-19	0.617303	0.849	0.363	4.01e-15		Snx15	1.69e-14	0.600094	0.325	0.108	3.01e-10		Aasdhppt	3.16e-24	0.575164	0.409	0.156	5.61e-20
Tusc2	9.58e-19	0.613905	0.628	0.2	1.7e-14		Erlec1	1.15e-37	0.599906	0.95	0.653	2.04e-33		Mrpl13	3.26e-37	0.5741	0.658	0.3	5.78e-33
Gbp3	1.2e-13	0.608899	0.326	0.082	2.13e-09		Pld3	8.68e-25	0.598405	0.801	0.403	1.54e-20		Rpl28	1.02e-124	0.571173	1	0.993	1.81e-120
Rps8	9.65e-63	0.608882	1	1	1.71e-58		Gm2000	1.96e-39	0.597358	0.95	0.684	3.48e-35		Il13ra1	4.91e-28	0.569611	0.43	0.151	8.72e-24
Polr3d	7.44e-16	0.607572	0.326	0.071	1.32e-11		Creld2	4.41e-38	0.596973	0.977	0.905	7.83e-34		Slirp	4e-41	0.568106	0.776	0.415	7.1e-37
Eef1a1	4.34e-56	0.605589	1	1	7.7e-52		Malat1	3.17e-69	0.596383	1	1	5.63e-65		Skil	3.34e-34	0.56721	0.64	0.299	5.93e-30
Ipo5	5.28e-21	0.604453	0.483	0.115	9.37e-17		C1qbp	1.44e-26	0.596022	0.844	0.42	2.55e-22		Rps27a	9.72e-202	0.567028	1	1	1.73e-197
Rps21	4.91e-40	0.603509	1	0.99	8.73e-36		Tmed1	6.98e-15	0.591138	0.318	0.102	1.24e-10		Spin1	1.35e-22	0.566688	0.344	0.116	2.39e-18
Ddx49	5.6e-22	0.603312	0.529	0.128	9.94e-18		Pigk	1.9e-22	0.590709	0.682	0.295	3.37e-18		Mfsd4	3.01e-25	0.566541	0.4	0.148	5.35e-21
Pam16	1.2e-19	0.602315	0.913	0.372	2.12e-15		Txndc15	1.55e-19	0.590381	0.564	0.229	2.75e-15		Carnmt1	1.9e-24	0.566357	0.437	0.172	3.38e-20
Wdr77	7.8e-16	0.600997	0.395	0.102	1.38e-11		1500011K16Rik	1.36e-18	0.590252	0.415	0.137	2.42e-14		Phf20	7.17e-20	0.565956	0.322	0.115	1.27e-15
Rpl24	3.06e-56	0.600145	1	0.998	5.44e-52		Dkc1	2e-15	0.589345	0.386	0.139	3.54e-11		Ddx21	9.68e-37	0.564997	0.642	0.28	1.72e-32
St13	1.13e-19	0.600117	0.855	0.318	2.01e-15		Sssca1	1.4e-19	0.586132	0.524	0.2	2.48e-15		Rpl10a	1.19e-163	0.560957	0.999	0.991	2.11e-159
Rps26-ps1	9.35e-19	0.598005	0.965	0.536	1.66e-14		Cnih1	3.03e-18	0.584595	0.499	0.198	5.38e-14		Clptm1	1.49e-28	0.559365	0.5	0.196	2.65e-24
Rpl18	4.92e-59	0.597723	0.994	1	8.74e-55		Ak6	1.27e-17	0.583256	0.463	0.172	2.26e-13		Jmjd6	6.62e-21	0.558782	0.361	0.137	1.17e-16
Htatip2	5.25e-18	0.59351	0.89	0.424	9.32e-14		Plaur	8.88e-13	0.582846	0.381	0.156	1.58e-08		Ddx49	5.79e-22	0.55614	0.356	0.128	1.03e-17
Crb3	1.76e-16	0.592945	0.407	0.101	3.13e-12		Nop16	8.41e-17	0.582567	0.354	0.113	1.49e-12		Mrps11	8.14e-21	0.555988	0.342	0.122	1.45e-16
Uck2	9.73e-21	0.590947	0.709	0.227	1.73e-16		Pyurf	6.04e-15	0.581943	0.307	0.095	1.07e-10		Nop58	1.29e-25	0.555578	0.537	0.243	2.3e-21
Kctd14	4.55e-21	0.589128	0.488	0.116	8.07e-17		Emc4	2.8e-22	0.578685	0.756	0.384	4.97e-18		Cdc16	3.33e-19	0.555522	0.329	0.123	5.92e-15
Rps26	1.25e-48	0.588934	1	0.997	2.23e-44		Idh2	3.29e-27	0.577194	0.77	0.332	5.84e-23		Endog	1.56e-23	0.555199	0.432	0.181	2.77e-19
Akr7a5	2.88e-20	0.588123	0.535	0.141	5.12e-16		Gm11273	3.58e-14	0.575733	0.357	0.128	6.36e-10		Rpl4	3.24e-171	0.549929	0.999	0.995	5.75e-167
Tomm20	7.22e-25	0.587672	0.988	0.641	1.28e-20		Hras	5.48e-13	0.575653	0.321	0.115	9.73e-09		Ndufaf4	2.68e-26	0.547426	0.453	0.174	4.76e-22
Prmt7	1.33e-15	0.587288	0.738	0.293	2.36e-11		Lman2l	4.92e-17	0.57241	0.436	0.161	8.74e-13		Trnt1	3.77e-24	0.545821	0.483	0.212	6.69e-20
Dnttip1	1.12e-20	0.587206	0.401	0.08	1.99e-16		Mpv17l2	2.9e-19	0.571221	0.413	0.135	5.14e-15		Ifrd2	1.81e-18	0.543871	0.309	0.113	3.22e-14
Igtp	2.15e-18	0.587027	0.558	0.165	3.81e-14		Rtn4	3.97e-24	0.570343	0.831	0.446	7.05e-20		Rps26	8.75e-133	0.543166	0.999	0.997	1.55e-128
Rps3	4.26e-63	0.586162	1	1	7.57e-59		Hist3h2a	1.64e-21	0.569884	0.494	0.175	2.92e-17		Pigk	3.3e-32	0.542517	0.633	0.295	5.86e-28
Irf5	7.46e-21	0.586072	0.535	0.137	1.32e-16		Abhd17b	1.5e-16	0.567871	0.544	0.24	2.66e-12		Fkbp11	5.14e-64	0.541992	0.924	0.58	9.13e-60
Mfsd4	7.24e-25	0.585598	0.605	0.148	1.29e-20		Tmem183a	1.55e-18	0.564898	0.409	0.134	2.75e-14		Rcc2	4.02e-26	0.539844	0.521	0.229	7.14e-22
C1qbp	1.79e-17	0.585569	0.901	0.42	3.18e-13		Alkbh1	7.84e-17	0.562111	0.51	0.212	1.39e-12		Phb	2.06e-25	0.53869	0.488	0.207	3.67e-21
Cinp	1.2e-16	0.585519	0.372	0.087	2.13e-12		Adpgk	9.4e-17	0.56206	0.449	0.17	1.67e-12		Eci2	4.31e-17	0.538597	0.303	0.12	7.65e-13
St14	4.32e-19	0.585488	0.349	0.066	7.66e-15		Glo1	1.89e-21	0.561738	0.596	0.236	3.36e-17		Fam136a	3.65e-22	0.535784	0.359	0.128	6.47e-18
Ube2l6	2.71e-21	0.584641	0.442	0.095	4.8e-17		Ublcp1	1.23e-13	0.561437	0.314	0.108	2.19e-09		Rrs1	4.52e-19	0.535345	0.326	0.123	8.02e-15
Bola2	4.95e-25	0.582291	0.983	0.688	8.79e-21		Tmem261	6.82e-25	0.561289	0.835	0.458	1.21e-20		Them6	2.35e-20	0.533088	0.349	0.132	4.17e-16
Rpl26	4.79e-62	0.579618	1	1	8.5e-58		Fam136a	2.01e-16	0.560481	0.379	0.128	3.57e-12		Irs2	7.98e-19	0.530233	0.369	0.155	1.42e-14
Mvb12b	5.85e-18	0.579515	0.419	0.101	1.04e-13		Ccdc47	1.4e-18	0.5595	0.555	0.222	2.48e-14		Emc4	3.9e-33	0.527632	0.726	0.384	6.93e-29
Tmem38b	1.61e-18	0.576356	0.552	0.16	2.87e-14		Uck2	1.07e-17	0.559256	0.542	0.227	1.91e-13		Tmem11	1.92e-23	0.527555	0.421	0.167	3.41e-19
Plekha1	3.6e-17	0.575752	0.302	0.056	6.4e-13		Trappc1	1.79e-14	0.557946	0.467	0.2	3.18e-10		Seh1l	2.94e-19	0.526292	0.375	0.155	5.23e-15
Sac3d1	6.23e-20	0.575028	0.523	0.137	1.11e-15		Rpl14	2.93e-103	0.55407	1	1	5.21e-99		Vdac1	3.02e-28	0.525676	0.574	0.257	5.36e-24
Qars	2.5e-21	0.57319	0.721	0.227	4.43e-17		Zwint	8.77e-16	0.553112	0.517	0.22	1.56e-11		Blnk	1.24e-44	0.524938	0.859	0.517	2.21e-40
Prdx4	9.87e-24	0.571882	0.977	0.84	1.75e-19		Trnt1	7.85e-17	0.55134	0.51	0.212	1.39e-12		St13	3.25e-28	0.522843	0.638	0.318	5.77e-24
Ifrd2	2.39e-19	0.571132	0.465	0.113	4.25e-15		Hspd1	1.28e-22	0.55105	0.763	0.366	2.27e-18		Slc16a6	2.91e-23	0.522639	0.391	0.151	5.16e-19
Bmi1	4.14e-22	0.570653	0.663	0.193	7.36e-18		Clpb	8.37e-17	0.547717	0.433	0.158	1.49e-12		Eef1g	1.34e-127	0.521367	0.993	0.964	2.38e-123
Bcl2l1	7.72e-14	0.57064	0.308	0.073	1.37e-09		Naa50	7.32e-21	0.547028	0.688	0.304	1.3e-16		Zcrb1	1.47e-35	0.52125	0.761	0.417	2.62e-31
Opa3	1.47e-15	0.570565	0.308	0.064	2.61e-11		Lgmn	2.89e-24	0.546024	0.684	0.285	5.13e-20		Coa6	2.54e-24	0.519738	0.539	0.253	4.51e-20
Tomm40	2.92e-22	0.570118	0.587	0.153	5.19e-18		Thumpd3	3.33e-17	0.546014	0.366	0.115	5.91e-13		Abhd17b	7.45e-23	0.519655	0.515	0.24	1.32e-18
Gpatch4	2.42e-20	0.568191	0.471	0.109	4.3e-16		Eif4ebp1	1e-19	0.544783	0.725	0.365	1.78e-15		Spn	1.8e-23	0.518088	0.449	0.189	3.2e-19
Ppt2	9.16e-19	0.566987	0.419	0.095	1.63e-14		Entpd1	1.88e-19	0.544305	0.596	0.252	3.34e-15		Cks1b	1.68e-27	0.517733	0.683	0.389	2.97e-23
Taf1d	1.21e-19	0.56623	0.826	0.295	2.14e-15		Snx6	1.05e-19	0.54342	0.549	0.215	1.87e-15		Tcp1	1.94e-35	0.516963	0.794	0.47	3.44e-31
Rps7	3.26e-61	0.564682	1	0.998	5.79e-57		Erap1	8.11e-16	0.542325	0.357	0.118	1.44e-11		Taf1d	6.54e-29	0.514989	0.624	0.295	1.16e-24
Gm10076	3.41e-19	0.56377	1	0.976	6.05e-15		Gclm	2.33e-20	0.542216	0.591	0.234	4.14e-16		Tmem261	8.36e-39	0.51406	0.803	0.458	1.48e-34
Rpl7	9.03e-57	0.563467	0.994	0.995	1.6e-52		Csnk1e	8.67e-12	0.541993	0.339	0.137	1.54e-07		Mrpl30	4.71e-47	0.513915	0.88	0.601	8.35e-43
Odc1	1.08e-09	0.563239	0.872	0.536	1.92e-05		Vma21	4.17e-21	0.541216	0.643	0.266	7.4e-17		Rps8	7.68e-193	0.513429	1	1	1.36e-188
Ddx21	2.72e-21	0.562885	0.802	0.28	4.83e-17		Ppa1	1.3e-22	0.540579	0.79	0.417	2.32e-18		Ppan	1.5e-17	0.511459	0.333	0.134	2.66e-13
Atp5g1	1.66e-29	0.562371	1	0.818	2.95e-25		Grcc10	3.87e-26	0.539188	0.84	0.411	6.88e-22		Rrp15	3.86e-19	0.510706	0.332	0.123	6.86e-15
H2-T24	2.59e-17	0.560402	0.366	0.082	4.59e-13		Oaz2	2.34e-14	0.53832	0.418	0.167	4.15e-10		Rpl32	2.4e-215	0.510318	1	1	4.25e-211
Prkcsh	3.55e-20	0.559743	0.767	0.253	6.3e-16		Rcc2	4.5e-16	0.536888	0.533	0.229	8e-12		Nudcd3	1.55e-29	0.509978	0.549	0.231	2.76e-25
Rpl19	6.31e-63	0.559518	1	1	1.12e-58		Rrs1	9.9e-14	0.536605	0.339	0.123	1.76e-09		Tomm20	1.82e-48	0.509695	0.915	0.641	3.23e-44
Mrpl52	1.11e-22	0.558884	0.983	0.644	1.97e-18		Timm17a	6.26e-19	0.536229	0.648	0.297	1.11e-14		Rps17	1.41e-130	0.508871	0.999	0.997	2.49e-126
Cgrrf1	5.55e-18	0.558572	0.436	0.108	9.86e-14		Csrnp1	6.7e-14	0.534602	0.528	0.259	1.19e-09		Npm1	3.27e-74	0.507787	0.977	0.863	5.81e-70
Rps5	4.13e-58	0.557868	1	1	7.33e-54		Atp5g1	1.24e-43	0.533482	0.975	0.818	2.21e-39		Qars	8.12e-27	0.507035	0.525	0.227	1.44e-22
Selm	3.9e-15	0.555094	0.924	0.637	6.93e-11		Timm9	1.64e-14	0.531674	0.316	0.101	2.91e-10		Rpl27a	1.34e-138	0.506247	1	0.997	2.39e-134
Polr2h	8.93e-19	0.554718	0.424	0.097	1.59e-14		Fdx1l	2.4e-19	0.531135	0.603	0.253	4.26e-15		Rplp1	4.85e-81	0.505224	1	0.998	8.6e-77
Mpc2	2.73e-19	0.553564	0.971	0.63	4.85e-15		Gm26917	1.86e-46	0.529192	0.998	0.868	3.3e-42		Rpl29	9.76e-133	0.504042	0.997	0.988	1.73e-128
Hsd11b1	2.13e-18	0.552553	0.663	0.22	3.78e-14		Slc16a6	1.8e-17	0.528674	0.422	0.151	3.19e-13		Atp5g1	3.73e-77	0.502272	0.976	0.818	6.62e-73
Sco2	9.95e-14	0.551238	0.355	0.095	1.77e-09		Itfg1	3.3e-18	0.527815	0.515	0.203	5.86e-14		Desi2	1.07e-19	0.501171	0.374	0.151	1.9e-15
Polr2l	2.62e-19	0.550788	0.884	0.384	4.66e-15		Pfn1	2.85e-39	0.526004	0.991	0.783	5.05e-35		Gpx1	7.08e-43	-0.503182	0.886	0.884	1.26e-38
Rpl32	7.75e-62	0.550201	1	1	1.38e-57		Isyna1	1.11e-14	0.52454	0.42	0.167	1.97e-10		Serinc3	1.17e-50	-0.504843	0.957	0.958	2.07e-46
Ppa1	1.22e-18	0.549553	0.895	0.417	2.17e-14		Dpm1	5.81e-16	0.524265	0.501	0.207	1.03e-11		Rpl9-ps6	1.95e-11	-0.507723	0.675	0.62	3.47e-07
Rpl10	1.53e-52	0.549442	1	1	2.72e-48		Alg3	2.34e-14	0.523379	0.363	0.132	4.15e-10		Prr13	1.44e-13	-0.521997	0.65	0.625	2.55e-09
Prmt3	1.86e-12	0.549168	0.337	0.095	3.3e-08		Rnf138	5.03e-13	0.521215	0.323	0.115	8.92e-09		Tuba4a	6.43e-09	-0.526093	0.506	0.505	0.000114204
Tnfrsf1a	6.68e-15	0.5467	0.337	0.08	1.19e-10		Cdkn2aipnl	1.73e-15	0.521044	0.402	0.151	3.06e-11		Lamtor4	2.51e-14	-0.53739	0.606	0.597	4.46e-10
Larp1	2.39e-17	0.546369	0.599	0.186	4.24e-13		Mpst	2.11e-16	0.51964	0.424	0.153	3.75e-12		Dennd5b	4.17e-12	-0.537775	0.61	0.585	7.4e-08
Rpl4	2.17e-48	0.545861	0.994	0.995	3.86e-44		Dapp1	2.79e-12	0.519192	0.312	0.115	4.96e-08		Clic1	5.3e-11	-0.542311	0.631	0.594	9.41e-07
Pole3	5.92e-21	0.544155	0.709	0.219	1.05e-16		Sar1b	2.35e-18	0.519051	0.844	0.554	4.17e-14		Tkt	5.25e-15	-0.544172	0.609	0.604	9.32e-11
Stard5	1.97e-22	0.543658	0.756	0.234	3.49e-18		Glb1	4.64e-16	0.517523	0.517	0.22	8.24e-12		Sfpq	6.51e-09	-0.548719	0.502	0.497	0.000115663
Erp29	3.37e-19	0.54263	0.988	0.679	5.98e-15		Rps19	9.27e-91	0.517106	1	1	1.65e-86		Ckap4	1.14e-22	-0.556481	0.792	0.755	2.03e-18
Gcsh	1.4e-18	0.541374	0.419	0.097	2.48e-14		Tpi1	8.23e-18	0.515717	0.713	0.385	1.46e-13		Prdx5	1.28e-27	-0.56613	0.84	0.826	2.27e-23
Nme1	1.22e-34	0.541133	1	0.903	2.17e-30		Tusc2	1.46e-14	0.515077	0.47	0.2	2.59e-10		Srp72	4.78e-08	-0.567607	0.485	0.474	0.000849446
Cdkn2aipnl	5.19e-21	0.539976	0.57	0.151	9.21e-17		Srprb	7.52e-23	0.513437	0.804	0.42	1.34e-18		Tagln2	1.22e-07	-0.579567	0.474	0.476	0.0021726
Tcp1	5.84e-16	0.539801	0.93	0.47	1.04e-11		Ppp2r2a	3.39e-15	0.513299	0.431	0.167	6.02e-11		Psmb10	4.22e-11	-0.583036	0.575	0.554	7.5e-07
Ppp2cb	3.74e-19	0.538811	0.529	0.142	6.63e-15		Bcap31	6.71e-25	0.512608	0.871	0.469	1.19e-20		Ctbp1	1.71e-16	-0.588656	0.569	0.587	3.04e-12
Tspan15	2.81e-17	0.538584	0.506	0.142	4.99e-13		Eef1g	8.22e-56	0.510639	0.991	0.964	1.46e-51		Msn	2.62e-06	-0.589861	0.395	0.406	0.0464601
Rpl11	1.83e-57	0.538414	1	0.998	3.24e-53		Gm6563	3.78e-16	0.510273	0.37	0.123	6.71e-12		Nap1l1	1.78e-06	-0.597069	0.44	0.438	0.0315929
Ak6	4.74e-21	0.538133	0.622	0.172	8.41e-17		Wdr46	1.8e-11	0.508913	0.302	0.115	3.2e-07		Wbp5	2.97e-26	-0.6018	0.692	0.703	5.27e-22
Slirp	6.22e-17	0.537498	0.895	0.415	1.1e-12		2810004N23Rik	5e-18	0.508136	0.415	0.139	8.87e-14		Pop5	1.25e-06	-0.606531	0.414	0.424	0.0221985
Rps15	1.65e-50	0.537355	1	0.997	2.93e-46		Nop58	3.84e-14	0.507631	0.53	0.243	6.82e-10		S100a13	4.03e-10	-0.609465	0.523	0.519	7.15e-06
Otud6b	7.5e-14	0.535902	0.32	0.078	1.33e-09		Ipo5	1.62e-14	0.506987	0.336	0.115	2.88e-10		Nek7	6.5e-10	-0.611118	0.524	0.512	1.15e-05
Cox7c	3e-39	0.534946	1	0.943	5.33e-35		Pih1d1	4.83e-17	0.506858	0.463	0.177	8.58e-13		Rilpl2	8.18e-08	-0.612788	0.44	0.451	0.00145228
Nol12	2.36e-20	0.534129	0.634	0.182	4.18e-16		Necap2	6.37e-20	0.505456	0.634	0.271	1.13e-15		Ywhah	5.82e-07	-0.613251	0.45	0.446	0.0103263
Fam136a	4.55e-21	0.534122	0.523	0.128	8.07e-17		Ergic3	3.2e-27	0.505393	0.946	0.639	5.69e-23		Hn1	7.36e-45	-0.61685	0.814	0.839	1.31e-40
Ncbp2	2.59e-16	0.533806	0.657	0.231	4.6e-12		Prdx2	1.34e-29	0.505231	0.968	0.717	2.38e-25		Retnlg	1.26e-79	-0.623519	0.971	0.983	2.24e-75
Rnh1	6.17e-14	0.532028	0.855	0.401	1.1e-09		Cks1b	5.62e-17	0.504332	0.713	0.389	9.98e-13		Luc7l2	2.41e-22	-0.625047	0.693	0.679	4.29e-18
Abhd17b	3.61e-17	0.531638	0.698	0.24	6.4e-13		Man1a2	3.17e-18	0.504017	0.7	0.34	5.63e-14		Crip1	1.77e-09	-0.627338	0.871	0.812	3.14e-05
Klhdc3	9.26e-21	0.530583	0.442	0.095	1.64e-16		Gtf2h5	6.13e-18	0.503249	0.729	0.372	1.09e-13		Mbnl1	6.38e-18	-0.632961	0.621	0.616	1.13e-13
Crem	5.21e-24	0.529387	0.663	0.177	9.26e-20		Abhd14a	2.33e-13	0.501437	0.368	0.141	4.13e-09		S100a8	3.85e-78	-0.634058	1	1	6.83e-74
Rpl37a	1.58e-50	0.529376	1	1	2.8e-46		Bsg	4.41e-39	0.500516	0.971	0.821	7.82e-35		Ccl6	4.52e-09	-0.638995	0.384	0.42	8.02e-05
Gpaa1	8.5e-19	0.528564	0.413	0.094	1.51e-14		Tmsb4x	3.76e-44	-0.504949	1	0.998	6.68e-40		Mmp9	1.69e-06	-0.639547	0.278	0.325	0.0299282
Wdr89	1.28e-25	0.527487	1	0.786	2.28e-21		Mrfap1	3.64e-16	-0.505879	0.828	0.804	6.47e-12		Slbp	1.05e-07	-0.64829	0.407	0.422	0.00187208
Nadk	1.27e-20	0.521963	0.657	0.194	2.26e-16		Ell2	7.52e-08	-0.506073	0.682	0.649	0.0013357		Mmp8	2.1e-09	-0.657405	0.374	0.418	3.73e-05
BC003965	2.84e-17	0.521825	0.581	0.175	5.04e-13		Txn1	3.01e-32	-0.519478	0.98	0.95	5.34e-28		Kif5b	2.2e-11	-0.659121	0.539	0.526	3.9e-07
Mga	8.75e-23	0.520753	0.535	0.125	1.55e-18		Ubc	1.06e-11	-0.519567	0.977	0.948	1.88e-07		Lcp1	5.9e-12	-0.668593	0.452	0.483	1.05e-07
Pcyt2	3.94e-15	0.520372	0.378	0.097	6.99e-11		Tnfrsf13b	7.28e-11	-0.521953	0.74	0.722	1.29e-06		Psmb9	1.25e-23	-0.669571	0.619	0.641	2.22e-19
Timm9	1.95e-21	0.519369	0.465	0.101	3.46e-17		Hspa1a	1.21e-15	-0.52384	0.56	0.236	2.14e-11		Chchd10	6.47e-48	-0.670872	0.91	0.884	1.15e-43
Taf10	7.47e-18	0.517719	0.936	0.457	1.33e-13		Wfdc21	1.2e-17	-0.529442	0.889	0.818	2.14e-13		Smc4	3.58e-09	-0.670927	0.321	0.38	6.36e-05
Mrpl13	1.88e-18	0.517051	0.797	0.3	3.34e-14		Wbp5	3.49e-10	-0.535516	0.754	0.703	6.2e-06		Man2b1	1.15e-08	-0.683028	0.406	0.425	0.000205025
Rpl17	1.22e-52	0.516497	1	1	2.16e-48		Tonsl	1.59e-07	-0.540875	0.725	0.648	0.00281906		Cmtm7	7.47e-26	-0.700473	0.542	0.601	1.33e-21
D10Wsu102e	3.49e-12	0.514033	0.331	0.092	6.2e-08		Rheb	2.59e-06	-0.542898	0.591	0.547	0.0460171		Msrb1	7.89e-34	-0.70316	0.644	0.696	1.4e-29
Rps15a	9.82e-56	0.512146	1	1	1.74e-51		Plac8	5.51e-12	-0.550804	0.869	0.806	9.78e-08		Arpc3	1.46e-54	-0.7073	0.738	0.797	2.6e-50
Hagh	5.04e-19	0.511855	0.767	0.26	8.94e-15		S100a6	1.53e-14	-0.551931	0.801	0.773	2.72e-10		Anapc5	1.12e-16	-0.709369	0.5	0.538	2e-12
Ldlrap1	2.13e-17	0.511284	0.43	0.108	3.78e-13		AI662270	1.25e-14	-0.554909	0.801	0.764	2.23e-10		H2afy	6.18e-07	-0.717298	0.391	0.403	0.0109796
Rps4x	1.01e-53	0.509093	1	1	1.79e-49		Sri	4.97e-09	-0.584287	0.609	0.599	8.82e-05		Tnfrsf13b	2.73e-38	-0.720415	0.646	0.722	4.84e-34
Cks1b	1.13e-14	0.508102	0.843	0.389	2.01e-10		Ppp1cc	7.7e-14	-0.593148	0.695	0.693	1.37e-09		Arf6	1.01e-41	-0.720911	0.715	0.769	1.79e-37
Spcs3	5.13e-18	0.506203	0.971	0.816	9.11e-14		H2-K1	6.36e-22	-0.597474	0.971	0.958	1.13e-17		Wfdc21	9.62e-37	-0.721212	0.788	0.818	1.71e-32
Gm2000	1.54e-20	0.505983	0.965	0.684	2.73e-16		Gmfg	1.85e-06	-0.603925	0.594	0.562	0.0327686		Zbtb20	6.59e-23	-0.721413	0.64	0.656	1.17e-18
Ctsz	1.47e-16	0.504896	0.965	0.635	2.62e-12		Lsp1	9.37e-13	-0.612509	0.713	0.696	1.66e-08		Tonsl	1.44e-27	-0.722277	0.616	0.648	2.56e-23
Rps19	3.75e-50	0.503073	1	1	6.66e-46		Rpl22l1	4.07e-17	-0.61616	0.928	0.866	7.23e-13		Actr3	6.34e-34	-0.728382	0.606	0.667	1.13e-29
Ucp2	4.21e-16	0.503069	0.994	0.745	7.47e-12		Ctbp1	4.05e-09	-0.625527	0.594	0.587	7.18e-05		Cirbp	2.28e-06	-0.728734	0.359	0.375	0.0404713
Rpl7a	2.92e-45	0.50148	1	0.979	5.19e-41		mt-Nd2	1.93e-21	-0.634207	0.989	0.969	3.43e-17		Hp	1.48e-33	-0.731273	0.614	0.707	2.63e-29
Atp13a3	3.61e-16	0.501263	0.366	0.087	6.42e-12		Tcf4	3.97e-10	-0.644022	0.686	0.655	7.05e-06		Cd53	1.27e-40	-0.733055	0.617	0.72	2.25e-36
Pex13	6.28e-13	0.500486	0.314	0.08	1.11e-08		Dap	3.25e-08	-0.648561	0.53	0.556	0.000577622		Herpud1	2.8e-65	-0.733667	0.957	0.972	4.96e-61
Rps16	1.34e-55	0.500472	1	1	2.38e-51		Anapc5	1.04e-06	-0.664526	0.54	0.538	0.0183918		Hmgn2	1.14e-22	-0.743966	0.624	0.656	2.02e-18
Cep83	4.08e-15	0.500421	0.302	0.064	7.25e-11		Med28	1.02e-08	-0.665522	0.56	0.554	0.000180462		Fam107b	4.36e-14	-0.745006	0.462	0.497	7.75e-10
Cers2	6.44e-15	0.500217	0.89	0.42	1.14e-10		Pycard	5.54e-09	-0.668713	0.853	0.75	9.83e-05		Alox5ap	4.31e-17	-0.748994	0.52	0.557	7.65e-13
Nfkbia	2.76e-08	-0.511012	0.907	0.87	0.000489225		Trp53inp1	4.2e-17	-0.680563	0.734	0.776	7.46e-13		Dhrs7	4.68e-17	-0.750366	0.427	0.488	8.32e-13
Actb	4.97e-17	-0.516528	0.994	0.991	8.83e-13		Tmsb10	3.04e-31	-0.689245	0.88	0.905	5.39e-27		AI662270	2.92e-48	-0.751321	0.724	0.764	5.18e-44
Prdx5	7.49e-09	-0.528459	0.953	0.826	0.000132967		Rgcc	1.03e-08	-0.704407	0.612	0.611	0.000182715		Mettl23	1.87e-09	-0.753509	0.408	0.425	3.32e-05
Ddx5	1.19e-16	-0.53484	0.988	0.927	2.12e-12		Dennd5b	1.19e-09	-0.709801	0.591	0.585	2.12e-05		Coro1b	1.66e-07	-0.759236	0.31	0.347	0.00294252
S100a11	1.61e-14	-0.547575	0.895	0.845	2.86e-10		Limd2	9.69e-10	-0.719459	0.571	0.583	1.72e-05		Selplg	3.74e-34	-0.76119	0.544	0.635	6.64e-30
H2-T23	1.97e-11	-0.555746	0.907	0.852	3.49e-07		Abracl	1.19e-17	-0.740602	0.747	0.7	2.12e-13		Bri3	8.84e-09	-0.763509	0.329	0.372	0.000157038
Arpc1b	7.93e-12	-0.558329	0.895	0.806	1.41e-07		Actb	4.83e-41	-0.740834	0.995	0.991	8.57e-37		Pycard	8.07e-23	-0.763791	0.791	0.75	1.43e-18
Calm2	1.79e-10	-0.559253	0.872	0.792	3.18e-06		Ckap4	8.84e-18	-0.747125	0.788	0.755	1.57e-13		Ubc	1.84e-56	-0.763879	0.925	0.948	3.26e-52
Camp	2.84e-51	-0.577918	0.994	1	5.05e-47		Cmah	2.26e-12	-0.788721	0.576	0.609	4.01e-08		Sh3bgrl3	1.63e-64	-0.764617	0.818	0.852	2.89e-60
Rsrp1	2.61e-06	-0.579883	0.907	0.74	0.0463756		Ost4	2.12e-58	-0.808506	0.919	0.931	3.76e-54		Gnb2	1.95e-35	-0.767018	0.614	0.677	3.47e-31
Gpx1	1.97e-16	-0.591008	0.977	0.884	3.51e-12		Pycr2	2.25e-07	-0.813898	0.503	0.509	0.00398783		Mcemp1	7.79e-12	-0.767396	0.315	0.385	1.38e-07
Anxa1	2.27e-07	-0.598032	0.797	0.681	0.00403539		Zfp36l2	3.69e-08	-0.816742	0.695	0.639	0.000654328		Cnn2	2.65e-07	-0.768069	0.317	0.351	0.00470509
Msrb1	9.53e-07	-0.601506	0.849	0.696	0.0169142		Prkcd	3.88e-08	-0.824065	0.418	0.472	0.000688293		Akap13	8.92e-12	-0.768261	0.339	0.399	1.58e-07
Slamf7	1.37e-07	-0.613764	0.878	0.757	0.00242742		Fndc3a	6.03e-11	-0.825416	0.558	0.575	1.07e-06		Pglyrp1	2.63e-55	-0.772864	0.721	0.828	4.67e-51
Wbp5	7.02e-07	-0.616079	0.837	0.703	0.0124618		Cited2	3.33e-19	-0.825949	0.738	0.806	5.91e-15		Tyrobp	9.34e-48	-0.773317	0.704	0.797	1.66e-43
2021-03-02	9.26e-08	-0.617814	0.866	0.698	0.00164364		Kmt2e	4.67e-10	-0.830306	0.497	0.533	8.28e-06		S100a6	6.05e-37	-0.775806	0.709	0.773	1.07e-32
Pfn1	5.44e-08	-0.622038	0.901	0.783	0.000966277		Laptm5	4.36e-09	-0.839702	0.551	0.545	7.73e-05		Anxa2	5.52e-07	-0.780955	0.334	0.363	0.00980216
Sub1	1.21e-16	-0.624701	0.994	0.991	2.15e-12		Zbtb20	1.97e-12	-0.846982	0.684	0.656	3.5e-08		Chil3	2.19e-89	-0.782212	0.836	0.932	3.9e-85
Rpl22l1	1.88e-11	-0.626079	0.948	0.866	3.34e-07		Cyfip2	8.23e-07	-0.853711	0.284	0.372	0.0146157		Ppp1cc	5.26e-45	-0.785539	0.599	0.693	9.34e-41
S100a6	7.66e-11	-0.628543	0.843	0.773	1.36e-06		Napsa	1.25e-06	-0.871087	0.4	0.446	0.0222518		Celf2	2.39e-09	-0.786365	0.367	0.403	4.25e-05
Tmsb10	7.79e-22	-0.634729	0.849	0.905	1.38e-17		Apobec3	1.05e-17	-0.87273	0.533	0.628	1.87e-13		Ptprc	3.95e-11	-0.786669	0.377	0.422	7.02e-07
Wfdc21	2.06e-11	-0.63541	0.849	0.818	3.65e-07		Mef2c	5.59e-29	-0.875447	0.727	0.785	9.93e-25		Fcer1g	2.57e-38	-0.791756	0.671	0.748	4.57e-34
Hn1	8.82e-13	-0.638126	0.953	0.839	1.57e-08		C130026I21Rik	4.62e-15	-0.892291	0.515	0.599	8.21e-11		Fam49b	3.34e-10	-0.797544	0.35	0.394	5.92e-06
Coro1a	3.77e-12	-0.642609	0.907	0.788	6.69e-08		Herpud1	1.26e-42	-0.892446	0.955	0.972	2.23e-38		Med28	1.62e-25	-0.801909	0.482	0.554	2.88e-21
Sh3bgrl3	9.23e-16	-0.688276	0.924	0.852	1.64e-11		Pim1	1.23e-25	-0.89445	0.711	0.788	2.18e-21		Gimap6	2.51e-16	-0.804052	0.475	0.516	4.45e-12
Ppp1cc	6.12e-09	-0.696889	0.762	0.693	0.000108613		mt-Nd3	2.03e-19	-0.903112	0.91	0.826	3.61e-15		Samhd1	6.86e-18	-0.805378	0.476	0.521	1.22e-13
Ltf	2.39e-27	-0.71009	0.983	0.929	4.25e-23		Bri3	8.85e-07	-0.912903	0.293	0.372	0.0157116		Leprot	1.35e-14	-0.806046	0.481	0.505	2.39e-10
Pglyrp1	2.44e-21	-0.71384	0.802	0.828	4.34e-17		Gimap1	2.18e-19	-0.933317	0.605	0.651	3.87e-15		Pycr2	1.55e-17	-0.80675	0.451	0.509	2.75e-13
Hp	2.13e-08	-0.727782	0.837	0.707	0.000377312		Txndc5	1.45e-63	-0.941637	0.962	0.986	2.58e-59		Arpc1b	9.14e-71	-0.806945	0.735	0.806	1.62e-66
Herpud1	2.31e-17	-0.729023	0.983	0.972	4.11e-13		Ctsh	1.78e-08	-0.958058	0.343	0.431	0.000316822		Dap	3.45e-25	-0.81631	0.48	0.556	6.13e-21
Arhgdib	9.42e-25	-0.731921	0.971	0.917	1.67e-20		Ebf1	9.07e-10	-0.962053	0.217	0.352	1.61e-05		Dstn	3.68e-13	-0.816681	0.365	0.425	6.53e-09
Eif4a2	7.44e-07	-0.738225	0.843	0.691	0.0132147		Rasgrp2	7.26e-11	-0.967397	0.384	0.477	1.29e-06		Prkcd	1.42e-17	-0.816801	0.399	0.472	2.53e-13
Trp53inp1	1.39e-09	-0.74303	0.843	0.776	2.47e-05		Pqlc3	8.13e-25	-0.989829	0.569	0.681	1.44e-20		Fndc3a	1.34e-23	-0.816845	0.52	0.575	2.38e-19
Lyz2	1.08e-46	-0.750007	1	0.99	1.92e-42		Rgs10	5.94e-13	-1.00719	0.391	0.495	1.05e-08		Cmah	6.45e-27	-0.820179	0.559	0.609	1.15e-22
Cd53	1.13e-09	-0.752901	0.802	0.72	2.01e-05		Tnfrsf17	5.76e-27	-1.0602	0.607	0.719	1.02e-22		Hmgb2	1.94e-53	-0.824737	0.75	0.833	3.44e-49
Abracl	1.1e-09	-0.764939	0.82	0.7	1.95e-05		S100a10	2.06e-15	-1.07474	0.415	0.538	3.66e-11		Serpinb1a	1e-10	-0.825801	0.339	0.392	1.78e-06
Tyrobp	5.39e-16	-0.782723	0.837	0.797	9.58e-12		Trf	8.07e-28	-1.08216	0.619	0.707	1.43e-23		S100a11	7.15e-72	-0.830233	0.722	0.845	1.27e-67
Txndc5	1.9e-26	-0.785247	0.948	0.986	3.38e-22		Mzb1	4.8e-87	-1.09279	0.95	0.995	8.53e-83		Cd48	1.66e-12	-0.830634	0.371	0.425	2.95e-08
Plac8	5.46e-16	-0.790062	0.797	0.806	9.7e-12		AW112010	1.64e-23	-1.11161	0.424	0.611	2.92e-19		Ngp	3.89e-131	-0.832437	0.993	0.998	6.9e-127
Ngp	2.98e-52	-0.802592	0.994	0.998	5.29e-48		Ptk2b	1.14e-09	-1.12972	0.302	0.403	2.03e-05		Ifitm6	2.01e-15	-0.832474	0.498	0.531	3.58e-11
Mzb1	2.52e-32	-0.804907	0.983	0.995	4.47e-28		Vpreb3	1.22e-18	-1.15351	0.549	0.627	2.17e-14		Map4k1	2.52e-07	-0.832813	0.25	0.302	0.00447288
Tnfrsf17	3.89e-10	-0.869905	0.738	0.719	6.91e-06		Kcnmb4os2	1.61e-08	-1.15562	0.223	0.337	0.000286125		Elf1	1.57e-08	-0.835542	0.323	0.363	0.000279065
Retnlg	4.91e-47	-0.873585	0.983	0.983	8.72e-43		Srgn	2.98e-88	-1.17452	0.892	0.957	5.29e-84		St8sia6	1.42e-08	-0.841793	0.284	0.335	0.000251562
Pycard	2.49e-08	-0.874207	0.907	0.75	0.000441454		Slc25a4	1.05e-10	-1.19267	0.239	0.372	1.86e-06		H2-K1	1.38e-90	-0.844171	0.924	0.958	2.45e-86
Cmah	1.95e-06	-0.874758	0.715	0.609	0.0345972		Gm5547	1.9e-22	-1.19756	0.51	0.616	3.37e-18		S100a9	7.31e-148	-0.845997	1	1	1.3e-143
Prtn3	3.56e-09	-0.882296	0.634	0.635	6.32e-05		Ifi27l2a	5.38e-23	-1.23598	0.585	0.686	9.56e-19		Itgb2	1.35e-18	-0.849858	0.43	0.49	2.39e-14
Rgcc	1.45e-06	-0.887194	0.628	0.611	0.0256941		Rnase6	2.6e-28	-1.27246	0.386	0.602	4.61e-24		Chic2	7.96e-11	-0.850031	0.292	0.358	1.41e-06
Tmsb4x	2.56e-51	-0.896423	1	0.998	4.54e-47		Haus3	3.26e-10	-1.2796	0.223	0.351	5.79e-06		Fam214a	1.35e-14	-0.853197	0.393	0.453	2.39e-10
Tnfrsf13b	1.35e-12	-0.9082	0.762	0.722	2.4e-08		Manea	1.26e-09	-1.30525	0.183	0.312	2.24e-05		Cotl1	1.87e-11	-0.856664	0.286	0.358	3.32e-07
Gm43291	8.42e-07	-0.932696	0.384	0.526	0.0149543		Hexb	9.14e-14	-1.32076	0.228	0.387	1.62e-09		Wtap	4.89e-10	-0.857688	0.265	0.333	8.68e-06
Arf6	9.6e-16	-0.93408	0.814	0.769	1.7e-11		Rhoh	9.61e-16	-1.35534	0.21	0.398	1.71e-11		Lyz2	3.94e-139	-0.861365	0.969	0.99	7e-135
Trf	7.76e-11	-0.939352	0.779	0.707	1.38e-06		H2-Ab1	1.88e-35	-1.357	0.682	0.783	3.34e-31		Tra2a	3.13e-08	-0.864147	0.273	0.326	0.000555851
Sri	9.41e-08	-0.943608	0.651	0.599	0.00166993		Cib2	4.63e-11	-1.36285	0.174	0.319	8.22e-07		Lgals3	1.02e-17	-0.87368	0.461	0.524	1.8e-13
Fcer1g	5.8e-14	-0.958622	0.797	0.748	1.03e-09		Sod1	1.1e-14	-1.40384	0.244	0.406	1.96e-10		Grina	7.19e-14	-0.875037	0.323	0.398	1.28e-09
Mef2c	1.07e-17	-0.982477	0.843	0.785	1.9e-13		AC168977.1	9.87e-20	-1.42931	0.223	0.443	1.75e-15		Gsr	2.23e-15	-0.875279	0.316	0.405	3.95e-11
Limd2	1.7e-07	-0.992342	0.599	0.583	0.0030111		Il16	6.99e-13	-1.42981	0.181	0.34	1.24e-08		N4bp2l2	4.01e-13	-0.878079	0.309	0.38	7.11e-09
Elane	8.09e-29	-1.01321	0.779	0.861	1.44e-24		H2-Eb1	5.01e-25	-1.43416	0.404	0.601	8.9e-21		2021-09-07	4.96e-20	-0.88245	0.479	0.526	8.81e-16
Apobec3	2.01e-10	-1.01795	0.587	0.628	3.57e-06		Man1a	2.92e-36	-1.46211	0.386	0.639	5.19e-32		Kmt2e	1.35e-25	-0.883367	0.445	0.533	2.4e-21
Vpreb3	1.75e-11	-1.02268	0.523	0.627	3.11e-07		Bhlha15	5.09e-11	-1.47319	0.178	0.319	9.05e-07		Ltf	2.18e-81	-0.883502	0.825	0.929	3.87e-77
Laptm5	5.09e-09	-1.07469	0.448	0.545	9.03e-05		Sdc4	5.09e-20	-1.50391	0.201	0.42	9.05e-16		Alcam	5.68e-09	-0.893959	0.256	0.316	0.000100921
Ctsg	1.52e-08	-1.08051	0.564	0.573	0.00026953		Itgb7	2.18e-12	-1.52296	0.21	0.358	3.87e-08		Pim1	2.91e-53	-0.895719	0.709	0.788	5.17e-49
Gm26917	4.42e-17	-1.08984	0.959	0.868	7.85e-13		Crlf2	5.06e-23	-1.5873	0.223	0.458	8.98e-19		Anxa1	8.08e-39	-0.898296	0.601	0.681	1.44e-34
Ubc	2.54e-28	-1.15478	0.983	0.948	4.51e-24		Glipr1	4.3e-51	-1.67079	0.46	0.726	7.64e-47		Cybb	6.87e-31	-0.898557	0.503	0.595	1.22e-26
Lsp1	5.1e-17	-1.15656	0.576	0.696	9.06e-13		Shisa5	1.12e-90	-1.67397	0.643	0.889	1.99e-86		Cd177	1.17e-15	-0.899269	0.288	0.38	2.08e-11
Cited2	2.43e-16	-1.21241	0.837	0.806	4.31e-12		Ptprcap	4.23e-63	-1.81695	0.318	0.726	7.51e-59		Actb	1.49e-119	-0.902148	0.982	0.991	2.64e-115
Tsc22d3	1e-06	-1.2127	0.686	0.608	0.0178031		Hvcn1	2.8e-36	-1.94995	0.214	0.531	4.97e-32		Trf	1.96e-43	-0.904332	0.654	0.707	3.48e-39
Gimap1	1.47e-13	-1.21882	0.663	0.651	2.61e-09		Cd79a	6.49e-134	-2.1155	0.673	0.974	1.15e-129		Plac8	1.18e-65	-0.907006	0.667	0.806	2.09e-61
Mpo	1.85e-23	-1.24829	0.75	0.788	3.28e-19		Bcl2	4.16e-23	-2.13926	0.104	0.347	7.39e-19		Hmgn3	2.66e-14	-0.920284	0.227	0.326	4.72e-10
Pqlc3	3.18e-16	-1.25541	0.651	0.681	5.65e-12		Lat2	2.17e-36	-2.25518	0.12	0.453	3.86e-32		Ly6a	1.7e-59	-0.924966	0.81	0.858	3.01e-55
Zfp36l2	2.52e-09	-1.27468	0.686	0.639	4.47e-05		Jchain	6.92e-123	-2.36745	0.998	0.995	1.23e-118		Rgcc	2.18e-32	-0.926391	0.502	0.611	3.87e-28
Junb	2.17e-11	-1.28521	0.826	0.762	3.86e-07		Ccr10	1.39e-40	-2.93708	0.052	0.411	2.47e-36		Mpo	2.26e-67	-0.940959	0.638	0.788	4.01e-63
Rasgrp2	7.46e-07	-1.28908	0.419	0.477	0.0132457		Prg2	3.39e-70	-3.00374	0.228	0.707	6.02e-66		Fcnb	1.07e-12	-0.960004	0.27	0.351	1.89e-08
Jun	3.39e-07	-1.33647	0.738	0.691	0.0060252		St6gal1	1.1e-78	-3.05898	0.093	0.656	1.95e-74		Tmem154	2.03e-20	-0.960574	0.343	0.436	3.61e-16
Crlf2	2.91e-08	-1.34974	0.32	0.458	0.000516288									Cd63	3.89e-10	-0.963539	0.25	0.318	6.91e-06
C130026I21Rik	2.39e-12	-1.37464	0.541	0.599	4.24e-08									AC125149.3	4.42e-13	-0.967399	0.215	0.307	7.84e-09
Ptprcap	1.18e-27	-1.45641	0.36	0.726	2.1e-23									Mzb1	3.95e-155	-0.967584	0.953	0.995	7.02e-151
Srgn	2.39e-56	-1.50317	0.797	0.957	4.24e-52									Ly6g	4.56e-13	-0.974605	0.24	0.325	8.09e-09
Slc25a4	2.18e-08	-1.51635	0.186	0.372	0.000387536									Sp100	1.94e-13	-0.978308	0.27	0.351	3.44e-09
Fos	1.36e-12	-1.52601	0.767	0.792	2.42e-08									Mgst1	1.4e-15	-0.987831	0.273	0.368	2.49e-11
mt-Atp8	2e-12	-1.5422	0.866	0.755	3.54e-08									Txndc5	2.41e-140	-0.99307	0.932	0.986	4.29e-136
AW112010	5.47e-18	-1.61219	0.39	0.611	9.72e-14									Btg1	1.43e-22	-0.995689	0.356	0.467	2.54e-18
Ier2	4.62e-14	-1.65999	0.663	0.686	8.2e-10									Gimap1	5.36e-47	-0.997426	0.549	0.651	9.52e-43
Man1a	5.57e-20	-1.67126	0.43	0.639	9.89e-16									Coro1a	2.55e-75	-1.00204	0.663	0.788	4.53e-71
Hvcn1	6.66e-16	-1.7546	0.267	0.531	1.18e-11									Sod1	3.76e-18	-1.0031	0.306	0.406	6.68e-14
Glipr1	2.63e-26	-1.76386	0.57	0.726	4.67e-22									Lcn2	1.65e-141	-1.00319	0.855	0.967	2.93e-137
Bcl2	9.77e-09	-1.77398	0.151	0.347	0.000173449									Fxyd5	5.26e-50	-1.00634	0.463	0.634	9.33e-46
Itgb7	3.52e-07	-1.77675	0.209	0.358	0.00625836									Manea	2.28e-12	-1.01521	0.23	0.312	4.05e-08
H2-Aa	5e-08	-1.77872	0.279	0.432	0.000887532									Smim14	2.22e-30	-1.03085	0.352	0.488	3.94e-26
Ctsh	2.07e-10	-1.80293	0.238	0.431	3.67e-06									Ifi27	3.68e-20	-1.03095	0.271	0.389	6.53e-16
Shisa5	8.77e-50	-1.81314	0.738	0.889	1.56e-45									Mef2c	2.67e-77	-1.03567	0.635	0.785	4.74e-73
Kcnmb4os2	7.67e-07	-1.84051	0.192	0.337	0.0136134									Bhlha15	2.54e-13	-1.03646	0.232	0.319	4.5e-09
Rnase6	6.34e-19	-1.89741	0.395	0.602	1.13e-14									Arhgdib	2.15e-132	-1.03959	0.801	0.917	3.82e-128
Sdc4	4.98e-11	-1.91537	0.209	0.42	8.84e-07									Prtn3	2.15e-48	-1.04186	0.48	0.635	3.82e-44
Fosb	3.51e-21	-2.05354	0.337	0.618	6.23e-17									Ctse	1.24e-21	-1.04981	0.298	0.413	2.2e-17
H2-Ab1	3.52e-30	-2.08422	0.645	0.783	6.24e-26									Ms4a3	1.39e-17	-1.05086	0.244	0.351	2.46e-13
H2-Eb1	2.65e-21	-2.18963	0.285	0.601	4.71e-17									Pqlc3	4.65e-58	-1.054	0.542	0.681	8.26e-54
Cd69	1.55e-12	-2.25881	0.198	0.441	2.75e-08									Abracl	1.67e-64	-1.05644	0.576	0.7	2.96e-60
Cd79a	7.22e-75	-2.45234	0.686	0.974	1.28e-70									Gm2a	6.37e-18	-1.06773	0.277	0.378	1.13e-13
Lat2	3.01e-17	-2.4769	0.14	0.453	5.34e-13									Apobec3	2.62e-50	-1.06975	0.476	0.628	4.65e-46
AC168977.1	2.43e-18	-2.79312	0.11	0.443	4.31e-14									Arhgap15	2.49e-14	-1.07033	0.228	0.323	4.43e-10
Klf2	5.39e-22	-2.81385	0.378	0.646	9.58e-18									Cyp4f18	9.11e-12	-1.07194	0.364	0.408	1.62e-07
Jchain	6.09e-72	-2.87487	0.965	0.995	1.08e-67									4930523C07Rik	7.83e-18	-1.09404	0.298	0.392	1.39e-13
St6gal1	1.74e-37	-3.12473	0.105	0.656	3.1e-33									Ptk2b	1.96e-22	-1.09837	0.284	0.403	3.47e-18
Egr1	4.57e-19	-3.58518	0.116	0.455	8.11e-15									Stk17b	2.88e-22	-1.09975	0.233	0.361	5.11e-18
Prg2	7.8e-39	-3.83144	0.215	0.707	1.38e-34									Camp	1.33e-180	-1.10116	0.99	1	2.36e-176
Ccr10	2.15e-22	-5.32538	0.012	0.411	3.81e-18									Irf2	2e-13	-1.11082	0.233	0.318	3.54e-09
														AA467197	2.61e-16	-1.11763	0.205	0.307	4.63e-12
														Sri	1.07e-54	-1.12633	0.418	0.599	1.9e-50
														Elane	6.7e-105	-1.12824	0.643	0.861	1.19e-100
														Blvrb	3.67e-26	-1.13101	0.243	0.385	6.51e-22
														2021-09-11	8.83e-15	-1.13329	0.217	0.314	1.57e-10
														Ifi27l2a	6.99e-33	-1.13651	0.592	0.686	1.24e-28
														C130026I21Rik	6.95e-49	-1.13917	0.439	0.599	1.23e-44
														Ncf4	4.89e-32	-1.14253	0.265	0.424	8.67e-28
														Ctsg	2.54e-50	-1.15146	0.383	0.573	4.52e-46
														Mcpt8	2.99e-15	-1.15361	0.235	0.332	5.31e-11
														Gmfg	5.13e-42	-1.16666	0.409	0.562	9.11e-38
														Nkg7	4.85e-17	-1.16917	0.241	0.347	8.62e-13
														Car1	7.6e-27	-1.18402	0.232	0.378	1.35e-22
														Egr1	6.78e-19	-1.22092	0.369	0.455	1.2e-14
														Tnfrsf17	7.6e-74	-1.22403	0.536	0.719	1.35e-69
														Vim	1.6e-28	-1.23466	0.268	0.415	2.84e-24
														Rasgrp2	9.36e-42	-1.24131	0.294	0.477	1.66e-37
														Tmsb4x	1.44e-237	-1.25388	0.987	0.998	2.55e-233
														Fcgr2b	1.58e-24	-1.25498	0.176	0.316	2.81e-20
														Ptpn6	1.77e-26	-1.26514	0.243	0.382	3.14e-22
														Prss34	2.36e-23	-1.26827	0.278	0.401	4.19e-19
														Hba-a1	5.54e-74	-1.26977	0.573	0.78	9.83e-70
														Insl6	1.22e-24	-1.2701	0.179	0.316	2.16e-20
														Nfkbia	2.32e-118	-1.27725	0.658	0.87	4.11e-114
														Napsa	4.81e-36	-1.29984	0.278	0.446	8.54e-32
														Zfp36l2	5.33e-56	-1.30504	0.446	0.639	9.47e-52
														Dgkd	1.42e-22	-1.30941	0.173	0.304	2.53e-18
														Rgs10	1.25e-48	-1.31289	0.296	0.495	2.23e-44
														Gm5547	2.57e-60	-1.31871	0.438	0.616	4.57e-56
														Car2	4.06e-38	-1.32271	0.296	0.467	7.21e-34
														Smpdl3a	7.57e-39	-1.33838	0.181	0.366	1.34e-34
														Hbb-bt	4.37e-86	-1.34899	0.463	0.722	7.76e-82
														Lsp1	8.97e-94	-1.35073	0.432	0.696	1.59e-89
														Hba-a2	1.88e-52	-1.35087	0.341	0.566	3.34e-48
														Limd2	1.17e-65	-1.357	0.357	0.583	2.08e-61
														Vpreb3	7.08e-62	-1.39614	0.417	0.627	1.26e-57
														Tmsb10	9.89e-149	-1.41601	0.694	0.905	1.76e-144
														Hbb-bs	4.31e-139	-1.41892	0.738	0.927	7.66e-135
														Cib2	5.04e-33	-1.44446	0.157	0.319	8.94e-29
														Il16	4.33e-35	-1.46228	0.171	0.34	7.69e-31
														S100a10	7.13e-69	-1.4887	0.286	0.538	1.27e-64
														Cyfip2	4.23e-44	-1.49109	0.176	0.372	7.52e-40
														Klf2	2e-26	-1.52374	0.594	0.646	3.54e-22
														Laptm5	2.04e-75	-1.57147	0.281	0.545	3.62e-71
														Irf8	3.8e-40	-1.5951	0.138	0.316	6.75e-36
														Hexb	7.81e-59	-1.64679	0.159	0.387	1.39e-54
														Haus3	8.97e-44	-1.64701	0.161	0.351	1.59e-39
														Kcnmb4os2	2.38e-46	-1.69106	0.142	0.337	4.23e-42
														Tnfaip8	4.77e-47	-1.74756	0.116	0.304	8.47e-43
														Rhoh	2.09e-70	-1.77212	0.146	0.398	3.71e-66
														Ctsh	2.85e-76	-1.7724	0.164	0.431	5.06e-72
														AW112010	1.28e-118	-1.80408	0.262	0.611	2.28e-114
														Man1a	7.02e-129	-1.84578	0.277	0.639	1.25e-124
														Crlf2	2.59e-91	-1.86186	0.163	0.458	4.6e-87
														Rnase6	6.27e-111	-1.86384	0.273	0.602	1.11e-106
														Myl4	4.22e-48	-1.87086	0.124	0.316	7.49e-44
														Ebf1	7.94e-68	-1.88123	0.116	0.352	1.41e-63
														AC168977.1	8.86e-95	-1.96454	0.147	0.443	1.57e-90
														Slc25a4	4.52e-92	-2.01873	0.103	0.372	8.03e-88
														Srgn	9.2e-278	-2.02312	0.556	0.957	1.63e-273
														Cd69	2.72e-67	-2.02706	0.187	0.441	4.83e-63
														Itgb7	5.13e-80	-2.13313	0.108	0.358	9.1e-76
														Sdc4	9.08e-117	-2.17579	0.108	0.42	1.61e-112
														Shisa5	4.01e-249	-2.20255	0.479	0.889	7.11e-245
														Glipr1	2.8e-186	-2.20616	0.288	0.726	4.97e-182
														Hvcn1	1.75e-154	-2.24071	0.142	0.531	3.11e-150
														H2-Aa	6.72e-63	-2.24727	0.194	0.432	1.19e-58
														H2-Ab1	6.95e-176	-2.37256	0.394	0.783	1.23e-171
														H2-Eb1	7.4e-174	-2.54641	0.176	0.601	1.31e-169
														Ptprcap	0	-2.81448	0.152	0.726	0
														Cd79a	0	-2.83982	0.432	0.974	0
														Lat2	2.14e-246	-2.97888	0.054	0.453	3.79e-242
														Bcl2	9e-182	-3.08975	0.042	0.347	1.6e-177
														Jchain	1.12e-289	-3.34934	0.978	0.995	2e-285
														St6gal1	0	-3.93056	0.044	0.656	0
														Prg2	0	-4.03035	0.121	0.707	0
														Ccr10	0	-5.03377	0.013	0.411	0

## Sheet: SupData 3
SUPPLEMENTARY DATA 3. CORE SET OF DIFFERENTIALLY EXPRESSED GENES SHARED BY MALIGNANT CELLS AT ALL DISEASE STAGES
Core_Up	Core_Down
2010107E04Rik	Abracl
2300002M23Rik	AC168977.1
Abhd17b	Actb
Ada	Apobec3
Ak6	AW112010
Akr1b3	Bcl2
Aldh7a1	C130026I21Rik
Alpl	Ccr10
Amica1	Cd79a
Apex1	Cmah
Atp5g1	Crlf2
B3galnt1	Ctsh
Bmi1	Gimap1
Bysl	Glipr1
C1qbp	H2-Ab1
Camk2n1	H2-Eb1
Car11	Herpud1
Ccdc68	Hvcn1
Ccnd2	Itgb7
Ccne1	Jchain
Cd164	Kcnmb4os2
Cd274	Laptm5
Cd320	Lat2
Cd59a	Limd2
Cd99l2	Lsp1
Cdc16	Man1a
Cers2	Mef2c
Chst1	Mzb1
Cinp	Plac8
Cks1b	Ppp1cc
Cldn7	Pqlc3
Cmc2	Prg2
Cox4i2	Ptprcap
Cpeb3	Pycard
Cped1	Rasgrp2
Creld2	Rgcc
Crem	Rnase6
Crlf1	S100a6
Csnk1e	Sdc4
Ctsw	Shisa5
Ctsz	Slc25a4
Cyb5r1	Srgn
Cyp2b10	Sri
Dctpp1	St6gal1
Dynll2	Tmsb10
Ece2	Tmsb4x
Eef1g	Tnfrsf13b
Enah	Tnfrsf17
Epcam	Trf
Ergic1	Txndc5
Ero1lb	Ubc
F11r	Vpreb3
Fads3	Wbp5
Fam136a	Wfdc21
Fam162b	Zfp36l2
Fdx1l
Filip1
Fut1
G6pc3
Gbp3
Gbp7
Gdap2
Ggh
Ggta1
Gm10073
Gm10076
Gnl3
Gpatch4
Gpm6a
Gpr89
Grhpr
Grn
Guca1a
Hagh
Hepacam2
Hist1h2ap
Hist1h2bc
Hk2
Hmces
Hras
Hsd11b1
Htatip2
Igtp
Klra17
Leprotl1
Lmo2
Ly6c2
Mgarp
Mpc2
Mrpl17
Mrpl37
Mt1
Mt2
MYC
Ncbp2
Ndufa1
Neat1
Nedd4
Negr1
Nhp2
Nmd3
Nme1
Nudcd2
Oosp1
Ovol3
Pfkp
Pgam2
Pgm2l1
Phf10
Pik3r1
Pld4
Pno1
Pnpo
Pole3
Pon3
Ppp1r14b
Ppt2
Praf2
Prdx4
Prkcsh
Prmt7
Psat1
Rangrf
Rexo2
Rnaseh2b
Rnf187
Rnh1
Rpia
Rpl14
Rps18
Rps18-ps3
Rps19
Rsph1
Sac3d1
Samd8
Sel1l
Selm
Serf1
Sigmar1
Slamf9
Slc25a33
Slc25a39
Smagp
Smim13
Snrpn
Spcs3
Spon1
Srm
Stard5
Syngr1
Tg
Timm10
Timm9
Tmem238
Tmem37
Tmem38b
Tmem9
Tob1
Tspan15
Ttc19
Tusc2
Ube2l6
Ubfd1
Uck2
Upb1
Wdr77
Yars
Ypel2
Zbp1
Zfp428
Zfp467

## Sheet: SupData 4
SUPPLEMENTARY DATA 4. ENRICHMENT ANALYSIS OF CORE UP AND DOWN MALIGNANT CELL GENES
Core up terms									Core down terms
Gene Set Name	# Genes in Gene Set (K)	Description	# Genes in Overlap (k)	k/K	p-value	FDR q-value			Gene Set Name	# Genes in Gene Set (K)	Description	# Genes in Overlap (k)	k/K	p-value	FDR q-value
PASQUALUCCI_LYMPHOMA_BY_GC_STAGE_UP	284	Genes up-regulated in post-GC, BCL6 [GeneID=604] dependent B cell non-Hodgkin's lymphoma (B-NHL) vs MYC [GeneID=4609] driven pre-GC lymphoma.	35	0.1232	2.46e-41	1.59e-37			SMID_BREAST_CANCER_NORMAL_LIKE_UP	483	Genes up-regulated in the normal-like subtype of breast cancer.	17	0.0352	2.69e-20	1.74e-16
BOYLAN_MULTIPLE_MYELOMA_C_D_DN	278	Genes down-regulated both in group C and D of tumors arising from overexpression of BCL2L1 and MYC [GeneID=598;4609] in plasma cells.	22	0.0791	7.16e-22	2.32e-18			MCLACHLAN_DENTAL_CARIES_UP	265	Genes up-regulated in pulpal tissue extracted from carious teeth.	10	0.0377	1.67e-12	5.41e-09
LEE_BMP2_TARGETS_DN	899	Genes down-regulated in uterus upon knockout of BMP2 [GeneID=650].	28	0.0311	8.57e-17	1.85e-13			SMID_BREAST_CANCER_LUMINAL_B_DN	587	Genes down-regulated in the luminal B subtype of breast cancer.	12	0.0204	1.06e-11	2.28e-08
KRIGE_RESPONSE_TO_TOSEDOSTAT_24HR_DN	1033	Genes down-regulated in HL-60 cells (acute promyelocytic leukemia, APL) after treatment with the aminopeptidase inhibitor tosedostat (CHR-2797) [PubChem=15547703] for 24 h.	27	0.0261	2.23e-14	3.6e-11			ICHIBA_GRAFT_VERSUS_HOST_DISEASE_35D_UP	143	Hepatic graft versus host disease (GVHD), day 35: genes up-regulated in allogeneic vs syngeneic bone marrow transplant.	8	0.0559	1.42e-11	2.3e-08
WEI_MYCN_TARGETS_WITH_E_BOX	790	Genes whose promoters contain E-box motifs and whose expression changed in MYCN-3 cells (neuroblastoma) upon induction of MYCN [GeneID=4613].	24	0.0304	2.84e-14	3.68e-11			REACTOME_INNATE_IMMUNE_SYSTEM	1114	Innate Immune System	14	0.0126	1e-10	1.1e-07
BOYLAN_MULTIPLE_MYELOMA_PCA1_UP	123	Top up-regulated genes from principal component 1 (PCA1) which captures variation between normal plasma cells and tumors arising from aberrant expression of BCL2L1 and MYC [GeneID=598;4609].	12	0.0976	1.54e-13	1.65e-10			HELLER_HDAC_TARGETS_SILENCED_BY_METHYLATION_DN	281	Genes down-regulated in multiple myeloma (MM) cell lines treated with both decitabine [PubChem=451668] TSA [PubChem=5562].	9	0.032	1.02e-10	1.1e-07
KRIGE_RESPONSE_TO_TOSEDOSTAT_6HR_DN	940	Genes down-regulated in HL-60 cells (acute promyelocytic leukemia, APL) after treatment with the aminopeptidase inhibitor tosedostat (CHR-2797) [PubChem=15547703] for 6 h.	23	0.0245	8.44e-12	7.8e-09			POOLA_INVASIVE_BREAST_CANCER_UP	292	Genes up-regulated in atypical ductal hyperplastic tissues from patients with (ADHC) breast cancer vs those without the cancer (ADH).	9	0.0308	1.43e-10	1.19e-07
SWEET_LUNG_CANCER_KRAS_UP	480	Genes up-regulated in the Kras2LA mouse lung cancer model with mutated KRAS [GeneID=3845].	17	0.0354	1.91e-11	1.54e-08			HELLER_HDAC_TARGETS_DN	293	Genes down-regulated in at least one of three multiple myeloma (MM) cell lines by TSA [PubChem=5562].	9	0.0307	1.48e-10	1.19e-07
KIM_ALL_DISORDERS_OLIGODENDROCYTE_NUMBER_CORR_UP	755	Genes whose expression was significantly and positively correlated with the number of perineuronal oligodendrocytes in the layer III of BA9 brain region.	20	0.0265	5.34e-11	3.84e-08			WALLACE_PROSTATE_CANCER_RACE_UP	303	Genes up-regulated in prostate cancer samples from African-American patients compared to those from the European-American patients.	9	0.0297	1.99e-10	1.43e-07
KIM_BIPOLAR_DISORDER_OLIGODENDROCYTE_DENSITY_CORR_UP	680	Genes whose expression significantly and positively correlated with oligodendrocyte density in layer VI of BA9 brain region in patients with bipolar disorder.	19	0.0279	6.83e-11	4.41e-08			HOFFMANN_SMALL_PRE_BII_TO_IMMATURE_B_LYMPHOCYTE_UP	66	Genes up-regulated during differentiation from small pre-BII to immature B lymphocyte.	6	0.0909	3.03e-10	1.96e-07
COLINA_TARGETS_OF_4EBP1_AND_4EBP2	359	Genes up-regulated in MEF cells (embryonic fibroblast) with double knockout of the translation repressors 4EBP1 [GeneID=1978] and 4EBP2 [GeneID=1979].	14	0.039	3.55e-10	2.09e-07			SANSOM_APC_TARGETS_DN	352	Top genes down-regulated at day 5 of Cre-Lox induced APC [GeneID=324] knockout in the intestine.	9	0.0256	7.42e-10	4.36e-07
ACEVEDO_LIVER_CANCER_UP	972	Genes up-regulated in hepatocellular carcinoma (HCC) compared to normal liver samples.	21	0.0216	6.92e-10	3.46e-07			PASQUALUCCI_LYMPHOMA_BY_GC_STAGE_DN	170	Genes down-regulated in post-GC, BCL6 [GeneID=604] dependent B cell non-Hodgkin's lymphoma (B-NHL) vs MYC [GeneID=4609] driven pre-GC lymphoma.	7	0.0412	2.49e-09	1.34e-06
PUJANA_BRCA1_PCC_NETWORK	1626	Genes constituting the BRCA1-PCC network of transcripts whose expression positively correlated (Pearson correlation coefficient, PCC >= 0.4) with that of BRCA1 [GeneID=672] across a compendium of normal tissues.	27	0.0166	6.97e-10	3.46e-07			THUM_SYSTOLIC_HEART_FAILURE_UP	429	Genes up-regulated in samples with systolic heart failure compared to normal hearts.	9	0.021	4.16e-09	2.07e-06
BERENJENO_TRANSFORMED_BY_RHOA_UP	550	Genes up-regulated in NIH3T3 cells (fibroblasts) transformed by expression of contitutively active (Q63L) form of RHOA [GeneID=387] off plasmid vector.	16	0.0291	1.33e-09	6.14e-07			BASSO_CD40_SIGNALING_UP	103	Gene up-regulated by CD40 [GeneID=958] signaling in Ramos cells (EBV negative Burkitt lymphoma).	6	0.0583	4.6e-09	2.13e-06
DANG_BOUND_BY_MYC	1061	Genes whose promoters are bound by MYC [GeneID=4609], according to MYC Target Gene Database.	21	0.0198	3.25e-09	1.37e-06			KEGG_INTESTINAL_IMMUNE_NETWORK_FOR_IGA_PRODUCTION	48	Intestinal immune network for IgA production	5	0.1042	4.96e-09	2.14e-06
MARKEY_RB1_ACUTE_LOF_DN	229	Genes down-regulated in adult fibroblasts with inactivated RB1 [GeneID=5925] by Cre-lox: acute loss of function (LOF) of RB1.	11	0.048	3.39e-09	1.37e-06			CHAUHAN_RESPONSE_TO_METHOXYESTRADIOL_DN	106	Genes down-regulated by 2-methoxyestradiol (2ME2) [PubChem=1573] in the MM.1S cell line (multiple myeloma) sensitive to dexamethasone [PubChem=5743].	6	0.0566	5.48e-09	2.21e-06
CUI_TCF21_TARGETS_2_UP	433	All significantly up-regulated genes in kidney glomeruli isolated from TCF21 [Gene ID=6943] knockout mice.	14	0.0323	3.94e-09	1.5e-06			DUNNE_TARGETS_OF_AML1_MTG8_FUSION_UP	53	Genes up-regulated in Kasumi-1 cells (acute myeloid leukaemia (AML) with the t(8;21) translocation) after knockdown of the AML1 MTG8 fusion [GeneID=861;862] by RNAi.	5	0.0943	8.27e-09	3e-06
CAIRO_HEPATOBLASTOMA_CLASSES_UP	612	Genes up-regulated in robust Cluster 2 (rC2) of hepatoblastoma samples compared to those in the robust Cluster 1 (rC1).	16	0.0261	6.03e-09	2.17e-06			SHEDDEN_LUNG_CANCER_GOOD_SURVIVAL_A12	320	Cluster 12 of method A: up-regulation of these genes in patients with non-small cell lung cancer (NSCLC) predicts good survival outcome.	8	0.025	8.41e-09	3e-06
QI_PLASMACYTOMA_DN	98	Down-regulated genes that best disciminate plasmablastic plasmacytoma from plasmacytic plasmacytoma tumors.	8	0.0816	8e-09	2.72e-06			TORCHIA_TARGETS_OF_EWSR1_FLI1_FUSION_DN	322	Genes down-regulated in leukemic progenitor cells expressing activated fusion of ESWR1 and FLI1 [GeneID=2130, 2313] compared to normal hematopoetic progenitors.	8	0.0248	8.82e-09	3e-06
GOLDRATH_HOMEOSTATIC_PROLIFERATION	147	Up-regulated in CD8+ [GeneID=925] T lymphocytes undergoing homeostatic proliferation (HP) versus the naive cells; these genes are not up-regulated versus effector or memory cell population.	9	0.0612	1.16e-08	3.74e-06			ICHIBA_GRAFT_VERSUS_HOST_DISEASE_D7_UP	117	Hepatic graft versus host disease (GVHD), day 7: up-regulated in allogeneic vs syngeneic bone marrow transplant.	6	0.0513	9.93e-09	3.21e-06

## Sheet: SupData 5
SUPPLEMENTARY DATA 5. DIFFERENTIALLY EXPRESSED GENES BETWEEN MALIGNANT CELLS FROM EACH SAMPLE OF A GIVEN DISEASE STAGE GROUP AND MALIGNANT CELLS FROM THE OTHER DISEASE STAGE GROUPS (significant DE genes are highlighted)
mPC in early-MM mice vs. malignant cells from IMM and AMM								mPC in intermediate-MM mice vs. malignant cells from EMM and AMM								mPC in active-MM mice vs. malignant cells from EMM and IMM
p_val	avg_logFC	pct.1	pct.2	p_val_adj	gene	Sample_ID		p_val	avg_logFC	pct.1	pct.2	p_val_adj	gene	Sample_ID		p_val	avg_logFC	pct.1	pct.2	p_val_adj	gene	Sample_ID
1.06561e-15	2.05953	0.444	0.09	1.89199e-11	Il10	EMM1		2.11997e-87	2.04913	0.447	0.056	3.76401e-83	Nr4a1	IMM1		5.06084e-22	2.64423	0.316	0.058	8.98552e-18	C1qb	AMM1
8.50448e-22	1.89819	0.422	0.06	1.50997e-17	Rel	EMM1		2.41555e-52	1.87527	0.432	0.091	4.28882e-48	Tsc22d1	IMM1		3.90836e-19	1.55721	0.342	0.091	6.93929e-15	Tekt5	AMM1
1.2627e-19	1.82873	0.333	0.043	2.24192e-15	Phlda3	EMM1		9.75968e-46	1.80317	0.398	0.088	1.73283e-41	Il5ra	IMM1		5.83329e-14	1.50427	0.391	0.201	1.0357e-09	Zcwpw1	AMM1
1.19278e-09	1.82677	0.311	0.07	2.11778e-05	9430069I07Rik	EMM1		4.75865e-61	1.73857	0.67	0.197	8.44899e-57	Cd69	IMM1		8.2505e-09	1.11944	0.331	0.197	0.000146488	Pola2	AMM1
1.60905e-23	1.80044	0.333	0.036	2.85686e-19	9130230L23Rik	EMM1		7.48217e-63	1.70891	0.442	0.078	1.32846e-58	Gypa	IMM1		7.29085e-15	0.870249	0.466	0.23	1.29449e-10	Gm2115	AMM1
2.27368e-18	1.73518	0.311	0.04	4.03693e-14	Serpinc1	EMM1		1.01212e-50	1.67327	0.451	0.098	1.79702e-46	Cxcl2	IMM1		9.08897e-11	0.840964	0.537	0.388	1.61375e-06	2300002M23Rik	AMM1
1.8339e-18	1.63476	0.911	0.569	3.25609e-14	Odc1	EMM1		1.44589e-39	1.63378	0.34	0.071	2.56717e-35	Thbs1	IMM1		5.66452e-13	0.747274	0.577	0.434	1.00573e-08	Snhg9	AMM1
2.94719e-23	1.62951	0.689	0.158	5.23273e-19	Pet2	EMM1		1.21096e-39	1.57909	0.316	0.061	2.15006e-35	Rhd	IMM1		8.74543e-09	0.715756	0.5	0.375	0.000155275	Mgarp	AMM1
5.15158e-21	1.53647	0.533	0.096	9.14663e-17	Ets2	EMM1		1.11821e-79	1.54208	0.917	0.358	1.98539e-75	Egr1	IMM1		7.02112e-11	0.687257	0.533	0.401	1.2466e-06	Gins1	AMM1
5.34257e-20	1.5272	0.378	0.053	9.48573e-16	Relb	EMM1		2.76081e-36	1.52134	0.325	0.07	4.90181e-32	Aqp1	IMM1		5.12791e-07	0.654664	0.506	0.411	0.0091046	Ccne1	AMM1
1.11964e-17	1.51786	0.578	0.137	1.98793e-13	Rasgrp3	EMM1		6.51838e-50	1.48382	0.408	0.082	1.15734e-45	Atf3	IMM1		1.32272e-27	0.647866	0.843	0.735	2.34849e-23	Polr2l	AMM1
3.06844e-14	1.46376	0.444	0.094	5.44801e-10	Il5ra	EMM1		7.91533e-83	1.4413	0.879	0.304	1.40537e-78	Car2	IMM1		4.68287e-14	0.63806	0.649	0.544	8.31444e-10	Gm10263	AMM1
1.10786e-11	1.43881	0.356	0.075	1.96701e-07	Lncpint	EMM1		1.36309e-60	1.36061	0.976	0.592	2.42017e-56	Klf2	IMM1		4.63796e-07	0.633815	0.479	0.392	0.00823469	Alpl	AMM1
4.6282e-11	1.40971	0.311	0.062	8.21737e-07	Cdc42bpb	EMM1		9.75564e-30	1.35508	0.519	0.186	1.73211e-25	G0s2	IMM1		5.3407e-10	0.596503	0.631	0.472	9.48241e-06	Cyp2b10	AMM1
6.71422e-14	1.40659	0.667	0.208	1.19211e-09	Dusp5	EMM1		1.16643e-35	1.35182	0.447	0.125	2.071e-31	Ccl4	IMM1		2.08739e-06	0.564852	0.314	0.191	0.0370615	Ermn	AMM1
3.59993e-10	1.35636	0.356	0.083	6.39167e-06	Fgf21	EMM1		1.26896e-38	1.29909	0.388	0.089	2.25303e-34	Gm11505	IMM1		2.10981e-25	0.554839	0.938	0.887	3.74597e-21	Zbp1	AMM1
2.26815e-21	1.33909	0.689	0.155	4.0271e-17	Ryr1	EMM1		2.552e-44	1.29642	0.505	0.136	4.53107e-40	Gm17275	IMM1		7.38462e-14	0.553157	0.822	0.744	1.31114e-09	Cited2	AMM1
3.73524e-17	1.29456	0.978	0.665	6.63192e-13	Nfkbia	EMM1		9.71139e-27	1.27142	0.393	0.124	1.72426e-22	Lgals9	IMM1		7.43834e-91	0.550218	1	1	1.32068e-86	Gm10076	AMM1
1.59924e-08	1.17266	0.378	0.108	0.000283945	Rap1gap	EMM1		1.4151e-23	1.2252	0.403	0.139	2.51251e-19	Clec4e	IMM1		1.32476e-16	0.539219	1	0.994	2.35211e-12	Slpi	AMM1
1.07763e-08	1.15395	0.556	0.213	0.000191333	2900060B14Rik	EMM1		1.68883e-29	1.21393	0.529	0.203	2.99852e-25	Dusp5	IMM1		2.30907e-11	-0.503028	0.157	0.327	4.09976e-07	Ppp1r18	AMM1
3.50089e-11	1.13657	0.6	0.196	6.21582e-07	Dsp	EMM1		6.86641e-43	1.19123	0.995	0.977	1.21913e-38	Jchain	IMM1		1.19055e-08	-0.503333	0.166	0.314	0.000211382	Alas1	AMM1
3.60655e-11	1.13321	0.378	0.085	6.40343e-07	Cish	EMM1		3.62205e-50	1.17142	0.903	0.513	6.43095e-46	Hist2h2aa1	IMM1		5.6218e-14	-0.507914	0.232	0.453	9.9815e-10	Picalm	AMM1
2.26333e-10	1.12245	0.356	0.08	4.01854e-06	Letmd1	EMM1		8.66539e-31	1.16881	0.466	0.148	1.53854e-26	Osm	IMM1		2.43579e-15	-0.507982	0.542	0.761	4.32475e-11	Ggh	AMM1
3.29373e-11	1.12077	0.356	0.075	5.84802e-07	Tuba3b	EMM1		1.89623e-29	1.16385	0.364	0.1	3.36676e-25	Ccl3	IMM1		4.20701e-45	-0.509285	0.919	0.987	7.46955e-41	Gm9843	AMM1
1.94177e-08	1.11052	0.378	0.108	0.000344761	Nrp1	EMM1		1.48063e-22	1.16347	0.398	0.144	2.62886e-18	Plaur	IMM1		1.30641e-11	-0.510282	0.215	0.401	2.31952e-07	Trim25	AMM1
1.29125e-09	1.09509	0.622	0.244	2.29262e-05	Tmc6	EMM1		3.00564e-57	1.15986	0.723	0.229	5.33652e-53	Car1	IMM1		1.00167e-21	-0.511687	0.562	0.851	1.77846e-17	Unc93b1	AMM1
8.27033e-11	1.08903	0.733	0.338	1.4684e-06	Csrp1	EMM1		1.32092e-23	1.15479	0.388	0.134	2.3453e-19	Pmaip1	IMM1		8.28445e-10	-0.512837	0.157	0.307	1.4709e-05	Shc1	AMM1
3.52797e-09	1.0772	0.467	0.135	6.26392e-05	Myl4	EMM1		2.73938e-48	1.14241	0.709	0.247	4.86377e-44	Gm26825	IMM1		8.02397e-14	-0.51497	0.247	0.463	1.42466e-09	Aldh3b1	AMM1
5.31205e-10	1.05401	0.6	0.212	9.43155e-06	Nrip1	EMM1		1.85326e-25	1.09284	0.34	0.097	3.29046e-21	Dynlt1b	IMM1		2.05305e-08	-0.51497	0.185	0.327	0.000364519	Cenpw	AMM1
5.21148e-07	1.04879	0.356	0.112	0.00925299	Ints3	EMM1		1.48797e-13	1.08263	0.325	0.135	2.6419e-09	Myl4	IMM1		1.78731e-12	-0.520722	0.151	0.327	3.17336e-08	2700029M09Rik	AMM1
9.89509e-11	1.04473	0.511	0.151	1.75687e-06	Icam1	EMM1		1.63497e-22	1.08186	0.34	0.106	2.90288e-18	Gm26532	IMM1		9.09474e-10	-0.522192	0.201	0.372	1.61477e-05	Sap30	AMM1
8.58496e-14	1.03444	0.733	0.229	1.52426e-09	AC125149.3	EMM1		1.03496e-24	1.07011	0.345	0.101	1.83756e-20	Gm10800	IMM1		6.29354e-22	-0.522764	0.75	0.939	1.11742e-17	Sh3bgrl3	AMM1
1.39352e-08	1.02897	0.333	0.084	0.000247419	Erf	EMM1		2.26499e-48	1.06517	0.961	0.579	4.0215e-44	Dusp1	IMM1		4.68365e-45	-0.522818	0.934	0.981	8.31582e-41	Rpl10-ps3	AMM1
2.06076e-06	1.02507	0.867	0.578	0.0365888	Ubald2	EMM1		2.88437e-43	1.06396	0.922	0.479	5.1212e-39	Hbb-bt	IMM1		2.25245e-13	-0.524123	0.197	0.398	3.99922e-09	Rasgrp2	AMM1
2.43262e-06	0.995622	0.467	0.182	0.0431912	H2-Q6	EMM1		1.49106e-26	1.05907	0.442	0.15	2.64737e-22	Gadd45a	IMM1		1.01215e-18	-0.529803	0.495	0.761	1.79708e-14	Gnb2	AMM1
1.51786e-11	0.977729	0.778	0.37	2.69497e-07	Irs2	EMM1		5.37675e-20	1.04516	0.325	0.104	9.54642e-16	Lilr4b	IMM1		7.30932e-16	-0.530303	0.351	0.602	1.29777e-11	Gm5547	AMM1
3.01864e-10	0.975818	0.689	0.269	5.35959e-06	Gm2a	EMM1		4.46163e-33	1.03726	0.913	0.658	7.92162e-29	Nfkbia	IMM1		4.65084e-17	-0.533077	0.55	0.812	8.25757e-13	Msrb1	AMM1
9.90616e-13	0.975261	0.489	0.116	1.75884e-08	Mgmt	EMM1		1.42737e-56	1.03543	1	0.75	2.53429e-52	Hbb-bs	IMM1		2.32689e-10	-0.536418	0.154	0.311	4.1314e-06	Ddx54	AMM1
1.22897e-09	0.969015	0.622	0.209	2.18203e-05	Vgll4	EMM1		6.21677e-32	0.999176	0.597	0.233	1.10379e-27	Stk17b	IMM1		8.14899e-13	-0.536924	0.35	0.576	1.44685e-08	Il13ra1	AMM1
1.06841e-06	0.96198	0.689	0.329	0.0189696	Cdc16	EMM1		4.65515e-13	0.98485	0.301	0.122	8.26522e-09	Il1b	IMM1		1.20767e-14	-0.53718	0.781	0.89	2.14422e-10	Rpia	AMM1
1.93495e-09	0.954985	0.533	0.167	3.43551e-05	Irf1	EMM1		2.73439e-20	0.984615	0.51	0.218	4.85491e-16	Rgs2	IMM1		1.77096e-16	-0.54048	0.401	0.663	3.14434e-12	Tob1	AMM1
4.66275e-07	0.953971	0.511	0.192	0.00827872	Plcd3	EMM1		3.90605e-36	0.97676	0.981	0.82	6.93519e-32	Ier2	IMM1		3.51883e-12	-0.541825	0.306	0.528	6.24769e-08	H2afy	AMM1
1.31773e-07	0.942307	0.489	0.176	0.00233962	Lmna	EMM1		1.3925e-19	0.973452	0.359	0.125	2.47239e-15	Atp6v0c	IMM1		1.56712e-15	-0.542107	0.351	0.602	2.78242e-11	Dhrs7	AMM1
2.5444e-07	0.933979	0.533	0.214	0.00451759	Kdm7a	EMM1		5.60541e-23	0.973353	0.413	0.146	9.95241e-19	Klf4	IMM1		1.38799e-15	-0.54671	0.833	0.948	2.46438e-11	Hmgb1	AMM1
2.65017e-10	0.925463	0.689	0.254	4.70538e-06	A530040E14Rik	EMM1		7.12405e-56	0.96011	0.971	0.619	1.26488e-51	Hmgn2	IMM1		2.81111e-10	-0.549767	0.159	0.317	4.99112e-06	Chst12	AMM1
3.24732e-11	0.923065	0.911	0.492	5.76561e-07	Csrnp1	EMM1		4.33971e-21	0.956212	0.539	0.248	7.70516e-17	A530040E14Rik	IMM1		1.04116e-11	-0.549776	0.141	0.304	1.84859e-07	Mmd	AMM1
4.57375e-12	0.914181	0.844	0.376	8.12069e-08	Foxp1	EMM1		8.92562e-17	0.952815	0.345	0.13	1.58474e-12	Dck	IMM1		3.72901e-15	-0.550216	0.494	0.748	6.62085e-11	Cks2	AMM1
3.2659e-07	0.903859	0.689	0.331	0.00579861	Cd274	EMM1		4.652e-26	0.945799	0.723	0.36	8.25962e-22	Btg1	IMM1		2.3384e-11	-0.553023	0.425	0.638	4.15183e-07	Shisa5	AMM1
2.30151e-07	0.882187	0.778	0.454	0.00408633	Tob1	EMM1		1.98165e-16	0.944647	0.388	0.161	3.51842e-12	Chil1	IMM1		2.61532e-18	-0.554861	0.512	0.748	4.6435e-14	Psmb9	AMM1
8.81624e-07	0.879986	0.378	0.118	0.0156532	Rfx7	EMM1		1.00732e-25	0.944645	0.51	0.191	1.7885e-21	Dek	IMM1		1.31875e-17	-0.556609	0.367	0.634	2.34143e-13	Cnp	AMM1
1.67079e-12	0.871763	0.689	0.206	2.96649e-08	Rasip1	EMM1		8.63781e-23	0.944602	0.524	0.227	1.53364e-18	AC125149.3	IMM1		7.44839e-25	-0.558675	0.644	0.896	1.32246e-20	Arpc3	AMM1
2.21986e-07	0.840683	0.956	0.708	0.00394135	Pim1	EMM1		6.56401e-37	0.927828	0.961	0.58	1.16544e-32	Hba-a1	IMM1		7.04545e-16	-0.562374	0.326	0.586	1.25092e-11	Sri	AMM1
1.03546e-22	0.835786	1	0.939	1.83846e-18	Rps12-ps3	EMM1		1.02646e-39	0.921588	0.917	0.596	1.82248e-35	Anxa1	IMM1		1.20943e-21	-0.568785	0.558	0.832	2.14733e-17	Actr3	AMM1
1.86164e-09	0.832911	0.956	0.479	3.30533e-05	Fxyd5	EMM1		5.62361e-20	0.920383	0.422	0.164	9.98472e-16	Hmgb3	IMM1		3.75785e-27	-0.569177	0.642	0.883	6.67205e-23	Rps18-ps3	AMM1
4.57617e-12	0.830847	0.911	0.43	8.12499e-08	Fam162b	EMM1		5.16765e-14	0.889768	0.301	0.114	9.17516e-10	Arl4a	IMM1		3.36263e-16	-0.572531	0.792	0.893	5.97035e-12	Ly6a	AMM1
6.1604e-07	0.822975	0.333	0.097	0.0109378	Ikzf3	EMM1		4.85658e-44	0.884745	0.995	0.906	8.62286e-40	Fos	IMM1		5.15232e-11	-0.573059	0.23	0.414	9.14794e-07	Ncf2	AMM1
1.72866e-09	0.817298	0.711	0.284	3.06923e-05	Adgre5	EMM1		1.38318e-17	0.876767	0.35	0.129	2.45583e-13	Dynlt1c	IMM1		3.09056e-71	-0.573398	0.944	0.984	5.48729e-67	Rpl23a-ps3	AMM1
1.41457e-06	0.813063	0.356	0.109	0.0251156	Nbas	EMM1		5.14547e-24	0.874136	0.49	0.182	9.13578e-20	Hdc	IMM1		1.91344e-10	-0.574501	0.232	0.414	3.39732e-06	Cdkn2c	AMM1
4.59496e-10	0.812345	0.822	0.383	8.15835e-06	Cnih1	EMM1		8.51728e-19	0.864729	0.515	0.244	1.51224e-14	Gm10709	IMM1		2.19493e-12	-0.574863	0.223	0.424	3.8971e-08	Acsl5	AMM1
1.25707e-08	0.808463	0.556	0.186	0.000223193	Slc25a1	EMM1		5.56038e-35	0.852064	0.903	0.565	9.87246e-31	Srgn	IMM1		2.19134e-12	-0.575418	0.496	0.693	3.89072e-08	Odc1	AMM1
1.69161e-08	0.807128	0.711	0.305	0.000300346	Tap1	EMM1		7.40455e-57	0.848851	0.99	0.824	1.31468e-52	Ltf	IMM1		5.70232e-21	-0.57773	0.521	0.793	1.01245e-16	Clic1	AMM1
3.76389e-10	0.7987	0.422	0.104	6.68279e-06	Wdr82	EMM1		2.14572e-35	0.848357	0.859	0.502	3.80972e-31	Gm10116	IMM1		2.18323e-18	-0.579771	0.331	0.615	3.87632e-14	Fam49b	AMM1
1.97908e-08	0.797221	0.867	0.622	0.000351385	Zfp36l1	EMM1		1.39193e-27	0.843248	0.859	0.59	2.47138e-23	Ggh	IMM1		3.11074e-15	-0.579836	0.236	0.466	5.52312e-11	Lmnb1	AMM1
1.75477e-07	0.796616	0.689	0.309	0.00311559	Irf5	EMM1		2.41907e-17	0.830463	0.471	0.219	4.29506e-13	Gm10053	IMM1		9.07884e-12	-0.580034	0.149	0.314	1.61195e-07	Ctsc	AMM1
4.98611e-07	0.796115	0.622	0.269	0.00885284	Tuba1a	EMM1		5.19999e-31	0.829571	0.976	0.821	9.23258e-27	Junb	IMM1		3.69556e-08	-0.580521	0.749	0.883	0.000656146	Wfdc21	AMM1
6.77346e-08	0.793948	0.4	0.116	0.00120263	Slc12a4	EMM1		2.30473e-18	0.821648	0.5	0.219	4.09205e-14	F630028O10Rik	IMM1		1.00497e-09	-0.588086	0.628	0.799	1.78432e-05	S100a6	AMM1
1.72941e-06	0.790848	0.6	0.242	0.0307056	Rab3d	EMM1		6.00483e-20	0.817384	0.573	0.277	1.06616e-15	Lmnb1	IMM1		7.24405e-17	-0.590991	0.225	0.463	1.28618e-12	Gm2a	AMM1
2.76422e-09	0.77923	0.933	0.535	4.90788e-05	Pgam2	EMM1		1.26854e-27	0.816531	0.84	0.519	2.25229e-23	Klf6	IMM1		8.08107e-33	-0.595843	1	1	1.43479e-28	S100a8	AMM1
2.88287e-07	0.777008	0.333	0.091	0.00511853	Atg7	EMM1		2.16753e-36	0.811547	0.981	0.876	3.84845e-32	Jun	IMM1		8.42322e-16	-0.600369	0.182	0.401	1.49554e-11	Gm8797	AMM1
9.08493e-10	0.776569	0.911	0.591	1.61303e-05	Cacna1s	EMM1		1.24772e-27	0.811092	0.874	0.664	2.21533e-23	Fosb	IMM1		9.25524e-16	-0.601867	0.216	0.44	1.64327e-11	Stk17b	AMM1
1.34868e-06	0.771857	0.444	0.158	0.0239458	Kat2a	EMM1		8.33931e-35	0.803547	0.845	0.454	1.48065e-30	Eno1	IMM1		9.31813e-16	-0.602085	0.146	0.343	1.65443e-11	Gstm1	AMM1
3.81869e-09	0.764071	0.622	0.211	6.78009e-05	Ifrd1	EMM1		2.00995e-12	0.797926	0.33	0.143	3.56866e-08	Mcm2	IMM1		4.18137e-14	-0.606488	0.216	0.427	7.42402e-10	Larp1	AMM1
4.79904e-10	0.757749	0.978	0.887	8.52069e-06	Neat1	EMM1		7.44109e-16	0.792003	0.34	0.13	1.32117e-11	Gm20721	IMM1		5.56523e-17	-0.607543	0.21	0.447	9.88106e-13	Mxd1	AMM1
2.4937e-06	0.746113	0.378	0.122	0.0442756	Trim41	EMM1		2.16211e-64	0.787146	0.99	0.877	3.83882e-60	Pfn1	IMM1		4.96845e-21	-0.610632	0.447	0.712	8.82149e-17	Cd37	AMM1
1.80223e-06	0.745711	0.356	0.111	0.0319986	Mnt	EMM1		3.95398e-14	0.786659	0.388	0.169	7.02029e-10	Trem3	IMM1		5.39752e-52	-0.613549	0.876	0.971	9.5833e-48	Wdr89	AMM1
1.04778e-06	0.737041	0.422	0.143	0.0186034	Dpp9	EMM1		1.81369e-40	0.785668	0.937	0.712	3.22021e-36	Gstp1	IMM1		4.05733e-19	-0.614927	0.417	0.693	7.20379e-15	Ccnd3	AMM1
4.21636e-07	0.734089	0.689	0.295	0.00748615	Glipr1	EMM1		5.54143e-09	0.781574	0.383	0.213	9.83881e-05	Nrip1	IMM1		1.96895e-41	-0.619367	0.897	0.987	3.49587e-37	Rps12-ps3	AMM1
1.48141e-06	0.733571	0.356	0.109	0.0263024	Srebf2	EMM1		2.01486e-24	0.778696	0.801	0.494	3.57738e-20	Hist1h1c	IMM1		4.09942e-14	-0.62008	0.127	0.301	7.27851e-10	Ppp2cb	AMM1
8.9273e-11	0.731642	1	0.998	1.58504e-06	Ly6c2	EMM1		2.01454e-15	0.776041	0.364	0.146	3.57681e-11	Ctsc	IMM1		6.58562e-18	-0.622222	0.281	0.537	1.16928e-13	Dstn	AMM1
1.5023e-09	0.730352	0.467	0.126	2.66733e-05	Opa3	EMM1		2.91118e-10	0.775709	0.32	0.152	5.1688e-06	Dyrk3	IMM1		3.7461e-13	-0.627045	0.168	0.356	6.65121e-09	Tgfb1	AMM1
3.54341e-07	0.702674	0.889	0.674	0.00629132	Unc93b1	EMM1		3.3608e-09	0.774762	0.369	0.197	5.96711e-05	Sell	IMM1		2.80241e-19	-0.627223	0.149	0.375	4.97568e-15	Gm5617	AMM1
1.5289e-06	0.700661	0.489	0.183	0.0271456	Tgif1	EMM1		1.28265e-25	0.771391	0.689	0.332	2.27735e-21	Pgk1	IMM1		1.38493e-20	-0.627622	0.329	0.608	2.45894e-16	Tpm3	AMM1
1.18638e-06	0.697724	0.778	0.432	0.0210641	H2-Q7	EMM1		4.3715e-09	0.770163	0.345	0.182	7.7616e-05	H2-Q4	IMM1		9.25019e-54	-0.62847	0.885	0.987	1.64237e-49	Gm8730	AMM1
2.29187e-06	0.696398	0.422	0.141	0.0406921	Xpo6	EMM1		4.61372e-14	0.767146	0.33	0.132	8.19167e-10	Gm4950	IMM1		2.20949e-13	-0.631854	0.209	0.414	3.92295e-09	G6pdx	AMM1
9.08197e-09	0.692879	0.933	0.48	0.00016125	Dap	EMM1		1.37497e-19	0.767001	0.549	0.256	2.44125e-15	Blvrb	IMM1		1.0267e-18	-0.632972	0.453	0.696	1.82291e-14	Eno1	AMM1
3.68735e-08	0.691262	0.644	0.236	0.000654689	Mapkapk3	EMM1		2.69555e-22	0.760271	0.636	0.318	4.78594e-18	Gsr	IMM1		1.91118e-09	-0.634235	0.154	0.301	3.39331e-05	Cd82	AMM1
1.5123e-08	0.688833	0.933	0.745	0.000268508	Chst1	EMM1		2.83345e-31	0.758375	0.903	0.642	5.03079e-27	Gm10020	IMM1		3.74817e-16	-0.636748	0.221	0.45	6.65488e-12	Grina	AMM1
6.57538e-20	0.680125	1	0.997	1.16746e-15	Rps12	EMM1		5.67844e-12	0.750437	0.403	0.196	1.00821e-07	Tgfb1	IMM1		7.34346e-22	-0.637374	0.645	0.88	1.30383e-17	Tyrobp	AMM1
6.59701e-07	0.666772	0.444	0.147	0.011713	Ebpl	EMM1		1.23145e-08	0.747522	0.32	0.164	0.000218643	Asf1b	IMM1		3.83819e-14	-0.638355	0.273	0.489	6.81471e-10	Csrp1	AMM1
1.07783e-07	0.655996	1	0.987	0.00191369	H3f3b	EMM1		2.73861e-21	0.744975	0.82	0.515	4.86241e-17	Hist1h2ap	IMM1		4.15082e-29	-0.639226	0.36	0.715	7.36978e-25	Zfp36l2	AMM1
4.99904e-07	0.653321	0.6	0.226	0.0088758	Il6st	EMM1		6.103e-24	0.74311	0.617	0.266	1.08359e-19	Fcnb	IMM1		6.81156e-19	-0.640375	0.229	0.485	1.20939e-14	Lta4h	AMM1
1.911e-06	0.647265	0.778	0.407	0.0339297	Wnk1	EMM1		3.7238e-18	0.727049	0.393	0.152	6.6116e-14	Gm26870	IMM1		1.06522e-29	-0.643153	0.533	0.854	1.8913e-25	Cd53	AMM1
1.92415e-06	0.632916	0.578	0.233	0.0341632	Nfic	EMM1		2.00967e-14	0.72583	0.311	0.118	3.56816e-10	Mgmt	IMM1		2.53563e-21	-0.643434	0.198	0.453	4.50202e-17	Rrm2	AMM1
7.56733e-21	0.629226	1	1	1.34358e-16	Tpt1	EMM1		1.07931e-09	0.723327	0.325	0.162	1.91632e-05	Pet2	IMM1		1.08888e-17	-0.645631	0.269	0.534	1.9333e-13	Cnn2	AMM1
2.64766e-07	0.628996	0.644	0.246	0.00470092	Fgd2	EMM1		2.68892e-30	0.720792	0.942	0.786	4.77417e-26	Zfp36	IMM1		1.29537e-10	-0.646043	0.22	0.398	2.29993e-06	F630028O10Rik	AMM1
1.38425e-06	0.623629	0.822	0.447	0.0245774	Cnp	EMM1		9.62615e-15	0.717966	0.578	0.335	1.70912e-10	Csrp1	IMM1		2.87092e-21	-0.648018	0.371	0.654	5.09733e-17	Lcp1	AMM1
2.0357e-20	0.607339	1	0.999	3.61438e-16	Rpl28	EMM1		4.4863e-39	0.717956	0.961	0.637	7.96543e-35	Mpo	IMM1		3.77267e-15	-0.648708	0.267	0.502	6.69837e-11	Anxa2	AMM1
1.28365e-15	0.594343	1	0.935	2.27911e-11	Gm9493	EMM1		2.65159e-44	0.71352	0.971	0.739	4.7079e-40	Nme2	IMM1		5.48492e-17	-0.650673	0.304	0.56	9.73847e-13	Cd48	AMM1
1.00086e-06	0.590231	0.844	0.485	0.0177703	Tap2	EMM1		2.8595e-59	0.713306	1	0.992	5.07703e-55	Ngp	IMM1		1.3608e-43	-0.653387	0.756	0.939	2.4161e-39	Rpl6l	AMM1
4.32317e-07	0.579877	0.956	0.666	0.00767579	Isg20	EMM1		2.30688e-15	0.700046	0.393	0.163	4.09586e-11	Gm6563	IMM1		6.6412e-20	-0.654601	0.397	0.68	1.17914e-15	H2-Ab1	AMM1
3.08644e-12	0.57275	1	0.921	5.47998e-08	Gm8730	EMM1		4.8838e-15	0.696345	0.549	0.279	8.67119e-11	Mgst1	IMM1		3.57435e-12	-0.654753	0.318	0.544	6.34626e-08	Gmfg	AMM1
1.87158e-06	0.570589	0.556	0.217	0.0332299	Kctd20	EMM1		1.35814e-07	0.682091	0.311	0.167	0.00241137	Irf1	IMM1		7.33669e-20	-0.655841	0.342	0.631	1.30263e-15	Vasp	AMM1
8.41392e-09	0.568465	1	0.925	0.000149389	H2-K1	EMM1		6.91697e-14	0.680094	0.544	0.293	1.22811e-09	Cotl1	IMM1		7.57137e-12	-0.659019	0.216	0.405	1.3443e-07	Napsa	AMM1
3.62972e-11	0.568134	0.978	0.979	6.44456e-07	Ccnd2	EMM1		3.32703e-13	0.678336	0.481	0.248	5.90714e-09	Nfkbiz	IMM1		6.19661e-22	-0.661232	0.339	0.625	1.10021e-17	H2-Q7	AMM1
2.39794e-06	0.566186	0.667	0.287	0.0425754	Rusc1	EMM1		1.27404e-19	0.677362	0.801	0.573	2.26205e-15	Odc1	IMM1		1.36619e-18	-0.662777	0.228	0.482	2.42567e-14	Ybx3	AMM1
6.28345e-07	0.563185	0.844	0.418	0.0111563	Vasp	EMM1		4.92793e-12	0.669338	0.374	0.172	8.74954e-08	Ccnb2	IMM1		4.18774e-14	-0.676055	0.137	0.32	7.43533e-10	Lims1	AMM1
5.80137e-10	0.558552	1	0.989	1.03003e-05	Cd74	EMM1		2.6577e-10	0.668909	0.32	0.144	4.71874e-06	Nutf2	IMM1		2.77837e-11	-0.676122	0.154	0.314	4.933e-07	Gm10138	AMM1
2.39072e-06	0.558168	0.622	0.261	0.0424472	Ogfr	EMM1		4.60762e-54	0.668886	1	0.972	8.18084e-50	Lyz2	IMM1		4.18524e-51	-0.683656	0.995	0.994	7.4309e-47	Cd74	AMM1
4.49902e-19	0.55756	1	0.996	7.98801e-15	Rpl12	EMM1		2.62466e-11	0.66733	0.354	0.164	4.66009e-07	Litaf	IMM1		1.01292e-15	-0.687124	0.169	0.372	1.79844e-11	Emb	AMM1
2.70685e-08	0.552264	1	0.864	0.000480602	Top1	EMM1		2.70357e-12	0.665119	0.383	0.177	4.80019e-08	Mcm7	IMM1		4.15776e-14	-0.689823	0.134	0.311	7.3821e-10	Ogfrl1	AMM1
7.8037e-08	0.544384	0.978	0.878	0.00138555	Rhob	EMM1		1.10405e-09	0.662285	0.311	0.145	1.96025e-05	Pqlc1	IMM1		5.99241e-40	-0.690406	0.628	0.913	1.06395e-35	Gm10036	AMM1
1.77629e-07	0.543031	0.911	0.657	0.00315381	Trib1	EMM1		3.55851e-21	0.662097	0.587	0.268	6.31813e-17	Rrm2	IMM1		2.27186e-15	-0.691194	0.223	0.437	4.03368e-11	Adgre5	AMM1
1.47201e-08	0.541023	1	0.923	0.000261355	Ucp2	EMM1		1.53013e-52	0.661599	1	0.987	2.71674e-48	H3f3b	IMM1		3.3375e-13	-0.701213	0.145	0.32	5.92573e-09	Atp6v0c	AMM1
1.47295e-21	0.525429	1	1	2.61522e-17	Eef1a1	EMM1		3.86373e-15	0.660654	0.558	0.293	6.86004e-11	Glipr1	IMM1		1.78214e-14	-0.701576	0.128	0.304	3.16419e-10	H2-Q6	AMM1
1.48329e-06	0.522186	0.844	0.504	0.0263357	Clic4	EMM1		3.44896e-09	0.654919	0.655	0.439	6.12364e-05	Cd79a	IMM1		2.00658e-12	-0.702534	0.699	0.864	3.56268e-08	Tmsb10	AMM1
2.15713e-07	0.519127	0.889	0.478	0.00382999	Mta2	EMM1		6.55361e-10	0.653937	0.311	0.142	1.16359e-05	Stx7	IMM1		5.20297e-16	-0.702993	0.156	0.353	9.23788e-12	Fcgr3	AMM1
3.95034e-07	0.517612	0.6	0.219	0.00701383	Dnajc13	EMM1		1.22655e-12	0.650156	0.563	0.339	2.17775e-08	Gclm	IMM1		7.49626e-23	-0.70892	0.241	0.524	1.33096e-18	Rpl7a-ps5	AMM1
1.61242e-17	0.512424	1	0.997	2.86285e-13	Rpl30	EMM1		5.62038e-14	0.649888	0.544	0.286	9.97898e-10	Rpl13a-ps1	IMM1		1.16603e-13	-0.711399	0.2	0.398	2.07028e-09	AW112010	AMM1
3.20161e-19	0.508603	1	0.994	5.68445e-15	Gnb2l1	EMM1		3.20472e-16	0.64823	0.568	0.281	5.68999e-12	Laptm5	IMM1		4.99377e-18	-0.711828	0.144	0.353	8.86644e-14	Slfn2	AMM1
2.07768e-10	0.504155	1	0.954	3.68892e-06	Gapdh	EMM1		2.27769e-09	0.646223	0.471	0.275	4.04405e-05	Sp100	IMM1		2.44751e-19	-0.715096	0.407	0.683	4.34556e-15	Cd79a	AMM1
1.61766e-06	0.502724	0.867	0.452	0.0287216	Ppp2r4	EMM1		2.63677e-24	0.641577	0.956	0.76	4.68158e-20	Hmgb2	IMM1		2.70677e-20	-0.715607	0.604	0.796	4.80587e-16	Klf2	AMM1
2.03684e-17	0.501406	1	1	3.61642e-13	Rplp1	EMM1		1.4462e-26	0.637842	0.854	0.494	2.56773e-22	Ifitm6	IMM1		6.07193e-14	-0.717138	0.161	0.343	1.07807e-09	Gm26870	AMM1
5.35589e-18	-0.507768	1	1	9.50937e-14	mt-Co3	EMM1		5.89889e-57	0.636702	0.985	0.921	1.04735e-52	Rpl10-ps3	IMM1		5.0948e-17	-0.721698	0.162	0.375	9.04581e-13	Ncf1	AMM1
2.483e-06	-0.507942	0.911	0.918	0.0440856	Uqcr10	EMM1		4.31325e-18	0.631612	0.612	0.306	7.65818e-14	Cd177	IMM1		2.01009e-18	-0.721866	0.179	0.411	3.56891e-14	Arhgap15	AMM1
8.02813e-07	-0.534509	0.978	0.969	0.0142539	Pon3	EMM1		1.10052e-07	0.629305	0.34	0.184	0.00195397	Krr1	IMM1		1.62502e-19	-0.722487	0.311	0.602	2.88522e-15	Ccl6	AMM1
5.01493e-08	-0.535855	1	0.961	0.0008904	Vimp	EMM1		6.13767e-15	0.625516	0.917	0.807	1.08974e-10	Ly6a	IMM1		8.69682e-19	-0.728777	0.13	0.337	1.54412e-14	Hdc	AMM1
1.31346e-07	-0.548697	0.956	0.946	0.00233205	Prdx1	EMM1		6.49925e-17	0.623151	0.427	0.172	1.15394e-12	Tsix	IMM1		3.78127e-20	-0.7363	0.2	0.453	6.71364e-16	Ncf4	AMM1
1.72707e-06	-0.568634	0.933	0.933	0.0306642	Ost4	EMM1		5.35588e-12	0.622677	0.364	0.166	9.50937e-08	Rrm1	IMM1		6.22912e-17	-0.739427	0.139	0.337	1.10598e-12	Ctsh	AMM1
3.25532e-08	-0.576151	0.956	0.958	0.000577982	Serinc3	EMM1		4.83075e-11	0.617561	0.413	0.215	8.57699e-07	Gm11273	IMM1		7.2947e-11	-0.740318	0.192	0.362	1.29517e-06	H2-Eb1	AMM1
4.08809e-11	-0.579511	1	0.982	7.25841e-07	Map1lc3b	EMM1		6.43633e-16	0.614245	0.733	0.468	1.14277e-11	Rnaset2a	IMM1		2.27697e-18	-0.744576	0.168	0.395	4.04276e-14	Ifi27	AMM1
6.87342e-20	-0.588829	1	1	1.22038e-15	mt-Atp6	EMM1		2.86015e-13	0.612935	0.476	0.228	5.07819e-09	Gm8797	IMM1		5.09796e-14	-0.759656	0.189	0.395	9.05143e-10	Rnase6	AMM1
6.1023e-10	-0.620894	1	0.978	1.08346e-05	Rps27rt	EMM1		3.72973e-11	0.610116	0.553	0.318	6.62214e-07	Elf1	IMM1		9.66134e-52	-0.762066	0.696	0.926	1.71537e-47	Rpl13-ps3	AMM1
3.57575e-11	-0.647604	0.978	0.987	6.34875e-07	Spcs3	EMM1		4.01909e-11	0.608351	0.34	0.149	7.1359e-07	Mcm3	IMM1		2.94458e-17	-0.762467	0.21	0.447	5.22811e-13	Lrg1	AMM1
1.85009e-07	-0.677529	0.933	0.911	0.00328484	Psip1	EMM1		2.75446e-58	0.606673	0.995	0.93	4.89054e-54	Gm26917	IMM1		1.68113e-94	-0.762819	0.892	0.997	2.98484e-90	Gm9493	AMM1
3.27103e-08	-0.692645	0.933	0.921	0.000580772	Erlec1	EMM1		1.80018e-14	0.604721	0.505	0.251	3.19623e-10	Gm10250	IMM1		7.85993e-35	-0.765828	0.398	0.751	1.39553e-30	Prtn3	AMM1
1.58873e-10	-0.702811	1	0.996	2.82078e-06	Hsp90b1	EMM1		6.43449e-15	0.604638	0.786	0.544	1.14244e-10	Ppp1r15a	IMM1		3.57842e-15	-0.766265	0.137	0.324	6.35349e-11	Cyfip2	AMM1
1.73562e-14	-0.740731	0.978	0.997	3.08159e-10	Cst3	EMM1		1.51522e-07	0.604175	0.335	0.183	0.00269027	Fh1	IMM1		4.51562e-20	-0.766718	0.189	0.437	8.01748e-16	Fam132a	AMM1
8.74617e-19	-0.744677	1	0.999	1.55288e-14	mt-Cytb	EMM1		4.55739e-10	0.60412	0.374	0.187	8.09165e-06	Plcd3	IMM1		2.54938e-21	-0.769241	0.234	0.498	4.52643e-17	Clec12a	AMM1
7.76009e-11	-0.748639	0.956	0.948	1.3778e-06	Tmem59	EMM1		4.15502e-12	0.600134	0.893	0.703	7.37723e-08	Tmsb10	IMM1		3.027e-15	-0.770107	0.133	0.317	5.37444e-11	Mcm7	AMM1
2.84125e-10	-0.856213	1	0.995	5.04463e-06	Gm10076	EMM1		2.09903e-15	0.595882	0.757	0.487	3.72683e-11	Ccnd3	IMM1		4.99527e-38	-0.771329	0.65	0.883	8.86911e-34	Mpo	AMM1
9.41687e-12	-0.903551	0.867	0.944	1.67196e-07	Gdpd3	EMM1		2.8911e-37	0.593369	0.995	0.837	5.13316e-33	Chil3	IMM1		2.56996e-24	-0.772858	0.569	0.828	4.56296e-20	Plac8	AMM1
4.76191e-11	-0.930999	0.956	0.935	8.45477e-07	Gm26917	EMM1		7.67414e-08	0.592633	0.316	0.165	0.00136254	Pygl	IMM1		1.70251e-23	-0.773617	0.181	0.44	3.02281e-19	Psme2b	AMM1
1.60219e-07	-1.00476	0.844	0.845	0.00284469	Chil3	EMM1		5.97763e-10	0.592328	0.311	0.142	1.06133e-05	mt-Nd6	IMM1		1.09244e-27	-0.774269	0.443	0.777	1.93962e-23	Alox5ap	AMM1
2.68005e-10	-1.02421	0.978	0.992	4.75843e-06	Ngp	EMM1		1.86905e-27	0.591175	0.85	0.483	3.31849e-23	Prtn3	IMM1		4.28061e-20	-0.777042	0.243	0.502	7.60022e-16	Cd177	AMM1
1.07305e-06	-1.03428	0.533	0.716	0.0190519	Basp1	EMM1		3.1469e-15	0.591131	0.67	0.396	5.58733e-11	Kctd12	IMM1		6.3886e-26	-0.777991	0.276	0.586	1.1343e-21	Limd2	AMM1
1.34151e-07	-1.03805	0.978	0.971	0.00238186	Uba52	EMM1		1.50918e-10	0.587493	0.587	0.383	2.67954e-06	Filip1	IMM1		1.12704e-22	-0.780932	0.317	0.595	2.00107e-18	Gsr	AMM1
2.02832e-10	-1.05317	0.978	0.991	3.60128e-06	Camp	EMM1		8.42455e-09	0.585464	0.325	0.161	0.000149578	Ifngr1	IMM1		2.28763e-32	-0.791051	0.564	0.858	4.06169e-28	Coro1a	AMM1
4.40894e-19	-1.06909	1	1	7.82808e-15	S100a8	EMM1		4.34206e-13	0.584371	0.5	0.248	7.70932e-09	Nkg7	IMM1		1.72656e-16	-0.792285	0.135	0.324	3.0655e-12	Dynlt1c	AMM1
1.10561e-13	-1.13753	0.822	0.902	1.96301e-09	H2-T23	EMM1		5.66044e-10	0.583958	0.335	0.159	1.00501e-05	3110040N11Rik	IMM1		1.58789e-30	-0.793436	0.638	0.887	2.81931e-26	S100a11	AMM1
1.74211e-09	-1.13999	0.711	0.821	3.09311e-05	mt-Nd4l	EMM1		7.5582e-10	0.580124	0.325	0.154	1.34196e-05	Ccl9	IMM1		1.94842e-26	-0.794153	0.353	0.67	3.45941e-22	Lsp1	AMM1
4.48517e-07	-1.45256	1	0.995	0.00796342	Slpi	EMM1		5.79637e-13	0.57709	0.607	0.346	1.02915e-08	Serpinb1a	IMM1		2.01589e-24	-0.797336	0.332	0.631	3.57922e-20	Btg1	AMM1
1.47135e-07	-1.63545	0.4	0.659	0.00261238	Elane	EMM1		1.40157e-15	0.573885	0.578	0.295	2.48848e-11	Lta4h	IMM1		1.89194e-19	-0.797675	0.208	0.45	3.35914e-15	S100a10	AMM1
3.37037e-12	-1.76122	0.467	0.799	5.98409e-08	Wfdc21	EMM1		6.51104e-28	0.573616	0.956	0.698	1.15604e-23	AY036118	IMM1		6.51459e-17	-0.799215	0.154	0.353	1.15667e-12	Gm17275	AMM1
6.36025e-11	-1.90063	0.111	0.666	1.12926e-06	Gm43291	EMM1		1.58569e-28	0.57296	0.917	0.71	2.81539e-24	Gm10036	IMM1		5.11453e-56	-0.812304	0.673	0.919	9.08086e-52	Gm6133	AMM1
6.61759e-15	-2.16956	0.8	0.889	1.17495e-10	mt-Atp8	EMM1		3.76295e-10	0.571889	0.447	0.237	6.68113e-06	Hmga1	IMM1		6.31685e-27	-0.813403	0.227	0.54	1.12156e-22	Laptm5	AMM1
9.0337e-08	-2.30856	0.089	0.5	0.00160393	Prtn3	EMM1		2.05791e-08	0.571784	0.379	0.206	0.000365381	Vgll4	IMM1		6.12259e-52	-0.815189	0.575	0.913	1.08707e-47	Rpl9-ps6	AMM1
3.51333e-16	-4.401	0.044	0.711	6.23792e-12	Cebpb	EMM1		1.39598e-07	0.571307	0.505	0.337	0.00247857	Cd274	IMM1		5.48459e-24	-0.81684	0.191	0.463	9.7379e-20	A530040E14Rik	AMM1
8.81341e-07	-5.65462	0.022	0.386	0.0156482	Gm2115	EMM1		9.18492e-49	0.567971	1	0.969	1.63078e-44	Uba52	IMM1		1.50094e-60	-0.826558	0.753	0.968	2.66491e-56	Arhgdib	AMM1
1.11035e-47	2.13603	0.596	0.064	1.97142e-43	Pf4	EMM4		9.34936e-18	0.567447	0.913	0.693	1.65998e-13	Cebpb	IMM1		1.94259e-32	-0.829372	0.35	0.689	3.44907e-28	Cybb	AMM1
8.01293e-15	1.66104	0.462	0.113	1.4227e-10	Jak1	EMM4		3.00148e-09	0.567342	0.529	0.327	5.32913e-05	Zyx	IMM1		9.60262e-17	-0.837174	0.139	0.333	1.70494e-12	Dusp5	AMM1
9.74256e-12	1.55384	0.308	0.065	1.72979e-07	Sms	EMM4		1.0612e-10	0.567096	0.422	0.224	1.88417e-06	Psme2b	IMM1		2.39318e-51	-0.838202	0.959	0.99	4.2491e-47	Retnlg	AMM1
2.01176e-10	1.53555	0.327	0.078	3.57189e-06	Tigd2	EMM4		5.58206e-16	0.566563	0.733	0.454	9.91094e-12	Lcp1	IMM1		4.0608e-18	-0.841298	0.242	0.489	7.20995e-14	Mcemp1	AMM1
5.73553e-10	1.49679	0.308	0.076	1.01834e-05	Mndal	EMM4		5.33967e-13	0.566503	0.398	0.18	9.48059e-09	Mgst2	IMM1		5.89859e-37	-0.842071	0.677	0.916	1.04729e-32	Pglyrp1	AMM1
2.48012e-07	1.46167	0.365	0.124	0.00440346	Brd3	EMM4		7.23402e-28	0.565703	0.937	0.772	1.2844e-23	Rpl13-ps3	IMM1		5.51603e-25	-0.847784	0.199	0.476	9.7937e-21	Hmbs	AMM1
4.91751e-12	1.44006	0.365	0.083	8.73104e-08	Gpr65	EMM4		4.78463e-08	0.558179	0.383	0.216	0.00084951	Tpm4	IMM1		6.8084e-25	-0.848359	0.114	0.346	1.20883e-20	Mgst2	AMM1
2.66594e-07	1.40234	0.346	0.118	0.00473338	Mtf2	EMM4		1.14598e-19	0.558062	0.864	0.619	2.03468e-15	Actr3	IMM1		1.90957e-23	-0.851504	0.169	0.424	3.39044e-19	Tmc6	AMM1
1.42325e-08	1.35742	0.327	0.09	0.000252699	Satb1	EMM4		7.8308e-09	0.556552	0.374	0.2	0.000139036	Gm10094	IMM1		5.45668e-16	-0.854233	0.167	0.372	9.68834e-12	Cenpa	AMM1
3.98802e-12	1.35191	0.519	0.155	7.08072e-08	Rhoh	EMM4		9.73406e-07	0.55596	0.35	0.204	0.0172828	Hist1h2ae	IMM1		3.74721e-28	-0.862574	0.271	0.595	6.65318e-24	Serpinb1a	AMM1
5.09829e-14	1.32977	1	0.866	9.05201e-10	Lcn2	EMM4		4.7488e-16	0.555675	0.811	0.589	8.4315e-12	Hist1h2bc	IMM1		1.20429e-20	-0.868886	0.219	0.479	2.13821e-16	Vim	AMM1
7.11824e-15	1.30512	0.462	0.109	1.26384e-10	Ptpn22	EMM4		4.1108e-12	0.553177	0.369	0.165	7.29873e-08	Ctsh	IMM1		2.93029e-21	-0.869799	0.128	0.35	5.20274e-17	Trem3	AMM1
3.46346e-07	1.28431	0.308	0.091	0.00614938	Ranbp9	EMM4		1.75607e-09	0.552732	0.49	0.283	3.11791e-05	Ncf2	IMM1		1.19829e-21	-0.871769	0.192	0.453	2.12756e-17	Mmp9	AMM1
7.46483e-08	1.26304	0.346	0.108	0.00132538	Fam111a	EMM4		9.23218e-14	0.551328	0.65	0.403	1.63917e-09	H2-Ab1	IMM1		3.35244e-44	-0.872223	0.481	0.841	5.95225e-40	Rnaset2b	AMM1
3.22353e-14	1.23893	0.423	0.094	5.72338e-10	9930111J21Rik2	EMM4		3.98451e-07	0.551129	0.35	0.195	0.0070745	Alas1	IMM1		1.35568e-37	-0.874229	0.298	0.663	2.407e-33	Ctsg	AMM1
1.42495e-08	1.21596	1	0.991	0.000252999	Camp	EMM4		1.80455e-13	0.550228	0.723	0.456	3.20398e-09	Glrx	IMM1		1.76558e-22	-0.875985	0.19	0.443	3.13478e-18	Gpsm3	AMM1
2.73597e-11	1.20925	0.327	0.071	4.85772e-07	Calhm2	EMM4		3.43301e-08	0.549971	0.33	0.172	0.000609531	Plin2	IMM1		4.6688e-19	-0.888564	0.168	0.392	8.28946e-15	Clec4a2	AMM1
2.37682e-07	1.20563	0.308	0.094	0.00422005	Il5ra	EMM4		9.56173e-10	0.5499	0.5	0.283	1.69769e-05	Lrg1	IMM1		7.62066e-25	-0.890053	0.185	0.45	1.35305e-20	Ly6c1	AMM1
1.04169e-06	1.20117	0.365	0.131	0.0184951	Tnfaip8	EMM4		2.25404e-11	0.549006	0.515	0.277	4.00204e-07	Vim	IMM1		5.9262e-27	-0.893891	0.287	0.602	1.0522e-22	Mmp8	AMM1
6.62047e-11	1.1222	0.308	0.066	1.17546e-06	Dock10	EMM4		2.26373e-09	0.548745	0.422	0.228	4.01925e-05	Gca	IMM1		2.13628e-64	-0.895791	0.978	1	3.79297e-60	Lyz2	AMM1
1.11452e-13	1.10407	0.788	0.297	1.97884e-09	Atp2a2	EMM4		2.84391e-14	0.548647	0.636	0.358	5.04936e-10	Fam49b	IMM1		2.02812e-17	-0.897611	0.123	0.314	3.60093e-13	Rrm1	AMM1
2.17898e-06	1.08819	0.346	0.119	0.0386878	Atp13a2	EMM4		1.8926e-12	0.547755	0.49	0.244	3.3603e-08	Ms4a3	IMM1		7.60703e-21	-0.900952	0.228	0.485	1.35063e-16	Mgst1	AMM1
8.57674e-07	1.03128	0.442	0.186	0.015228	Ogfrl1	EMM4		4.16549e-12	0.545902	0.5	0.261	7.39582e-08	AW112010	IMM1		9.88087e-46	-0.902584	0.622	0.913	1.75435e-41	Hmgn2	AMM1
5.99409e-30	1.01317	1	0.939	1.06425e-25	Rps12-ps3	EMM4		2.90578e-09	0.54331	0.359	0.176	5.15922e-05	Ppat	IMM1		1.41583e-18	-0.904359	0.161	0.375	2.51381e-14	Sell	AMM1
2.09778e-08	1.00856	0.5	0.187	0.000372461	Mgst2	EMM4		5.67853e-07	0.539691	0.354	0.199	0.0100822	Mboat7	IMM1		1.51744e-19	-0.906435	0.116	0.314	2.69421e-15	Hmgb3	AMM1
5.32118e-10	1.00358	0.442	0.13	9.44775e-06	Add1	EMM4		5.69412e-10	0.538018	0.592	0.371	1.01099e-05	Dstn	IMM1		2.32984e-18	-0.913034	0.165	0.379	4.13663e-14	Ly6g	AMM1
1.22047e-09	1.00288	0.404	0.117	2.16694e-05	Arid1b	EMM4		1.31403e-12	0.537932	0.718	0.461	2.33306e-08	Plekha2	IMM1		2.50965e-17	-0.915497	0.204	0.424	4.45589e-13	Rgs2	AMM1
4.67234e-22	1.00098	1	0.945	8.29574e-18	mt-Nd3	EMM4		3.83166e-08	0.537443	0.335	0.172	0.000680311	Ddit3	IMM1		2.54141e-29	-0.919797	0.204	0.508	4.51228e-25	Glipr1	AMM1
5.70065e-07	0.967928	0.981	0.845	0.0101215	Chil3	EMM4		4.98668e-10	0.535627	0.621	0.388	8.85385e-06	Tmx4	IMM1		6.75588e-85	-0.922004	0.984	1	1.19951e-80	Tmsb4x	AMM1
1.83815e-06	0.964403	0.327	0.111	0.0326363	Anapc1	EMM4		1.26791e-07	0.533765	0.316	0.165	0.00225118	Tyms	IMM1		1.2418e-105	-0.924644	1	1	2.20481e-101	S100a9	AMM1
1.00836e-06	0.956552	0.577	0.281	0.0179034	Ncf4	EMM4		3.52388e-14	0.532223	0.549	0.27	6.25665e-10	Ncf4	IMM1		6.59675e-19	-0.926727	0.123	0.324	1.17125e-14	Plcd3	AMM1
4.03216e-10	0.948801	0.692	0.302	7.15909e-06	Hnrnpa0	EMM4		2.84703e-24	0.531192	0.956	0.774	5.05489e-20	Pkm	IMM1		4.0651e-23	-0.931376	0.434	0.718	7.21758e-19	Ifitm6	AMM1
7.98784e-07	0.925621	0.346	0.116	0.0141824	Mgmt	EMM4		3.16156e-19	0.530566	0.85	0.575	5.61335e-15	Grcc10	IMM1		9.69012e-18	-0.93146	0.12	0.311	1.72048e-13	Glcci1	AMM1
2.42866e-09	0.921982	0.538	0.194	4.31208e-05	Lims1	EMM4		7.6473e-11	0.528911	0.461	0.242	1.35778e-06	G6pdx	IMM1		1.02138e-16	-0.940167	0.998	0.984	1.81346e-12	Jchain	AMM1
6.67023e-11	0.917156	1	0.983	1.1843e-06	Actb	EMM4		7.14495e-17	0.527565	0.84	0.517	1.26859e-12	Alox5ap	IMM1		1.46902e-30	-0.940338	0.176	0.479	2.60824e-26	Ms4a3	AMM1
2.55032e-08	0.915618	0.692	0.337	0.000452809	Pdcd4	EMM4		1.25023e-24	0.526507	0.961	0.875	2.21979e-20	Rhob	IMM1		1.16477e-40	-0.941367	0.524	0.864	2.06804e-36	Hp	AMM1
1.61796e-07	0.911805	0.385	0.127	0.00287268	Sp110	EMM4		1.43629e-23	0.524613	0.913	0.683	2.55013e-19	Rpl9-ps6	IMM1		2.11213e-33	-0.942608	0.719	0.926	3.75009e-29	Hmgb2	AMM1
3.08579e-07	0.875439	0.577	0.269	0.00547882	Gm2a	EMM4		8.74394e-09	0.523643	0.311	0.153	0.000155249	Icam1	IMM1		1.61632e-20	-0.949949	0.119	0.327	2.86978e-16	Nutf2	AMM1
2.60761e-08	0.854856	0.596	0.25	0.000462982	Setd8	EMM4		1.07368e-11	0.522893	0.617	0.379	1.90632e-07	Alyref	IMM1		9.34202e-30	-0.961935	0.172	0.456	1.65867e-25	Nkg7	AMM1
1.60803e-07	0.847695	0.577	0.235	0.00285505	Ppp1r18	EMM4		7.7997e-08	0.522379	0.33	0.173	0.00138484	Micu2	IMM1		4.41187e-55	-0.9658	0.557	0.887	7.83328e-51	Elane	AMM1
1.44361e-07	0.812021	0.558	0.229	0.00256312	Rpgrip1	EMM4		1.11867e-09	0.521252	0.354	0.174	1.9862e-05	Pnp	IMM1		1.74826e-20	-0.965962	0.178	0.408	3.10403e-16	Cd63	AMM1
3.23578e-07	0.808785	0.404	0.139	0.00574513	Slc39a1	EMM4		3.10971e-16	0.520651	0.772	0.482	5.5213e-12	Phb	IMM1		1.03828e-22	-0.969619	0.117	0.333	1.84347e-18	Gm10800	AMM1
9.97152e-08	0.782435	0.596	0.25	0.00177044	Taok3	EMM4		8.24167e-27	0.520635	0.985	0.805	1.46331e-22	Arhgdib	IMM1		4.11069e-28	-0.973803	0.199	0.482	7.29853e-24	Rgs10	AMM1
1.54298e-06	0.781494	0.442	0.173	0.0273957	Gpcpd1	EMM4		2.66681e-10	0.519867	0.379	0.186	4.73493e-06	Cd82	IMM1		3.12699e-22	-0.978658	0.129	0.353	5.55197e-18	Cebpe	AMM1
2.19807e-06	0.780767	0.327	0.109	0.0390267	Zmiz2	EMM4		1.57079e-09	0.516042	0.388	0.203	2.78894e-05	H2-Aa	IMM1		1.02033e-28	-0.984138	0.155	0.434	1.81159e-24	Man1a	AMM1
1.91922e-06	0.757834	0.596	0.297	0.0340758	Rgs10	EMM4		2.29608e-10	0.51426	0.544	0.32	4.07669e-06	Cnn2	IMM1		1.22197e-16	-0.987014	0.129	0.307	2.16961e-12	Pet2	AMM1
7.23265e-08	0.745995	0.519	0.187	0.00128416	Copz2	EMM4		1.48111e-08	0.514191	0.369	0.2	0.00026297	Gstm1	IMM1		3.21043e-15	-0.997653	0.207	0.408	5.70012e-11	H2-Aa	AMM1
1.11245e-06	0.733454	0.827	0.532	0.0197515	Gm8186	EMM4		7.4166e-12	0.512245	0.723	0.496	1.31682e-07	Csrnp1	IMM1		2.02083e-76	-1.0039	0.996	0.997	3.58799e-72	Ngp	AMM1
7.38439e-26	0.723495	1	0.998	1.3111e-21	Rps21	EMM4		4.92339e-07	0.508553	0.32	0.174	0.00874147	Lmna	IMM1		2.8116e-43	-1.00742	0.57	0.874	4.99199e-39	Anxa1	AMM1
2.09667e-08	0.685673	0.923	0.584	0.000372265	Srgn	EMM4		5.30534e-12	0.508349	0.68	0.418	9.41963e-08	Clk1	IMM1		3.12571e-56	-1.03394	0.435	0.838	5.54969e-52	Srgn	AMM1
1.42835e-06	0.685313	0.712	0.341	0.0253603	Rnf10	EMM4		1.15948e-08	0.507116	0.335	0.168	0.000205865	Rassf1	IMM1		4.10845e-77	-1.04134	0.799	0.981	7.29455e-73	Chil3	AMM1
7.79952e-07	0.680555	0.962	0.734	0.0138481	S100a11	EMM4		6.07698e-20	0.505957	0.913	0.717	1.07897e-15	Rps18-ps3	IMM1		2.81066e-109	-1.04635	0.994	0.997	4.99033e-105	Camp	AMM1
2.09469e-06	0.672304	0.885	0.598	0.0371913	Abracl	EMM4		3.21316e-14	0.50583	0.66	0.38	5.70497e-10	Ctsg	IMM1		1.42889e-48	-1.04954	0.333	0.744	2.537e-44	Rnaset2a	AMM1
7.32884e-23	0.669026	1	0.997	1.30124e-18	Rps12	EMM4		2.08676e-09	0.505728	0.451	0.249	3.70504e-05	Pcgf5	IMM1		9.35362e-25	-1.0703	0.367	0.667	1.66074e-20	Ifi27l2a	AMM1
1.44049e-06	0.666348	0.558	0.235	0.0255759	Ppp2cb	EMM4		1.53265e-06	0.504379	0.306	0.166	0.0272121	Ltb4r1	IMM1		1.03549e-49	-1.07544	0.326	0.741	1.83851e-45	Fxyd5	AMM1
7.19421e-07	0.656946	0.75	0.36	0.0127733	Atxn7l3b	EMM4		1.58548e-10	0.504352	0.471	0.254	2.81501e-06	Cd63	IMM1		8.8101e-35	-1.08457	0.165	0.476	1.56423e-30	Blvrb	AMM1
1.04439e-06	0.651088	0.346	0.11	0.0185432	Dock8	EMM4		2.57883e-10	0.50293	0.49	0.269	4.57872e-06	Mxd1	IMM1		5.1597e-65	-1.08734	0.861	0.987	9.16104e-61	Ltf	AMM1
4.11843e-22	0.645223	0.981	0.996	7.31228e-18	Rpl12	EMM4		7.33359e-14	-0.511731	0.85	0.881	1.30208e-09	Pou2af1	IMM1		2.99416e-23	-1.08865	0.178	0.43	5.31613e-19	Dek	AMM1
1.5762e-15	0.618413	1	0.978	2.79854e-11	mt-Nd2	EMM4		1.52419e-26	-0.649292	0.947	0.95	2.7062e-22	mt-Nd3	IMM1		8.14279e-35	-1.09577	0.205	0.531	1.44575e-30	Fcnb	AMM1
7.43594e-11	0.607573	0.981	0.832	1.32025e-06	Rpl6l	EMM4		7.13775e-07	-0.730297	0.398	0.506	0.0126731	Snhg9	IMM1		6.2321e-48	-1.09916	0.546	0.871	1.10651e-43	Nfkbia	AMM1
5.87708e-07	0.596651	0.904	0.61	0.0104348	Mxd4	EMM4		4.47472e-13	-0.789656	0.995	0.994	7.94487e-09	Slpi	IMM1		9.20621e-35	-1.10429	0.218	0.547	1.63456e-30	Cotl1	AMM1
8.31033e-10	0.591151	0.923	0.799	1.4755e-05	Gm6133	EMM4		4.02063e-07	-1.01274	0.223	0.389	0.00713862	Gm2115	IMM1		1.24366e-23	-1.15457	0.113	0.33	2.20812e-19	Chil1	AMM1
4.18718e-21	0.590236	1	1	7.43435e-17	Tpt1	EMM4		2.9535e-72	2.66239	0.682	0.098	5.24393e-68	Cxcl2	IMM2		1.16656e-39	-1.17495	0.15	0.469	2.07123e-35	G0s2	AMM1
5.98214e-13	0.576129	0.962	0.497	1.06213e-08	Hbb-bt	EMM4		1.3164e-27	2.26015	0.307	0.047	2.33727e-23	Hcar2	IMM2		2.45378e-32	-1.18068	0.183	0.485	4.35669e-28	Cd69	AMM1
1.00609e-16	0.555501	1	0.988	1.78632e-12	Rpl5	EMM4		1.19694e-33	2.07429	0.591	0.15	2.12516e-29	Gadd45a	IMM2		2.41284e-45	-1.18141	0.144	0.489	4.284e-41	AC125149.3	AMM1
1.54412e-20	0.548101	0.942	0.361	2.74158e-16	Hba-a2	EMM4		1.06348e-40	2.03103	0.705	0.186	1.88822e-36	G0s2	IMM2		4.0079e-30	-1.20818	0.121	0.375	7.11602e-26	Gadd45a	AMM1
1.53818e-19	0.545162	1	0.997	2.73105e-15	Rpl30	EMM4		7.56938e-16	1.89891	0.511	0.203	1.34394e-11	H2-Aa	IMM2		3.71118e-94	-1.23706	0.811	0.987	6.5892e-90	Lcn2	AMM1
4.67943e-09	0.541794	0.962	0.921	8.30833e-05	Gm8730	EMM4		2.14888e-19	1.87204	0.33	0.073	3.81533e-15	Trem1	IMM2		5.49511e-29	-1.25083	0.107	0.346	9.75657e-25	Plaur	AMM1
1.20608e-16	0.52494	1	0.998	2.1414e-12	Rpl21	EMM4		2.0604e-11	1.79918	0.341	0.118	3.65825e-07	C5ar1	IMM2		7.19787e-35	-1.26288	0.13	0.417	1.27798e-30	Prss34	AMM1
6.84656e-22	0.50554	1	1	1.21561e-17	Rplp2	EMM4		2.92501e-43	1.74785	0.83	0.234	5.19336e-39	Hspa1a	IMM2		5.47169e-34	-1.27907	0.083	0.327	9.71499e-30	Lgals9	AMM1
9.38249e-08	0.501744	1	0.894	0.00166586	Erp29	EMM4		5.21355e-12	1.71479	0.307	0.095	9.25666e-08	Slfn4	IMM2		8.04829e-46	-1.29057	0.274	0.638	1.42897e-41	Egr1	AMM1
2.17715e-06	-0.51163	0.865	0.969	0.0386553	Pon3	EMM4		9.6458e-07	1.6811	0.739	0.479	0.0171261	Hbb-bt	IMM2		3.09538e-30	-1.29263	0.149	0.414	5.49584e-26	Lars2	AMM1
5.03426e-07	-0.515954	0.904	0.948	0.00893833	Tmem59	EMM4		6.20736e-16	1.63639	0.364	0.1	1.10212e-11	Ccl3	IMM2		1.48362e-107	-1.30466	0.453	0.916	2.63416e-103	Hba-a1	AMM1
2.56516e-06	-0.51965	0.923	0.939	0.0455445	Txndc11	EMM4		6.90862e-22	1.62324	0.42	0.101	1.22663e-17	Gm10800	IMM2		1.55762e-101	-1.33237	0.152	0.683	2.76556e-97	Hba-a2	AMM1
3.30213e-11	-0.54062	1	0.998	5.86293e-07	Ubb	EMM4		2.48359e-06	1.56121	0.307	0.142	0.0440962	Irf8	IMM2		1.09544e-130	-1.4203	0.695	0.987	1.94495e-126	Hbb-bs	AMM1
4.90386e-12	-0.638814	1	0.997	8.70681e-08	Malat1	EMM4		9.01837e-16	1.56084	0.352	0.094	1.60121e-11	Hspa1b	IMM2		2.52837e-27	-1.45326	0.115	0.343	4.48912e-23	Ptprcap	AMM1
8.05172e-12	-0.661945	1	0.978	1.42958e-07	Rps27rt	EMM4		3.30292e-23	1.53667	0.614	0.218	5.86433e-19	Rgs2	IMM2		9.09421e-45	-1.46298	0.092	0.388	1.61468e-40	Mcpt8	AMM1
3.28804e-07	-0.662246	0.827	0.863	0.00583791	Ndfip1	EMM4		1.35383e-08	1.51554	0.341	0.144	0.000240373	Plaur	IMM2		1.89788e-51	-1.52235	0.073	0.362	3.36968e-47	Cxcl2	AMM1
5.50395e-11	-0.689978	0.827	0.967	9.77226e-07	Epcam	EMM4		1.92487e-10	1.51103	0.307	0.104	3.4176e-06	Lilr4b	IMM2		7.69435e-130	-1.61377	0.295	0.893	1.36613e-125	Hbb-bt	AMM1
1.29086e-11	-0.709531	0.904	0.954	2.29193e-07	Ctsz	EMM4		1.61898e-31	1.50108	0.784	0.304	2.87449e-27	Car2	IMM2		1.60302e-91	-1.68262	0.22	0.735	2.84616e-87	Car2	AMM1
4.26386e-08	-0.748852	0.769	0.882	0.000757049	Slamf7	EMM4		6.23738e-44	1.50034	1	0.824	1.10745e-39	Ltf	IMM2		3.97264e-90	-1.81369	0.137	0.612	7.05342e-86	Car1	AMM1
5.39576e-14	-0.760774	0.962	0.992	9.58017e-10	Xbp1	EMM4		2.42734e-33	1.48893	0.966	0.596	4.30973e-29	Anxa1	IMM2		1.48301e-57	-1.88712	0.057	0.346	2.63308e-53	Tsc22d1	AMM1
2.57733e-06	-0.829597	0.558	0.721	0.0457606	Shmt2	EMM4		1.57186e-12	1.4713	0.432	0.169	2.79083e-08	Trem3	IMM2		3.24466e-20	2.7041	0.313	0.058	5.7609e-16	C1qb	AMM2
1.57822e-07	-0.843083	0.615	0.79	0.00280214	Dynll2	EMM4		2.07287e-10	1.46153	0.341	0.124	3.68038e-06	Lgals9	IMM2		5.77424e-24	2.16284	0.365	0.065	1.02522e-19	Parm1	AMM2
7.33273e-07	-0.844755	0.673	0.791	0.0130193	Gadd45b	EMM4		5.4925e-12	1.45774	0.455	0.192	9.75193e-08	Cebpe	IMM2		5.22625e-21	1.82152	0.422	0.139	9.27921e-17	Hspb1	AMM2
8.35593e-11	-0.856329	0.827	0.911	1.4836e-06	Psip1	EMM4		7.73575e-14	1.44682	0.42	0.148	1.37348e-09	Osm	IMM2		2.8079e-19	1.53281	0.361	0.091	4.98543e-15	Tekt5	AMM2
3.78731e-12	-0.858355	0.904	0.965	6.72436e-08	Akr1b3	EMM4		5.38423e-47	1.43725	1	0.992	9.5597e-43	Ngp	IMM2		2.03557e-12	1.32804	0.398	0.201	3.61415e-08	Zcwpw1	AMM2
2.68123e-11	-0.864042	0.846	0.928	4.76053e-07	Kcnn4	EMM4		1.87583e-14	1.43605	0.33	0.091	3.33053e-10	Tsc22d1	IMM2		2.97767e-15	1.23354	0.4	0.162	5.28685e-11	Syne4	AMM2
2.42813e-07	-0.911207	0.615	0.749	0.00431114	Pld3	EMM4		6.1337e-36	1.43203	0.955	0.619	1.08904e-31	Hmgn2	IMM2		7.40642e-10	1.1152	0.328	0.159	1.31501e-05	C1qtnf1	AMM2
6.79184e-16	-0.922881	0.962	0.976	1.20589e-11	Jund	EMM4		7.9334e-16	1.43124	0.693	0.403	1.40858e-11	H2-Ab1	IMM2		3.6067e-09	0.891921	0.345	0.178	6.40369e-05	Emp2	AMM2
2.56787e-06	-1.02369	0.519	0.677	0.0455926	Slc48a1	EMM4		1.18557e-09	1.40547	0.511	0.279	2.10497e-05	Mgst1	IMM2		2.25427e-12	0.873626	0.711	0.615	4.00246e-08	Dnajb1	AMM2
9.601e-11	-1.0339	0.75	0.887	1.70466e-06	Neat1	EMM4		1.52655e-49	1.40491	1	0.972	2.7104e-45	Lyz2	IMM2		2.75534e-28	0.870568	0.998	0.994	4.89211e-24	Slpi	AMM2
1.74358e-09	-1.0499	0.827	0.878	3.09572e-05	Rhob	EMM4		8.43887e-17	1.40416	0.591	0.254	1.49832e-12	Cd63	IMM2		1.44044e-08	0.842505	0.436	0.294	0.00025575	Gsto1	AMM2
2.81243e-07	-1.0813	0.846	0.978	0.00499346	Mt1	EMM4		1.74635e-15	1.38612	0.42	0.136	3.10064e-11	Gm17275	IMM2		6.56423e-15	0.801146	0.596	0.411	1.16548e-10	Tmem214	AMM2
8.87665e-09	-1.10479	0.558	0.777	0.000157605	Ada	EMM4		1.15287e-20	1.38552	0.693	0.318	2.04693e-16	Gsr	IMM2		4.14425e-15	0.765182	0.671	0.524	7.35811e-11	Ctsa	AMM2
2.90023e-07	-1.2664	0.692	0.754	0.00514936	Nme2	EMM4		2.87517e-21	1.37092	0.75	0.346	5.10486e-17	Serpinb1a	IMM2		1.09439e-22	0.749006	0.839	0.744	1.9431e-18	Gusb	AMM2
4.62604e-09	-1.35849	0.673	0.828	8.21353e-05	Junb	EMM4		1.46539e-07	1.34839	0.33	0.143	0.00260181	Fpr2	IMM2		3.03199e-48	0.748549	0.992	0.964	5.3833e-44	Mzb1	AMM2
1.67979e-12	-1.39014	0.788	0.868	2.98248e-08	Ier5	EMM4		4.12851e-18	1.342	0.602	0.244	7.33017e-14	Ms4a3	IMM2		1.94757e-15	0.703116	0.699	0.521	3.45791e-11	Mrpl37	AMM2
1.15168e-11	-1.46419	0.846	0.889	2.0448e-07	mt-Atp8	EMM4		1.67139e-11	1.32629	0.455	0.196	2.96756e-07	H2-Eb1	IMM2		5.10056e-72	0.694488	1	1	9.05605e-68	MYC	AMM2
8.88335e-13	-1.54038	0.442	0.795	1.57724e-08	Zfp36	EMM4		2.66997e-14	1.30606	0.58	0.266	4.74054e-10	Fcnb	IMM2		2.94041e-08	0.693324	0.539	0.424	0.00052207	Plbd2	AMM2
6.19067e-07	-1.71462	0.288	0.554	0.0109915	Ppp1r15a	EMM4		1.41252e-18	1.29288	0.477	0.152	2.50792e-14	Gm26870	IMM2		1.29066e-14	0.679096	0.688	0.544	2.29157e-10	Ccpg1	AMM2
6.06891e-13	-1.75656	0.577	0.833	1.07753e-08	Ier2	EMM4		1.11397e-16	1.28769	0.625	0.28	1.97785e-12	Clec12a	IMM2		1.97257e-17	0.67763	0.727	0.589	3.50229e-13	Rheb	AMM2
2.28671e-18	-2.27669	0.615	0.885	4.06005e-14	Jun	EMM4		7.92914e-20	1.28748	0.602	0.229	1.40782e-15	Car1	IMM2		2.24257e-07	0.677186	0.484	0.356	0.00398168	Car11	AMM2
1.86627e-09	-2.28086	0.25	0.607	3.31356e-05	Dusp1	EMM4		2.66887e-10	1.28466	0.727	0.494	4.73857e-06	Ifitm6	IMM2		1.56573e-08	0.666084	0.602	0.518	0.000277996	Ptpn1	AMM2
1.95814e-06	-2.46148	0.077	0.398	0.0347667	Egr1	EMM4		5.19917e-09	1.2717	0.375	0.161	9.23113e-05	Chil1	IMM2		6.2968e-08	0.664445	0.51	0.382	0.001118	Scarb2	AMM2
9.90339e-22	-2.56909	0.519	0.915	1.75835e-17	Fos	EMM4		1.61415e-18	1.2667	0.466	0.146	2.86592e-14	Lars2	IMM2		1.17296e-09	0.643671	0.573	0.45	2.08259e-05	Ninj1	AMM2
7.59187e-14	-2.66269	0.173	0.673	1.34794e-09	Fosb	EMM4		5.19886e-27	1.26235	0.807	0.358	9.23058e-23	Egr1	IMM2		2.87264e-08	0.6404	0.527	0.398	0.000510037	Hadhb	AMM2
5.86767e-34	2.17556	0.408	0.054	1.04181e-29	Serpina3g	EMM5		7.37015e-12	1.25289	0.489	0.214	1.30857e-07	Clec4a2	IMM2		4.17721e-11	0.640252	0.649	0.544	7.41664e-07	Pink1	AMM2
7.48042e-40	1.7657	0.69	0.137	1.32815e-35	Rasgrp3	EMM5		1.28302e-20	1.25124	0.67	0.262	2.27799e-16	Ly6k	IMM2		4.06627e-07	0.637875	0.533	0.427	0.00721967	Cd38	AMM2
2.13118e-13	1.17694	0.324	0.075	3.7839e-09	Bcl3	EMM5		9.18514e-09	1.25036	0.307	0.118	0.000163082	Ier3	IMM2		2.15164e-15	0.634108	0.771	0.696	3.82024e-11	Lgmn	AMM2
7.39054e-15	1.17244	0.394	0.098	1.31219e-10	Tsc22d1	EMM5		6.15882e-28	1.24687	0.977	0.86	1.0935e-23	Lcn2	IMM2		2.30235e-09	0.613042	0.639	0.495	4.08782e-05	Slc7a5	AMM2
1.22869e-13	1.17243	0.366	0.09	2.18154e-09	Il10	EMM5		3.69386e-08	1.24661	0.33	0.139	0.000655846	Clec4e	IMM2		8.94507e-23	0.61022	0.923	0.88	1.5882e-18	Jun	AMM2
4.68215e-19	1.08847	0.408	0.083	8.31315e-15	Gpr65	EMM5		1.16629e-10	1.24448	0.409	0.172	2.07074e-06	Plin2	IMM2		2.46039e-09	0.609074	0.588	0.437	4.36842e-05	Ccdc68	AMM2
1.87153e-17	1.06498	0.958	0.497	3.3229e-13	Hbb-bt	EMM5		6.3256e-40	1.24173	0.989	0.837	1.12311e-35	Chil3	IMM2		2.62676e-14	0.60226	0.759	0.702	4.66382e-10	Tpst2	AMM2
4.12767e-13	1.05633	1	0.592	7.32868e-09	Hba-a1	EMM5		5.85313e-10	1.23776	0.341	0.125	1.03922e-05	Atp6v0c	IMM2		4.53302e-38	0.597393	0.966	0.9	8.04837e-34	Gdpd3	AMM2
1.7985e-26	1.01905	1	0.361	3.19324e-22	Hba-a2	EMM5		6.58633e-11	1.22791	0.409	0.163	1.1694e-06	Gm6563	IMM2		2.33669e-67	0.596465	0.996	0.99	4.14879e-63	Cst3	AMM2
1.60373e-17	0.997844	0.746	0.264	2.84743e-13	Chd1	EMM5		2.54134e-21	1.20191	0.761	0.36	4.51214e-17	Btg1	IMM2		1.24535e-16	0.587953	0.964	0.984	2.21111e-12	Ubc	AMM2
5.27587e-11	0.987931	0.479	0.172	9.36731e-07	Crlf2	EMM5		1.45826e-11	1.20173	0.557	0.293	2.58915e-07	Cotl1	IMM2		5.1361e-14	0.587941	0.746	0.634	9.11915e-10	Pck2	AMM2
3.82779e-18	0.984882	1	0.76	6.79625e-14	Hbb-bs	EMM5		3.40298e-21	1.19975	1	0.99	6.04199e-17	Camp	IMM2		1.18789e-16	0.583458	0.695	0.524	2.1091e-12	Vpreb3	AMM2
3.18397e-14	0.981789	0.352	0.08	5.65314e-10	Dmtf1	EMM5		1.67782e-15	1.19772	0.636	0.306	2.97898e-11	Cd177	IMM2		1.59157e-21	0.576747	0.871	0.812	2.82583e-17	Pld3	AMM2
3.57726e-15	0.968322	0.394	0.094	6.35143e-11	Il5ra	EMM5		1.77944e-06	1.1962	0.466	0.276	0.0315939	Rnase6	IMM2		4.32877e-16	0.576616	0.788	0.699	7.68573e-12	Aga	AMM2
5.20408e-08	0.967141	0.394	0.158	0.000923984	Pet2	EMM5		3.29431e-20	1.19364	0.943	0.729	5.84905e-16	Pglyrp1	IMM2		1.91158e-07	0.573839	0.551	0.447	0.00339401	B3galnt1	AMM2
1.69725e-06	0.926195	0.394	0.168	0.0301347	Ptprcap	EMM5		2.32826e-11	1.19014	0.466	0.197	4.13383e-07	Sell	IMM2		1.28562e-12	0.569807	0.818	0.744	2.28262e-08	Cited2	AMM2
4.88692e-13	0.917855	0.634	0.23	8.67673e-09	Matk	EMM5		2.06591e-29	1.1625	0.989	0.592	3.66802e-25	Klf2	IMM2		2.51679e-58	0.567929	0.988	0.977	4.46856e-54	Map1lc3b	AMM2
7.56222e-14	0.90254	0.366	0.087	1.34267e-09	Specc1l	EMM5		1.22458e-12	1.15639	0.477	0.197	2.17424e-08	Cd69	IMM2		1.17196e-07	0.567901	0.598	0.505	0.00208081	Itgb2	AMM2
2.7714e-12	0.901897	0.408	0.116	4.92061e-08	Mgmt	EMM5		1.94471e-14	1.14926	0.557	0.247	3.45284e-10	Gm26825	IMM2		1.25995e-42	0.554908	0.993	0.984	2.23703e-38	Xbp1	AMM2
1.5781e-11	0.892568	0.577	0.219	2.80192e-07	Gm684	EMM5		6.98181e-07	1.13664	0.352	0.165	0.0123962	Ctsh	IMM2		2.85343e-10	0.552716	0.663	0.547	5.06627e-06	Preb	AMM2
2.86641e-16	0.870483	0.437	0.103	5.08931e-12	Ndst1	EMM5		4.97332e-12	1.13514	0.33	0.102	8.83012e-08	Lilrb4a	IMM2		1.31527e-18	0.551745	0.835	0.773	2.33526e-14	Os9	AMM2
4.50361e-13	0.864705	0.38	0.096	7.99616e-09	Ets2	EMM5		1.54908e-11	1.13488	0.602	0.317	2.75039e-07	Mcemp1	IMM2		1.14256e-08	0.531041	0.642	0.563	0.000202862	Cops6	AMM2
1.08605e-15	0.843966	0.958	0.81	1.92829e-11	Ly6a	EMM5		8.75766e-08	1.13421	0.307	0.119	0.00155492	Slc7a11	IMM2		4.87177e-09	0.529162	0.666	0.589	8.64983e-05	Rabggtb	AMM2
1.53056e-16	0.843546	0.451	0.107	2.7175e-12	Taok2	EMM5		5.19791e-07	1.12376	0.42	0.233	0.0092289	Stk17b	IMM2		1.05721e-14	0.526833	0.819	0.725	1.87707e-10	Ctsw	AMM2
2.41642e-09	0.838693	0.31	0.089	4.29035e-05	Serpinh1	EMM5		7.20841e-31	1.10651	0.932	0.637	1.27985e-26	Mpo	IMM2		4.60287e-20	0.518265	0.953	0.926	8.17239e-16	Fos	AMM2
3.63926e-15	0.825812	0.69	0.235	6.46151e-11	Ppp2cb	EMM5		1.53682e-12	1.09495	0.648	0.371	2.72862e-08	Dstn	IMM2		4.25135e-10	0.514073	0.843	0.793	7.54826e-06	Slamf9	AMM2
1.10674e-13	0.819766	0.606	0.2	1.96501e-09	Ddx54	EMM5		1.54061e-35	1.09203	0.977	0.877	2.73535e-31	Pfn1	IMM2		1.91677e-31	0.512982	0.946	0.919	3.40322e-27	Ost4	AMM2
7.14189e-10	0.819001	0.338	0.099	1.26804e-05	Man1c1	EMM5		1.88126e-06	1.09138	0.307	0.137	0.0334018	Plbd1	IMM2		1.70181e-12	0.51124	0.751	0.631	3.02156e-08	Atraid	AMM2
8.51555e-09	0.815924	0.338	0.107	0.000151194	2021-03-09	EMM5		2.38787e-15	1.08588	0.727	0.454	4.23967e-11	Eno1	IMM2		4.91981e-19	0.510471	0.887	0.825	8.73511e-15	Tmed3	AMM2
2.17447e-09	0.812978	0.408	0.135	3.86077e-05	Myl4	EMM5		1.69053e-22	1.08476	0.864	0.502	3.00154e-18	Gm10116	IMM2		3.06626e-10	-0.503275	0.82	0.916	5.44415e-06	Pglyrp1	AMM2
6.38069e-15	0.790801	0.761	0.302	1.13289e-10	Hnrnpa0	EMM5		4.81697e-32	1.07954	1	0.983	8.55252e-28	Tmsb4x	IMM2		1.82326e-07	-0.504461	0.418	0.595	0.0032372	Nucks1	AMM2
1.14301e-12	0.788405	0.648	0.248	2.02941e-08	Trim25	EMM5		9.60102e-07	1.07551	0.341	0.164	0.0170466	Ptprcap	IMM2		2.21398e-06	-0.506262	0.346	0.518	0.0393092	H2afx	AMM2
2.08818e-09	0.787259	0.352	0.108	3.70757e-05	Gm5483	EMM5		3.24533e-08	1.07503	0.33	0.137	0.000576208	Marcksl1	IMM2		1.26918e-07	-0.506601	0.195	0.356	0.00225343	Kdm7a	AMM2
2.90259e-07	0.786332	0.338	0.12	0.00515355	Ccne2	EMM5		1.48214e-07	1.07318	0.33	0.142	0.00263153	Gda	IMM2		5.10714e-13	-0.511237	0.358	0.608	9.06773e-09	Cnih1	AMM2
8.88873e-14	0.783897	0.746	0.293	1.57819e-09	Larp1	EMM5		1.3363e-08	1.06683	0.636	0.385	0.000237259	Mmp8	IMM2		2.05678e-06	-0.513159	0.559	0.693	0.0365181	Odc1	AMM2
8.82899e-12	0.778929	0.423	0.123	1.56759e-07	Rnf19b	EMM5		8.98538e-15	1.06216	0.614	0.281	1.59535e-10	Laptm5	IMM2		2.28786e-06	-0.513437	0.273	0.427	0.0406209	Larp4b	AMM2
6.5407e-09	0.776421	0.352	0.11	0.00011613	Prex1	EMM5		1.58982e-13	1.05393	0.636	0.332	2.82273e-09	Pgk1	IMM2		3.75739e-07	-0.514299	0.213	0.369	0.00667124	Wdr26	AMM2
1.35952e-08	0.767388	0.338	0.108	0.000241382	Rap1gap	EMM5		1.44127e-27	1.04633	0.955	0.805	2.55898e-23	Arhgdib	IMM2		3.58572e-08	-0.516213	0.196	0.356	0.000636645	Gm11273	AMM2
8.90402e-32	0.746439	1	0.939	1.58091e-27	Rps12-ps3	EMM5		3.29047e-07	1.04066	0.33	0.146	0.00584222	Ctsc	IMM2		1.11574e-09	-0.518049	0.605	0.812	1.981e-05	Msrb1	AMM2
6.79035e-07	0.739389	0.352	0.129	0.0120563	Exoc1	EMM5		6.6606e-19	1.03675	0.875	0.512	1.18259e-14	Sat1	IMM2		7.57214e-22	-0.518635	0.93	0.958	1.34443e-17	Pfn1	AMM2
1.24709e-08	0.738682	0.338	0.102	0.000221421	Gpr137	EMM5		7.29341e-07	1.03553	0.42	0.236	0.0129495	Sap30	IMM2		2.27072e-08	-0.519785	0.281	0.466	0.000403166	Lmnb1	AMM2
1.05493e-13	0.735792	0.563	0.172	1.87303e-09	Dock2	EMM5		1.32119e-09	1.02388	0.58	0.337	2.34578e-05	Anxa2	IMM2		2.26533e-09	-0.520005	0.451	0.654	4.02209e-05	H2afv	AMM2
3.52503e-19	0.729273	0.577	0.145	6.2587e-15	Ifitm1	EMM5		2.2247e-14	1.01303	0.773	0.442	3.94996e-10	Lsp1	IMM2		4.81831e-09	-0.522271	0.294	0.508	8.5549e-05	Atxn7l3b	AMM2
7.67387e-07	0.725873	0.31	0.107	0.013625	Map7d1	EMM5		1.64576e-06	1.01031	1	0.977	0.0292205	Jchain	IMM2		5.31977e-08	-0.525013	0.195	0.35	0.000944525	Prpf8	AMM2
4.59163e-09	0.722344	0.324	0.096	8.15244e-05	Tbc1d9	EMM5		1.5375e-12	0.995159	0.659	0.365	2.72983e-08	Limd2	IMM2		7.07012e-07	-0.526234	0.19	0.337	0.012553	Ctsh	AMM2
7.00118e-09	0.71956	0.31	0.091	0.000124306	Wsb2	EMM5		4.19568e-09	0.99279	0.591	0.36	7.44943e-05	Smim14	IMM2		7.69467e-14	-0.528093	0.487	0.748	1.36619e-09	Abracl	AMM2
7.4923e-09	0.718047	0.394	0.129	0.000133026	Bmyc	EMM5		1.63641e-08	0.988462	0.432	0.203	0.000290545	Fcgr3	IMM2		2.51389e-07	-0.528207	0.237	0.401	0.00446341	Mob1a	AMM2
5.2992e-12	0.714358	0.437	0.125	9.40873e-08	Trim30a	EMM5		3.51078e-14	0.971386	0.727	0.457	6.2334e-10	Cd9	IMM2		8.13161e-07	-0.530835	0.172	0.317	0.0144377	Erbb2ip	AMM2
1.26693e-11	0.709575	0.493	0.157	2.24943e-07	Nfkb1	EMM5		2.14755e-18	0.968515	0.909	0.617	3.81298e-14	Hp	IMM2		9.08673e-08	-0.531377	0.188	0.35	0.00161335	Trem3	AMM2
1.96648e-26	0.705572	1	0.945	3.49148e-22	mt-Nd3	EMM5		2.26626e-10	0.963213	0.557	0.289	4.02375e-06	Prss34	IMM2		8.44365e-09	-0.532652	0.269	0.453	0.000149917	Gm10320	AMM2
1.80677e-12	0.702608	0.634	0.224	3.20793e-08	Cdk2ap1	EMM5		1.69653e-16	0.960196	0.739	0.38	3.01219e-12	Ctsg	IMM2		4.41492e-09	-0.533371	0.27	0.456	7.83869e-05	Nkg7	AMM2
1.04281e-11	0.699306	0.437	0.128	1.85151e-07	Pip4k2c	EMM5		2.91381e-08	0.956858	0.5	0.277	0.000517348	Lmnb1	IMM2		1.41927e-14	-0.533919	0.953	0.987	2.51992e-10	Ltf	AMM2
4.07408e-08	0.69873	0.62	0.298	0.000723353	Nol3	EMM5		7.387e-10	0.956768	0.989	0.97	1.31156e-05	Retnlg	IMM2		1.32706e-17	-0.542715	0.813	0.9	2.35619e-13	Gstp1	AMM2
2.29293e-09	0.689828	0.394	0.127	4.07109e-05	Rinl	EMM5		5.71881e-08	0.956612	0.443	0.219	0.00101537	F630028O10Rik	IMM2		5.14566e-12	-0.543635	0.267	0.482	9.13612e-08	Sfn	AMM2
2.05267e-09	0.68505	0.352	0.107	3.64452e-05	Zfp687	EMM5		5.0858e-13	0.955754	0.705	0.42	9.02984e-09	Tpm3	IMM2		1.31848e-08	-0.544122	0.223	0.398	0.000234097	Rasgrp2	AMM2
2.93431e-29	0.682677	1	0.928	5.20986e-25	Wdr89	EMM5		9.65296e-14	0.951081	0.818	0.517	1.71388e-09	Alox5ap	IMM2		6.28013e-07	-0.548699	0.194	0.34	0.0111504	Lockd	AMM2
1.22754e-09	0.680331	0.887	0.569	2.17949e-05	Odc1	EMM5		6.83699e-18	0.945951	0.864	0.565	1.21391e-13	Srgn	IMM2		2.18063e-10	-0.551435	0.222	0.424	3.87171e-06	Tmc6	AMM2
4.10014e-10	0.67762	0.803	0.432	7.2798e-06	H2-Q7	EMM5		5.53209e-32	0.940962	0.966	0.921	9.82223e-28	Rpl10-ps3	IMM2		1.07649e-29	-0.551706	0.935	0.987	1.91132e-25	Rps12-ps3	AMM2
4.30493e-37	0.675954	1	0.998	7.6434e-33	Rps21	EMM5		5.11273e-12	0.940276	0.693	0.468	9.07764e-08	Rnaset2a	IMM2		1.69783e-13	-0.552029	1	1	3.0145e-09	S100a8	AMM2
1.81875e-11	0.675073	0.648	0.247	3.2292e-07	Ppp1r16b	EMM5		1.98517e-10	0.93987	0.557	0.295	3.52467e-06	Lta4h	IMM2		5.37854e-12	-0.552493	0.212	0.424	9.5496e-08	Birc5	AMM2
1.90204e-13	0.674359	0.803	0.317	3.37707e-09	Scd2	EMM5		6.29438e-20	0.939549	0.898	0.712	1.11757e-15	Gstp1	IMM2		4.63273e-08	-0.556241	0.252	0.424	0.000822542	Acsl5	AMM2
4.97552e-10	0.671511	0.324	0.089	8.83404e-06	Ankrd49	EMM5		1.96675e-13	0.930401	0.761	0.454	3.49197e-09	Lcp1	IMM2		1.61474e-06	-0.556653	0.173	0.311	0.0286698	Acyp1	AMM2
1.47239e-09	0.663999	0.437	0.146	2.61424e-05	Arid2	EMM5		4.39701e-14	0.924903	0.83	0.674	7.80688e-10	Coro1a	IMM2		1.08176e-06	-0.557936	0.173	0.314	0.0192067	Hspbp1	AMM2
2.06027e-11	0.663173	0.535	0.178	3.658e-07	Tmcc3	EMM5		6.32422e-19	0.914464	0.943	0.76	1.12287e-14	Hmgb2	IMM2		5.71798e-18	-0.558851	0.667	0.854	1.01523e-13	Gm10020	AMM2
2.98073e-11	0.653412	0.606	0.212	5.29228e-07	Kcnab2	EMM5		2.50612e-07	0.90642	0.455	0.242	0.00444962	Ly6c1	IMM2		8.26691e-09	-0.559117	0.294	0.489	0.000146779	Mcemp1	AMM2
1.65134e-09	0.650589	0.676	0.282	2.93195e-05	Vim	EMM5		1.38994e-08	0.89749	0.318	0.122	0.000246783	Il1b	IMM2		4.24202e-08	-0.566652	0.254	0.427	0.00075317	Dnajc9	AMM2
2.72652e-11	0.649361	0.451	0.136	4.84094e-07	Ccdc28b	EMM5		3.73027e-26	0.894069	0.966	0.642	6.62309e-22	Elane	IMM2		2.42515e-07	-0.570844	0.283	0.456	0.00430586	2810417H13Rik	AMM2
1.07603e-10	0.647375	0.662	0.265	1.91049e-06	Mbd2	EMM5		5.60406e-07	0.891065	0.42	0.228	0.00995001	Gca	IMM2		7.70496e-07	-0.571093	0.181	0.324	0.0136802	Zfp950	AMM2
4.19573e-10	0.646675	0.423	0.132	7.44951e-06	Bloc1s6	EMM5		8.56944e-11	0.889819	0.705	0.456	1.5215e-06	Glrx	IMM2		2.68364e-07	-0.573741	0.225	0.375	0.00476481	Gadd45a	AMM2
7.59797e-07	0.645074	0.31	0.108	0.0134902	Aak1	EMM5		1.63816e-06	0.889678	0.523	0.324	0.0290855	Rpl7a-ps5	IMM2		1.70921e-08	-0.574621	0.17	0.333	0.000303471	Stac2	AMM2
2.60906e-11	0.643508	0.38	0.104	4.63239e-07	AI480526	EMM5		8.82735e-08	0.884204	0.568	0.358	0.0015673	Fam49b	IMM2		8.06391e-07	-0.580547	0.243	0.398	0.0143175	AW112010	AMM2
4.6506e-10	0.64018	0.408	0.126	8.25715e-06	Gm16174	EMM5		4.52823e-18	0.874256	0.943	0.838	8.03987e-14	Prdx5	IMM2		1.87748e-11	-0.583135	0.74	0.887	3.33346e-07	S100a11	AMM2
1.69891e-08	0.63316	0.366	0.118	0.000301642	Zranb1	EMM5		1.33511e-06	0.873999	0.477	0.283	0.0237049	Lrg1	IMM2		3.73608e-07	-0.58652	0.181	0.327	0.0066334	Gm6563	AMM2
4.81662e-08	0.631146	0.606	0.265	0.000855191	Zc3hav1	EMM5		2.03251e-08	0.872494	0.523	0.277	0.000360872	Vim	IMM2		3.73049e-07	-0.587111	0.165	0.307	0.00662348	Hat1	AMM2
2.85977e-10	0.630464	0.38	0.11	5.07752e-06	Dock8	EMM5		1.51291e-11	0.869551	0.75	0.492	2.68617e-07	Sdcbp	IMM2		1.62941e-06	-0.587421	0.178	0.314	0.0289302	Hmgb3	AMM2
4.22209e-12	0.626622	0.437	0.123	7.49632e-08	Ap1g1	EMM5		1.11072e-06	0.867667	0.375	0.188	0.0197208	Smpdl3a	IMM2		4.58899e-09	-0.588156	0.395	0.592	8.14776e-05	2700094K13Rik	AMM2
8.0536e-15	0.622027	0.62	0.187	1.42992e-10	Mgst2	EMM5		2.77682e-07	0.859213	0.466	0.25	0.00493025	Ptpn6	IMM2		4.08542e-12	-0.592194	0.26	0.495	7.25367e-08	Rdx	AMM2
1.15235e-07	0.621498	0.338	0.115	0.00204599	Hdac7	EMM5		2.17503e-10	0.853938	0.864	0.671	3.86177e-06	Fcer1g	IMM2		9.57329e-07	-0.592769	0.184	0.327	0.0169974	Tipin	AMM2
1.10077e-08	0.616683	0.676	0.294	0.000195442	Zcchc9	EMM5		3.66e-07	0.851312	0.557	0.37	0.00649834	Cd48	IMM2		1.31199e-06	-0.594664	0.247	0.398	0.0232944	F630028O10Rik	AMM2
5.34817e-08	0.61469	0.352	0.115	0.000949568	Arl4a	EMM5		1.287e-07	0.851287	0.511	0.3	0.00228508	Adpgk	IMM2		9.78558e-12	-0.595	0.26	0.489	1.73743e-07	Smc4	AMM2
1.35593e-10	0.612002	0.62	0.233	2.40746e-06	Synrg	EMM5		6.27841e-19	0.826714	0.875	0.772	1.11473e-14	Rpl13-ps3	IMM2		1.40526e-14	-0.604553	0.67	0.864	2.49503e-10	Hp	AMM2
4.41897e-09	0.61089	0.62	0.249	7.84588e-05	Slc25a51	EMM5		1.22684e-14	0.826569	0.875	0.624	2.17825e-10	Rnaset2b	IMM2		1.5131e-07	-0.605228	0.178	0.33	0.0026865	Vgll4	AMM2
1.31946e-10	0.609071	0.352	0.097	2.34269e-06	Atp9a	EMM5		3.12568e-07	0.823451	0.591	0.401	0.00554964	Msn	IMM2		7.401e-08	-0.605947	0.164	0.317	0.00131405	Snrnp25	AMM2
1.19966e-08	0.607731	0.338	0.103	0.000212999	Fam20b	EMM5		2.4014e-10	0.820506	0.727	0.483	4.26368e-06	Prtn3	IMM2		4.01137e-19	-0.609599	0.437	0.712	7.1222e-15	Cd37	AMM2
4.27945e-08	0.60606	0.408	0.143	0.000759817	Nckap1	EMM5		1.02395e-14	0.818287	0.841	0.642	1.81802e-10	Gm10020	IMM2		1.64015e-07	-0.609869	0.164	0.314	0.00291209	Rrm1	AMM2
2.79056e-07	0.600866	0.31	0.102	0.00495465	Ttf1	EMM5		6.55293e-10	0.811863	0.795	0.619	1.16347e-05	Actr3	IMM2		7.91676e-13	-0.610781	0.446	0.67	1.40562e-08	Hist1h1c	AMM2
8.68392e-09	0.600755	1	0.986	0.000154183	Cd52	EMM5		1.24485e-33	0.806332	1	0.93	2.21023e-29	Gm26917	IMM2		3.69563e-28	-0.61179	0.995	1	6.56159e-24	Lyz2	AMM2
3.55738e-09	0.600066	0.648	0.269	6.31613e-05	Gm2a	EMM5		8.14226e-08	0.803332	0.682	0.487	0.00144566	Shisa5	IMM2		2.07396e-12	-0.612087	0.211	0.427	3.68232e-08	Larp1	AMM2
2.44701e-10	0.599562	0.479	0.158	4.34467e-06	Tacc1	EMM5		6.22289e-07	0.794924	0.591	0.413	0.0110487	Tmcc1	IMM2		1.2549e-08	-0.617094	0.152	0.311	0.000222807	Glcci1	AMM2
4.08135e-10	0.592877	0.507	0.174	7.24643e-06	Mnda	EMM5		3.34532e-09	0.787199	0.682	0.481	5.93962e-05	2021-09-07	IMM2		2.59493e-07	-0.618147	0.201	0.356	0.0046073	Tgfb1	AMM2
3.09205e-08	0.591925	0.394	0.137	0.000548993	Ptpn7	EMM5		1.10247e-17	0.786363	0.943	0.774	1.95743e-13	Pkm	IMM2		1.56593e-09	-0.62156	0.141	0.304	2.78031e-05	Kdm5c	AMM2
2.56189e-07	0.591536	0.634	0.297	0.00454863	Rgs10	EMM5		4.46118e-26	0.764128	1	0.921	7.92082e-22	Gm8730	IMM2		1.53844e-13	-0.622574	0.189	0.411	2.7315e-09	Ube2c	AMM2
4.63286e-08	0.59034	0.394	0.136	0.000822564	Ptpn11	EMM5		2.04054e-22	0.756133	0.989	0.88	3.62298e-18	mt-Atp8	IMM2		1.0909e-06	-0.624116	0.237	0.395	0.019369	Rnase6	AMM2
1.26892e-09	0.586062	0.366	0.109	2.25297e-05	Ptpn22	EMM5		3.64315e-08	0.754602	1	1	0.000646842	S100a9	IMM2		4.30069e-10	-0.625236	0.241	0.44	7.63587e-06	Stk17b	AMM2
1.31609e-10	0.58487	0.324	0.085	2.33672e-06	Cish	EMM5		6.76371e-08	0.736387	0.648	0.418	0.0012009	Clk1	IMM2		2.38288e-07	-0.625649	0.178	0.324	0.0042308	Usp1	AMM2
8.41244e-12	0.582945	0.972	0.5	1.49363e-07	Prtn3	EMM5		9.30855e-07	0.732835	0.5	0.275	0.0165273	Adrb2	IMM2		4.08864e-07	-0.626344	0.172	0.32	0.00725938	Lims1	AMM2
1.84958e-07	0.581447	0.352	0.123	0.00328393	Anxa3	EMM5		1.31273e-09	0.73254	0.909	0.807	2.33075e-05	Ly6a	IMM2		9.28189e-20	-0.628568	0.765	0.913	1.648e-15	Hmgn2	AMM2
3.11623e-11	0.580617	0.437	0.128	5.53287e-07	Mapre2	EMM5		9.59736e-07	0.731629	0.659	0.485	0.0170401	Anxa5	IMM2		3.15828e-16	-0.628677	0.418	0.68	5.60753e-12	H2-Ab1	AMM2
3.50268e-28	0.579246	1	1	6.21901e-24	Tpt1	EMM5		9.01496e-07	0.730267	0.557	0.383	0.0160061	Cap1	IMM2		1.62857e-06	-0.629159	0.79	0.883	0.0289153	Wfdc21	AMM2
1.73079e-08	0.57765	0.394	0.132	0.000307302	Mon2	EMM5		8.14601e-09	0.730158	0.67	0.433	0.000144632	H2-Q7	IMM2		3.55354e-10	-0.63015	0.39	0.602	6.30931e-06	Mmp8	AMM2
5.08707e-10	0.571671	0.662	0.259	9.0321e-06	Ms4a3	EMM5		2.84313e-18	0.72587	0.92	0.826	5.04797e-14	Hnrnpa3	IMM2		4.81678e-12	-0.633048	0.169	0.369	8.55219e-08	Hnrnpa0	AMM2
1.14827e-07	0.571084	0.324	0.106	0.00203875	Map4	EMM5		5.5406e-07	0.716252	0.648	0.454	0.00983734	Ywhah	IMM2		7.77985e-34	-0.645148	1	0.997	1.38131e-29	Ngp	AMM2
2.36763e-09	0.564795	0.69	0.302	4.20373e-05	Pak2	EMM5		1.50248e-08	0.676709	0.716	0.482	0.000266766	Phb	IMM2		2.90597e-32	-0.652715	0.913	0.981	5.15954e-28	Chil3	AMM2
5.6555e-10	0.56237	0.986	0.985	1.00413e-05	Creld2	EMM5		2.12871e-14	0.673581	0.966	0.851	3.77952e-10	Hsp90aa1	IMM2		5.48776e-09	-0.653884	0.167	0.33	9.74351e-05	Chil1	AMM2
5.13535e-10	0.562344	0.38	0.112	9.11781e-06	Alg11	EMM5		1.8103e-10	0.661783	0.898	0.797	3.21419e-06	Taldo1	IMM2		1.54705e-13	-0.656929	0.16	0.375	2.74679e-09	Gm5617	AMM2
2.78419e-26	0.556428	1	0.997	4.94333e-22	Rps12	EMM5		1.41418e-09	0.654504	0.864	0.742	2.51087e-05	Arpc3	IMM2		2.39044e-08	-0.659053	0.161	0.317	0.000424422	Mcm7	AMM2
2.25107e-08	0.550725	0.408	0.139	0.000399678	Slc39a1	EMM5		3.04842e-08	0.649824	0.807	0.683	0.000541247	Rpl9-ps6	IMM2		5.19696e-11	-0.665453	0.178	0.366	9.2272e-07	Gm10053	AMM2
2.93952e-08	0.54606	0.338	0.106	0.000521912	Cpsf7	EMM5		1.17265e-12	0.647449	0.909	0.739	2.08204e-08	Nme2	IMM2		1.06118e-07	-0.667663	0.402	0.544	0.00188413	Fam162b	AMM2
1.68598e-06	0.54431	0.394	0.155	0.0299346	Rhoh	EMM5		2.44475e-07	0.64484	0.75	0.59	0.00434065	Ggh	IMM2		3.66588e-12	-0.671073	0.241	0.463	6.50877e-08	A530040E14Rik	AMM2
3.82438e-08	0.542693	0.521	0.206	0.000679018	Ssx2ip	EMM5		7.0484e-09	0.638429	0.852	0.642	0.000125144	Msrb1	IMM2		1.14393e-09	-0.672322	0.173	0.343	2.03104e-05	Ptms	AMM2
1.39108e-08	0.540399	0.704	0.308	0.000246987	Osbpl9	EMM5		6.06999e-07	0.637143	0.739	0.557	0.0107773	Anp32a	IMM2		7.03745e-13	-0.673193	0.823	0.893	1.2495e-08	Ly6a	AMM2
8.07129e-11	0.539881	0.648	0.248	1.43306e-06	Ly6c1	EMM5		1.98417e-08	0.631699	0.807	0.688	0.000352289	Ywhaz	IMM2		5.81486e-20	-0.674533	0.483	0.748	1.03243e-15	Cacna1s	AMM2
3.55118e-08	0.537728	0.901	0.584	0.000630511	Srgn	EMM5		1.43968e-09	0.630949	0.864	0.623	2.55614e-05	Cd53	IMM2		6.36631e-14	-0.676343	0.223	0.453	1.13034e-09	Picalm	AMM2
1.46421e-07	0.53359	0.352	0.119	0.0025997	Ggact	EMM5		6.43102e-12	0.630379	0.92	0.67	1.14183e-07	Plac8	IMM2		3.17587e-07	-0.676654	0.204	0.353	0.00563875	Cebpe	AMM2
1.20282e-06	0.533403	0.944	0.646	0.021356	Zbtb20	EMM5		2.33638e-09	0.617924	0.864	0.693	4.14824e-05	Cebpb	IMM2		2.12277e-11	-0.682532	0.22	0.427	3.76897e-07	Lsm3	AMM2
1.42697e-09	0.533031	0.31	0.084	2.53359e-05	Pde4dip	EMM5		6.62746e-11	0.611582	0.932	0.806	1.17671e-06	Rsrp1	IMM2		5.43308e-11	-0.684038	0.182	0.362	9.64644e-07	H2-Eb1	AMM2
3.78618e-27	0.52985	1	0.996	6.72237e-23	Rpl12	EMM5		1.0026e-08	0.608468	0.898	0.814	0.000178012	Sh3bgrl3	IMM2		9.02469e-11	-0.686556	0.129	0.301	1.60233e-06	Ppp2cb	AMM2
1.61489e-07	0.529658	0.859	0.509	0.00286723	Pou2f2	EMM5		3.36207e-11	0.602015	0.886	0.83	5.96936e-07	Rpl6l	IMM2		2.24907e-07	-0.694024	0.212	0.372	0.00399323	Cenpa	AMM2
3.37357e-09	0.528509	0.423	0.142	5.98976e-05	C1qtnf1	EMM5		2.22758e-09	0.593321	0.852	0.736	3.95507e-05	Arpc1b	IMM2		7.61976e-13	-0.694034	0.231	0.45	1.35289e-08	Ly6c1	AMM2
1.60923e-08	0.526182	0.38	0.124	0.000285718	Mgat4a	EMM5		3.36161e-08	0.58824	0.864	0.658	0.000596854	Nfkbia	IMM2		3.84794e-07	-0.696344	0.573	0.718	0.00683202	Ifitm6	AMM2
1.99926e-08	0.523824	0.451	0.158	0.000354969	Hipk3	EMM5		1.8846e-09	0.579263	0.852	0.579	3.34611e-05	Dusp1	IMM2		5.91463e-22	-0.69954	0.976	0.99	1.05014e-17	Retnlg	AMM2
1.3812e-07	0.523792	0.563	0.238	0.00245231	BC005561	EMM5		1.26489e-10	0.575915	0.92	0.861	2.24582e-06	Rac2	IMM2		1.23364e-16	-0.704269	0.516	0.748	2.19033e-12	Cks2	AMM2
1.56411e-08	0.52187	0.38	0.127	0.000277707	Bcl2l11	EMM5		2.9248e-07	0.534779	0.852	0.71	0.00519299	Gm10036	IMM2		3.38495e-14	-0.705022	0.492	0.741	6.00997e-10	Stmn1	AMM2
2.01906e-09	0.520991	1	0.866	3.58484e-05	Lcn2	EMM5		1.21893e-07	0.523139	0.83	0.668	0.00216422	Tsc22d3	IMM2		1.53307e-17	-0.707358	0.71	0.88	2.72196e-13	Tyrobp	AMM2
7.76515e-07	0.52014	0.423	0.167	0.013787	Ppp2r5e	EMM5		5.27072e-13	0.518833	0.966	0.698	9.35817e-09	Xist	IMM2		6.89765e-09	-0.716656	0.154	0.307	0.000122468	Pttg1	AMM2
5.59949e-09	0.518653	0.408	0.133	9.9419e-05	Madd	EMM5		7.02751e-10	-0.50471	0.818	0.93	1.24773e-05	Wdr89	IMM2		1.86761e-14	-0.717926	0.235	0.476	3.31594e-10	Hmbs	AMM2
8.72826e-08	0.51736	0.437	0.163	0.0015497	Slc41a1	EMM5		3.7598e-10	-0.518858	0.852	0.945	6.67553e-06	Gdpd3	IMM2		5.08364e-21	-0.722601	0.451	0.741	9.02601e-17	Fxyd5	AMM2
7.74421e-09	0.516708	0.535	0.198	0.000137498	Tbc1d10b	EMM5		5.1422e-08	-0.525579	0.795	0.908	0.000912998	Zbp1	IMM2		8.12257e-19	-0.73123	0.158	0.414	1.44216e-14	Mki67	AMM2
1.52476e-06	0.513908	0.38	0.146	0.0270721	Cep83	EMM5		4.42523e-09	-0.532874	0.989	0.995	7.857e-05	Gm10076	IMM2		1.73296e-09	-0.733138	0.146	0.307	3.07688e-05	Rpa3	AMM2
6.73513e-08	0.513618	0.437	0.159	0.00119582	Lrif1	EMM5		3.53908e-42	-0.533669	1	1	6.28364e-38	Rpl41	IMM2		5.66047e-10	-0.7357	0.161	0.327	1.00502e-05	Hcst	AMM2
4.06778e-07	0.512404	0.38	0.138	0.00722235	Ubp1	EMM5		8.32009e-10	-0.536256	0.841	0.934	1.47723e-05	Ost4	IMM2		2.55293e-12	-0.736473	0.265	0.485	4.53272e-08	Mgst1	AMM2
1.96703e-09	0.511479	0.366	0.108	3.49246e-05	Parvg	EMM5		1.17978e-11	-0.547001	0.886	0.942	2.0947e-07	Rps12-ps3	IMM2		1.52802e-12	-0.743811	0.24	0.453	2.713e-08	Rrm2	AMM2
1.03318e-07	0.510041	0.437	0.166	0.00183442	BC035044	EMM5		9.27812e-16	-0.556452	0.966	0.997	1.64733e-11	Rps12	IMM2		2.07443e-12	-0.744035	0.327	0.547	3.68316e-08	Cotl1	AMM2
1.0141e-06	0.505861	0.634	0.295	0.0180054	S100a10	EMM5		2.35939e-06	-0.587455	0.739	0.87	0.0418909	Ier5	IMM2		1.46562e-09	-0.754585	0.213	0.392	2.6022e-05	Clec4a2	AMM2
3.58374e-07	0.505233	0.789	0.447	0.00636293	Cnp	EMM5		3.85043e-28	-0.607606	0.989	0.999	6.83645e-24	Rps21	IMM2		2.45469e-57	-0.756961	1	1	4.35829e-53	S100a9	AMM2
1.84805e-06	0.503639	0.338	0.125	0.0328121	Ap3d1	EMM5		4.72012e-43	-0.63349	1	1	8.38058e-39	Rpl36	IMM2		2.0123e-11	-0.761488	0.149	0.333	3.57285e-07	Gm10800	AMM2
4.03375e-08	0.502721	0.394	0.134	0.000716193	Taf6	EMM5		4.44061e-46	-0.688014	1	1	7.88431e-42	Rps28	IMM2		4.9506e-08	-0.762906	0.261	0.424	0.000878979	Rgs2	AMM2
7.66514e-07	0.501438	0.394	0.151	0.0136095	Taok1	EMM5		1.578e-06	-0.739921	0.273	0.559	0.0280175	Gdap2	IMM2		1.84962e-12	-0.783132	0.358	0.602	3.28401e-08	Ccl6	AMM2
2.32222e-07	0.500564	0.817	0.444	0.0041231	Gm5547	EMM5		6.18914e-07	-0.742326	0.398	0.651	0.0109888	Ddx21	IMM2		3.14266e-59	-0.795672	0.989	1	5.57979e-55	Tmsb4x	AMM2
8.67957e-11	-0.533877	1	0.964	1.54106e-06	Ctsb	EMM5		4.1853e-12	-0.756314	0.591	0.838	7.43099e-08	Rps26-ps1	IMM2		4.26441e-26	-0.815805	0.722	0.89	7.57146e-22	Rpia	AMM2
1.26394e-09	-0.553557	0.986	0.941	2.24413e-05	Psap	EMM5		5.99856e-07	-0.761216	0.443	0.664	0.0106504	Fosb	IMM2		6.68186e-14	-0.821409	0.405	0.631	1.18636e-09	Btg1	AMM2
3.19285e-07	-0.560687	0.915	0.863	0.0056689	Ndfip1	EMM5		2.2149e-09	-0.832621	0.716	0.932	3.93256e-05	Mt2	IMM2		2.25475e-19	-0.827804	0.207	0.489	4.00332e-15	AC125149.3	AMM2
1.54992e-11	-0.589772	1	0.988	2.75188e-07	Gm10073	EMM5		1.85651e-32	-0.833013	1	1	3.29624e-28	MYC	IMM2		5.87249e-14	-0.850684	0.141	0.34	1.04266e-09	Top2a	AMM2
6.25386e-10	-0.598169	0.986	0.949	1.11037e-05	Btg2	EMM5		2.25769e-12	-0.85039	0.864	0.98	4.00853e-08	Mt1	IMM2		6.03282e-70	-0.863072	0.994	0.997	1.07113e-65	Camp	AMM2
1.17179e-06	-0.607591	1	0.972	0.0208052	Retnlg	EMM5		4.12806e-09	-0.868672	0.364	0.69	7.32937e-05	Irf4	IMM2		1.62789e-18	-0.866655	0.401	0.644	2.89032e-14	Hist1h2bc	AMM2
1.55423e-14	-0.638718	1	0.987	2.75954e-10	H3f3b	EMM5		3.27809e-11	-0.876858	0.455	0.767	5.82025e-07	Polr2l	IMM2		6.78683e-13	-0.886481	0.135	0.324	1.205e-08	Dynlt1c	AMM2
3.24787e-09	-0.690342	0.93	0.882	5.76659e-05	Slamf7	EMM5		9.76389e-10	-0.962649	0.295	0.622	1.73358e-05	Gm10263	IMM2		1.0227e-10	-0.895013	0.196	0.379	1.81581e-06	Ly6g	AMM2
8.65889e-17	-0.70968	1	0.969	1.53739e-12	Gm42418	EMM5		3.49207e-22	-0.972205	0.773	0.95	6.20016e-18	mt-Nd3	IMM2		1.80205e-19	-0.934779	0.196	0.463	3.19955e-15	Gm2a	AMM2
1.11001e-06	-0.845729	0.845	0.846	0.0197083	Cited2	EMM5		4.75642e-08	-0.976026	0.364	0.62	0.000844502	Zfp36l1	IMM2		2.48681e-25	-0.956903	0.788	0.926	4.41534e-21	Hmgb2	AMM2
1.55935e-09	-0.910607	0.775	0.792	2.76863e-05	Usp50	EMM5		9.62158e-12	-0.982929	0.636	0.851	1.70831e-07	Cited2	IMM2		6.51734e-18	-0.959725	0.181	0.414	1.15715e-13	Lars2	AMM2
3.48534e-09	-0.947867	0.887	0.868	6.18822e-05	Ier5	EMM5		5.76479e-09	-0.984518	0.352	0.628	0.000102354	Taf1d	IMM2		2.14587e-12	-0.976858	0.213	0.408	3.81e-08	H2-Aa	AMM2
7.15655e-11	-0.960454	0.746	0.821	1.27065e-06	mt-Nd4l	EMM5		5.56769e-10	-0.994085	0.386	0.675	9.88543e-06	Rpl36-ps3	IMM2		4.05999e-56	-1.00259	0.887	0.987	7.20852e-52	Lcn2	AMM2
5.18348e-09	-0.962394	0.676	0.751	9.20327e-05	Ctsw	EMM5		2.49033e-06	-1.06098	0.273	0.506	0.0442157	Snhg9	IMM2		2.61666e-15	-1.01951	0.127	0.327	4.64588e-11	Cenpw	AMM2
3.19044e-17	-1.05673	0.845	0.885	5.66463e-13	Pfn1	EMM5		2.55883e-08	-1.10965	0.273	0.576	0.00045432	Prdm1	IMM2		5.00769e-12	-1.02142	0.145	0.327	8.89115e-08	Lgals9	AMM2
4.36528e-20	-1.06496	1	0.995	7.75056e-16	Gm10076	EMM5		1.63264e-33	-1.11725	0.875	0.98	2.89875e-29	Rps27rt	IMM2		2.70681e-15	-1.03961	0.2	0.43	4.80594e-11	Dek	AMM2
4.47307e-13	-1.10212	0.845	0.878	7.94193e-09	Rhob	EMM5		9.30476e-08	-1.24583	0.205	0.492	0.00165206	Ccdc68	IMM2		6.86114e-14	-1.05164	0.163	0.362	1.2182e-09	Cxcl2	AMM2
2.61112e-09	-1.16252	0.69	0.711	4.63604e-05	AY036118	EMM5		1.00431e-14	-1.54773	0.205	0.647	1.78315e-10	B930036N10Rik	IMM2		2.92798e-21	-1.15441	0.195	0.469	5.19864e-17	G0s2	AMM2
7.25886e-08	-1.26315	0.62	0.682	0.00128881	Tsc22d3	EMM5		1.11175e-07	-1.8302	0.102	0.383	0.00197392	Filip1	IMM2		1.73262e-80	-1.21441	0.508	0.916	3.07627e-76	Hba-a1	AMM2
1.50509e-09	-1.34877	0.535	0.653	2.67228e-05	Gm10020	EMM5		8.01178e-290	4.66848	0.51	0.005	1.42249e-285	Gm42889	IMM3		5.35713e-45	-1.23791	0.336	0.735	9.51159e-41	Car2	AMM2
2.42797e-11	-1.43319	0.634	0.724	4.31087e-07	Gstp1	EMM5		7.95852e-72	2.13286	0.651	0.146	1.41303e-67	Lars2	IMM3		1.1857e-29	-1.26828	0.155	0.476	2.1052e-25	Blvrb	AMM2
3.00767e-25	-1.434	0.93	0.935	5.34011e-21	Gm26917	EMM5		1.75622e-44	1.92169	0.45	0.097	3.11816e-40	Dynlt1b	IMM3		2.16915e-25	-1.26957	0.088	0.346	3.85132e-21	Tsc22d1	AMM2
7.43313e-07	-1.51195	0.338	0.527	0.0131975	Gm10116	EMM5		5.39226e-93	1.81927	1	0.88	9.57395e-89	mt-Atp8	IMM3		3.24478e-63	-1.29404	0.187	0.683	5.76111e-59	Hba-a2	AMM2
2.54254e-11	-1.54896	0.761	0.754	4.51428e-07	Nme2	EMM5		2.4189e-46	1.78063	0.463	0.098	4.29475e-42	Cxcl2	IMM3		7.9809e-15	-1.29706	0.146	0.343	1.41701e-10	Ptprcap	AMM2
8.1712e-18	-1.73706	0.732	0.885	1.4508e-13	Jun	EMM5		3.09185e-31	1.70636	0.779	0.36	5.48957e-27	Hba-a2	IMM3		8.82919e-103	-1.39975	0.784	0.987	1.56762e-98	Hbb-bs	AMM2
9.32613e-19	-1.84115	0.915	0.889	1.65585e-14	mt-Atp8	EMM5		2.54716e-76	1.64496	1	0.75	4.52248e-72	Hbb-bs	IMM3		2.59635e-41	-1.46326	0.211	0.605	4.60982e-37	Pgam2	AMM2
1.1229e-18	-1.86531	0.986	0.971	1.9937e-14	Uba52	EMM5		1.72673e-56	1.63949	0.98	0.58	3.06581e-52	Hba-a1	IMM3		1.09222e-44	-1.48012	0.208	0.612	1.93923e-40	Car1	AMM2
8.66632e-22	-1.95115	0.817	0.915	1.53871e-17	Fos	EMM5		8.12278e-35	1.62397	0.456	0.12	1.4422e-30	Gm28727	IMM3		5.1464e-88	-1.68532	0.38	0.893	9.13743e-84	Hbb-bt	AMM2
2.72333e-07	-1.95254	0.38	0.534	0.00483527	Klf6	EMM5		2.57153e-33	1.59499	0.416	0.101	4.56576e-29	Gm10800	IMM3		1.196e-45	-2.91891	0.024	0.307	2.12349e-41	Pet2	AMM2
1.26781e-19	-2.03323	0.62	0.833	2.251e-15	Ier2	EMM5		1.87235e-61	1.56607	0.839	0.304	3.32435e-57	Car2	IMM3		2.00827e-68	-4.14802	0.006	0.359	3.56569e-64	Mid1	AMM2
3.58919e-15	-2.23078	0.324	0.673	6.3726e-11	Fosb	EMM5		2.05271e-78	1.53849	0.993	0.739	3.64458e-74	Nme2	IMM3		1.77111e-13	1.38283	0.354	0.152	3.1446e-09	Chac1	AMM3
2.84655e-12	-2.26074	0.282	0.622	5.05406e-08	Klf2	EMM5		3.59484e-59	1.5253	0.94	0.479	6.38263e-55	Hbb-bt	IMM3		3.1988e-07	1.30802	0.308	0.184	0.00567946	Hes1	AMM3
4.97218e-12	-2.4242	0.31	0.607	8.8281e-08	Dusp1	EMM5		5.91697e-56	1.51824	0.732	0.229	1.05056e-51	Car1	IMM3		1.08542e-43	1.18995	0.765	0.434	1.92716e-39	Snhg9	AMM3
4.91223e-11	-2.75283	0.225	0.541	8.72167e-07	Hist2h2aa1	EMM5		8.99046e-27	1.5117	0.376	0.102	1.59626e-22	Gm26619	IMM3		2.64324e-24	1.18991	0.587	0.32	4.69308e-20	Sesn1	AMM3
1.89934e-07	-2.76271	0.127	0.398	0.00337229	Egr1	EMM5		3.13386e-28	1.50261	0.362	0.089	5.56417e-24	1810009A15Rik	IMM3		5.00202e-18	1.07915	0.447	0.191	8.88108e-14	Ermn	AMM3
								6.00249e-18	1.48962	0.309	0.094	1.06574e-13	Hspa1b	IMM3		4.32856e-24	1.06302	0.563	0.23	7.68536e-20	Gm2115	AMM3
								1.08721e-21	1.41924	0.389	0.125	1.93035e-17	Atp6v0c	IMM3		5.67942e-50	1.05671	0.921	0.744	1.00838e-45	Cited2	AMM3
								1.27953e-17	1.37896	0.309	0.097	2.27181e-13	Timm23	IMM3		1.43936e-09	1.05116	0.316	0.152	2.55559e-05	Gprc5b	AMM3
								9.79388e-37	1.37522	0.577	0.186	1.7389e-32	G0s2	IMM3		5.19286e-35	1.00828	1	0.994	9.21992e-31	Slpi	AMM3
								4.33521e-23	1.37106	0.436	0.152	7.69717e-19	Gm26870	IMM3		4.42951e-10	0.986881	0.362	0.197	7.86459e-06	Pola2	AMM3
								2.14166e-29	1.36831	0.557	0.203	3.80251e-25	H2-Aa	IMM3		7.37498e-08	0.949247	0.327	0.191	0.00130943	Rpap3	AMM3
								4.35322e-39	1.36006	0.691	0.234	7.72914e-35	Hspa1a	IMM3		1.12896e-07	0.848277	0.389	0.262	0.00200446	D10Wsu102e	AMM3
								3.25956e-29	1.34811	0.591	0.244	5.78736e-25	Gm10709	IMM3		8.43755e-36	0.801225	0.656	0.259	1.49809e-31	Ccl5	AMM3
								3.17847e-27	1.25851	0.597	0.247	5.64338e-23	Gm26825	IMM3		9.17137e-98	0.776884	0.983	0.883	1.62838e-93	Wfdc21	AMM3
								8.28959e-17	1.25645	0.383	0.144	1.47182e-12	Plaur	IMM3		2.32036e-14	0.752906	0.49	0.252	4.11979e-10	Lst1	AMM3
								5.48984e-16	1.25181	0.315	0.104	9.7472e-12	Lilr4b	IMM3		7.60472e-131	0.719339	1	1	1.35022e-126	S100a8	AMM3
								5.07178e-21	1.23573	0.403	0.136	9.00494e-17	Gm17275	IMM3		1.05686e-12	0.696314	0.582	0.375	1.87646e-08	Mgarp	AMM3
								1.60357e-45	1.23034	0.893	0.502	2.84714e-41	Gm10116	IMM3		1.81902e-76	0.651464	0.993	0.984	3.22967e-72	Rps27rt	AMM3
								1.14685e-21	1.22777	0.423	0.144	2.03623e-17	Nutf2	IMM3		3.77919e-39	0.643093	0.927	0.816	6.70995e-35	Ifitm3	AMM3
								3.97028e-20	1.20029	0.49	0.196	7.04924e-16	H2-Eb1	IMM3		2.5951e-09	0.634729	0.662	0.531	4.6076e-05	Ddit4	AMM3
								2.13246e-29	1.19491	0.846	0.513	3.78618e-25	Hist2h2aa1	IMM3		3.65129e-08	0.62604	0.405	0.243	0.000648286	Gadd45g	AMM3
								1.41721e-13	1.16159	0.336	0.13	2.51626e-09	Gm20721	IMM3		2.80459e-13	0.625866	0.696	0.528	4.97955e-09	B930036N10Rik	AMM3
								5.83077e-19	1.14106	0.409	0.148	1.03525e-14	Osm	IMM3		1.22103e-09	0.619583	0.657	0.472	2.16794e-05	Cyp2b10	AMM3
								2.35065e-22	1.13674	0.584	0.266	4.17358e-18	Fcnb	IMM3		6.97394e-12	0.583851	0.608	0.437	1.23822e-07	Ccdc68	AMM3
								3.95826e-13	1.12662	0.329	0.129	7.02789e-09	Dynlt1c	IMM3		7.01243e-11	0.540374	0.881	0.858	1.24506e-06	Degs1	AMM3
								1.34355e-20	1.10787	0.517	0.218	2.38547e-16	Rgs2	IMM3		6.59936e-22	0.529092	0.891	0.806	1.17172e-17	Syngr2	AMM3
								3.21189e-31	1.09316	0.718	0.339	5.7027e-27	Gclm	IMM3		2.65367e-07	0.519741	0.559	0.453	0.00471159	Nudt22	AMM3
								1.98768e-66	1.08033	1	0.877	3.52913e-62	Pfn1	IMM3		8.55696e-19	0.513048	0.788	0.641	1.51929e-14	Ifitm2	AMM3
								1.58187e-22	1.06736	0.718	0.403	2.80861e-18	H2-Ab1	IMM3		4.16995e-23	0.508019	0.933	0.9	7.40375e-19	Ier5	AMM3
								8.44681e-19	1.06524	0.517	0.228	1.49973e-14	Gm8797	IMM3		7.81309e-11	0.502319	0.676	0.544	1.38721e-06	Gm10263	AMM3
								1.51589e-14	1.05459	0.383	0.155	2.69146e-10	Dusp2	IMM3		2.47942e-95	0.500062	0.999	0.99	4.40221e-91	Retnlg	AMM3
								5.632e-15	1.04984	0.436	0.192	9.99962e-11	Cebpe	IMM3		3.93031e-09	-0.504764	0.271	0.44	6.97827e-05	2810474O19Rik	AMM3
								1.78119e-19	1.03525	0.49	0.197	3.16249e-15	Cd69	IMM3		2.84952e-09	-0.508532	0.334	0.505	5.05932e-05	Ttc14	AMM3
								1.93366e-15	1.02876	0.497	0.242	3.43321e-11	Ly6c1	IMM3		2.01295e-13	-0.50882	0.61	0.761	3.574e-09	Ggh	AMM3
								5.4389e-17	1.01757	0.396	0.15	9.65676e-13	Gadd45a	IMM3		6.52448e-07	-0.511822	0.26	0.398	0.0115842	Jkamp	AMM3
								2.04387e-14	1.00307	0.436	0.197	3.62889e-10	Sell	IMM3		1.24518e-08	-0.512853	0.265	0.427	0.000221081	Larp1	AMM3
								8.35694e-59	0.992692	0.987	0.824	1.48377e-54	Ltf	IMM3		6.13435e-07	-0.515407	0.187	0.314	0.0108915	Ctsc	AMM3
								8.15844e-42	0.990833	0.966	0.619	1.44853e-37	Hmgn2	IMM3		2.65321e-10	-0.516165	0.274	0.463	4.71078e-06	Gm10250	AMM3
								7.84249e-10	0.989742	0.342	0.164	1.39243e-05	Hmgb3	IMM3		9.89398e-07	-0.517069	0.249	0.385	0.0175668	Hmga1	AMM3
								2.10775e-16	0.987482	0.483	0.224	3.7423e-12	Psme2b	IMM3		3.71302e-16	-0.517503	0.824	0.913	6.59247e-12	Hmgn2	AMM3
								9.52797e-13	0.97417	0.369	0.158	1.69169e-08	Fbxl5	IMM3		5.35682e-30	-0.518569	0.997	0.994	9.51103e-26	Uba52	AMM3
								3.83867e-70	0.956801	1	0.93	6.81556e-66	Gm26917	IMM3		2.12712e-25	-0.519045	0.732	0.913	3.77669e-21	Rpl9-ps6	AMM3
								4.19501e-10	0.952266	0.403	0.214	7.44823e-06	Clec4a2	IMM3		5.64322e-09	-0.525344	0.321	0.495	0.000100195	Cbfa2t3	AMM3
								3.71193e-16	0.945964	0.557	0.286	6.59054e-12	Rpl13a-ps1	IMM3		9.53012e-10	-0.527414	0.263	0.437	1.69207e-05	Cox4i2	AMM3
								1.73992e-36	0.945116	0.906	0.596	3.08922e-32	Anxa1	IMM3		3.29871e-09	-0.52987	0.412	0.566	5.85686e-05	Luc7l3	AMM3
								7.82435e-10	0.943684	0.356	0.169	1.38921e-05	Trem3	IMM3		9.12129e-12	-0.530368	0.547	0.696	1.61949e-07	Eno1	AMM3
								6.01783e-11	0.938686	0.423	0.219	1.06847e-06	F630028O10Rik	IMM3		2.11861e-06	-0.548549	0.202	0.327	0.037616	Nutf2	AMM3
								4.39297e-15	0.938074	0.443	0.191	7.79973e-11	Dek	IMM3		1.42531e-11	-0.558072	0.327	0.524	2.53064e-07	Rpl7a-ps5	AMM3
								3.41184e-09	0.936675	0.336	0.163	6.05771e-05	Gm21092	IMM3		4.55385e-49	-0.558812	0.983	0.994	8.08536e-45	Gm10073	AMM3
								5.25075e-57	0.923554	0.987	0.921	9.32271e-53	Rpl10-ps3	IMM3		2.59727e-07	-0.559251	0.543	0.68	0.00461146	H2-Ab1	AMM3
								1.60326e-19	0.910625	0.644	0.332	2.84659e-15	Pgk1	IMM3		8.03147e-13	-0.560731	0.464	0.663	1.42599e-08	Tob1	AMM3
								8.96601e-36	0.906875	0.926	0.712	1.59192e-31	Gstp1	IMM3		1.11449e-08	-0.565313	0.156	0.301	0.000197877	Ppp2cb	AMM3
								3.85019e-66	0.902443	1	0.972	6.83601e-62	Lyz2	IMM3		5.43356e-08	-0.584276	0.292	0.437	0.000964728	Adgre5	AMM3
								1.18615e-07	0.900145	0.315	0.163	0.002106	Gm6563	IMM3		1.10503e-08	-0.588145	0.584	0.693	0.000196199	Odc1	AMM3
								7.33103e-30	0.896977	0.872	0.575	1.30162e-25	Grcc10	IMM3		2.69026e-18	-0.588559	0.724	0.838	4.77655e-14	Srgn	AMM3
								7.74356e-08	0.89416	0.336	0.177	0.00137487	Id2	IMM3		4.91025e-08	-0.588614	0.169	0.307	0.000871814	Kmt2c	AMM3
								1.64163e-20	0.892089	0.685	0.36	2.91472e-16	Btg1	IMM3		7.29895e-07	-0.597349	0.193	0.317	0.0129593	Gm10094	AMM3
								2.24514e-09	0.876192	0.309	0.139	3.98625e-05	Clec4e	IMM3		9.30192e-07	-0.616606	0.196	0.324	0.0165156	Cyfip2	AMM3
								1.11279e-08	0.863505	0.43	0.248	0.000197576	Nkg7	IMM3		9.14648e-10	-0.6189	0.191	0.359	1.62396e-05	Upf3a	AMM3
								2.39658e-26	0.860521	0.758	0.358	4.25512e-22	Egr1	IMM3		1.34113e-52	-0.622672	0.926	0.987	2.38118e-48	Gm8730	AMM3
								4.9124e-17	0.859125	0.638	0.346	8.72196e-13	Serpinb1a	IMM3		2.28371e-10	-0.624835	0.199	0.366	4.05473e-06	Gm10053	AMM3
								6.70686e-62	0.85909	1	0.992	1.1908e-57	Ngp	IMM3		2.75119e-08	-0.634718	0.552	0.683	0.000488473	Cd79a	AMM3
								2.70577e-46	0.858204	0.993	0.837	4.80409e-42	Chil3	IMM3		3.66784e-14	-0.65314	0.268	0.489	6.51226e-10	AC125149.3	AMM3
								5.5957e-11	0.857301	0.53	0.306	9.93517e-07	Cd177	IMM3		9.73122e-13	-0.658381	0.246	0.44	1.72778e-08	Psme2b	AMM3
								1.2257e-12	0.856232	0.51	0.28	2.17623e-08	Clec12a	IMM3		6.96645e-21	-0.659954	0.344	0.608	1.23689e-16	Cnih1	AMM3
								5.96614e-08	0.855252	0.336	0.176	0.00105929	Rbm38	IMM3		5.24834e-12	-0.662689	0.235	0.424	9.31843e-08	Scd2	AMM3
								3.17069e-24	0.853455	0.839	0.624	5.62957e-20	Rnaset2b	IMM3		9.06574e-20	-0.690995	0.282	0.544	1.60962e-15	Fam162b	AMM3
								7.9345e-12	0.846622	0.45	0.231	1.40877e-07	Tfrc	IMM3		1.15815e-15	-0.722777	0.382	0.615	2.05629e-11	Btg3	AMM3
								1.73451e-32	0.83765	0.933	0.637	3.07963e-28	Mpo	IMM3		2.2035e-14	-0.730814	0.274	0.482	3.91232e-10	Rgs10	AMM3
								1.56753e-10	0.835028	0.356	0.164	2.78316e-06	Ptprcap	IMM3		1.65455e-08	-0.731733	0.172	0.307	0.000293765	Pet2	AMM3
								2.14128e-08	0.83447	0.302	0.142	0.000380184	mt-Nd6	IMM3		7.43683e-15	-0.734276	0.368	0.566	1.32041e-10	Pgk1	AMM3
								8.80081e-17	0.830176	0.638	0.378	1.56258e-12	Ptprc	IMM3		1.30406e-06	-0.738226	1	0.984	0.0231536	Jchain	AMM3
								1.15894e-34	0.816993	0.946	0.698	2.0577e-30	AY036118	IMM3		8.04578e-42	-0.741375	0.898	0.958	1.42853e-37	Pfn1	AMM3
								1.22085e-11	0.815663	0.477	0.256	2.16762e-07	Blvrb	IMM3		5.4402e-14	-0.745429	0.256	0.463	9.65907e-10	A530040E14Rik	AMM3
								7.94153e-56	0.814016	1	0.99	1.41002e-51	Camp	IMM3		6.84203e-12	-0.762516	0.157	0.327	1.2148e-07	Gm6563	AMM3
								3.57339e-10	0.809833	0.45	0.251	6.34456e-06	Gm10250	IMM3		9.80608e-33	-0.76797	0.773	0.9	1.74107e-28	Gstp1	AMM3
								9.85344e-08	0.808992	0.315	0.162	0.00174948	Gm26699	IMM3		1.00126e-10	-0.777409	0.145	0.304	1.77774e-06	Kdm5c	AMM3
								1.22987e-19	0.807742	0.758	0.482	2.18363e-15	Phb	IMM3		5.96163e-10	-0.780947	0.166	0.32	1.05849e-05	Atp6v0c	AMM3
								1.09132e-20	0.803898	0.745	0.442	1.93763e-16	Lsp1	IMM3		5.62846e-14	-0.791782	0.306	0.505	9.99333e-10	Gm26825	AMM3
								6.77721e-64	0.801721	1	0.969	1.20329e-59	Uba52	IMM3		5.13827e-20	-0.80141	0.255	0.511	9.123e-16	Rpl13a-ps1	AMM3
								1.53919e-56	0.796007	1	0.983	2.73283e-52	Tmsb4x	IMM3		1.69733e-34	-0.806002	0.624	0.854	3.01362e-30	Gm10020	AMM3
								2.20889e-13	0.795304	0.356	0.142	3.92189e-09	Irf8	IMM3		2.33875e-06	-0.814462	0.239	0.362	0.0415246	H2-Eb1	AMM3
								1.94927e-15	0.785326	0.718	0.471	3.46092e-11	Fxyd5	IMM3		1.09369e-12	-0.819664	0.18	0.353	1.94184e-08	Gm17275	AMM3
								8.68545e-08	0.781294	0.329	0.166	0.0015421	Ltb4r1	IMM3		3.50872e-08	-0.822977	0.657	0.696	0.000622974	Hist2h2aa1	AMM3
								4.06634e-34	0.780981	0.953	0.772	7.21979e-30	Rpl13-ps3	IMM3		1.29913e-16	-0.85296	0.148	0.343	2.3066e-12	Gm26870	AMM3
								3.38452e-09	0.779339	0.483	0.293	6.00922e-05	Cotl1	IMM3		5.88337e-10	-0.865195	0.344	0.524	1.04459e-05	Vpreb3	AMM3
								2.74986e-10	0.772712	0.43	0.221	4.88238e-06	Ncf1	IMM3		6.31322e-19	-0.873339	0.213	0.453	1.12091e-14	Gm10320	AMM3
								1.25632e-06	0.765939	0.389	0.242	0.022306	G6pdx	IMM3		2.54072e-82	-0.873743	0.913	0.981	4.51105e-78	Rpl10-ps3	AMM3
								2.95402e-30	0.763093	1	0.989	5.24487e-26	Cd74	IMM3		3.95352e-10	-0.929331	0.21	0.362	7.01947e-06	Cxcl2	AMM3
								1.35515e-14	0.760512	0.577	0.318	2.40608e-10	Gsr	IMM3		1.93026e-19	-0.965428	0.965	0.958	3.42719e-15	mt-Atp8	AMM3
								8.36526e-09	0.755857	0.383	0.203	0.000148525	Fcgr3	IMM3		1.76382e-33	-0.991752	0.523	0.777	3.13166e-29	Gm10116	AMM3
								2.82281e-13	0.755338	0.503	0.244	5.0119e-09	Ms4a3	IMM3		4.95427e-20	-1.05167	0.243	0.485	8.7963e-16	Cd69	AMM3
								3.76749e-15	0.752989	0.685	0.454	6.68918e-11	Eno1	IMM3		1.42091e-17	-1.05199	0.135	0.333	2.52282e-13	Gm10800	AMM3
								8.2355e-30	0.752366	0.94	0.71	1.46221e-25	Gm10036	IMM3		2.96615e-18	-1.06628	0.126	0.324	5.26639e-14	Dynlt1c	AMM3
								1.6839e-13	0.752246	0.617	0.382	2.98976e-09	Bloc1s1	IMM3		7.0799e-33	-1.09213	0.834	0.909	1.25704e-28	Nme2	AMM3
								1.09526e-10	0.751587	0.497	0.279	1.94463e-06	Mgst1	IMM3		1.75708e-08	-1.09488	0.245	0.379	0.000311969	Hspa1a	AMM3
								2.887e-30	0.750629	0.973	0.841	5.12588e-26	Pdia4	IMM3		4.26481e-24	-1.10078	0.198	0.46	7.57218e-20	Gm10709	AMM3
								2.90541e-07	0.747676	0.329	0.172	0.00515856	Tsix	IMM3		2.0333e-20	-1.24191	0.131	0.346	3.61013e-16	Tsc22d1	AMM3
								1.56753e-16	0.747428	0.678	0.38	2.78316e-12	Ctsg	IMM3		2.55874e-33	-1.49266	0.136	0.414	4.54304e-29	Lars2	AMM3
								8.78555e-14	0.734871	0.631	0.414	1.55987e-09	Slbp	IMM3		1.16607e-19	2.04417	0.308	0.052	2.07035e-15	Acot1	AMM4
								7.4151e-23	0.73075	0.899	0.683	1.31655e-18	Rpl9-ps6	IMM3		1.63513e-17	1.54539	0.429	0.184	2.90317e-13	Hes1	AMM4
								2.19266e-26	0.724661	0.993	0.698	3.89307e-22	Xist	IMM3		4.25291e-14	1.51657	0.307	0.094	7.55104e-10	Zfhx3	AMM4
								1.81279e-14	0.723648	0.691	0.468	3.21861e-10	Rnaset2a	IMM3		8.93545e-26	1.48758	0.521	0.194	1.58649e-21	Nbea	AMM4
								2.09547e-17	0.71947	0.725	0.457	3.7205e-13	Cd9	IMM3		2.65673e-15	1.34954	0.54	0.34	4.71702e-11	Lockd	AMM4
								5.72237e-20	0.717571	0.933	0.703	1.01601e-15	Tmsb10	IMM3		2.15007e-09	1.23556	0.349	0.178	3.81745e-05	Hist1h1e	AMM4
								3.43898e-08	0.717136	0.497	0.32	0.000610591	Cnn2	IMM3		2.04828e-13	1.17249	0.406	0.197	3.63672e-09	Cenpv	AMM4
								1.79524e-07	0.716381	0.336	0.176	0.00318745	H2-Q6	IMM3		5.03102e-14	1.14629	0.484	0.294	8.93258e-10	Gsto1	AMM4
								9.88491e-10	0.716366	0.55	0.358	1.75506e-05	Fam49b	IMM3		1.50285e-06	1.14032	0.33	0.21	0.0266831	Socs2	AMM4
								1.00702e-07	0.714604	0.362	0.2	0.00178796	Gm10094	IMM3		1.23795e-08	1.14005	0.33	0.178	0.000219799	Tecpr1	AMM4
								5.50819e-07	0.714312	0.456	0.296	0.0097798	Cxcr4	IMM3		5.56455e-14	1.11246	0.432	0.214	9.87985e-10	Ccdc71l	AMM4
								1.86194e-25	0.710959	0.913	0.642	3.30588e-21	Elane	IMM3		1.22695e-19	1.02045	0.95	0.919	2.17844e-15	Rpl22l1	AMM4
								3.86439e-08	0.710855	0.463	0.276	0.000686123	H2-T24	IMM3		5.8509e-07	1.01906	0.343	0.21	0.0103883	Lpin2	AMM4
								1.14288e-06	0.71042	0.383	0.232	0.0202918	Arhgap15	IMM3		2.61821e-08	1.01789	0.371	0.217	0.000464863	Ccser2	AMM4
								2.21482e-12	0.707275	0.557	0.317	3.93242e-08	Mcemp1	IMM3		2.20063e-23	1.00831	0.746	0.528	3.90722e-19	Zfos1	AMM4
								1.57823e-15	0.70702	0.698	0.469	2.80215e-11	Cox16	IMM3		5.87984e-13	1.00374	0.383	0.162	1.04396e-08	Syne4	AMM4
								1.63136e-06	0.701937	0.302	0.165	0.0289648	Ctsh	IMM3		1.69563e-08	0.984666	0.305	0.146	0.00030106	Topbp1	AMM4
								2.84408e-24	0.701878	0.893	0.565	5.04966e-20	Srgn	IMM3		3.34598e-11	0.95117	0.377	0.181	5.94078e-07	Usp2	AMM4
								2.52174e-08	0.696828	0.376	0.206	0.000447736	Emb	IMM3		2.30297e-20	0.906024	0.613	0.359	4.08893e-16	Mid1	AMM4
								2.65407e-20	0.692026	0.872	0.623	4.7123e-16	Cd53	IMM3		2.30091e-25	0.894805	0.754	0.515	4.08527e-21	Snhg6	AMM4
								1.74575e-08	0.689394	0.389	0.215	0.000309958	Gm11273	IMM3		1.21667e-06	0.864257	0.305	0.175	0.021602	Tubb2b	AMM4
								1.55066e-31	0.682309	0.966	0.729	2.7532e-27	Pglyrp1	IMM3		4.17819e-07	0.863074	0.319	0.178	0.00741839	Lamb2	AMM4
								3.44767e-11	0.679473	0.604	0.386	6.12133e-07	Phpt1	IMM3		2.74645e-09	0.849609	0.417	0.249	4.87632e-05	Bhlha15	AMM4
								6.81535e-08	0.674322	0.47	0.293	0.00121007	Hmbs	IMM3		8.58187e-08	0.840814	0.353	0.207	0.00152371	St14	AMM4
								4.00954e-07	0.673825	0.396	0.241	0.00711894	Ly6g	IMM3		4.79176e-13	0.831009	0.501	0.301	8.50776e-09	Ppp2cb	AMM4
								1.33056e-06	0.666924	0.436	0.282	0.0236241	Adgre5	IMM3		3.30888e-94	0.821166	1	1	5.87492e-90	Rplp1	AMM4
								3.93063e-09	0.663409	0.503	0.299	6.97884e-05	Ctse	IMM3		1.2521e-09	0.814977	0.513	0.362	2.2231e-05	Rbms1	AMM4
								6.03784e-08	0.652277	0.544	0.373	0.00107202	Pcnp	IMM3		1.78262e-07	0.813064	0.325	0.165	0.00316504	Etl4	AMM4
								5.01224e-17	0.650424	0.852	0.642	8.89923e-13	Gm10020	IMM3		5.73072e-07	0.811014	0.345	0.214	0.0101749	Impa2	AMM4
								1.25317e-17	0.647857	0.765	0.439	2.22501e-13	Cd79a	IMM3		5.30209e-13	0.809842	0.562	0.369	9.41385e-09	Hnrnpa0	AMM4
								9.96303e-07	0.644234	0.389	0.233	0.0176894	Stk17b	IMM3		8.59988e-23	0.792883	0.757	0.518	1.52691e-18	Imp3	AMM4
								3.2625e-20	0.64361	0.893	0.717	5.79257e-16	Rps18-ps3	IMM3		1.29517e-07	0.756727	0.415	0.278	0.00229957	2300009A05Rik	AMM4
								3.15971e-16	0.642176	0.785	0.517	5.61006e-12	Alox5ap	IMM3		1.07536e-29	0.747903	0.967	0.906	1.9093e-25	Ncl	AMM4
								2.10003e-09	0.640088	0.617	0.418	3.7286e-05	Clk1	IMM3		1.46108e-10	0.746105	0.55	0.398	2.59415e-06	Nacc2	AMM4
								1.66364e-20	0.630875	0.94	0.796	2.95379e-16	Gm6133	IMM3		5.10845e-16	0.729857	0.758	0.583	9.07006e-12	Kcnq1ot1	AMM4
								9.48041e-08	0.628741	0.537	0.359	0.00168325	Tomm6	IMM3		3.35283e-08	0.728763	0.488	0.333	0.000595296	Pias1	AMM4
								2.81214e-06	0.62513	0.409	0.256	0.0499295	Fam132a	IMM3		1.10253e-38	0.684309	0.948	0.796	1.95754e-34	Ppp1r14b	AMM4
								3.50948e-25	0.624192	0.973	0.873	6.23108e-21	Hmgb1	IMM3		4.63526e-92	0.682166	1	0.997	8.22991e-88	Rps20	AMM4
								4.17077e-10	0.622228	0.638	0.439	7.4052e-06	Hmha1	IMM3		1.25083e-21	0.675507	0.914	0.744	2.22086e-17	Cited2	AMM4
								2.46843e-14	0.619189	0.644	0.388	4.38269e-10	Ccl6	IMM3		3.33693e-09	0.662211	0.64	0.534	5.92472e-05	Psmd14	AMM4
								7.80314e-28	0.618883	0.973	0.878	1.38545e-23	Gm11808	IMM3		2.41368e-77	0.661429	1	0.994	4.28549e-73	Rps12	AMM4
								1.1146e-10	0.617523	0.658	0.461	1.97897e-06	Btg3	IMM3		3.0163e-104	0.659319	1	1	5.35544e-100	Rps25	AMM4
								1.29223e-14	0.616956	0.752	0.494	2.29435e-10	Ifitm6	IMM3		3.61593e-09	0.653904	0.568	0.43	6.42009e-05	Bhlhe41	AMM4
								1.00232e-12	0.616497	0.812	0.624	1.77962e-08	Hypk	IMM3		5.88884e-10	0.648784	0.612	0.482	1.04556e-05	Ybx3	AMM4
								1.12633e-22	0.609831	0.926	0.798	1.9998e-18	Rpl27-ps3	IMM3		2.16953e-55	0.644678	0.999	0.99	3.85201e-51	Rpl5	AMM4
								1.10762e-08	0.609392	0.47	0.275	0.000196657	Adrb2	IMM3		1.61303e-35	0.642085	0.961	0.9	2.86393e-31	Gdpd3	AMM4
								2.08777e-12	0.609375	0.705	0.462	3.70684e-08	Lbr	IMM3		6.9217e-18	0.64191	0.799	0.612	1.22895e-13	Irf4	AMM4
								1.18679e-13	0.609191	0.664	0.412	2.10714e-09	Gmfg	IMM3		4.95053e-12	0.62519	0.641	0.492	8.78967e-08	Vkorc1	AMM4
								2.75271e-10	0.608912	0.624	0.42	4.88744e-06	Tpm3	IMM3		1.09642e-08	0.602079	0.584	0.463	0.000194669	Siva1	AMM4
								4.7583e-12	0.607057	0.779	0.619	8.44836e-08	Actr3	IMM3		1.2184e-06	0.599896	0.533	0.43	0.0216328	Naa20	AMM4
								2.68537e-07	0.596936	0.604	0.451	0.00476787	Tob1	IMM3		1.28553e-65	0.594029	1	1	2.28247e-61	Rpl12	AMM4
								7.21261e-12	0.595839	0.644	0.42	1.2806e-07	Hnrnpl	IMM3		1.38061e-06	0.592862	0.561	0.479	0.0245127	Lyar	AMM4
								1.05174e-08	0.594544	0.49	0.288	0.000186737	Mmp9	IMM3		1.21072e-20	0.591832	0.842	0.683	2.14963e-16	Tcf4	AMM4
								2.88992e-08	0.592375	0.591	0.454	0.000513106	Lcp1	IMM3		9.03138e-25	0.586779	0.939	0.854	1.60352e-20	Pou2af1	AMM4
								6.19273e-36	0.58821	0.993	0.933	1.09952e-31	Gm9493	IMM3		1.06913e-21	0.586629	0.912	0.812	1.89824e-17	Ckap4	AMM4
								3.06641e-37	0.585535	1	0.97	5.44442e-33	Retnlg	IMM3		4.72507e-07	0.556715	0.562	0.45	0.00838936	Slc44a1	AMM4
								2.25151e-16	0.585532	0.765	0.483	3.99756e-12	Prtn3	IMM3		2.02132e-06	0.554832	0.5	0.375	0.0358886	Zfp593	AMM4
								1.00433e-23	0.584738	0.953	0.805	1.7832e-19	Arhgdib	IMM3		2.99261e-10	0.553976	0.686	0.531	5.31337e-06	1700017B05Rik	AMM4
								7.09896e-12	0.583411	0.624	0.385	1.26042e-07	Mmp8	IMM3		1.78802e-12	0.549626	0.687	0.544	3.17464e-08	Coa6	AMM4
								1.17818e-08	0.583397	0.564	0.371	0.000209186	Dstn	IMM3		1.81724e-23	0.541914	0.929	0.809	3.22651e-19	Snrpf	AMM4
								1.08384e-15	0.581292	0.886	0.674	1.92436e-11	Coro1a	IMM3		8.86139e-17	0.538788	0.818	0.673	1.57334e-12	Tomm5	AMM4
								1.0742e-06	0.579293	0.53	0.366	0.0190723	Cyp4f18	IMM3		9.2922e-10	0.538757	0.637	0.502	1.64983e-05	Crlf1	AMM4
								2.36122e-10	0.575653	0.497	0.268	4.19234e-06	Rrm2	IMM3		9.4271e-42	0.534346	0.996	0.987	1.67378e-37	Npm1	AMM4
								1.47591e-23	0.575532	0.993	0.919	2.62048e-19	mt-Nd5	IMM3		2.41324e-40	0.53021	0.987	0.945	4.28471e-36	Hint1	AMM4
								1.65463e-08	0.57385	0.49	0.281	0.00029378	Laptm5	IMM3		1.78629e-07	0.527672	0.394	0.23	0.00317156	BC021614	AMM4
								6.00184e-21	0.569115	0.946	0.76	1.06563e-16	Hmgb2	IMM3		2.70813e-12	0.526193	0.669	0.505	4.80829e-08	Syngr1	AMM4
								1.31531e-12	0.566228	0.752	0.512	2.33533e-08	Sat1	IMM3		6.20597e-14	0.524876	0.764	0.599	1.10187e-09	Rp9	AMM4
								8.36252e-20	0.565075	0.953	0.826	1.48477e-15	Hnrnpa3	IMM3		1.38628e-06	0.514019	0.509	0.382	0.0246134	Hras	AMM4
								1.22589e-07	0.562687	0.544	0.365	0.00217656	Limd2	IMM3		6.51815e-11	0.512504	0.74	0.625	1.1573e-06	Taf1d	AMM4
								4.51756e-07	0.556977	0.584	0.424	0.00802092	Il13ra1	IMM3		1.28161e-06	0.511921	0.516	0.382	0.022755	Zbtb38	AMM4
								4.92493e-07	0.556184	0.557	0.411	0.00874422	Mettl23	IMM3		1.21599e-18	0.510774	0.841	0.709	2.15899e-14	Psmg4	AMM4
								9.6586e-07	0.553582	0.503	0.34	0.0171488	Mdm4	IMM3		1.38258e-12	0.508744	0.717	0.576	2.45477e-08	1810043H04Rik	AMM4
								6.30007e-37	0.547646	1	1	1.11858e-32	S100a9	IMM3		1.21407e-77	0.504851	1	1	2.15559e-73	Rplp2	AMM4
								8.32476e-21	0.537808	0.893	0.592	1.47806e-16	Klf2	IMM3		5.61542e-36	0.504755	1	1	9.97017e-32	Rpl9	AMM4
								3.68523e-39	0.532844	0.993	0.988	6.54313e-35	Gm10073	IMM3		2.1826e-71	0.503954	1	1	3.87521e-67	Rpl28	AMM4
								2.38463e-06	0.530361	0.456	0.287	0.0423392	2810417H13Rik	IMM3		2.13664e-82	0.502502	1	0.997	3.7936e-78	Rpl31	AMM4
								8.58909e-22	0.52826	0.933	0.728	1.52499e-17	S100a11	IMM3		2.92191e-82	0.500046	1	1	5.18785e-78	Rpl7a	AMM4
								8.76288e-19	0.527905	0.94	0.877	1.55585e-14	Slamf7	IMM3		1.76052e-09	-0.500713	0.285	0.476	3.12581e-05	Eps15	AMM4
								9.59898e-29	0.527593	1	0.86	1.7043e-24	Lcn2	IMM3		1.77495e-23	-0.500927	0.793	0.922	3.15143e-19	Mdh1	AMM4
								1.28583e-07	0.522153	0.651	0.487	0.002283	Ccnd3	IMM3		5.9827e-13	-0.501038	0.476	0.725	1.06223e-08	Atp6v1e1	AMM4
								2.76741e-07	0.517987	0.503	0.337	0.00491354	Anxa2	IMM3		3.69995e-08	-0.501871	0.348	0.534	0.000656927	Rnf181	AMM4
								1.39576e-16	0.516744	0.893	0.617	2.47817e-12	Hp	IMM3		7.50247e-08	-0.504092	0.343	0.521	0.00133206	Dynlt3	AMM4
								1.11318e-06	0.510088	0.51	0.337	0.0197646	Wdr1	IMM3		5.91209e-12	-0.504575	0.706	0.825	1.04969e-07	Pnrc1	AMM4
								2.21897e-09	0.505665	0.691	0.492	3.93977e-05	Sdcbp	IMM3		7.29523e-07	-0.505845	0.187	0.333	0.0129527	Stac2	AMM4
								2.94813e-08	0.504663	0.651	0.455	0.000523441	Zfp36l2	IMM3		4.86872e-13	-0.507902	0.976	0.994	8.6444e-09	Cd52	AMM4
								2.92327e-08	0.502148	0.664	0.507	0.000519026	Mtpn	IMM3		5.07117e-09	-0.508794	0.404	0.583	9.00386e-05	Itga4	AMM4
								7.8267e-13	0.502119	0.866	0.671	1.38963e-08	Fcer1g	IMM3		3.12064e-12	-0.510264	0.493	0.709	5.5407e-08	Serinc1	AMM4
								1.9413e-06	0.501782	0.537	0.362	0.0344678	Ybx3	IMM3		4.14893e-07	-0.510741	0.36	0.521	0.00736643	Zwint	AMM4
								1.01734e-08	0.501606	0.819	0.709	0.000180628	Dnaja1	IMM3		1.47141e-09	-0.511711	0.395	0.605	2.61248e-05	Chmp5	AMM4
								5.47291e-12	0.501064	0.819	0.688	9.71715e-08	Ywhaz	IMM3		1.99462e-10	-0.512239	0.527	0.699	3.54144e-06	Dbnl	AMM4
								3.79563e-07	-0.512646	0.638	0.764	0.00673913	Trp53inp1	IMM3		1.1242e-12	-0.512687	0.572	0.757	1.99601e-08	2021-09-01	AMM4
								2.97938e-10	-0.555753	0.664	0.799	5.28989e-06	Ppp1r14b	IMM3		2.72782e-09	-0.512927	0.389	0.583	4.84325e-05	Mcts1	AMM4
								1.96696e-06	-0.584034	0.356	0.559	0.0349233	Pik3cg	IMM3		4.6137e-13	-0.513145	0.471	0.689	8.19162e-09	Cybb	AMM4
								6.9625e-07	-0.584838	0.913	0.876	0.0123619	Jun	IMM3		5.06754e-10	-0.513785	0.327	0.537	8.99742e-06	Man2b1	AMM4
								5.62446e-08	-0.644407	0.477	0.659	0.000998622	Trib1	IMM3		7.59056e-16	-0.513931	0.591	0.79	1.3477e-11	Glmp	AMM4
								2.30102e-42	-0.691462	1	1	4.08546e-38	MYC	IMM3		1.34611e-13	-0.514771	0.637	0.806	2.39002e-09	Hepacam2	AMM4
								2.97394e-10	-0.69574	0.43	0.664	5.28023e-06	Fosb	IMM3		1.54197e-14	-0.516236	0.586	0.786	2.73777e-10	Hypk	AMM4
								1.58551e-06	-0.740093	0.208	0.418	0.0281507	Stat3	IMM3		2.84363e-10	-0.516737	0.556	0.731	5.04886e-06	Anp32e	AMM4
								2.72903e-07	-0.85381	0.295	0.492	0.0048454	Ptpn1	IMM3		1.05896e-09	-0.517069	0.417	0.602	1.88019e-05	Ccnl1	AMM4
								2.05221e-18	-1.0394	0.805	0.932	3.64371e-14	Mt2	IMM3		2.81702e-09	-0.517073	0.185	0.362	5.00162e-05	Fam50a	AMM4
								5.14791e-15	-1.04189	0.342	0.647	9.14011e-11	B930036N10Rik	IMM3		1.7753e-12	-0.51968	0.325	0.55	3.15205e-08	Fermt3	AMM4
								3.86193e-21	-1.07187	0.611	0.851	6.85685e-17	Cited2	IMM3		1.31044e-06	-0.52082	0.218	0.356	0.0232669	Elovl1	AMM4
								9.02372e-26	-1.12603	0.946	0.98	1.60216e-21	Mt1	IMM3		8.51648e-08	-0.521504	0.243	0.401	0.0015121	Trim25	AMM4
								9.86618e-08	-1.40659	0.101	0.307	0.00175174	Hes1	IMM3		1.10538e-26	-0.526183	0.915	0.981	1.9626e-22	H2-K1	AMM4
																6.32599e-07	-0.527829	0.225	0.372	0.0112318	Mvp	AMM4
																5.83103e-10	-0.529998	0.33	0.524	1.0353e-05	Rpl7a-ps5	AMM4
																3.3025e-30	-0.531117	0.927	0.977	5.86358e-26	Ddx5	AMM4
																4.54853e-09	-0.532088	0.418	0.602	8.07591e-05	Tmx1	AMM4
																4.23648e-15	-0.533236	0.606	0.822	7.52186e-11	Adk	AMM4
																6.61835e-15	-0.536163	0.642	0.812	1.17509e-10	Dnaja1	AMM4
																4.10259e-09	-0.537448	0.341	0.524	7.28415e-05	Ctso	AMM4
																1.26229e-06	-0.538867	0.471	0.599	0.022412	2310001H17Rik	AMM4
																2.32422e-06	-0.539464	0.206	0.34	0.0412666	Tuba1a	AMM4
																1.07781e-06	-0.539756	0.186	0.324	0.0191366	Aplp2	AMM4
																4.20883e-10	-0.540342	0.586	0.761	7.47277e-06	Fcrla	AMM4
																8.19327e-08	-0.541965	0.384	0.55	0.00145471	Trnt1	AMM4
																3.79962e-07	-0.542865	0.287	0.437	0.00674623	Adgre5	AMM4
																4.4766e-08	-0.543135	0.418	0.579	0.000794821	Plekha2	AMM4
																1.9987e-06	-0.544236	0.201	0.333	0.0354869	Med7	AMM4
																6.01649e-09	-0.545196	0.27	0.456	0.000106823	Asah1	AMM4
																1.35048e-07	-0.54549	0.196	0.35	0.00239778	Mapkapk3	AMM4
																1.505e-20	-0.545748	0.662	0.861	2.67214e-16	Htatip2	AMM4
																2.50892e-14	-0.546026	0.506	0.709	4.45459e-10	Ddx3x	AMM4
																9.34337e-20	-0.546397	0.798	0.939	1.65892e-15	Sh3bgrl3	AMM4
																1.47899e-06	-0.547353	0.181	0.317	0.0262595	Mcm7	AMM4
																2.43047e-08	-0.54955	0.245	0.414	0.00043153	Coro1b	AMM4
																5.12132e-08	-0.550002	0.331	0.505	0.000909291	Rab18	AMM4
																1.1199e-09	-0.551028	0.516	0.683	1.98838e-05	Tnfrsf13c	AMM4
																1.03969e-07	-0.551272	0.234	0.392	0.00184598	Ndel1	AMM4
																4.94204e-12	-0.551752	0.471	0.673	8.77458e-08	Tpm3-rs7	AMM4
																1.12685e-07	-0.553582	0.27	0.44	0.00200072	Rnf13	AMM4
																3.84296e-08	-0.554925	0.258	0.424	0.000682317	Nap1l4	AMM4
																1.47584e-23	-0.555374	0.908	0.984	2.62036e-19	Ubc	AMM4
																1.84354e-07	-0.556624	0.262	0.421	0.00327321	Rsu1	AMM4
																1.53603e-08	-0.556806	0.827	0.9	0.000272721	Ier5	AMM4
																5.643e-08	-0.557668	0.259	0.427	0.00100191	Chd1	AMM4
																5.48628e-13	-0.558498	0.417	0.644	9.74089e-09	Tvp23b	AMM4
																1.16438e-10	-0.5597	0.319	0.537	2.06735e-06	Dstn	AMM4
																1.59988e-20	-0.559875	0.697	0.883	2.84059e-16	Tecr	AMM4
																3.82923e-11	-0.56022	0.271	0.479	6.79879e-07	Plin3	AMM4
																1.34619e-08	-0.56041	0.192	0.356	0.000239015	Tfrc	AMM4
																1.56678e-07	-0.56378	0.321	0.472	0.00278182	PISD	AMM4
																3.33178e-08	-0.564815	0.319	0.489	0.000591558	Tomm6	AMM4
																6.90912e-31	-0.56512	0.867	0.968	1.22671e-26	Cd81	AMM4
																2.26455e-13	-0.565342	0.401	0.647	4.02071e-09	Lbr	AMM4
																1.00177e-06	-0.56669	0.247	0.401	0.0177865	Slc9a3r1	AMM4
																7.78465e-08	-0.567266	0.331	0.505	0.00138216	Creb3	AMM4
																2.99226e-12	-0.56758	0.314	0.544	5.31276e-08	Gng12	AMM4
																2.80561e-06	-0.56772	0.231	0.366	0.0498136	F11r	AMM4
																2.55505e-29	-0.568136	0.878	0.955	4.53648e-25	mt-Nd5	AMM4
																1.46637e-16	-0.568342	0.644	0.832	2.60355e-12	Arf6	AMM4
																1.0944e-09	-0.570909	0.422	0.595	1.9431e-05	Dap	AMM4
																9.78826e-07	-0.572453	0.307	0.456	0.0173791	Pcna	AMM4
																1.26142e-07	-0.572773	0.265	0.44	0.00223965	Snap23	AMM4
																2.28862e-21	-0.572901	0.601	0.867	4.06345e-17	Bcap31	AMM4
																3.94234e-14	-0.573105	0.479	0.712	6.99963e-10	Vsir	AMM4
																4.35128e-12	-0.574561	0.389	0.602	7.72571e-08	Dhrs7	AMM4
																2.26589e-14	-0.575366	0.474	0.693	4.02309e-10	Pbdc1	AMM4
																2.40889e-07	-0.576442	0.207	0.359	0.00427698	Dpf2	AMM4
																2.57735e-33	-0.577554	0.914	0.99	4.57608e-29	Psap	AMM4
																5.63605e-07	-0.580174	0.285	0.43	0.0100068	Lman2l	AMM4
																4.58231e-08	-0.580705	0.274	0.44	0.000813589	Stxbp2	AMM4
																8.39383e-13	-0.580853	0.392	0.625	1.49032e-08	Fam107b	AMM4
																8.31814e-24	-0.580949	0.647	0.906	1.47689e-19	Lgals1	AMM4
																1.70835e-09	-0.582105	0.255	0.443	3.03318e-05	Aip	AMM4
																1.81318e-09	-0.582117	0.376	0.557	3.21929e-05	Skp1a	AMM4
																2.53961e-27	-0.582365	0.79	0.919	4.50908e-23	Hnrnpk	AMM4
																4.48873e-11	-0.585662	0.298	0.508	7.96973e-07	Fuca2	AMM4
																3.64354e-11	-0.587218	0.371	0.579	6.46911e-07	Praf2	AMM4
																2.04085e-11	-0.588284	0.404	0.612	3.62354e-07	Skap2	AMM4
																3.5341e-47	-0.588415	0.938	0.987	6.2748e-43	Gm9843	AMM4
																4.38717e-13	-0.588423	0.275	0.508	7.78942e-09	Glipr1	AMM4
																1.01283e-10	-0.58924	0.37	0.57	1.79827e-06	Ass1	AMM4
																3.71972e-24	-0.589801	0.703	0.896	6.60436e-20	Arpc5	AMM4
																3.86548e-10	-0.591898	0.421	0.583	6.86317e-06	Gramd3	AMM4
																1.70033e-06	-0.592495	0.184	0.317	0.0301893	Zkscan3	AMM4
																9.49555e-20	-0.592511	0.566	0.816	1.68594e-15	Capns1	AMM4
																1.94772e-07	-0.593807	0.168	0.314	0.00345817	Rrm1	AMM4
																2.77716e-10	-0.59555	0.341	0.521	4.93085e-06	Alyref	AMM4
																3.20518e-43	-0.595784	0.972	1	5.6908e-39	H2-D1	AMM4
																7.11392e-07	-0.596002	0.168	0.311	0.0126308	Tank	AMM4
																3.6105e-16	-0.596173	0.454	0.699	6.41044e-12	Aga	AMM4
																4.21129e-63	-0.5972	1	1	7.47715e-59	Ubb	AMM4
																2.76235e-07	-0.600674	0.287	0.447	0.00490455	Tmx4	AMM4
																2.91721e-07	-0.606673	0.186	0.337	0.00517951	Chmp2b	AMM4
																2.98679e-09	-0.6068	0.282	0.463	5.30305e-05	Gm2a	AMM4
																1.89104e-10	-0.607101	0.266	0.463	3.35754e-06	Asrgl1	AMM4
																5.95018e-13	-0.610435	0.422	0.634	1.05645e-08	Cnp	AMM4
																1.11173e-14	-0.61195	0.457	0.709	1.97387e-10	Mtpn	AMM4
																1.02647e-08	-0.613956	0.254	0.424	0.00018225	Osbpl9	AMM4
																3.05929e-35	-0.614534	0.891	0.948	5.43176e-31	Ctss	AMM4
																1.00195e-08	-0.614731	0.255	0.427	0.000177896	Sh3bgrl	AMM4
																3.40092e-11	-0.615822	0.353	0.563	6.03834e-07	Icam2	AMM4
																1.65478e-08	-0.616582	0.254	0.424	0.000293806	Yipf1	AMM4
																1.84964e-09	-0.618182	0.328	0.502	3.28403e-05	C1d	AMM4
																2.80593e-11	-0.618728	0.37	0.576	4.98192e-07	Il13ra1	AMM4
																3.07932e-09	-0.619533	0.26	0.443	5.46734e-05	Ube2g1	AMM4
																3.75468e-27	-0.623315	0.77	0.913	6.66643e-23	Oosp1	AMM4
																7.09214e-17	-0.623514	0.339	0.612	1.25921e-12	Hnrnpl	AMM4
																1.37046e-10	-0.624297	0.28	0.463	2.43325e-06	Aldh3b1	AMM4
																1.48732e-07	-0.625116	0.26	0.421	0.00264074	Cirbp	AMM4
																1.07806e-06	-0.625233	0.231	0.372	0.0191409	Sap30	AMM4
																9.5164e-08	-0.625816	0.19	0.34	0.00168964	Csad	AMM4
																4.16737e-12	-0.628196	0.328	0.544	7.39916e-08	Oat	AMM4
																1.9599e-09	-0.629215	0.298	0.476	3.4798e-05	Bin2	AMM4
																5.70326e-15	-0.630356	0.36	0.615	1.01261e-10	Hmha1	AMM4
																1.29423e-14	-0.631839	0.341	0.579	2.2979e-10	Rbbp4	AMM4
																1.24636e-22	-0.632976	0.56	0.809	2.21292e-18	Mbnl1	AMM4
																1.22777e-16	-0.633104	0.934	0.961	2.1799e-12	Slc3a2	AMM4
																1.07993e-26	-0.63336	0.562	0.926	1.91742e-22	Hmgb2	AMM4
																1.27612e-08	-0.633363	0.347	0.508	0.000226575	Pcnp	AMM4
																6.70592e-08	-0.63469	0.192	0.343	0.00119064	Myh9	AMM4
																6.86161e-12	-0.635478	0.353	0.57	1.21828e-07	Gpm6a	AMM4
																8.94239e-08	-0.63582	0.161	0.304	0.00158772	H2-Q6	AMM4
																1.33374e-22	-0.636077	0.665	0.871	2.36805e-18	Arpc1b	AMM4
																5.21744e-08	-0.636822	0.263	0.424	0.000926356	Ethe1	AMM4
																1.51785e-06	-0.637638	0.184	0.314	0.0269494	Atp6v1h	AMM4
																7.47452e-11	-0.640348	0.265	0.466	1.3271e-06	Cpox	AMM4
																3.89592e-13	-0.640543	0.285	0.511	6.91721e-09	Rnf115	AMM4
																2.05298e-08	-0.640584	0.292	0.45	0.000364506	Lypla1	AMM4
																2.46269e-08	-0.640983	0.203	0.362	0.000437251	Ldlrap1	AMM4
																1.78727e-09	-0.643801	0.212	0.392	3.1733e-05	Snx15	AMM4
																2.51053e-52	-0.643898	0.939	0.997	4.45745e-48	Tmbim6	AMM4
																1.00885e-20	-0.647343	0.547	0.812	1.79122e-16	Msrb1	AMM4
																7.20638e-08	-0.647686	0.161	0.311	0.00127949	AB124611	AMM4
																7.31307e-20	-0.648328	0.528	0.777	1.29843e-15	Ap2m1	AMM4
																7.27529e-24	-0.649069	0.603	0.825	1.29173e-19	Lamp2	AMM4
																1.42004e-11	-0.649974	0.214	0.424	2.52129e-07	Inpp5d	AMM4
																1.16267e-10	-0.651124	0.353	0.553	2.06433e-06	Ptp4a1	AMM4
																1.43389e-15	-0.652224	0.401	0.667	2.54587e-11	Tagln2	AMM4
																7.90139e-11	-0.652239	0.209	0.408	1.40289e-06	P2rx4	AMM4
																4.48219e-08	-0.655598	0.18	0.33	0.000795812	Map2k3	AMM4
																2.66735e-16	-0.657448	0.404	0.657	4.73588e-12	Vdac3	AMM4
																1.65229e-13	-0.657998	0.321	0.547	2.93365e-09	Arl6ip5	AMM4
																9.29399e-11	-0.658076	0.338	0.537	1.65015e-06	Ppp1cb	AMM4
																2.12974e-13	-0.658247	0.352	0.586	3.78136e-09	Sri	AMM4
																2.49005e-07	-0.658543	0.167	0.304	0.00442109	Cdkn2d	AMM4
																1.1426e-31	-0.660485	0.708	0.935	2.02868e-27	Taldo1	AMM4
																6.86622e-16	-0.662712	0.449	0.683	1.2191e-11	Capza1	AMM4
																2.2855e-25	-0.663049	0.681	0.887	4.0579e-21	Pld4	AMM4
																2.05749e-14	-0.666244	0.384	0.608	3.65307e-10	Tpm3	AMM4
																8.79978e-11	-0.667213	0.259	0.453	1.5624e-06	Gm10320	AMM4
																1.22406e-14	-0.667436	0.436	0.663	2.17332e-10	Tob1	AMM4
																9.60521e-20	-0.668338	0.526	0.777	1.7054e-15	Prr13	AMM4
																3.40305e-09	-0.671707	0.17	0.337	6.04211e-05	Psmd5	AMM4
																9.59678e-12	-0.676569	0.412	0.589	1.70391e-07	Egln2	AMM4
																8.05159e-20	-0.67846	0.54	0.767	1.42956e-15	Stard5	AMM4
																6.15908e-08	-0.687741	0.156	0.304	0.00109354	Kdm5c	AMM4
																2.76291e-10	-0.693506	0.17	0.346	4.90554e-06	Ifrd1	AMM4
																7.12109e-51	-0.696412	0.859	0.971	1.26435e-46	Gm11808	AMM4
																9.93406e-07	-0.697876	0.173	0.304	0.0176379	Ppp3r1	AMM4
																5.03196e-09	-0.69821	0.292	0.466	8.93425e-05	Pdcd10	AMM4
																2.64022e-11	-0.703271	0.273	0.472	4.68772e-07	Atxn10	AMM4
																2.94778e-12	-0.703847	0.249	0.463	5.23378e-08	Akap13	AMM4
																1.76075e-25	-0.703893	0.403	0.741	3.12622e-21	Fxyd5	AMM4
																3.8103e-22	-0.706553	0.611	0.806	6.7652e-18	Ywhaz	AMM4
																7.15419e-08	-0.707809	0.193	0.343	0.00127023	Ap3m1	AMM4
																5.11246e-14	-0.709942	0.384	0.612	9.07718e-10	Anxa5	AMM4
																7.96268e-16	-0.71449	0.602	0.761	1.41377e-11	Cebpb	AMM4
																1.14667e-11	-0.722422	0.186	0.382	2.03591e-07	Cxcr4	AMM4
																2.45792e-09	-0.722611	0.165	0.33	4.36403e-05	Gdi1	AMM4
																1.48644e-07	-0.723676	0.264	0.424	0.00263917	Gbp7	AMM4
																7.81327e-17	-0.723966	0.366	0.631	1.38725e-12	Clk1	AMM4
																1.08419e-46	-0.731029	0.995	0.994	1.92497e-42	Ly6c2	AMM4
																9.95739e-14	-0.731568	0.18	0.392	1.76793e-09	Ptpn6	AMM4
																8.90028e-11	-0.73316	0.319	0.489	1.58024e-06	Csrp1	AMM4
																3.70945e-38	-0.73336	0.685	0.913	6.58614e-34	Rpl9-ps6	AMM4
																5.32538e-14	-0.733515	0.263	0.495	9.45521e-10	Rdx	AMM4
																2.05303e-11	-0.734772	0.212	0.411	3.64516e-07	Arhgap15	AMM4
																1.52499e-14	-0.739574	0.266	0.505	2.70762e-10	Itgb2	AMM4
																1.14094e-15	-0.743321	0.392	0.638	2.02573e-11	Sdcbp	AMM4
																2.60182e-23	-0.746705	0.539	0.783	4.61954e-19	Aamp	AMM4
																2.71461e-24	-0.749345	0.562	0.806	4.81979e-20	Syngr2	AMM4
																8.94449e-40	-0.750147	0.662	0.913	1.58809e-35	Aldoa	AMM4
																4.85044e-24	-0.751727	0.583	0.799	8.61196e-20	Ivns1abp	AMM4
																1.06556e-32	-0.754731	0.662	0.867	1.8919e-28	Tapbp	AMM4
																5.12779e-18	-0.755287	0.226	0.489	9.10438e-14	Zyx	AMM4
																1.34368e-09	-0.757507	0.218	0.398	2.38571e-05	AW112010	AMM4
																1.76378e-12	-0.758663	0.162	0.356	3.1316e-08	Kdm7a	AMM4
																2.67608e-13	-0.760741	0.309	0.544	4.75139e-09	Msn	AMM4
																1.35197e-09	-0.762001	0.163	0.327	2.40042e-05	Hcst	AMM4
																6.47072e-09	-0.762865	0.215	0.375	0.000114888	Gyg	AMM4
																2.76927e-33	-0.763805	0.745	0.948	4.91684e-29	Prdx5	AMM4
																4.09058e-10	-0.764783	0.218	0.405	7.26282e-06	Napsa	AMM4
																7.10109e-15	-0.774577	0.197	0.437	1.2608e-10	Fam132a	AMM4
																5.74742e-25	-0.776826	0.513	0.773	1.02046e-20	Rap1b	AMM4
																2.61643e-24	-0.778698	0.394	0.712	4.64547e-20	Tuba4a	AMM4
																1.44938e-14	-0.779287	0.277	0.508	2.57337e-10	Cyp4f18	AMM4
																3.24938e-31	-0.780103	0.736	0.913	5.76927e-27	Slamf7	AMM4
																3.93428e-10	-0.783127	0.202	0.385	6.98532e-06	Emc2	AMM4
																2.10856e-13	-0.783704	0.258	0.479	3.74374e-09	Acp5	AMM4
																6.39164e-15	-0.783811	0.266	0.511	1.13484e-10	Wdr1	AMM4
																3.6392e-12	-0.791483	0.23	0.43	6.4614e-08	Rab1b	AMM4
																3.01351e-27	-0.795357	0.425	0.751	5.35048e-23	Vmp1	AMM4
																1.60904e-13	-0.798293	0.202	0.421	2.85684e-09	Vamp7	AMM4
																8.55041e-17	-0.7995	0.241	0.492	1.51813e-12	Fut1	AMM4
																5.15707e-17	-0.801499	0.262	0.528	9.15637e-13	Smim14	AMM4
																4.42092e-14	-0.802446	0.427	0.638	7.84935e-10	Shisa5	AMM4
																9.78662e-27	-0.804469	0.732	0.883	1.73761e-22	Zfp36	AMM4
																2.29526e-26	-0.804789	0.462	0.777	4.07523e-22	Capza2	AMM4
																1.8804e-12	-0.807785	0.187	0.388	3.33865e-08	Atp6v1b2	AMM4
																4.782e-36	-0.809645	0.807	0.929	8.49044e-32	Neat1	AMM4
																3.34612e-11	-0.809876	0.184	0.366	5.94104e-07	Gm10053	AMM4
																1.17216e-32	-0.81173	0.545	0.841	2.08116e-28	Rnaset2b	AMM4
																1.22321e-12	-0.812064	0.178	0.379	2.17182e-08	Hcls1	AMM4
																1.63454e-55	-0.819368	0.993	1	2.90213e-51	H3f3b	AMM4
																7.08806e-28	-0.821749	0.471	0.757	1.25849e-23	Arpc4	AMM4
																4.10792e-13	-0.822146	0.219	0.424	7.29362e-09	As3mt	AMM4
																1.51482e-16	-0.82355	0.215	0.463	2.68957e-12	A530040E14Rik	AMM4
																5.26395e-39	-0.82437	0.67	0.883	9.34614e-35	Rps18-ps3	AMM4
																1.19932e-49	-0.824647	0.765	0.926	2.1294e-45	Rpl13-ps3	AMM4
																6.33963e-27	-0.827182	0.423	0.744	1.1256e-22	Rnaset2a	AMM4
																4.52335e-33	-0.828637	0.488	0.799	8.0312e-29	S100a6	AMM4
																3.9333e-16	-0.829552	0.214	0.453	6.98357e-12	Picalm	AMM4
																1.70111e-19	-0.832	0.302	0.573	3.02033e-15	Phpt1	AMM4
																2.64014e-104	-0.832777	0.995	1	4.68756e-100	Rpl15	AMM4
																5.5652e-14	-0.832902	0.305	0.531	9.88101e-10	Kctd12	AMM4
																1.51539e-30	-0.83304	0.546	0.832	2.69057e-26	Actr3	AMM4
																2.944e-43	-0.833184	0.657	0.913	5.22707e-39	Gm10036	AMM4
																5.14639e-48	-0.834314	0.798	0.955	9.13742e-44	Rac2	AMM4
																1.37383e-12	-0.842846	0.125	0.314	2.43924e-08	Nrbp1	AMM4
																6.31784e-13	-0.845638	0.234	0.437	1.12173e-08	Adpgk	AMM4
																1.53769e-11	-0.849587	0.158	0.337	2.73017e-07	Sla	AMM4
																4.32277e-14	-0.849588	0.224	0.447	7.67507e-10	Ctsl	AMM4
																7.88536e-09	-0.860157	0.835	0.867	0.000140005	Ier2	AMM4
																1.214e-77	-0.860402	0.993	0.994	2.15545e-73	Gm10073	AMM4
																3.70984e-10	-0.865851	0.137	0.301	6.58683e-06	Rassf1	AMM4
																3.9437e-11	-0.8683	0.137	0.311	7.00203e-07	Ogfrl1	AMM4
																4.14224e-33	-0.869676	0.585	0.822	7.35455e-29	Usp50	AMM4
																3.316e-41	-0.869989	0.668	0.9	5.88755e-37	Pkm	AMM4
																1.01238e-17	-0.875287	0.366	0.615	1.79748e-13	Btg3	AMM4
																1.85951e-16	-0.877913	0.302	0.55	3.30156e-12	Ptprc	AMM4
																1.43835e-23	-0.878944	0.344	0.647	2.55379e-19	Ywhah	AMM4
																5.98304e-15	-0.880756	0.225	0.456	1.06229e-10	Rhog	AMM4
																7.94338e-48	-0.885883	0.729	0.942	1.41035e-43	Hnrnpa3	AMM4
																1.02326e-10	-0.887334	0.21	0.395	1.8168e-06	Snx2	AMM4
																7.08178e-16	-0.887384	0.242	0.482	1.25737e-11	Pgd	AMM4
																1.34281e-24	-0.891413	0.348	0.654	2.38415e-20	Lcp1	AMM4
																2.85824e-15	-0.895892	0.214	0.443	5.0748e-11	Gpsm3	AMM4
																1.24924e-20	-0.900215	0.187	0.45	2.21803e-16	S100a10	AMM4
																2.13147e-19	-0.901507	0.372	0.608	3.78443e-15	Cped1	AMM4
																9.84631e-19	-0.906272	0.234	0.508	1.74821e-14	Taf13	AMM4
																2.6393e-41	-0.907796	0.499	0.841	4.68608e-37	Capg	AMM4
																7.03917e-28	-0.912	0.792	0.903	1.2498e-23	Rhob	AMM4
																8.22907e-21	-0.916479	0.21	0.489	1.46107e-16	AC125149.3	AMM4
																6.05426e-19	-0.923484	0.19	0.44	1.07493e-14	Psme2b	AMM4
																1.15864e-13	-0.926451	0.159	0.356	2.05716e-09	Gm11273	AMM4
																2.98156e-21	-0.942704	0.27	0.557	5.29377e-17	Snx6	AMM4
																6.04444e-26	-0.943414	0.343	0.644	1.07319e-21	Cox16	AMM4
																3.92239e-25	-0.946602	0.321	0.641	6.96421e-21	Glrx	AMM4
																2.35583e-12	-0.949943	0.169	0.353	4.18277e-08	Sik1	AMM4
																1.84013e-12	-0.951405	0.134	0.314	3.26716e-08	Arrb2	AMM4
																6.59345e-37	-0.959395	0.54	0.858	1.17067e-32	Coro1a	AMM4
																7.96217e-15	-0.96029	0.195	0.414	1.41368e-10	Ncf2	AMM4
																1.04573e-41	-0.960533	0.481	0.854	1.8567e-37	Cd53	AMM4
																7.26163e-25	-0.971206	0.313	0.631	1.2893e-20	Vasp	AMM4
																1.95108e-11	-0.975905	0.14	0.311	3.46413e-07	Flna	AMM4
																2.4479e-17	-0.980831	0.212	0.456	4.34625e-13	Hnrnph2	AMM4
																1.4385e-16	-0.981943	0.21	0.453	2.55406e-12	Ube2l6	AMM4
																2.63837e-18	-0.982311	0.286	0.531	4.68443e-14	Ddit4	AMM4
																2.16858e-43	-0.982797	0.715	0.919	3.85032e-39	Pdia4	AMM4
																1.3044e-21	-0.985805	0.309	0.583	2.31596e-17	Slbp	AMM4
																9.66176e-48	-0.988243	0.534	0.887	1.71545e-43	S100a11	AMM4
																7.83137e-29	-0.991073	0.338	0.673	1.39046e-24	Cd9	AMM4
																1.83786e-74	-0.991774	0.945	0.99	3.26312e-70	Retnlg	AMM4
																5.67444e-23	-1.01245	0.303	0.586	1.0075e-18	Csrnp1	AMM4
																2.99318e-21	-1.01464	0.251	0.524	5.3144e-17	Cap1	AMM4
																2.8716e-09	-1.02554	0.247	0.395	5.09852e-05	Filip1	AMM4
																3.42621e-14	-1.02928	0.165	0.366	6.08323e-10	Nfkbiz	AMM4
																4.99923e-14	-1.03072	0.124	0.314	8.87612e-10	Kpna2	AMM4
																2.15897e-33	-1.03083	0.355	0.725	3.83325e-29	Hsd11b1	AMM4
																7.45929e-23	-1.04344	0.204	0.485	1.3244e-18	Lta4h	AMM4
																2.13441e-16	-1.06538	0.148	0.366	3.78965e-12	Gca	AMM4
																6.10814e-21	-1.06587	0.196	0.466	1.0845e-16	Lmnb1	AMM4
																4.44771e-32	-1.07008	0.343	0.693	7.89691e-28	Ccnd3	AMM4
																2.82191e-39	-1.07585	0.388	0.796	5.01031e-35	Atp6ap2	AMM4
																7.69302e-20	-1.08217	0.359	0.608	1.3659e-15	Klf6	AMM4
																3.84401e-42	-1.08674	0.538	0.845	6.82504e-38	mt-Nd4l	AMM4
																2.92343e-21	-1.08988	0.246	0.544	5.19056e-17	Gmfg	AMM4
																4.26146e-18	-1.0981	0.172	0.414	7.56623e-14	G6pdx	AMM4
																1.20775e-23	-1.09963	0.276	0.573	2.14436e-19	Ypel2	AMM4
																1.65882e-23	-1.10227	0.208	0.495	2.94523e-19	Eif2s3x	AMM4
																1.18619e-15	-1.10593	0.182	0.398	2.10609e-11	Adrb2	AMM4
																6.84333e-13	-1.10687	0.148	0.333	1.21503e-08	Dusp5	AMM4
																7.56775e-23	-1.10985	0.405	0.67	1.34365e-18	Hist1h1c	AMM4
																5.71049e-27	-1.1161	0.195	0.511	1.0139e-22	Rpl13a-ps1	AMM4
																1.71442e-27	-1.11854	0.208	0.534	3.04395e-23	Cnn2	AMM4
																5.67115e-21	-1.12151	0.112	0.353	1.00691e-16	Slfn2	AMM4
																5.43225e-19	-1.12742	0.13	0.369	9.64496e-15	Per1	AMM4
																1.06589e-57	-1.13544	0.47	0.88	1.89249e-53	Tyrobp	AMM4
																1.17164e-94	-1.13647	0.88	0.981	2.08025e-90	Rpl10-ps3	AMM4
																3.13659e-34	-1.1404	0.223	0.602	5.56902e-30	Ccl6	AMM4
																1.46518e-38	-1.1451	0.348	0.741	2.60142e-34	Sat1	AMM4
																3.17675e-29	-1.14888	0.174	0.502	5.64033e-25	Anxa2	AMM4
																1.44218e-24	-1.15184	0.174	0.463	2.56059e-20	Gm10250	AMM4
																4.99387e-16	-1.15528	0.884	0.926	8.86662e-12	Fos	AMM4
																1.21385e-113	-1.15719	1	1	2.15518e-109	S100a9	AMM4
																4.13586e-44	-1.16484	0.535	0.858	7.34322e-40	Degs1	AMM4
																5.18035e-21	-1.16749	0.144	0.398	9.1977e-17	H2-T24	AMM4
																9.59355e-15	-1.16832	0.119	0.307	1.70333e-10	Pet2	AMM4
																1.41574e-40	-1.18054	0.646	0.893	2.51364e-36	Ly6a	AMM4
																1.09956e-33	-1.19374	0.218	0.586	1.95227e-29	Limd2	AMM4
																5.42459e-23	-1.19921	0.089	0.324	9.63137e-19	Apoe	AMM4
																9.53484e-37	-1.20509	0.356	0.696	1.69291e-32	Eno1	AMM4
																3.55553e-21	-1.20819	0.247	0.524	6.31285e-17	Vpreb3	AMM4
																1.02993e-26	-1.2099	0.157	0.456	1.82863e-22	Ctse	AMM4
																1.46061e-20	-1.2149	0.112	0.346	2.59332e-16	Mgst2	AMM4
																1.51657e-20	-1.21892	0.137	0.379	2.69268e-16	Ly6g	AMM4
																1.8293e-23	-1.2192	0.343	0.615	3.24792e-19	Dnajb1	AMM4
																7.2243e-26	-1.24618	0.085	0.343	1.28267e-21	Gstm1	AMM4
																4.37685e-16	-1.24646	0.103	0.301	7.77109e-12	Cd82	AMM4
																2.81115e-25	-1.24749	0.158	0.447	4.9912e-21	Mxd1	AMM4
																9.45696e-84	-1.25242	0.616	0.994	1.67908e-79	Cd24a	AMM4
																1.57899e-57	-1.26571	0.403	0.851	2.80349e-53	Fcer1g	AMM4
																1.01503e-20	-1.27249	0.112	0.353	1.80218e-16	Wfdc17	AMM4
																4.49887e-24	-1.27455	0.131	0.401	7.98774e-20	Gm8797	AMM4
																7.31838e-57	-1.29161	0.518	0.883	1.29938e-52	Wfdc21	AMM4
																1.61365e-43	-1.292	0.382	0.748	2.86503e-39	Cacna1s	AMM4
																1.1845e-27	-1.29335	0.157	0.46	2.10308e-23	Gm10709	AMM4
																8.68607e-29	-1.2947	0.141	0.453	1.54221e-24	Ncf4	AMM4
																1.08445e-71	-1.29593	0.766	0.958	1.92545e-67	Pfn1	AMM4
																7.65918e-31	-1.29658	0.13	0.453	1.35989e-26	Mmp9	AMM4
																2.09823e-32	-1.29766	0.225	0.557	3.72541e-28	Gclm	AMM4
																1.87903e-106	-1.29952	1	1	3.33622e-102	S100a8	AMM4
																2.3183e-19	-1.30456	0.107	0.327	4.11614e-15	Gm6563	AMM4
																2.06602e-58	-1.31298	0.478	0.854	3.66822e-54	Gm10020	AMM4
																5.39358e-37	-1.31509	0.212	0.595	9.57631e-33	Lgals3	AMM4
																1.43219e-25	-1.31679	0.153	0.44	2.54285e-21	Stk17b	AMM4
																2.30729e-17	-1.31799	0.108	0.314	4.0966e-13	Alas1	AMM4
																1.59681e-103	-1.31854	0.965	1	2.83514e-99	Tmsb4x	AMM4
																4.64545e-25	-1.3353	0.316	0.605	8.24799e-21	Crem	AMM4
																4.54709e-32	-1.3379	0.327	0.638	8.07335e-28	Egr1	AMM4
																9.40994e-60	-1.34281	0.287	0.777	1.67073e-55	Alox5ap	AMM4
																2.39244e-31	-1.34853	0.151	0.479	4.24779e-27	Vim	AMM4
																1.21816e-20	-1.35908	0.122	0.356	2.16285e-16	Tgfb1	AMM4
																3.80345e-39	-1.36148	0.221	0.615	6.75302e-35	Fam49b	AMM4
																5.47311e-43	-1.37365	0.251	0.67	9.7175e-39	Lsp1	AMM4
																1.70352e-72	-1.37693	0.389	0.913	3.0246e-68	Hmgn2	AMM4
																3.58707e-49	-1.38301	0.277	0.715	6.36884e-45	Zfp36l2	AMM4
																1.62967e-114	-1.39055	0.981	1	2.89348e-110	Gm10076	AMM4
																1.15676e-19	-1.40478	0.102	0.324	2.05383e-15	Plcd3	AMM4
																1.80579e-52	-1.43119	0.547	0.871	3.20618e-48	Nfkbia	AMM4
																1.43767e-21	-1.43141	0.09	0.314	2.55259e-17	Hmgb3	AMM4
																7.49577e-28	-1.43458	0.122	0.401	1.33087e-23	Gins1	AMM4
																2.02233e-24	-1.44003	0.084	0.324	3.59065e-20	Dynlt1c	AMM4
																2.78247e-31	-1.44065	0.137	0.45	4.94028e-27	Ly6c1	AMM4
																1.91339e-97	-1.44864	0.949	0.994	3.39722e-93	Cd74	AMM4
																3.10567e-19	-1.4538	0.102	0.32	5.51412e-15	Sesn1	AMM4
																7.08099e-81	-1.49437	0.808	0.974	1.25723e-76	Gm26917	AMM4
																2.05227e-53	-1.51764	0.236	0.689	3.64381e-49	Phb	AMM4
																5.11666e-32	-1.52331	0.263	0.621	9.08464e-28	Hist1h2ap	AMM4
																5.85265e-81	-1.52472	0.193	0.751	1.03914e-76	Prtn3	AMM4
																1.74193e-57	-1.5407	0.331	0.77	3.0928e-53	Grcc10	AMM4
																2.4701e-27	-1.54971	0.086	0.346	4.38567e-23	Tsc22d1	AMM4
																5.48175e-101	-1.55144	0.554	0.968	9.73285e-97	Arhgdib	AMM4
																1.94066e-58	-1.55567	0.888	0.984	3.44564e-54	Jchain	AMM4
																2.75852e-54	-1.56152	0.151	0.602	4.89775e-50	Mmp8	AMM4
																2.09372e-30	-1.56788	0.068	0.337	3.71739e-26	Hdc	AMM4
																2.93074e-30	-1.56975	0.079	0.353	5.20354e-26	Fcgr3	AMM4
																1.44474e-31	-1.58596	0.086	0.375	2.56513e-27	Ncf1	AMM4
																1.13054e-102	-1.60078	0.331	0.887	2.00727e-98	Elane	AMM4
																2.90192e-41	-1.60939	0.133	0.498	5.15236e-37	Clec12a	AMM4
																6.64327e-28	-1.61556	0.13	0.414	1.17951e-23	Lars2	AMM4
																2.81776e-57	-1.62797	0.212	0.68	5.00294e-53	H2-Ab1	AMM4
																1.60709e-31	-1.63108	0.071	0.35	2.85339e-27	Trem3	AMM4
																1.80221e-88	-1.63697	0.399	0.916	3.19982e-84	Pglyrp1	AMM4
																9.78337e-61	-1.64104	0.443	0.864	1.73704e-56	Tmsb10	AMM4
																5.65671e-76	-1.64528	0.133	0.663	1.00435e-71	Ctsg	AMM4
																3.00145e-67	-1.6474	0.202	0.718	5.32908e-63	Ifitm6	AMM4
																1.76616e-38	-1.65813	0.062	0.362	3.13581e-34	H2-Eb1	AMM4
																1.69904e-30	-1.68969	0.103	0.385	3.01664e-26	Hmga1	AMM4
																6.05883e-32	-1.69167	0.092	0.388	1.07575e-27	Mcpt8	AMM4
																1.24766e-36	-1.6945	0.094	0.417	2.21522e-32	Prss34	AMM4
																6.6128e-29	-1.69566	0.071	0.327	1.1741e-24	Nutf2	AMM4
																8.92761e-116	-1.70432	0.658	0.987	1.5851e-111	Lcn2	AMM4
																3.43712e-84	-1.71558	0.293	0.864	6.1026e-80	Hp	AMM4
																2.93186e-28	-1.7197	0.074	0.33	5.20551e-24	Chil1	AMM4
																1.68805e-32	-1.723	0.084	0.372	2.99714e-28	Emb	AMM4
																2.30048e-24	-1.7404	0.097	0.343	4.08449e-20	Ptprcap	AMM4
																2.42861e-32	-1.75768	0.063	0.337	4.31199e-28	Ctsh	AMM4
																7.068e-58	-1.78755	0.397	0.796	1.25492e-53	Klf2	AMM4
																7.32912e-43	-1.79158	0.116	0.485	1.30128e-38	Mgst1	AMM4
																2.94298e-44	-1.79446	0.086	0.447	5.22527e-40	Lrg1	AMM4
																1.36439e-57	-1.79898	0.068	0.479	2.42247e-53	Ms4a3	AMM4
																7.77921e-113	-1.81192	0.605	0.981	1.3812e-108	Chil3	AMM4
																2.54663e-38	-1.81195	0.094	0.43	4.52155e-34	Dek	AMM4
																5.48693e-72	-1.81491	0.337	0.822	9.74204e-68	Tsc22d3	AMM4
																2.73482e-45	-1.82077	0.108	0.489	4.85567e-41	Mcemp1	AMM4
																1.6083e-52	-1.82506	0.116	0.54	2.85554e-48	Laptm5	AMM4
																1.14061e-52	-1.83341	0.12	0.547	2.02516e-48	Cotl1	AMM4
																6.9077e-37	-1.8368	0.09	0.408	1.22646e-32	Cd63	AMM4
																1.12878e-129	-1.84215	0.956	0.997	2.00414e-125	Camp	AMM4
																4.22108e-120	-1.84454	0.882	1	7.49452e-116	Lyz2	AMM4
																7.38165e-42	-1.84718	0.06	0.375	1.31061e-37	Gadd45a	AMM4
																2.60517e-34	-1.86158	0.049	0.314	4.62548e-30	Ctsc	AMM4
																2.87352e-37	-1.87776	0.079	0.392	5.10193e-33	Clec4a2	AMM4
																1.31233e-35	-1.8882	0.063	0.353	2.33004e-31	Cebpe	AMM4
																1.73502e-44	-1.89151	0.108	0.476	3.08052e-40	Blvrb	AMM4
																6.84737e-42	-1.902	0.086	0.424	1.21575e-37	Rgs2	AMM4
																1.60484e-58	-1.91085	0.163	0.631	2.84939e-54	Btg1	AMM4
																6.60901e-54	-1.93382	0.118	0.537	1.17343e-49	Bloc1s1	AMM4
																2.73419e-71	-1.96801	0.162	0.683	4.85455e-67	Cd79a	AMM4
																1.20775e-98	-1.98413	0.274	0.874	2.14436e-94	Anxa1	AMM4
																1.20399e-66	-2.03156	0.108	0.595	2.13768e-62	Serpinb1a	AMM4
																3.44107e-58	-2.05752	0.058	0.456	6.10963e-54	Nkg7	AMM4
																1.12815e-39	-2.08696	0.05	0.343	2.00304e-35	Gm26870	AMM4
																4.21547e-68	-2.10157	0.113	0.595	7.48456e-64	Gsr	AMM4
																4.47106e-41	-2.12706	0.062	0.375	7.93837e-37	Sell	AMM4
																8.57369e-44	-2.13991	0.064	0.398	1.52226e-39	F630028O10Rik	AMM4
																2.19957e-134	-2.14634	0.962	0.997	3.90534e-130	Ngp	AMM4
																1.14647e-62	-2.17059	0.069	0.502	2.03555e-58	Cd177	AMM4
																3.71273e-103	-2.19802	0.356	0.9	6.59194e-99	Gstp1	AMM4
																2.63637e-54	-2.23061	0.046	0.408	4.68087e-50	H2-Aa	AMM4
																7.37262e-116	-2.27062	0.282	0.903	1.30901e-111	AY036118	AMM4
																5.4171e-129	-2.29681	0.196	0.883	9.61806e-125	Mpo	AMM4
																6.81215e-76	-2.30197	0.264	0.757	1.2095e-71	Dusp1	AMM4
																3.27137e-42	-2.34495	0.045	0.346	5.80832e-38	Plaur	AMM4
																1.96314e-133	-2.41522	0.436	0.987	3.48555e-129	Ltf	AMM4
																8.95661e-77	-2.60775	0.054	0.531	1.59025e-72	Fcnb	AMM4
																7.87717e-130	-2.62938	0.903	0.994	1.39859e-125	Uba52	AMM4
																7.0931e-64	-2.64687	0.054	0.469	1.25938e-59	G0s2	AMM4
																1.61641e-80	-2.70558	0.069	0.566	2.86994e-76	Pgk1	AMM4
																2.27432e-109	-2.71289	0.144	0.777	4.03805e-105	Gm10116	AMM4
																4.95216e-44	-2.72871	0.034	0.327	8.79256e-40	Lgals9	AMM4
																4.69578e-66	-2.80956	0.058	0.485	8.33735e-62	Cd69	AMM4
																2.06653e-51	-3.11734	0.018	0.32	3.66912e-47	Atp6v0c	AMM4
																1.83965e-140	-3.14082	0.165	0.893	3.26629e-136	Hbb-bt	AMM4
																1.11778e-121	-3.14669	0.28	0.909	1.98463e-117	Nme2	AMM4
																1.18366e-92	-3.18038	0.135	0.696	2.10158e-88	Hist2h2aa1	AMM4
																1.26638e-110	-3.19343	0.522	0.958	2.24846e-106	mt-Atp8	AMM4
																1.40174e-143	-3.28133	0.2	0.916	2.48878e-139	Hba-a1	AMM4
																7.23879e-93	-3.37891	0.108	0.683	1.28525e-88	Hba-a2	AMM4
																1.05054e-111	-3.49224	0.029	0.612	1.86524e-107	Car1	AMM4
																2.19899e-157	-3.4946	0.326	0.987	3.90431e-153	Hbb-bs	AMM4
																3.19093e-62	-3.54997	0.012	0.353	5.66551e-58	Gm17275	AMM4
																5.83822e-53	-3.57755	0.04	0.379	1.03658e-48	Hspa1a	AMM4
																8.04641e-66	-3.67156	0.01	0.362	1.42864e-61	Cxcl2	AMM4
																7.83859e-92	-3.7234	0.019	0.505	1.39174e-87	Gm26825	AMM4
																7.36697e-141	-3.76543	0.035	0.735	1.30801e-136	Car2	AMM4
																5.99665e-60	-3.85729	0.01	0.333	1.06471e-55	Gm10800	AMM4
																2.91056e-64	-5.2532	0.001	0.324	5.16769e-60	Tsix	AMM4
																4.41297e-224	-6.16209	0.019	0.977	7.83523e-220	Xist	AMM4
																4.80387e-29	4.98379	0.341	0	8.52927e-25	Eif2s3y	AMM5
																4.01589e-31	2.07374	0.474	0.058	7.13022e-27	Homer2	AMM5
																1.32186e-79	1.98785	0.977	0.275	2.34697e-75	Ly6k	AMM5
																1.81857e-32	1.98088	0.513	0.071	3.22887e-28	Pydc4	AMM5
																1.34088e-19	1.68361	0.391	0.081	2.38073e-15	Cryaa	AMM5
																6.82092e-27	1.52353	0.603	0.194	1.21105e-22	Nbea	AMM5
																1.03852e-29	1.49742	0.53	0.091	1.8439e-25	Tekt5	AMM5
																6.90304e-21	1.38941	0.414	0.078	1.22563e-16	Plxna4	AMM5
																6.58504e-35	1.36992	0.695	0.191	1.16917e-30	Ermn	AMM5
																3.92334e-17	1.31317	0.384	0.087	6.96588e-13	Nxph4	AMM5
																4.95948e-17	1.30992	0.474	0.162	8.80555e-13	Aplp1	AMM5
																4.7577e-26	1.27416	0.639	0.201	8.44729e-22	Khdc3	AMM5
																1.52411e-13	1.24574	0.348	0.094	2.70605e-09	Spats2	AMM5
																7.79353e-20	1.07958	0.762	0.411	1.38374e-15	Ccne1	AMM5
																9.92305e-17	1.02123	0.543	0.214	1.76184e-12	Ccdc71l	AMM5
																8.39222e-10	1.0179	0.321	0.117	1.49004e-05	Phyhip	AMM5
																1.64046e-13	0.96546	0.47	0.178	2.91263e-09	Hist1h1e	AMM5
																2.00934e-11	0.933215	0.421	0.172	3.56759e-07	Fdft1	AMM5
																1.87123e-10	0.907752	0.334	0.117	3.32238e-06	Rasgrp1	AMM5
																7.17169e-16	0.869491	0.513	0.181	1.27333e-11	Usp2	AMM5
																1.27638e-17	0.8562	0.666	0.301	2.26622e-13	Ppp2cb	AMM5
																2.87488e-33	0.84939	0.897	0.505	5.10435e-29	Syngr1	AMM5
																1.75006e-10	0.832801	0.507	0.249	3.10723e-06	Gm684	AMM5
																1.18556e-08	0.82502	0.348	0.142	0.000210496	Yap1	AMM5
																9.11442e-15	0.817739	0.579	0.259	1.61827e-10	Pip5k1b	AMM5
																3.54039e-39	0.797601	1	0.89	6.28597e-35	Rpia	AMM5
																1.91748e-07	0.792131	0.344	0.159	0.00340448	Bspry	AMM5
																2.29128e-32	0.776988	0.947	0.683	4.06817e-28	Tcf4	AMM5
																1.94608e-08	0.766889	0.361	0.159	0.000345526	Itgb5	AMM5
																5.01125e-09	0.764352	0.344	0.139	8.89748e-05	Xrcc3	AMM5
																9.93589e-35	0.739262	0.98	0.812	1.76412e-30	Ckap4	AMM5
																7.41224e-09	0.735415	0.397	0.175	0.000131604	Mboat2	AMM5
																8.01098e-24	0.721309	0.96	0.793	1.42235e-19	Trp53inp1	AMM5
																4.4296e-38	0.716139	0.993	0.929	7.86475e-34	Psip1	AMM5
																7.03507e-15	0.714298	0.672	0.362	1.24908e-10	Slc25a33	AMM5
																1.67729e-14	0.703187	0.689	0.35	2.97803e-10	Camk2n1	AMM5
																2.20798e-10	0.700825	0.55	0.294	3.92027e-06	Cmtm4	AMM5
																6.66625e-14	0.694047	0.682	0.372	1.18359e-09	Samd8	AMM5
																1.44451e-07	0.678775	0.434	0.227	0.00256472	Vegfa	AMM5
																1.57496e-06	0.673669	0.404	0.23	0.0279634	Vegfb	AMM5
																3.22e-11	0.664539	0.619	0.34	5.71711e-07	Sdc3	AMM5
																1.67852e-34	0.652175	0.99	0.9	2.98022e-30	Gdpd3	AMM5
																2.21961e-08	0.63215	0.421	0.197	0.000394092	Gon4l	AMM5
																3.75011e-10	0.629449	0.543	0.259	6.65831e-06	Cd3eap	AMM5
																1.24625e-10	0.622967	0.685	0.43	2.21272e-06	Bhlhe41	AMM5
																3.38569e-17	0.610026	0.904	0.612	6.01129e-13	Irf4	AMM5
																2.41926e-08	0.607966	0.371	0.159	0.00042954	Rab6b	AMM5
																6.53724e-08	0.606693	0.417	0.207	0.00116069	St14	AMM5
																1.91984e-12	0.605656	0.728	0.437	3.40867e-08	Rnaseh2b	AMM5
																4.44498e-70	0.598613	1	1	7.89206e-66	Rps26	AMM5
																1.15976e-19	0.58738	0.964	0.712	2.05915e-15	Basp1	AMM5
																6.9729e-11	0.584626	0.652	0.369	1.23804e-06	Hnrnpa0	AMM5
																1.40406e-09	0.581767	0.533	0.272	2.4929e-05	Prkcz	AMM5
																3.51784e-07	0.57681	0.427	0.217	0.00624593	Coro2b	AMM5
																2.66826e-29	0.57532	0.997	0.845	4.7375e-25	Rps26-ps1	AMM5
																6.68532e-13	0.574858	0.682	0.375	1.18698e-08	Zfp428	AMM5
																6.21179e-08	0.568868	0.377	0.168	0.0011029	2610507B11Rik	AMM5
																4.86657e-09	0.567121	0.632	0.356	8.6406e-05	Car11	AMM5
																2.44758e-08	0.566364	0.404	0.178	0.000434567	Emp2	AMM5
																2.98677e-23	0.563362	0.974	0.809	5.30301e-19	Chst1	AMM5
																7.52229e-12	0.563138	0.675	0.382	1.33558e-07	Hras	AMM5
																3.33014e-10	0.56156	0.596	0.317	5.91266e-06	C1qtnf4	AMM5
																7.00979e-11	0.559889	0.682	0.382	1.24459e-06	Zbtb38	AMM5
																1.4513e-11	0.55828	0.745	0.45	2.57678e-07	Slc44a1	AMM5
																4.23877e-07	0.557261	0.364	0.168	0.00752594	Comtd1	AMM5
																3.67894e-07	0.55606	0.493	0.282	0.00653195	Mbd1	AMM5
																6.83947e-07	0.555827	0.361	0.168	0.0121435	Trpt1	AMM5
																3.27121e-12	0.554873	0.752	0.492	5.80803e-08	Vkorc1	AMM5
																1.13192e-19	0.54973	0.974	0.793	2.00973e-15	Slamf9	AMM5
																1.35286e-07	0.549608	0.57	0.333	0.00240201	Pias1	AMM5
																1.00075e-12	0.546612	0.808	0.515	1.77683e-08	Snhg6	AMM5
																5.73882e-08	0.54588	0.526	0.294	0.00101893	Ppp1r16b	AMM5
																2.70187e-16	0.544142	0.868	0.544	4.79716e-12	Fam162b	AMM5
																1.17018e-11	0.539696	0.56	0.256	2.07765e-07	Atg13	AMM5
																3.44149e-07	0.536386	0.477	0.265	0.00611037	Mvb12b	AMM5
																3.87241e-09	0.533116	0.639	0.372	6.87547e-05	Tm6sf1	AMM5
																3.80156e-14	0.529387	0.864	0.612	6.74966e-10	Tram2	AMM5
																1.41479e-33	0.528974	1	1	2.51196e-29	MYC	AMM5
																1.11863e-14	0.528307	0.917	0.738	1.98613e-10	Man1a2	AMM5
																1.98109e-07	0.527495	0.47	0.262	0.00351742	D10Wsu102e	AMM5
																2.39157e-20	0.526092	0.987	0.854	4.24624e-16	Pou2af1	AMM5
																1.55016e-13	0.52396	0.868	0.576	2.75232e-09	Enpp1	AMM5
																8.20316e-11	0.52115	0.659	0.346	1.45647e-06	Tmem37	AMM5
																1.84658e-11	0.5184	0.811	0.544	3.2786e-07	Coa6	AMM5
																2.12367e-06	0.515862	0.361	0.165	0.0377058	Etl4	AMM5
																1.97541e-08	0.513554	0.659	0.411	0.000350734	Siah2	AMM5
																1.7521e-09	0.511849	0.642	0.359	3.11085e-05	Mgll	AMM5
																4.61665e-07	0.508798	0.397	0.194	0.00819686	Zscan26	AMM5
																1.80625e-14	0.50535	0.811	0.472	3.20699e-10	Cyp2b10	AMM5
																1.64739e-07	0.503496	0.513	0.272	0.00292495	Chd3	AMM5
																1.76986e-10	0.502948	0.715	0.405	3.14239e-06	Irs2	AMM5
																1.12438e-06	0.501969	0.616	0.388	0.0199634	2300002M23Rik	AMM5
																5.78181e-13	-0.501141	0.874	0.896	1.02656e-08	Arpc5	AMM5
																2.83919e-15	-0.50586	0.884	0.913	5.04098e-11	Rpl9-ps6	AMM5
																1.23573e-12	-0.514378	0.911	0.896	2.19403e-08	Rhoa	AMM5
																1.14414e-40	-0.521661	1	1	2.03143e-36	B2m	AMM5
																6.86506e-13	-0.523478	0.924	0.945	1.21889e-08	Hsp90aa1	AMM5
																6.66055e-09	-0.524109	0.722	0.757	0.000118258	Arpc4	AMM5
																1.40755e-10	-0.526118	0.818	0.822	2.49911e-06	Usp50	AMM5
																7.18383e-09	-0.527614	0.672	0.751	0.000127549	Vmp1	AMM5
																2.59504e-11	-0.528947	0.745	0.809	4.6075e-07	Mbnl1	AMM5
																8.1854e-08	-0.530159	0.841	0.864	0.00145332	Hp	AMM5
																2.06675e-08	-0.530263	0.825	0.851	0.000366952	Fcer1g	AMM5
																4.56201e-12	-0.533801	0.947	0.929	8.09984e-08	Neat1	AMM5
																8.2533e-09	-0.536415	0.877	0.887	0.000146537	S100a11	AMM5
																1.64111e-07	-0.541555	0.682	0.754	0.00291379	Mef2c	AMM5
																3.5439e-09	-0.547581	0.699	0.767	6.2922e-05	Stard5	AMM5
																1.91895e-07	-0.548699	0.636	0.712	0.00340709	Zbtb20	AMM5
																1.33212e-06	-0.55006	0.56	0.644	0.0236518	Hnrnpm	AMM5
																3.57942e-08	-0.552941	0.702	0.744	0.000635527	Rnaset2a	AMM5
																9.19911e-10	-0.558995	0.818	0.806	1.6333e-05	Ywhaz	AMM5
																8.58562e-12	-0.562506	0.791	0.819	1.52438e-07	Rnh1	AMM5
																6.94534e-14	-0.567756	1	0.981	1.23315e-09	Hspa5	AMM5
																1.02906e-32	-0.568547	0.99	0.981	1.8271e-28	Rpl10-ps3	AMM5
																9.97428e-09	-0.571549	0.695	0.777	0.000177093	Capza2	AMM5
																3.17079e-15	-0.572182	0.752	0.871	5.62974e-11	Nfkbia	AMM5
																1.96119e-12	-0.573297	0.775	0.854	3.4821e-08	Eif4a2	AMM5
																1.52814e-07	-0.582097	0.685	0.722	0.00271321	Lamtor4	AMM5
																1.14262e-22	-0.594301	0.983	0.981	2.02872e-18	H2-K1	AMM5
																2.10006e-21	-0.599432	0.947	0.955	3.72865e-17	Rac2	AMM5
																2.22458e-10	-0.599674	0.781	0.812	3.94975e-06	Dnaja1	AMM5
																1.94785e-20	-0.602456	0.983	0.987	3.4584e-16	Lcn2	AMM5
																8.51498e-08	-0.614732	0.51	0.608	0.00151183	Cnih1	AMM5
																1.50344e-22	-0.626097	0.887	0.951	2.66935e-18	Emp3	AMM5
																1.09322e-07	-0.627948	0.623	0.693	0.00194101	Ccnd3	AMM5
																2.61584e-07	-0.629458	0.497	0.602	0.00464443	Dhrs7	AMM5
																1.39187e-11	-0.63141	0.874	0.88	2.47127e-07	Tyrobp	AMM5
																3.45977e-13	-0.65363	0.772	0.832	6.14283e-09	Actr3	AMM5
																5.17924e-13	-0.663827	0.997	0.99	9.19574e-09	Retnlg	AMM5
																2.70279e-28	-0.668666	0.974	0.948	4.7988e-24	Ctss	AMM5
																1.49512e-07	-0.67188	0.586	0.654	0.00265459	Lcp1	AMM5
																3.45914e-09	-0.674061	0.606	0.709	6.14171e-05	Mtpn	AMM5
																1.1512e-40	-0.674295	0.997	0.994	2.04395e-36	Gm10073	AMM5
																1.44865e-06	-0.684265	0.467	0.586	0.0257207	Sri	AMM5
																2.25842e-16	-0.684577	0.818	0.871	4.00983e-12	Arpc1b	AMM5
																2.52442e-11	-0.687929	0.659	0.777	4.48211e-07	Alox5ap	AMM5
																2.20912e-18	-0.688153	0.732	0.841	3.92229e-14	Capg	AMM5
																3.79719e-17	-0.709604	0.921	0.948	6.7419e-13	Hmgb1	AMM5
																7.4895e-09	-0.715134	0.871	0.9	0.000132976	Ier5	AMM5
																2.18354e-16	-0.723947	0.798	0.858	3.87688e-12	Coro1a	AMM5
																2.08405e-08	-0.725576	0.54	0.647	0.000370022	Lbr	AMM5
																1.2519e-12	-0.729257	0.924	0.903	2.22275e-08	Rhob	AMM5
																7.57069e-11	-0.733395	0.5	0.667	1.34418e-06	Tagln2	AMM5
																1.31222e-28	-0.743488	0.983	0.981	2.32984e-24	Chil3	AMM5
																2.63729e-40	-0.753358	1	1	4.6825e-36	Tmsb4x	AMM5
																3.70393e-12	-0.753818	0.993	0.961	6.57632e-08	Slc3a2	AMM5
																4.23658e-34	-0.754164	1	1	7.52204e-30	H3f3b	AMM5
																2.17836e-06	-0.75457	0.311	0.453	0.0386767	Picalm	AMM5
																1.27926e-44	-0.755722	0.99	1	2.27133e-40	H2-D1	AMM5
																6.29709e-11	-0.758734	0.53	0.644	1.11805e-06	Cox16	AMM5
																4.21231e-20	-0.765485	0.954	0.964	7.47896e-16	Mzb1	AMM5
																2.18857e-07	-0.767273	0.397	0.531	0.00388581	Ddit4	AMM5
																2.23249e-08	-0.775255	0.43	0.586	0.000396378	Limd2	AMM5
																2.68965e-15	-0.776421	0.818	0.858	4.77547e-11	Degs1	AMM5
																4.10362e-10	-0.78915	0.56	0.663	7.28597e-06	Tob1	AMM5
																3.3202e-29	-0.789304	0.858	0.942	5.89501e-25	Hnrnpa3	AMM5
																1.98918e-40	-0.792261	1	1	3.5318e-36	Gm10076	AMM5
																9.82612e-11	-0.7956	0.315	0.531	1.74463e-06	Kctd12	AMM5
																4.60437e-10	-0.800465	0.483	0.625	8.17507e-06	Fam107b	AMM5
																2.10726e-26	-0.802592	0.825	0.9	3.74144e-22	Pkm	AMM5
																3.06473e-22	-0.820428	0.911	0.919	5.44144e-18	Pdia4	AMM5
																2.41732e-29	-0.820943	0.96	0.958	4.29195e-25	Pfn1	AMM5
																3.81397e-07	-0.822133	0.417	0.537	0.0067717	Ppp1cb	AMM5
																2.45219e-09	-0.824379	0.493	0.602	4.35386e-05	Ccnl1	AMM5
																1.49537e-39	-0.844955	0.93	0.968	2.65503e-35	Arhgdib	AMM5
																1.43699e-13	-0.850384	0.808	0.922	2.55137e-09	Junb	AMM5
																4.30862e-15	-0.870688	0.632	0.77	7.64996e-11	Grcc10	AMM5
																4.19209e-12	-0.874466	0.457	0.625	7.44305e-08	H2-Q7	AMM5
																1.2921e-06	-0.875881	0.328	0.463	0.0229413	Akap13	AMM5
																7.0096e-13	-0.876401	0.467	0.647	1.24455e-08	Ywhah	AMM5
																2.71512e-12	-0.884488	0.54	0.67	4.82069e-08	Lsp1	AMM5
																8.94244e-12	-0.885618	0.46	0.631	1.58773e-07	Clk1	AMM5
																3.68129e-08	-0.892876	0.338	0.485	0.000653613	Lta4h	AMM5
																8.89097e-07	-0.895715	0.338	0.466	0.0157859	Lmnb1	AMM5
																2.80267e-09	-0.901588	0.632	0.718	4.97615e-05	Ifitm6	AMM5
																8.88207e-16	-0.909655	0.623	0.748	1.57701e-11	Cacna1s	AMM5
																5.414e-09	-0.91223	0.536	0.638	9.61256e-05	Shisa5	AMM5
																5.73749e-24	-0.917039	0.861	0.916	1.01869e-19	Pglyrp1	AMM5
																1.6267e-08	-0.933079	0.348	0.508	0.000288821	Cyp4f18	AMM5
																1.60324e-24	-0.933882	0.762	0.854	2.84656e-20	Gm10020	AMM5
																1.63869e-06	-0.94402	0.248	0.392	0.029095	Sp100	AMM5
																1.60606e-15	-0.945316	0.53	0.696	2.85156e-11	Eno1	AMM5
																1.17308e-21	-0.945389	0.682	0.799	2.0828e-17	Ivns1abp	AMM5
																1.9507e-57	-0.94557	1	0.997	3.46347e-53	Camp	AMM5
																4.77873e-47	-0.950024	1	0.994	8.48464e-43	Cd74	AMM5
																1.52159e-13	-0.95235	0.374	0.602	2.70158e-09	Ccl6	AMM5
																1.55773e-07	-0.972288	0.275	0.424	0.00276575	As3mt	AMM5
																2.64733e-07	-0.986236	0.199	0.369	0.00470033	Per1	AMM5
																1.56315e-22	-0.988771	0.517	0.751	2.77537e-18	Prtn3	AMM5
																2.63626e-06	-0.989773	0.162	0.304	0.0468069	H2-Q6	AMM5
																6.18839e-15	-0.998617	0.877	0.893	1.09875e-10	Ly6a	AMM5
																2.18994e-07	-1.0056	0.182	0.346	0.00388824	Ifrd1	AMM5
																3.59873e-27	-1.01268	0.815	0.926	6.38954e-23	Hmgb2	AMM5
																2.53189e-33	-1.01883	0.788	0.887	4.49538e-29	Elane	AMM5
																2.66277e-11	-1.02003	0.341	0.537	4.72776e-07	Dstn	AMM5
																2.85203e-20	-1.02781	0.497	0.741	5.06377e-16	Sat1	AMM5
																3.19137e-46	-1.03054	0.993	1	5.66628e-42	Lyz2	AMM5
																2.00104e-12	-1.04061	0.321	0.537	3.55285e-08	Bloc1s1	AMM5
																2.1137e-19	-1.04095	0.424	0.663	3.75287e-15	Ctsg	AMM5
																3.10848e-15	-1.04834	0.48	0.673	5.51911e-11	Cd9	AMM5
																4.28388e-08	-1.04843	0.185	0.362	0.000760603	H2-Eb1	AMM5
																1.25378e-53	-1.05598	0.924	0.994	2.22608e-49	Cd24a	AMM5
																6.76425e-15	-1.0582	0.387	0.615	1.20099e-10	Fam49b	AMM5
																6.2923e-08	-1.07057	0.331	0.485	0.0011172	Mgst1	AMM5
																3.05852e-13	-1.07874	0.371	0.595	5.4304e-09	Serpinb1a	AMM5
																1.30321e-09	-1.0843	0.457	0.576	2.31385e-05	Ppp1r15a	AMM5
																9.84783e-25	-1.08818	0.685	0.828	1.74848e-20	Plac8	AMM5
																3.27511e-07	-1.09037	0.205	0.356	0.00581496	Tfrc	AMM5
																3.46073e-08	-1.09285	0.166	0.343	0.000614452	Gstm1	AMM5
																4.18492e-10	-1.09514	0.288	0.479	7.43032e-06	Acp5	AMM5
																1.50042e-11	-1.09903	0.354	0.55	2.66399e-07	Ptprc	AMM5
																6.02287e-12	-1.10282	0.377	0.573	1.06936e-07	Ypel2	AMM5
																9.86547e-10	-1.10337	0.255	0.447	1.75161e-05	Mxd1	AMM5
																2.2381e-10	-1.1097	0.315	0.498	3.97374e-06	Clec12a	AMM5
																1.34394e-06	-1.11999	0.169	0.314	0.0238617	Hmgb3	AMM5
																1.10037e-17	-1.12202	0.44	0.68	1.9537e-13	H2-Ab1	AMM5
																1.09682e-11	-1.1233	0.255	0.479	1.9474e-07	Ms4a3	AMM5
																8.9667e-31	-1.13664	0.762	0.883	1.59204e-26	Zfp36	AMM5
																5.71291e-07	-1.13747	0.175	0.327	0.0101433	Gm6563	AMM5
																7.40656e-34	-1.15467	0.5	0.854	1.31503e-29	Cd53	AMM5
																6.1296e-29	-1.16026	0.692	0.874	1.08831e-24	Anxa1	AMM5
																9.49557e-11	-1.16517	0.507	0.615	1.68594e-06	Dnajb1	AMM5
																9.55072e-21	-1.17209	0.454	0.689	1.69573e-16	Phb	AMM5
																3.16498e-10	-1.17299	0.288	0.476	5.61942e-06	Blvrb	AMM5
																3.90397e-15	-1.17885	0.338	0.557	6.93151e-11	Gclm	AMM5
																7.14445e-43	-1.18443	0.96	0.974	1.2685e-38	Gm26917	AMM5
																1.10385e-15	-1.188	0.358	0.583	1.95988e-11	Slbp	AMM5
																5.09881e-14	-1.19354	0.401	0.602	9.05294e-10	Mmp8	AMM5
																1.36243e-12	-1.21834	0.225	0.456	2.41899e-08	Ctse	AMM5
																1.3209e-57	-1.2322	1	0.997	2.34526e-53	Ngp	AMM5
																6.11464e-16	-1.23544	0.815	0.867	1.08565e-11	Ier2	AMM5
																3.56389e-11	-1.23979	0.228	0.44	6.32769e-07	Stk17b	AMM5
																3.20585e-07	-1.25589	0.166	0.324	0.00569199	Plcd3	AMM5
																2.34728e-26	-1.26452	0.46	0.741	4.1676e-22	Fxyd5	AMM5
																4.76634e-08	-1.27099	0.179	0.343	0.000846264	Gm26870	AMM5
																1.63963e-42	-1.27611	0.695	0.903	2.91116e-38	AY036118	AMM5
																1.22896e-08	-1.2856	0.228	0.398	0.000218201	Adrb2	AMM5
																5.08879e-15	-1.29522	0.242	0.502	9.03515e-11	Cd177	AMM5
																2.81614e-09	-1.29627	0.209	0.392	5.00006e-05	Clec4a2	AMM5
																1.46826e-08	-1.30316	0.179	0.353	0.000260689	Cebpe	AMM5
																9.17987e-21	-1.33109	0.215	0.54	1.62989e-16	Laptm5	AMM5
																9.71711e-44	-1.33233	0.53	0.913	1.72527e-39	Hmgn2	AMM5
																6.50357e-10	-1.34065	0.162	0.353	1.15471e-05	Fcgr3	AMM5
																9.81219e-12	-1.34232	0.195	0.401	1.74215e-07	Gins1	AMM5
																6.12081e-16	-1.34687	0.272	0.528	1.08675e-11	Smim14	AMM5
																2.27973e-08	-1.36073	0.252	0.414	0.000404766	Lars2	AMM5
																9.01749e-08	-1.37024	0.156	0.32	0.00160106	Sesn1	AMM5
																4.10077e-09	-1.37439	0.146	0.324	7.28092e-05	Dynlt1c	AMM5
																3.41477e-62	-1.38773	0.864	0.984	6.06292e-58	Ubc	AMM5
																4.76524e-42	-1.3918	0.735	0.9	8.46068e-38	Gstp1	AMM5
																5.8969e-12	-1.44445	0.152	0.372	1.04699e-07	Emb	AMM5
																2.3288e-10	-1.45162	0.129	0.327	4.13478e-06	Nutf2	AMM5
																2.37065e-35	-1.46374	0.768	0.893	4.2091e-31	Hbb-bt	AMM5
																1.39374e-10	-1.47152	0.212	0.408	2.47458e-06	Cd63	AMM5
																6.21849e-20	-1.4777	0.752	0.88	1.10409e-15	Jun	AMM5
																1.34127e-15	-1.49859	0.185	0.456	2.38142e-11	Nkg7	AMM5
																1.46454e-17	-1.49997	0.281	0.547	2.6003e-13	Cotl1	AMM5
																5.52303e-10	-1.50083	0.202	0.398	9.80613e-06	AW112010	AMM5
																2.20369e-10	-1.53797	0.136	0.337	3.91266e-06	Ctsh	AMM5
																1.11702e-36	-1.54262	0.844	0.916	1.98327e-32	Hba-a1	AMM5
																1.26075e-12	-1.54425	0.109	0.337	2.23847e-08	Hdc	AMM5
																3.26836e-40	-1.61967	0.616	0.864	5.80298e-36	Tmsb10	AMM5
																1.61037e-58	-1.6378	0.967	0.987	2.8592e-54	Hbb-bs	AMM5
																9.58016e-63	-1.63896	0.911	0.987	1.70096e-58	Ltf	AMM5
																8.5566e-17	-1.63921	0.129	0.408	1.51922e-12	H2-Aa	AMM5
																5.51095e-53	-1.64826	0.553	0.883	9.7847e-49	Mpo	AMM5
																7.86516e-20	-1.64853	0.228	0.531	1.39646e-15	Fcnb	AMM5
																4.11617e-27	-1.65916	0.212	0.595	7.30826e-23	Gsr	AMM5
																2.25303e-18	-1.72804	0.139	0.437	4.00026e-14	Fam132a	AMM5
																5.05795e-37	-1.7378	0.298	0.715	8.98039e-33	Zfp36l2	AMM5
																2.39247e-16	-1.75137	0.119	0.398	4.24783e-12	F630028O10Rik	AMM5
																6.31654e-13	-1.7545	0.093	0.314	1.1215e-08	Ctsc	AMM5
																1.36798e-32	-1.75596	0.798	0.926	2.42885e-28	Fos	AMM5
																9.59248e-49	-1.77246	0.457	0.838	1.70315e-44	Srgn	AMM5
																3.25127e-42	-1.78519	0.477	0.822	5.77263e-38	Tsc22d3	AMM5
																2.10633e-14	-1.80984	0.129	0.375	3.73979e-10	Sell	AMM5
																1.10016e-35	-1.81726	0.219	0.683	1.95334e-31	Cd79a	AMM5
																3.08971e-26	-1.8464	0.219	0.566	5.48578e-22	Pgk1	AMM5
																9.98311e-17	-1.85611	0.149	0.424	1.7725e-12	Rgs2	AMM5
																2.91706e-14	-1.92328	0.106	0.346	5.17923e-10	Plaur	AMM5
																1.11023e-22	-1.94283	0.301	0.621	1.97121e-18	Hist1h2ap	AMM5
																6.17523e-59	-1.95922	0.977	0.984	1.09641e-54	Jchain	AMM5
																1.02279e-25	-1.96981	0.275	0.608	1.81595e-21	Klf6	AMM5
																6.78362e-23	-1.9822	0.132	0.485	1.20443e-18	Cd69	AMM5
																2.34393e-19	-1.99876	0.123	0.43	4.16165e-15	Dek	AMM5
																1.73171e-73	-2.03444	0.99	0.994	3.07466e-69	Uba52	AMM5
																2.59767e-34	-2.08981	0.199	0.631	4.61217e-30	Btg1	AMM5
																1.0459e-46	-2.09228	0.344	0.777	1.85699e-42	Gm10116	AMM5
																8.40567e-25	-2.15625	0.159	0.524	1.49243e-20	Vpreb3	AMM5
																1.23763e-16	-2.21058	0.083	0.343	2.19742e-12	Ptprcap	AMM5
																1.26293e-18	-2.21069	0.089	0.375	2.24233e-14	Gadd45a	AMM5
																2.56886e-35	-2.29003	0.212	0.638	4.561e-31	Egr1	AMM5
																5.61737e-21	-2.3044	0.053	0.353	9.97364e-17	Gm17275	AMM5
																8.40809e-18	-2.34762	0.066	0.333	1.49286e-13	Gm10800	AMM5
																1.76223e-50	-2.35631	0.907	0.958	3.12884e-46	mt-Atp8	AMM5
																2.86419e-26	-2.37852	0.099	0.469	5.08538e-22	G0s2	AMM5
																5.20869e-21	-2.4204	0.056	0.362	9.24803e-17	Cxcl2	AMM5
																9.8168e-58	-2.46985	0.632	0.909	1.74297e-53	Nme2	AMM5
																6.80147e-42	-2.56813	0.119	0.612	1.2076e-37	Car1	AMM5
																9.52657e-54	-2.66507	0.295	0.796	1.69144e-49	Klf2	AMM5
																1.16025e-19	-2.69368	0.046	0.327	2.06002e-15	Lgals9	AMM5
																4.9535e-50	-2.71738	0.272	0.757	8.79493e-46	Dusp1	AMM5
																5.5544e-57	-2.81206	0.142	0.735	9.86184e-53	Car2	AMM5
																1.54952e-44	-2.94497	0.222	0.696	2.75117e-40	Hist2h2aa1	AMM5
																1.26905e-22	-3.21945	0.023	0.32	2.25321e-18	Atp6v0c	AMM5
																2.80006e-39	-3.37275	0.036	0.505	4.97151e-35	Gm26825	AMM5
																1.54605e-26	-3.74813	0.013	0.346	2.74501e-22	Tsc22d1	AMM5
																2.67699e-104	-3.9759	0.123	0.977	4.753e-100	Xist	AMM5
																2.82094e-26	-4.35192	0.003	0.324	5.00858e-22	Tsix	AMM5
																2.38924e-48	-4.37286	0.04	0.583	4.24209e-44	Gm43291	AMM5
																4.70363e-28	-4.77651	0.026	0.379	8.35129e-24	Hspa1a	AMM5
																2.10975e-07	1.13041	0.344	0.184	0.00374585	Hes1	AMM6
																1.18628e-09	0.813657	0.563	0.388	2.10623e-05	Map3k1	AMM6
																5.11573e-07	0.723099	0.533	0.398	0.00908299	Nacc2	AMM6
																4.08067e-11	0.597294	0.7	0.518	7.24522e-07	Imp3	AMM6
																5.18003e-16	0.566667	0.882	0.812	9.19714e-12	Ckap4	AMM6
																4.75969e-09	0.534095	0.737	0.612	8.45083e-05	Dennd5b	AMM6
																1.33348e-36	0.512013	1	1	2.3676e-32	MYC	AMM6
																2.71959e-26	0.508058	0.994	0.99	4.82863e-22	mt-Nd2	AMM6
																4.25103e-30	0.507163	0.985	0.964	7.54771e-26	Mtdh	AMM6
																1.73705e-14	0.506599	0.907	0.796	3.08414e-10	Ppp1r14b	AMM6
																1.461e-11	-0.500335	0.635	0.854	2.594e-07	Eif4a2	AMM6
																2.97483e-07	-0.501026	0.443	0.644	0.00528182	Hnrnpm	AMM6
																6.87805e-11	-0.502107	0.359	0.641	1.2212e-06	Ifitm2	AMM6
																5.77819e-09	-0.505083	0.471	0.709	0.000102592	Mtpn	AMM6
																2.60595e-08	-0.509798	0.294	0.534	0.000462686	Cnn2	AMM6
																2.49935e-06	-0.511592	0.415	0.583	0.044376	Gramd3	AMM6
																7.32737e-08	-0.513036	0.248	0.463	0.00130097	Akap13	AMM6
																3.83849e-16	-0.522707	0.981	0.987	6.81524e-12	Jund	AMM6
																3.18388e-07	-0.528918	0.328	0.547	0.00565298	Arl6ip5	AMM6
																2.12539e-06	-0.529529	0.235	0.424	0.0377364	Nap1l4	AMM6
																1.74871e-10	-0.536182	0.452	0.712	3.10484e-06	Tuba4a	AMM6
																1.01005e-06	-0.538845	0.313	0.508	0.0179334	Taf13	AMM6
																9.25019e-08	-0.539962	0.31	0.537	0.00164237	Man2b1	AMM6
																3.81155e-07	-0.540625	0.372	0.579	0.0067674	Rbbp4	AMM6
																2.14464e-13	-0.542883	0.282	0.602	3.80781e-09	Ccl6	AMM6
																8.30676e-08	-0.544463	0.26	0.479	0.00147487	Vim	AMM6
																9.04941e-08	-0.547515	0.319	0.537	0.00160672	Ppp1cb	AMM6
																5.8197e-10	-0.554005	0.687	0.858	1.03329e-05	Degs1	AMM6
																6.31946e-07	-0.554268	0.83	0.893	0.0112202	Ly6a	AMM6
																7.66768e-09	-0.555822	0.331	0.595	0.00013614	Lgals3	AMM6
																7.04257e-07	-0.562661	0.285	0.476	0.0125041	Blvrb	AMM6
																1.29054e-06	-0.562739	0.198	0.379	0.0229135	Hcls1	AMM6
																2.08107e-13	-0.565407	0.161	0.456	3.69494e-09	2810417H13Rik	AMM6
																2.03294e-18	-0.567404	0.907	0.968	3.60949e-14	Herpud1	AMM6
																3.0146e-15	-0.567448	0.594	0.851	5.35242e-11	Fcer1g	AMM6
																4.67227e-07	-0.567922	0.276	0.482	0.00829562	Pgd	AMM6
																6.6202e-27	-0.572005	0.848	0.958	1.17542e-22	Gm2000	AMM6
																9.08063e-09	-0.581878	0.22	0.456	0.000161227	Asah1	AMM6
																1.07389e-28	-0.582563	0.895	0.971	1.90669e-24	Wdr89	AMM6
																2.26883e-07	-0.584811	0.22	0.424	0.00402831	Tmc6	AMM6
																9.10217e-23	-0.585932	0.814	0.939	1.61609e-18	Rpl6l	AMM6
																6.3721e-39	-0.586951	0.994	1	1.13137e-34	Tmsb4x	AMM6
																2.05128e-11	-0.597991	0.502	0.748	3.64205e-07	Cks2	AMM6
																6.75047e-68	-0.601809	1	1	1.19855e-63	Rpl35	AMM6
																8.48964e-08	-0.60506	0.238	0.453	0.00150733	Picalm	AMM6
																4.80736e-11	-0.606833	0.514	0.777	8.53547e-07	Capza2	AMM6
																3.35396e-08	-0.608033	0.254	0.466	0.000595496	Isca1	AMM6
																3.81539e-09	-0.609051	0.337	0.586	6.77422e-05	Limd2	AMM6
																1.26465e-12	-0.609224	0.604	0.806	2.24538e-08	Syngr2	AMM6
																3.18039e-24	-0.610907	0.944	0.984	5.64678e-20	Rps27rt	AMM6
																3.19438e-10	-0.611026	0.545	0.748	5.67162e-06	Cacna1s	AMM6
																2.23969e-10	-0.616696	0.365	0.647	3.97658e-06	Lbr	AMM6
																4.76986e-24	-0.619982	0.808	0.968	8.46888e-20	Arhgdib	AMM6
																1.28781e-10	-0.62014	0.372	0.631	2.28651e-06	Vasp	AMM6
																1.49532e-09	-0.62504	0.381	0.608	2.65494e-05	Tpm3	AMM6
																2.57037e-13	-0.627415	0.607	0.806	4.5637e-09	Ywhaz	AMM6
																3.32375e-08	-0.629272	0.375	0.602	0.000590133	Gm8186	AMM6
																1.12224e-07	-0.632446	0.325	0.544	0.00199254	Msn	AMM6
																1.63718e-10	-0.63284	0.198	0.456	2.90681e-06	Ctse	AMM6
																2.05159e-07	-0.633288	0.238	0.437	0.0036426	Tra2a	AMM6
																8.68487e-10	-0.633294	0.365	0.589	1.542e-05	Egln2	AMM6
																6.21274e-11	-0.637459	0.557	0.761	1.10307e-06	Ggh	AMM6
																2.9248e-38	-0.639318	0.913	0.987	5.19298e-34	Gm9843	AMM6
																4.08308e-26	-0.643172	0.783	0.919	7.24951e-22	Gm6133	AMM6
																2.40675e-08	-0.643185	0.43	0.67	0.000427318	Hist1h1c	AMM6
																8.89035e-08	-0.643955	0.266	0.485	0.00157848	Mgst1	AMM6
																5.73781e-13	-0.647716	0.087	0.324	1.01875e-08	Apoe	AMM6
																2.23134e-07	-0.648835	0.313	0.508	0.00396174	Pcnp	AMM6
																4.32378e-10	-0.653214	0.325	0.579	7.67686e-06	Prdm1	AMM6
																7.62836e-09	-0.654184	0.254	0.489	0.000135442	AC125149.3	AMM6
																2.79356e-08	-0.661768	0.31	0.524	0.000495996	Cap1	AMM6
																2.28502e-14	-0.667456	0.505	0.757	4.05705e-10	Arpc4	AMM6
																1.68821e-53	-0.671666	1	0.997	2.99742e-49	Camp	AMM6
																3.79774e-15	-0.67785	0.582	0.812	6.74289e-11	Dnaja1	AMM6
																1.11874e-06	-0.67826	0.437	0.599	0.0198632	2310001H17Rik	AMM6
																6.53599e-11	-0.678656	0.384	0.625	1.16046e-06	Fam107b	AMM6
																1.05677e-10	-0.678974	0.786	0.9	1.8763e-06	Ier5	AMM6
																3.7714e-11	-0.683809	0.402	0.647	6.69612e-07	Ywhah	AMM6
																4.85709e-10	-0.684107	0.248	0.511	8.62377e-06	Wdr1	AMM6
																7.37921e-52	-0.685276	0.929	0.997	1.31018e-47	Gm9493	AMM6
																1.77194e-12	-0.687928	0.362	0.644	3.14608e-08	Cox16	AMM6
																3.74558e-16	-0.689745	0.502	0.767	6.65028e-12	Stard5	AMM6
																2.44695e-09	-0.689826	0.402	0.615	4.34456e-05	Btg3	AMM6
																7.7967e-07	-0.691099	0.443	0.602	0.013843	Ubald2	AMM6
																1.69261e-11	-0.698179	0.409	0.667	3.00522e-07	Tagln2	AMM6
																9.31996e-07	-0.69822	0.149	0.314	0.0165476	Alas1	AMM6
																1.41567e-08	-0.698773	0.211	0.453	0.000251353	Mmp9	AMM6
																2.86262e-12	-0.702796	0.542	0.761	5.08259e-08	Cebpb	AMM6
																5.73825e-07	-0.704632	0.183	0.372	0.0101883	Cenpa	AMM6
																2.59143e-08	-0.711329	0.158	0.356	0.000460109	Gm11273	AMM6
																1.84438e-27	-0.717249	0.724	0.926	3.27469e-23	Rpl27-ps3	AMM6
																2.70533e-07	-0.722494	0.164	0.35	0.00480332	Trem3	AMM6
																3.26271e-17	-0.722706	0.529	0.832	5.79295e-13	Actr3	AMM6
																5.86525e-22	-0.733052	0.762	0.929	1.04138e-17	Neat1	AMM6
																9.4659e-20	-0.739719	0.594	0.841	1.68067e-15	Rnaset2b	AMM6
																3.22793e-10	-0.742068	0.424	0.683	5.73118e-06	Cd79a	AMM6
																2.51195e-33	-0.743543	0.994	1	4.45997e-29	H3f3b	AMM6
																1.07605e-10	-0.744758	0.245	0.489	1.91053e-06	Zyx	AMM6
																2.84643e-12	-0.746597	0.232	0.502	5.05383e-08	Anxa2	AMM6
																2.6443e-09	-0.747315	0.269	0.498	4.69496e-05	Clec12a	AMM6
																9.53849e-37	-0.754359	0.923	0.987	1.69356e-32	Lcn2	AMM6
																3.01699e-10	-0.764887	0.142	0.362	5.35667e-06	H2-Eb1	AMM6
																2.47292e-23	-0.773533	0.486	0.838	4.39067e-19	Srgn	AMM6
																7.37264e-13	-0.77368	0.173	0.453	1.30901e-08	Rrm2	AMM6
																5.20504e-44	-0.775744	0.889	0.987	9.24156e-40	Gm8730	AMM6
																7.63171e-12	-0.779399	0.186	0.44	1.35501e-07	Psme2b	AMM6
																3.24402e-08	-0.779484	0.189	0.392	0.000575976	Ptpn6	AMM6
																2.51953e-13	-0.784524	0.39	0.673	4.47342e-09	Cd9	AMM6
																7.18335e-11	-0.787156	0.297	0.55	1.2754e-06	Ptprc	AMM6
																1.03687e-18	-0.787612	0.61	0.845	1.84097e-14	mt-Nd4l	AMM6
																1.69532e-20	-0.790069	0.399	0.777	3.01005e-16	Alox5ap	AMM6
																8.46523e-12	-0.792155	0.186	0.447	1.503e-07	Lrg1	AMM6
																1.6322e-32	-0.79404	0.83	0.984	2.89797e-28	Ubc	AMM6
																7.02055e-28	-0.796543	0.598	0.916	1.2465e-23	Pglyrp1	AMM6
																2.05482e-06	-0.801649	0.44	0.605	0.0364833	Crem	AMM6
																1.56883e-10	-0.803471	0.204	0.453	2.78546e-06	Ncf4	AMM6
																1.71169e-54	-0.8058	0.975	1	3.0391e-50	Hspa8	AMM6
																2.58599e-09	-0.814757	0.136	0.346	4.59143e-05	Ifrd1	AMM6
																2.16747e-16	-0.822229	0.368	0.693	3.84834e-12	Ccnd3	AMM6
																4.20073e-10	-0.826472	0.22	0.456	7.4584e-06	Hnrnph2	AMM6
																8.32779e-09	-0.82678	0.149	0.356	0.00014786	Tfrc	AMM6
																2.22696e-07	-0.830631	0.195	0.382	0.00395397	Cxcr4	AMM6
																4.39836e-10	-0.838535	0.167	0.398	7.80928e-06	H2-T24	AMM6
																3.00868e-16	-0.841416	0.334	0.654	5.34191e-12	Lcp1	AMM6
																1.38914e-11	-0.842022	0.337	0.586	2.46642e-07	Csrnp1	AMM6
																6.72927e-18	-0.844039	0.43	0.744	1.19478e-13	Rnaset2a	AMM6
																3.40854e-44	-0.846003	0.808	0.981	6.05186e-40	Chil3	AMM6
																2.28609e-21	-0.847843	0.582	0.864	4.05895e-17	Tmsb10	AMM6
																1.61104e-07	-0.849934	0.146	0.324	0.0028604	Cyfip2	AMM6
																3.94388e-15	-0.853756	0.362	0.67	7.00235e-11	Lsp1	AMM6
																7.09454e-14	-0.856186	0.297	0.583	1.25964e-09	Slbp	AMM6
																5.69941e-46	-0.858775	0.783	0.971	1.01193e-41	Gm11808	AMM6
																4.97619e-11	-0.859075	0.192	0.447	8.83522e-07	Mxd1	AMM6
																1.01009e-18	-0.863111	0.409	0.718	1.79342e-14	Rpl36-ps3	AMM6
																3.02638e-10	-0.874269	0.211	0.434	5.37334e-06	Snhg9	AMM6
																2.34266e-18	-0.875265	0.387	0.741	4.1594e-14	Sat1	AMM6
																1.16181e-15	-0.877588	0.263	0.602	2.0628e-11	Mmp8	AMM6
																2.81042e-15	-0.881912	0.316	0.631	4.9899e-11	Clk1	AMM6
																2.77974e-09	-0.897653	0.288	0.518	4.93543e-05	H2afx	AMM6
																3.65951e-08	-0.89803	0.136	0.317	0.000649746	Gm10094	AMM6
																3.79787e-14	-0.899771	0.232	0.521	6.74312e-10	Alyref	AMM6
																1.35667e-11	-0.905199	0.192	0.45	2.40877e-07	Ly6c1	AMM6
																6.04691e-79	-0.907397	0.994	1	1.07363e-74	Rpl15	AMM6
																2.80125e-12	-0.908031	0.211	0.489	4.97363e-08	Mcemp1	AMM6
																2.89849e-08	-0.911757	0.161	0.356	0.000514628	Tgfb1	AMM6
																4.86373e-10	-0.911906	0.207	0.437	8.63555e-06	Ccdc68	AMM6
																3.15378e-08	-0.915358	0.167	0.359	0.000559953	Upf3a	AMM6
																3.33382e-08	-0.915983	0.13	0.314	0.000591919	Kpna2	AMM6
																2.25379e-10	-0.915996	0.207	0.437	4.0016e-06	Adpgk	AMM6
																5.37049e-15	-0.916591	0.229	0.537	9.53531e-11	Dstn	AMM6
																2.19625e-12	-0.922599	0.189	0.453	3.89944e-08	Ube2l6	AMM6
																6.92729e-09	-0.923798	0.164	0.366	0.000122994	Gm10053	AMM6
																3.20003e-51	-0.925789	0.975	1	5.68165e-47	Lyz2	AMM6
																4.72086e-18	-0.927249	0.279	0.615	8.38189e-14	Fam49b	AMM6
																2.17875e-36	-0.933831	0.728	0.942	3.86838e-32	Hnrnpa3	AMM6
																2.85182e-27	-0.952641	0.486	0.864	5.0634e-23	Hp	AMM6
																1.81205e-32	-0.954516	0.632	0.9	3.21729e-28	Pkm	AMM6
																1.68781e-12	-0.958151	0.266	0.531	2.9967e-08	Kctd12	AMM6
																3.03434e-23	-0.969511	0.724	0.903	5.38747e-19	Rhob	AMM6
																2.18309e-30	-0.971499	0.669	0.919	3.87608e-26	Pdia4	AMM6
																1.36867e-12	-0.983771	0.121	0.375	2.43007e-08	Ncf1	AMM6
																1.23994e-15	-0.994094	0.969	0.984	2.20151e-11	Jchain	AMM6
																1.26921e-08	-0.994803	0.127	0.314	0.000225348	Rrm1	AMM6
																1.38375e-08	-0.99498	0.127	0.314	0.000245685	Hmgb3	AMM6
																1.06729e-37	-1.00909	0.851	0.974	1.89497e-33	Gm26917	AMM6
																4.00015e-45	-1.01612	0.672	0.926	7.10227e-41	Rpl13-ps3	AMM6
																3.74587e-23	-1.02009	0.681	0.922	6.65079e-19	Junb	AMM6
																6.41477e-17	-1.02719	0.22	0.547	1.13894e-12	Cotl1	AMM6
																2.9351e-07	-1.03251	0.381	0.534	0.00521127	Fosb	AMM6
																2.09869e-24	-1.03283	0.291	0.68	3.72623e-20	H2-Ab1	AMM6
																6.46031e-16	-1.03428	0.22	0.524	1.14703e-11	Rpl7a-ps5	AMM6
																4.91036e-11	-1.03886	0.124	0.353	8.71835e-07	Cebpe	AMM6
																1.55106e-28	-1.04167	0.632	0.926	2.75391e-24	Hmgb2	AMM6
																3.045e-30	-1.04913	0.492	0.822	5.40639e-26	Usp50	AMM6
																7.02177e-10	-1.05101	0.124	0.33	1.24671e-05	Chil1	AMM6
																1.70239e-41	-1.05881	0.539	0.913	3.02259e-37	Rpl9-ps6	AMM6
																5.80621e-19	-1.06242	0.186	0.54	1.03089e-14	Laptm5	AMM6
																8.19761e-37	-1.06487	0.545	0.883	1.45549e-32	Rps18-ps3	AMM6
																2.03693e-13	-1.06833	0.105	0.353	3.61657e-09	Fcgr3	AMM6
																1.21264e-23	-1.07115	0.319	0.718	2.15305e-19	Ifitm6	AMM6
																3.3248e-13	-1.07167	0.372	0.615	5.90318e-09	Dnajb1	AMM6
																1.781e-17	-1.07473	0.235	0.557	3.16217e-13	Gclm	AMM6
																1.61453e-11	-1.0778	0.204	0.447	2.86659e-07	Tmx4	AMM6
																2.70178e-16	-1.08354	0.266	0.573	4.79701e-12	Ypel2	AMM6
																4.73401e-64	-1.08539	0.87	0.981	8.40524e-60	Rpl10-ps3	AMM6
																4.74861e-08	-1.09049	0.161	0.343	0.000843116	Ptprcap	AMM6
																1.35643e-37	-1.09528	0.573	0.887	2.40835e-33	Elane	AMM6
																4.57518e-10	-1.09551	0.17	0.392	8.12324e-06	Clec4a2	AMM6
																3.17754e-43	-1.09555	0.57	0.913	5.64172e-39	Gm10036	AMM6
																1.51878e-19	-1.09635	0.238	0.573	2.6966e-15	Phpt1	AMM6
																4.64015e-26	-1.09672	0.294	0.715	8.23859e-22	Zfp36l2	AMM6
																2.55002e-15	-1.10063	0.161	0.453	4.52756e-11	Gm10320	AMM6
																7.77036e-15	-1.10535	0.18	0.466	1.37963e-10	Lmnb1	AMM6
																7.19196e-12	-1.10843	0.161	0.401	1.27693e-07	Trim25	AMM6
																9.44344e-13	-1.11494	0.183	0.44	1.67668e-08	Stk17b	AMM6
																3.02828e-12	-1.12254	0.164	0.414	5.37672e-08	G6pdx	AMM6
																1.56386e-10	-1.13189	0.093	0.301	2.77664e-06	Cd82	AMM6
																4.83781e-18	-1.14649	0.158	0.479	8.58954e-14	Ms4a3	AMM6
																5.88057e-12	-1.14984	0.093	0.317	1.04409e-07	Mcm7	AMM6
																4.03922e-17	-1.16402	0.17	0.485	7.17163e-13	Lta4h	AMM6
																1.73459e-11	-1.17092	0.17	0.408	3.07977e-07	Cd63	AMM6
																1.77417e-15	-1.17222	0.291	0.576	3.15004e-11	Ppp1r15a	AMM6
																8.98354e-20	-1.17705	0.288	0.608	1.59503e-15	Cped1	AMM6
																3.30158e-15	-1.19332	0.096	0.369	5.86196e-11	Per1	AMM6
																3.42175e-17	-1.19904	0.155	0.463	6.07531e-13	Gm10250	AMM6
																1.65666e-13	-1.204	0.099	0.343	2.9414e-09	Gm26870	AMM6
																1.03501e-32	-1.20547	0.307	0.751	1.83766e-28	Prtn3	AMM6
																7.54518e-14	-1.20839	0.074	0.314	1.33965e-09	Ctsc	AMM6
																3.26863e-21	-1.20927	0.211	0.595	5.80344e-17	Serpinb1a	AMM6
																3.96923e-12	-1.21114	0.111	0.343	7.04737e-08	Gstm1	AMM6
																7.4309e-31	-1.21553	0.567	0.871	1.31936e-26	Nfkbia	AMM6
																1.75278e-39	-1.22511	0.455	0.874	3.11206e-35	Anxa1	AMM6
																4.4221e-65	-1.22598	1	0.997	7.85144e-61	Ngp	AMM6
																5.9686e-09	-1.23049	0.211	0.395	0.000105973	Filip1	AMM6
																5.05388e-19	-1.23116	0.096	0.408	8.97316e-15	H2-Aa	AMM6
																7.04792e-13	-1.25847	0.139	0.385	1.25136e-08	Hmga1	AMM6
																1.00934e-14	-1.26344	0.108	0.372	1.79208e-10	Emb	AMM6
																1.81695e-27	-1.26904	0.303	0.696	3.22599e-23	Eno1	AMM6
																2.23192e-13	-1.27789	0.142	0.398	3.96278e-09	Adrb2	AMM6
																1.27233e-19	-1.28619	0.161	0.502	2.25902e-15	Cd177	AMM6
																4.36991e-21	-1.30456	0.663	0.867	7.75877e-17	Ier2	AMM6
																1.85792e-51	-1.3132	0.755	0.958	3.29874e-47	Pfn1	AMM6
																7.03136e-12	-1.33726	0.121	0.346	1.24842e-07	Tsc22d1	AMM6
																1.03982e-16	-1.34794	0.161	0.46	1.8462e-12	Gm10709	AMM6
																1.06182e-83	-1.35145	0.95	0.994	1.88526e-79	Gm10073	AMM6
																3.83713e-31	-1.35811	0.214	0.663	6.81282e-27	Ctsg	AMM6
																2.8911e-13	-1.38003	0.096	0.337	5.13314e-09	Ctsh	AMM6
																1.98842e-16	-1.3816	0.136	0.424	3.53043e-12	Rgs2	AMM6
																3.09567e-80	-1.38208	0.985	1	5.49636e-76	Gm10076	AMM6
																2.27225e-60	-1.38259	0.743	0.987	4.03438e-56	Ltf	AMM6
																1.33725e-20	-1.43564	0.121	0.456	2.37429e-16	Nkg7	AMM6
																2.7275e-13	-1.45026	0.084	0.32	4.84267e-09	Sesn1	AMM6
																1.40716e-26	-1.45634	0.214	0.631	2.49841e-22	Btg1	AMM6
																1.78329e-16	-1.46051	0.099	0.375	3.16623e-12	Sell	AMM6
																8.08879e-45	-1.47109	0.437	0.854	1.43616e-40	Gm10020	AMM6
																1.88932e-45	-1.48185	0.48	0.883	3.35449e-41	Zfp36	AMM6
																1.05744e-12	-1.48699	0.102	0.333	1.87749e-08	Dusp5	AMM6
																1.47958e-14	-1.48702	0.08	0.327	2.62699e-10	Gm6563	AMM6
																1.63095e-17	-1.49409	0.108	0.401	2.89575e-13	Gm8797	AMM6
																1.9386e-23	-1.51956	0.656	0.88	3.44199e-19	Jun	AMM6
																1.54182e-13	-1.5321	0.087	0.324	2.7375e-09	Plcd3	AMM6
																9.10681e-26	-1.53458	0.146	0.537	1.61691e-21	Bloc1s1	AMM6
																1.61779e-34	-1.54566	0.223	0.689	2.87238e-30	Phb	AMM6
																1.43869e-24	-1.56307	0.136	0.511	2.55439e-20	Rpl13a-ps1	AMM6
																4.99572e-13	-1.58038	0.099	0.327	8.8699e-09	Lgals9	AMM6
																2.87163e-41	-1.59425	0.39	0.822	5.09859e-37	Tsc22d3	AMM6
																1.01353e-54	-1.6282	0.381	0.913	1.79952e-50	Hmgn2	AMM6
																4.63941e-32	-1.6427	0.146	0.595	8.23727e-28	Gsr	AMM6
																1.65456e-15	-1.66477	0.074	0.324	2.93768e-11	Dynlt1c	AMM6
																2.03253e-43	-1.69988	0.251	0.77	3.60875e-39	Grcc10	AMM6
																4.00564e-22	-1.70076	0.087	0.43	7.11202e-18	Dek	AMM6
																5.51115e-16	-1.72777	0.071	0.327	9.78505e-12	Nutf2	AMM6
																5.78912e-39	-1.79268	0.638	0.926	1.02786e-34	Fos	AMM6
																4.70065e-28	-1.80328	0.214	0.608	8.34601e-24	Klf6	AMM6
																1.74688e-17	-1.80996	0.065	0.337	3.10159e-13	Hdc	AMM6
																1.02765e-60	-1.82642	0.353	0.883	1.82459e-56	Mpo	AMM6
																1.43236e-21	-1.91231	0.077	0.398	2.54315e-17	F630028O10Rik	AMM6
																2.4819e-20	-1.91327	0.071	0.375	4.40662e-16	Gadd45a	AMM6
																1.1872e-21	-1.91896	0.087	0.401	2.10788e-17	Gins1	AMM6
																4.62789e-19	-1.93588	0.077	0.366	8.21681e-15	Nfkbiz	AMM6
																1.46725e-62	-1.98123	0.415	0.9	2.6051e-58	Gstp1	AMM6
																6.97167e-21	-1.98553	0.099	0.414	1.23782e-16	Lars2	AMM6
																2.51884e-19	-2.00367	0.053	0.333	4.4722e-15	Gm10800	AMM6
																3.25559e-68	-2.02982	0.328	0.903	5.78031e-64	AY036118	AMM6
																2.05173e-59	-2.04895	0.375	0.893	3.64285e-55	Hbb-bt	AMM6
																2.58366e-19	-2.06608	0.062	0.346	4.58729e-15	Plaur	AMM6
																5.16028e-21	-2.07163	0.037	0.324	9.16207e-17	Tsix	AMM6
																1.04354e-62	-2.15867	0.48	0.916	1.8528e-58	Hba-a1	AMM6
																9.27934e-31	-2.26119	0.248	0.683	1.64755e-26	Hba-a2	AMM6
																2.18628e-22	-2.26363	0.025	0.32	3.88173e-18	Atp6v0c	AMM6
																2.85083e-43	-2.26796	0.09	0.612	5.06166e-39	Car1	AMM6
																2.41991e-28	-2.30978	0.084	0.469	4.29654e-24	G0s2	AMM6
																6.94704e-58	-2.43378	0.195	0.777	1.23345e-53	Gm10116	AMM6
																7.7403e-56	-2.43413	0.232	0.796	1.37429e-51	Klf2	AMM6
																6.67353e-43	-2.46736	0.136	0.638	1.18489e-38	Egr1	AMM6
																1.66125e-87	-2.47437	0.613	0.987	2.94955e-83	Hbb-bs	AMM6
																3.69834e-37	-2.49131	0.149	0.621	6.56639e-33	Hist1h2ap	AMM6
																9.64931e-37	-2.50973	0.074	0.531	1.71323e-32	Fcnb	AMM6
																1.82438e-41	-2.54162	0.074	0.566	3.23919e-37	Pgk1	AMM6
																3.1969e-24	-2.57263	0.037	0.353	5.67609e-20	Gm17275	AMM6
																2.15592e-32	-2.65555	0.071	0.485	3.82784e-28	Cd69	AMM6
																1.38172e-93	-2.77263	0.82	0.994	2.45324e-89	Uba52	AMM6
																1.77115e-22	-2.79144	0.065	0.379	3.14467e-18	Hspa1a	AMM6
																4.07786e-64	-2.91395	0.071	0.735	7.24025e-60	Car2	AMM6
																1.53777e-70	-2.95301	0.588	0.958	2.73031e-66	mt-Atp8	AMM6
																5.33792e-76	-3.06778	0.291	0.909	9.47748e-72	Nme2	AMM6
																4.94431e-67	-3.36658	0.09	0.757	8.77863e-63	Dusp1	AMM6
																3.76155e-59	-3.5657	0.084	0.696	6.67863e-55	Hist2h2aa1	AMM6
																5.39086e-31	-4.37328	0.006	0.362	9.57147e-27	Cxcl2	AMM6
																1.44514e-46	-4.86044	0.006	0.505	2.56585e-42	Gm26825	AMM6
																1.60679e-09	1.55712	0.387	0.21	2.85286e-05	Socs2	AMM7
																4.88463e-09	1.42792	0.361	0.184	8.67266e-05	Hes1	AMM7
																5.40274e-29	1.04121	0.858	0.612	9.59256e-25	Irf4	AMM7
																1.42285e-14	1.03748	0.606	0.388	2.52627e-10	Map3k1	AMM7
																5.75873e-09	0.91804	0.484	0.317	0.000102246	Mbd2	AMM7
																1.70272e-15	0.900369	0.719	0.54	3.02318e-11	Pou2f2	AMM7
																3.246e-19	0.842919	0.806	0.612	5.76328e-15	Dennd5b	AMM7
																1.24087e-08	0.808959	0.568	0.44	0.000220317	Csf2rb	AMM7
																1.83836e-54	0.786531	0.997	0.99	3.26401e-50	mt-Nd2	AMM7
																4.21386e-16	0.77034	0.797	0.638	7.48171e-12	Bmi1	AMM7
																6.706e-09	0.759645	0.571	0.43	0.000119065	Bhlhe41	AMM7
																1.57481e-59	0.753738	1	1	2.79608e-55	MYC	AMM7
																1.20246e-06	0.741958	0.435	0.301	0.0213497	Ppp2cb	AMM7
																1.15456e-18	0.736805	0.829	0.683	2.04992e-14	Tcf4	AMM7
																1.51727e-06	0.72455	0.477	0.359	0.0269391	Mgll	AMM7
																4.87119e-30	0.715237	0.948	0.854	8.64879e-26	Pou2af1	AMM7
																5.27474e-36	0.693463	0.99	0.935	9.3653e-32	mt-Nd3	AMM7
																2.16631e-07	0.671085	0.674	0.583	0.00384628	Kcnq1ot1	AMM7
																4.43628e-07	0.662776	0.497	0.359	0.00787661	Mid1	AMM7
																2.18416e-12	0.604584	0.777	0.67	3.87798e-08	Mgat1	AMM7
																2.06041e-14	0.583833	0.874	0.796	3.65826e-10	Ppp1r14b	AMM7
																9.58581e-14	0.567195	0.884	0.809	1.70196e-09	Chst1	AMM7
																6.671e-33	0.557888	0.981	0.964	1.18444e-28	Mtdh	AMM7
																7.32276e-22	0.548973	0.968	0.919	1.30016e-17	Ost4	AMM7
																2.31376e-08	0.537042	0.697	0.528	0.000410807	B930036N10Rik	AMM7
																4.09792e-09	0.53612	0.771	0.702	7.27585e-05	Prr5	AMM7
																3.71566e-07	0.532613	0.703	0.663	0.00659715	Man1b1	AMM7
																2.62442e-07	0.517123	0.729	0.647	0.00465966	Syvn1	AMM7
																1.95928e-07	0.514859	0.674	0.583	0.0034787	Fndc3b	AMM7
																1.71908e-41	0.508583	0.997	1	3.05223e-37	mt-Nd1	AMM7
																5.39685e-07	0.501768	0.684	0.573	0.00958211	Cdc34	AMM7
																5.39436e-15	-0.502024	0.81	0.971	9.57769e-11	Actg1	AMM7
																4.00884e-18	-0.503785	0.8	0.955	7.11769e-14	Prdx2	AMM7
																9.35152e-08	-0.505263	0.371	0.608	0.00166036	Tpm3	AMM7
																2.00886e-09	-0.508128	0.403	0.673	3.56673e-05	Ebp	AMM7
																1.67007e-07	-0.508336	0.352	0.583	0.00296521	Med28	AMM7
																4.48947e-14	-0.508368	0.726	0.896	7.97105e-10	Rhoa	AMM7
																5.98687e-08	-0.511238	0.432	0.693	0.00106297	Tmem33	AMM7
																2.75807e-09	-0.512336	0.365	0.644	4.89695e-05	Fdps	AMM7
																5.55598e-09	-0.512417	0.281	0.544	9.86465e-05	Oat	AMM7
																8.11521e-09	-0.513361	0.403	0.67	0.000144086	Mrpl21	AMM7
																5.16403e-09	-0.514223	0.329	0.599	9.16874e-05	Ddx39	AMM7
																2.45465e-09	-0.514561	0.513	0.757	4.35824e-05	2021-09-01	AMM7
																1.72075e-07	-0.515667	0.158	0.359	0.00305519	Upf3a	AMM7
																1.60834e-15	-0.517528	0.681	0.919	2.8556e-11	Cd47	AMM7
																1.29963e-07	-0.518688	0.29	0.534	0.00230749	Snrpa1	AMM7
																6.09023e-07	-0.518705	0.277	0.508	0.0108132	Taf13	AMM7
																6.20604e-19	-0.521397	0.771	0.932	1.10188e-14	Eif3g	AMM7
																2.95645e-08	-0.522948	0.358	0.615	0.000524917	Magoh	AMM7
																5.18019e-17	-0.523154	0.758	0.919	9.19743e-13	Hnrnpk	AMM7
																6.6044e-14	-0.523304	0.584	0.858	1.17261e-09	Tubb5	AMM7
																8.59018e-23	-0.52388	0.835	0.971	1.52519e-18	Cdc42	AMM7
																7.51427e-10	-0.524174	0.974	0.994	1.33416e-05	Cd52	AMM7
																1.37263e-10	-0.524534	0.416	0.696	2.43711e-06	Lgmn	AMM7
																8.36959e-12	-0.524613	0.455	0.764	1.48602e-07	Idh3g	AMM7
																3.16359e-14	-0.525207	0.732	0.935	5.61696e-10	Taldo1	AMM7
																3.98014e-07	-0.525321	0.261	0.485	0.00706674	Ppp6c	AMM7
																3.86612e-13	-0.525838	0.532	0.79	6.86429e-09	Glmp	AMM7
																1.6552e-06	-0.526653	0.181	0.375	0.0293881	Glod4	AMM7
																1.12858e-26	-0.52686	0.91	0.987	2.00379e-22	Atp5b	AMM7
																2.50601e-06	-0.527219	0.226	0.424	0.0444942	Inpp5d	AMM7
																7.5077e-08	-0.527974	0.142	0.346	0.00133299	Mgst2	AMM7
																4.37817e-07	-0.528574	0.126	0.304	0.00777344	H2-Q6	AMM7
																4.53518e-09	-0.52863	0.532	0.748	8.05221e-05	Cacna1s	AMM7
																2.20476e-06	-0.529646	0.174	0.356	0.0391454	Gm11273	AMM7
																1.3148e-06	-0.530724	0.223	0.424	0.0233442	Trp53	AMM7
																2.03268e-13	-0.534349	0.574	0.848	3.60902e-09	Ostf1	AMM7
																2.81687e-08	-0.534575	0.39	0.634	0.000500135	Pdcd6	AMM7
																7.19193e-07	-0.534604	0.277	0.495	0.0127693	Vps29	AMM7
																1.28869e-06	-0.53505	0.368	0.595	0.0228807	Fam103a1	AMM7
																5.01579e-17	-0.535163	0.752	0.913	8.90554e-13	Aldoa	AMM7
																9.21105e-07	-0.53528	0.377	0.602	0.0163542	Tmx1	AMM7
																1.49103e-08	-0.536093	0.345	0.602	0.000264733	Ccnl1	AMM7
																6.82676e-12	-0.537035	0.797	0.913	1.21209e-07	Slamf7	AMM7
																1.48753e-06	-0.537882	0.274	0.485	0.026411	Pgrmc1	AMM7
																4.50527e-08	-0.53937	0.335	0.583	0.00079991	Mcts1	AMM7
																5.35519e-36	-0.541519	0.971	1	9.50814e-32	Spcs2	AMM7
																1.14654e-07	-0.541957	0.203	0.424	0.00203568	Nxt1	AMM7
																9.35431e-08	-0.542157	0.245	0.476	0.00166086	Hmbs	AMM7
																5.95756e-11	-0.542386	0.435	0.715	1.05776e-06	Polr2g	AMM7
																2.27111e-07	-0.544242	0.297	0.528	0.00403235	Smim14	AMM7
																4.18164e-09	-0.549226	0.319	0.589	7.4245e-05	Mapre1	AMM7
																2.8094e-09	-0.55148	0.377	0.647	4.98809e-05	Lbr	AMM7
																3.32147e-15	-0.552904	0.913	0.968	5.89726e-11	Herpud1	AMM7
																1.0915e-18	-0.55379	0.481	0.828	1.93795e-14	Plac8	AMM7
																4.4919e-09	-0.554033	0.319	0.605	7.97538e-05	Chmp5	AMM7
																8.43535e-07	-0.554099	0.165	0.356	0.014977	Elovl1	AMM7
																1.3012e-14	-0.555236	0.587	0.854	2.31029e-10	Etfb	AMM7
																3.43168e-07	-0.557051	0.21	0.424	0.00609294	Tmc6	AMM7
																9.84742e-09	-0.557376	0.839	0.903	0.000174841	Rhob	AMM7
																5.31935e-08	-0.558417	0.355	0.592	0.00094445	Hibadh	AMM7
																3.80503e-07	-0.559876	0.329	0.563	0.00675582	Rtfdc1	AMM7
																3.891e-11	-0.562463	0.468	0.725	6.90847e-07	Tonsl	AMM7
																2.03051e-15	-0.562821	0.616	0.877	3.60516e-11	Psmb2	AMM7
																7.6603e-17	-0.562941	0.674	0.913	1.36009e-12	Gm10036	AMM7
																2.62885e-06	-0.562956	0.184	0.372	0.0466753	Smndc1	AMM7
																2.67173e-06	-0.563005	0.319	0.508	0.0474365	Pcnp	AMM7
																2.08097e-08	-0.567735	0.206	0.443	0.000369477	Gpsm3	AMM7
																2.1891e-07	-0.568435	0.258	0.489	0.00388675	Ogfod3	AMM7
																2.38198e-12	-0.570642	0.523	0.767	4.22921e-08	Tbcb	AMM7
																2.01426e-09	-0.572216	0.355	0.628	3.57631e-05	Ech1	AMM7
																6.73405e-12	-0.573067	0.503	0.78	1.19563e-07	Fundc2	AMM7
																5.70472e-15	-0.57338	0.535	0.841	1.01287e-10	Capg	AMM7
																3.01712e-07	-0.574016	0.39	0.589	0.0053569	Egln2	AMM7
																9.7816e-11	-0.57457	0.426	0.693	1.73672e-06	Hagh	AMM7
																1.60651e-07	-0.574606	0.306	0.521	0.00285236	Atp6v1d	AMM7
																7.77494e-08	-0.574699	0.497	0.725	0.00138044	Ctsw	AMM7
																1.65871e-06	-0.575061	0.158	0.343	0.0294503	Prkag1	AMM7
																3.40788e-11	-0.575087	0.365	0.667	6.05069e-07	Psmc4	AMM7
																4.54536e-32	-0.575145	0.971	0.997	8.07029e-28	Tmbim6	AMM7
																5.94491e-13	-0.576626	0.519	0.799	1.05552e-08	Atp6ap1	AMM7
																1.21111e-08	-0.57804	0.297	0.557	0.000215032	Snx6	AMM7
																1.37616e-11	-0.578273	0.329	0.65	2.44338e-07	Adrm1	AMM7
																1.08098e-12	-0.578542	0.897	0.964	1.91929e-08	Mzb1	AMM7
																1.61054e-06	-0.582068	0.413	0.615	0.0285952	Btg3	AMM7
																3.60816e-10	-0.583163	0.432	0.741	6.40628e-06	Stmn1	AMM7
																1.05296e-08	-0.583457	0.345	0.592	0.000186953	Eif4e	AMM7
																4.97007e-07	-0.584307	0.219	0.427	0.00882436	Dnajc9	AMM7
																1.64368e-13	-0.585218	0.49	0.793	2.91835e-09	Psmd7	AMM7
																4.2195e-17	-0.585476	0.697	0.939	7.49173e-13	Sh3bgrl3	AMM7
																3.90432e-09	-0.586717	0.21	0.456	6.93212e-05	Asah1	AMM7
																5.57336e-07	-0.587689	0.365	0.573	0.00989549	Ypel2	AMM7
																4.61511e-17	-0.58818	0.616	0.89	8.19412e-13	Sap18	AMM7
																1.93e-09	-0.58831	0.323	0.586	3.42672e-05	Glo1	AMM7
																8.07876e-11	-0.58967	0.41	0.693	1.43438e-06	Cacybp	AMM7
																5.40542e-08	-0.589728	0.203	0.43	0.000959732	S100a1	AMM7
																3.66217e-12	-0.589814	0.413	0.696	6.50218e-08	Ndufv1	AMM7
																1.55528e-15	-0.589863	0.623	0.896	2.76139e-11	Sumo1	AMM7
																4.49962e-08	-0.590417	0.265	0.495	0.000798907	Rbbp7	AMM7
																8.89103e-10	-0.592628	0.358	0.644	1.5786e-05	Commd1	AMM7
																4.3528e-21	-0.593032	0.732	0.922	7.7284e-17	Mdh1	AMM7
																4.72512e-08	-0.593955	0.219	0.434	0.000838945	Snhg9	AMM7
																2.07597e-10	-0.595728	0.232	0.508	3.68589e-06	Fuca2	AMM7
																3.09054e-11	-0.596549	0.394	0.667	5.48725e-07	S100a13	AMM7
																1.21388e-12	-0.596876	0.471	0.757	2.15524e-08	Arpc4	AMM7
																1.42935e-08	-0.598676	0.203	0.437	0.000253782	Mecr	AMM7
																3.54719e-07	-0.598697	0.135	0.324	0.00629804	Dpcd	AMM7
																9.23515e-13	-0.600477	0.487	0.793	1.6397e-08	Clic1	AMM7
																8.19838e-23	-0.601288	0.871	0.994	1.45562e-18	Cd24a	AMM7
																9.70163e-07	-0.602431	0.148	0.33	0.0172252	Nt5c3	AMM7
																3.22725e-13	-0.603011	0.487	0.767	5.72997e-09	Bcas2	AMM7
																9.57282e-10	-0.603591	0.371	0.631	1.69965e-05	Psmd13	AMM7
																4.81694e-17	-0.604065	0.645	0.883	8.55247e-13	Tecr	AMM7
																1.04134e-13	-0.604341	0.597	0.822	1.84889e-09	Usp50	AMM7
																1.06499e-16	-0.606708	0.658	0.883	1.89089e-12	Rps18-ps3	AMM7
																2.50066e-10	-0.607912	0.432	0.689	4.43992e-06	Sarnp	AMM7
																4.9173e-08	-0.608363	0.197	0.424	0.000873066	Tiprl	AMM7
																8.5411e-08	-0.609464	0.403	0.608	0.00151647	Cped1	AMM7
																4.89819e-12	-0.611677	0.519	0.812	8.69674e-08	Msrb1	AMM7
																4.97577e-09	-0.611983	0.245	0.482	8.83448e-05	Rgs10	AMM7
																1.03456e-09	-0.613492	0.439	0.683	1.83687e-05	Anp32a	AMM7
																1.56811e-10	-0.613714	0.358	0.638	2.78419e-06	2021-09-07	AMM7
																4.7279e-13	-0.614881	0.342	0.686	8.39438e-09	Arl6ip1	AMM7
																5.66987e-32	-0.614952	0.961	1	1.00668e-27	H2-D1	AMM7
																1.29736e-07	-0.616035	0.177	0.388	0.00230347	Gnptg	AMM7
																8.15153e-16	-0.616597	0.532	0.819	1.4473e-11	Psma6	AMM7
																2.87929e-13	-0.6187	0.471	0.767	5.11218e-09	Stard5	AMM7
																1.84048e-53	-0.622745	0.984	1	3.26777e-49	Rpl15	AMM7
																1.35702e-09	-0.632161	0.335	0.612	2.40939e-05	Skap2	AMM7
																7.47835e-20	-0.633763	0.713	0.948	1.32778e-15	Prdx5	AMM7
																1.00351e-07	-0.635667	0.294	0.521	0.00178173	Zwint	AMM7
																3.9298e-08	-0.635815	0.203	0.443	0.000697735	Ifi35	AMM7
																1.89766e-06	-0.637151	0.132	0.304	0.0336929	Tdp2	AMM7
																2.31835e-16	-0.637417	0.484	0.819	4.11622e-12	Psma1	AMM7
																8.39147e-09	-0.639332	0.197	0.43	0.000148991	Rab1b	AMM7
																1.56517e-06	-0.641111	0.248	0.45	0.0277897	S100a10	AMM7
																3.34402e-12	-0.641405	0.248	0.563	5.93731e-08	Icam2	AMM7
																2.43411e-06	-0.642897	0.158	0.337	0.0432176	Psmd5	AMM7
																5.81718e-28	-0.645496	0.755	0.977	1.03284e-23	Psmb6	AMM7
																1.1399e-06	-0.647566	0.181	0.366	0.020239	Nfkbiz	AMM7
																3.51525e-27	-0.649969	0.865	0.968	6.24134e-23	Cd81	AMM7
																3.57249e-22	-0.650242	0.797	0.955	6.34296e-18	Rac2	AMM7
																1.21154e-11	-0.650377	0.526	0.761	2.15108e-07	Cebpb	AMM7
																9.03385e-09	-0.65165	0.158	0.366	0.000160396	Nipsnap3b	AMM7
																4.7078e-07	-0.652225	0.174	0.369	0.0083587	Diablo	AMM7
																1.86253e-15	-0.652459	0.519	0.816	3.30693e-11	Capns1	AMM7
																9.19511e-08	-0.65361	0.229	0.45	0.00163259	Lypla1	AMM7
																2.89683e-13	-0.653912	0.306	0.631	5.14333e-09	Clk1	AMM7
																1.49396e-41	-0.658357	0.984	1	2.65253e-37	Hspa8	AMM7
																9.64258e-20	-0.660332	0.597	0.896	1.71204e-15	Arpc3	AMM7
																9.02732e-08	-0.662624	0.19	0.408	0.0016028	Hacd2	AMM7
																1.84476e-10	-0.664142	0.3	0.57	3.27537e-06	Ass1	AMM7
																8.88973e-11	-0.665757	0.342	0.618	1.57837e-06	Ufd1l	AMM7
																1.50287e-07	-0.666352	0.187	0.395	0.00266835	Cyb561d2	AMM7
																3.95841e-08	-0.667653	0.271	0.489	0.000702815	Csrp1	AMM7
																4.38364e-29	-0.669157	0.984	1	7.78316e-25	H3f3b	AMM7
																2.69861e-11	-0.669343	0.342	0.641	4.79139e-07	Glrx	AMM7
																1.72615e-07	-0.669505	0.187	0.398	0.00306478	H2-T24	AMM7
																5.9899e-30	-0.672184	0.994	0.994	1.06351e-25	Cd74	AMM7
																5.03709e-07	-0.673152	0.174	0.366	0.00894334	Gm10053	AMM7
																2.24974e-07	-0.673608	0.174	0.372	0.00399442	Cenpa	AMM7
																1.30742e-11	-0.674348	0.268	0.55	2.32132e-07	Elavl1	AMM7
																5.92691e-09	-0.674552	0.187	0.424	0.000105232	As3mt	AMM7
																6.66937e-13	-0.675246	0.39	0.693	1.18415e-08	Ccnd3	AMM7
																3.11901e-14	-0.675772	0.332	0.654	5.5378e-10	Lcp1	AMM7
																8.81767e-08	-0.677582	0.135	0.327	0.00156558	2700029M09Rik	AMM7
																6.32198e-39	-0.677786	0.971	0.974	1.12247e-34	Prdx4	AMM7
																8.20175e-10	-0.678668	0.239	0.502	1.45622e-05	C1d	AMM7
																1.39562e-22	-0.679975	0.632	0.913	2.47793e-18	Rpl9-ps6	AMM7
																1.6701e-26	-0.680784	0.761	0.926	2.96526e-22	Rpl13-ps3	AMM7
																7.98715e-12	-0.682633	0.248	0.524	1.41812e-07	Cap1	AMM7
																2.05002e-07	-0.683677	0.148	0.343	0.00363981	Myh9	AMM7
																2.14232e-32	-0.6848	0.932	0.968	3.8037e-28	Pon3	AMM7
																6.72875e-09	-0.685123	0.116	0.324	0.000119469	Apoe	AMM7
																1.12363e-07	-0.685575	0.145	0.343	0.00199501	Idh3a	AMM7
																8.93278e-16	-0.685855	0.539	0.812	1.58601e-11	Dnaja1	AMM7
																3.09737e-16	-0.685947	0.79	0.948	5.49938e-12	Hmgb1	AMM7
																2.50804e-06	-0.687604	0.194	0.382	0.0445303	Hes6	AMM7
																8.1926e-10	-0.691505	0.248	0.498	1.4546e-05	Ak6	AMM7
																1.90427e-13	-0.691558	0.7	0.883	3.38103e-09	Wfdc21	AMM7
																1.74108e-07	-0.695315	0.142	0.333	0.00309128	Prpf38a	AMM7
																2.54313e-11	-0.695753	0.171	0.44	4.51533e-07	Psme2b	AMM7
																7.80392e-08	-0.696305	0.174	0.385	0.00138559	Alg3	AMM7
																8.26617e-11	-0.698628	0.326	0.608	1.46766e-06	Wdr61	AMM7
																7.91443e-08	-0.69955	0.171	0.379	0.00140521	Hcls1	AMM7
																5.63286e-07	-0.70114	0.19	0.385	0.0100011	Fen1	AMM7
																9.1967e-15	-0.702829	0.519	0.77	1.63287e-10	Ada	AMM7
																2.83186e-12	-0.703311	0.316	0.621	5.02797e-08	Prmt1	AMM7
																1.93579e-33	-0.703454	0.829	0.981	3.43699e-29	Prdx1	AMM7
																6.72235e-16	-0.704052	0.342	0.699	1.19355e-11	Aga	AMM7
																2.01552e-16	-0.706379	0.348	0.715	3.57855e-12	Ndufa9	AMM7
																3.3089e-12	-0.711556	0.326	0.625	5.87495e-08	Fam107b	AMM7
																9.09895e-14	-0.717773	0.152	0.456	1.61552e-09	2810417H13Rik	AMM7
																1.12224e-08	-0.718761	0.174	0.401	0.000199254	Atg101	AMM7
																1.11562e-13	-0.720524	0.265	0.579	1.98078e-09	Rbbp4	AMM7
																1.20476e-15	-0.720965	0.361	0.712	2.13904e-11	Tuba4a	AMM7
																5.3118e-07	-0.722125	0.142	0.324	0.00943109	Plcd3	AMM7
																3.02817e-08	-0.722201	0.119	0.314	0.000537652	Arrb2	AMM7
																4.5941e-12	-0.72259	0.2	0.492	8.15682e-08	Eci1	AMM7
																2.21711e-14	-0.723666	0.465	0.738	3.93649e-10	Cr1l	AMM7
																1.12333e-23	-0.725725	0.6	0.893	1.99446e-19	Tmbim4	AMM7
																1.12095e-17	-0.726365	0.545	0.858	1.99025e-13	Coro1a	AMM7
																3.10831e-53	-0.72729	0.997	1	5.5188e-49	Ubb	AMM7
																1.26012e-13	-0.727748	0.332	0.644	2.23733e-09	Cox16	AMM7
																1.12493e-06	-0.729777	0.132	0.301	0.0199731	Efhd2	AMM7
																5.10699e-07	-0.731937	0.239	0.437	0.00906747	Ccdc68	AMM7
																1.41068e-10	-0.735036	0.242	0.511	2.50467e-06	Wdr1	AMM7
																1.58294e-10	-0.735694	0.213	0.482	2.81051e-06	Pgd	AMM7
																8.69746e-51	-0.735838	1	1	1.54423e-46	S100a9	AMM7
																7.11703e-19	-0.736308	0.497	0.832	1.26363e-14	Actr3	AMM7
																6.74596e-11	-0.739535	0.206	0.479	1.19774e-06	Vim	AMM7
																4.61614e-08	-0.740196	0.168	0.375	0.000819595	Gyg	AMM7
																1.8892e-19	-0.741548	0.558	0.825	3.35427e-15	Lamp2	AMM7
																1.05382e-12	-0.74214	0.329	0.634	1.87107e-08	Cnp	AMM7
																2.18408e-09	-0.742652	0.123	0.337	3.87783e-05	Ankrd10	AMM7
																5.87025e-13	-0.745498	0.268	0.573	1.04226e-08	Phpt1	AMM7
																1.96844e-12	-0.747495	0.245	0.547	3.49497e-08	Arl6ip5	AMM7
																3.00194e-11	-0.751257	0.171	0.437	5.32994e-07	Tra2a	AMM7
																1.31289e-12	-0.754131	0.265	0.586	2.33103e-08	Sri	AMM7
																2.98042e-42	-0.756363	0.897	0.981	5.29173e-38	Rpl10-ps3	AMM7
																1.09729e-09	-0.761606	0.384	0.638	1.94824e-05	Shisa5	AMM7
																6.61442e-21	-0.765428	0.506	0.841	1.17439e-16	Rnaset2b	AMM7
																1.1599e-14	-0.765961	0.323	0.657	2.05941e-10	Vdac3	AMM7
																1.65835e-09	-0.767592	0.158	0.392	2.94439e-05	Ptpn6	AMM7
																5.27312e-19	-0.76934	0.365	0.751	9.36243e-15	Vmp1	AMM7
																8.87366e-09	-0.769624	0.229	0.466	0.000157552	Pdcd10	AMM7
																1.23984e-09	-0.770952	0.21	0.453	2.20134e-05	Ube2l6	AMM7
																7.8072e-16	-0.774019	0.397	0.748	1.38617e-11	Cks2	AMM7
																6.76252e-11	-0.776402	0.235	0.508	1.20069e-06	Cyp4f18	AMM7
																1.52993e-09	-0.776685	0.168	0.401	2.71639e-05	Trim25	AMM7
																1.57202e-45	-0.776931	1	1	2.79112e-41	S100a8	AMM7
																2.42366e-11	-0.783516	0.245	0.534	4.30321e-07	Cnn2	AMM7
																3.53836e-10	-0.792411	0.174	0.424	6.28235e-06	Yipf1	AMM7
																3.66038e-14	-0.794362	0.435	0.731	6.49901e-10	Anp32e	AMM7
																1.29856e-11	-0.795902	0.271	0.56	2.30559e-07	Cd48	AMM7
																5.72973e-07	-0.796006	0.135	0.32	0.0101731	Sesn1	AMM7
																2.67649e-14	-0.796481	0.268	0.602	4.7521e-10	Dhrs7	AMM7
																7.94011e-09	-0.798732	0.165	0.379	0.000140977	Ly6g	AMM7
																3.94125e-14	-0.799713	0.19	0.508	6.99769e-10	Urod	AMM7
																3.29436e-13	-0.803428	0.268	0.595	5.84914e-09	Lgals3	AMM7
																6.00431e-08	-0.809118	0.387	0.605	0.00106606	Crem	AMM7
																3.89208e-20	-0.811591	0.294	0.673	6.91039e-16	Cd9	AMM7
																1.85405e-07	-0.811729	0.129	0.314	0.00329187	Alas1	AMM7
																3.83039e-09	-0.813035	0.1	0.301	6.80086e-05	Mrpl39	AMM7
																3.92318e-27	-0.813935	0.729	0.945	6.96561e-23	Hsp90aa1	AMM7
																4.82389e-10	-0.814411	0.119	0.346	8.56482e-06	Ifrd1	AMM7
																8.31265e-21	-0.815959	0.432	0.816	1.47591e-16	Alg5	AMM7
																1.98369e-08	-0.817523	0.239	0.456	0.000352203	Pcna	AMM7
																9.044e-08	-0.81807	0.19	0.395	0.00160576	Snx2	AMM7
																3.22248e-11	-0.822017	0.184	0.456	5.72152e-07	Rhog	AMM7
																5.16135e-10	-0.830012	0.223	0.472	9.16397e-06	Atxn10	AMM7
																9.03508e-10	-0.830211	0.206	0.453	1.60418e-05	Ncf4	AMM7
																6.10262e-24	-0.839532	0.694	0.919	1.08352e-19	Pdia4	AMM7
																4.4916e-12	-0.841914	0.106	0.343	7.97484e-08	Gm26870	AMM7
																4.60268e-23	-0.845656	0.494	0.848	8.17206e-19	Prdx6	AMM7
																8.88452e-16	-0.846971	0.287	0.641	1.57745e-11	Ifitm2	AMM7
																1.25326e-19	-0.850725	0.365	0.741	2.22517e-15	Fxyd5	AMM7
																1.25952e-21	-0.853813	0.59	0.887	2.23628e-17	S100a11	AMM7
																1.94353e-21	-0.854191	0.468	0.825	3.45074e-17	Hprt	AMM7
																9.48542e-08	-0.856943	0.158	0.35	0.00168414	Chordc1	AMM7
																3.30613e-13	-0.856993	0.255	0.55	5.87004e-09	Ptprc	AMM7
																2.3151e-20	-0.859031	0.384	0.777	4.11047e-16	Capza2	AMM7
																1.78892e-24	-0.864097	0.484	0.854	3.17624e-20	Cd53	AMM7
																6.84446e-11	-0.864192	0.274	0.531	1.21523e-06	Kctd12	AMM7
																1.09334e-15	-0.866303	0.577	0.864	1.94123e-11	Tmsb10	AMM7
																1.18049e-08	-0.868435	0.135	0.34	0.000209596	Tuba1a	AMM7
																1.06289e-25	-0.868881	0.423	0.838	1.88717e-21	Srgn	AMM7
																5.15362e-26	-0.876588	0.484	0.867	9.15025e-22	Bcap31	AMM7
																4.82389e-07	-0.877303	0.155	0.333	0.00856482	Dusp5	AMM7
																4.30291e-15	-0.880446	0.255	0.586	7.63982e-11	Limd2	AMM7
																6.48308e-10	-0.885039	0.168	0.405	1.15107e-05	Napsa	AMM7
																3.8732e-15	-0.886412	0.316	0.638	6.87687e-11	Sdcbp	AMM7
																1.46292e-22	-0.891605	0.361	0.796	2.59742e-18	Atp6ap2	AMM7
																5.26175e-09	-0.894297	0.116	0.317	9.34224e-05	Gm10094	AMM7
																1.83846e-08	-0.89995	0.113	0.304	0.000326419	Cdkn2d	AMM7
																1.75427e-09	-0.901144	0.132	0.353	3.1147e-05	Wfdc17	AMM7
																1.02736e-15	-0.905658	0.281	0.612	1.82408e-11	Anxa5	AMM7
																7.04413e-11	-0.906528	0.187	0.437	1.25069e-06	Adpgk	AMM7
																4.89947e-26	-0.908527	0.529	0.88	8.69901e-22	Tyrobp	AMM7
																1.38534e-14	-0.91029	0.248	0.557	2.45968e-10	Gclm	AMM7
																7.26373e-23	-0.915332	0.548	0.858	1.28968e-18	Degs1	AMM7
																1.70184e-17	-0.915971	0.306	0.667	3.02161e-13	Tagln2	AMM7
																1.19392e-23	-0.918449	0.455	0.806	2.11981e-19	Syngr2	AMM7
																4.73996e-41	-0.922095	0.723	0.968	8.41579e-37	Arhgdib	AMM7
																8.1697e-09	-0.925685	0.113	0.311	0.000145053	Cib1	AMM7
																9.55584e-59	-0.933201	0.974	0.994	1.69664e-54	Gm10073	AMM7
																1.86099e-15	-0.934343	0.265	0.583	3.30419e-11	Slbp	AMM7
																7.60429e-15	-0.93521	0.361	0.638	1.35014e-10	Egr1	AMM7
																4.77223e-10	-0.937372	0.165	0.398	8.47309e-06	Adrb2	AMM7
																6.33837e-20	-0.941068	0.265	0.647	1.12538e-15	Ywhah	AMM7
																5.49473e-09	-0.941301	0.103	0.301	9.75589e-05	Cd82	AMM7
[truncated: 143 more rows]

## Sheet: SupData 6
SUPPLEMENTARY DATA 6. DIFFERENTIALLY EXPRESSED GENES BETWEEN MALIGNANT CELLS WITH DEL(5) AND CHR5WT
gene	p_val	avg_logFC	pct.1	pct.2	p_val_adj	direction
Gm2115	7.65e-57	2.11939	0.418	0.06	1.36e-52	up in del(5)
Hist2h2aa1	2.64e-81	1.90813	0.578	0.132	4.68e-77	up in del(5)
Cyp2b10	1.26e-86	1.843	0.63	0.169	2.23e-82	up in del(5)
Ermn	2.39e-46	1.71784	0.349	0.044	4.23e-42	up in del(5)
Slpi	4.26e-159	1.6262	0.999	0.946	7.56e-155	up in del(5)
Filip1	8.84e-40	1.61231	0.414	0.127	1.57e-35	up in del(5)
Nme2	1.88e-121	1.58427	0.795	0.305	3.33e-117	up in del(5)
Gstp1	1.58e-96	1.39905	0.759	0.33	2.8e-92	up in del(5)
Uba52	3.55e-144	1.39533	0.979	0.886	6.3e-140	up in del(5)
mt-Atp8	3.45e-147	1.39005	0.917	0.514	6.12e-143	up in del(5)
Ada	8.99e-100	1.23881	0.813	0.43	1.6e-95	up in del(5)
Gins1	2.63e-30	1.22942	0.377	0.131	4.67e-26	up in del(5)
Gm10076	9.07e-195	1.22122	0.998	0.969	1.61e-190	up in del(5)
Ccne1	2.34e-29	1.20497	0.489	0.243	4.15e-25	up in del(5)
Pgk1	2.35e-35	1.17534	0.382	0.109	4.18e-31	up in del(5)
Snrpn	7.64e-28	1.17122	0.341	0.105	1.36e-23	up in del(5)
Gm10116	1.81e-54	1.13095	0.56	0.196	3.22e-50	up in del(5)
Crem	9.29e-45	1.12335	0.601	0.294	1.65e-40	up in del(5)
Hist1h2bc	1.45e-48	1.1203	0.619	0.31	2.57e-44	up in del(5)
Degs1	1.2e-62	1.08038	0.769	0.45	2.12e-58	up in del(5)
Mt2	1.23e-61	1.06154	0.936	0.849	2.19e-57	up in del(5)
Bloc1s1	5.46e-28	1.03582	0.411	0.172	9.7e-24	up in del(5)
Fut1	7.32e-32	1.01743	0.433	0.163	1.3e-27	up in del(5)
Mt1	4.78e-48	1.00954	0.978	0.964	8.48e-44	up in del(5)
Impa2	2.39e-30	-1.00352	0.192	0.372	4.24e-26	down in del(5)
Ybx3	3.62e-42	-1.01024	0.355	0.574	6.43e-38	down in del(5)
Cenpv	1.78e-22	-1.02309	0.2	0.347	3.17e-18	down in del(5)
Hnrnpa0	5.11e-42	-1.05113	0.296	0.519	9.08e-38	down in del(5)
Rgs10	9.82e-69	-1.14195	0.285	0.588	1.74e-64	down in del(5)
Lpin2	7.66e-22	-1.1667	0.16	0.303	1.36e-17	down in del(5)
Bri3bp	6.27e-41	-1.18096	0.177	0.39	1.11e-36	down in del(5)
Zfos1	3.76e-77	-1.20014	0.518	0.764	6.67e-73	down in del(5)
Mid1	9.17e-72	-1.24018	0.267	0.579	1.63e-67	down in del(5)
Lockd	6.26e-20	-1.28533	0.325	0.454	1.11e-15	down in del(5)
Ldhb	7.56e-67	-1.31754	0.105	0.35	1.34e-62	down in del(5)
Ccser2	1.74e-30	-1.33268	0.164	0.334	3.1e-26	down in del(5)
Gsto1	3.72e-86	-1.33633	0.245	0.577	6.61e-82	down in del(5)
Cryba4	1.11e-46	-1.40347	0.106	0.305	1.97e-42	down in del(5)
Rpl22l1	6.78e-123	-1.45546	0.897	0.953	1.2e-118	down in del(5)
Tecpr1	2.18e-68	-1.54708	0.146	0.412	3.88e-64	down in del(5)
Socs2	4.47e-115	-1.83422	0.117	0.454	7.94e-111	down in del(5)
Fabp5	1.01e-68	-2.14403	0.084	0.307	1.79e-64	down in del(5)

## Sheet: SupData 7
SUPPLEMENTARY DATA 7. ENRICHMENT ANALYSIS OF UPREGULATED GENES IN MALIGNANT CELLS WITH DEL(5)
Pathway identifier	Pathway name	#Entities found	#Entities total	Entities ratio	Entities pValue	Entities FDR	#Reactions found	#Reactions total	Reactions ratio
R-HSA-5661231	Metallothioneins bind metals	3	16	0.00108688	6.83606e-06	0.00393073	10	27	0.00204097
R-HSA-5660526	Response to metal ions	3	21	0.00142653	1.53387e-05	0.0044022	10	31	0.00234334
R-HSA-8953897	Cellular responses to external stimuli	8	718	0.0487739	0.000148023	0.0282723	30	261	0.0197294
R-HSA-8866654	E3 ubiquitin ligases ubiquitinate target proteins	3	61	0.00414374	0.000353689	0.0499207	16	16	0.00120946
R-HSA-5693565	Recruitment and ATM-mediated phosphorylation of repair and signaling proteins at DNA double strand breaks	3	67	0.00455132	0.000464393	0.0499207	30	39	0.00294807
R-HSA-2559586	DNA Damage/Telomere Stress Induced Senescence	3	71	0.00482304	0.000549276	0.0499207	2	18	0.00136065
R-HSA-5693606	DNA Double Strand Break Response	3	75	0.00509476	0.000643507	0.0499207	30	48	0.00362839
R-HSA-8852135	Protein ubiquitination	3	84	0.00570613	0.000891779	0.0499207	29	32	0.00241893
R-HSA-2559583	Cellular Senescence	4	200	0.013586	0.0010176	0.0499207	11	90	0.00680324
R-HSA-977225	Amyloid fiber formation	3	88	0.00597785	0.00101912	0.0499207	6	33	0.00249452
R-HSA-5693607	Processing of DNA double-strand break ends	3	90	0.00611372	0.00108688	0.0499207	2	17	0.00128506
R-HSA-2559582	Senescence-Associated Secretory Phenotype (SASP)	3	91	0.00618165	0.0011218	0.0499207	3	22	0.00166301
R-HSA-5689880	Ub-specific processing proteases	4	206	0.0139936	0.00113456	0.0499207	36	40	0.00302366
R-HSA-8939236	RUNX1 regulates transcription of genes involved in differentiation of HSCs	3	106	0.0072006	0.00173302	0.0649079	5	15	0.00113387
R-HSA-69278	Cell Cycle, Mitotic	6	596	0.0404864	0.00189851	0.0649079	61	350	0.026457
R-HSA-2559580	Oxidative Stress Induced Senescence	3	114	0.00774404	0.00212971	0.0649079	6	40	0.00302366
R-HSA-5689901	Metalloprotease DUBs	2	32	0.00217377	0.00238555	0.0649079	5	6	0.000453549
R-HSA-15869	Metabolism of nucleotides	4	257	0.0174581	0.00253684	0.0649079	5	136	0.0102804
R-HSA-171306	Packaging Of Telomere Ends	2	34	0.00230963	0.00268554	0.0649079	2	2	0.000151183
R-HSA-73728	RNA Polymerase I Promoter Opening	2	34	0.00230963	0.00268554	0.0649079	1	2	0.000151183
R-HSA-5693567	HDR through Homologous Recombination (HRR) or Single Strand Annealing (SSA)	3	124	0.00842334	0.00269943	0.0649079	3	42	0.00317484
R-HSA-5656169	Termination of translesion DNA synthesis	2	35	0.00237756	0.00284186	0.0649079	8	9	0.000680324
R-HSA-5334118	DNA methylation	2	36	0.00244549	0.00300237	0.0649079	7	7	0.000529141
R-HSA-5693538	Homology Directed Repair	3	130	0.00883092	0.00308234	0.0649079	3	50	0.00377958
R-HSA-69239	Synthesis of DNA	3	133	0.00903471	0.0032857	0.0649079	7	26	0.00196538
R-HSA-69620	Cell Cycle Checkpoints	4	280	0.0190204	0.00344754	0.0649079	10	56	0.00423312
R-HSA-110330	Recognition and association of DNA glycosylase with site containing an affected purine	2	39	0.00264928	0.00350888	0.0649079	2	10	0.000755915
R-HSA-5688426	Deubiquitination	4	288	0.0195639	0.0038106	0.0649079	55	77	0.00582055
R-HSA-69306	DNA Replication	3	142	0.00964608	0.00394463	0.0649079	9	47	0.0035528
R-HSA-110328	Recognition and association of DNA glycosylase with site containing an affected pyrimidine	2	42	0.00285307	0.00405245	0.0649079	1	21	0.00158742
R-HSA-69205	G1/S-Specific Transcription	2	43	0.002921	0.0042418	0.0649079	2	28	0.00211656
R-HSA-212300	PRC2 methylates histones and DNA	2	44	0.00298893	0.00443519	0.0649079	4	4	0.000302366
R-HSA-74217	Purine salvage	2	44	0.00298893	0.00443519	0.0649079	2	11	0.000831507
R-HSA-69206	G1/S Transition	3	150	0.0101895	0.00459351	0.0649079	16	61	0.00461108
R-HSA-427359	SIRT1 negatively regulates rRNA expression	2	45	0.00305686	0.00463261	0.0649079	3	5	0.000377958
R-HSA-110331	Cleavage of the damaged purine	2	45	0.00305686	0.00463261	0.0649079	2	9	0.000680324
R-HSA-73927	Depurination	2	46	0.00312479	0.00483404	0.0649079	4	19	0.00143624
R-HSA-69481	G2/M Checkpoints	3	154	0.0104612	0.00494081	0.0649079	3	24	0.0018142
R-HSA-110313	Translesion synthesis by Y family DNA polymerases bypasses lesions on DNA template	2	48	0.00326065	0.00524885	0.0649079	25	28	0.00211656
R-HSA-9670095	Inhibition of DNA recombination at telomere	2	48	0.00326065	0.00524885	0.0649079	3	4	0.000302366
R-HSA-427389	ERCC6 (CSB) and EHMT2 (G9a) positively regulate rRNA expression	2	48	0.00326065	0.00524885	0.0649079	2	4	0.000302366
R-HSA-1640170	Cell Cycle	6	734	0.0498607	0.00531542	0.0649079	84	449	0.0339406
R-HSA-5625886	Activated PKN1 stimulates transcription of AR (androgen receptor) regulated genes KLK2 and KLK3	2	49	0.00332858	0.00546221	0.0649079	8	11	0.000831507
R-HSA-69236	G1 Phase	2	51	0.00346444	0.00590072	0.0649079	2	15	0.00113387
R-HSA-69231	Cyclin D associated events in G1	2	51	0.00346444	0.00590072	0.0649079	2	15	0.00113387
R-HSA-9637690	Response of Mtb to phagocytosis	2	51	0.00346444	0.00590072	0.0649079	3	30	0.00226775
R-HSA-110329	Cleavage of the damaged pyrimidine	2	51	0.00346444	0.00590072	0.0649079	1	20	0.00151183
R-HSA-73928	Depyrimidination	2	51	0.00346444	0.00590072	0.0649079	2	41	0.00309925
R-HSA-5693532	DNA Double-Strand Break Repair	3	168	0.0114123	0.00627985	0.067032	37	111	0.00839066
R-HSA-606279	Deposition of new CENPA-containing nucleosomes at the centromere	2	54	0.00366823	0.00658772	0.067032	2	4	0.000302366
R-HSA-774815	Nucleosome assembly	2	54	0.00366823	0.00658772	0.067032	2	4	0.000302366
R-HSA-9636667	Manipulation of host energy metabolism	1	3	0.000203791	0.0067032	0.067032	1	2	0.000151183
R-HSA-453279	Mitotic G1 phase and G1/S transition	3	173	0.0117519	0.00680566	0.0680181	22	99	0.00748356
R-HSA-2299718	Condensation of Prophase Chromosomes	2	55	0.00373616	0.00682445	0.0680181	8	10	0.000755915
R-HSA-73893	DNA Damage Bypass	2	57	0.00387202	0.00730939	0.0680181	28	34	0.00257011
R-HSA-5693571	Nonhomologous End-Joining (NHEJ)	2	57	0.00387202	0.00730939	0.0680181	4	13	0.00098269
R-HSA-912446	Meiotic recombination	2	58	0.00393995	0.00755757	0.0680181	4	9	0.000680324
R-HSA-69242	S Phase	3	180	0.0122274	0.00758484	0.0682635	15	54	0.00408194
R-HSA-187577	SCF(Skp2)-mediated degradation of p27/p21	2	62	0.00421167	0.00858794	0.0687036	6	7	0.000529141
R-HSA-1221632	Meiotic synapsis	2	62	0.00421167	0.00858794	0.0687036	4	6	0.000453549
R-HSA-5250924	B-WICH complex positively regulates rRNA expression	2	62	0.00421167	0.00858794	0.0687036	1	3	0.000226775
R-HSA-73929	Base-Excision Repair, AP Site Formation	2	62	0.00421167	0.00858794	0.0687036	6	62	0.00468667
R-HSA-73894	DNA Repair	4	369	0.0250662	0.0090441	0.0717123	104	332	0.0250964
R-HSA-73772	RNA Polymerase I Promoter Escape	2	64	0.00434753	0.00912549	0.0717123	1	2	0.000151183
R-HSA-70263	Gluconeogenesis	2	66	0.00448339	0.00967776	0.0717123	1	26	0.00196538
R-HSA-3214815	HDACs deacetylate histones	2	67	0.00455132	0.00995937	0.0717123	4	5	0.000377958
R-HSA-201722	Formation of the beta-catenin:TCF transactivating complex	2	67	0.00455132	0.00995937	0.0717123	2	13	0.00098269
R-HSA-8956321	Nucleotide salvage	2	68	0.00461925	0.0102446	0.0717123	2	21	0.00158742
R-HSA-69563	p53-Dependent G1 DNA Damage Response	2	70	0.00475511	0.0108259	0.0757815	5	22	0.00166301
R-HSA-69580	p53-Dependent G1/S DNA damage checkpoint	2	70	0.00475511	0.0108259	0.0757815	5	22	0.00166301
R-HSA-9006927	Signaling by Non-Receptor Tyrosine Kinases	2	71	0.00482304	0.011122	0.0778538	3	53	0.00400635
R-HSA-8848021	Signaling by PTK6	2	71	0.00482304	0.011122	0.0778538	3	53	0.00400635
R-HSA-9616222	Transcriptional regulation of granulopoiesis	2	71	0.00482304	0.011122	0.0778538	1	27	0.00204097
R-HSA-69615	G1/S DNA Damage Checkpoints	2	72	0.00489097	0.0114216	0.079951	7	26	0.00196538
R-HSA-69017	CDK-mediated phosphorylation and removal of Cdc6	2	75	0.00509476	0.0123416	0.080177	3	4	0.000302366
R-HSA-201681	TCF dependent signaling in response to WNT	3	216	0.0146729	0.0124121	0.080177	15	71	0.005367
R-HSA-8936459	RUNX1 regulates genes involved in megakaryocyte differentiation and platelet function	2	78	0.00529855	0.0132931	0.080177	20	33	0.00249452
R-HSA-69200	Phosphorylation of proteins involved in G1/S transition by active Cyclin E:Cdk2 complexes	1	6	0.000407581	0.0133628	0.080177	1	1	7.55915e-05
R-HSA-427413	NoRC negatively regulates rRNA expression	2	80	0.00543441	0.0139447	0.0836685	3	7	0.000529141
R-HSA-5250913	Positive epigenetic regulation of rRNA expression	2	80	0.00543441	0.0139447	0.0836685	3	7	0.000529141
R-HSA-5625740	RHO GTPases activate PKNs	2	80	0.00543441	0.0139447	0.0836685	8	20	0.00151183
R-HSA-5578749	Transcriptional regulation by small RNAs	2	81	0.00550234	0.0142757	0.0856542	1	5	0.000377958
R-HSA-69473	G2/M DNA damage checkpoint	2	81	0.00550234	0.0142757	0.0856542	2	12	0.000907098
R-HSA-499943	Interconversion of nucleotide di- and triphosphates	2	81	0.00550234	0.0142757	0.0856542	3	33	0.00249452
R-HSA-9706377	FLT3 signaling by CBL mutants	1	7	0.000475511	0.0155731	0.0870272	1	1	7.55915e-05
R-HSA-73854	RNA Polymerase I Promoter Clearance	2	87	0.00590992	0.0163323	0.0870272	2	10	0.000755915
R-HSA-69202	Cyclin E associated events during G1/S transition	2	88	0.00597785	0.0166867	0.0870272	14	20	0.00151183
R-HSA-5250941	Negative epigenetic regulation of rRNA expression	2	89	0.00604578	0.0170444	0.0870272	6	12	0.000907098
R-HSA-73864	RNA Polymerase I Transcription	2	89	0.00604578	0.0170444	0.0870272	2	14	0.00105828
R-HSA-1912408	Pre-NOTCH Transcription and Translation	2	89	0.00604578	0.0170444	0.0870272	3	28	0.00211656
R-HSA-69656	Cyclin A:Cdk2-associated events at S phase entry	2	90	0.00611372	0.0174054	0.0870272	6	19	0.00143624
R-HSA-8849470	PTK6 Regulates Cell Cycle	1	8	0.000543441	0.0177785	0.0879293	2	2	0.000151183
R-HSA-9683683	Maturation of protein E	1	8	0.000543441	0.0177785	0.0879293	1	5	0.000377958
R-HSA-9694493	Maturation of protein E	1	8	0.000543441	0.0177785	0.0879293	1	5	0.000377958
R-HSA-1500620	Meiosis	2	92	0.00624958	0.0181372	0.0879293	8	15	0.00113387
R-HSA-71387	Metabolism of carbohydrates	4	456	0.0309762	0.0184071	0.0879293	5	243	0.0183687
R-HSA-69052	Switching of origins to a post-replicative state	2	93	0.00631751	0.018508	0.0879293	5	9	0.000680324
R-HSA-2262752	Cellular responses to stress	5	700	0.0475511	0.01897	0.0879293	20	230	0.017386
R-HSA-157118	Signaling by NOTCH	3	258	0.017526	0.0198529	0.0879293	15	154	0.0116411
R-HSA-5689603	UCH proteinases	2	98	0.00665716	0.0204096	0.0879293	4	11	0.000831507
R-HSA-8878171	Transcriptional regulation by RUNX1	3	261	0.0177298	0.0204608	0.0879293	25	132	0.00997808
R-HSA-73884	Base Excision Repair	2	99	0.00672509	0.0207994	0.0879293	6	105	0.00793711
R-HSA-6798695	Neutrophil degranulation	4	480	0.0326065	0.0217672	0.0879293	4	10	0.000755915
R-HSA-8948747	Regulation of PTEN localization	1	10	0.000679302	0.022175	0.0879293	2	4	0.000302366
R-HSA-400253	Circadian Clock	2	104	0.00706474	0.0227949	0.0879293	3	59	0.0044599
R-HSA-3785653	Myoclonic epilepsy of Lafora	1	11	0.000747232	0.0243661	0.0879293	1	2	0.000151183
R-HSA-1253288	Downregulation of ERBB4 signaling	1	11	0.000747232	0.0243661	0.0879293	2	5	0.000377958
R-HSA-9637628	Modulation by Mtb of host immune system	1	11	0.000747232	0.0243661	0.0879293	1	6	0.000453549
R-HSA-8849469	PTK6 Regulates RTKs and Their Effectors AKT1 and DOK1	1	11	0.000747232	0.0243661	0.0879293	1	8	0.000604732
R-HSA-3214847	HATs acetylate histones	2	110	0.00747232	0.02529	0.0879293	3	15	0.00113387
R-HSA-70171	Glycolysis	2	110	0.00747232	0.02529	0.0879293	1	24	0.0018142
R-HSA-157579	Telomere Maintenance	2	111	0.00754025	0.0257163	0.0879293	5	34	0.00257011
R-HSA-937042	IRAK2 mediated activation of TAK1 complex	1	12	0.000815162	0.0265524	0.0879293	4	5	0.000377958
R-HSA-176974	Unwinding of DNA	1	12	0.000815162	0.0265524	0.0879293	2	4	0.000302366
R-HSA-1912422	Pre-NOTCH Expression and Processing	2	113	0.00767611	0.0265777	0.0879293	3	38	0.00287248
R-HSA-5619507	Activation of HOX genes during differentiation	2	116	0.0078799	0.0278917	0.0879293	31	43	0.00325043
R-HSA-5617472	Activation of anterior HOX genes in hindbrain development during early embryogenesis	2	116	0.0078799	0.0278917	0.0879293	31	43	0.00325043
R-HSA-211000	Gene Silencing by RNA	2	117	0.00794783	0.0283354	0.0879293	1	36	0.00272129
R-HSA-9014325	TICAM1,TRAF6-dependent induction of TAK1 complex	1	13	0.000883092	0.028734	0.0879293	5	6	0.000453549
R-HSA-5689877	Josephin domain DUBs	1	13	0.000883092	0.028734	0.0879293	3	6	0.000453549
R-HSA-9664873	Pexophagy	1	13	0.000883092	0.028734	0.0879293	1	13	0.00098269
R-HSA-9645460	Alpha-protein kinase 1 signaling pathway	1	14	0.000951022	0.0309109	0.0879293	4	10	0.000755915
R-HSA-9706019	RHOBTB3 ATPase cycle	1	14	0.000951022	0.0309109	0.0879293	1	3	0.000226775
R-HSA-9013973	TICAM1-dependent activation of IRF3/IRF7	1	14	0.000951022	0.0309109	0.0879293	2	9	0.000680324
R-HSA-8876493	InlA-mediated entry of Listeria monocytogenes into host cells	1	14	0.000951022	0.0309109	0.0879293	1	5	0.000377958
R-HSA-1474165	Reproduction	2	123	0.00835541	0.0310575	0.0879293	8	24	0.0018142
R-HSA-209560	NF-kB is activated and signals survival	1	15	0.00101895	0.033083	0.0879293	1	4	0.000302366
R-HSA-1358803	Downregulation of ERBB2:ERBB3 signaling	1	16	0.00108688	0.0352503	0.0879293	5	8	0.000604732
R-HSA-2691230	Signaling by NOTCH1 HD Domain Mutants in Cancer	1	16	0.00108688	0.0352503	0.0879293	2	6	0.000453549
R-HSA-2691232	Constitutive Signaling by NOTCH1 HD Domain Mutants	1	16	0.00108688	0.0352503	0.0879293	2	6	0.000453549
R-HSA-975144	IRAK1 recruits IKK complex upon TLR7/8 or 9 stimulation	1	16	0.00108688	0.0352503	0.0879293	1	4	0.000302366
R-HSA-937039	IRAK1 recruits IKK complex	1	16	0.00108688	0.0352503	0.0879293	1	4	0.000302366
R-HSA-209543	p75NTR recruits signalling complexes	1	16	0.00108688	0.0352503	0.0879293	1	9	0.000680324
R-HSA-68875	Mitotic Prophase	2	135	0.00917057	0.0367985	0.0879293	8	34	0.00257011
R-HSA-9635486	Infection with Mycobacterium tuberculosis	2	135	0.00917057	0.0367985	0.0879293	3	73	0.00551818
R-HSA-9661069	Defective binding of RB1 mutants to E2F1,(E2F2, E2F3)	1	17	0.00115481	0.037413	0.0879293	1	1	7.55915e-05
R-HSA-174490	Membrane binding and targetting of GAG proteins	1	17	0.00115481	0.037413	0.0879293	3	4	0.000302366
R-HSA-9659787	Aberrant regulation of mitotic G1/S transition in cancer due to RB1 defects	1	17	0.00115481	0.037413	0.0879293	1	2	0.000151183
R-HSA-975110	TRAF6 mediated IRF7 activation in TLR7/8 or 9 signaling	1	17	0.00115481	0.037413	0.0879293	1	5	0.000377958
R-HSA-9033807	ABO blood group biosynthesis	1	17	0.00115481	0.037413	0.0879293	1	7	0.000529141
R-HSA-195721	Signaling by WNT	3	332	0.0225528	0.0378506	0.0879293	19	157	0.0118679
R-HSA-73886	Chromosome Maintenance	2	138	0.00937436	0.0382935	0.0879293	7	38	0.00287248
R-HSA-212165	Epigenetic regulation of gene expression	2	139	0.00944229	0.0387969	0.0879293	20	34	0.00257011
R-HSA-70326	Glucose metabolism	2	140	0.00951022	0.039303	0.0879293	2	50	0.00377958
R-HSA-975163	IRAK2 mediated activation of TAK1 complex upon TLR7/8 or 9 stimulation	1	18	0.00122274	0.039571	0.0879293	4	5	0.000377958
R-HSA-174495	Synthesis And Processing Of GAG, GAGPOL Polyproteins	1	18	0.00122274	0.039571	0.0879293	3	5	0.000377958
R-HSA-205043	NRIF signals cell death from the nucleus	1	18	0.00122274	0.039571	0.0879293	3	7	0.000529141
R-HSA-5684264	MAP3K8 (TPL2)-dependent MAPK1/3 activation	1	18	0.00122274	0.039571	0.0879293	2	8	0.000604732
R-HSA-937072	TRAF6-mediated induction of TAK1 complex within TLR4 complex	1	19	0.00129067	0.0417243	0.0879293	5	6	0.000453549
R-HSA-110312	Translesion synthesis by REV1	1	19	0.00129067	0.0417243	0.0879293	4	5	0.000377958
R-HSA-8875360	InlB-mediated entry of Listeria monocytogenes into host cell	1	19	0.00129067	0.0417243	0.0879293	3	8	0.000604732
R-HSA-2173791	TGF-beta receptor signaling in EMT (epithelial to mesenchymal transition)	1	19	0.00129067	0.0417243	0.0879293	2	6	0.000453549
R-HSA-168927	TICAM1, RIP1-mediated IKK complex recruitment	1	19	0.00129067	0.0417243	0.0879293	1	3	0.000226775
R-HSA-1295596	Spry regulation of FGF signaling	1	19	0.00129067	0.0417243	0.0879293	2	11	0.000831507
R-HSA-193639	p75NTR signals via NF-kB	1	19	0.00129067	0.0417243	0.0879293	2	13	0.00098269
R-HSA-5656121	Translesion synthesis by POLI	1	20	0.0013586	0.0438729	0.0879293	3	3	0.000226775
R-HSA-936964	Activation of IRF3/IRF7 mediated by TBK1/IKK epsilon	1	20	0.0013586	0.0438729	0.0879293	2	9	0.000680324
R-HSA-9706369	Negative regulation of FLT3	1	20	0.0013586	0.0438729	0.0879293	1	12	0.000907098
R-HSA-6804116	TP53 Regulates Transcription of Genes Involved in G1 Cell Cycle Arrest	1	20	0.0013586	0.0438729	0.0879293	1	17	0.00128506
R-HSA-5655862	Translesion synthesis by POLK	1	21	0.00142653	0.0460168	0.0879293	3	3	0.000226775
R-HSA-3134975	Regulation of innate immune responses to cytosolic DNA	1	21	0.00142653	0.0460168	0.0879293	4	9	0.000680324
R-HSA-9018519	Estrogen-dependent gene expression	2	154	0.0104612	0.0466487	0.0879293	14	66	0.00498904
R-HSA-4641263	Regulation of FZD by ubiquitination	1	22	0.00149446	0.0481561	0.0879293	3	6	0.000453549
R-HSA-9706574	RHOBTB GTPase Cycle	1	22	0.00149446	0.0481561	0.0879293	1	7	0.000529141
R-HSA-5205685	PINK1-PRKN Mediated Mitophagy	1	22	0.00149446	0.0481561	0.0879293	1	8	0.000604732
R-HSA-3229121	Glycogen storage diseases	1	22	0.00149446	0.0481561	0.0879293	1	10	0.000755915
R-HSA-163210	Formation of ATP by chemiosmotic coupling	1	23	0.00156239	0.0502907	0.0879293	3	3	0.000226775
R-HSA-9613829	Chaperone Mediated Autophagy	1	23	0.00156239	0.0502907	0.0879293	9	19	0.00143624
R-HSA-2979096	NOTCH2 Activation and Transmission of Signal to the Nucleus	1	23	0.00156239	0.0502907	0.0879293	2	11	0.000831507
R-HSA-6804760	Regulation of TP53 Activity through Methylation	1	23	0.00156239	0.0502907	0.0879293	1	12	0.000907098
R-HSA-110320	Translesion Synthesis by POLH	1	24	0.00163032	0.0524206	0.0879293	7	8	0.000604732
R-HSA-174048	APC/C:Cdc20 mediated degradation of Cyclin B	1	24	0.00163032	0.0524206	0.0879293	2	3	0.000226775
R-HSA-937041	IKK complex recruitment mediated by RIP1	1	24	0.00163032	0.0524206	0.0879293	1	3	0.000226775
R-HSA-912631	Regulation of signaling by CBL	1	24	0.00163032	0.0524206	0.0879293	1	7	0.000529141
R-HSA-6807004	Negative regulation of MET activity	1	25	0.00169825	0.054546	0.0879293	3	10	0.000755915
R-HSA-179409	APC-Cdc20 mediated degradation of Nek2A	1	26	0.00176618	0.0566667	0.0879293	2	3	0.000226775
R-HSA-450321	JNK (c-Jun kinases) phosphorylation and activation mediated by activated human TAK1	1	26	0.00176618	0.0566667	0.0879293	1	3	0.000226775
R-HSA-9636383	Prevention of phagosomal-lysosomal fusion	1	26	0.00176618	0.0566667	0.0879293	2	11	0.000831507
R-HSA-3322077	Glycogen synthesis	1	26	0.00176618	0.0566667	0.0879293	2	24	0.0018142
R-HSA-5696397	Gap-filling DNA repair synthesis and ligation in GG-NER	1	27	0.00183411	0.0587828	0.0879293	2	2	0.000151183
R-HSA-2173795	Downregulation of SMAD2/3:SMAD4 transcriptional activity	1	27	0.00183411	0.0587828	0.0879293	9	21	0.00158742
R-HSA-8876384	Listeria monocytogenes entry into host cells	1	27	0.00183411	0.0587828	0.0879293	4	13	0.00098269
R-HSA-175474	Assembly Of The HIV Virion	1	27	0.00183411	0.0587828	0.0879293	4	16	0.00120946
R-HSA-450302	activated TAK1 mediates p38 MAPK activation	1	27	0.00183411	0.0587828	0.0879293	1	5	0.000377958
R-HSA-913531	Interferon Signaling	3	401	0.02724	0.0601548	0.0879293	3	69	0.00521581
R-HSA-2173788	Downregulation of TGF-beta receptor signaling	1	28	0.00190204	0.0608943	0.0879293	8	28	0.00211656
R-HSA-2161541	Abacavir metabolism	1	28	0.00190204	0.0608943	0.0879293	1	7	0.000529141
R-HSA-9013507	NOTCH3 Activation and Transmission of Signal to the Nucleus	1	28	0.00190204	0.0608943	0.0879293	2	15	0.00113387
R-HSA-110314	Recognition of DNA damage by PCNA-containing replication complex	1	30	0.00203791	0.0651035	0.0879293	3	6	0.000453549
R-HSA-5357956	TNFR1-induced NFkappaB signaling pathway	1	30	0.00203791	0.0651035	0.0879293	1	5	0.000377958
R-HSA-68886	M Phase	3	416	0.0282589	0.0656754	0.0879293	10	91	0.00687883
R-HSA-8949613	Cristae formation	1	31	0.00210584	0.0672013	0.0879293	1	2	0.000151183
R-HSA-5205647	Mitophagy	1	31	0.00210584	0.0672013	0.0879293	1	15	0.00113387
R-HSA-2122948	Activated NOTCH1 Transmits Signal to the Nucleus	1	32	0.00217377	0.0692945	0.0879293	5	21	0.00158742
R-HSA-9637687	Suppression of phagosomal maturation	1	32	0.00217377	0.0692945	0.0879293	2	17	0.00128506
R-HSA-8866652	Synthesis of active ubiquitin: roles of E1 and E2 enzymes	1	33	0.0022417	0.0713831	0.0879293	13	16	0.00120946
R-HSA-901032	ER Quality Control Compartment (ERQC)	1	33	0.0022417	0.0713831	0.0879293	2	9	0.000680324
R-HSA-5654732	Negative regulation of FGFR3 signaling	1	34	0.00230963	0.0734672	0.0879293	3	14	0.00105828
R-HSA-2161522	Abacavir transport and metabolism	1	34	0.00230963	0.0734672	0.0879293	1	10	0.000755915
R-HSA-917729	Endosomal Sorting Complex Required For Transport (ESCRT)	1	35	0.00237756	0.0755467	0.0879293	4	4	0.000302366
R-HSA-9615710	Late endosomal microautophagy	1	35	0.00237756	0.0755467	0.0879293	3	3	0.000226775
R-HSA-5654733	Negative regulation of FGFR4 signaling	1	35	0.00237756	0.0755467	0.0879293	3	14	0.00105828
R-HSA-8863795	Downregulation of ERBB2 signaling	1	36	0.00244549	0.0776217	0.0879293	7	14	0.00105828
R-HSA-9687139	Aberrant regulation of mitotic cell cycle due to RB1 defects	1	36	0.00244549	0.0776217	0.0879293	1	3	0.000226775
R-HSA-936440	Negative regulators of DDX58/IFIH1 signaling	1	36	0.00244549	0.0776217	0.0879293	4	13	0.00098269
R-HSA-2173789	TGF-beta receptor signaling activates SMADs	1	36	0.00244549	0.0776217	0.0879293	8	39	0.00294807
R-HSA-182971	EGFR downregulation	1	37	0.00251342	0.0796922	0.0879293	6	22	0.00166301
R-HSA-9675126	Diseases of mitotic cell cycle	1	38	0.00258135	0.0817582	0.0879293	1	5	0.000377958
R-HSA-1538133	G0 and Early G1	1	38	0.00258135	0.0817582	0.0879293	4	27	0.00204097
R-HSA-69190	DNA strand elongation	1	38	0.00258135	0.0817582	0.0879293	2	15	0.00113387
R-HSA-1980145	Signaling by NOTCH2	1	38	0.00258135	0.0817582	0.0879293	2	20	0.00151183
R-HSA-9609690	HCMV Early Events	2	215	0.014605	0.0836359	0.0879293	5	12	0.000907098
R-HSA-162588	Budding and maturation of HIV virion	1	39	0.00264928	0.0838197	0.0879293	2	4	0.000302366
R-HSA-5654726	Negative regulation of FGFR1 signaling	1	39	0.00264928	0.0838197	0.0879293	3	15	0.00113387
R-HSA-445989	TAK1 activates NFkB by phosphorylation and activation of IKKs complex	1	39	0.00264928	0.0838197	0.0879293	1	5	0.000377958
R-HSA-2173796	SMAD2/SMAD3:SMAD4 heterotrimer regulates transcription	1	39	0.00264928	0.0838197	0.0879293	2	17	0.00128506
R-HSA-5696394	DNA Damage Recognition in GG-NER	1	40	0.00271721	0.0858767	0.0879293	3	5	0.000377958
R-HSA-390471	Association of TriC/CCT with target proteins during biosynthesis	1	40	0.00271721	0.0858767	0.0879293	1	2	0.000151183
R-HSA-168638	NOD1/2 Signaling Pathway	1	40	0.00271721	0.0858767	0.0879293	7	18	0.00136065
R-HSA-8868766	rRNA processing in the mitochondrion	1	40	0.00271721	0.0858767	0.0879293	1	6	0.000453549
R-HSA-1236382	Constitutive Signaling by Ligand-Responsive EGFR Cancer Variants	1	40	0.00271721	0.0858767	0.0879293	1	23	0.0017386
R-HSA-5637815	Signaling by Ligand-Responsive EGFR Variants in Cancer	1	40	0.00271721	0.0858767	0.0879293	1	23	0.0017386
R-HSA-194315	Signaling by Rho GTPases	3	470	0.0319272	0.0874049	0.0879293	9	125	0.00944894
R-HSA-5696400	Dual Incision in GG-NER	1	41	0.00278514	0.0879293	0.0879293	2	3	0.000226775
R-HSA-5654727	Negative regulation of FGFR2 signaling	1	41	0.00278514	0.0879293	0.0879293	3	14	0.00105828
R-HSA-5675482	Regulation of necroptotic cell death	1	41	0.00278514	0.0879293	0.0879293	3	18	0.00136065
R-HSA-901042	Calnexin/calreticulin cycle	1	41	0.00278514	0.0879293	0.0879293	2	13	0.00098269
R-HSA-5357905	Regulation of TNFR1 signaling	1	41	0.00278514	0.0879293	0.0879293	2	17	0.00128506
R-HSA-6783310	Fanconi Anemia Pathway	1	42	0.00285307	0.0899773	0.0899773	6	13	0.00098269
R-HSA-2559585	Oncogene Induced Senescence	1	42	0.00285307	0.0899773	0.0899773	1	19	0.00143624
R-HSA-5689896	Ovarian tumor domain proteases	1	43	0.002921	0.0920209	0.0920209	7	14	0.00105828
R-HSA-432720	Lysosome Vesicle Biogenesis	1	43	0.002921	0.0920209	0.0920209	4	8	0.000604732
R-HSA-6804757	Regulation of TP53 Degradation	1	43	0.002921	0.0920209	0.0920209	7	30	0.00226775
R-HSA-8982491	Glycogen metabolism	1	43	0.002921	0.0920209	0.0920209	2	39	0.00294807
R-HSA-3769402	Deactivation of the beta-catenin transactivating complex	1	44	0.00298893	0.0940601	0.0940601	1	14	0.00105828
R-HSA-6785470	tRNA processing in the mitochondrion	1	45	0.00305686	0.0960948	0.0960948	1	3	0.000226775
R-HSA-6806003	Regulation of TP53 Expression and Degradation	1	46	0.00312479	0.0981251	0.0981251	7	35	0.0026457
R-HSA-9646399	Aggrephagy	1	47	0.00319272	0.100151	0.100151	13	15	0.00113387
R-HSA-5696395	Formation of Incision Complex in GG-NER	1	47	0.00319272	0.100151	0.100151	7	10	0.000755915
R-HSA-1643713	Signaling by EGFR in Cancer	1	47	0.00319272	0.100151	0.100151	1	42	0.00317484
R-HSA-5213460	RIPK1-mediated regulated necrosis	1	49	0.00332858	0.104189	0.104189	3	34	0.00257011
R-HSA-5218859	Regulated Necrosis	1	49	0.00332858	0.104189	0.104189	3	34	0.00257011
R-HSA-5675221	Negative regulation of MAPK pathway	1	49	0.00332858	0.104189	0.104189	1	17	0.00128506
R-HSA-72312	rRNA processing	2	245	0.0166429	0.104261	0.104261	2	21	0.00158742
R-HSA-211733	Regulation of activated PAK-2p34 by proteasome mediated degradation	1	50	0.00339651	0.106202	0.106202	2	2	0.000151183
R-HSA-512988	Interleukin-3, Interleukin-5 and GM-CSF signaling	1	50	0.00339651	0.106202	0.106202	1	38	0.00287248
R-HSA-75893	TNF signaling	1	51	0.00346444	0.10821	0.10821	3	32	0.00241893
R-HSA-5654743	Signaling by FGFR4	1	51	0.00346444	0.10821	0.10821	3	41	0.00309925
R-HSA-9648002	RAS processing	1	52	0.00353237	0.110214	0.110214	1	21	0.00158742
R-HSA-9033658	Blood group systems biosynthesis	1	52	0.00353237	0.110214	0.110214	1	22	0.00166301
R-HSA-877300	Interferon gamma signaling	2	255	0.0173222	0.111424	0.111424	2	16	0.00120946
R-HSA-8939211	ESR-mediated signaling	2	256	0.0173901	0.112148	0.112148	14	110	0.00831507
R-HSA-180534	Vpu mediated degradation of CD4	1	53	0.0036003	0.112214	0.112214	2	5	0.000377958
R-HSA-5654741	Signaling by FGFR3	1	53	0.0036003	0.112214	0.112214	3	43	0.00325043
R-HSA-69601	Ubiquitin Mediated Degradation of Phosphorylated Cdc25A	1	54	0.00366823	0.114209	0.114209	2	4	0.000302366
R-HSA-69613	p53-Independent G1/S DNA damage checkpoint	1	54	0.00366823	0.114209	0.114209	2	4	0.000302366
R-HSA-69610	p53-Independent DNA Damage Response	1	54	0.00366823	0.114209	0.114209	2	4	0.000302366
R-HSA-349425	Autodegradation of the E3 ubiquitin ligase COP1	1	54	0.00366823	0.114209	0.114209	2	5	0.000377958
R-HSA-75815	Ubiquitin-dependent degradation of Cyclin D	1	54	0.00366823	0.114209	0.114209	2	5	0.000377958
R-HSA-169911	Regulation of Apoptosis	1	54	0.00366823	0.114209	0.114209	2	5	0.000377958
R-HSA-4839726	Chromatin organization	2	260	0.0176618	0.115055	0.115055	7	85	0.00642528
R-HSA-3247509	Chromatin modifying enzymes	2	260	0.0176618	0.115055	0.115055	7	85	0.00642528
R-HSA-8854050	FBXL7 down-regulates AURKA during mitotic entry and in early mitosis	1	55	0.00373616	0.1162	0.1162	4	6	0.000453549
R-HSA-174113	SCF-beta-TrCP mediated degradation of Emi1	1	55	0.00373616	0.1162	0.1162	2	3	0.000226775
R-HSA-2173793	Transcriptional activity of SMAD2/SMAD3:SMAD4 heterotrimer	1	55	0.00373616	0.1162	0.1162	11	38	0.00287248
R-HSA-180585	Vif-mediated degradation of APOBEC3G	1	56	0.00380409	0.118186	0.118186	2	4	0.000302366
R-HSA-6781823	Formation of TC-NER Pre-Incision Complex	1	56	0.00380409	0.118186	0.118186	3	7	0.000529141
R-HSA-450408	AUF1 (hnRNP D0) binds and destabilizes mRNA	1	56	0.00380409	0.118186	0.118186	1	4	0.000302366
R-HSA-4641258	Degradation of DVL	1	57	0.00387202	0.120168	0.120168	4	7	0.000529141
R-HSA-4641257	Degradation of AXIN	1	57	0.00387202	0.120168	0.120168	4	8	0.000604732
R-HSA-8941858	Regulation of RUNX3 expression and activity	1	57	0.00387202	0.120168	0.120168	3	9	0.000680324
R-HSA-9604323	Negative regulation of NOTCH4 signaling	1	57	0.00387202	0.120168	0.120168	2	6	0.000453549
R-HSA-532668	N-glycan trimming in the ER and Calnexin/Calreticulin cycle	1	57	0.00387202	0.120168	0.120168	4	18	0.00136065
R-HSA-2122947	NOTCH1 Intracellular Domain Regulates Transcription	1	57	0.00387202	0.120168	0.120168	1	18	0.00136065
R-HSA-9609646	HCMV Infection	2	270	0.0183411	0.122407	0.122407	6	31	0.00234334
R-HSA-68827	CDT1 association with the CDC6:ORC:origin complex	1	59	0.00400788	0.12412	0.12412	2	3	0.000226775
R-HSA-69541	Stabilization of p53	1	59	0.00400788	0.12412	0.12412	4	15	0.00113387
R-HSA-9682385	FLT3 signaling in disease	1	59	0.00400788	0.12412	0.12412	1	52	0.00393076
R-HSA-5362768	Hh mutants are degraded by ERAD	1	61	0.00414374	0.128054	0.128054	2	6	0.000453549
R-HSA-5676590	NIK-->noncanonical NF-kB signaling	1	61	0.00414374	0.128054	0.128054	2	9	0.000680324
R-HSA-432722	Golgi Associated Vesicle Biogenesis	1	61	0.00414374	0.128054	0.128054	1	7	0.000529141
R-HSA-177929	Signaling by EGFR	1	61	0.00414374	0.128054	0.128054	6	49	0.00370398
R-HSA-5610783	Degradation of GLI2 by the proteasome	1	62	0.00421167	0.130014	0.130014	1	5	0.000377958
R-HSA-5610785	GLI3 is processed to GLI3R by the proteasome	1	62	0.00421167	0.130014	0.130014	1	5	0.000377958
R-HSA-5610780	Degradation of GLI1 by the proteasome	1	62	0.00421167	0.130014	0.130014	1	6	0.000453549
R-HSA-5654736	Signaling by FGFR1	1	62	0.00421167	0.130014	0.130014	3	48	0.00362839
R-HSA-9012852	Signaling by NOTCH3	1	63	0.0042796	0.131971	0.131971	2	37	0.00279689
R-HSA-174084	Autodegradation of Cdh1 by Cdh1:APC/C	1	64	0.00434753	0.133923	0.133923	2	2	0.000151183
R-HSA-5387390	Hh mutants abrogate ligand secretion	1	64	0.00434753	0.133923	0.133923	2	7	0.000529141
R-HSA-9607240	FLT3 Signaling	1	64	0.00434753	0.133923	0.133923	1	43	0.00325043
R-HSA-3299685	Detoxification of Reactive Oxygen Species	1	65	0.00441546	0.135871	0.135871	1	34	0.00257011
R-HSA-6791312	TP53 Regulates Transcription of Cell Cycle Genes	1	65	0.00441546	0.135871	0.135871	1	42	0.00317484
R-HSA-6782210	Gap-filling DNA repair synthesis and ligation in TC-NER	1	66	0.00448339	0.137814	0.137814	2	2	0.000151183
R-HSA-5607761	Dectin-1 mediated noncanonical NF-kB signaling	1	66	0.00448339	0.137814	0.137814	2	9	0.000680324
R-HSA-4608870	Asymmetric localization of PCP proteins	1	66	0.00448339	0.137814	0.137814	1	7	0.000529141
R-HSA-9033241	Peroxisomal protein import	1	67	0.00455132	0.139754	0.139754	12	26	0.00196538
R-HSA-5678895	Defective CFTR causes cystic fibrosis	1	67	0.00455132	0.139754	0.139754	3	7	0.000529141
R-HSA-156590	Glutathione conjugation	1	67	0.00455132	0.139754	0.139754	1	14	0.00105828
R-HSA-6782135	Dual incision in TC-NER	1	68	0.00461925	0.141689	0.141689	7	7	0.000529141
R-HSA-174154	APC/C:Cdc20 mediated degradation of Securin	1	68	0.00461925	0.141689	0.141689	2	3	0.000226775
R-HSA-68867	Assembly of the pre-replicative complex	1	68	0.00461925	0.141689	0.141689	2	12	0.000907098
R-HSA-2644603	Signaling by NOTCH1 in Cancer	1	68	0.00461925	0.141689	0.141689	6	39	0.00294807
R-HSA-2894862	Constitutive Signaling by NOTCH1 HD+PEST Domain Mutants	1	68	0.00461925	0.141689	0.141689	2	21	0.00158742
R-HSA-2894858	Signaling by NOTCH1 HD+PEST Domain Mutants in Cancer	1	68	0.00461925	0.141689	0.141689	2	21	0.00158742
R-HSA-2644606	Constitutive Signaling by NOTCH1 PEST Domain Mutants	1	68	0.00461925	0.141689	0.141689	2	21	0.00158742
R-HSA-2644602	Signaling by NOTCH1 PEST Domain Mutants in Cancer	1	68	0.00461925	0.141689	0.141689	2	21	0.00158742
R-HSA-450294	MAP kinase activation	1	69	0.00468718	0.14362	0.14362	4	32	0.00241893
R-HSA-168643	Nucleotide-binding domain, leucine rich repeat containing receptor (NLR) signaling pathways	1	70	0.00475511	0.145546	0.145546	7	46	0.00347721
R-HSA-5658442	Regulation of RAS by GAPs	1	71	0.00482304	0.147469	0.147469	1	5	0.000377958
R-HSA-1234176	Oxygen-dependent proline hydroxylation of Hypoxia-inducible Factor Alpha	1	72	0.00489097	0.149387	0.149387	4	12	0.000907098
R-HSA-5358346	Hedgehog ligand biogenesis	1	72	0.00489097	0.149387	0.149387	2	15	0.00113387
R-HSA-1169091	Activation of NF-kappaB in B cells	1	72	0.00489097	0.149387	0.149387	1	10	0.000755915
R-HSA-5685942	HDR through Homologous Recombination (HRR)	1	72	0.00489097	0.149387	0.149387	1	19	0.00143624
R-HSA-174184	Cdc20:Phospho-APC/C mediated degradation of Cyclin A	1	73	0.0049589	0.151301	0.151301	2	3	0.000226775
R-HSA-68949	Orc1 removal from chromatin	1	73	0.0049589	0.151301	0.151301	2	4	0.000302366
R-HSA-9683701	Translation of structural proteins	1	73	0.0049589	0.151301	0.151301	1	37	0.00279689
R-HSA-174178	APC/C:Cdh1 mediated degradation of Cdc20 and other APC/C:Cdh1 targeted proteins in late mitosis/early G1	1	74	0.00502683	0.153211	0.153211	4	6	0.000453549
R-HSA-179419	APC:Cdc20 mediated degradation of cell cycle proteins prior to satisfation of the cell cycle checkpoint	1	74	0.00502683	0.153211	0.153211	4	6	0.000453549
R-HSA-8948751	Regulation of PTEN stability and activity	1	74	0.00502683	0.153211	0.153211	6	13	0.00098269
R-HSA-176409	APC/C:Cdc20 mediated degradation of mitotic proteins	1	76	0.00516269	0.157018	0.157018	8	13	0.00098269
R-HSA-176814	Activation of APC/C and APC/C:Cdc20 mediated degradation of mitotic proteins	1	77	0.00523062	0.158916	0.158916	8	15	0.00113387
R-HSA-448424	Interleukin-17 signaling	1	77	0.00523062	0.158916	0.158916	4	35	0.0026457
R-HSA-1227986	Signaling by ERBB2	1	78	0.00529855	0.160809	0.160809	7	46	0.00347721
R-HSA-1834949	Cytosolic sensors of pathogen-associated DNA	1	78	0.00529855	0.160809	0.160809	4	49	0.00370398
R-HSA-199992	trans-Golgi Network Vesicle Budding	1	80	0.00543441	0.164583	0.164583	5	19	0.00143624
R-HSA-204998	Cell death signalling via NRAGE, NRIF and NADE	1	80	0.00543441	0.164583	0.164583	3	17	0.00128506
R-HSA-5663084	Diseases of carbohydrate metabolism	1	81	0.00550234	0.166464	0.166464	1	44	0.00332603
R-HSA-195258	RHO GTPase Effectors	2	328	0.0222811	0.167078	0.167078	8	113	0.00854184
R-HSA-1236394	Signaling by ERBB4	1	82	0.00557027	0.168341	0.168341	2	52	0.00393076
R-HSA-8939902	Regulation of RUNX2 expression and activity	1	83	0.0056382	0.170214	0.170214	9	32	0.00241893
R-HSA-176408	Regulation of APC/C activators between G1/S and early anaphase	1	83	0.0056382	0.170214	0.170214	2	14	0.00105828
R-HSA-8852276	The role of GTSE1 in G2/M progression after G2 checkpoint	1	83	0.0056382	0.170214	0.170214	1	10	0.000755915
R-HSA-1169408	ISG15 antiviral mechanism	1	83	0.0056382	0.170214	0.170214	1	16	0.00120946
R-HSA-917937	Iron uptake and transport	1	83	0.0056382	0.170214	0.170214	1	34	0.00257011
R-HSA-1980143	Signaling by NOTCH1	1	84	0.00570613	0.172082	0.172082	6	39	0.00294807
R-HSA-1660661	Sphingolipid de novo biosynthesis	1	84	0.00570613	0.172082	0.172082	1	32	0.00241893
R-HSA-168249	Innate Immune System	5	1331	0.0904151	0.173643	0.173643	61	701	0.0529896
R-HSA-6781827	Transcription-Coupled Nucleotide Excision Repair (TC-NER)	1	85	0.00577406	0.173947	0.173947	13	17	0.00128506
R-HSA-170834	Signaling by TGF-beta Receptor Complex	1	85	0.00577406	0.173947	0.173947	21	82	0.0061985
R-HSA-1234174	Cellular response to hypoxia	1	85	0.00577406	0.173947	0.173947	4	20	0.00151183
R-HSA-1430728	Metabolism	11	3658	0.248489	0.175602	0.175602	18	2247	0.169854
R-HSA-69002	DNA Replication Pre-Initiation	1	88	0.00597785	0.179516	0.179516	2	21	0.00158742
R-HSA-5654738	Signaling by FGFR2	1	88	0.00597785	0.179516	0.179516	3	46	0.00347721
R-HSA-6806834	Signaling by MET	1	88	0.00597785	0.179516	0.179516	3	49	0.00370398
R-HSA-9663891	Selective autophagy	1	89	0.00604578	0.181365	0.181365	15	48	0.00362839
R-HSA-9694635	Translation of structural proteins	1	90	0.00611372	0.183209	0.183209	1	40	0.00302366
R-HSA-195253	Degradation of beta-catenin by the destruction complex	1	91	0.00618165	0.185049	0.185049	3	23	0.0017386
R-HSA-5696399	Global Genome Nucleotide Excision Repair (GG-NER)	1	92	0.00624958	0.186885	0.186885	14	20	0.00151183
R-HSA-174143	APC/C-mediated degradation of cell cycle proteins	1	92	0.00624958	0.186885	0.186885	16	40	0.00302366
R-HSA-453276	Regulation of mitotic cell cycle	1	92	0.00624958	0.186885	0.186885	16	40	0.00302366
R-HSA-5632684	Hedgehog 'on' state	1	92	0.00624958	0.186885	0.186885	5	37	0.00279689
R-HSA-9013694	Signaling by NOTCH4	1	92	0.00624958	0.186885	0.186885	2	20	0.00151183
R-HSA-2565942	Regulation of PLK1 Activity at G2/M Transition	1	92	0.00624958	0.186885	0.186885	1	12	0.000907098
R-HSA-1168372	Downstream signaling events of B Cell Receptor (BCR)	1	93	0.00631751	0.188718	0.188718	1	15	0.00113387
R-HSA-450531	Regulation of mRNA stability by proteins that bind AU-rich elements	1	93	0.00631751	0.188718	0.188718	1	26	0.00196538
R-HSA-975871	MyD88 cascade initiated on plasma membrane	1	94	0.00638544	0.190546	0.190546	10	58	0.00438431
R-HSA-168142	Toll Like Receptor 10 (TLR10) Cascade	1	94	0.00638544	0.190546	0.190546	10	59	0.0044599
R-HSA-168176	Toll Like Receptor 5 (TLR5) Cascade	1	94	0.00638544	0.190546	0.190546	10	59	0.0044599
R-HSA-1169410	Antiviral mechanism by IFN-stimulated genes	1	94	0.00638544	0.190546	0.190546	1	31	0.00234334
R-HSA-6804756	Regulation of TP53 Activity through Phosphorylation	1	95	0.00645337	0.19237	0.19237	1	26	0.00196538
R-HSA-168928	DDX58/IFIH1-mediated induction of interferon-alpha/beta	1	96	0.0065213	0.19419	0.19419	5	46	0.00347721
R-HSA-156902	Peptide chain elongation	1	97	0.00658923	0.196006	0.196006	4	5	0.000377958
R-HSA-5619084	ABC transporter disorders	1	99	0.00672509	0.199627	0.199627	3	22	0.00166301
R-HSA-4086400	PCP/CE pathway	1	99	0.00672509	0.199627	0.199627	1	24	0.0018142
R-HSA-390466	Chaperonin-mediated protein folding	1	100	0.00679302	0.201431	0.201431	1	19	0.00143624
R-HSA-975956	Nonsense Mediated Decay (NMD) independent of the Exon Junction Complex (EJC)	1	101	0.00686095	0.203232	0.203232	1	1	7.55915e-05
R-HSA-975138	TRAF6 mediated induction of NFkB and MAP kinases upon TLR7/8 or 9 activation	1	101	0.00686095	0.203232	0.203232	10	48	0.00362839
R-HSA-156842	Eukaryotic Translation Elongation	1	102	0.00692888	0.205028	0.205028	4	9	0.000680324
R-HSA-168164	Toll Like Receptor 3 (TLR3) Cascade	1	102	0.00692888	0.205028	0.205028	13	61	0.00461108
R-HSA-975155	MyD88 dependent cascade initiated on endosome	1	102	0.00692888	0.205028	0.205028	11	63	0.00476226
R-HSA-168181	Toll Like Receptor 7/8 (TLR7/8) Cascade	1	104	0.00706474	0.20861	0.20861	11	66	0.00498904
R-HSA-5668541	TNFR2 non-canonical NF-kB pathway	1	104	0.00706474	0.20861	0.20861	5	43	0.00325043
R-HSA-72764	Eukaryotic Translation Termination	1	106	0.0072006	0.212175	0.212175	3	5	0.000377958
R-HSA-72689	Formation of a pool of free 40S subunits	1	106	0.0072006	0.212175	0.212175	1	2	0.000151183
R-HSA-5687128	MAPK6/MAPK4 signaling	1	106	0.0072006	0.212175	0.212175	2	40	0.00302366
R-HSA-391251	Protein folding	1	106	0.0072006	0.212175	0.212175	1	28	0.00211656
R-HSA-9006931	Signaling by Nuclear Receptors	2	385	0.0261531	0.21334	0.21334	14	191	0.014438
R-HSA-937061	TRIF(TICAM1)-mediated TLR4 signaling	1	107	0.00726853	0.213952	0.213952	13	58	0.00438431
R-HSA-166166	MyD88-independent TLR4 cascade	1	107	0.00726853	0.213952	0.213952	13	60	0.00453549
R-HSA-168138	Toll Like Receptor 9 (TLR9) Cascade	1	107	0.00726853	0.213952	0.213952	11	68	0.00514022
R-HSA-190236	Signaling by FGFR	1	107	0.00726853	0.213952	0.213952	6	142	0.010734
R-HSA-193704	p75 NTR receptor-mediated signalling	1	109	0.00740439	0.217494	0.217494	5	50	0.00377958
R-HSA-9020702	Interleukin-1 signaling	1	111	0.00754025	0.221021	0.221021	9	47	0.0035528
R-HSA-166058	MyD88:MAL(TIRAP) cascade initiated on plasma membrane	1	111	0.00754025	0.221021	0.221021	10	64	0.00483786
R-HSA-168188	Toll Like Receptor TLR6:TLR2 Cascade	1	111	0.00754025	0.221021	0.221021	10	66	0.00498904
R-HSA-2408557	Selenocysteine synthesis	1	112	0.00760818	0.222778	0.222778	2	7	0.000529141
R-HSA-192823	Viral mRNA Translation	1	114	0.00774404	0.226282	0.226282	2	2	0.000151183
R-HSA-9006936	Signaling by TGFB family members	1	114	0.00774404	0.226282	0.226282	21	107	0.00808829
R-HSA-168179	Toll Like Receptor TLR1:TLR2 Cascade	1	114	0.00774404	0.226282	0.226282	10	66	0.00498904
R-HSA-181438	Toll Like Receptor 2 (TLR2) Cascade	1	114	0.00774404	0.226282	0.226282	10	68	0.00514022
R-HSA-9633012	Response of EIF2AK4 (GCN2) to amino acid deficiency	1	115	0.00781197	0.228028	0.228028	4	16	0.00120946
R-HSA-8856825	Cargo recognition for clathrin-mediated endocytosis	1	116	0.0078799	0.22977	0.22977	1	15	0.00113387
R-HSA-8878159	Transcriptional regulation by RUNX3	1	118	0.00801576	0.233243	0.233243	3	47	0.0035528
R-HSA-1799339	SRP-dependent cotranslational protein targeting to membrane	1	119	0.00808369	0.234974	0.234974	5	5	0.000377958
R-HSA-5696398	Nucleotide Excision Repair	1	119	0.00808369	0.234974	0.234974	27	37	0.00279689
R-HSA-72706	GTP hydrolysis and joining of the 60S ribosomal subunit	1	120	0.00815162	0.236701	0.236701	2	3	0.000226775
R-HSA-156827	L13a-mediated translational silencing of Ceruloplasmin expression	1	120	0.00815162	0.236701	0.236701	1	3	0.000226775
R-HSA-5607764	CLEC7A (Dectin-1) signaling	1	120	0.00815162	0.236701	0.236701	6	45	0.00340162
R-HSA-2672351	Stimuli-sensing channels	1	120	0.00815162	0.236701	0.236701	1	28	0.00211656
R-HSA-382556	ABC-family proteins mediated transport	1	122	0.00828748	0.240144	0.240144	3	27	0.00204097
R-HSA-927802	Nonsense-Mediated Decay (NMD)	1	124	0.00842334	0.243572	0.243572	5	6	0.000453549
R-HSA-975957	Nonsense Mediated Decay (NMD) enhanced by the Exon Junction Complex (EJC)	1	124	0.00842334	0.243572	0.243572	4	5	0.000377958
R-HSA-202424	Downstream TCR signaling	1	124	0.00842334	0.243572	0.243572	3	24	0.0018142
R-HSA-5610787	Hedgehog 'off' state	1	124	0.00842334	0.243572	0.243572	3	32	0.00241893
R-HSA-1592230	Mitochondrial biogenesis	1	127	0.00862713	0.248685	0.248685	1	36	0.00272129
R-HSA-72613	Eukaryotic Translation Initiation	1	130	0.00883092	0.253765	0.253765	4	21	0.00158742
R-HSA-72737	Cap-dependent Translation Initiation	1	130	0.00883092	0.253765	0.253765	3	18	0.00136065
R-HSA-8953854	Metabolism of RNA	3	782	0.0531214	0.254935	0.254935	15	187	0.0141356
R-HSA-9678108	SARS-CoV-1 Infection	1	143	0.00971401	0.275396	0.275396	1	113	0.00854184
R-HSA-166016	Toll Like Receptor 4 (TLR4) Cascade	1	144	0.00978194	0.277034	0.277034	18	95	0.00718119
R-HSA-9694516	SARS-CoV-2 Infection	1	144	0.00978194	0.277034	0.277034	1	116	0.00876861
R-HSA-8878166	Transcriptional regulation by RUNX2	1	147	0.00998573	0.281928	0.281928	9	84	0.00634969
R-HSA-202403	TCR signaling	1	147	0.00998573	0.281928	0.281928	3	52	0.00393076
R-HSA-1632852	Macroautophagy	1	150	0.0101895	0.28679	0.28679	15	87	0.00657646
R-HSA-163200	Respiratory electron transport, ATP synthesis by chemiosmotic coupling, and heat production by uncoupling proteins.	1	150	0.0101895	0.28679	0.28679	3	31	0.00234334
R-HSA-162909	Host Interactions of HIV factors	1	150	0.0101895	0.28679	0.28679	4	54	0.00408194
R-HSA-3700989	Transcriptional Regulation by TP53	2	486	0.0330141	0.297634	0.297634	10	259	0.0195782
R-HSA-73887	Death Receptor Signalling	1	158	0.010733	0.299599	0.299599	8	93	0.00703001
R-HSA-194840	Rho GTPase cycle	1	160	0.0108688	0.302766	0.302766	1	12	0.000907098
R-HSA-8856828	Clathrin-mediated endocytosis	1	162	0.0110047	0.30592	0.30592	16	35	0.0026457
R-HSA-428157	Sphingolipid metabolism	1	162	0.0110047	0.30592	0.30592	1	64	0.00483786
R-HSA-446652	Interleukin-1 family signaling	1	165	0.0112085	0.310624	0.310624	9	80	0.00604732
R-HSA-1236974	ER-Phagosome pathway	1	165	0.0112085	0.310624	0.310624	1	10	0.000755915
R-HSA-162599	Late Phase of HIV Life Cycle	1	165	0.0112085	0.310624	0.310624	6	78	0.00589614
R-HSA-9612973	Autophagy	1	166	0.0112764	0.312185	0.312185	26	108	0.00816388
R-HSA-3858494	Beta-catenin independent WNT signaling	1	166	0.0112764	0.312185	0.312185	1	51	0.00385517
R-HSA-5358351	Signaling by Hedgehog	1	168	0.0114123	0.315297	0.315297	10	82	0.0061985
R-HSA-9609507	Protein localization	1	170	0.0115481	0.318396	0.318396	12	53	0.00400635
R-HSA-6807070	PTEN Regulation	1	171	0.0116161	0.31994	0.31994	8	56	0.00423312
R-HSA-2871837	FCERI mediated NF-kB activation	1	175	0.0118878	0.326082	0.326082	3	19	0.00143624
R-HSA-9610379	HCMV Late Events	1	175	0.0118878	0.326082	0.326082	1	19	0.00143624
R-HSA-168273	Influenza Viral RNA Transcription and Replication	1	176	0.0119557	0.327609	0.327609	2	14	0.00105828
R-HSA-5633007	Regulation of TP53 Activity	1	178	0.0120916	0.330654	0.330654	9	98	0.00740797
R-HSA-2408522	Selenoamino acid metabolism	1	180	0.0122274	0.333685	0.333685	2	33	0.00249452
R-HSA-162587	HIV Life Cycle	1	182	0.0123633	0.336702	0.336702	6	117	0.00884421
R-HSA-72306	tRNA processing	1	182	0.0123633	0.336702	0.336702	1	54	0.00408194
R-HSA-9010553	Regulation of expression of SLITs and ROBOs	1	183	0.0124312	0.338206	0.338206	5	20	0.00151183
R-HSA-72163	mRNA Splicing - Major Pathway	1	185	0.0125671	0.341204	0.341204	7	9	0.000680324
R-HSA-168898	Toll-like Receptor Cascades	1	185	0.0125671	0.341204	0.341204	31	185	0.0139844
R-HSA-1236975	Antigen processing-Cross presentation	1	187	0.0127029	0.344189	0.344189	1	23	0.0017386
R-HSA-6791226	Major pathway of rRNA processing in the nucleolus and cytosol	1	189	0.0128388	0.34716	0.34716	1	7	0.000529141
R-HSA-109581	Apoptosis	1	189	0.0128388	0.34716	0.34716	2	141	0.0106584
R-HSA-983705	Signaling by the B Cell Receptor (BCR)	1	191	0.0129747	0.350119	0.350119	1	44	0.00332603
R-HSA-2467813	Separation of Sister Chromatids	1	195	0.0132464	0.355997	0.355997	2	8	0.000604732
R-HSA-72172	mRNA Splicing	1	196	0.0133143	0.357458	0.357458	7	14	0.00105828
R-HSA-168255	Influenza Infection	1	200	0.013586	0.363272	0.363272	2	59	0.0044599
R-HSA-5621481	C-type lectin receptors (CLRs)	1	203	0.0137898	0.367599	0.367599	6	68	0.00514022
R-HSA-8868773	rRNA processing in the nucleus and cytosol	1	207	0.0140615	0.373323	0.373323	1	15	0.00113387
R-HSA-69275	G2/M Transition	1	212	0.0144012	0.380408	0.380408	6	78	0.00589614
R-HSA-983712	Ion channel transport	1	212	0.0144012	0.380408	0.380408	1	44	0.00332603
R-HSA-453274	Mitotic G2-G2/M phases	1	214	0.0145371	0.383221	0.383221	6	80	0.00604732
R-HSA-5357801	Programmed Cell Death	1	218	0.0148088	0.388808	0.388808	5	175	0.0132285
R-HSA-168256	Immune System	7	2713	0.184295	0.40768	0.40768	84	1593	0.120417
R-HSA-1428517	The citric acid (TCA) cycle and respiratory electron transport	1	233	0.0158277	0.409327	0.409327	3	67	0.00506463
R-HSA-376176	Signaling by ROBO receptors	1	235	0.0159636	0.412012	0.412012	5	60	0.00453549
R-HSA-2454202	Fc epsilon receptor (FCERI) signaling	1	235	0.0159636	0.412012	0.412012	3	63	0.00476226
R-HSA-8951664	Neddylation	1	241	0.0163712	0.419996	0.419996	2	31	0.00234334
R-HSA-5663205	Infectious disease	4	1468	0.0997215	0.420908	0.420908	27	751	0.0567692
R-HSA-68882	Mitotic Anaphase	1	249	0.0169146	0.430477	0.430477	2	32	0.00241893
R-HSA-2555396	Mitotic Metaphase and Anaphase	1	250	0.0169825	0.431775	0.431775	2	33	0.00249452
R-HSA-72203	Processing of Capped Intron-Containing Pre-mRNA	1	256	0.0173901	0.439498	0.439498	7	32	0.00241893
R-HSA-156580	Phase II - Conjugation of compounds	1	259	0.0175939	0.443321	0.443321	1	72	0.00544259
R-HSA-199991	Membrane Trafficking	2	666	0.0452415	0.443639	0.443639	25	219	0.0165545
R-HSA-162906	HIV Infection	1	267	0.0181374	0.453394	0.453394	10	160	0.0120946
R-HSA-1280215	Cytokine Signaling in Immune system	3	1108	0.0752666	0.456871	0.456871	21	687	0.0519314
R-HSA-212436	Generic Transcription Pathway	4	1554	0.105563	0.465612	0.465612	58	824	0.0622874
R-HSA-5619115	Disorders of transmembrane transporters	1	280	0.0190204	0.469386	0.469386	3	87	0.00657646
R-HSA-597592	Post-translational protein modification	4	1597	0.108484	0.487605	0.487605	90	526	0.0397611
R-HSA-983168	Antigen processing: Ubiquitination & Proteasome degradation	1	315	0.021398	0.51022	0.51022	6	9	0.000680324
R-HSA-1257604	PIP3 activates AKT signaling	1	319	0.0216697	0.514688	0.514688	8	86	0.00650087
R-HSA-9679506	SARS-CoV Infections	1	328	0.0222811	0.524596	0.524596	2	255	0.0192758
R-HSA-1852241	Organelle biogenesis and maintenance	1	335	0.0227566	0.532167	0.532167	1	86	0.00650087
R-HSA-73857	RNA Polymerase II Transcription	4	1693	0.115006	0.535514	0.535514	58	885	0.0668985
R-HSA-72766	Translation	1	339	0.0230283	0.536441	0.536441	16	99	0.00748356
R-HSA-5673001	RAF/MAP kinase cascade	1	345	0.0234359	0.54278	0.54278	3	75	0.00566936
R-HSA-1266738	Developmental Biology	3	1263	0.0857958	0.546792	0.546792	37	556	0.0420289
R-HSA-5684996	MAPK1/MAPK3 signaling	1	352	0.0239114	0.55007	0.55007	3	82	0.0061985
R-HSA-5653656	Vesicle-mediated transport	2	825	0.0560424	0.55883	0.55883	25	252	0.0190491
R-HSA-9006925	Intracellular signaling by second messengers	1	366	0.0248624	0.564313	0.564313	8	114	0.00861743
R-HSA-5683057	MAPK family signaling cascades	1	403	0.0273759	0.599883	0.599883	5	122	0.00922216
R-HSA-5668914	Diseases of metabolism	1	408	0.0277155	0.604469	0.604469	1	191	0.014438
R-HSA-74160	Gene expression (Transcription)	4	1851	0.125739	0.609746	0.609746	81	996	0.0752891
R-HSA-446203	Asparagine N-linked glycosylation	1	421	0.0285986	0.616153	0.616153	4	144	0.0108852
R-HSA-392499	Metabolism of proteins	5	2363	0.160519	0.628824	0.628824	113	892	0.0674276
R-HSA-983169	Class I MHC mediated antigen processing & presentation	1	465	0.0315875	0.653269	0.653269	7	48	0.00362839
R-HSA-1643685	Disease	5	2538	0.172407	0.694948	0.694948	42	1589	0.120115
R-HSA-5663202	Diseases of signal transduction by growth factor receptors and second messengers	1	529	0.0359351	0.701113	0.701113	10	448	0.033865
R-HSA-211859	Biological oxidations	1	547	0.0371578	0.713372	0.713372	1	188	0.0142112
R-HSA-422475	Axon guidance	1	586	0.0398071	0.738284	0.738284	5	298	0.0225263
R-HSA-9675108	Nervous system development	1	622	0.0422526	0.759407	0.759407	5	324	0.0244916
R-HSA-9006934	Signaling by Receptor Tyrosine Kinases	1	629	0.0427281	0.763318	0.763318	24	704	0.0532164
R-HSA-449147	Signaling by Interleukins	1	647	0.0439508	0.773093	0.773093	12	493	0.0372666
R-HSA-71291	Metabolism of amino acids and derivatives	1	661	0.0449018	0.780424	0.780424	2	285	0.0215436
R-HSA-382551	Transport of small molecules	1	967	0.0656885	0.893775	0.893775	5	441	0.0333359
R-HSA-1280218	Adaptive Immune System	1	1003	0.068134	0.902576	0.902576	11	264	0.0199562
R-HSA-162582	Signal Transduction	4	3423	0.232525	0.965973	0.965973	136	2408	0.182024
R-HSA-556833	Metabolism of lipids	1	1451	0.0985667	0.967431	0.967431	1	947	0.0715852

## Sheet: SupData 8
SUPPLEMENTARY DATA 8. HUMAN ORTHOLOGUES TO GENES ON MOUSE CHROMOSOME 5
Human gene name	Human chromosome	Mouse gene name	Mouse chromosome
		V1rg10	5
		Gm3027	5
		Gm18187	5
		Gm8706	5
		Gm43529	5
		Gm6486	5
		Gm3053	5
		Gm43530	5
		Gm8715	5
		Gm18985	5
		Gm15772	5
		Gm36548	5
CDK6	7	Cdk6	5
		Gm17590	5
		Gm42435	5
FAM133B	7	Fam133b	5
		Gm43017	5
		n-R5s169	5
		1700109H08Rik	5
RBM48	7	Rbm48	5
		2510017J16Rik	5
PEX1	7	Pex1	5
		Gm43825	5
		4833413G10Rik	5
GATAD1	7	Gatad1	5
		Tmbim7	5
		Gm26238	5
ANKIB1	7	Ankib1	5
		Gm22926	5
		Gm43679	5
KRIT1	7	Krit1	5
AC000120.4	7	Krit1	5
LRRD1	7	Lrrd1	5
		Rps4x-ps	5
MTERF1	7	Mterf1a	5
AKAP9	7	Akap9	5
		Wdr46-ps	5
		Gm43031	5
CYP51A1	7	Cyp51	5
MTERF1	7	Mterf1b	5
FZD1	7	Fzd1	5
		Gm15750	5
		Gm42744	5
		Gm44483	5
CDK14	7	Cdk14	5
		Gm43112	5
		Gm43113	5
		Gm25037	5
		Gm43111	5
AC112786.1	2	Gm22897	5
SCARNA4	1	Gm22897	5
SCARNA4	1	Gm22897	5
		Gm43623	5
		Gm43577	5
		Gm10484	5
		Gm43727	5
		Gm43728	5
		1700015F17Rik	5
CLDN12	7	Cldn12	5
GTPBP10	7	Gtpbp10	5
		Gm30652	5
FAM237B	7	Gm8773	5
CFAP69	7	Cfap69	5
STEAP2	7	Steap2	5
		Gm43219	5
STEAP1B	7	Steap1	5
STEAP1	7	Steap1	5
		Gm15459	5
		Gm38697	5
RNU1-115P	X	Gm23838	5
RNU1-141P	1	Gm23838	5
		Gm42718	5
		Gm42719	5
		Gm24686	5
		Gm40263	5
		Gm3203	5
		Gm43324	5
		Gm5714	5
ZNF804B	7	Zfp804b	5
		Gm24525	5
		Tubb4b-ps1	5
		Gm42598	5
		Gm42597	5
		Gm43841	5
TEX47	7	Tex47	5
		Gm4960	5
		Gm30835	5
		Gm8802	5
		Gm22196	5
		Gm43478	5
STEAP4	7	Steap4	5
		Gm15731	5
SRI	7	Sri	5
		Gm15730	5
ADAM22	7	Adam22	5
		Gm21759	5
		Gm24196	5
AC009121.2	16	Gm23993	5
		Gm42490	5
DBF4	7	Dbf4	5
SLC25A40	7	Slc25a40	5
RUNDC3B	7	Rundc3b	5
		Gm42685	5
ABCB1	7	Abcb1a	5
		Gm42684	5
		Gm42686	5
		Gm5106	5
ABCB1	7	Abcb1b	5
		7330423F06Rik	5
ABCB4	7	Abcb4	5
		Gm17936	5
CROT	7	Crot	5
		Gm15610	5
		Gm37153	5
AC005045.2	7	Gm27941	5
		Gm15611	5
		Gm40264	5
TMEM243	7	Tmem243	5
DMTF1	7	Dmtf1	5
		Gm24666	5
		Gm7332	5
		Gm15734	5
ELAPOR2	7	9330182L06Rik	5
		Gm15733	5
		Mir879	5
GRM3	7	Grm3	5
		Gm42455	5
RNU6-637P	3	Gm23312	5
		Gm35212	5
		Gm42832	5
		Gm6586	5
		Gm5715	5
		Gm10482	5
		Gm28685	5
		Gm5152	5
		Gm31831	5
		Gm17091	5
		Gm4959	5
		Gm42828	5
		Gm42834	5
		Gm42833	5
		Gm6455	5
		Gm3321	5
		Gm43358	5
		Gm8871	5
		Gm8857	5
		Gm8861	5
		Gm43492	5
		Gm8874	5
		4930558F17Rik	5
		Gm8879	5
		AC174780.1	5
		Gm32554	5
		Gm5861	5
		Gm33093	5
		Gm8890	5
		Gm8891	5
		Gm32877	5
		Speer1	5
		Gm8896	5
		1700108N06Rik	5
		Gm8897	5
		Gm29745	5
		Gm43540	5
		4930437M23Rik	5
		Gm8906	5
		Gm21040	5
		Gm43640	5
		Gm6460	5
		Gm8920	5
		Gm33847	5
		Gm8922	5
		1700003C15Rik	5
		Gm8924	5
		Gm8926	5
		Gm8929	5
		Gm43132	5
		Gm6465	5
		Gm29755	5
		Gm43131	5
		4933402N22Rik	5
		Gm5288	5
		Gm29066	5
		Gm38242	5
		Gm42910	5
		Gm8953	5
SEMA3D	7	Sema3d	5
		Gm8925	5
		Gm42909	5
		Gm42580	5
		Gm23243	5
		Gm10481	5
		Gm6641	5
		Gm10108	5
SEMA3A	7	Sema3a	5
		Gm42680	5
		Gm43130	5
		Gm42676	5
		Gm42675	5
		Gm43719	5
		Gm43718	5
		4930568A13Rik	5
		Gm4751	5
		Gm6647	5
		Speer3	5
		Gm6650	5
		Gm8968	5
		Gm35702	5
		Dnd1-ps	5
		Gm24054	5
SEMA3E	7	Sema3e	5
		Gm43519	5
		Gm4128	5
		Gm43523	5
PCLO	7	Pclo	5
		Gm26918	5
		Gm42446	5
		Gm42447	5
		Gm42448	5
		Gm42444	5
		Gm42445	5
		Gm43663	5
		Gm26954	5
		Gm43662	5
		Gm43665	5
		Gm9758	5
		Speer4e	5
		Gm10354	5
		Gm17019	5
		Gm43391	5
		Gm21149	5
		Gm21847	5
		Gm21190	5
		Gm30613	5
		Gm21083	5
		Speer4d	5
		4930572O03Rik	5
		Speer4cos	5
		Speer4c	5
		Gm42452	5
		Gm42454	5
		4930519H02Rik	5
		Gm42453	5
		Gm42451	5
		Gm3510	5
CACNA2D1	7	Cacna2d1	5
		Gm43000	5
		Gm43490	5
		Gm43491	5
		Gm8984	5
HGF	7	Hgf	5
		Gm43489	5
		Gm42975	5
		Gm8991	5
		Gm28710	5
		Gm28710	5
		Gm42855	5
		Gm6673	5
		Speer4f2	5
		Gm21999	5
		Speer4f1	5
		Gm7047	5
SEMA3C	7	Sema3c	5
CD36	7	Cd36	5
GNAT3	7	Gnat3	5
GNAI1	7	Gnai1	5
		Gm3527	5
		Gm31752	5
		Gm17889	5
		Gm23822	5
		Gm43032	5
		4921504A21Rik	5
		Gm32102	5
MAGI2	7	Magi2	5
		Gm21009	5
U6	4	Gm25335	5
RNU6-731P	1	Gm25335	5
RNU6-54P	13	Gm25335	5
RNU6-518P	17	Gm25335	5
RNU6-396P	21	Gm23570	5
		Gm25761	5
		Gm43680	5
		Gm22755	5
		Gm3544	5
		Gm29254	5
		1110060G06Rik	5
PHTF2	7	Phtf2	5
		Rpl31-ps5	5
TMEM60	7	Tmem60	5
RSBN1L	7	Rsbn1l	5
		A630072M18Rik	5
PTPN12	7	Ptpn12	5
		Gm43216	5
		Gm22490	5
		Rpl31-ps21	5
		Gm18830	5
		Gm42660	5
GSAP	7	Gsap	5
		Gm43215	5
		Gm43214	5
CCDC146	7	Ccdc146	5
FGL2	7	Fgl2	5
FAM185A	7	Fam185a	5
FBXL13	7	Fbxl13	5
LRRC17	7	Lrrc17	5
		Gm6543	5
		Gm8539	5
ARMC10	7	Armc10	5
NAPEPLD	7	Napepld	5
		Gm15719	5
PMPCB	7	Pmpcb	5
		Gm15715	5
DNAJC2	7	Dnajc2	5
PSMC2	7	Psmc2	5
SLC26A5	7	Slc26a5	5
RELN	7	Reln	5
		Gm16111	5
		Gm10475	5
		Dnaja1-ps	5
		Gm19666	5
		Gm16113	5
		Gm16112	5
		Gm16110	5
		Gm25459	5
		Gm43657	5
		n-R5s170	5
		Gm43110	5
ORC5	7	Orc5	5
		Gm15421	5
RNU6-15P	10	Gm22887	5
		6030443J06Rik	5
		Gm9057	5
		Rpl17-ps5	5
		Gm24512	5
		Gm9523	5
		Gm6560	5
		A930003O13Rik	5
		Gm44363	5
LHFPL3	7	Lhfpl3	5
		Gm21846	5
		Gm43169	5
		Gm6564	5
		Gm42948	5
		Gm28022	5
		Gm42951	5
		Gm43722	5
		5031425E22Rik	5
		4930580E04Rik	5
		Gm43058	5
		Gm42509	5
KMT2E	7	Kmt2e	5
RN7SKP206	8	Gm25219	5
SRPK2	7	Srpk2	5
		Gm24009	5
		Gm43566	5
		AI506816	5
SNORD93	7	Gm50451	5
PUS7	7	Pus7	5
RINT1	7	Rint1	5
		Gm43054	5
		4933427G23Rik	5
		AC117663.3	5
		AC117663.2	5
RNU1-54P	6	Gm22054	5
TOMM7	7	Tomm7	5
		2700038G22Rik	5
SNORD93	7	Snord93	5
		AC117663.1	5
FAM126A	7	Fam126a	5
		Gm6745	5
		Gm18038	5
KLHL7	7	Klhl7	5
		Gm3724	5
		Gm43389	5
NUP42	7	Nupl2	5
		Gm5575	5
		Gm43828	5
		Gm43827	5
		Gm9836	5
KCNH2	7	Kcnh2	5
		Gm15589	5
NOS3	7	Nos3	5
		Gm15587	5
ATG9B	7	Atg9b	5
ABCB8	7	Abcb8	5
ASIC3	7	Asic3	5
CDK5	7	Cdk5	5
SLC4A2	7	Slc4a2	5
FASTK	7	Fastk	5
		Gm22333	5
TMUB1	7	Tmub1	5
		2310074N15Rik	5
		Gm10472	5
AGAP3	7	Agap3	5
GBX1	7	Gbx1	5
ASB10	7	Asb10	5
IQCA1L	7	Iqca1l	5
ABCF2-H2BE1	7	Abcf2	5
ABCF2	7	Abcf2	5
		Gm10221	5
CHPF2	7	Chpf2	5
SMARCD3	7	Smarcd3	5
MIR671	7	Mir671	5
		1700022A21Rik	5
NUB1	7	Nub1	5
		Gm26648	5
WDR86	7	Wdr86	5
CRYGN	7	Crygn	5
RHEB	7	Rheb	5
		Gm25363	5
PRKAG2	7	Prkag2	5
		Prkag2os2	5
		Prkag2os1	5
		1500035N22Rik	5
		2900005J15Rik	5
		Gm19088	5
		Gm26051	5
GALNTL5	7	Galntl5	5
		Gm26356	5
GALNT11	7	Galnt11	5
		E130116L18Rik	5
KMT2C	7	Kmt2c	5
		Gm42585	5
		Hspe1-ps3	5
		Gm20432	5
		Gm18343	5
		Gm22656	5
CCT8L2	22	Cct8l1	5
		1700096K18Rik	5
		Gm43141	5
		Gm10062	5
		Gm43972	5
		Gm43143	5
XRCC2	7	Xrcc2	5
		Gm43142	5
ACTR3C	7	Actr3b	5
ACTR3B	7	Actr3b	5
		Gm21655	5
		Gm21663	5
		Gm21671	5
		Gm21168	5
		Gm21680	5
		Gm21698	5
		Gm1979	5
		Gm5067	5
		Gm5862	5
		Speer4a	5
		Gm7347	5
		Gm6089	5
		Gm10471	5
		5031410I06Rik	5
		Gm10220	5
		Gm7361	5
		Gm18957	5
		4930584F24Rik	5
		Gm42844	5
DPP6	7	Dpp6	5
		Gm29784	5
		Gm16056	5
		Gm16057	5
		Gm43776	5
		Gm43502	5
		Speer4b	5
		Gm16058	5
PAXIP1	7	Paxip1	5
		Gm43433	5
		Gm20239	5
HTR5A	7	Htr5a	5
		Gm43096	5
		Gm5551	5
		AC156021.1	5
		Gm4865	5
		Gm26608	5
		Gm43611	5
INSIG1	7	Insig1	5
EN2	7	En2	5
		Gm43610	5
CNPY1	7	Cnpy1	5
RBM33	7	Rbm33	5
SHH	7	Shh	5
		9530036O11Rik	5
		Gm10290	5
		Gm43161	5
RNF32	7	Rnf32	5
		Gm7420	5
LMBR1	7	Lmbr1	5
		C79130	5
		Gm23801	5
		4632411P08Rik	5
NOM1	7	Nom1	5
MNX1	7	Mnx1	5
		Gm24538	5
		Gm6083	5
UBE3C	7	Ube3c	5
		Gm42570	5
		Gm26346	5
		Gm43117	5
		Gm5129	5
DNAJB6	7	Dnajb6	5
		Gm5552	5
		Gm2213	5
		Gm1969	5
		Gm42450	5
		Gm43386	5
		A230098N10Rik	5
IL6	7	Il6	5
TYMS	18	Tyms	5
		Gm4961	5
		3110082J24Rik	5
GAREM2	2	Garem2	5
HADHA	2	Hadha	5
HADHB	2	Hadhb	5
		Mir1960	5
ADGRF3	2	Adgrf3	5
SELENOI	2	Selenoi	5
		Gm16288	5
DRC1	2	Drc1	5
		Gm43755	5
OTOF	2	Otof	5
FAM166C	2	Fam166c	5
CIB4	2	Cib4	5
RNU6-24P	17	Gm25666	5
		Gm42765	5
		Gm9899	5
KCNK3	2	Kcnk3	5
SLC35F6	2	Slc35f6	5
		Mir5625	5
CENPA	2	Cenpa	5
DPYSL5	2	Dpysl5	5
		Gm42764	5
MAPRE3	2	Mapre3	5
		Gm19409	5
		Gm15461	5
TMEM214	2	Tmem214	5
		Gm43808	5
AGBL5	2	Agbl5	5
		5930420M18Rik	5
OST4	2	Ost4	5
EMILIN1	2	Emilin1	5
KHK	2	Khk	5
CGREF1	2	Cgref1	5
ABHD1	2	Abhd1	5
PREB	2	Preb	5
TCF23	2	Tcf23	5
SLC5A6	2	Slc5a6	5
ATRAID	2	Atraid	5
CAD	2	Cad	5
SLC30A3	2	Slc30a3	5
		Gm9924	5
DNAJC5G	2	Dnajc5g	5
TRIM54	2	Trim54	5
		Gm15469	5
UCN	2	Ucn	5
MPV17	2	Mpv17	5
GTF3C2	2	Gm29609	5
GTF3C2	2	Gtf3c2	5
EIF2B4	2	Eif2b4	5
SNX17	2	Snx17	5
ZNF513	2	Zfp513	5
PPM1G	2	Ppm1g	5
		Gm42798	5
		Gm9970	5
NRBP1	2	Nrbp1	5
KRTCAP3	2	Krtcap3	5
IFT172	2	Ift172	5
FNDC4	2	Fndc4	5
GCKR	2	Gckr	5
		Gm19457	5
		Gm43659	5
		4930478M09Rik	5
ZNF512	2	Zfp512	5
		Gm43059	5
		4930548H24Rik	5
		4930566F21Rik	5
GPN1	2	Gpn1	5
SUPT7L	2	Supt7l	5
SLC4A1AP	2	Slc4a1ap	5
		Gm43660	5
		AI839979	5
		2900076G11Rik	5
MRPL33	2	Mrpl33	5
		Gm43809	5
RBKS	2	Rbks	5
		Mir3473e	5
BABAM2	2	Babam2	5
		Gm43810	5
		Gm24436	5
		Gm43811	5
		Gm17130	5
		Gm10463	5
FOSL2	2	Fosl2	5
		Gm26335	5
		Gm9555	5
PLB1	2	Plb1	5
		Gm15615	5
		Gm36840	5
		Gm7596	5
		Gm5864	5
PPP1CB	2	Ppp1cb	5
		Gm43312	5
		Gm43313	5
		Gm15613	5
		Gm15614	5
		Gm42964	5
		Gm43812	5
		Gm10461	5
YES1	18	Yes1	5
		Gm43694	5
		Gm50482	5
		Gm43852	5
		Gm2420	5
PISD	22	Pisd	5
PISD	22	Gm20671	5
		Gm43695	5
PRR14L	22	Prr14l	5
		Gm43692	5
		Gm2623	5
Z82190.2	22	Depdc5	5
DEPDC5	22	Depdc5	5
		Gm24003	5
		Gm43693	5
YWHAH	22	Ywhah	5
		Gm43849	5
		Rpl35a-ps5	5
SLC5A1	22	Slc5a1	5
		Gm15936	5
		5033423K11Rik	5
SPON2	4	Spon2	5
CTBP1	4	Ctbp1	5
		Gm43850	5
		Gm20465	5
MAEA	4	Maea	5
UVSSA	4	Uvssa	5
NKX1-1	4	Nkx1-1	5
		Gm43851	5
FAM53A	4	Fam53a	5
		Gm9903	5
SLBP	4	Slbp	5
		Gm10459	5
TMEM129	4	Tmem129	5
TACC3	4	Tacc3	5
		Gm42965	5
		G630022F23Rik	5
FGFR3	4	Fgfr3	5
LETM1	4	Letm1	5
		Gm10059	5
		Gm30708	5
NSD2	4	Nsd2	5
NELFA	4	Nelfa	5
		Mir7024	5
		Gm42849	5
		Gm42851	5
C4orf48	4	Gm1673	5
		Gm42847	5
NAT8L	4	Nat8l	5
POLN	4	Poln	5
		Gm19798	5
		Gm43459	5
		4930557J02Rik	5
HAUS3	4	Haus3	5
RNU6-827P	2	Gm25918	5
MXD4	4	Mxd4	5
		Gm42846	5
ZFYVE28	4	Zfyve28	5
		Gm15513	5
		Gm42848	5
CFAP99	4	Cfap99	5
		Gm43105	5
		Gm43458	5
RNF4	4	Rnf4	5
FAM193A	4	Fam193a	5
		Gm42559	5
		Gm26931	5
		Gm43457	5
TNIP2	4	Tnip2	5
SH3BP2	4	Sh3bp2	5
RNU1-18P	6	Gm22847	5
ADD1	4	Add1	5
		Mir7036b	5
		Gm42867	5
MFSD10	4	Mfsd10	5
NOP14	4	Nop14	5
		Gm15522	5
GRK4	4	Grk4	5
		Gm42560	5
		Mir467g	5
HTT	4	Htt	5
MSANTD1	4	Msantd1	5
RGS12	4	Rgs12	5
		Mir3097	5
		Gm43791	5
HGFAC	4	Hgfac	5
DOK7	4	Dok7	5
LRPAP1	4	Lrpap1	5
ADRA2C	4	Adra2c	5
		4930478P22Rik	5
		E130018O15Rik	5
HMX1	4	Hmx1	5
		4930442P19Rik	5
		Gm43377	5
CPZ	4	Cpz	5
		Gm43860	5
		Plk-ps1	5
TRMT44	4	Trmt44	5
		4931431C16Rik	5
ACOX3	4	Acox3	5
HTRA3	4	Htra3	5
SH3TC1	4	Sh3tc1	5
		Gm15650	5
ABLIM2	4	Ablim2	5
AFAP1	4	Afap1	5
		H2af-ps	5
SORCS2	4	Sorcs2	5
PSAPL1	4	Psapl1	5
		Mir7689	5
		2210406O10Rik	5
GRPEL1	4	Grpel1	5
TADA2B	4	Tada2b	5
		Ccdc96	5
TBC1D14	4	Tbc1d14	5
		Gm42936	5
KIAA0232	4	D5Ertd579e	5
		Gm42507	5
RNU6-545P	12	Gm24878	5
		Gm25767	5
BLOC1S4	4	Bloc1s4	5
		Gm43701	5
		Gm40318	5
MRFAP1L1	4	Mrfap1	5
AC093323.1	4	Mrfap1	5
MRFAP1	4	Mrfap1	5
MAN2B2	4	Man2b2	5
PPP2R2C	4	Ppp2r2c	5
		Ppp2r2cos	5
		Gm42506	5
WFS1	4	Wfs1	5
JAKMIP1	4	Jakmip1	5
		Gm26647	5
C4orf50	4	Gm1043	5
		Gm25551	5
		Jakmip1	5
CRMP1	4	Crmp1	5
EVC	4	Evc	5
		Gm42935	5
EVC2	4	Evc2	5
		Gm15732	5
STK32B	4	Stk32b	5
CYTL1	4	Cytl1	5
		Gm43763	5
MSX1	4	Msx1	5
		Gm20052	5
		Gm40289	5
		Gm43762	5
STX18	4	Stx18	5
		Gm42858	5
NSG1	4	Nsg1	5
ZBTB49	4	Zbtb49	5
LYAR	4	Lyar	5
TMEM128	4	Tmem128	5
OTOP1	4	Otop1	5
		Gm26560	5
DRD5	4	Drd5	5
		4930487D11Rik	5
SLC2A9	4	Slc2a9	5
		Gm15796	5
WDR1	4	Wdr1	5
		Gm22249	5
		4930421P07Rik	5
ZNF518B	4	Zfp518b	5
RNU6-1172P	8	Gm22779	5
CLNK	4	Clnk	5
		Clnkos	5
		Gm42857	5
		Gm40293	5
		Gm40292	5
		Gm43456	5
		Gm25505	5
		Gm5291	5
		4930421C12Rik	5
		Gm42524	5
		4930513D17Rik	5
		Gm25377	5
		Gm42528	5
HS3ST1	4	Hs3st1	5
		Gm7816	5
		Gm35191	5
		Gm2810	5
		Gm23022	5
		4930519E07Rik	5
		Gm4754	5
		Gm43806	5
RAB28	4	Rab28	5
NKX3-2	4	Nkx3-2	5
BOD1L1	4	Bod1l	5
		Gm5298	5
		Mir6414	5
		Gm20156	5
		Gm16223	5
		Gm7181	5
		Gm5554	5
		Gm43700	5
		Gm42711	5
		Gm42553	5
		Gm42552	5
		Gm7854	5
CPEB2	4	Cpeb2	5
		Gm42551	5
		6030400A10Rik	5
		Gm43020	5
		Gm43699	5
		Gm43021	5
C1QTNF7	4	C1qtnf7	5
		Gm43022	5
		Gm15866	5
		Gm43023	5
CC2D2A	4	Cc2d2a	5
FBXL5	4	Fbxl5	5
		Gm42462	5
		Gm43182	5
		Gm43181	5
		Gm42555	5
BST1	4	Bst1	5
CD38	4	Cd38	5
		Gm16014	5
		Gm16015	5
PPIH	1	Gm7879	5
		Gm7882	5
		Gm5292	5
		Gm43183	5
		Gm43184	5
FGFBP1	4	Fgfbp1	5
PROM1	4	Prom1	5
		Gm42716	5
		Gm16401	5
		Gm42966	5
		Gm42429	5
		Gm42428	5
		Gm42427	5
TAPT1	4	Tapt1	5
		E430021H15Rik	5
		Gm42982	5
		Gm42983	5
		Gm42984	5
		Gm42698	5
		Gm43114	5
		Gm5865	5
		Gm36017	5
LDB2	4	Ldb2	5
		Gm42981	5
		8030487O14Rik	5
		Gm43506	5
		Gm43505	5
		Gm43508	5
		Gm43507	5
		Gm43504	5
		Gm43503	5
		Gm3364	5
		E030026E10Rik	5
		Gm43509	5
		Gm42750	5
		4930431F12Rik	5
		Gm10205	5
		D5Ertd615e	5
		Gm43303	5
		Gm42519	5
QDPR	4	Qdpr	5
		Gm42413	5
CLRN2	4	Clrn2	5
LAP3	4	Lap3	5
MED28	4	Med28	5
FAM184B	4	Fam184b	5
		Gm42521	5
		Gm42520	5
		9630001P10Rik	5
		Gm43367	5
		Gm43366	5
		1600023N17Rik	5
NCAPG	4	Ncapg	5
LCORL	4	Lcorl	5
		Gm36401	5
		Gm43201	5
		Gm29036	5
		Gm43200	5
		4930449I04Rik	5
		4930405L22Rik	5
		Gm7931	5
		Gm43093	5
		Gm43092	5
		Gm43601	5
		Gm17824	5
		Gm3010	5
		Gm43427	5
SLIT2	4	Slit2	5
		4930518C09Rik	5
		Gm20475	5
		Gm43426	5
		Gm42536	5
		Gm42537	5
MIR218-1	4	Mir218-1	5
		Gm42534	5
		Gm42535	5
PACRGL	4	5730480H06Rik	5
KCNIP4	4	Kcnip4	5
		Gm43831	5
		Gm20700	5
		Gm43648	5
		Gm19031	5
		Gm43829	5
		Gm43830	5
		Gm43319	5
		Gm42919	5
		Gm43321	5
		Gm43320	5
		Gm10025	5
		Gm10048	5
		Gm43318	5
		Gm43341	5
		C030015E24Rik	5
		Gm43317	5
		Gm43316	5
		Gm42766	5
		Gm43046	5
		Gm43047	5
		Gm42767	5
		Gm42768	5
		Gm42769	5
		Gm42770	5
		Gm43048	5
		Gm42771	5
		Gm42772	5
		Gm19932	5
		Gm43670	5
		2900064K03Rik	5
		Gm5555	5
		Gm7988	5
		Gm42461	5
ADGRA3	4	Adgra3	5
		Gm42460	5
		4930448I18Rik	5
		Gm7205	5
		Mir8117	5
		Gm22618	5
		Gm36814	5
		Gm42459	5
		Gm43016	5
		Gm4962	5
		Gm43014	5
		Gm43015	5
		Gm40319	5
		Gm44377	5
PPARGC1A	4	Ppargc1a	5
		Gm42614	5
		Gm42615	5
		Gm42613	5
		Gm43605	5
		Gm43606	5
		Gm42616	5
		Gm42617	5
		Gm43175	5
		Gm43174	5
		Gm43177	5
		Mir6417	5
		Gm43176	5
DHX15	4	Dhx15	5
		Gm43178	5
		9230114K14Rik	5
		C130083M11Rik	5
		Gm43180	5
		Gm43179	5
RNU6-437P	6	Gm25601	5
SOD3	4	Sod3	5
CCDC149	4	Ccdc149	5
		Gm3519	5
LGI2	4	Lgi2	5
		Gm43685	5
		Gm43686	5
		Gm5866	5
		8030423F21Rik	5
SEPSECS	4	Sepsecs	5
PI4K2B	4	Pi4k2b	5
ZCCHC4	4	Zcchc4	5
ANAPC4	4	Anapc4	5
		Gm43664	5
		Gm23532	5
		5033403H07Rik	5
		Gm30301	5
SLC34A2	4	Slc34a2	5
		Gm17182	5
SEL1L3	4	Sel1l3	5
		n-R5s171	5
SMIM20	4	Smim20	5
		Gm45495	5
		n-R5s172	5
		Gm42745	5
		Gm26486	5
RBPJ	4	Rbpj	5
		Gm10441	5
		Gm40304	5
CCKAR	4	Cckar	5
TBC1D19	4	Tbc1d19	5
		Gm43268	5
		Gm43266	5
STIM2	4	Stim2	5
		Gm15820	5
		Gm10440	5
		Gm18451	5
		Gm8069	5
		Gm43781	5
		Gm24235	5
		Gm43779	5
RNU1-149P	12	Gm25513	5
RNU1-109P	18	Gm25513	5
RNU1-83P	12	Gm25513	5
		Gm43780	5
		Gm43396	5
		Gm43199	5
		Gm15975	5
		Gm43778	5
		Gm20223	5
		Gm43705	5
		Gm43315	5
		Gm42977	5
		Gm23896	5
		Gm24902	5
		Gm23015	5
		Gm3283	5
		Gm8115	5
		Gm18901	5
		Gm43706	5
		Gm6615	5
		4932441J04Rik	5
		Gm8121	5
		Gm43002	5
		Gm42634	5
PCDH7	4	Pcdh7	5
		Gm42635	5
		Gm42481	5
		Gm42480	5
		Gm42482	5
		Gm17977	5
		Gm43715	5
		Gm42479	5
		Gm42478	5
		Gm42639	5
		Gm42640	5
		Gm42484	5
		Gm37720	5
		Gm42483	5
		Gm42486	5
		Gm42976	5
		Gm43045	5
		Gm42999	5
		Gm22536	5
		4930459L07Rik	5
		1700029E06Rik	5
		Gm43394	5
		Gm6632	5
		Gm43395	5
		Gm22308	5
		Gm43044	5
		Gm43042	5
		Gm43043	5
		Gm43041	5
		4933402J10Rik	5
		Gm42862	5
		Gm43392	5
		Gm43393	5
		Gm42861	5
		Cbfa2t2-ps1	5
		Gm23331	5
		Gm43390	5
		Gm3372	5
		Gm23708	5
		Gm42860	5
		Gm8182	5
		1700014F14Rik	5
		Gm43382	5
		Gm43383	5
		Gm43384	5
G6PD	X	G6pd2	5
		Gm42430	5
		Gm22273	5
		Gm43238	5
		Gm24079	5
ARAP2	4	Arap2	5
		Gm43237	5
		Gm43753	5
DTHD1	4	Dthd1	5
		Gm9954	5
NWD2	4	Nwd2	5
		Gm3687	5
C4orf19	4	0610040J01Rik	5
RELL1	4	Rell1	5
		Gm15819	5
		Gm43840	5
		Gm25608	5
		5830416I19Rik	5
PGM2	4	Pgm2	5
		Gm23967	5
		Gm22395	5
		Gm22559	5
TBC1D1	4	Tbc1d1	5
		Gm15824	5
		Gm43721	5
		Gm15823	5
		Gm6044	5
		Gm43838	5
		Gm43837	5
		Gm31363	5
		1700027F09Rik	5
		4930526M16Rik	5
		C030018K13Rik	5
		Gm43836	5
		Gm43835	5
		Gm42566	5
		Gm3716	5
		Gm42564	5
		Gm42565	5
		Gm25306	5
		Gm26761	5
		Gm20033	5
KLF3	4	Klf3	5
		C230096K16Rik	5
		AC161757.1	5
TLR1	4	Tlr1	5
TLR6	4	Tlr6	5
FAM114A1	4	Fam114a1	5
		Mir574	5
		Gm43627	5
TMEM156	4	Tmem156	5
KLHL5	4	Klhl5	5
		Gm25154	5
WDR19	4	Wdr19	5
RFC1	4	Rfc1	5
		Gm43628	5
KLB	4	Klb	5
		Rpl9	5
LIAS	4	Lias	5
		1110003F10Rik	5
		Gm43311	5
UGDH	4	Ugdh	5
		Gm43552	5
		Gm43289	5
SMIM14	4	Smim14	5
		Gm43290	5
		4930589O11Rik	5
		Gm42725	5
UBE2K	4	Ube2k	5
		Gm40309	5
		Gm42726	5
PDS5A	4	Pds5a	5
		Gm42727	5
		Gm42729	5
RNU6-256P	11	Gm24399	5
		Gm42728	5
		C030017G13Rik	5
		N4bp2os	5
N4BP2	4	N4bp2	5
		Gm24346	5
		Gm42648	5
		Gm42645	5
		Gm42646	5
		Gm43004	5
RHOH	4	Rhoh	5
		Gm43769	5
CHRNA9	4	Chrna9	5
		4930480C01Rik	5
		Gm43771	5
		9130230L23Rik	5
		Gm25952	5
RBM47	4	Rbm47	5
		Gm43775	5
		Gm43323	5
		Gm26725	5
		Gm22929	5
		1700126H18Rik	5
		Gm43772	5
		Gm15794	5
		Gm3822	5
NSUN7	4	Nsun7	5
APBB2	4	Apbb2	5
		Gm43790	5
		Gm23183	5
		Gm43793	5
		Gm16273	5
		Gm43792	5
		Gm43794	5
		Gm43343	5
		Gm43795	5
		C530043K16Rik	5
		Uchl1os	5
UCHL1	4	Uchl1	5
		Gm43279	5
		Gm43280	5
LIMCH1	4	Limch1	5
		Gm6517	5
		Gm43281	5
		Gm43282	5
		Gm15949	5
		Gm15948	5
		Gm42713	5
		Gm23841	5
PHOX2B	4	Phox2b	5
		Gm33167	5
		Gm42670	5
TMEM33	4	Tmem33	5
SLC30A9	4	Slc30a9	5
		Gm43698	5
BEND4	4	Bend4	5
		Gm26756	5
		Gm42632	5
		Gm20072	5
		C330024D21Rik	5
		1700025A08Rik	5
SHISA3	4	Shisa3	5
ATP8A1	4	Atp8a1	5
		Gm23617	5
		Gm42735	5
		Gm15478	5
		Gm42737	5
		D630030B08Rik	5
		Gm42466	5
		Gm15477	5
		Gm42736	5
		Gm21905	5
		4930425K10Rik	5
		Gm5108	5
		Gm43027	5
		Gm43028	5
GRXCR1	4	Grxcr1	5
		Gm43025	5
		Gm43026	5
		Gm23605	5
		Gm42850	5
		Gm43842	5
KCTD8	4	Kctd8	5
		D130004A15Rik	5
		Gm43371	5
		Gm43373	5
		Gm43374	5
		Gm43230	5
		Gm43229	5
		Gm42888	5
		Gm24368	5
		Gm23932	5
		Gm5867	5
		Gm42887	5
YIPF7	4	Yipf7	5
		3110031N09Rik	5
GUF1	4	Guf1	5
GNPDA2	4	Gnpda2	5
		Gm26044	5
RNU2-13P	2	Gm23661	5
		Gm43139	5
		Gm23067	5
		Gm26072	5
		Gm42652	5
		Gm42653	5
GABRG1	4	Gabrg1	5
GABRA2	4	Gabra2	5
COX7B2	4	Cox7b2	5
GABRA4	4	Gabra4	5
GABRB1	4	Gabrb1	5
		Gm38562	5
		Gm15617	5
		Gm15616	5
COMMD8	4	Commd8	5
		Gm42569	5
ATP10D	4	Atp10d	5
CORIN	4	Corin	5
		Gm25768	5
		Gm20647	5
		Gm19560	5
RNU6-14P	9	Gm23712	5
		AU023070	5
NFXL1	4	Nfxl1	5
		Gm43815	5
		Gm34144	5
ZAR1	4	Zar1	5
SLC10A4	4	Slc10a4l	5
CNGA1	4	Cnga1	5
		Gm5297	5
		4933408A14Rik	5
NIPAL1	4	Nipal1	5
TXK	4	Txk	5
		Gm43717	5
TEC	4	Tec	5
		Gm43499	5
		Gm9870	5
SLAIN2	4	Slain2	5
		Gm10135	5
		Gm24776	5
SLC10A4	4	Slc10a4	5
		Gm15847	5
		Gm42668	5
FRYL	4	Fryl	5
		Gm42572	5
		1700071G01Rik	5
		Gm42571	5
		Gm17207	5
		Gm34411	5
		1700025M24Rik	5
		Gm42734	5
OCIAD1	4	Ociad1	5
		Gm42733	5
		Gm42732	5
OCIAD2	4	Ociad2	5
		Gm34583	5
		Gm35960	5
CWH43	4	Cwh43	5
		Gm43798	5
		Gm15653	5
DCUN1D4	4	Dcun1d4	5
LRRC66	4	Lrrc66	5
SGCB	4	Sgcb	5
		Gm43799	5
SPATA18	4	Spata18	5
		1700019F05Rik	5
		C78283	5
USP46	4	Usp46	5
		Usp46os1	5
		Usp46os2	5
		Gm43417	5
		Gm43415	5
		Gm43416	5
		Dancr	5
		Snora26	5
		A330058E17Rik	5
RASL11B	4	Rasl11b	5
SCFD2	4	Scfd2	5
		Gm42599	5
		Gm15981	5
		Gm15982	5
		6720475M21Rik	5
		Gm43167	5
		Fip1l1	5
		Gm43747	5
LNX1	4	Lnx1	5
		Gm15984	5
		Gm15985	5
		Gm42575	5
		Gm17906	5
		Gm6116	5
		Gm42577	5
CHIC2	4	Chic2	5
		Gm42576	5
		Gm18593	5
GSX2	4	Gsx2	5
		Gm2040	5
		Gm19583	5
		Olfr1401-ps1	5
PDGFRA	4	Pdgfra	5
		Gm42802	5
		Gm42803	5
		Mir7025	5
		Gm42799	5
		Gm18345	5
U6	4	Gm22084	5
RNU6-731P	1	Gm22084	5
RNU6-54P	13	Gm22084	5
RNU6-518P	17	Gm22084	5
		Gm42800	5
		Gm24502	5
KIT	4	Kit	5
		Gm43101	5
		Gm43102	5
		Gm43100	5
		Gm19590	5
		Gm38180	5
		Gm28865	5
		Gm25374	5
KDR	4	Kdr	5
		Gm24738	5
		Gm32780	5
		Gm6051	5
SRD5A3	4	Srd5a3	5
TMEM165	4	Tmem165	5
		Apc-ps1	5
CLOCK	4	Clock	5
		Ube2n-ps1	5
		Gm43658	5
		Gm7467	5
PDCL2	4	Pdcl2	5
		4930432L08Rik	5
NMU	4	Nmu	5
		Gm42666	5
		Gm42665	5
EXOC1L	4	Gm7271	5
EXOC1	4	Exoc1	5
CEP135	4	Cep135	5
		A730089K16Rik	5
CRACD	4	C530008M17Rik	5
		Gm7494	5
AASDH	4	Aasdh	5
PPAT	4	Ppat	5
		2310040G07Rik	5
PAICS	4	Paics	5
SRP72	4	Srp72	5
ARL9	4	Arl9	5
		1700112J05Rik	5
THEGL	4	Thegl	5
HOPX	4	Hopx	5
		Hopxos	5
		Gm15831	5
		Chaer1	5
SPINK2	4	Spink2	5
		Gm19060	5
REST	4	Rest	5
		Mir5098	5
NOA1	4	Noa1	5
POLR2B	4	Polr2b	5
		Gm42758	5
IGFBP7	4	Igfbp7	5
		Gm34648	5
		Gm34728	5
		1700017L05Rik	5
		Gm42761	5
		Pea15b	5
		Gm22011	5
		Gm31049	5
		Gm42673	5
		Mthfr-ps1	5
		Gm43232	5
		Gm25756	5
		Gm43234	5
		Gm18452	5
		Gm22553	5
		Gm23429	5
RNU6-970P	1	Gm24304	5
AC021989.1	4	Gm22974	5
RNU6-164P	5	Gm22974	5
		Gm2199	5
ADGRL3	4	Adgrl3	5
		Gm43594	5
		Gm43084	5
		Gm22048	5
		Gm16054	5
		2900064F13Rik	5
		1700008H02Rik	5
		1700031L13Rik	5
		Rpl7-ps7	5
		Mir1187	5
RNU6-545P	12	Gm24129	5
		Gm43217	5
TECRL	4	Tecrl	5
		Gm15626	5
		Gm44303	5
		Gm25765	5
RNU4-33P	4	Gm25806	5
RNU4-87P	4	Gm25806	5
		Gm24792	5
		Gm4866	5
EPHA5	4	Epha5	5
		Hmgn2-ps1	5
		Gm43532	5
		Gm43531	5
		Gm21006	5
		Gm43567	5
RNU1-133P	2	Gm24626	5
		Gm43564	5
CENPC	4	Cenpc1	5
		Gm2287	5
STAP1	4	Stap1	5
RNU1-72P	7	Gm24524	5
UBA6	4	Uba6	5
GNRHR	4	Gnrhr	5
		Tmprss11c	5
RNU6-40P	1	Gm25473	5
TMPRSS11D	4	Tmprss11d	5
TMPRSS11A	4	Tmprss11a	5
		Tmprss11g	5
TMPRSS11F	4	Tmprss11f	5
		Tmprss11b	5
		Gm43056	5
TMPRSS11E	4	Tmprss11e	5
		Gm16579	5
		Gm43055	5
		Gm43057	5
YTHDC1	4	Ythdc1	5
		Gm21461	5
		Ugt2b34	5
		Gm25211	5
		Ugt2b1	5
		Gm24121	5
		Gm20121	5
		AC160532.1	5
		Gm7631	5
		Gm5869	5
		Ugt2b35	5
		Gm18635	5
		Gm42465	5
		Ugt2b36	5
		Gm31230	5
		Gm42795	5
		Ugt2b5	5
		Gm5717	5
		Gm43369	5
		Gm19418	5
		Ugt2b37	5
		Gm7646	5
UGT2A3	4	Ugt2a3	5
		Gm7652	5
		Gm42796	5
		Gm35570	5
		Gm21049	5
		Gm43370	5
		Ugt2b38	5
UGT2A2	4	Ugt2a2	5
UGT2A1	4	Ugt2a1	5
UGT2A1	4	Gm43638	5
SULT1B1	4	Sult1b1	5
		Sult1d1	5
AC108941.2	4	Sult1e1	5
SULT1E1	4	Sult1e1	5
		Mir3969	5
		Gm43368	5
		Gm21043	5
CSN1S1	4	Csn1s1	5
CSN2	4	Csn2	5
		Gm25066	5
		Gm42845	5
		Gm24314	5
		Csn1s2a	5
		Csn1s2b	5
PRR27	4	Prr27	5
		Gm42794	5
		Gm7337	5
ODAM	4	Odam	5
		1700066N21Rik	5
		BC037156	5
CSN3	4	Csn3	5
		BC051076	5
		2310003L06Rik	5
		Gm28434	5
CABS1	4	Cabs1	5
		Smr3a	5
		Gm7709	5
		Gm42623	5
		Smr2	5
		Gm11116	5
		Gm42622	5
		Gm11115	5
		Gm42621	5
		Gm42164	5
		Gm7048	5
		Gm7714	5
		Prol1	5
AMTN	4	Amtn	5
		Gm43431	5
		Gm7721	5
AMBN	4	Ambn	5
ENAM	4	Enam	5
JCHAIN	4	Jchain	5
		Gm43432	5
UTP3	4	Utp3	5
RUFY3	4	Rufy3	5
GRSF1	4	Grsf1	5
MOB1B	4	Mob1b	5
		Gm15682	5
DCK	4	Dck	5
		Gm42912	5
		Gm42911	5
		Mkrn1-ps1	5
SLC4A4	4	Slc4a4	5
GC	4	Gc	5
		Gm6366	5
		Gm43515	5
NPFFR2	4	Npffr2	5
ADAMTS3	4	Adamts3	5
RN7SKP184	20	Gm25320	5
RN7SKP186	6	Gm25320	5
		Gm25758	5
		Eif5al3-ps	5
COX18	4	Cox18	5
ANKRD17	4	Ankrd17	5
		Gm9958	5
		Gm43363	5
ALB	4	Alb	5
AFP	4	Afp	5
		Gm43449	5
AFM	4	Afm	5
		Gm42109	5
		Gm2602	5
		Albfm1	5
RASSF6	4	Rassf6	5
		Gm43090	5
CXCL6	4	Cxcl5	5
PPBP	4	Ppbp	5
		Pf4	5
		Cxcl3	5
		Cxcl15	5
		Gm24322	5
		Gm43085	5
		Gm43086	5
		Cxcl1	5
		Gm22816	5
		Cxcl2	5
		Gm42530	5
MTHFD2L	4	Mthfd2l	5
EPGN	4	Epgn	5
		Gm19610	5
EREG	4	Ereg	5
AREG	4	Areg	5
		Gm23092	5
		Gm19619	5
BTC	4	Btc	5
PARM1	4	Parm1	5
		Trmt112-ps1	5
		Gm7832	5
		Gm28271	5
		1700063O14Rik	5
		Gm19649	5
		Gm43596	5
		Gm5558	5
		Gm43688	5
RCHY1	4	Rchy1	5
		Gm43039	5
		Thap6	5
RN7SKP122	5	Gm24113	5
		Odaph	5
CDKL2	4	Cdkl2	5
G3BP2	4	G3bp2	5
SCARNA23	X	Gm22728	5
		Gm24931	5
USO1	4	Uso1	5
		Gm15710	5
		Gm43040	5
AC008810.1	5	Gm25290	5
		U90926	5
PPEF2	4	Ppef2	5
NAAA	4	Naaa	5
SDAD1	4	Sdad1	5
		Gm43599	5
		Gm23031	5
CXCL9	4	Cxcl9	5
ART3	4	Art3	5
CXCL10	4	Cxcl10	5
CXCL11	4	Cxcl11	5
		Gm2673	5
NUP54	4	Nup54	5
SCARNA4	1	Gm26039	5
SCARNA4	1	Gm26039	5
SCARB2	4	Scarb2	5
		Mir6415	5
FAM47E-STBD1	4	Fam47e	5
FAM47E	4	Fam47e	5
STBD1	4	Stbd1	5
CCDC158	4	Ccdc158	5
SHROOM3	4	Shroom3	5
		Gm20500	5
		Mir1961	5
		Gm6450	5
RNU6-533P	8	Gm25521	5
SOWAHB	4	Sowahb	5
SNORA70	9	Gm22915	5
SNORA70	4	Gm22915	5
SNORA70	21	Gm22915	5
CR769767.2	9	Gm22915	5
SNORA70	9	Gm22915	5
SNORA70	9	Gm22915	5
		Gm43172	5
		Gm43173	5
SEPTIN11	4	Septin11	5
		Gm43682	5
CCNI	4	Ccni	5
		Gm43681	5
		Gm2986	5
		2010109A12Rik	5
CCNG2	4	Ccng2	5
		Kat2b-ps	5
		Gm18118	5
		Gm43224	5
PRAMEF1	1	Gm16427	5
PRAMEF17	1	Gm16427	5
PRAMEF5	1	Gm16427	5
PRAMEF26	1	Gm16427	5
PRAMEF12	1	Gm16427	5
PRAMEF10	1	Gm16427	5
PRAMEF33	1	Gm16427	5
PRAMEF18	1	Gm16427	5
PRAMEF9	1	Gm16427	5
PRAMEF20	1	Gm16427	5
PRAMEF8	1	Gm16427	5
PRAMEF2	1	Gm16427	5
PRAMEF11	1	Gm16427	5
PRAMEF14	1	Gm16427	5
PRAMEF7	1	Gm16427	5
PRAMEF15	1	Gm16427	5
PRAMEF4	1	Gm16427	5
PRAMEF19	1	Gm16427	5
PRAMEF27	1	Gm16427	5
PRAMEF25	1	Gm16427	5
PRAMEF6	1	Gm16427	5
PRAMEF13	1	Gm16427	5
PRAMEF1	1	C87414	5
PRAMEF17	1	C87414	5
PRAMEF5	1	C87414	5
PRAMEF26	1	C87414	5
PRAMEF12	1	C87414	5
PRAMEF10	1	C87414	5
PRAMEF33	1	C87414	5
PRAMEF18	1	C87414	5
PRAMEF9	1	C87414	5
PRAMEF20	1	C87414	5
PRAMEF8	1	C87414	5
PRAMEF2	1	C87414	5
PRAMEF11	1	C87414	5
PRAMEF14	1	C87414	5
PRAMEF7	1	C87414	5
PRAMEF15	1	C87414	5
PRAMEF4	1	C87414	5
PRAMEF19	1	C87414	5
PRAMEF27	1	C87414	5
PRAMEF25	1	C87414	5
PRAMEF6	1	C87414	5
PRAMEF13	1	C87414	5
		Gm43225	5
		Gm43226	5
		Gm7919	5
		Gm43227	5
PRAMEF1	1	Gm7792	5
PRAMEF17	1	Gm7792	5
PRAMEF5	1	Gm7792	5
PRAMEF26	1	Gm7792	5
PRAMEF12	1	Gm7792	5
PRAMEF10	1	Gm7792	5
PRAMEF33	1	Gm7792	5
PRAMEF18	1	Gm7792	5
PRAMEF9	1	Gm7792	5
PRAMEF20	1	Gm7792	5
PRAMEF8	1	Gm7792	5
PRAMEF2	1	Gm7792	5
PRAMEF11	1	Gm7792	5
PRAMEF14	1	Gm7792	5
PRAMEF7	1	Gm7792	5
PRAMEF15	1	Gm7792	5
PRAMEF4	1	Gm7792	5
PRAMEF19	1	Gm7792	5
PRAMEF27	1	Gm7792	5
PRAMEF25	1	Gm7792	5
PRAMEF6	1	Gm7792	5
PRAMEF13	1	Gm7792	5
PRAMEF1	1	Gm16429	5
PRAMEF17	1	Gm16429	5
PRAMEF5	1	Gm16429	5
PRAMEF26	1	Gm16429	5
PRAMEF12	1	Gm16429	5
PRAMEF10	1	Gm16429	5
PRAMEF33	1	Gm16429	5
PRAMEF18	1	Gm16429	5
PRAMEF9	1	Gm16429	5
PRAMEF20	1	Gm16429	5
PRAMEF8	1	Gm16429	5
PRAMEF2	1	Gm16429	5
PRAMEF11	1	Gm16429	5
PRAMEF14	1	Gm16429	5
PRAMEF7	1	Gm16429	5
PRAMEF15	1	Gm16429	5
PRAMEF4	1	Gm16429	5
PRAMEF19	1	Gm16429	5
PRAMEF27	1	Gm16429	5
PRAMEF25	1	Gm16429	5
PRAMEF6	1	Gm16429	5
PRAMEF13	1	Gm16429	5
		Gm6346	5
		Gm3089	5
PRAMEF1	1	BC061212	5
PRAMEF17	1	BC061212	5
PRAMEF5	1	BC061212	5
PRAMEF26	1	BC061212	5
PRAMEF12	1	BC061212	5
PRAMEF10	1	BC061212	5
PRAMEF33	1	BC061212	5
PRAMEF18	1	BC061212	5
PRAMEF9	1	BC061212	5
PRAMEF20	1	BC061212	5
PRAMEF8	1	BC061212	5
PRAMEF2	1	BC061212	5
PRAMEF11	1	BC061212	5
PRAMEF14	1	BC061212	5
PRAMEF7	1	BC061212	5
PRAMEF15	1	BC061212	5
PRAMEF4	1	BC061212	5
PRAMEF19	1	BC061212	5
PRAMEF27	1	BC061212	5
PRAMEF25	1	BC061212	5
PRAMEF6	1	BC061212	5
PRAMEF13	1	BC061212	5
PRAMEF1	1	Gm6351	5
PRAMEF17	1	Gm6351	5
PRAMEF5	1	Gm6351	5
PRAMEF26	1	Gm6351	5
PRAMEF12	1	Gm6351	5
PRAMEF10	1	Gm6351	5
PRAMEF33	1	Gm6351	5
PRAMEF18	1	Gm6351	5
PRAMEF9	1	Gm6351	5
PRAMEF20	1	Gm6351	5
PRAMEF8	1	Gm6351	5
PRAMEF2	1	Gm6351	5
PRAMEF11	1	Gm6351	5
PRAMEF14	1	Gm6351	5
PRAMEF7	1	Gm6351	5
PRAMEF15	1	Gm6351	5
PRAMEF4	1	Gm6351	5
PRAMEF19	1	Gm6351	5
PRAMEF27	1	Gm6351	5
PRAMEF25	1	Gm6351	5
PRAMEF6	1	Gm6351	5
PRAMEF13	1	Gm6351	5
PRAMEF1	1	Gm3106	5
PRAMEF17	1	Gm3106	5
PRAMEF5	1	Gm3106	5
PRAMEF26	1	Gm3106	5
PRAMEF12	1	Gm3106	5
PRAMEF10	1	Gm3106	5
PRAMEF33	1	Gm3106	5
PRAMEF18	1	Gm3106	5
PRAMEF9	1	Gm3106	5
PRAMEF20	1	Gm3106	5
PRAMEF8	1	Gm3106	5
PRAMEF2	1	Gm3106	5
PRAMEF11	1	Gm3106	5
PRAMEF14	1	Gm3106	5
PRAMEF7	1	Gm3106	5
PRAMEF15	1	Gm3106	5
PRAMEF4	1	Gm3106	5
PRAMEF19	1	Gm3106	5
PRAMEF27	1	Gm3106	5
PRAMEF25	1	Gm3106	5
PRAMEF6	1	Gm3106	5
PRAMEF13	1	Gm3106	5
PRAMEF1	1	A430089I19Rik	5
PRAMEF17	1	A430089I19Rik	5
PRAMEF5	1	A430089I19Rik	5
PRAMEF26	1	A430089I19Rik	5
PRAMEF12	1	A430089I19Rik	5
PRAMEF10	1	A430089I19Rik	5
PRAMEF33	1	A430089I19Rik	5
PRAMEF18	1	A430089I19Rik	5
PRAMEF9	1	A430089I19Rik	5
PRAMEF20	1	A430089I19Rik	5
PRAMEF8	1	A430089I19Rik	5
PRAMEF2	1	A430089I19Rik	5
PRAMEF11	1	A430089I19Rik	5
PRAMEF14	1	A430089I19Rik	5
PRAMEF7	1	A430089I19Rik	5
PRAMEF15	1	A430089I19Rik	5
PRAMEF4	1	A430089I19Rik	5
PRAMEF19	1	A430089I19Rik	5
PRAMEF27	1	A430089I19Rik	5
PRAMEF25	1	A430089I19Rik	5
PRAMEF6	1	A430089I19Rik	5
PRAMEF13	1	A430089I19Rik	5
PRAMEF1	1	Gm6502	5
PRAMEF17	1	Gm6502	5
PRAMEF5	1	Gm6502	5
PRAMEF26	1	Gm6502	5
PRAMEF12	1	Gm6502	5
PRAMEF10	1	Gm6502	5
PRAMEF33	1	Gm6502	5
PRAMEF18	1	Gm6502	5
PRAMEF9	1	Gm6502	5
PRAMEF20	1	Gm6502	5
PRAMEF8	1	Gm6502	5
PRAMEF2	1	Gm6502	5
PRAMEF11	1	Gm6502	5
PRAMEF14	1	Gm6502	5
PRAMEF7	1	Gm6502	5
PRAMEF15	1	Gm6502	5
PRAMEF4	1	Gm6502	5
PRAMEF19	1	Gm6502	5
PRAMEF27	1	Gm6502	5
PRAMEF25	1	Gm6502	5
PRAMEF6	1	Gm6502	5
PRAMEF13	1	Gm6502	5
PRAMEF1	1	AA792892	5
PRAMEF17	1	AA792892	5
PRAMEF5	1	AA792892	5
PRAMEF26	1	AA792892	5
PRAMEF12	1	AA792892	5
PRAMEF10	1	AA792892	5
PRAMEF33	1	AA792892	5
PRAMEF18	1	AA792892	5
PRAMEF9	1	AA792892	5
PRAMEF20	1	AA792892	5
PRAMEF8	1	AA792892	5
PRAMEF2	1	AA792892	5
PRAMEF11	1	AA792892	5
PRAMEF14	1	AA792892	5
PRAMEF7	1	AA792892	5
PRAMEF15	1	AA792892	5
PRAMEF4	1	AA792892	5
PRAMEF19	1	AA792892	5
PRAMEF27	1	AA792892	5
PRAMEF25	1	AA792892	5
PRAMEF6	1	AA792892	5
PRAMEF13	1	AA792892	5
		BC080696	5
PRAMEF1	1	Gm7682	5
PRAMEF17	1	Gm7682	5
PRAMEF5	1	Gm7682	5
PRAMEF26	1	Gm7682	5
PRAMEF12	1	Gm7682	5
PRAMEF10	1	Gm7682	5
PRAMEF33	1	Gm7682	5
PRAMEF18	1	Gm7682	5
PRAMEF9	1	Gm7682	5
PRAMEF20	1	Gm7682	5
PRAMEF8	1	Gm7682	5
PRAMEF2	1	Gm7682	5
PRAMEF11	1	Gm7682	5
PRAMEF14	1	Gm7682	5
PRAMEF7	1	Gm7682	5
PRAMEF15	1	Gm7682	5
PRAMEF4	1	Gm7682	5
PRAMEF19	1	Gm7682	5
PRAMEF27	1	Gm7682	5
PRAMEF25	1	Gm7682	5
PRAMEF6	1	Gm7682	5
PRAMEF13	1	Gm7682	5
PRAMEF1	1	Gm3139	5
PRAMEF17	1	Gm3139	5
PRAMEF5	1	Gm3139	5
PRAMEF26	1	Gm3139	5
PRAMEF12	1	Gm3139	5
PRAMEF10	1	Gm3139	5
PRAMEF33	1	Gm3139	5
PRAMEF18	1	Gm3139	5
PRAMEF9	1	Gm3139	5
PRAMEF20	1	Gm3139	5
PRAMEF8	1	Gm3139	5
PRAMEF2	1	Gm3139	5
PRAMEF11	1	Gm3139	5
PRAMEF14	1	Gm3139	5
PRAMEF7	1	Gm3139	5
PRAMEF15	1	Gm3139	5
PRAMEF4	1	Gm3139	5
PRAMEF19	1	Gm3139	5
PRAMEF27	1	Gm3139	5
PRAMEF25	1	Gm3139	5
PRAMEF6	1	Gm3139	5
PRAMEF13	1	Gm3139	5
PRAMEF1	1	Gm3147	5
PRAMEF17	1	Gm3147	5
PRAMEF5	1	Gm3147	5
PRAMEF26	1	Gm3147	5
PRAMEF12	1	Gm3147	5
PRAMEF10	1	Gm3147	5
PRAMEF33	1	Gm3147	5
PRAMEF18	1	Gm3147	5
PRAMEF9	1	Gm3147	5
PRAMEF20	1	Gm3147	5
PRAMEF8	1	Gm3147	5
PRAMEF2	1	Gm3147	5
PRAMEF11	1	Gm3147	5
PRAMEF14	1	Gm3147	5
PRAMEF7	1	Gm3147	5
PRAMEF15	1	Gm3147	5
PRAMEF4	1	Gm3147	5
PRAMEF19	1	Gm3147	5
PRAMEF27	1	Gm3147	5
PRAMEF25	1	Gm3147	5
PRAMEF6	1	Gm3147	5
PRAMEF13	1	Gm3147	5
PRAMEF1	1	Gm6509	5
PRAMEF17	1	Gm6509	5
PRAMEF5	1	Gm6509	5
PRAMEF26	1	Gm6509	5
PRAMEF12	1	Gm6509	5
PRAMEF10	1	Gm6509	5
PRAMEF33	1	Gm6509	5
PRAMEF18	1	Gm6509	5
PRAMEF9	1	Gm6509	5
PRAMEF20	1	Gm6509	5
PRAMEF8	1	Gm6509	5
PRAMEF2	1	Gm6509	5
PRAMEF11	1	Gm6509	5
PRAMEF14	1	Gm6509	5
PRAMEF7	1	Gm6509	5
PRAMEF15	1	Gm6509	5
PRAMEF4	1	Gm6509	5
PRAMEF19	1	Gm6509	5
PRAMEF27	1	Gm6509	5
PRAMEF25	1	Gm6509	5
PRAMEF6	1	Gm6509	5
PRAMEF13	1	Gm6509	5
PRAMEF1	1	Gm6205	5
PRAMEF17	1	Gm6205	5
PRAMEF5	1	Gm6205	5
PRAMEF26	1	Gm6205	5
PRAMEF12	1	Gm6205	5
PRAMEF10	1	Gm6205	5
PRAMEF33	1	Gm6205	5
PRAMEF18	1	Gm6205	5
PRAMEF9	1	Gm6205	5
PRAMEF20	1	Gm6205	5
PRAMEF8	1	Gm6205	5
[truncated: 1,966 more rows]

## Sheet: SupData 9
SUPPLEMENTARY DATA 9. CLUSTER-SPECIFIC MARKER GENES IN ACTIVE-MM MICE
p_val	avg_logFC	pct.1	pct.2	p_val_adj	gene	Sample_ID	Sample
1.77461e-65	0.763838	0.998	0.933	2.81382e-61	0	Slc3a2	AMM1
4.15934e-48	0.594082	1	0.968	6.59505e-44	0	Hspa5	AMM1
7.05941e-48	0.510087	0.998	0.947	1.11934e-43	0	Creld2	AMM1
1.60687e-44	0.654318	0.986	0.908	2.54785e-40	0	Herpud1	AMM1
1.03806e-41	0.415546	1	0.958	1.64594e-37	0	Manf	AMM1
5.15504e-40	0.525145	0.981	0.888	8.17382e-36	0	Sdf2l1	AMM1
2.45754e-32	1.22852	0.454	0.206	3.89667e-28	0	Ly6k	AMM1
5.11861e-31	0.368237	1	0.978	8.11607e-27	0	Hsp90b1	AMM1
1.9472e-29	0.350368	0.986	0.919	3.08748e-25	0	Dnajc3	AMM1
5.94445e-27	0.353543	0.988	0.9	9.42551e-23	0	Derl3	AMM1
2.19176e-26	0.300953	1	0.933	3.47526e-22	0	Pdia6	AMM1
5.4468e-22	0.400265	0.993	0.953	8.63645e-18	0	Mzb1	AMM1
3.89462e-21	1.05435	0.307	0.128	6.1753e-17	0	AC168977.1	AMM1
6.25072e-21	0.492599	0.916	0.816	9.91114e-17	0	Dnajb9	AMM1
1.93398e-18	0.295352	0.995	0.95	3.06653e-14	0	Calr	AMM1
3.18978e-16	0.276681	0.965	0.872	5.05771e-12	0	Derl1	AMM1
7.43926e-16	0.2707	1	0.99	1.17957e-11	0	Cd74	AMM1
7.05731e-14	0.342862	0.841	0.708	1.11901e-09	0	Ero1lb	AMM1
1.3484e-13	0.428896	0.714	0.543	2.13803e-09	0	Syvn1	AMM1
8.0765e-13	0.27342	0.941	0.862	1.28061e-08	0	Pdia3	AMM1
3.43848e-11	0.524724	0.464	0.318	5.45206e-07	0	C130026I21Rik	AMM1
4.21985e-11	0.25348	0.958	0.853	6.691e-07	0	Pdia4	AMM1
5.91305e-11	0.340401	0.67	0.536	9.37573e-07	0	Isg20	AMM1
6.11508e-10	0.4329	0.578	0.417	9.69608e-06	0	Gm2115	AMM1
1.19246e-09	0.254723	0.902	0.816	1.89076e-05	0	Surf4	AMM1
1.73348e-09	0.364527	1	0.998	2.74861e-05	0	Slpi	AMM1
3.07421e-09	0.598523	0.267	0.15	4.87446e-05	0	Mvd	AMM1
2.13302e-08	0.590976	0.372	0.256	0.000338211	0	Nol3	AMM1
6.17718e-08	0.318089	0.653	0.561	0.000979453	0	Pck2	AMM1
1.98875e-07	0.292331	0.635	0.513	0.00315336	0	Ctage5	AMM1
3.03285e-07	0.45317	0.368	0.261	0.00480888	0	Hyou1	AMM1
3.15077e-07	0.330989	0.466	0.355	0.00499586	0	Zcwpw1	AMM1
5.31944e-07	0.600841	0.302	0.2	0.00843451	0	Kctd14	AMM1
8.2983e-07	0.475419	0.363	0.263	0.0131578	0	Cmtm4	AMM1
9.98334e-07	0.260343	0.508	0.388	0.0158296	0	Fam162b	AMM1
9.11025e-26	0.279726	1	0.959	1.44452e-21	1	Jund	AMM1
9.95751e-23	0.365705	0.915	0.58	1.57886e-18	1	Gm43291	AMM1
1.561e-20	0.76668	0.324	0.119	2.47512e-16	1	RP23-4H17.3	AMM1
1.93839e-19	0.72131	0.272	0.094	3.07351e-15	1	Pet2	AMM1
4.05306e-18	0.270063	0.882	0.563	6.42654e-14	1	Fosb	AMM1
6.64495e-18	0.443931	0.635	0.341	1.05362e-13	1	Rgcc	AMM1
3.08075e-17	0.394918	0.684	0.404	4.88484e-13	1	Hk2	AMM1
5.45362e-17	0.472867	0.723	0.448	8.64726e-13	1	Prdm1	AMM1
1.43648e-16	0.38277	0.714	0.418	2.27769e-12	1	Ddit4	AMM1
1.56442e-16	0.421846	0.654	0.362	2.48054e-12	1	Negr1	AMM1
9.42566e-16	0.390548	0.624	0.355	1.49453e-11	1	Filip1	AMM1
3.3717e-15	0.356113	0.577	0.3	5.34616e-11	1	Tmem205	AMM1
3.3971e-15	0.39931	0.555	0.297	5.38645e-11	1	2310039H08Rik	AMM1
4.12215e-15	0.38819	0.505	0.252	6.53608e-11	1	Tmem245	AMM1
8.1906e-15	0.654055	0.261	0.1	1.2987e-10	1	Isoc2a	AMM1
3.31732e-14	0.546643	0.253	0.099	5.25995e-10	1	Madd	AMM1
8.77486e-14	0.403149	0.448	0.222	1.39134e-09	1	Cyhr1	AMM1
1.09522e-13	0.297197	0.882	0.624	1.73659e-09	1	Cped1	AMM1
1.93155e-13	0.30946	0.742	0.48	3.06266e-09	1	Zfp36l1	AMM1
2.61787e-13	0.337104	0.514	0.278	4.15089e-09	1	Pola2	AMM1
3.97511e-13	0.287787	0.706	0.422	6.30294e-09	1	Fndc3b	AMM1
4.78588e-13	0.442122	0.28	0.116	7.58849e-09	1	Gm10260	AMM1
4.80646e-13	0.447535	0.346	0.162	7.62112e-09	1	Mbd2	AMM1
5.52027e-13	0.264711	0.522	0.271	8.75293e-09	1	Irs2	AMM1
1.4214e-12	0.264904	0.558	0.302	2.25377e-08	1	Ago2	AMM1
5.39394e-12	0.25106	0.635	0.366	8.55264e-08	1	Pik3r1	AMM1
9.71407e-12	0.390858	0.398	0.199	1.54026e-07	1	Rap2a	AMM1
1.43956e-11	0.258611	0.871	0.601	2.28256e-07	1	Hipk1	AMM1
1.48997e-11	0.376426	0.374	0.187	2.3625e-07	1	Lamc1	AMM1
1.77124e-11	0.344844	0.338	0.161	2.80847e-07	1	Zrsr2	AMM1
2.71534e-11	0.270138	0.437	0.229	4.30544e-07	1	Mogs	AMM1
2.82864e-11	0.287615	0.788	0.523	4.48508e-07	1	Tmem238	AMM1
2.83582e-11	0.313715	0.797	0.532	4.49648e-07	1	Bscl2	AMM1
3.5602e-11	0.252651	0.544	0.309	5.64505e-07	1	Fam214a	AMM1
3.6744e-11	0.415895	0.407	0.215	5.82613e-07	1	Slc7a8	AMM1
4.49435e-11	0.403358	0.335	0.164	7.12624e-07	1	Tmem259	AMM1
5.32182e-11	0.269633	0.679	0.433	8.43828e-07	1	AI413582	AMM1
7.5205e-11	0.253204	0.791	0.53	1.19245e-06	1	Snrnp70	AMM1
7.95283e-11	0.301511	0.558	0.335	1.261e-06	1	Klra17	AMM1
8.25237e-11	0.343379	0.404	0.212	1.3085e-06	1	Acbd3	AMM1
9.48925e-11	0.252945	0.857	0.608	1.50462e-06	1	Basp1	AMM1
1.23365e-10	0.445978	0.269	0.122	1.95608e-06	1	Itgb5	AMM1
1.45458e-10	0.317708	0.412	0.223	2.30638e-06	1	Glg1	AMM1
1.78615e-10	0.427603	0.291	0.137	2.83211e-06	1	Faxc	AMM1
2.06681e-10	0.29454	0.473	0.261	3.27714e-06	1	Sik1	AMM1
2.10399e-10	0.351067	0.387	0.207	3.33609e-06	1	Atxn2l	AMM1
2.54765e-10	0.308726	0.467	0.261	4.03956e-06	1	Csnk1e	AMM1
2.88425e-10	0.349617	0.288	0.14	4.57326e-06	1	Mettl8	AMM1
4.91283e-10	0.337972	0.412	0.223	7.78978e-06	1	Fam117a	AMM1
5.15414e-10	0.282367	0.33	0.162	8.17241e-06	1	Chd8	AMM1
5.29646e-10	0.277587	0.396	0.207	8.39806e-06	1	Sec24c	AMM1
5.36843e-10	0.27677	0.272	0.126	8.51219e-06	1	Arid3b	AMM1
5.37116e-10	0.282934	0.327	0.161	8.51651e-06	1	Zc3h18	AMM1
7.13571e-10	0.350276	0.269	0.126	1.13144e-05	1	Tmcc3	AMM1
8.43575e-10	0.359644	0.305	0.15	1.33757e-05	1	Kremen1	AMM1
8.88789e-10	0.270635	0.357	0.182	1.40926e-05	1	Gsk3a	AMM1
1.10997e-09	0.260431	0.412	0.236	1.75997e-05	1	Chac1	AMM1
1.18768e-09	0.292678	0.585	0.355	1.88319e-05	1	Enah	AMM1
1.34398e-09	0.362011	0.305	0.154	2.13101e-05	1	Kmt2a	AMM1
1.41572e-09	0.271048	0.297	0.143	2.24476e-05	1	Usp36	AMM1
1.65021e-09	0.360956	0.393	0.214	2.61658e-05	1	Noa1	AMM1
2.37366e-09	0.429989	0.269	0.133	3.76368e-05	1	Rere	AMM1
3.14678e-09	0.303898	0.321	0.164	4.98953e-05	1	Fto	AMM1
4.42104e-09	0.332034	0.31	0.157	7.01001e-05	1	Per1	AMM1
5.18453e-09	0.280025	0.269	0.13	8.22058e-05	1	Cad	AMM1
6.07023e-09	0.290896	0.308	0.157	9.62496e-05	1	Zswim7	AMM1
6.46987e-09	0.278222	0.728	0.492	0.000102586	1	Dennd5b	AMM1
8.78062e-09	0.276714	0.308	0.157	0.000139225	1	Tmem203	AMM1
9.53957e-09	0.31182	0.258	0.126	0.000151259	1	Sema3f	AMM1
1.00282e-08	0.379911	0.275	0.143	0.000159007	1	Arl8a	AMM1
1.02638e-08	0.295261	0.321	0.167	0.000162742	1	C1qtnf4	AMM1
1.10075e-08	0.308811	0.286	0.146	0.000174535	1	Smyd2	AMM1
1.2144e-08	0.350342	0.305	0.161	0.000192555	1	Usp2	AMM1
1.50447e-08	0.291232	0.297	0.151	0.000238549	1	Gabbr1	AMM1
1.52367e-08	0.336365	0.47	0.282	0.000241593	1	Hist3h2a	AMM1
2.00351e-08	0.333035	0.321	0.171	0.000317676	1	Tulp3	AMM1
2.07991e-08	0.375984	0.299	0.158	0.00032979	1	Rapgef3	AMM1
2.5389e-08	0.292292	0.445	0.259	0.000402568	1	2310009B15Rik	AMM1
2.67662e-08	0.28398	0.283	0.145	0.000424405	1	Aplp1	AMM1
3.29175e-08	0.276666	0.385	0.218	0.00052194	1	Smarca4	AMM1
3.39397e-08	0.327205	0.313	0.165	0.000538149	1	Txnrd2	AMM1
3.54518e-08	0.253545	0.33	0.177	0.000562124	1	Hnrnpa0	AMM1
3.59015e-08	0.265252	0.643	0.418	0.000569254	1	PISD	AMM1
3.8112e-08	0.271317	0.297	0.155	0.000604304	1	Rbms2	AMM1
3.81889e-08	0.323872	0.299	0.16	0.000605524	1	Impact	AMM1
3.88496e-08	0.279067	0.613	0.401	0.000615999	1	Alkbh1	AMM1
4.11314e-08	0.288578	0.28	0.145	0.00065218	1	Ccdc71l	AMM1
4.26561e-08	0.421032	0.253	0.129	0.000676355	1	Neil1	AMM1
4.61645e-08	0.276333	0.261	0.13	0.000731984	1	Kidins220	AMM1
4.66458e-08	0.283577	0.269	0.135	0.000739616	1	Tmem50b	AMM1
5.19065e-08	0.350408	0.313	0.173	0.000823029	1	Bbc3	AMM1
7.83115e-08	0.345593	0.335	0.192	0.00124171	1	Hes1	AMM1
8.14898e-08	0.32951	0.258	0.133	0.0012921	1	Ttc3	AMM1
8.1704e-08	0.252717	0.313	0.169	0.0012955	1	Zfp296	AMM1
1.02491e-07	0.256065	0.335	0.188	0.0016251	1	D17Wsu92e	AMM1
1.07645e-07	0.280286	0.47	0.291	0.00170682	1	Ankrd55	AMM1
1.10468e-07	0.272163	0.365	0.21	0.00175158	1	Ppp4r2	AMM1
1.4403e-07	0.341756	0.297	0.163	0.00228373	1	St6galnac4	AMM1
1.56735e-07	0.250792	0.335	0.187	0.00248518	1	Lrrc8d	AMM1
1.67487e-07	0.331297	0.291	0.158	0.00265568	1	Ubr4	AMM1
1.70827e-07	0.270992	0.448	0.276	0.00270863	1	Txlna	AMM1
2.51178e-07	0.250079	0.31	0.172	0.00398267	1	Sema4b	AMM1
2.56476e-07	0.275275	0.294	0.162	0.00406669	1	Ikzf5	AMM1
2.62484e-07	0.251822	0.379	0.222	0.00416195	1	Prlr	AMM1
3.26857e-07	0.297439	0.316	0.179	0.00518264	1	Ube2z	AMM1
3.53642e-07	0.277385	0.56	0.369	0.00560735	1	Vkorc1	AMM1
5.17469e-07	0.255425	0.327	0.186	0.00820498	1	Larp1	AMM1
5.5052e-07	0.333301	0.269	0.146	0.00872904	1	Tom1	AMM1
5.75591e-07	0.304127	0.299	0.168	0.00912657	1	Mfsd5	AMM1
6.97507e-07	0.254556	0.308	0.172	0.0110597	1	Klhdc3	AMM1
8.47073e-07	0.328799	0.258	0.139	0.0134312	1	Ppfibp2	AMM1
9.07762e-07	0.263408	0.338	0.198	0.0143935	1	Ybx3	AMM1
1.51905e-06	0.252354	0.266	0.148	0.0240861	1	Naa16	AMM1
9.40438e-58	0.95585	0.975	0.595	1.49116e-53	2	Gm43291	AMM1
2.90694e-56	1.86969	0.41	0.075	4.60925e-52	2	Xlr4a	AMM1
4.98633e-43	0.631382	1	0.998	7.90633e-39	2	Slpi	AMM1
1.95452e-39	1.09899	0.837	0.504	3.09908e-35	2	Pgam2	AMM1
5.49369e-35	1.00016	0.69	0.351	8.71079e-31	2	Ctsl	AMM1
8.96954e-33	0.407801	1	0.955	1.42221e-28	2	Edem1	AMM1
5.41203e-31	0.549203	0.987	0.893	8.58131e-27	2	Txndc5	AMM1
1.84797e-29	0.856806	0.749	0.449	2.93015e-25	2	Mgarp	AMM1
1.82045e-26	0.863979	0.657	0.337	2.8865e-22	2	Klra17	AMM1
6.11645e-26	0.259859	1	1	9.69824e-22	2	B2m	AMM1
6.66151e-26	0.411098	0.983	0.897	1.05625e-21	2	Edem2	AMM1
1.1677e-25	0.400457	0.996	0.915	1.85151e-21	2	Grn	AMM1
9.79292e-24	0.450682	0.962	0.812	1.55277e-19	2	H2-T23	AMM1
9.97768e-24	0.352769	0.992	0.923	1.58206e-19	2	Tmem59	AMM1
1.02416e-22	0.315458	0.992	0.955	1.62391e-18	2	Tmed10	AMM1
6.49018e-21	0.340248	1	0.935	1.02908e-16	2	Laptm4a	AMM1
6.09963e-20	0.351215	0.987	0.902	9.67157e-16	2	Erlec1	AMM1
1.5676e-19	0.999035	0.502	0.262	2.48558e-15	2	Upk3a	AMM1
2.12214e-19	0.311625	1	0.924	3.36486e-15	2	Epcam	AMM1
2.8019e-18	0.297426	0.987	0.928	4.44269e-14	2	Reep5	AMM1
3.7786e-18	0.348254	1	0.961	5.99135e-14	2	Xbp1	AMM1
4.54123e-18	0.627909	0.724	0.521	7.20057e-14	2	Atraid	AMM1
2.30678e-17	0.574523	0.812	0.586	3.65762e-13	2	Cyp2b10	AMM1
4.11572e-16	0.503126	0.774	0.571	6.52588e-12	2	Rheb	AMM1
2.52807e-15	0.279464	0.975	0.887	4.00851e-11	2	Ost4	AMM1
3.69226e-14	0.626761	0.632	0.422	5.85444e-10	2	Cox4i2	AMM1
9.98208e-14	0.2574	1	0.968	1.58276e-09	2	H2-D1	AMM1
1.9808e-13	0.699148	0.423	0.225	3.14076e-09	2	Serpini1	AMM1
2.57804e-13	1.06523	0.28	0.118	4.08773e-09	2	Tspan3	AMM1
3.46576e-13	0.596446	0.628	0.426	5.49532e-09	2	Icam2	AMM1
1.44112e-12	0.613062	0.607	0.422	2.28504e-08	2	Ogfod3	AMM1
2.4728e-12	0.270419	0.987	0.913	3.92088e-08	2	Npc2	AMM1
5.95808e-12	0.270628	0.992	0.905	9.44713e-08	2	Cd79b	AMM1
6.48143e-12	0.335706	0.967	0.865	1.0277e-07	2	Phgdh	AMM1
7.18991e-12	0.59094	0.477	0.283	1.14003e-07	2	Scarb2	AMM1
8.13149e-12	0.293483	0.937	0.858	1.28933e-07	2	Cnpy2	AMM1
1.10887e-11	0.464296	0.657	0.452	1.75823e-07	2	Tmem128	AMM1
1.17812e-11	0.560956	0.674	0.505	1.86803e-07	2	Asns	AMM1
1.40191e-11	0.582845	0.544	0.351	2.22287e-07	2	Tmem214	AMM1
2.0303e-11	0.351987	0.912	0.783	3.21925e-07	2	Htatip2	AMM1
2.22161e-11	0.438605	0.69	0.51	3.52259e-07	2	Mxd4	AMM1
2.53684e-11	0.285271	0.958	0.88	4.02242e-07	2	Eif5	AMM1
2.75654e-11	0.457408	0.778	0.591	4.37077e-07	2	Hsd11b1	AMM1
6.60661e-11	0.363696	0.866	0.733	1.04754e-06	2	Pld3	AMM1
7.42713e-11	0.411717	0.762	0.604	1.17765e-06	2	Aga	AMM1
7.51615e-11	0.358238	0.862	0.706	1.19176e-06	2	Bcap31	AMM1
9.05079e-11	0.587646	0.523	0.346	1.43509e-06	2	Cd38	AMM1
1.14598e-10	0.512335	0.628	0.466	1.81706e-06	2	Tnfrsf17	AMM1
3.12153e-10	0.377909	0.833	0.687	4.9495e-06	2	Glmp	AMM1
4.05215e-10	0.466754	0.59	0.416	6.42508e-06	2	Med28	AMM1
4.55666e-10	0.277124	0.954	0.863	7.22504e-06	2	Erp44	AMM1
5.94194e-10	0.595706	0.423	0.249	9.42155e-06	2	Khdc3	AMM1
6.8528e-10	0.278882	0.929	0.816	1.08658e-05	2	Ndfip1	AMM1
8.67222e-10	0.54952	0.49	0.32	1.37507e-05	2	Acp5	AMM1
1.24905e-09	0.478902	0.611	0.451	1.98049e-05	2	Rnaset2b	AMM1
4.29458e-09	0.358454	0.782	0.661	6.80949e-05	2	Ifnar2	AMM1
4.99406e-09	0.400674	0.649	0.485	7.91858e-05	2	Preb	AMM1
5.60411e-09	0.75681	0.339	0.192	8.88588e-05	2	Akap9	AMM1
8.8912e-09	0.418038	0.678	0.508	0.000140979	2	Ggh	AMM1
1.21565e-08	0.390338	0.619	0.469	0.000192754	2	Grpel1	AMM1
2.40839e-08	0.852878	0.251	0.127	0.000381874	2	Pm20d1	AMM1
2.8773e-08	0.471037	0.603	0.437	0.000456225	2	Tspan15	AMM1
3.20672e-08	0.315173	0.816	0.669	0.000508457	2	Shmt2	AMM1
5.19545e-08	0.385358	0.573	0.408	0.00082379	2	Chchd7	AMM1
6.08296e-08	0.62748	0.41	0.265	0.000964514	2	5031425E22Rik	AMM1
6.0909e-08	0.256298	0.954	0.88	0.000965773	2	H2-K1	AMM1
7.12973e-08	0.38585	0.623	0.474	0.00113049	2	Ctsa	AMM1
8.45725e-08	0.394934	0.644	0.488	0.00134098	2	Pycr1	AMM1
1.40071e-07	0.273453	0.833	0.705	0.00222096	2	Commd3	AMM1
1.44359e-07	0.491646	0.515	0.383	0.00228896	2	Rsbn1l	AMM1
1.60958e-07	0.362222	0.699	0.563	0.00255216	2	Bscl2	AMM1
1.64993e-07	0.304146	0.812	0.67	0.00261613	2	Fuca1	AMM1
1.89617e-07	0.302492	0.707	0.57	0.00300656	2	Tapbpl	AMM1
1.9975e-07	0.349791	0.69	0.558	0.00316723	2	Tnfrsf13b	AMM1
2.07018e-07	0.316401	0.828	0.705	0.00328248	2	Tapbp	AMM1
2.18137e-07	0.326294	0.724	0.588	0.00345878	2	Pigk	AMM1
2.20099e-07	0.413953	0.54	0.394	0.0034899	2	Psmc2	AMM1
2.87218e-07	0.282767	0.741	0.622	0.00455413	2	Cr1l	AMM1
3.20678e-07	0.316838	0.682	0.535	0.00508467	2	Syngr1	AMM1
3.20743e-07	0.2788	0.824	0.741	0.00508569	2	Pon2	AMM1
3.24659e-07	0.597932	0.502	0.379	0.0051478	2	Rgcc	AMM1
3.81146e-07	0.607783	0.393	0.26	0.00604346	2	Smarcb1	AMM1
3.94349e-07	0.364172	0.728	0.597	0.0062528	2	Lgmn	AMM1
3.96478e-07	0.793057	0.339	0.214	0.00628655	2	Slc7a3	AMM1
3.99092e-07	0.320809	0.669	0.542	0.006328	2	Mgat1	AMM1
4.12062e-07	0.291079	0.778	0.626	0.00653366	2	Cd59a	AMM1
5.04284e-07	0.317749	0.766	0.637	0.00799593	2	Basp1	AMM1
5.26736e-07	0.463514	0.448	0.304	0.00835192	2	Nup85	AMM1
5.85439e-07	0.272127	0.845	0.742	0.00928272	2	Gnl3	AMM1
6.73295e-07	0.343535	0.686	0.563	0.0106758	2	Dgcr6	AMM1
6.74927e-07	0.261356	0.925	0.817	0.0107016	2	Ptp4a2	AMM1
7.82483e-07	0.362118	0.996	0.936	0.0124071	2	Mt1	AMM1
1.41905e-06	0.2955	0.423	0.28	0.0225004	2	Wdr1	AMM1
1.64469e-06	0.272608	0.841	0.725	0.0260782	2	Sod2	AMM1
1.68095e-06	0.338591	0.623	0.5	0.0266532	2	Map1lc3a	AMM1
1.91036e-06	0.431339	0.464	0.332	0.0302907	2	Rnf4	AMM1
1.92618e-06	0.68751	0.318	0.205	0.0305415	2	Ctnnbl1	AMM1
1.95043e-06	0.308594	0.715	0.602	0.030926	2	Sil1	AMM1
2.20523e-06	0.283831	0.736	0.611	0.0349662	2	Slc48a1	AMM1
2.88676e-06	0.302321	0.703	0.599	0.0457725	2	Hagh	AMM1
1.91318e-37	0.651808	0.995	0.934	3.03353e-33	3	Akr1b3	AMM1
1.08202e-33	0.451106	1	0.991	1.71565e-29	3	MYC	AMM1
1.32606e-28	0.670321	0.923	0.746	2.10261e-24	3	Ctsw	AMM1
1.76537e-28	0.629974	0.977	0.867	2.79916e-24	3	Jun	AMM1
3.44926e-26	0.589677	0.964	0.906	5.46914e-22	3	Fos	AMM1
3.09392e-25	0.641236	0.914	0.718	4.90572e-21	3	Sar1b	AMM1
3.49175e-25	0.925879	0.609	0.297	5.53651e-21	3	Tekt5	AMM1
1.06546e-23	0.710068	0.941	0.844	1.68939e-19	3	Ier5	AMM1
2.92981e-21	0.258215	1	0.998	4.64551e-17	3	Ubb	AMM1
2.9505e-21	1.28951	0.377	0.143	4.67831e-17	3	Gsto1	AMM1
9.73074e-19	0.513084	0.964	0.845	1.54291e-14	3	Rhob	AMM1
1.75431e-17	0.715836	0.655	0.384	2.78164e-13	3	Fam162b	AMM1
6.83685e-17	0.252687	1	0.973	1.08405e-12	3	Jchain	AMM1
1.54371e-16	0.522415	0.836	0.594	2.44771e-12	3	Fosb	AMM1
1.13238e-15	0.442271	0.932	0.8	1.7955e-11	3	Sdc1	AMM1
6.64471e-15	0.317562	1	0.984	1.05358e-10	3	H3f3b	AMM1
2.99187e-14	0.364557	1	0.991	4.74391e-10	3	Cd74	AMM1
4.43035e-14	0.609817	0.832	0.671	7.02477e-10	3	Degs1	AMM1
2.6453e-13	0.645803	0.741	0.552	4.19439e-09	3	Hist1h2bc	AMM1
3.12686e-13	0.531074	0.773	0.601	4.95795e-09	3	Pgm2l1	AMM1
3.61308e-12	0.691975	0.532	0.333	5.7289e-08	3	Cnih1	AMM1
5.50462e-12	0.373701	0.991	0.914	8.72813e-08	3	Btg2	AMM1
1.62019e-11	0.295746	0.95	0.833	2.56897e-07	3	U2af1	AMM1
1.74689e-11	0.618447	0.6	0.408	2.76987e-07	3	Csrnp1	AMM1
2.10052e-11	0.485547	0.827	0.684	3.33058e-07	3	Hist2h2aa1	AMM1
2.47088e-11	0.2674	0.991	0.963	3.91783e-07	3	Jund	AMM1
3.04622e-11	0.31795	0.955	0.853	4.83009e-07	3	Cldn7	AMM1
3.79589e-11	0.376087	0.691	0.499	6.01876e-07	3	2300002M23Rik	AMM1
5.96669e-11	0.744807	0.441	0.27	9.46078e-07	3	Slc25a19	AMM1
4.36083e-10	0.669137	0.473	0.299	6.91454e-06	3	Snx6	AMM1
6.09103e-10	0.60496	0.664	0.514	9.65794e-06	3	Klf6	AMM1
6.16931e-10	0.366369	0.977	0.906	9.78206e-06	3	Cd24a	AMM1
7.32879e-10	0.629241	0.627	0.474	1.16205e-05	3	Ggta1	AMM1
1.65441e-09	0.334273	0.818	0.671	2.62324e-05	3	Aamp	AMM1
2.30624e-09	0.88161	0.295	0.147	3.65677e-05	3	Eno3	AMM1
2.55676e-09	0.514797	0.818	0.739	4.05401e-05	3	Junb	AMM1
2.6555e-09	0.303579	0.932	0.785	4.21056e-05	3	Psma3	AMM1
2.94344e-09	1.06062	0.259	0.122	4.66711e-05	3	Acot1	AMM1
3.1719e-09	0.333204	0.805	0.629	5.02937e-05	3	Ndufa10	AMM1
4.06582e-09	0.880096	0.314	0.17	6.44676e-05	3	Rab11fip4	AMM1
4.32221e-09	0.692403	0.423	0.263	6.8533e-05	3	Zbtb38	AMM1
4.53038e-09	0.419195	0.868	0.726	7.18337e-05	3	Gadd45b	AMM1
4.90524e-09	0.301744	0.986	0.941	7.77775e-05	3	Slc3a2	AMM1
1.30078e-08	0.331454	0.855	0.722	0.000206252	3	Rnh1	AMM1
1.33652e-08	0.271853	0.982	0.911	0.000211919	3	Tmem176a	AMM1
1.66635e-08	0.498701	0.591	0.436	0.000264217	3	Zwint	AMM1
3.303e-08	0.380717	0.773	0.658	0.000523724	3	Chst1	AMM1
5.54797e-08	0.300128	0.836	0.709	0.000879686	3	Srsf5	AMM1
9.5129e-08	0.535901	0.523	0.378	0.00150837	3	Tob1	AMM1
1.10208e-07	0.918153	0.391	0.252	0.00174747	3	Chac1	AMM1
1.29562e-07	0.517055	0.405	0.247	0.00205434	3	Upb1	AMM1
1.36263e-07	0.326652	0.777	0.652	0.00216058	3	Tg	AMM1
1.37517e-07	0.63928	0.355	0.215	0.00218048	3	Pvr	AMM1
1.65877e-07	0.998407	0.268	0.146	0.00263014	3	Gm684	AMM1
1.70011e-07	0.263057	0.882	0.75	0.0026957	3	Stard5	AMM1
1.9015e-07	0.491859	0.582	0.46	0.00301502	3	Uck2	AMM1
2.1553e-07	0.663927	0.4	0.254	0.00341744	3	Khdc3	AMM1
2.48509e-07	0.481749	0.841	0.767	0.00394036	3	Ier2	AMM1
2.556e-07	0.536558	0.364	0.22	0.00405279	3	S100a1	AMM1
2.76787e-07	0.465304	0.5	0.358	0.00438874	3	Snrpn	AMM1
4.37386e-07	0.296134	0.818	0.671	0.0069352	3	Shmt2	AMM1
5.26862e-07	0.323628	0.973	0.904	0.00835393	3	Zbp1	AMM1
5.31505e-07	0.389109	0.745	0.618	0.00842754	3	Dusp1	AMM1
5.3248e-07	0.314212	0.727	0.599	0.00844301	3	Eif6	AMM1
6.09024e-07	0.322434	0.836	0.742	0.00965669	3	Zfp36	AMM1
7.41201e-07	0.385262	0.527	0.375	0.0117525	3	Rnaseh2b	AMM1
8.74659e-07	0.673516	0.268	0.149	0.0138686	3	Chrnb1	AMM1
9.55553e-07	0.673958	0.482	0.335	0.0151512	3	Sfn	AMM1
9.63503e-07	0.390097	0.695	0.575	0.0152773	3	Necap2	AMM1
1.12782e-06	0.380262	0.659	0.54	0.0178826	3	Syngr1	AMM1
1.14313e-06	0.685719	0.518	0.392	0.0181255	3	Tmx4	AMM1
1.14461e-06	0.418571	0.564	0.442	0.0181489	3	Acadvl	AMM1
1.57087e-06	0.662721	0.3	0.181	0.0249078	3	Nrip1	AMM1
1.79338e-06	0.415703	0.877	0.784	0.0284359	3	Ada	AMM1
1.85508e-06	0.380852	0.945	0.879	0.0294141	3	Mt2	AMM1
2.30752e-06	0.45325	0.436	0.3	0.0365881	3	Hist3h2a	AMM1
2.70539e-06	0.331229	0.673	0.543	0.0428966	3	Mgat1	AMM1
3.10225e-06	0.583542	0.35	0.224	0.0491892	3	Xlr4b	AMM1
7.6739e-43	0.416648	1	1	1.21677e-38	4	mt-Co3	AMM1
2.36778e-39	0.416611	1	0.999	3.75436e-35	4	mt-Atp6	AMM1
2.85501e-38	0.508306	1	0.999	4.5269e-34	4	mt-Cytb	AMM1
2.53523e-36	0.432836	0.991	0.998	4.01985e-32	4	mt-Nd1	AMM1
2.36408e-34	0.444151	0.991	0.996	3.74848e-30	4	mt-Nd4	AMM1
5.2982e-32	0.689184	0.941	0.911	8.40083e-28	4	mt-Nd3	AMM1
2.51748e-27	0.318873	1	0.998	3.99172e-23	4	mt-Co2	AMM1
2.60735e-22	0.429149	1	1	4.13422e-18	4	Malat1	AMM1
2.46664e-21	0.480764	0.959	0.967	3.91111e-17	4	mt-Nd2	AMM1
2.48578e-21	0.843631	0.763	0.594	3.94145e-17	4	Cyp2b10	AMM1
2.26423e-19	0.30233	1	0.991	3.59017e-15	4	MYC	AMM1
4.31155e-19	0.325027	0.982	0.966	6.83639e-15	4	Prdx4	AMM1
1.08447e-18	1.03739	0.826	0.77	1.71953e-14	4	Ly6a	AMM1
1.81786e-17	0.371233	0.973	0.976	2.8824e-13	4	mt-Atp8	AMM1
6.84114e-16	0.865021	0.653	0.503	1.08473e-11	4	2300002M23Rik	AMM1
7.37436e-15	0.605571	0.795	0.744	1.16928e-10	4	Lgals1	AMM1
1.80901e-12	0.429477	0.872	0.887	2.86836e-08	4	mt-Nd4l	AMM1
2.78701e-12	0.699687	0.68	0.6	4.41909e-08	4	Bmi1	AMM1
3.47995e-12	0.962833	0.475	0.313	5.51782e-08	4	Tekt5	AMM1
7.76061e-10	0.349799	0.9	0.894	1.23052e-05	4	Selm	AMM1
8.00818e-10	0.380243	0.868	0.881	1.26978e-05	4	Oosp1	AMM1
3.35121e-09	0.28767	0.9	0.941	5.31369e-05	4	Ddx5	AMM1
4.74292e-08	0.454683	0.758	0.765	0.000752038	4	Ctsw	AMM1
5.99318e-08	0.271755	0.963	0.986	0.000950278	4	Ly6e	AMM1
1.17129e-07	0.873583	0.443	0.348	0.0018572	4	B3galnt1	AMM1
2.1359e-06	0.334681	0.881	0.831	0.0338669	4	Xist	AMM1
2.20885e-06	0.348173	0.95	0.983	0.0350235	4	Cd52	AMM1
1.25222e-202	2.78617	0.899	0.089	1.98552e-198	5	Cdca3	AMM1
9.31581e-182	2.91508	0.928	0.139	1.47712e-177	5	Ube2c	AMM1
3.73924e-177	2.65448	0.802	0.077	5.92894e-173	5	Cdk1	AMM1
2.65903e-171	2.30565	0.947	0.15	4.21615e-167	5	Birc5	AMM1
3.60357e-165	2.54536	0.937	0.166	5.71382e-161	5	Spc24	AMM1
1.43647e-146	2.44994	0.816	0.111	2.27767e-142	5	Top2a	AMM1
9.16792e-146	2.47596	0.802	0.109	1.45367e-141	5	Mki67	AMM1
7.97827e-142	2.56967	0.609	0.045	1.26503e-137	5	Knstrn	AMM1
1.88211e-132	2.29597	0.681	0.074	2.98428e-128	5	Cdca8	AMM1
2.13713e-129	2.03914	0.783	0.113	3.38864e-125	5	Cenpw	AMM1
3.39486e-128	2.45348	0.638	0.064	5.38289e-124	5	Spc25	AMM1
1.30199e-125	2.52377	0.502	0.031	2.06444e-121	5	Prim1	AMM1
2.05041e-121	2.13998	0.691	0.085	3.25113e-117	5	Cenpm	AMM1
5.35203e-116	2.67033	0.435	0.022	8.48618e-112	5	Sgol1	AMM1
2.58981e-114	2.744	0.454	0.027	4.1064e-110	5	Rad51	AMM1
2.76266e-114	2.60427	0.575	0.058	4.38048e-110	5	Ccnb1	AMM1
3.7345e-114	1.92623	0.836	0.162	5.92142e-110	5	Lockd	AMM1
3.12272e-111	2.89251	0.425	0.024	4.95139e-107	5	Hmmr	AMM1
7.76441e-111	2.39956	0.541	0.049	1.23113e-106	5	Prc1	AMM1
2.92032e-109	2.12751	0.643	0.08	4.63046e-105	5	Ccnb2	AMM1
7.18164e-109	2.53446	0.502	0.042	1.13872e-104	5	Ncapd2	AMM1
7.8223e-109	1.8219	0.86	0.184	1.2403e-104	5	Smc4	AMM1
1.08818e-108	2.00325	0.768	0.141	1.72542e-104	5	Pttg1	AMM1
3.38439e-108	2.56124	0.478	0.036	5.36629e-104	5	Cdkn3	AMM1
8.14468e-108	2.23671	0.565	0.058	1.29142e-103	5	Nusap1	AMM1
2.27835e-106	2.44921	0.739	0.131	3.61255e-102	5	Rrm2	AMM1
5.68161e-106	2.15959	0.56	0.058	9.00877e-102	5	Cenpf	AMM1
1.10837e-105	2.10845	0.981	0.413	1.75744e-101	5	Stmn1	AMM1
1.45142e-105	2.11992	0.676	0.097	2.30138e-101	5	Smc2	AMM1
4.07945e-105	2.54377	0.454	0.033	6.46838e-101	5	Kif22	AMM1
5.61856e-103	2.27759	0.522	0.05	8.90879e-99	5	Cdca5	AMM1
7.30919e-103	2.12719	0.556	0.059	1.15895e-98	5	Syce2	AMM1
1.30386e-102	2.22081	0.594	0.073	2.0674e-98	5	Ccna2	AMM1
3.33991e-101	2.72918	0.367	0.017	5.29576e-97	5	Cenpp	AMM1
4.75994e-100	2.59255	0.464	0.04	7.54735e-96	5	Pbk	AMM1
1.40152e-98	2.15079	0.56	0.065	2.22225e-94	5	Mcm3	AMM1
3.23953e-98	2.75195	0.386	0.022	5.1366e-94	5	Cenpe	AMM1
6.92757e-98	2.19821	0.556	0.065	1.09844e-93	5	Lig1	AMM1
2.0805e-96	2.20005	0.469	0.041	3.29885e-92	5	Hells	AMM1
2.36262e-95	2.81758	0.362	0.019	3.74617e-91	5	Nuf2	AMM1
3.26741e-93	2.05722	0.536	0.063	5.18081e-89	5	Ccdc34	AMM1
4.79902e-93	1.73681	0.787	0.172	7.60933e-89	5	Cdc20	AMM1
4.98258e-92	2.0455	0.541	0.065	7.90038e-88	5	Ube2t	AMM1
7.13378e-91	2.15183	0.773	0.178	1.13113e-86	5	2810417H13Rik	AMM1
1.48981e-90	2.40709	0.377	0.025	2.36225e-86	5	Kif11	AMM1
6.06976e-90	2.68675	0.382	0.026	9.6242e-86	5	Psmc3ip	AMM1
1.17733e-89	1.10957	1	0.932	1.86678e-85	5	H2afz	AMM1
1.89586e-89	1.84046	0.609	0.087	3.00608e-85	5	Asf1b	AMM1
2.28887e-89	2.00419	0.522	0.061	3.62923e-85	5	Mcm5	AMM1
1.2828e-88	2.61661	0.348	0.02	2.034e-84	5	Cdca2	AMM1
5.01629e-87	1.79394	0.604	0.091	7.95383e-83	5	Rfc4	AMM1
3.17763e-86	2.21125	0.435	0.04	5.03845e-82	5	Aurkb	AMM1
1.52098e-85	1.89515	0.556	0.077	2.41166e-81	5	Mad2l1	AMM1
6.78221e-84	1.40288	0.952	0.4	1.07539e-79	5	2700094K13Rik	AMM1
8.88421e-84	1.59098	0.652	0.112	1.40868e-79	5	Cenpa	AMM1
1.63643e-82	1.98548	0.522	0.067	2.59472e-78	5	Hist1h1b	AMM1
8.24149e-82	2.16148	0.396	0.034	1.30677e-77	5	Cdc45	AMM1
1.80109e-81	2.78355	0.29	0.013	2.85581e-77	5	Cep55	AMM1
2.58478e-81	2.53354	0.353	0.025	4.09842e-77	5	Kif20b	AMM1
3.09774e-81	2.31035	0.362	0.027	4.91177e-77	5	Tpx2	AMM1
1.56633e-79	2.28492	0.411	0.04	2.48358e-75	5	Ska2	AMM1
1.92572e-76	1.57796	0.768	0.196	3.05342e-72	5	Gmnn	AMM1
2.18672e-76	1.74634	0.517	0.073	3.46727e-72	5	Racgap1	AMM1
1.94151e-74	2.3731	0.304	0.019	3.07846e-70	5	Nek2	AMM1
3.44056e-74	2.62611	0.266	0.012	5.45536e-70	5	Aunip	AMM1
7.70053e-73	1.66083	0.966	0.516	1.221e-68	5	Tuba1b	AMM1
4.28222e-72	2.26378	0.319	0.023	6.78988e-68	5	C330027C09Rik	AMM1
5.89033e-72	2.33612	0.319	0.023	9.33971e-68	5	Ckap2l	AMM1
9.41963e-72	2.432	0.333	0.027	1.49358e-67	5	Plk1	AMM1
1.34936e-71	1.27297	0.928	0.395	2.13954e-67	5	Nucks1	AMM1
3.94175e-69	1.0933	0.981	0.596	6.25003e-65	5	Cks1b	AMM1
5.32023e-69	1.50112	0.671	0.149	8.43576e-65	5	Mcm6	AMM1
1.93464e-67	1.46736	0.763	0.21	3.06756e-63	5	Dnajc9	AMM1
3.6704e-67	1.62041	0.638	0.145	5.81978e-63	5	Tipin	AMM1
1.10772e-66	1.41294	0.966	0.576	1.75641e-62	5	Hist1h2ap	AMM1
6.3263e-66	0.731647	1	0.987	1.0031e-61	5	Ptma	AMM1
1.0124e-64	1.64255	0.527	0.092	1.60526e-60	5	E2f1	AMM1
3.52122e-64	0.844256	1	0.804	5.58325e-60	5	Hmgb1	AMM1
1.89132e-63	2.11609	0.319	0.029	2.99887e-59	5	Cenph	AMM1
1.65912e-62	1.16846	0.928	0.439	2.6307e-58	5	Cks2	AMM1
1.81669e-62	1.75539	0.425	0.059	2.88054e-58	5	Mcm2	AMM1
6.75239e-62	2.59795	0.271	0.019	1.07066e-57	5	Rmi2	AMM1
9.10525e-62	0.960139	0.986	0.699	1.44373e-57	5	Ube2s	AMM1
9.91163e-62	2.15315	0.285	0.022	1.57159e-57	5	Chaf1a	AMM1
2.09397e-61	2.00796	0.396	0.052	3.32019e-57	5	Dtl	AMM1
2.4948e-60	1.96228	0.319	0.031	3.95576e-56	5	Cenpk	AMM1
5.65268e-60	1.2889	0.643	0.146	8.96289e-56	5	Snrnp25	AMM1
1.47559e-59	0.918701	0.976	0.695	2.33969e-55	5	Hmgb2	AMM1
1.31637e-58	1.50467	0.527	0.101	2.08724e-54	5	Hjurp	AMM1
2.10796e-58	2.02787	0.319	0.033	3.34238e-54	5	Ncaph	AMM1
4.89352e-58	2.2114	0.271	0.021	7.75916e-54	5	Clspn	AMM1
2.65491e-57	1.16507	0.884	0.355	4.20962e-53	5	Tmpo	AMM1
5.36323e-57	1.25254	0.971	0.677	8.50393e-53	5	Tubb5	AMM1
1.03877e-56	1.95764	0.329	0.036	1.64707e-52	5	Aurka	AMM1
2.85425e-56	2.20987	0.266	0.021	4.5257e-52	5	Casc5	AMM1
2.87502e-56	1.01783	0.99	0.582	4.55864e-52	5	Hmgn2	AMM1
5.30114e-56	1.09194	0.913	0.406	8.40549e-52	5	Lsm2	AMM1
6.86103e-56	1.97411	0.266	0.021	1.08788e-51	5	Shcbp1	AMM1
1.18482e-55	1.12265	0.923	0.456	1.87866e-51	5	Arl6ip1	AMM1
4.62318e-54	1.95424	0.338	0.042	7.33052e-50	5	Trim59	AMM1
1.24774e-51	1.74832	0.357	0.05	1.97842e-47	5	Incenp	AMM1
1.41925e-51	2.11009	0.261	0.024	2.25036e-47	5	Dhfr	AMM1
1.09449e-50	2.18062	0.28	0.029	1.73542e-46	5	Poc1a	AMM1
1.96775e-50	1.77525	0.3	0.034	3.12007e-46	5	Arhgap11a	AMM1
3.97359e-50	2.11927	0.256	0.024	6.30053e-46	5	Esco2	AMM1
1.14725e-49	1.56235	0.425	0.075	1.81907e-45	5	Plk4	AMM1
1.22246e-49	1.01085	0.792	0.27	1.93833e-45	5	Dtymk	AMM1
2.75933e-47	1.35355	0.459	0.092	4.37519e-43	5	Cenpq	AMM1
1.97616e-46	1.21869	0.802	0.307	3.1334e-42	5	Pcna	AMM1
1.87424e-45	1.11079	0.768	0.277	2.9718e-41	5	Dut	AMM1
5.88554e-45	1.82691	0.29	0.038	9.33211e-41	5	Tcf19	AMM1
7.74538e-45	1.49086	0.401	0.074	1.22811e-40	5	Hist1h2bj	AMM1
9.20942e-45	1.81772	0.28	0.035	1.46025e-40	5	Pkmyt1	AMM1
2.97086e-44	1.06855	0.681	0.215	4.71059e-40	5	Lsm3	AMM1
1.19024e-43	1.44552	0.367	0.064	1.88725e-39	5	Atad2	AMM1
6.08283e-43	0.954184	0.874	0.424	9.64493e-39	5	Dctpp1	AMM1
1.52039e-42	1.14105	0.58	0.162	2.41073e-38	5	Cdt1	AMM1
1.08741e-41	1.26592	0.454	0.101	1.72419e-37	5	Topbp1	AMM1
1.61758e-41	1.12647	0.599	0.171	2.56483e-37	5	Hist1h2ae	AMM1
1.34365e-40	1.45519	0.314	0.05	2.13049e-36	5	Tacc3	AMM1
1.37063e-40	0.834428	0.928	0.497	2.17328e-36	5	Anp32e	AMM1
1.81956e-40	1.66584	0.343	0.061	2.8851e-36	5	Gm43549	AMM1
3.03648e-40	1.08954	0.729	0.271	4.81464e-36	5	Tuba1c	AMM1
6.76508e-39	1.00229	0.696	0.246	1.07267e-34	5	Rpa2	AMM1
8.52196e-39	0.862242	0.957	0.604	1.35124e-34	5	Tubb4b	AMM1
3.43995e-38	1.02531	0.604	0.181	5.45438e-34	5	Tmem97	AMM1
1.71876e-37	1.1503	0.435	0.099	2.72526e-33	5	Cbx5	AMM1
1.7832e-37	1.49192	0.304	0.051	2.82745e-33	5	Rad18	AMM1
1.28948e-36	1.27018	0.401	0.089	2.0446e-32	5	Rrm1	AMM1
4.72422e-36	1.62821	0.266	0.04	7.49073e-32	5	Zfp367	AMM1
4.86157e-36	0.816339	0.908	0.52	7.70851e-32	5	Pole3	AMM1
6.69826e-36	1.38613	0.348	0.069	1.06208e-31	5	Cdc6	AMM1
8.34624e-36	0.689811	0.957	0.577	1.32338e-31	5	Lsm5	AMM1
1.27306e-35	0.9588	0.85	0.427	2.01856e-31	5	H2afv	AMM1
4.02075e-35	1.13501	0.517	0.148	6.3753e-31	5	Hat1	AMM1
4.20843e-35	0.469614	0.995	0.904	6.67288e-31	5	Hint1	AMM1
4.86333e-35	0.828713	0.865	0.442	7.7113e-31	5	Bub3	AMM1
5.18614e-35	0.703269	0.961	0.569	8.22314e-31	5	Ran	AMM1
1.41812e-33	0.310255	1	0.996	2.24857e-29	5	Ppia	AMM1
3.60915e-32	0.926759	0.531	0.164	5.72267e-28	5	Pmf1	AMM1
3.82116e-32	1.30961	0.29	0.054	6.05882e-28	5	Ezh2	AMM1
6.03195e-32	0.97902	0.522	0.156	9.56426e-28	5	Usp1	AMM1
6.18843e-32	0.704482	0.952	0.627	9.81238e-28	5	AI662270	AMM1
1.09116e-31	1.48959	0.285	0.054	1.73014e-27	5	Suv39h1	AMM1
1.51851e-31	0.76497	0.758	0.305	2.40775e-27	5	Ncaph2	AMM1
3.12926e-31	0.533056	0.995	0.838	4.96175e-27	5	Ranbp1	AMM1
7.70274e-31	1.09523	0.396	0.098	1.22135e-26	5	Haus1	AMM1
1.81994e-30	0.660847	0.957	0.663	2.88569e-26	5	Hmgn1	AMM1
7.50841e-30	0.895009	0.643	0.241	1.19053e-25	5	Rnaseh2a	AMM1
8.666e-30	0.929183	0.498	0.153	1.37408e-25	5	Exosc8	AMM1
9.6462e-30	0.905211	0.594	0.208	1.5295e-25	5	Fen1	AMM1
2.10438e-29	1.18979	0.401	0.107	3.3367e-25	5	Tyms	AMM1
2.70931e-29	0.573224	0.971	0.76	4.29589e-25	5	Hn1	AMM1
4.04386e-29	0.789048	0.618	0.222	6.41194e-25	5	Gins4	AMM1
4.79461e-29	0.955126	0.681	0.301	7.60233e-25	5	H2-Q7	AMM1
8.07722e-29	0.589268	0.85	0.425	1.28072e-24	5	Cbx3	AMM1
1.25588e-28	0.933818	0.444	0.127	1.99132e-24	5	Nasp	AMM1
6.50198e-28	0.652917	0.667	0.262	1.03095e-23	5	H2afx	AMM1
7.12042e-28	0.81047	0.744	0.323	1.12901e-23	5	Psat1	AMM1
8.78608e-28	0.789203	0.628	0.239	1.39312e-23	5	Dusp22	AMM1
1.64958e-27	0.767961	0.604	0.22	2.61558e-23	5	Rfc2	AMM1
1.87466e-27	0.953067	0.56	0.207	2.97246e-23	5	Kpna2	AMM1
5.093e-27	0.847019	0.585	0.217	8.07546e-23	5	Sae1	AMM1
5.30074e-27	0.99172	0.391	0.105	8.40485e-23	5	Nup62	AMM1
6.54484e-27	0.840039	0.512	0.166	1.03775e-22	5	Rpp30	AMM1
8.15642e-27	0.443992	1	0.877	1.29328e-22	5	Hnrnpa2b1	AMM1
1.15238e-26	0.947913	0.401	0.111	1.82721e-22	5	Rhno1	AMM1
1.9897e-26	0.833532	0.618	0.245	3.15486e-22	5	Alg8	AMM1
2.33878e-26	0.761178	0.464	0.145	3.70838e-22	5	Tpm4	AMM1
3.89878e-26	0.381935	1	0.918	6.18191e-22	5	Atp5g2	AMM1
5.99145e-26	0.997761	0.338	0.084	9.50004e-22	5	Aaas	AMM1
7.54782e-26	1.09566	0.319	0.077	1.19678e-21	5	Mis18a	AMM1
7.62242e-26	0.697733	0.768	0.343	1.20861e-21	5	Snrpd1	AMM1
1.03461e-25	0.547453	0.961	0.732	1.64048e-21	5	Anp32b	AMM1
1.93026e-25	1.1718	0.275	0.059	3.06062e-21	5	Ncapd3	AMM1
2.39977e-25	1.12569	0.261	0.055	3.80507e-21	5	Pcnt	AMM1
6.85909e-25	0.949028	0.357	0.097	1.08758e-20	5	Maz	AMM1
7.02823e-25	1.1005	0.338	0.089	1.1144e-20	5	Dnmt1	AMM1
8.19035e-25	0.864637	0.502	0.178	1.29866e-20	5	Anapc15	AMM1
9.1924e-25	0.873655	0.372	0.104	1.45755e-20	5	H2-Q6	AMM1
2.37512e-24	1.31595	0.261	0.057	3.76599e-20	5	Bub1b	AMM1
3.34621e-24	1.17162	0.343	0.095	5.30575e-20	5	Orc6	AMM1
4.34909e-24	0.711705	0.609	0.241	6.89592e-20	5	Siva1	AMM1
6.5859e-24	0.900524	0.435	0.141	1.04426e-19	5	Pradc1	AMM1
6.724e-24	1.13862	0.29	0.071	1.06616e-19	5	E2f2	AMM1
9.76852e-24	0.456226	0.981	0.777	1.5489e-19	5	Snrpb	AMM1
9.80482e-24	0.995863	0.411	0.132	1.55465e-19	5	Ppih	AMM1
2.12008e-23	1.07841	0.251	0.054	3.3616e-19	5	Mcm4	AMM1
2.22587e-23	0.494566	0.961	0.728	3.52934e-19	5	Dbi	AMM1
4.76325e-23	0.71313	0.725	0.335	7.5526e-19	5	Alyref	AMM1
7.16858e-23	1.06743	0.357	0.106	1.13665e-18	5	Mcm7	AMM1
8.05093e-23	0.841343	0.348	0.098	1.27656e-18	5	Brip1os	AMM1
8.79709e-23	0.9351	0.295	0.073	1.39487e-18	5	Pelp1	AMM1
2.02217e-22	0.869462	0.367	0.109	3.20636e-18	5	Metrn	AMM1
2.47112e-22	0.654653	0.705	0.322	3.91821e-18	5	Snrpa1	AMM1
2.75769e-22	0.463131	0.966	0.74	4.3726e-18	5	Snrpe	AMM1
3.59895e-22	0.803011	0.498	0.184	5.7065e-18	5	Vrk1	AMM1
9.48255e-22	0.75784	0.43	0.145	1.50355e-17	5	Larp7	AMM1
1.38641e-21	0.684115	0.638	0.28	2.19829e-17	5	Hmgn5	AMM1
1.93237e-21	0.396359	0.986	0.778	3.06397e-17	5	Pkm	AMM1
2.10999e-21	0.459432	0.986	0.723	3.3456e-17	5	Rnaseh2c	AMM1
2.94827e-21	0.29534	1	0.963	4.67478e-17	5	Cox7a2	AMM1
3.19822e-21	0.509077	0.928	0.609	5.07109e-17	5	Lsm6	AMM1
4.52968e-21	0.867194	0.401	0.134	7.18226e-17	5	Suz12	AMM1
4.7588e-21	0.94745	0.285	0.074	7.54556e-17	5	Haus4	AMM1
6.13526e-21	0.768965	0.396	0.127	9.72807e-17	5	Eri1	AMM1
7.19713e-21	0.457783	0.99	0.82	1.14118e-16	5	Hnrnpa3	AMM1
1.05706e-20	0.603842	0.705	0.318	1.67608e-16	5	Pold2	AMM1
1.30624e-20	0.690312	0.488	0.181	2.07117e-16	5	Smc1a	AMM1
1.45911e-20	0.563748	0.618	0.26	2.31357e-16	5	Fxn	AMM1
2.33705e-20	0.829006	0.329	0.096	3.70563e-16	5	Xpo1	AMM1
3.60915e-20	0.905268	0.314	0.09	5.72267e-16	5	Ung	AMM1
3.71843e-20	0.944284	0.285	0.077	5.89595e-16	5	Casp8ap2	AMM1
3.8348e-20	0.453717	0.961	0.687	6.08045e-16	5	Fundc2	AMM1
4.32109e-20	0.45365	0.966	0.713	6.85152e-16	5	Hnrnpab	AMM1
7.43361e-20	0.690631	0.715	0.391	1.17867e-15	5	Tagln2	AMM1
8.13128e-20	0.742502	0.401	0.137	1.2893e-15	5	Hirip3	AMM1
1.65293e-19	0.763735	0.444	0.161	2.62089e-15	5	Emp2	AMM1
3.10352e-19	0.42749	0.966	0.776	4.92094e-15	5	Calm2	AMM1
4.11726e-19	0.948085	0.324	0.1	6.52833e-15	5	Gkap1	AMM1
6.7407e-19	0.436425	0.957	0.715	1.0688e-14	5	Set	AMM1
8.85605e-19	0.557583	0.623	0.275	1.40422e-14	5	Dynlt1f	AMM1
9.20048e-19	0.725276	0.382	0.126	1.45883e-14	5	Fzr1	AMM1
1.10665e-18	0.519874	0.879	0.558	1.7547e-14	5	Banf1	AMM1
1.33381e-18	0.831229	0.348	0.113	2.11489e-14	5	Nup43	AMM1
1.69656e-18	0.352747	0.99	0.898	2.69006e-14	5	Sumo2	AMM1
1.71885e-18	0.637943	0.556	0.232	2.72541e-14	5	Ift27	AMM1
2.21777e-18	0.300663	0.995	0.938	3.5165e-14	5	Ybx1	AMM1
2.22548e-18	0.590854	0.618	0.278	3.52872e-14	5	Mrps25	AMM1
2.34469e-18	0.669573	0.483	0.191	3.71773e-14	5	Acsl5	AMM1
2.58996e-18	0.518397	0.821	0.468	4.10664e-14	5	Cmc2	AMM1
2.96813e-18	0.818567	0.309	0.094	4.70626e-14	5	Trim24	AMM1
3.0139e-18	0.989041	0.29	0.086	4.77885e-14	5	Spata24	AMM1
3.21593e-18	0.646984	0.512	0.208	5.09917e-14	5	Rangap1	AMM1
3.44886e-18	0.844016	0.377	0.132	5.46851e-14	5	Reep4	AMM1
6.31973e-18	0.723735	0.275	0.077	1.00206e-13	5	Rad9a	AMM1
6.98768e-18	0.472172	0.792	0.408	1.10797e-13	5	Anapc11	AMM1
7.00397e-18	0.539539	0.826	0.479	1.11055e-13	5	Hdgf	AMM1
8.3008e-18	0.500671	0.879	0.546	1.31618e-13	5	Nudc	AMM1
9.02411e-18	0.951024	0.28	0.082	1.43086e-13	5	Rdm1	AMM1
9.0368e-18	0.294437	0.995	0.916	1.43287e-13	5	Ndufs5	AMM1
1.17323e-17	0.636213	0.536	0.219	1.86028e-13	5	Med30	AMM1
1.38921e-17	0.656992	0.324	0.103	2.20274e-13	5	BC035044	AMM1
1.63681e-17	0.932182	0.256	0.072	2.59532e-13	5	Tmem194	AMM1
2.0883e-17	0.597111	0.56	0.241	3.3112e-13	5	Ubtf	AMM1
2.62996e-17	0.563038	0.464	0.177	4.17007e-13	5	Srsf4	AMM1
3.50927e-17	0.963736	0.256	0.071	5.5643e-13	5	Pml	AMM1
[truncated: 6,404 more rows]

## Sheet: SupData 10
SUPPLEMENTARY DATA 10. ENRICHMENT ANALYSIS OF CLUSTER-SPECIFIC MARKER GENES IN ACTIVE-MM MICE
[truncated: 3,667 more rows]

[truncated: 1 more sheets: SupData 11]
