# Supplementary material for: Longitudinal single-cell analysis of a myeloma mouse model identifies subclonal molecular programs associated with progression
Source: Nat Commun. 2021 Nov 3;12:6322. doi: 10.1038/s41467-021-26598-w (PMC8566524; doi:10.1038/s41467-021-26598-w)
Supplement: Supplementary file 5 — Source Data [file 41467_2021_26598_MOESM5_ESM.zip]

Archive with 24 entries (23 files):
- SourceData_Fig1.xlsx
- __MACOSX/
- __MACOSX/._SourceData_Fig1.xlsx
- SourceData_Fig2.xlsx
- __MACOSX/._SourceData_Fig2.xlsx
- SourceData_Fig3.xlsx
- __MACOSX/._SourceData_Fig3.xlsx
- SourceData_Fig4.xlsx
- __MACOSX/._SourceData_Fig4.xlsx
- SourceData_Fig6.xlsx
- __MACOSX/._SourceData_Fig6.xlsx
- SourceData_FigS1.xlsx
- __MACOSX/._SourceData_FigS1.xlsx
- SourceData_FigS2.xlsx
- __MACOSX/._SourceData_FigS2.xlsx
- SourceData_FigS3.zip
- SourceData_FigS4.xlsx
- __MACOSX/._SourceData_FigS4.xlsx
- SourceData_FigS6.xlsx
- __MACOSX/._SourceData_FigS6.xlsx
- SourceData_FigS7.xlsx
- __MACOSX/._SourceData_FigS7.xlsx
- SourceData_FigS8.xlsx
- __MACOSX/._SourceData_FigS8.xlsx
