# Supplementary material for: Longitudinal single-cell analysis of a myeloma mouse model identifies subclonal molecular programs associated with progression
Source: Nat Commun. 2021 Nov 3;12:6322. doi: 10.1038/s41467-021-26598-w (PMC8566524; doi:10.1038/s41467-021-26598-w)
Supplement: Supplementary file 5 — Source Data [file 41467_2021_26598_MOESM5_ESM.zip › SourceData_Fig1.xlsx]

## Sheet: Figure 1B
Sample_ID	Disease_Cohort	Mprotein
Cont1	Cont	5.98776
Cont2	Cont	4.28253
Cont3	Cont	9.08573
EMM1	EMM	13.3929
EMM2	EMM	7.21797
EMM3	EMM	6.15209
EMM4	EMM	11.2667
EMM5	EMM	16.4438
IMM1	IMM	10.8369
IMM2	IMM	13.9741
IMM3	IMM	16.1875
AMM1	AMM	37.2382
AMM2	AMM	29.535
AMM3	AMM	29.5936
AMM4	AMM	35.0009
AMM5	AMM	44.4644
AMM6	AMM	22.2173
AMM7	AMM	28.4687

## Sheet: Figure 1C-G
	nCount_RNA	nFeature_RNA	Sample_ID	SeqBatch	Cohort_ID	Sex	readCounts	Cell_QC	Phase	UMAP_1	UMAP_2	tSNE_1	tSNE_2	Sdc1	Cd19	MYC	SingleR_Labels	Subset_lineage	HAY_BONE_MARROW_PLASMA_CELL_MOUSE_ModuleScore	PCStatus
ND1_AAACGGGAGGGTATCG	3641	1281	ND1	Batch2	ND	Female	24365	PASS	G1	-6.13027	1.6755	0.218131	-13.7911	0	0	2.48374	B cells	B_PC	-0.233342	NA
ND1_AAACGGGGTGTTCTTT	4741	1572	ND1	Batch2	ND	Female	28764	PASS	S	-5.65335	1.29429	-5.88031	-15.2953	0	1.13438	4.62737	B cells	B_PC	-0.121332	NA
ND1_AAAGTAGAGAGTACAT	2336	882	ND1	Batch2	ND	Female	15133	PASS	G2M	-5.86211	-7.00103	-24.9104	31.962	0	0	2.62774	B cells	B_PC	-0.207867	NA
ND1_AACACGTTCCGTTGCT	3970	1439	ND1	Batch2	ND	Female	29761	PASS	G1	-4.74235	-2.33891	-19.6348	-4.64058	0	0	2.14671	B cells	B_PC	-0.199651	NA
ND1_AACGTTGCAATGAATG	16917	3010	ND1	Batch2	ND	Female	231583	PASS	G1	8.119	-1.60417	45.1229	13.4654	2.63939	0	4.50269	B cells	B_PC	0.284934	Malignant
ND1_AACTGGTAGGGTTCCC	3749	1387	ND1	Batch2	ND	Female	24432	PASS	G1	-6.2572	4.52438	0.408217	-39.1523	0	1.84605	5.14582	B cells	B_PC	-0.274847	NA
ND1_AAGGAGCAGAAGGTGA	3211	1329	ND1	Batch2	ND	Female	22143	PASS	G1	-7.01107	4.45269	3.2529	-29.1137	1.41447	1.97804	4.90464	B cells	B_PC	-0.120041	NA
ND1_AAGGTTCGTGACGGTA	4532	1469	ND1	Batch2	ND	Female	28879	PASS	G1	-5.39814	1.17769	-10.6349	-14.4865	0	1.16519	4.65117	B cells	B_PC	-0.15104	NA
ND1_AAGTCTGGTCTTGCGG	4102	1242	ND1	Batch2	ND	Female	23211	PASS	G1	-6.04451	-4.20556	-15.9731	11.8922	0	0	1.77082	B cells	B_PC	-0.210483	NA
ND1_AAGTCTGGTGCTAGCC	1958	789	ND1	Batch2	ND	Female	13179	PASS	G1	-7.33018	-5.9544	-11.8715	28.4311	0	0	3.27851	B cells	B_PC	-0.257641	NA
ND1_ACAGCTATCAAACAAG	4659	1663	ND1	Batch2	ND	Female	30662	PASS	G1	-5.92672	0.0335255	-5.47883	-6.84683	0	0	1.66634	B cells	B_PC	-0.193945	NA
ND1_ACATACGGTTGTCTTT	3493	1272	ND1	Batch2	ND	Female	25588	PASS	G1	-6.34092	0.947328	0.240988	-7.54197	1.35141	1.35141	2.26058	B cells	B_PC	-0.269221	NA
ND1_ACCCACTGTAAATGTG	4041	1238	ND1	Batch2	ND	Female	27455	PASS	G1	-5.9251	-6.23681	-24.739	26.8723	0	1.24549	0	B cells	B_PC	-0.241944	NA
ND1_ACCGTAAAGCAGATCG	3744	1071	ND1	Batch2	ND	Female	23730	PASS	G1	-5.46207	-4.28038	-25.994	13.2078	0	1.30045	1.84718	B cells	B_PC	-0.159838	NA
ND1_ACCGTAATCTTGTCAT	4617	1606	ND1	Batch2	ND	Female	32995	PASS	G1	-5.54899	1.63649	-4.50759	-15.7546	0	1.15244	5.042	B cells	B_PC	-0.264232	NA
ND1_ACCTTTAAGGGTTCCC	3984	1454	ND1	Batch2	ND	Female	25437	PASS	G1	-7.26041	5.10535	10.7384	-36.5464	0	1.25563	5.13092	B cells	B_PC	-0.174018	NA
ND1_ACGAGGAGTTCGTCTC	4031	1406	ND1	Batch2	ND	Female	27363	PASS	G1	-7.22199	5.31242	12.3549	-38.1095	0	0	4.70188	B cells	B_PC	-0.2161	NA
ND1_ACGATACCACGGTAAG	37031	4683	ND1	Batch2	ND	Female	357005	PASS	S	5.66551	0.375592	6.98671	56.9121	1.81333	0	3.6516	B cells	B_PC	0.322096	Malignant
ND1_ACGATACCATCGATGT	5820	1516	ND1	Batch2	ND	Female	38279	PASS	G1	-3.37313	-3.22566	-32.8504	1.27199	0	0	2.80117	B cells	B_PC	-0.200062	NA
ND1_ACGCCAGGTACTTCTT	16425	2930	ND1	Batch2	ND	Female	175394	PASS	G1	7.27751	-1.58498	40.8356	7.26995	1.39727	0	3.97705	B cells	B_PC	0.472753	Malignant
ND1_ACTGAACCATGTAGTC	4806	1574	ND1	Batch2	ND	Female	31224	PASS	S	-5.85977	-0.657622	-7.34534	-3.9748	0	1.64122	3.5349	B cells	B_PC	-0.197597	NA
ND1_ACTGATGAGTTTCCTT	4595	1264	ND1	Batch2	ND	Female	27964	PASS	S	-3.59276	-3.58136	-32.4505	2.10448	0	0	2.27265	B cells	B_PC	-0.200644	NA
ND1_ACTGTCCAGCTAGTTC	5601	1612	ND1	Batch2	ND	Female	36634	PASS	G1	-3.36923	-2.70764	-31.7492	-2.56438	1.02439	1.02439	1.51969	B cells	B_PC	-0.286102	NA
ND1_AGATCTGCATTCCTCG	2960	1031	ND1	Batch2	ND	Female	19155	PASS	G1	-6.09634	-6.15938	-24.3999	25.7449	0	0	2.41011	B cells	B_PC	-0.259391	NA
ND1_AGCAGCCCAAGTAATG	11529	2927	ND1	Batch2	ND	Female	71382	PASS	G2M	1.65995	9.06264	-59.6299	2.74817	0	1.00604	4.74168	B cells	B_PC	-0.28571	NA
ND1_AGCATACTCCAGGGCT	3639	1278	ND1	Batch2	ND	Female	25319	PASS	G1	-6.13048	0.342861	-4.17409	-5.52557	0	0	1.87119	B cells	B_PC	-0.246944	NA
ND1_AGCCTAAAGAAGCCCA	3337	1306	ND1	Batch2	ND	Female	22613	PASS	G1	-5.4505	5.8193	-1.02723	-45.7537	0	0	3.43292	B cells	B_PC	-0.160448	NA
ND1_AGCGTATAGCGGATCA	3547	1311	ND1	Batch2	ND	Female	23712	PASS	G1	-5.67188	0.281188	-8.49677	-12.038	0	1.34006	0	B cells	B_PC	-0.24824	NA
ND1_AGCGTCGTCATTGCGA	2816	875	ND1	Batch2	ND	Female	10810	PASS	G1	-4.7454	-4.28554	-26.489	8.8832	0	1.51538	0	B cells	B_PC	-0.209063	NA
ND1_AGCTCCTGTGTCGCTG	3083	1210	ND1	Batch2	ND	Female	20252	PASS	G1	-6.79138	4.47445	3.34172	-29.0684	0	0	4.3675	B cells	B_PC	-0.169922	NA
ND1_AGGGAGTGTTTGACAC	3589	1034	ND1	Batch2	ND	Female	23132	PASS	S	-6.11052	-3.88687	-14.0591	13.603	0	0	1.88291	B cells	B_PC	-0.188946	NA
ND1_AGGGTGAGTTGTACAC	28592	3286	ND1	Batch2	ND	Female	183060	PASS	G2M	5.38008	0.506442	7.35212	48.9366	0.875049	0	4.2815	B cells	B_PC	0.168384	Malignant
ND1_AGGTCCGCAAGCCGTC	9765	2096	ND1	Batch2	ND	Female	150626	PASS	G1	7.49557	-1.76896	41.3675	2.72819	1.96633	0	3.99363	B cells	B_PC	0.301672	Malignant
ND1_AGTAGTCAGATGTGTA	25191	3530	ND1	Batch2	ND	Female	247564	PASS	G1	8.27298	-2.0606	44.9301	13.754	1.75156	0	3.99256	B cells	B_PC	0.372029	Malignant
ND1_AGTCTTTGTATGGTTC	4857	1665	ND1	Batch2	ND	Female	28111	PASS	G1	-5.2735	3.52201	-4.48477	-20.1589	0	1.11805	4.75615	B cells	B_PC	-0.215446	NA
ND1_AGTGGGAAGTACCGGA	3365	1166	ND1	Batch2	ND	Female	22837	PASS	S	-4.73472	-4.75846	-27.044	15.2498	0	1.93781	2.93548	B cells	B_PC	-0.222183	NA
ND1_AGTGGGACAATCGGTT	3027	1314	ND1	Batch2	ND	Female	22127	PASS	S	-6.8856	3.61276	10.4124	-25.5201	0	1.45945	3.92304	B cells	B_PC	-0.211204	NA
ND1_AGTGGGACATGTCCTC	2439	891	ND1	Batch2	ND	Female	17356	PASS	G1	-6.85265	-4.32092	-13.9233	13.3433	0	0	0	B cells	B_PC	-0.133402	NA
ND1_AGTGGGAGTGAAAGAG	10494	2830	ND1	Batch2	ND	Female	61689	PASS	G2M	3.11083	7.45795	-56.4172	-4.79529	0.669328	1.06673	4.73968	B cells	B_PC	-0.335328	NA
ND1_ATCATCTTCAGATAAG	3032	1199	ND1	Batch2	ND	Female	19776	PASS	G1	-6.40171	1.61529	0.979152	-9.62356	0	2.38825	4.15363	B cells	B_PC	-0.18379	NA
ND1_ATCCACCAGAGTACCG	4199	1163	ND1	Batch2	ND	Female	26924	PASS	G1	-3.98246	-3.88317	-31.9252	4.55141	0	1.21833	1.21833	B cells	B_PC	-0.224055	NA
ND1_ATCCACCCAGCTGGCT	3738	1330	ND1	Batch2	ND	Female	26436	PASS	G1	-4.99788	-3.92376	-25.6062	9.85959	0	1.84853	2.20007	B cells	B_PC	-0.257258	NA
ND1_ATCTACTGTCTCCCTA	3823	1219	ND1	Batch2	ND	Female	25630	PASS	S	-6.24766	-3.75863	-12.2744	5.8032	0	1.82962	1.82962	B cells	B_PC	-0.226644	NA
ND1_ATGAGGGAGAGGTTGC	4230	1548	ND1	Batch2	ND	Female	25088	PASS	G1	-6.61559	5.56415	-4.55324	-36.0496	0	0	4.83862	B cells	B_PC	-0.229659	NA
ND1_ATGAGGGAGCAGGTCA	23678	3223	ND1	Batch2	ND	Female	223263	PASS	G1	8.54609	-2.35776	31.1551	10.8117	1.37532	0	3.6308	B cells	B_PC	0.394444	Malignant
ND1_ATGAGGGAGGATCGCA	4015	1491	ND1	Batch2	ND	Female	25948	PASS	G1	-5.5908	0.723628	-5.7068	-12.5401	0	0	3.82498	B cells	B_PC	-0.199217	NA
ND1_ATGCGATCATCGGTTA	3359	1044	ND1	Batch2	ND	Female	21412	PASS	S	-6.58205	-5.30964	-15.6883	22.6447	0	0	1.93934	B cells	B_PC	-0.195928	NA
ND1_ATGTGTGAGGCCCTTG	1657	697	ND1	Batch2	ND	Female	11442	PASS	S	-7.40902	-5.76413	-9.96645	25.3845	0	0	3.22446	B cells	B_PC	-0.195992	NA
ND1_ATGTGTGCAATGAATG	3487	1107	ND1	Batch2	ND	Female	21281	PASS	G1	-5.65841	-5.53866	-23.9092	20.678	0	0	0	B cells	B_PC	-0.271467	NA
ND1_ATTACTCTCAACACTG	13166	2751	ND1	Batch2	ND	Female	64903	PASS	G1	-2.9218	-2.46469	-34.9511	-4.86021	0.565048	0.565048	1.18742	B cells	B_PC	-0.162053	NA
ND1_ATTATCCCATTTCAGG	2669	953	ND1	Batch2	ND	Female	14736	PASS	G1	-6.39339	-4.60447	-13.3349	13.467	0	0	1.55745	B cells	B_PC	-0.280717	NA
ND1_ATTATCCGTTGGGACA	4166	1517	ND1	Batch2	ND	Female	23191	PASS	G1	-5.69043	4.948	-1.58835	-40.4901	0	1.22389	5.02535	B cells	B_PC	-0.229724	NA
ND1_ATTGGACCACCTTGTC	19222	2636	ND1	Batch2	ND	Female	178527	PASS	G1	8.21361	-2.61008	33.9901	28.8424	2.23257	0	4.452	B cells	B_PC	0.385742	Malignant
ND1_ATTGGACTCCCTTGTG	21814	2750	ND1	Batch2	ND	Female	152756	PASS	G1	7.77653	-3.01523	23.4511	28.6972	1.19153	0	3.53994	B cells	B_PC	0.307312	Malignant
ND1_CAACTAGGTACCCAAT	3434	1384	ND1	Batch2	ND	Female	24610	PASS	G1	-5.83375	1.00735	-2.5883	-10.1359	0	1.36406	1.92046	B cells	B_PC	-0.245823	NA
ND1_CAACTAGGTAGTAGTA	3943	1210	ND1	Batch2	ND	Female	27382	PASS	G1	-5.12634	-6.01727	-26.4231	24.7793	1.26304	1.26304	1.26304	B cells	B_PC	-0.161192	NA
ND1_CAAGAAATCCAGAAGG	5367	1623	ND1	Batch2	ND	Female	33135	PASS	G1	-5.79396	4.92857	-4.72253	-38.6358	0	1.55318	4.65721	B cells	B_PC	-0.260835	NA
ND1_CAAGATCCACATTCGA	2633	976	ND1	Batch2	ND	Female	20095	PASS	G1	-5.2936	-5.42751	-27.3768	13.545	0	2.15129	0	B cells	B_PC	-0.255398	NA
ND1_CAAGATCCACCAGATT	3859	1450	ND1	Batch2	ND	Female	26769	PASS	G1	-5.42592	3.81345	-3.88555	-37.4738	1.27853	2.1718	4.83139	B cells	B_PC	-0.231028	NA
ND1_CAAGGCCGTCACTTCC	3760	1396	ND1	Batch2	ND	Female	25340	PASS	G1	-5.58919	5.49823	-5.95962	-39.3125	1.29735	0	4.25062	B cells	B_PC	-0.172896	NA
ND1_CACAAACAGATGAGAG	3229	1225	ND1	Batch2	ND	Female	21449	PASS	G1	-6.33539	4.52535	1.29613	-39.2325	0	0	5.74873	B cells	B_PC	-0.181368	NA
ND1_CACAAACAGATGCCTT	3805	1487	ND1	Batch2	ND	Female	27658	PASS	G1	-6.29271	2.38268	0.497135	-19.7802	0	0	2.81952	B cells	B_PC	-0.291254	NA
ND1_CACACAAAGACATAAC	22394	3308	ND1	Batch2	ND	Female	271292	PASS	G1	8.05043	-2.0346	45.2046	12.943	1.52004	0	4.12278	B cells	B_PC	0.515806	Malignant
ND1_CACACTCAGAGTTGGC	3671	1495	ND1	Batch2	ND	Female	25563	PASS	S	-7.04759	5.06098	7.85572	-37.4956	0	1.86379	4.90141	B cells	B_PC	-0.261164	NA
ND1_CACAGTACAGTTCATG	4227	1590	ND1	Batch2	ND	Female	28601	PASS	G1	-6.19633	5.24691	-3.91388	-39.3191	0	0	4.20828	B cells	B_PC	-0.253086	NA
ND1_CACAGTATCAAGATCC	5794	1761	ND1	Batch2	ND	Female	36599	PASS	G1	-4.75154	5.36986	-10.2224	-43.3355	0	1.49332	5.41774	B cells	B_PC	-0.198808	NA
ND1_CACATAGAGTGACATA	3127	1327	ND1	Batch2	ND	Female	22434	PASS	G1	-6.61035	4.67339	-1.5844	-22.5909	0	2.36027	4.31151	B cells	B_PC	-0.20208	NA
ND1_CACATTTCATACAGCT	3712	1400	ND1	Batch2	ND	Female	27055	PASS	G1	-6.56609	3.31022	4.34507	-25.7703	0	1.85441	3.84583	B cells	B_PC	-0.20549	NA
ND1_CACCACTAGTAGCGGT	6430	1976	ND1	Batch2	ND	Female	40223	PASS	G1	-5.69782	5.93953	-7.86443	-39.9104	0.938134	1.73442	4.56297	B cells	B_PC	-0.196517	NA
ND1_CACCAGGCAGCAGTTT	23859	2980	ND1	Batch2	ND	Female	195242	PASS	G1	8.33726	-1.96345	32.0496	28.0199	1.36963	0	4.03855	B cells, pro	B_PC	0.365574	Malignant
ND1_CACCTTGAGCCATCGC	3248	1222	ND1	Batch2	ND	Female	23313	PASS	G1	-4.25169	-4.7171	-29.0252	11.1966	0	0	0	B cells	B_PC	-0.253455	NA
ND1_CACCTTGCAACGATGG	2759	978	ND1	Batch2	ND	Female	19061	PASS	G1	-6.32506	-4.04478	-14.2718	11.6774	0	0	0	B cells	B_PC	-0.218523	NA
ND1_CAGAATCAGGGTCTCC	12083	3147	ND1	Batch2	ND	Female	72702	PASS	S	1.72296	6.02302	-49.992	-11.0273	0	0.976527	3.8219	B cells	B_PC	-0.233776	NA
ND1_CAGAGAGTCTCGTTTA	3160	1289	ND1	Batch2	ND	Female	21653	PASS	S	-6.51534	5.68528	8.892	-38.3762	0	0	3.88091	B cells	B_PC	-0.247583	NA
ND1_CAGCAGCCAAACGTGG	3065	1016	ND1	Batch2	ND	Female	21454	PASS	G1	-7.31487	-4.48187	-9.51603	19.9977	0	0	1.44989	B cells	B_PC	-0.315147	NA
ND1_CAGGTGCCAATACGCT	2979	1167	ND1	Batch2	ND	Female	21707	PASS	G1	-5.56121	-5.94494	-23.8901	27.5388	0	0	2.87831	B cells	B_PC	-0.277301	NA
ND1_CATCAAGTCACAATGC	5044	1702	ND1	Batch2	ND	Female	31907	PASS	G2M	-3.52923	6.17198	-16.8358	-44.5883	1.60243	0	3.42551	B cells	B_PC	-0.200729	NA
ND1_CATCCACCACGGTGTC	3362	1141	ND1	Batch2	ND	Female	24684	PASS	G1	-5.47023	-4.15511	-23.9881	11.3509	0	0	1.37988	B cells	B_PC	-0.204026	NA
ND1_CATCGAAGTGCCTGCA	1390	791	ND1	Batch2	ND	Female	9127	PASS	G2M	-3.00084	7.45195	-16.7611	-47.0338	0	2.10343	4.28967	B cells, pro	B_PC	-0.251689	NA
ND1_CATCGGGAGGCAGGTT	32808	3858	ND1	Batch2	ND	Female	299897	PASS	G1	8.81612	-2.37647	36.374	27.7748	1.31995	0	4.01746	B cells	B_PC	0.4167	Malignant
ND1_CATCGGGCATATACCG	5989	1741	ND1	Batch2	ND	Female	59091	PASS	G1	7.32385	1.11922	7.25578	-1.41903	2.87341	0	5.1238	T cells	B_PC	0.309553	Malignant
ND1_CATGCCTCAATTCCTT	11294	2846	ND1	Batch2	ND	Female	65916	PASS	S	-1.9303	8.29922	-36.6395	-31.0737	0	1.01915	4.69155	B cells	B_PC	-0.249184	NA
ND1_CATTCGCTCGCCCTTA	2871	1167	ND1	Batch2	ND	Female	20609	PASS	G1	-6.37059	-1.18458	-5.77045	0.918517	0	1.50032	2.70354	B cells	B_PC	-0.23318	NA
ND1_CCATTCGAGATGCCAG	3733	1149	ND1	Batch2	ND	Female	24574	PASS	G1	-5.75007	-4.08603	-17.363	10.604	0	1.30259	2.66682	B cells	B_PC	-0.245737	NA
ND1_CCATTCGTCTGGCGAC	24941	3406	ND1	Batch2	ND	Female	193721	PASS	G1	7.92933	-2.93707	35.3848	14.1631	1.10019	0.337148	3.4866	B cells	B_PC	0.395482	Malignant
ND1_CCCAGTTTCCAAGCCG	4210	1472	ND1	Batch2	ND	Female	28618	PASS	G1	-5.15287	-0.985923	-14.7873	-5.79025	0	0	2.5554	B cells	B_PC	-0.299381	NA
ND1_CCCATACAGAGTTGGC	4078	1281	ND1	Batch2	ND	Female	27416	PASS	G1	-5.70092	-3.46378	-15.4051	3.63982	0	1.77569	1.23901	B cells	B_PC	-0.271406	NA
ND1_CCGTTCAGTAACGCGA	2942	1216	ND1	Batch2	ND	Female	21685	PASS	G1	-4.86874	-2.75381	-25.6559	0.503835	0	0	0	B cells	B_PC	-0.223582	NA
ND1_CCTAGCTTCTAACTTC	12809	3039	ND1	Batch2	ND	Female	77179	PASS	G2M	2.44112	4.79106	3.30891	18.9058	0	0	4.27727	B cells	B_PC	-0.289476	Malignant
ND1_CCTATTATCCAGAGGA	3664	1336	ND1	Batch2	ND	Female	23519	PASS	S	-5.57423	0.680558	-7.48027	-13.1556	0	1.8654	3.73621	B cells	B_PC	-0.15982	NA
ND1_CCTATTATCTTATCTG	2129	1126	ND1	Batch2	ND	Female	11010	PASS	G2M	-2.42556	8.16129	-16.7339	-47.2234	0	0	2.98508	B cells, pro	B_PC	-0.231663	NA
ND1_CCTCAGTCAACGATGG	17243	2602	ND1	Batch2	ND	Female	162417	PASS	G1	7.2484	-2.93521	28.5446	29.6619	1.91684	0	4.80573	B cells, pro	B_PC	0.391573	Malignant
ND1_CCTTCCCCATTACCTT	4414	1331	ND1	Batch2	ND	Female	26592	PASS	G1	-5.95066	3.79634	1.04524	-27.2364	0	0	2.95095	B cells	B_PC	-0.297809	NA
ND1_CGAACATGTAGCGCTC	11536	3162	ND1	Batch2	ND	Female	71094	PASS	G2M	1.89653	9.05305	-62.7671	1.21398	0	0.624253	4.09344	B cells	B_PC	-0.273826	NA
ND1_CGAGCACCACAACGCC	9458	2595	ND1	Batch2	ND	Female	54849	PASS	S	1.33796	5.62265	-44.9436	-11.4423	0.721397	0	3.31173	B cells	B_PC	-0.231713	NA
ND1_CGCTATCGTACCGTTA	5966	1793	ND1	Batch2	ND	Female	37915	PASS	G1	-5.56814	5.70712	-4.0853	-40.5118	0	0.984385	5.0339	B cells	B_PC	-0.285933	NA
ND1_CGCTTCACATGTCTCC	7746	2114	ND1	Batch2	ND	Female	48285	PASS	S	-3.32451	0.0032886	-20.4425	-11.6753	0	1.81872	2.00888	B cells	B_PC	-0.240085	NA
ND1_CGGACACGTTGTCTTT	3497	1312	ND1	Batch2	ND	Female	24587	PASS	G1	-6.17204	2.34077	1.93143	-19.5378	0	1.35056	2.89909	B cells	B_PC	-0.15201	NA
ND1_CGGACACTCTAGAGTC	3539	1302	ND1	Batch2	ND	Female	25708	PASS	G1	-6.3217	4.78173	0.983185	-39.8284	0	0	5.42518	B cells	B_PC	-0.212605	NA
ND1_CGGACTGCACGACTCG	3820	1425	ND1	Batch2	ND	Female	26097	PASS	G1	-5.37116	0.264972	-8.73753	-9.93987	0	1.83028	3.97699	B cells	B_PC	-0.167429	NA
ND1_CGGCTAGTCCCATTAT	3015	1265	ND1	Batch2	ND	Female	20429	PASS	G1	-5.76139	4.57466	-0.882054	-32.7438	0	1.4625	4.20968	B cells	B_PC	-0.121928	NA
ND1_CGGTTAAGTCGAGTTT	2891	920	ND1	Batch2	ND	Female	18709	PASS	G1	-4.17214	-4.64213	-33.2244	11.9736	0	0	1.49493	B cells	B_PC	-0.220841	NA
ND1_CGTCACTTCTCTGCTG	4399	1464	ND1	Batch2	ND	Female	28551	PASS	G1	-4.41636	-1.8269	-19.488	-6.55205	0	0	2.05665	B cells	B_PC	-0.128745	NA
ND1_CGTCCATCATGAGCGA	13887	2505	ND1	Batch2	ND	Female	155159	PASS	G1	8.25396	-2.19551	34.8911	27.2033	1.79852	0	4.38466	B cells	B_PC	0.416365	Malignant
ND1_CGTCCATTCGGCGGTT	3460	1227	ND1	Batch2	ND	Female	24938	PASS	S	-4.58816	-3.76807	-26.6662	4.92684	0	1.91403	0	B cells	B_PC	-0.219865	NA
ND1_CGTGTAAAGGCATGGT	3710	1360	ND1	Batch2	ND	Female	15635	PASS	G1	-6.68926	4.28125	7.11371	-35.6482	0	1.30709	4.89092	B cells	B_PC	-0.271724	NA
ND1_CGTGTCTGTAGAGGAA	3642	1408	ND1	Batch2	ND	Female	21581	PASS	G1	-5.06527	-4.30193	-24.0399	9.92801	0	0	3.13401	B cells	B_PC	-0.232763	NA
ND1_CGTTAGAGTAATCGTC	14746	2758	ND1	Batch2	ND	Female	191489	PASS	G1	6.85391	-1.25336	9.69214	50.0034	1.62312	0	4.27008	B cells	B_PC	0.44339	Malignant
ND1_CGTTCTGCACTTAAGC	4634	1607	ND1	Batch2	ND	Female	29746	PASS	G1	-5.00864	0.604619	-11.6277	-11.676	0	1.67071	4.69041	B cells	B_PC	-0.289382	NA
ND1_CGTTCTGGTCGAATCT	1852	703	ND1	Batch2	ND	Female	24054	PASS	G1	6.29611	-5.28496	19.8761	34.0848	2.46803	0	3.11787	B cells, pro	B_PC	0.34529	Malignant
ND1_CGTTGGGAGCTAACAA	3945	1443	ND1	Batch2	ND	Female	26226	PASS	G1	-5.05324	4.096	-5.84623	-30.6097	0	0	2.78557	B cells	B_PC	-0.260462	NA
ND1_CGTTGGGAGTACGCCC	3404	1058	ND1	Batch2	ND	Female	22057	PASS	G1	-5.27645	-5.76122	-32.2562	17.068	0	0	0	B cells	B_PC	-0.250534	NA
ND1_CTAACTTTCCGTTGCT	2797	1008	ND1	Batch2	ND	Female	18874	PASS	G1	-6.12122	-5.77384	-20.7336	22.8778	0	1.52066	0	B cells	B_PC	-0.281911	NA
ND1_CTAAGACAGACGCACA	3505	1260	ND1	Batch2	ND	Female	24714	PASS	G1	-6.44619	4.99307	7.80395	-47.1812	0	0	4.81771	B cells	B_PC	-0.134299	NA
ND1_CTAAGACAGCTGCCCA	13122	3165	ND1	Batch2	ND	Female	77045	PASS	G2M	1.18829	9.02708	-61.3865	3.41399	0	0.925908	3.44945	B cells	B_PC	-0.298609	NA
ND1_CTAAGACAGGCTCATT	3148	1046	ND1	Batch2	ND	Female	21655	PASS	G1	-6.55302	-4.33129	-14.1802	13.339	0	1.4295	0	B cells	B_PC	-0.190262	NA
ND1_CTAAGACCAAGCCCAC	4333	1548	ND1	Batch2	ND	Female	29549	PASS	G1	-5.63438	-0.70941	-10.641	-3.76829	0	0	2.96851	B cells	B_PC	-0.303181	NA
ND1_CTACATTTCTACCTGC	46705	4667	ND1	Batch2	ND	Female	342653	PASS	S	6.91528	-0.898911	11.7747	52.4917	0.99801	0	3.22662	B cells	B_PC	0.281174	Malignant
ND1_CTACCCAAGCAGCCTC	3853	1392	ND1	Batch2	ND	Female	25521	PASS	G1	-6.17741	5.68861	3.62601	-43.718	0	2.17318	4.81205	B cells	B_PC	-0.124863	NA
ND1_CTACCCAAGGCAATTA	4072	1471	ND1	Batch2	ND	Female	25910	PASS	G1	-5.26835	0.364357	-8.53896	-12.604	0	2.38169	3.13993	B cells	B_PC	-0.252436	NA
ND1_CTAGCCTAGCAGGCTA	5846	1801	ND1	Batch2	ND	Female	35027	PASS	G1	-4.8995	5.29879	-5.06994	-45.6649	0	0	4.48005	B cells	B_PC	-0.245425	NA
ND1_CTAGCCTAGTGTGGCA	2468	938	ND1	Batch2	ND	Female	17048	PASS	S	-5.97705	-6.18785	-24.5773	24.1605	0	0	1.61976	B cells	B_PC	-0.189946	NA
ND1_CTCACACAGTATCTCG	1797	785	ND1	Batch2	ND	Female	14531	PASS	S	-6.46943	-3.73286	-12.1765	8.67449	0	0	1.88173	B cells	B_PC	-0.215224	NA
ND1_CTCATTAGTCCAGTTA	17310	3463	ND1	Batch2	ND	Female	94199	PASS	S	-0.0591346	7.36345	-45.1196	-22.0343	0	0.767977	4.1122	B cells	B_PC	-0.227518	NA
ND1_CTCCTAGAGCGTAGTG	2729	931	ND1	Batch2	ND	Female	16030	PASS	G1	-6.41023	-3.26493	-10.4553	10.3582	0	1.53995	1.53995	B cells	B_PC	-0.235775	NA
ND1_CTCGAAAGTGCCTGTG	4393	1602	ND1	Batch2	ND	Female	28035	PASS	G1	-4.95054	0.169265	-10.4414	-10.4378	0	1.18673	3.06745	B cells	B_PC	-0.299177	NA
ND1_CTCGAAATCTTGTTTG	15604	2717	ND1	Batch2	ND	Female	181234	PASS	G1	8.18043	-2.14251	22.7713	15.1633	1.43611	0	4.17571	B cells	B_PC	0.163879	Malignant
ND1_CTCGGGACATGGTTGT	2208	1017	ND1	Batch2	ND	Female	16940	PASS	G2M	-6.9495	3.01904	7.05496	-23.8244	0	1.71	3.48746	B cells	B_PC	-0.241483	NA
ND1_CTCGGGATCCTAGTGA	46333	4587	ND1	Batch2	ND	Female	350694	PASS	G1	8.81092	-2.21296	40.4848	28.3146	0.920602	0	3.99072	B cells	B_PC	0.360582	Malignant
ND1_CTCGTACCACCTCGGA	3399	1051	ND1	Batch2	ND	Female	21992	PASS	G1	-6.84602	-5.00268	-12.29	20.6291	0	0	2.28504	B cells	B_PC	-0.32622	NA
ND1_CTCTGGTAGCTCTCGG	3986	1383	ND1	Batch2	ND	Female	26641	PASS	G1	-5.96635	-0.521238	-9.19175	-5.04068	0	1.25527	2.92109	B cells	B_PC	-0.23439	NA
ND1_CTGAAGTAGCTTTGGT	3345	1052	ND1	Batch2	ND	Female	21249	PASS	G1	-5.20366	-4.2796	-26.7537	12.3932	0	0	1.38368	B cells	B_PC	-0.199315	NA
ND1_CTGCCTACAGGTTTCA	3801	1191	ND1	Batch2	ND	Female	25765	PASS	G1	-5.81935	-5.04787	-22.2737	17.1015	0	0	1.28948	B cells	B_PC	-0.201849	NA
ND1_CTGCGGACAATCCGAT	3170	1110	ND1	Batch2	ND	Female	21691	PASS	G1	-5.89577	-3.80932	-17.4921	13.059	0	0	0	B cells	B_PC	-0.252634	NA
ND1_CTGGTCTCACGGACAA	3885	1187	ND1	Batch2	ND	Female	25836	PASS	G1	-5.87299	-3.12795	-13.9002	6.06912	0	0	0	B cells	B_PC	-0.172708	NA
ND1_CTTAGGAAGCTTCGCG	2643	964	ND1	Batch2	ND	Female	16062	PASS	G1	-5.97788	-3.82551	-12.6124	10.8229	0	2.14794	0	B cells	B_PC	-0.225923	NA
ND1_GAAATGATCTCCGGTT	8220	1433	ND1	Batch2	ND	Female	56104	PASS	G1	3.96714	2.93674	-22.5935	-19.1352	1.23346	0	2.66598	Neutrophils	B_PC	0.101299	NA
ND1_GAACCTATCTCTGAGA	2620	930	ND1	Batch2	ND	Female	18267	PASS	G2M	-6.84796	-3.52791	-10.3196	12.3611	0	0	0	B cells	B_PC	-0.17295	NA
ND1_GAAGCAGAGGACAGAA	5773	1760	ND1	Batch2	ND	Female	35788	PASS	G1	2.23485	3.27678	-25.2649	-24.9389	0	0	3.86639	B cells, pro	B_PC	-0.346165	NA
ND1_GAAGCAGGTGAAGGCT	23015	2791	ND1	Batch2	ND	Female	182451	PASS	G1	7.4237	-2.82324	18.925	15.9742	1.28288	0	3.84208	B cells	B_PC	0.320295	Malignant
ND1_GAATAAGGTAAGGATT	3248	1346	ND1	Batch2	ND	Female	21168	PASS	G1	-6.03531	5.18269	0.993576	-39.7204	0	1.40581	4.18442	B cells	B_PC	-0.273516	NA
ND1_GAATAAGGTTGAGTTC	34574	4240	ND1	Batch2	ND	Female	293163	PASS	G1	8.44343	-2.16315	40.5607	28.3586	1.72771	0	4.08472	B cells	B_PC	0.381395	Malignant
ND1_GACCAATTCAAACAAG	3462	1351	ND1	Batch2	ND	Female	25404	PASS	G1	-7.1322	4.33373	7.41994	-34.1828	0	0	3.91411	B cells	B_PC	-0.187224	NA
ND1_GACCAATTCATCATTC	3733	1173	ND1	Batch2	ND	Female	25733	PASS	G1	-5.40234	-3.54962	-19.0761	7.47609	0	1.30259	1.30259	B cells	B_PC	-0.354798	NA
ND1_GACCTGGCAGGGTTAG	3782	1507	ND1	Batch2	ND	Female	25694	PASS	G1	-6.5153	4.65079	6.41845	-35.6746	0	1.29311	4.93082	B cells	B_PC	-0.159444	NA
ND1_GACGGCTAGACTGGGT	4266	1480	ND1	Batch2	ND	Female	28527	PASS	G1	-6.87369	3.59389	-0.505446	-20.3087	0	1.2072	4.57583	B cells	B_PC	-0.178119	NA
ND1_GACGGCTAGTCAATAG	4537	1474	ND1	Batch2	ND	Female	30256	PASS	G1	-5.41165	5.15487	-1.38299	-44.0763	0	0	4.06572	B cells	B_PC	-0.20086	NA
ND1_GACGTGCTCTTGCATT	2780	1202	ND1	Batch2	ND	Female	21305	PASS	G1	-6.37188	-1.09439	-7.20044	0.304844	0	0	0	B cells	B_PC	-0.228288	NA
ND1_GACTAACAGATGCCTT	3013	1009	ND1	Batch2	ND	Female	21497	PASS	G1	-5.28717	-6.24024	-26.4725	25.2311	0	1.46301	2.65857	B cells	B_PC	-0.26187	NA
ND1_GACTAACTCGCAAACT	5131	1584	ND1	Batch2	ND	Female	36028	PASS	G1	-2.83629	-2.73953	-35.0198	-4.91537	0	1.08145	0	B cells	B_PC	-0.139339	NA
ND1_GACTACACAGACACTT	3144	1035	ND1	Batch2	ND	Female	21828	PASS	G1	-5.92083	-6.81565	-23.4697	32.7964	0	0	2.82751	B cells	B_PC	-0.178195	NA
ND1_GACTGCGCATTGTGCA	2393	761	ND1	Batch2	ND	Female	16904	PASS	G1	-7.02085	-3.72204	-8.7041	12.1735	0	0	1.64458	B cells	B_PC	-0.163305	NA
ND1_GACTGCGGTCAGAAGC	3194	1079	ND1	Batch2	ND	Female	20568	PASS	G1	-5.57618	-5.96809	-26.0492	24.8365	0	1.41849	3.2599	B cells	B_PC	-0.176917	NA
ND1_GATGCTATCCAAACAC	3586	1429	ND1	Batch2	ND	Female	25245	PASS	G1	-5.94699	3.35191	-0.697731	-24.0033	0	2.23707	4.29734	B cells	B_PC	-0.204171	NA
ND1_GCAAACTGTTCAGTAC	3288	1080	ND1	Batch2	ND	Female	23208	PASS	G1	-6.09118	-5.52886	-19.8303	20.8625	0	0	1.39658	B cells	B_PC	-0.257739	NA
ND1_GCAATCAGTGAGGGAG	3879	1122	ND1	Batch2	ND	Female	24826	PASS	G1	-5.26194	-4.37799	-26.6784	12.2734	0	0	0	B cells	B_PC	-0.230304	NA
ND1_GCACTCTCATAAAGGT	8527	2350	ND1	Batch2	ND	Female	51076	PASS	G1	-2.29542	8.56665	-35.9875	-32.9586	0	1.20761	3.94018	B cells	B_PC	-0.132214	NA
ND1_GCATACAGTAACGACG	4757	1379	ND1	Batch2	ND	Female	31990	PASS	G1	-5.6348	-6.01129	-27.367	27.0107	0	0	3.09203	B cells	B_PC	-0.204233	NA
ND1_GCATACATCCACGCAG	18632	2788	ND1	Batch2	ND	Female	205767	PASS	G1	8.35771	-1.93617	22.4244	13.7423	1.30388	0.429644	3.67992	B cells	B_PC	0.258406	Malignant
ND1_GCGACCACATCGATTG	3068	1257	ND1	Batch2	ND	Female	23044	PASS	G1	-6.27218	2.78695	5.7262	-21.517	0	1.44914	2.85055	B cells	B_PC	-0.27811	NA
ND1_GCGCAACCACGAGGTA	3947	1300	ND1	Batch2	ND	Female	32634	PASS	S	-5.38482	-6.07691	-28.7026	28.0476	1.26231	0	4.03845	B cells	B_PC	-0.0514585	NA
ND1_GCGCAGTTCGCAAGCC	2795	870	ND1	Batch2	ND	Female	19421	PASS	G1	-6.29857	-6.63466	-19.7797	29.3002	0	1.52122	2.46244	B cells	B_PC	-0.260782	NA
ND1_GCGCAGTTCTGGTATG	3446	1066	ND1	Batch2	ND	Female	21718	PASS	G1	-4.55305	-4.82473	-28.6789	12.0261	0	1.36147	2.27272	B cells	B_PC	-0.231085	NA
ND1_GCTGCGACAAAGGAAG	5133	1605	ND1	Batch2	ND	Female	32776	PASS	G1	-5.11482	5.56068	-5.61632	-40.5053	0	1.08119	4.1173	B cells	B_PC	-0.234076	NA
ND1_GCTGCTTGTCTCCACT	5586	1834	ND1	Batch2	ND	Female	35507	PASS	G1	-6.02388	6.15168	-5.45159	-41.7526	0	1.02611	4.40132	B cells	B_PC	-0.243784	NA
ND1_GCTTCCAAGGTGTGGT	3293	1231	ND1	Batch2	ND	Female	23773	PASS	G1	-3.9672	-4.35581	-34.1876	8.65576	0	1.39544	1.39544	B cells	B_PC	-0.174178	NA
ND1_GCTTGAAAGCCAGTTT	17014	2840	ND1	Batch2	ND	Female	178381	PASS	G1	8.97823	-2.29367	44.4238	16.4639	1.74082	0	3.80847	B cells	B_PC	0.384646	Malignant
ND1_GGAAAGCGTCTCTTAT	30799	3612	ND1	Batch2	ND	Female	219078	PASS	G1	8.7346	-2.22301	35.3022	28.4722	1.71301	0	3.89951	B cells	B_PC	0.277898	Malignant
ND1_GGAACTTAGTCGTTTG	4362	1474	ND1	Batch2	ND	Female	27957	PASS	G1	-6.21786	5.70118	4.28884	-42.6889	0	1.72009	5.62904	B cells	B_PC	-0.104066	NA
ND1_GGATGTTGTCACTTCC	4689	1522	ND1	Batch2	ND	Female	34413	PASS	G1	-3.13658	-2.97466	-32.9249	-3.16142	0	0	1.66114	B cells	B_PC	-0.136772	NA
ND1_GGCAATTCAATGGACG	37710	4264	ND1	Batch2	ND	Female	382712	PASS	G1	8.32858	-1.94174	44.7466	13.6826	1.60497	0	4.06979	B cells	B_PC	0.389711	Malignant
ND1_GGCCGATGTAGTACCT	19341	2929	ND1	Batch2	ND	Female	261064	PASS	G1	5.05304	-2.01054	45.4955	-3.62147	0.936528	0	5.02371	B cells	B_PC	0.481336	Malignant
ND1_GGCCGATGTCGCGTGT	2866	1229	ND1	Batch2	ND	Female	19115	PASS	G1	-6.89581	3.71802	6.07843	-27.6991	0	1.50167	4.84112	B cells	B_PC	-0.26829	NA
ND1_GGCCGATTCTCTAAGG	35007	4266	ND1	Batch2	ND	Female	315759	PASS	G1	8.14507	0.995004	19.9681	-4.23477	1.34978	0	3.67791	Monocytes	B_PC	0.296987	Malignant
ND1_GGCGTGTTCCCTGACT	13821	2438	ND1	Batch2	ND	Female	130732	PASS	G1	7.32248	-2.68477	20.8719	16.1168	0.544378	0	4.78465	B cells	B_PC	0.367913	Malignant
ND1_GGCTCGATCCCTAACC	5406	1691	ND1	Batch2	ND	Female	34958	PASS	G1	-5.38806	0.517432	-8.4252	-12.3757	0	0	4.2924	B cells	B_PC	-0.28591	NA
ND1_GGCTGGTGTACCCAAT	3131	1038	ND1	Batch2	ND	Female	20888	PASS	G1	-6.35117	-3.96283	-16.0791	14.496	0	1.43362	2.62289	B cells	B_PC	-0.205111	NA
ND1_GGGTTGCAGTGTGGCA	2554	1073	ND1	Batch2	ND	Female	18364	PASS	G1	-5.49973	-3.22821	-14.2689	7.65892	0	1.59238	1.59238	B cells	B_PC	-0.259264	NA
ND1_GGTATTGTCAGCGACC	4192	1532	ND1	Batch2	ND	Female	28815	PASS	G1	-5.5691	-1.43054	-13	-2.85043	0	1.75284	3.21306	B cells	B_PC	-0.174093	NA
ND1_GGTGTTAAGTACGATA	3453	1302	ND1	Batch2	ND	Female	23400	PASS	G1	-5.88913	3.78066	1.29068	-27.4261	0	1.35996	2.73956	B cells	B_PC	-0.242959	NA
ND1_GTAGGCCCATCTGGTA	10064	2720	ND1	Batch2	ND	Female	63429	PASS	S	1.42417	5.94066	-43.7638	-8.70571	0	1.60434	1.09436	B cells	B_PC	-0.342264	NA
ND1_GTCACAAGTGATAAGT	37281	4308	ND1	Batch2	ND	Female	276157	PASS	S	6.11145	-0.361073	9.52344	52.3429	1.05697	0	3.56484	B cells	B_PC	0.343298	Malignant
ND1_GTGAAGGCATCGTCGG	3784	1373	ND1	Batch2	ND	Female	25129	PASS	G1	-6.55338	5.92924	6.91517	-46.3951	0	1.29273	5.25371	B cells	B_PC	-0.195199	NA
ND1_GTGCTTCAGAACAACT	3357	1034	ND1	Batch2	ND	Female	22462	PASS	S	-5.43225	-6.13049	-26.6407	25.197	0	0	1.93985	B cells	B_PC	-0.245429	NA
ND1_GTGGGTCAGTACGCCC	1343	802	ND1	Batch2	ND	Female	9064	PASS	G2M	-2.88241	7.56461	-16.7502	-47.0617	0	2.76582	3.97259	B cells, pro	B_PC	-0.3079	NA
ND1_GTGGGTCCAGTAGAGC	3147	1003	ND1	Batch2	ND	Female	20745	PASS	G1	-6.99958	-5.24696	-6.60323	26.14	0	0	1.42974	B cells	B_PC	-0.325395	NA
ND1_GTGTTAGCAGATCGGA	18343	2625	ND1	Batch2	ND	Female	125598	PASS	G1	8.35045	-3.77936	27.1648	25.1869	1.45185	0	4.18776	B cells	B_PC	0.310738	Malignant
ND1_GTTCTCGTCACTTATC	19267	3048	ND1	Batch2	ND	Female	219630	PASS	G1	7.27153	-2.15726	42.3809	2.63686	1.53324	0	4.19565	B cells, pro	B_PC	0.359357	Malignant
ND1_TAAACCGAGAATGTGT	2834	931	ND1	Batch2	ND	Female	18513	PASS	G1	-6.05163	-3.874	-17.7849	8.95261	1.51041	2.08656	2.08656	B cells	B_PC	-0.251863	NA
ND1_TAAACCGCAGCGTAAG	1755	725	ND1	Batch2	ND	Female	12531	PASS	S	-6.43814	-3.35369	-9.97781	10.0564	0	0	1.90181	B cells	B_PC	-0.163163	NA
ND1_TAAACCGGTCAAACTC	3466	1370	ND1	Batch2	ND	Female	23763	PASS	G1	-7.64763	4.9883	14.9523	-34.912	0	1.35717	4.75709	B cells	B_PC	-0.0899836	NA
ND1_TACACGAAGAGCAATT	2725	881	ND1	Batch2	ND	Female	17581	PASS	G1	-6.75811	-6.11911	-16.9038	29.8481	0	0	0	B cells	B_PC	-0.2064	NA
ND1_TACAGTGGTTGGGACA	23683	3256	ND1	Batch2	ND	Female	271676	PASS	G1	5.68238	-2.16103	43.2645	-0.437123	1.26228	0	4.46263	B cells	B_PC	0.492931	Malignant
ND1_TACCTATGTAGAGGAA	2582	902	ND1	Batch2	ND	Female	16747	PASS	G1	-6.47034	-4.24709	-14.4418	12.756	0	1.5837	0	B cells	B_PC	-0.272328	NA
ND1_TACGGATCAAGCCGCT	17212	3353	ND1	Batch2	ND	Female	97136	PASS	S	0.319742	5.92719	-44.1283	-14.3969	0.458051	1.50095	4.77373	B cells	B_PC	-0.27232	NA
ND1_TACTTGTAGAAGGTGA	28491	3869	ND1	Batch2	ND	Female	245870	PASS	G2M	5.33086	0.400805	6.00261	56.0605	2.50402	0	4.28981	B cells	B_PC	0.391204	Malignant
ND1_TACTTGTAGCTAAGAT	3801	1408	ND1	Batch2	ND	Female	24241	PASS	G1	-5.8074	3.25205	-2.94035	-26.3141	0	1.28948	3.93157	B cells	B_PC	-0.150177	NA
ND1_TAGCCGGAGATAGTCA	3197	960	ND1	Batch2	ND	Female	20963	PASS	G1	-6.00209	-3.34243	-11.8201	9.31099	0	1.41778	1.98181	B cells	B_PC	-0.252583	NA
ND1_TAGTGGTAGGACATTA	3105	1236	ND1	Batch2	ND	Female	19914	PASS	G1	-5.29151	4.38472	-5.52241	-33.4887	0	1.43998	4.31848	B cells	B_PC	-0.173942	NA
ND1_TAGTGGTGTGTTCTTT	2500	942	ND1	Batch2	ND	Female	16200	PASS	G1	-5.76427	-3.94099	-18.0213	10.4428	0	0	2.19722	B cells	B_PC	-0.196866	NA
ND1_TATCAGGTCAGCTTAG	3412	965	ND1	Batch2	ND	Female	20924	PASS	S	-6.33319	-3.49171	-10.0194	10.6076	0	0	1.36885	B cells	B_PC	-0.18199	NA
ND1_TATCTCAAGTTTAGGA	19443	3180	ND1	Batch2	ND	Female	154287	PASS	S	5.79628	0.298369	7.92706	58.731	2.76729	0	4.46467	B cells	B_PC	0.404154	Malignant
ND1_TATCTCAGTCCCTACT	3357	1018	ND1	Batch2	ND	Female	21762	PASS	S	-6.58951	-4.70146	-13.4021	14.062	0	0	0	B cells	B_PC	-0.248572	NA
ND1_TCAACGAGTGTGAAAT	3482	1057	ND1	Batch2	ND	Female	21418	PASS	G1	-5.28182	-4.23362	-25.8881	13.4835	0	0	2.2634	B cells	B_PC	-0.259196	NA
ND1_TCAGATGTCGTGACAT	2999	1236	ND1	Batch2	ND	Female	20723	PASS	G1	-6.1624	3.85526	-0.685051	-24.0961	0	1.46659	3.7139	B cells	B_PC	-0.156999	NA
ND1_TCAGCAAAGGTGTGGT	4879	1811	ND1	Batch2	ND	Female	32172	PASS	G1	-5.47506	5.59309	-7.9957	-39.0631	1.11501	0	4.80342	B cells	B_PC	-0.162173	NA
ND1_TCATTACAGAAAGTGG	14231	2656	ND1	Batch2	ND	Female	172020	PASS	G1	6.60753	-2.09531	42.459	2.40682	1.65176	0	5.24345	B cells	B_PC	0.393804	Malignant
ND1_TCCACACGTTGAGGTG	3528	1369	ND1	Batch2	ND	Female	24518	PASS	G1	-7.06365	5.47495	8.45421	-43.2964	1.34403	0	5.47686	B cells	B_PC	-0.16008	NA
ND1_TCCCGATGTCACCTAA	4143	1396	ND1	Batch2	ND	Female	30348	PASS	G1	-5.18121	-3.23575	-23.0016	4.05063	0	1.76257	1.76257	B cells	B_PC	-0.227601	NA
ND1_TCCCGATGTGCTAGCC	10899	2966	ND1	Batch2	ND	Female	63982	PASS	S	2.13726	5.91326	-50.2299	-9.88597	0	1.04205	3.24932	B cells	B_PC	-0.2768	NA
ND1_TCGGTAAGTACAAGTA	16018	2768	ND1	Batch2	ND	Female	159371	PASS	G1	7.69177	-2.28808	33.4929	10.612	1.68084	0	3.69711	B cells	B_PC	0.3608	Malignant
ND1_TCTCATACAGTAGAGC	11508	2460	ND1	Batch2	ND	Female	182453	PASS	G1	2.99385	-0.634603	36.6921	-24.5069	1.49869	0	2.1771	B cells	B_PC	0.531871	Normal
ND1_TCTCATATCAACGCTA	17072	2804	ND1	Batch2	ND	Female	143086	PASS	G1	8.61211	-2.10029	34.9703	27.358	1.20687	0	4.2991	B cells	B_PC	0.327192	Malignant
ND1_TCTGAGAAGAGTGACC	24873	4164	ND1	Batch2	ND	Female	136012	PASS	S	0.589655	6.82669	-48.8939	-22.8815	0	0.791239	2.99052	B cells	B_PC	-0.2165	NA
ND1_TCTGAGACAGATCGGA	22929	3392	ND1	Batch2	ND	Female	165085	PASS	G1	7.03078	-0.749085	12.9739	52.3027	1.15708	0	3.79802	B cells	B_PC	0.243939	Malignant
ND1_TCTGGAATCTATCCCG	5647	1909	ND1	Batch2	ND	Female	33765	PASS	G1	-3.03367	8.78655	-33.261	-35.1829	0	1.84254	4.17054	B cells	B_PC	-0.217681	NA
ND1_TCTTCGGGTCTCTTAT	3312	982	ND1	Batch2	ND	Female	18211	PASS	G1	-6.74587	-5.28996	-14.0273	23.3843	0	1.39111	0	B cells	B_PC	-0.274416	NA
ND1_TGACAACGTACGACCC	3721	1420	ND1	Batch2	ND	Female	27108	PASS	G1	-6.65827	5.59223	9.51807	-38.8419	0	1.30494	5.05543	B cells	B_PC	-0.192485	NA
ND1_TGACGGCCACCCATTC	3354	1344	ND1	Batch2	ND	Female	22801	PASS	G1	-5.26411	5.27237	1.01831	-47.0561	0	1.38166	4.65732	B cells	B_PC	-0.182922	NA
ND1_TGAGCCGCACTGAAGG	2811	965	ND1	Batch2	ND	Female	18655	PASS	G1	-5.36589	-5.97515	-28.7875	26.78	0	1.51676	1.51676	B cells	B_PC	-0.309141	NA
ND1_TGAGCCGTCTATCCCG	2694	997	ND1	Batch2	ND	Female	19350	PASS	G1	-5.302	-2.9559	-24.144	0.528684	0	0	1.5501	B cells	B_PC	-0.222806	NA
ND1_TGATTTCTCATTGCGA	3241	1182	ND1	Batch2	ND	Female	20304	PASS	G1	-6.00284	-3.82336	-11.6219	6.88975	0	1.97004	1.97004	B cells	B_PC	-0.261056	NA
ND1_TGCCAAAAGCAACGGT	1736	771	ND1	Batch2	ND	Female	9154	PASS	G2M	-2.97176	6.47735	-18.0615	-43.5106	0	0	3.72141	B cells, pro	B_PC	-0.407888	NA
ND1_TGCCCATGTATGAAAC	3087	1277	ND1	Batch2	ND	Female	22250	PASS	G1	-6.67732	5.35564	6.31765	-41.2838	0	1.44442	4.96657	B cells	B_PC	-0.0820126	NA
ND1_TGCCCATTCAGGTAAA	3369	1210	ND1	Batch2	ND	Female	23824	PASS	G1	-4.01431	-4.34832	-30.9889	9.3112	0	1.37832	0	B cells	B_PC	-0.204324	NA
ND1_TGGACGCTCGTACGGC	3662	1285	ND1	Batch2	ND	Female	24509	PASS	G1	-5.52852	-4.64335	-26.7375	17.8165	0	0	1.31661	B cells	B_PC	-0.24893	NA
ND1_TGGCCAGAGAATTCCC	5576	1736	ND1	Batch2	ND	Female	35401	PASS	G1	-5.52696	2.04228	-3.75969	-16.6579	0	1.02726	3.39096	B cells	B_PC	-0.287643	NA
ND1_TGGCCAGGTCCCTTGT	6070	1935	ND1	Batch2	ND	Female	37439	PASS	G1	-4.7679	4.73467	-10.5805	-42.2501	0	0.973596	4.09947	B cells	B_PC	-0.243368	NA
ND1_TGGCGCAAGCAACGGT	5121	1691	ND1	Batch2	ND	Female	33045	PASS	G1	-5.74376	5.86534	-7.27977	-40.0313	1.08273	0	3.11263	B cells	B_PC	-0.209276	NA
ND1_TGGCGCACATCCTTGC	3747	1088	ND1	Batch2	ND	Female	24618	PASS	G1	-5.76578	-5.25726	-22.1654	19.7325	0	0	1.29987	B cells	B_PC	-0.251217	NA
ND1_TGGCGCACATCGTCGG	19535	3057	ND1	Batch2	ND	Female	177066	PASS	G1	8.62529	-2.49559	34.5687	26.4001	2.03532	0	4.21283	B cells	B_PC	0.366658	Malignant
ND1_TGGCTGGTCTCTGCTG	2773	946	ND1	Batch2	ND	Female	18311	PASS	G1	-7.12585	-5.16471	-6.92363	24.528	0	0	1.5274	B cells	B_PC	-0.243924	NA
ND1_TGGTTAGCAACACGCC	4301	1525	ND1	Batch2	ND	Female	29119	PASS	G1	-5.38908	5.40456	-4.05805	-40.5887	0	0	4.4113	B cells	B_PC	-0.214352	NA
ND1_TGGTTAGCAGAGCCAA	11917	3004	ND1	Batch2	ND	Female	71260	PASS	G2M	1.6827	9.16999	-62.1834	2.02854	0.609297	1.25773	2.7791	B cells	B_PC	-0.272404	NA
ND1_TGGTTCCCACTATCTT	2633	952	ND1	Batch2	ND	Female	19378	PASS	G1	-5.19893	-4.98135	-25.7826	15.3718	0	0	2.15129	B cells	B_PC	-0.241941	NA
ND1_TGTATTCGTCTAAAGA	3456	1070	ND1	Batch2	ND	Female	22200	PASS	G1	-5.94164	-3.59277	-14.1499	7.06336	0	0	2.73875	B cells	B_PC	-0.210775	NA
ND1_TGTATTCGTGGACGAT	5598	1764	ND1	Batch2	ND	Female	34064	PASS	G1	-4.22922	-1.5234	-19.254	-7.29548	0	0	2.29574	B cells	B_PC	-0.267071	NA
ND1_TGTGGTAAGTTTCCTT	3222	1310	ND1	Batch2	ND	Female	22242	PASS	G1	-6.77065	3.99202	7.4129	-34.0287	0	1.9751	4.23816	B cells	B_PC	-0.182428	NA
ND1_TTAGGCACACGACGAA	5242	1464	ND1	Batch2	ND	Female	34103	PASS	G1	-4.36425	-3.69134	-28.1845	5.50944	0	0	2.89972	B cells	B_PC	-0.274248	NA
ND1_TTATGCTAGTGGGATC	5922	1585	ND1	Batch2	ND	Female	31259	PASS	G1	-2.81517	-2.86354	-35.6117	-1.62894	0	0	0	B cells	B_PC	-0.0707019	NA
ND1_TTATGCTCAAGCCGCT	4846	1662	ND1	Batch2	ND	Female	32167	PASS	G1	-5.57944	-0.0611094	-7.04336	-4.88735	0	1.11958	3.39752	B cells	B_PC	-0.224635	NA
ND1_TTCGGTCGTCTAAAGA	25690	3649	ND1	Batch2	ND	Female	232261	PASS	G2M	5.51046	0.806612	0.654869	55.9402	1.20463	0	4.37739	Stem cells	B_PC	0.24127	Malignant
ND1_TTCTTAGAGGGTATCG	3285	1147	ND1	Batch2	ND	Female	20243	PASS	G1	-4.18998	-4.58303	-34.178	8.90828	0	1.39727	0	B cells	B_PC	-0.103673	NA
ND1_TTGAACGCACGAGGTA	3248	1148	ND1	Batch2	ND	Female	22295	PASS	G1	-5.17052	-4.7888	-29.5021	16.4994	0	1.96818	2.79692	B cells	B_PC	-0.147757	NA
ND1_TTGCGTCAGTGGACGT	15597	2790	ND1	Batch2	ND	Female	229420	PASS	G1	4.65614	-1.86761	40.6282	-6.98387	1.81306	0	4.91473	B cells	B_PC	0.362232	Malignant
ND1_TTGCGTCTCACCACCT	3810	1233	ND1	Batch2	ND	Female	24809	PASS	G1	-5.82057	-3.95561	-19.6525	8.96465	0	1.83248	0	B cells	B_PC	-0.249122	NA
ND1_TTGCGTCTCCTTTCTC	3125	1244	ND1	Batch2	ND	Female	20879	PASS	G1	-6.6398	5.28985	9.50879	-35.9608	0	0	2.83321	B cells	B_PC	-0.106331	NA
ND1_TTTACTGTCACTCCTG	16792	2759	ND1	Batch2	ND	Female	140018	PASS	G1	7.62266	-2.57673	40.2277	13.1617	1.38068	0	3.80819	B cells	B_PC	0.431449	Malignant
ND1_TTTACTGTCGTCACGG	2930	1244	ND1	Batch2	ND	Female	15876	PASS	G1	-6.54157	4.86597	3.3748	-37.7189	0	0	3.88735	B cells	B_PC	-0.197119	NA
ND1_TTTGCGCGTTATCCGA	8437	2728	ND1	Batch2	ND	Female	49394	PASS	G2M	3.14181	8.12819	-61.8902	-4.76675	0	1.21506	3.6308	B cells	B_PC	-0.253631	NA
ND1_TTTGGTTAGTATCTCG	34946	4952	ND1	Batch2	ND	Female	171650	PASS	G2M	1.73699	6.96385	-54.6009	-22.652	0	1.19066	0	B cells	B_PC	-0.285693	NA
ND2_AAACCTGTCCTTGCCA	2974	1042	ND2	Batch2	ND	Female	30361	PASS	G1	-6.42571	-4.83233	-18.5175	21.0659	0	2.04446	0	B cells	B_PC	-0.219403	NA
ND2_AAATGCCAGAATAGGG	4141	1582	ND2	Batch2	ND	Female	39922	PASS	G1	-4.73883	5.77315	-13.4172	-42.6605	2.36645	0	2.74015	B cells	B_PC	-0.184766	NA
ND2_AAATGCCCACACCGAC	2949	1098	ND2	Batch2	ND	Female	31290	PASS	G1	-7.32327	-4.70892	-8.47829	20.8511	0	1.47955	1.47955	B cells	B_PC	-0.2568	NA
ND2_AAATGCCGTTCTGAAC	2665	1046	ND2	Batch2	ND	Female	29080	PASS	S	-5.91139	-6.61099	-24.9065	30.0392	0	2.14062	0	B cells	B_PC	-0.229218	NA
ND2_AACACGTGTGTTTGGT	2236	1083	ND2	Batch2	ND	Female	20953	PASS	G2M	-3.43259	6.22934	-16.7263	-44.0306	0	0	2.6684	B cells	B_PC	-0.218811	NA
ND2_AACCATGAGAATGTGT	1314	713	ND2	Batch2	ND	Female	15020	PASS	G1	-6.80748	3.35864	6.80837	-25.7978	0	2.15296	3.99402	B cells	B_PC	-0.208662	NA
ND2_AACCGCGCAGCTGCAC	3536	1457	ND2	Batch2	ND	Female	39280	PASS	G1	-5.77681	5.70192	-1.59264	-42.3076	1.34236	1.34236	4.68644	B cells	B_PC	-0.217235	NA
ND2_AACTCAGCACATTAGC	3184	1143	ND2	Batch2	ND	Female	32672	PASS	G1	-5.19146	-4.31028	-25.4286	13.2952	0	0	1.42087	B cells	B_PC	-0.232161	NA
ND2_AACTGGTCAACTTGAC	1525	733	ND2	Batch2	ND	Female	19000	PASS	S	-7.2229	-3.82216	-8.76353	12.1655	0	0	2.02252	B cells	B_PC	-0.268245	NA
ND2_AAGACCTGTGGGTATG	4699	1736	ND2	Batch2	ND	Female	48140	PASS	G1	-6.87511	5.67114	5.06756	-37.7049	0	0	3.61571	B cells	B_PC	-0.236131	NA
ND2_ACACTGATCTGCGGCA	2730	1277	ND2	Batch2	ND	Female	27634	PASS	G2M	-3.01543	6.42781	-18.073	-44.0324	0	1.53966	2.48399	B cells	B_PC	-0.246374	NA
ND2_ACATACGAGTTCCACA	4017	1576	ND2	Batch2	ND	Female	43082	PASS	G1	-6.42035	4.89184	1.72474	-30.3285	0	2.59876	4.53377	B cells	B_PC	-0.265482	NA
ND2_ACATACGCAATCTACG	3514	1435	ND2	Batch2	ND	Female	39823	PASS	G1	-5.81619	3.96562	-1.87191	-30.6262	0	1.90084	3.47517	B cells	B_PC	-0.107836	NA
ND2_ACATACGTCGACGGAA	13765	3298	ND2	Batch2	ND	Female	118231	PASS	S	-0.231311	6.79626	-47.1445	-23.7045	0	1.15671	2.53557	B cells	B_PC	-0.277142	NA
ND2_ACATCAGAGATGTTAG	4285	1531	ND2	Batch2	ND	Female	38390	PASS	G1	2.36683	3.32397	-25.2273	-24.7086	0	1.20409	2.53913	Neutrophils	B_PC	-0.230982	NA
ND2_ACATGGTAGAGTACCG	1756	879	ND2	Batch2	ND	Female	19557	PASS	G1	-7.16104	3.90068	7.73019	-31.6668	0	0	5.04187	B cells	B_PC	-0.135294	NA
ND2_ACCTTTAGTCTAAAGA	6574	2114	ND2	Batch2	ND	Female	61328	PASS	S	-3.91962	-0.417104	-18.9591	-10.767	0	0.924713	2.15243	B cells	B_PC	-0.311363	NA
ND2_ACGATGTCATCGATTG	4875	1748	ND2	Batch2	ND	Female	48360	PASS	G1	-5.24557	5.85965	-3.13733	-44.9808	0	1.11556	4.06793	B cells	B_PC	-0.240269	NA
ND2_AGATTGCCACTACAGT	7961	2450	ND2	Batch2	ND	Female	73119	PASS	G2M	-2.05512	8.2855	-37.3577	-31.7757	0	1.79583	3.93662	B cells	B_PC	-0.255939	NA
ND2_AGCAGCCGTTTAGCTG	2489	1247	ND2	Batch2	ND	Female	28063	PASS	G1	-6.41135	4.25168	5.58285	-34.8301	0	2.20115	3.22311	B cells	B_PC	-0.200312	NA
ND2_AGGCCACCACCAGGTC	1868	951	ND2	Batch2	ND	Female	23753	PASS	G1	-6.32343	1.62942	0.570579	-11.8818	0	0	2.83673	B cells	B_PC	-0.208635	NA
ND2_AGGTCCGTCGGTGTTA	4296	1345	ND2	Batch2	ND	Female	40687	PASS	G1	-5.95152	-4.7235	-28.6919	22.1965	0	1.73263	2.07734	B cells	B_PC	-0.229623	NA
ND2_AGTAGTCAGACACTAA	6321	2154	ND2	Batch2	ND	Female	58030	PASS	S	0.837028	5.50866	-46.3981	-11.3771	0	0.948575	0.948575	B cells	B_PC	-0.296406	NA
ND2_AGTGTCAGTCAGAAGC	3102	1044	ND2	Batch2	ND	Female	30713	PASS	G1	-4.50883	-5.36118	-33.7934	23.4469	0	0	2.00787	B cells	B_PC	-0.271139	NA
ND2_ATAAGAGAGCAATCTC	9951	2867	ND2	Batch2	ND	Female	85372	PASS	G2M	1.99825	6.84881	-53.8937	-22.8712	0	0	2.56948	B cells	B_PC	-0.249373	NA
ND2_ATCATGGAGAGTGACC	3381	1095	ND2	Batch2	ND	Female	34359	PASS	S	-7.09282	-4.76017	-9.70941	17.1806	0	0	2.93099	B cells	B_PC	-0.315478	NA
ND2_ATCCACCCAGTAAGCG	2043	1114	ND2	Batch2	ND	Female	24345	PASS	G1	-6.50214	5.58806	5.01029	-38.0587	0	1.77406	3.69282	B cells	B_PC	-0.149088	NA
ND2_CAACCTCGTCCGAAGA	8533	2686	ND2	Batch2	ND	Female	79608	PASS	G2M	3.13899	8.14623	-62.0421	-4.71336	0	0.775612	2.63125	B cells	B_PC	-0.198507	NA
ND2_CAAGGCCGTCTCCATC	3846	1245	ND2	Batch2	ND	Female	40065	PASS	S	-6.6099	-5.87196	-15.9303	30.4736	0	1.28096	1.28096	B cells	B_PC	-0.247076	NA
ND2_CACACAACAAACTGCT	5347	1990	ND2	Batch2	ND	Female	55195	PASS	G1	-2.50118	9.01551	-36.5189	-38.0647	0	1.05438	3.86609	B cells	B_PC	-0.277106	NA
ND2_CACAGGCAGGTCGGAT	2156	904	ND2	Batch2	ND	Female	21744	PASS	G1	-6.55622	-0.546283	-4.90738	-1.90348	0	2.32985	3.18598	B cells	B_PC	-0.209852	NA
ND2_CACTCCAAGTCTCAAC	1657	679	ND2	Batch2	ND	Female	19088	PASS	G1	-6.84247	-6.12018	-15.7086	26.5555	0	1.9509	0	B cells	B_PC	-0.215551	NA
ND2_CACTCCATCTTCTGGC	4238	1638	ND2	Batch2	ND	Female	43457	PASS	G1	-5.58894	0.851748	-5.27663	-11.4227	0	1.21182	2.08924	B cells	B_PC	-0.0996733	NA
ND2_CAGAGAGAGTGTACGG	1521	826	ND2	Batch2	ND	Female	16758	PASS	G2M	-5.22857	3.68425	-9.78141	-27.9292	0	2.0248	3.30683	B cells, pro	B_PC	-0.235867	NA
ND2_CAGGTGCTCAAAGACA	6604	1842	ND2	Batch2	ND	Female	62054	PASS	G1	-5.81335	-0.597735	-9.22702	-4.93174	0	0.921968	4.09526	B cells	B_PC	-0.241695	NA
ND2_CAGTAACGTTAGTGGG	12469	2806	ND2	Batch2	ND	Female	107163	PASS	G2M	2.92496	6.80398	-52.0345	-5.41799	0.588891	0.588891	3.52287	B cells	B_PC	-0.314435	NA
ND2_CATATTCCACCAGGTC	3856	1436	ND2	Batch2	ND	Female	41451	PASS	G1	-5.95869	5.82322	-5.19669	-41.259	0	1.82241	3.29337	B cells	B_PC	-0.160806	NA
ND2_CATCAGAAGTACGATA	3395	1456	ND2	Batch2	ND	Female	34417	PASS	G1	-6.28173	2.62346	8.07413	-21.6964	0	1.93022	3.98934	B cells	B_PC	-0.20398	NA
ND2_CATCCACAGCTGGAAC	3569	1444	ND2	Batch2	ND	Female	39479	PASS	G1	-6.10074	2.1751	9.46268	-18.2584	0	1.3355	3.46013	B cells	B_PC	-0.257827	NA
ND2_CATGACACACAACTGT	3347	1120	ND2	Batch2	ND	Female	35282	PASS	G1	-6.56866	-6.40775	-17.8552	29.8203	0	1.38323	0	B cells	B_PC	-0.225199	NA
ND2_CATGGCGAGGTGCAAC	3123	987	ND2	Batch2	ND	Female	31530	PASS	S	-5.5299	-4.1375	-36.8778	10.6491	0	1.43557	2.36143	B cells	B_PC	-0.23214	NA
ND2_CCCAGTTAGCTCCTTC	2398	852	ND2	Batch2	ND	Female	26234	PASS	G1	-6.65171	-6.73493	-20.656	32.4839	0	0	0	B cells	B_PC	-0.27315	NA
ND2_CCGTACTGTCGGCTCA	6681	2102	ND2	Batch2	ND	Female	63982	PASS	G1	-4.83884	0.349326	-12.8918	-11.6143	0	0.915003	3.08899	B cells	B_PC	-0.283895	NA
ND2_CCTAGCTGTGAGGGAG	2612	1187	ND2	Batch2	ND	Female	26258	PASS	G1	-6.63417	4.91616	-6.28941	-36.2718	0	2.15836	3.76383	B cells	B_PC	-0.381438	NA
ND2_CCTTCGACACACAGAG	3121	1122	ND2	Batch2	ND	Female	31427	PASS	G1	-5.75651	-4.51175	-20.8176	13.7939	0	0	0	B cells	B_PC	-0.224699	NA
ND2_CCTTTCTAGACAGAGA	1715	864	ND2	Batch2	ND	Female	19595	PASS	G1	-6.30635	4.22238	3.57618	-31.6282	0	1.92146	3.58311	B cells	B_PC	-0.217289	NA
ND2_CGACTTCTCCCGACTT	3035	1174	ND2	Batch2	ND	Female	32581	PASS	S	-4.40166	-4.45875	-33.4631	6.85687	0	1.45743	0	B cells	B_PC	-0.122713	NA
ND2_CGAGCCAAGCGTGAAC	3024	1060	ND2	Batch2	ND	Female	30731	PASS	S	-5.39045	-5.63017	-26.5089	22.6591	0	0	2.39065	B cells	B_PC	-0.239576	NA
ND2_CGAGCCACAAGGTGTG	1135	580	ND2	Batch2	ND	Female	15437	PASS	G1	-6.3398	-2.44928	-6.81977	8.47313	0	2.28346	2.28346	B cells	B_PC	-0.118624	NA
ND2_CGATCGGTCTAAGCCA	4129	1336	ND2	Batch2	ND	Female	39447	PASS	G1	-5.56962	-3.43318	-17.0728	6.50245	0	0	1.23019	B cells	B_PC	-0.276712	NA
ND2_CGATTGAAGAGACTAT	2351	1194	ND2	Batch2	ND	Female	26353	PASS	G1	-7.04674	3.72021	10.7148	-22.1273	0	0	4.17135	B cells	B_PC	-0.221457	NA
ND2_CGATTGACACACCGCA	3996	1151	ND2	Batch2	ND	Female	38167	PASS	G1	-6.43826	-5.09315	-17.8509	20.5138	0	1.25348	2.14095	B cells	B_PC	-0.281937	NA
ND2_CGCCAAGAGCTGCGAA	3686	1346	ND2	Batch2	ND	Female	35469	PASS	G1	-5.94184	1.44504	-3.20304	-14.5547	0	0	3.33683	B cells	B_PC	-0.19806	NA
ND2_CGCGTTTCAGTATGCT	3493	1061	ND2	Batch2	ND	Female	33155	PASS	G1	-6.04043	-5.31549	-21.4144	20.8327	0	0	0	B cells	B_PC	-0.27359	NA
ND2_CGCTATCTCAAAGACA	1332	724	ND2	Batch2	ND	Female	16837	PASS	G1	-6.83262	1.38479	3.79561	-10.2265	0	0	3.15796	B cells	B_PC	-0.201348	NA
ND2_CGCTTCATCCATGAAC	3652	1394	ND2	Batch2	ND	Female	37553	PASS	G1	-6.09933	-0.531025	-8.36524	-2.5203	0	1.31861	3.34576	B cells	B_PC	-0.143647	NA
ND2_CGGACTGGTCCGTGAC	3302	1285	ND2	Batch2	ND	Female	32677	PASS	G1	-6.65761	5.24417	-8.60838	-36.9177	0	0	3.69809	B cells	B_PC	-0.242706	NA
ND2_CGTAGGCAGCGTGAAC	6976	2227	ND2	Batch2	ND	Female	63162	PASS	S	1.49154	6.41649	-50.8937	-23.6424	0	0.889325	0	B cells, pro	B_PC	-0.348193	NA
ND2_CGTTAGATCTACTCAT	2935	1065	ND2	Batch2	ND	Female	31425	PASS	G1	-5.4521	-3.96357	-22.1243	9.03469	0	0	0	B cells	B_PC	-0.221499	NA
ND2_CGTTGGGAGCTTATCG	3393	1532	ND2	Batch2	ND	Female	35192	PASS	G1	-5.77392	4.76264	0.623422	-41.9971	0	1.37302	3.67159	B cells	B_PC	-0.224669	NA
ND2_CTACACCAGTATGACA	4575	1637	ND2	Batch2	ND	Female	45407	PASS	G1	-5.10014	3.76152	-4.99951	-19.4602	0	0	2.47897	B cells	B_PC	-0.293025	NA
ND2_CTACCCACACATCTTT	4233	1308	ND2	Batch2	ND	Female	47085	PASS	G1	-5.97538	-5.91883	-24.5251	24.084	0	0	1.7448	B cells	B_PC	-0.270924	NA
ND2_CTAGCCTTCTACGAGT	6019	1888	ND2	Batch2	ND	Female	53277	PASS	G1	-3.85255	5.95719	-15.2735	-44.552	0	0.978854	3.37567	B cells	B_PC	-0.223817	NA
ND2_CTAGTGACAACACGCC	2055	947	ND2	Batch2	ND	Female	22574	PASS	G1	-7.733	5.41105	11.9925	-34.2832	0	0	5.61132	B cells	B_PC	-0.231053	NA
ND2_CTAGTGACATGCTGGC	2385	1153	ND2	Batch2	ND	Female	27174	PASS	G1	-5.57035	3.5009	-3.67378	-27.883	0	0	3.85273	B cells	B_PC	-0.201686	NA
ND2_CTCACACCAGCCTATA	4069	1467	ND2	Batch2	ND	Female	42777	PASS	G1	-5.5261	3.9834	-0.146381	-26.5025	0	1.77753	3.41744	B cells	B_PC	-0.31024	NA
ND2_CTCGGAGTCATTCACT	3610	1175	ND2	Batch2	ND	Female	36675	PASS	G1	-4.17636	-4.13046	-29.1437	5.67882	0	1.87796	2.23112	B cells	B_PC	-0.237105	NA
ND2_CTCGTACCAGCTCCGA	9758	2452	ND2	Batch2	ND	Female	86745	PASS	S	-0.11217	5.62952	-42.0037	-13.8964	0	0.705471	3.87413	B cells	B_PC	-0.254068	NA
ND2_CTCTGGTCACATGACT	7037	2044	ND2	Batch2	ND	Female	67058	PASS	S	-0.511038	5.61985	-39.6567	-14.8891	0	0	3.0395	B cells	B_PC	-0.28856	NA
ND2_CTCTGGTGTGCTTCTC	3724	1122	ND2	Batch2	ND	Female	36569	PASS	S	-6.91428	-6.41349	-14.8054	32.6191	0	1.30435	0	B cells	B_PC	-0.266527	NA
ND2_CTGAAGTCATGCAATC	4325	1663	ND2	Batch2	ND	Female	42075	PASS	G1	-4.90509	5.81423	-5.4669	-47.0623	0	1.19759	1.19759	B cells	B_PC	-0.174133	NA
ND2_CTGTTTACAATGGTCT	2875	973	ND2	Batch2	ND	Female	27736	PASS	G1	-6.76962	-5.35934	-17.1668	21.9735	0	2.07399	0	B cells	B_PC	-0.201745	NA
ND2_CTTAACTAGAGAACAG	1719	805	ND2	Batch2	ND	Female	17120	PASS	S	-7.65344	4.71061	11.2727	-31.2181	0	0	3.73101	B cells	B_PC	-0.250408	NA
ND2_CTTGGCTCATCTACGA	3508	1312	ND2	Batch2	ND	Female	37062	PASS	G1	-5.40639	-5.52277	-26.9438	20.0378	0	0	2.25674	B cells	B_PC	-0.241824	NA
ND2_GAATAAGCACGAGGTA	3309	1204	ND2	Batch2	ND	Female	36632	PASS	G1	-6.20141	-0.490208	0.334796	-6.0312	0	1.39179	2.95138	B cells	B_PC	-0.303862	NA
ND2_GACCTGGAGACGCACA	3175	1130	ND2	Batch2	ND	Female	31949	PASS	G1	-5.66723	-5.67849	-25.604	18.3928	0	0	0	B cells	B_PC	-0.257133	NA
ND2_GACGTTAGTGTAATGA	2770	1341	ND2	Batch2	ND	Female	29892	PASS	G1	-5.21335	0.649446	-7.01148	-12.0014	0	2.73699	0	B cells	B_PC	0.0170223	NA
ND2_GACGTTATCAGCTTAG	15255	3218	ND2	Batch2	ND	Female	131704	PASS	S	0.270944	6.54358	-43.31	-16.7448	0	0	2.02224	B cells	B_PC	-0.218064	NA
ND2_GAGGTGAGTGGTCTCG	4113	1521	ND2	Batch2	ND	Female	42814	PASS	G1	-5.07476	0.467432	-12.5797	-11.805	0	1.23294	3.48453	B cells	B_PC	-0.163495	NA
ND2_GAGGTGATCACCTTAT	4613	1502	ND2	Batch2	ND	Female	48809	PASS	G1	-4.39064	-2.97102	-27.9541	-0.186194	0	0	1.15303	B cells	B_PC	-0.268419	NA
ND2_GATCGCGAGTCCTCCT	7148	2288	ND2	Batch2	ND	Female	75597	PASS	G1	-6.01997	-0.397678	-13.3498	-16.7253	0	1.64808	2.07881	B cells	B_PC	-0.212543	NA
ND2_GATCTAGCATCACCCT	4397	1678	ND2	Batch2	ND	Female	44987	PASS	G1	-5.03787	5.90493	-3.54293	-45.5638	0	2.05705	2.51539	B cells	B_PC	-0.296907	NA
ND2_GATGAGGTCGCGTAGC	3708	1488	ND2	Batch2	ND	Female	15527	PASS	S	-6.28926	4.75451	0.399776	-32.1884	0	0	3.95586	B cells	B_PC	-0.267939	NA
ND2_GCAAACTTCTTGAGGT	3673	1517	ND2	Batch2	ND	Female	39606	PASS	S	-5.91379	5.61736	-0.301684	-46.27	0	2.21569	3.2388	B cells	B_PC	-0.194906	NA
ND2_GCAGCCAAGTGTCCAT	3484	1014	ND2	Batch2	ND	Female	32781	PASS	G1	-6.858	-6.73206	-17.2249	31.5146	0	2.26289	1.90814	B cells	B_PC	-0.271241	NA
ND2_GCAGTTAAGTACGATA	5967	1909	ND2	Batch2	ND	Female	57050	PASS	G1	-5.24524	5.66034	-3.28966	-44.1935	0	0	4.35787	B cells	B_PC	-0.240369	NA
ND2_GCAGTTATCTGTTTGT	2784	1052	ND2	Batch2	ND	Female	29204	PASS	S	-6.12577	-2.81806	-13.6552	5.91646	0	0	0	B cells	B_PC	-0.230923	NA
ND2_GCATGATGTAAACACA	1866	908	ND2	Batch2	ND	Female	21941	PASS	G1	-7.68527	3.88906	10.2833	-28.8129	0	0	3.89653	B cells	B_PC	-0.343183	NA
ND2_GCATGCGAGCGAAGGG	11761	2754	ND2	Batch2	ND	Female	99616	PASS	S	-0.0749888	5.60148	-42.2906	-13.9426	0	0.61533	3.42619	B cells	B_PC	-0.27393	NA
ND2_GCGCAGTGTTTCGCTC	4638	1296	ND2	Batch2	ND	Female	44420	PASS	G1	-5.28679	-4.57011	-29.2079	16.9103	0	0	0	B cells	B_PC	-0.244167	NA
ND2_GCGCGATGTGTGCCTG	6983	2376	ND2	Batch2	ND	Female	67175	PASS	G2M	2.04536	6.71331	-53.8157	-23.1078	0	0	2.63106	B cells	B_PC	-0.344461	NA
ND2_GCGGGTTAGCCACCTG	2514	1069	ND2	Batch2	ND	Female	27019	PASS	G1	-5.75988	5.79253	1.55913	-48.3367	0	1.60497	3.0392	B cells	B_PC	-0.211728	NA
ND2_GCGGGTTTCTGACCTC	2194	913	ND2	Batch2	ND	Female	22249	PASS	G1	-5.08244	-4.0341	-25.7295	10.842	0	0	1.71522	B cells	B_PC	-0.284148	NA
ND2_GCTGCGACAGCTCGCA	3117	1355	ND2	Batch2	ND	Female	33350	PASS	G1	-6.04147	0.950115	-0.908489	-9.60479	0	0	3.39699	B cells	B_PC	-0.122727	NA
ND2_GCTTGAACATGCCTTC	3881	1551	ND2	Batch2	ND	Female	39012	PASS	G1	-4.86064	5.26804	-9.54673	-43.0837	0	0	3.74305	B cells	B_PC	-0.254351	NA
ND2_GGAACTTAGTGACTCT	2638	952	ND2	Batch2	ND	Female	28756	PASS	G1	-5.97455	-5.42957	-14.518	22.1153	0	1.56669	1.56669	B cells	B_PC	-0.280847	NA
ND2_GGAGCAATCATGCATG	1110	650	ND2	Batch2	ND	Female	12167	PASS	G1	-6.90797	1.44357	5.48702	-11.1132	0	0	3.61189	B cells	B_PC	-0.192663	NA
ND2_GGATGTTCACCCATGG	3853	1260	ND2	Batch2	ND	Female	38547	PASS	G1	-5.84699	-5.90197	-24.3951	28.537	0	1.27965	2.80773	B cells	B_PC	-0.184691	NA
ND2_GGATTACGTGGTAACG	12297	3318	ND2	Batch2	ND	Female	114989	PASS	G2M	1.76388	7.70355	-56.7076	-21.8383	0	0.965619	3.78646	B cells	B_PC	-0.296749	NA
ND2_GGATTACGTTGATTGC	4867	1768	ND2	Batch2	ND	Female	46157	PASS	G1	-5.46277	6.231	-7.78033	-41.0258	1.11667	1.11667	4.31706	B cells	B_PC	-0.163462	NA
ND2_GGGATGATCTAGAGTC	5748	1995	ND2	Batch2	ND	Female	53906	PASS	G2M	-2.66404	6.67404	-18.5335	-44.0056	0	0	2.70256	B cells	B_PC	-0.208651	NA
ND2_GGGCACTCAAGGACAC	2957	1050	ND2	Batch2	ND	Female	31491	PASS	G1	-6.64714	-5.50547	-18.9934	23.4715	0	1.47746	2.04945	B cells	B_PC	-0.113808	NA
ND2_GGTGTTAAGGGTCTCC	3873	1360	ND2	Batch2	ND	Female	39931	PASS	S	-4.24848	-3.76272	-30.1412	6.92128	0	2.16859	0	B cells	B_PC	-0.258657	NA
ND2_GGTGTTAGTAGGAGTC	2911	991	ND2	Batch2	ND	Female	28501	PASS	G1	-5.38564	-6.34666	-28.3012	24.6355	0	2.06312	2.06312	B cells	B_PC	-0.196839	NA
ND2_GTACGTAAGGGCTTCC	48921	5346	ND2	Batch2	ND	Female	399187	PASS	G2M	1.16347	7.20025	-50.6323	-17.7156	0	0.597542	2.9756	B cells	B_PC	-0.292878	NA
ND2_GTGAAGGCATTTGCTT	3635	1350	ND2	Batch2	ND	Female	37783	PASS	S	-5.35459	-3.64945	-20.839	5.74273	0	1.87212	1.87212	B cells	B_PC	-0.25595	NA
ND2_GTGTGCGTCACGACTA	3770	1393	ND2	Batch2	ND	Female	37195	PASS	G1	-6.17625	0.82392	0.0283997	-7.60979	0	1.84135	2.97388	B cells	B_PC	-0.262573	NA
ND2_GTTCTCGAGTTCGATC	21795	4050	ND2	Batch2	ND	Female	282248	PASS	S	5.11139	0.849854	3.69242	60.5687	1.32254	0.651096	0	B cells	B_PC	0.463561	Normal
ND2_GTTCTCGCAAGGACAC	3930	1291	ND2	Batch2	ND	Female	38069	PASS	G1	-5.98829	-3.20187	-15.9777	3.51413	0	0	2.15566	B cells	B_PC	-0.218415	NA
ND2_GTTTCTATCCGTTGCT	1697	850	ND2	Batch2	ND	Female	18151	PASS	S	-7.57878	4.8637	12.0934	-33.0112	0	0	3.20157	B cells, pro	B_PC	-0.14586	NA
ND2_TAAACCGGTGTAAGTA	3939	1593	ND2	Batch2	ND	Female	38336	PASS	G1	-6.5071	1.5434	3.53528	-11.3785	0	0	3.05916	B cells	B_PC	-0.286776	NA
ND2_TAAGAGACAATACGCT	1147	545	ND2	Batch2	ND	Female	16267	PASS	G1	-7.20707	-3.74712	-7.69487	13.1979	0	0	0	B cells	B_PC	-0.136233	NA
ND2_TAAGAGAGTGCTTCTC	10542	2435	ND2	Batch2	ND	Female	88078	PASS	G2M	2.93442	6.79548	-51.7879	-5.39088	0	0	3.35022	B cells	B_PC	-0.264939	NA
ND2_TACACGATCAACACCA	3171	1050	ND2	Batch2	ND	Female	32157	PASS	G1	-5.86909	-4.52932	-19.1541	10.5713	0	0	2.34763	B cells	B_PC	-0.251678	NA
ND2_TACACGATCGGCTACG	3308	1073	ND2	Batch2	ND	Female	29337	PASS	G1	-5.93044	-3.96836	-14.0972	11.3511	0	0	1.39202	B cells	B_PC	-0.295667	NA
ND2_TACCTTACAGACACTT	1128	572	ND2	Batch2	ND	Female	14893	PASS	G1	-6.7107	-6.40665	-16.0232	26.715	0	0	0	B cells	B_PC	-0.213034	NA
ND2_TAGACCAAGCGGCTTC	6585	2030	ND2	Batch2	ND	Female	61220	PASS	G1	-3.76252	6.25853	-15.6616	-45.2562	0	0.923704	4.04635	B cells	B_PC	-0.168052	NA
ND2_TAGAGCTGTATGAAAC	12421	3297	ND2	Batch2	ND	Female	110528	PASS	S	1.51333	6.41085	-51.6191	-23.5586	0	0	2.7403	B cells	B_PC	-0.225293	NA
ND2_TAGCCGGTCGTTACAG	3145	1125	ND2	Batch2	ND	Female	32815	PASS	G1	-4.86079	-4.13287	-24.3233	12.4936	0	1.99596	0	B cells	B_PC	-0.241642	NA
ND2_TAGTGGTGTGAAATCA	4625	1643	ND2	Batch2	ND	Female	45634	PASS	G1	-6.92066	5.9261	10.1444	-40.5432	0	1.67229	3.92651	B cells	B_PC	-0.235948	NA
ND2_TCACAAGCAGTCAGCC	4738	1708	ND2	Batch2	ND	Female	47729	PASS	G1	-5.71632	3.04054	1.53554	-19.2347	0	1.65273	3.48612	B cells	B_PC	-0.315154	NA
ND2_TCACGAAGTAACGTTC	3413	1393	ND2	Batch2	ND	Female	36746	PASS	G1	-5.26519	4.42533	-6.00292	-29.6825	1.36863	0	4.08765	B cells	B_PC	-0.205801	NA
ND2_TCAGCAAGTTGGAGGT	5012	1563	ND2	Batch2	ND	Female	50092	PASS	G1	-4.42148	-4.08245	-31.753	8.69244	0	1.60752	2.19509	B cells	B_PC	-0.193718	NA
ND2_TCAGGTATCTTAGAGC	7007	2390	ND2	Batch2	ND	Female	60844	PASS	G2M	3.10242	6.55917	-54.506	-8.8186	0.886715	1.34919	3.60219	B cells	B_PC	-0.25584	NA
ND2_TCCCGATCATCACAAC	3970	1241	ND2	Batch2	ND	Female	40255	PASS	G1	-5.53338	-3.337	-23.7063	4.87696	0	1.79804	0	B cells	B_PC	-0.2219	NA
ND2_TCTCATATCTATCGCC	15782	3713	ND2	Batch2	ND	Female	134061	PASS	G2M	1.88042	7.46305	-56.8564	-22.6515	0	0.818575	3.48681	B cells	B_PC	-0.287987	NA
ND2_TCTTCGGAGGCAATTA	3200	1356	ND2	Batch2	ND	Female	31032	PASS	G1	-3.31146	8.5312	-32.0148	-33.1256	0	0	4.24492	B cells	B_PC	-0.259156	NA
ND2_TGAAAGAGTCGACTAT	2541	1043	ND2	Batch2	ND	Female	26973	PASS	S	-6.09586	0.00259694	-3.01099	-4.72656	0	1.59645	2.18278	B cells	B_PC	-0.294041	NA
ND2_TGAAAGATCAGAGACG	22890	3716	ND2	Batch2	ND	Female	188501	PASS	S	-0.281175	7.45402	-44.5163	-22.5129	0	1.01069	2.18196	B cells	B_PC	-0.217875	NA
ND2_TGAGAGGCAAGCGATG	1207	586	ND2	Batch2	ND	Female	14742	PASS	G1	-7.33622	-3.92177	-7.56691	12.5529	0	0	0	B cells	B_PC	-0.272061	NA
ND2_TGAGAGGGTCACACGC	3180	1109	ND2	Batch2	ND	Female	31210	PASS	G1	-5.35123	-5.73755	-26.6772	22.5483	0	0	0	B cells	B_PC	-0.251014	NA
ND2_TGAGCCGTCGCTAGCG	3718	1434	ND2	Batch2	ND	Female	36193	PASS	G1	-5.84701	3.10758	-3.32843	-26.4592	0	1.30552	4.00355	B cells	B_PC	-0.209217	NA
ND2_TGCCAAATCTGCAAGT	12984	3167	ND2	Batch2	ND	Female	120742	PASS	S	1.54075	6.35757	-51.2926	-23.7715	0	0	0	B cells, pro	B_PC	-0.335421	NA
ND2_TGCCCATTCGGCGCTA	3617	1305	ND2	Batch2	ND	Female	36206	PASS	G1	-5.7526	-0.58794	-7.15082	-4.14058	0	0	0	B cells	B_PC	-0.257399	NA
ND2_TGGGAAGGTCGCTTCT	3539	1300	ND2	Batch2	ND	Female	34620	PASS	G1	-5.57583	-0.514628	-9.51324	-5.34358	0	1.34173	3.03397	B cells	B_PC	-0.248864	NA
ND2_TGGTTCCAGGAGCGAG	6201	1971	ND2	Batch2	ND	Female	62334	PASS	G1	-5.32835	-1.20185	-13.6877	-1.92582	0	0.960362	2.36798	B cells	B_PC	-0.346032	NA
ND2_TGTGGTAGTCGCGAAA	4042	1614	ND2	Batch2	ND	Female	41075	PASS	G1	-6.46608	4.97832	-2.67742	-37.0983	0	1.24531	3.50141	B cells	B_PC	-0.218559	NA
ND2_TTCGAAGAGTGCGATG	1193	702	ND2	Batch2	ND	Female	12743	PASS	G1	-5.46833	4.14296	-9.79453	-29.021	0	2.23882	3.26372	B cells	B_PC	-0.152369	NA
ND2_TTCGAAGGTACATGTC	3495	1408	ND2	Batch2	ND	Female	33772	PASS	G1	-7.05853	5.73589	8.27952	-41.4028	0	1.35099	4.79721	B cells	B_PC	-0.171091	NA
ND2_TTCTTAGCATGACATC	5611	1791	ND2	Batch2	ND	Female	52567	PASS	G1	-4.93429	5.341	-2.9641	-46.1633	0	1.02325	4.28067	B cells	B_PC	-0.248743	NA
ND2_TTGAACGGTCTGCGGT	4748	1361	ND2	Batch2	ND	Female	44349	PASS	G1	-5.0616	-4.59027	-28.8027	13.8235	0	1.13338	1.65102	B cells	B_PC	-0.269423	NA
ND2_TTGCGTCAGTACTTGC	3381	1428	ND2	Batch2	ND	Female	35919	PASS	G1	-6.49198	2.99706	-0.883799	-20.1884	0	2.28982	2.75928	B cells	B_PC	-0.194086	NA
ND2_TTGCGTCCAGCGAACA	2891	1274	ND2	Batch2	ND	Female	31115	PASS	G1	-6.3745	4.97778	4.22343	-40.6279	0	0	4.71571	B cells	B_PC	-0.281583	NA
ND2_TTGCGTCTCGAATGCT	4811	1682	ND2	Batch2	ND	Female	46653	PASS	G1	-4.98908	0.570979	-6.86193	-12.8569	0	1.12447	4.9286	B cells	B_PC	-0.242977	NA
ND2_TTGGAACCAAACCCAT	3703	1347	ND2	Batch2	ND	Female	95685	PASS	G1	1.87393	0.727407	27.1276	-33.0624	2.84509	0	2.20844	B cells	B_PC	0.712479	Normal
ND3_AAATGCCAGACCGGAT	1745	764	ND3	Batch3	ND	Female	19537	PASS	G1	-7.71235	3.97338	15.1787	-27.74	0	0	5.08425	B cells	B_PC	-0.20041	NA
ND3_AACACGTTCTCTAGGA	3268	1129	ND3	Batch3	ND	Female	36687	PASS	G1	-5.05982	-5.51546	-27.7709	22.0174	0	0	0	B cells	B_PC	-0.257108	NA
ND3_AACGTTGTCGTTTAGG	4341	1713	ND3	Batch3	ND	Female	44627	PASS	G1	-6.46202	5.58537	2.88688	-43.3296	0	1.72406	5.29386	B cells	B_PC	-0.220135	NA
ND3_AACTTTCCAGGGTATG	1565	657	ND3	Batch3	ND	Female	18286	PASS	G1	-6.51533	-6.5497	-17.2013	27.2938	0	2.0001	0	B cells	B_PC	-0.194321	NA
ND3_AAGGCAGGTGGTCCGT	4496	1551	ND3	Batch3	ND	Female	44690	PASS	G1	-6.48269	6.21169	6.1212	-45.5996	0	1.69532	4.90121	B cells	B_PC	-0.183061	NA
ND3_AATCCAGAGGGATGGG	2175	925	ND3	Batch3	ND	Female	23614	PASS	S	-4.81139	2.8692	-10.5841	-24.5357	0	2.32194	4.5321	B cells	B_PC	-0.177332	NA
ND3_AATCCAGCAGTAAGCG	5890	1917	ND3	Batch3	ND	Female	58806	PASS	G1	-5.06285	5.68435	-4.60749	-44.6459	0	0.992434	5.26192	B cells	B_PC	-0.254223	NA
ND3_ACGAGCCGTGGCGAAT	8822	2414	ND3	Batch3	ND	Female	98147	PASS	G1	-5.29795	3.61307	-3.28279	-23.7673	0	0.757778	4.20088	B cells	B_PC	-0.222484	NA
ND3_ACGATACCAATCACAC	34712	4069	ND3	Batch3	ND	Female	562246	PASS	G1	8.49134	-1.05571	28.1306	1.57884	1.49448	0	3.4782	B cells	B_PC	0.370843	Malignant
ND3_ACGCCGATCCGCATCT	1851	640	ND3	Batch3	ND	Female	22869	PASS	G1	-6.86645	-5.3757	-14.1481	23.5619	0	0	0	B cells	B_PC	-0.278225	NA
ND3_ACGGGTCTCAGGTAAA	5536	1768	ND3	Batch3	ND	Female	57072	PASS	G1	-4.6497	5.29283	-10.8408	-42.2973	0	1.52882	4.81893	B cells	B_PC	-0.323076	NA
ND3_AGCCTAACAAGTCATC	4308	1536	ND3	Batch3	ND	Female	47675	PASS	G1	-7.64773	5.45155	13.9073	-38.2418	0	1.73033	4.70138	B cells	B_PC	-0.244619	NA
ND3_AGCTCCTTCCGTTGTC	35231	4667	ND3	Batch3	ND	Female	348670	PASS	G2M	1.53164	7.52209	-51.8736	-17.905	0.249856	0.449598	2.77531	B cells	B_PC	-0.303615	NA
ND3_AGCTTGAAGACGACGT	5286	1808	ND3	Batch3	ND	Female	58709	PASS	G1	-6.65551	5.65356	8.07049	-43.3005	0	0	4.98817	B cells	B_PC	-0.277714	NA
ND3_AGTGAGGAGCTAGTTC	10106	2727	ND3	Batch3	ND	Female	100523	PASS	G1	-6.39472	5.39934	2.35822	-43.0302	0	1.0916	5.14857	B cells	B_PC	-0.25737	NA
ND3_AGTGAGGAGCTGGAAC	4067	1219	ND3	Batch3	ND	Female	43059	PASS	G1	-5.2965	-5.47502	-27.5431	18.6586	0	1.24093	1.24093	B cells	B_PC	-0.199545	NA
ND3_AGTGTCATCACAAACC	3583	1348	ND3	Batch3	ND	Female	39490	PASS	S	-5.94391	2.03274	4.24652	-17.1856	0	1.33262	3.93647	B cells	B_PC	-0.275107	NA
ND3_ATGTGTGTCTGGCGAC	6323	1991	ND3	Batch3	ND	Female	60839	PASS	G1	-4.40365	-0.409378	-16.9002	-10.0127	0	0.948381	3.48525	B cells	B_PC	-0.275123	NA
ND3_ATTGGACTCTTGTATC	4886	1635	ND3	Batch3	ND	Female	50546	PASS	G1	-4.80044	4.84797	-5.95512	-31.7283	0	1.11405	4.06572	B cells	B_PC	-0.296473	NA
ND3_CACACAAGTCATACTG	5281	1597	ND3	Batch3	ND	Female	59768	PASS	G1	-5.14292	-2.19252	-16.3705	-1.36311	0	1.06249	2.51459	B cells	B_PC	-0.211041	NA
ND3_CACTCCAGTAGCGCAA	3780	1317	ND3	Batch3	ND	Female	41021	PASS	G1	-6.13861	4.465	1.25386	-37.1034	0	1.29349	5.12198	B cells	B_PC	-0.218686	NA
ND3_CAGAGAGGTCAACTGT	7190	2076	ND3	Batch3	ND	Female	74772	PASS	G1	-4.39749	5.36119	-10.8883	-43.3722	0	1.33016	4.97158	B cells	B_PC	-0.240949	NA
ND3_CAGATCAGTTCCGTCT	3762	1057	ND3	Batch3	ND	Female	42484	PASS	G1	-5.1111	-6.3391	-29.5851	28.8232	0	1.29696	0	B cells	B_PC	-0.226345	NA
ND3_CAGCAGCGTTCTGGTA	3269	1233	ND3	Batch3	ND	Female	36373	PASS	G1	-5.37953	-0.0197352	-14.3563	-7.90609	0	0	2.96291	B cells	B_PC	-0.178284	NA
ND3_CAGTCCTCAGCTTCGG	8963	2808	ND3	Batch3	ND	Female	85992	PASS	S	2.43906	6.10513	-52.6816	-10.4883	0	0.749385	3.40147	B cells	B_PC	-0.343862	NA
ND3_CAGTCCTTCATAGCAC	4201	1548	ND3	Batch3	ND	Female	46497	PASS	G1	-6.28972	1.23872	1.5116	-14.8598	0	0	1.21799	B cells	B_PC	-0.172015	NA
ND3_CATCGAAAGCAACGGT	1695	809	ND3	Batch3	ND	Female	19860	PASS	G1	-4.99632	3.53646	-9.05691	-27.015	0	1.93148	5.077	B cells	B_PC	-0.202985	NA
ND3_CATCGAACAGACTCGC	4785	1676	ND3	Batch3	ND	Female	47252	PASS	G1	-5.63341	1.30491	-4.9329	-13.6709	0	0	5.07411	B cells	B_PC	-0.234946	NA
ND3_CATGCCTCAGTATGCT	3870	1489	ND3	Batch3	ND	Female	43846	PASS	G1	-6.40376	4.03109	6.36212	-32.9961	0	1.27647	4.36335	B cells	B_PC	-0.135838	NA
ND3_CCAGCGATCAACACCA	4798	1475	ND3	Batch3	ND	Female	52994	PASS	G1	-5.44766	-2.05274	-15.4807	-0.758126	0	1.64256	2.43545	B cells	B_PC	-0.242191	NA
ND3_CCAGCGATCCCTGACT	4587	1662	ND3	Batch3	ND	Female	50511	PASS	G1	-5.20664	-0.061032	-10.2378	-9.51421	0	1.1569	2.47657	B cells	B_PC	-0.329714	NA
ND3_CCGGGATGTCGAGATG	4340	1361	ND3	Batch3	ND	Female	43248	PASS	G1	-4.1655	-4.13407	-30.3156	8.02902	0	0	1.19518	B cells	B_PC	-0.239907	NA
ND3_CCTTTCTAGAGACTAT	1986	861	ND3	Batch3	ND	Female	22797	PASS	G1	-6.95884	1.13368	4.91154	-10.1755	0	0	4.33767	B cells	B_PC	-0.210937	NA
ND3_CGAACATTCCCATTTA	2895	1378	ND3	Batch3	ND	Female	34664	PASS	G1	-6.67965	1.95704	2.14128	-10.7112	0	0	2.43034	B cells	B_PC	-0.227135	NA
ND3_CGAGCACCAATAACGA	6570	2120	ND3	Batch3	ND	Female	77440	PASS	G1	-5.91456	3.16209	-4.27164	-21.9649	0	1.71671	4.14954	B cells	B_PC	-0.133905	NA
ND3_CGCCAAGAGGCATTGG	5565	1738	ND3	Batch3	ND	Female	58355	PASS	G1	-5.44352	-1.08621	-13.5119	-4.21133	0	1.52473	2.84331	B cells	B_PC	-0.179446	NA
ND3_CGGAGTCCATCCCATC	4135	1547	ND3	Batch3	ND	Female	45069	PASS	G1	-5.37967	3.99936	-3.85926	-28.2596	0	0	4.63056	B cells	B_PC	-0.203086	NA
ND3_CGTGTAACATTCCTGC	1966	968	ND3	Batch3	ND	Female	14966	PASS	G1	-6.80854	4.7351	5.50585	-40.4646	0	0	5.34494	B cells	B_PC	-0.226412	NA
ND3_CTAAGACCAGGGCATA	4431	1639	ND3	Batch3	ND	Female	47699	PASS	G1	-5.62839	4.26371	-3.79682	-20.1483	0	1.18075	3.1599	B cells	B_PC	-0.255005	NA
ND3_CTAAGACCAGTGACAG	1475	745	ND3	Batch3	ND	Female	19558	PASS	G1	-5.53962	-2.64535	-23.9106	-3.7576	0	3.06054	0	B cells	B_PC	-0.157631	NA
ND3_CTAATGGCAAGCGTAG	32193	4436	ND3	Batch3	ND	Female	286250	PASS	S	0.160274	7.12072	-46.1759	-19.4217	0.483199	0.937321	3.0388	B cells	B_PC	-0.253133	NA
ND3_CTACGTCCAAGTTAAG	21425	2894	ND3	Batch3	ND	Female	261861	PASS	S	7.74373	-1.28076	28.3548	14.0245	1.45096	0	4.31409	B cells	B_PC	0.401774	Malignant
ND3_CTAGTGAGTCCATGAT	5520	1599	ND3	Batch3	ND	Female	58844	PASS	G1	-5.30445	-0.166382	-7.40322	-6.17336	0	1.03375	4.41306	B cells	B_PC	-0.318132	NA
ND3_CTCTAATCAGTGACAG	15095	2806	ND3	Batch3	ND	Female	256119	PASS	G1	2.63	-0.499701	36.9898	-25.8941	2.11471	1.09441	1.2947	B cells	B_PC	0.665456	Normal
ND3_CTGGTCTGTACTTAGC	10201	2799	ND3	Batch3	ND	Female	100416	PASS	S	1.78496	5.6332	-48.1755	-10.0794	0	0.683246	3.59156	B cells	B_PC	-0.249916	NA
ND3_CTGTGCTCAGGTGCCT	2181	915	ND3	Batch3	ND	Female	28474	PASS	S	-6.24928	2.76748	3.66834	-19.1388	0	0	3.35027	B cells	B_PC	-0.18925	NA
ND3_CTTAGGAAGGTACTCT	4345	1560	ND3	Batch3	ND	Female	41635	PASS	S	0.787222	5.54066	-42.9158	-11.3131	0	0	4.10823	B cells	B_PC	-0.106564	NA
ND3_CTTGGCTGTTACGCGC	12520	3122	ND3	Batch3	ND	Female	114482	PASS	S	1.48802	5.73623	-48.4194	-11.3896	0.954528	0.954528	2.83171	B cells	B_PC	-0.294368	NA
ND3_GAACATCAGGGCTTCC	15199	3533	ND3	Batch3	ND	Female	151741	PASS	G2M	2.22063	8.35372	-54.2053	0.0526965	0	2.10867	1.08985	B cells	B_PC	-0.302104	NA
ND3_GAACGGATCTCTGAGA	1154	621	ND3	Batch3	ND	Female	13370	PASS	G1	-6.70645	0.622033	4.20751	-8.81635	0	0	4.25311	B cells	B_PC	-0.111227	NA
ND3_GACAGAGCAAGTACCT	3118	1149	ND3	Batch3	ND	Female	33573	PASS	S	-6.50949	1.40533	1.32321	-10.0143	0	2.36289	3.39668	B cells	B_PC	-0.233647	NA
ND3_GACGTGCTCCTTTCGG	4274	1462	ND3	Batch3	ND	Female	46826	PASS	G1	-6.17567	2.21718	1.92567	-17.6856	0	1.73686	4.41752	B cells	B_PC	-0.252881	NA
ND3_GACTGCGAGAACTCGG	5847	1560	ND3	Batch3	ND	Female	62734	PASS	G1	-3.16002	-2.9915	-33.6857	-1.7984	0	0.997051	0.997051	B cells	B_PC	-0.199717	NA
ND3_GAGGTGAGTAACGCGA	11386	2028	ND3	Batch3	ND	Female	141562	PASS	G1	7.89038	-1.91626	43.1316	10.7786	1.01398	0	4.17614	B cells, pro	B_PC	0.426384	Malignant
ND3_GAGTCCGTCCTTGCCA	7741	2264	ND3	Batch3	ND	Female	77788	PASS	S	0.848938	5.6256	-44.1143	-12.0325	0	0	4.32976	B cells	B_PC	-0.214238	NA
ND3_GATCTAGGTGAGGGTT	4346	1608	ND3	Batch3	ND	Female	43168	PASS	G1	-5.94138	5.38819	-1.15934	-40.5166	0	0	4.37239	B cells	B_PC	-0.237602	NA
ND3_GATTCAGAGCCGCCTA	3393	1206	ND3	Batch3	ND	Female	35233	PASS	G1	-5.82979	3.40078	-5.28188	-26.5915	0	1.37302	4.09343	B cells, pro	B_PC	-0.282324	NA
ND3_GCACTCTAGCTGTCTA	5413	1777	ND3	Batch3	ND	Female	56067	PASS	G1	-5.30874	5.49613	-4.57774	-43.8292	0	0	4.78109	B cells, pro	B_PC	-0.264353	NA
ND3_GCACTCTGTTATGCGT	7654	2234	ND3	Batch3	ND	Female	85085	PASS	G1	-6.14924	3.15264	0.706069	-23.9954	0	1.59321	3.99942	B cells	B_PC	-0.250481	NA
ND3_GCAGTTAGTCATCCCT	4414	1488	ND3	Batch3	ND	Female	51836	PASS	G1	-6.74368	2.26995	4.87982	-14.2976	0	1.71038	4.99896	B cells	B_PC	-0.232551	NA
ND3_GCGACCAGTAACGACG	19941	2841	ND3	Batch3	ND	Female	244630	PASS	G1	7.6693	-2.16269	38.4133	6.74159	1.50638	0.406451	4.39737	B cells, pro	B_PC	0.399598	Malignant
ND3_GCGACCAGTAGAAAGG	4854	1662	ND3	Batch3	ND	Female	49556	PASS	G1	-6.50058	5.96146	7.44364	-43.0576	0	1.11847	5.15936	B cells	B_PC	-0.242044	NA
ND3_GCGCAGTCAATCACAC	4469	1299	ND3	Batch3	ND	Female	49117	PASS	G1	-5.04661	-5.93001	-27.6401	24.9561	0	1.17484	0	B cells	B_PC	-0.276762	NA
ND3_GCGCCAATCGCCCTTA	3814	1546	ND3	Batch3	ND	Female	40836	PASS	G1	-6.45213	4.85053	-0.892706	-38.6564	0	2.44127	4.71062	B cells	B_PC	-0.269903	NA
ND3_GCTTCCATCGGCGGTT	3058	1316	ND3	Batch3	ND	Female	34011	PASS	G1	-7.28653	5.14019	8.34867	-37.2317	0	2.02025	5.08287	B cells	B_PC	-0.186538	NA
ND3_GGACGTCAGTCAAGCG	3503	1409	ND3	Batch3	ND	Female	41607	PASS	G1	-6.8403	3.11613	1.1364	-21.493	0	2.25802	2.72612	B cells	B_PC	-0.0642787	NA
ND3_GGCAATTCAAGCCCAC	4337	1614	ND3	Batch3	ND	Female	46379	PASS	G1	-5.65869	5.21865	0.309892	-41.9712	0	1.72481	4.81384	B cells	B_PC	-0.154452	NA
ND3_GGCGACTCATGCCACG	17439	3521	ND3	Batch3	ND	Female	161344	PASS	G2M	2.54825	7.99622	-58.8964	-4.34539	0.453256	0	4.46607	B cells	B_PC	-0.289351	NA
ND3_GGCTCGATCATACGGT	3094	1219	ND3	Batch3	ND	Female	35258	PASS	G1	-6.96725	2.69254	6.51781	-24.0171	0	0	3.29051	B cells	B_PC	-0.265086	NA
ND3_GGGAATGCATGGATGG	1654	687	ND3	Batch3	ND	Female	23535	PASS	G1	-5.86109	-2.65557	-23.5546	-2.04155	0	0	1.95245	B cells	B_PC	-0.24832	NA
ND3_GTACGTACAGACAAAT	3728	1440	ND3	Batch3	ND	Female	41926	PASS	G1	-5.36252	0.344392	-10.0212	-10.2961	0	1.85078	2.98451	B cells	B_PC	-0.264609	NA
ND3_GTACTCCCATGCCCGA	3949	1037	ND3	Batch3	ND	Female	40441	PASS	G1	-6.01691	-5.26547	-29.4314	19.6765	0	0	1.80246	B cells	B_PC	-0.163642	NA
ND3_GTACTTTCAACACCCG	4392	1490	ND3	Batch3	ND	Female	48900	PASS	G1	-4.96224	4.48653	-7.08161	-31.2168	0	1.18689	3.93361	B cells	B_PC	-0.184424	NA
ND3_GTAGGCCAGTGTGAAT	8931	2134	ND3	Batch3	ND	Female	139209	PASS	G1	2.12907	0.0258768	35.4411	-28.1432	0.751272	0	0.751272	B cells	B_PC	0.473864	Normal
ND3_GTCATTTGTCCATGAT	1615	608	ND3	Batch3	ND	Female	17936	PASS	G1	-7.36409	-5.93985	-9.6271	26.1169	0	1.97296	0	B cells	B_PC	-0.211229	NA
ND3_GTCATTTGTGCTCTTC	7132	2062	ND3	Batch3	ND	Female	67846	PASS	G1	-4.48097	5.37818	-10.9506	-42.348	0	1.33612	4.89935	B cells, pro	B_PC	-0.289083	NA
ND3_GTGCAGCAGGGTCGAT	5044	1686	ND3	Batch3	ND	Female	51069	PASS	G1	-5.37916	5.00631	-0.702408	-42.7109	0	1.09278	4.8665	B cells	B_PC	-0.323459	NA
ND3_GTGCATACAAGAAAGG	2019	918	ND3	Batch3	ND	Female	23502	PASS	G1	-6.35979	1.54285	0.836512	-9.81853	0	1.78389	3.03552	B cells	B_PC	-0.210122	NA
ND3_GTGGGTCGTCTAGAGG	2379	961	ND3	Batch3	ND	Female	24913	PASS	G1	-5.80234	-0.0318387	-4.47822	-7.80031	0	0	3.26655	B cells	B_PC	-0.204238	NA
ND3_TAAACCGAGTGTACCT	4158	1516	ND3	Batch3	ND	Female	39503	PASS	G1	-6.48167	5.55459	2.82146	-41.9103	0	1.22525	4.11292	B cells	B_PC	-0.279338	NA
ND3_TACGGTACAGATTGCT	1991	896	ND3	Batch3	ND	Female	22973	PASS	G1	-7.24548	4.11284	6.66407	-27.834	0	0	4.95324	B cells	B_PC	-0.151027	NA
ND3_TACGGTAGTTACCAGT	6793	2018	ND3	Batch3	ND	Female	69230	PASS	G1	-4.47418	5.64138	-10.6135	-44.4055	0	0	4.25119	B cells	B_PC	-0.251478	NA
ND3_TACTCGCGTGTATGGG	2979	1213	ND3	Batch3	ND	Female	29961	PASS	G1	-7.11621	3.6642	5.42463	-23.036	0	0	4.06158	B cells	B_PC	-0.191756	NA
ND3_TAGTGGTCACGCATCG	3704	1443	ND3	Batch3	ND	Female	40682	PASS	G1	-6.81187	5.04834	7.32864	-35.0861	0	2.46803	5.20338	B cells	B_PC	-0.254578	NA
ND3_TAGTGGTTCGATCCCT	4282	1599	ND3	Batch3	ND	Female	45330	PASS	G1	-6.07084	0.905616	-6.36505	-10.2524	0	0	3.58436	B cells	B_PC	-0.276799	NA
ND3_TAGTTGGTCGTACCGG	3969	1132	ND3	Batch3	ND	Female	38036	PASS	G1	-4.32723	-4.36605	-36.6557	9.21676	0	0	1.79825	B cells	B_PC	-0.226725	NA
ND3_TCACGAACATTCTTAC	3459	1339	ND3	Batch3	ND	Female	42208	PASS	G1	-6.51862	4.35357	5.73549	-30.765	0	2.26934	3.57493	B cells	B_PC	-0.191994	NA
ND3_TCACGAAGTTGCGTTA	1640	629	ND3	Batch3	ND	Female	18895	PASS	G1	-7.43429	-4.87839	-7.88857	17.8029	0	2.57985	0	B cells	B_PC	-0.226669	NA
ND3_TCAGCAAGTAGTAGTA	1071	553	ND3	Batch3	ND	Female	11463	PASS	G1	-7.11291	3.9966	6.42497	-31.485	0	0	5.45714	B cells, pro	B_PC	-0.196041	NA
ND3_TCAGCAAGTCATTAGC	1437	778	ND3	Batch3	ND	Female	17366	PASS	G1	-7.63332	4.04937	15.1877	-27.6956	0	0	5.03758	B cells, pro	B_PC	-0.180597	NA
ND3_TCAGGTAGTAGCGTAG	3761	1394	ND3	Batch3	ND	Female	38906	PASS	G1	-5.29241	5.59478	-6.54949	-39.9321	0	1.84336	4.83602	B cells	B_PC	-0.202549	NA
ND3_TCGCGTTCAGGTCGTC	12558	3307	ND3	Batch3	ND	Female	107863	PASS	G2M	2.87822	8.07962	-59.7729	-4.36978	0	0.585732	3.58456	B cells	B_PC	-0.318321	NA
ND3_TCGCGTTTCATGCTCC	2205	861	ND3	Batch3	ND	Female	22893	PASS	G1	-7.45459	3.74842	15.2044	-27.1384	0	1.71112	4.56683	B cells	B_PC	-0.206821	NA
ND3_TCTCTAACACGTAAGG	3059	1272	ND3	Batch3	ND	Female	32743	PASS	G1	-6.86118	5.40186	-6.77111	-37.1738	0	0	3.41515	B cells	B_PC	-0.295005	NA
ND3_TCTGAGAGTGCCTTGG	3975	1166	ND3	Batch3	ND	Female	42511	PASS	G1	-4.71915	-4.6293	-29.0369	11.2506	0	0	0	B cells	B_PC	-0.210776	NA
ND3_TCTTCGGCATTTCAGG	2701	1108	ND3	Batch3	ND	Female	29657	PASS	G1	-6.54158	-0.245087	-5.25171	-2.06527	0	1.54806	2.12879	B cells	B_PC	-0.0113406	NA
ND3_TCTTCGGGTTAAGGGC	1297	554	ND3	Batch3	ND	Female	13294	PASS	G1	-6.89202	-6.62776	-19.8231	31.7412	0	0	0	B cells	B_PC	-0.223631	NA
ND3_TGACTTTCACATGTGT	4922	1692	ND3	Batch3	ND	Female	52394	PASS	G1	-5.44073	6.31971	-2.67488	-47.1431	0	1.10912	5.10938	B cells	B_PC	-0.187036	NA
ND3_TGAGAGGAGAGGACGG	3308	1381	ND3	Batch3	ND	Female	35683	PASS	G1	-7.10005	4.61913	12.4748	-26.0839	0	1.39202	4.61272	B cells	B_PC	-0.203217	NA
ND3_TGCCAAATCTGACCTC	5138	1885	ND3	Batch3	ND	Female	59206	PASS	G1	-4.79952	-0.0705333	-13.6682	-10.03	0	0	2.91866	B cells	B_PC	-0.170264	NA
ND3_TGGACGCAGCGTAGTG	6207	1893	ND3	Batch3	ND	Female	61913	PASS	G1	-5.05364	0.386858	-7.35338	-12.1681	0	1.76357	4.22925	B cells	B_PC	-0.239737	NA
ND3_TGGACGCAGTTAGGTA	3834	1546	ND3	Batch3	ND	Female	44663	PASS	G1	-6.35652	4.47737	-1.57704	-21.3109	0	1.8272	4.70543	B cells	B_PC	-0.256802	NA
ND3_TGGCTGGTCGCACTCT	10279	2704	ND3	Batch3	ND	Female	116548	PASS	G1	-5.14986	3.72382	-4.18794	-18.8071	0	1.36573	3.88506	B cells	B_PC	-0.32069	NA
ND3_TGGGAAGCACAGCCCA	5283	1628	ND3	Batch3	ND	Female	58208	PASS	G1	-5.64488	-0.547819	-7.36713	-4.20654	0	0	4.47815	B cells	B_PC	-0.239105	NA
ND3_TGTATTCAGTGGGTTG	5594	1806	ND3	Batch3	ND	Female	53425	PASS	G1	-4.76152	5.80063	-11.7611	-42.7153	0	1.52066	4.25869	B cells	B_PC	-0.264954	NA
ND3_TGTGTTTGTCGTGGCT	4580	1690	ND3	Batch3	ND	Female	49028	PASS	G1	-6.16517	5.32485	-1.22094	-40.2964	0	0	4.86616	B cells	B_PC	-0.190507	NA
ND3_TTCGGTCTCAGGATCT	5074	1415	ND3	Batch3	ND	Female	54662	PASS	S	-5.8932	-0.246753	-6.68403	-4.52811	0	0	3.41977	B cells	B_PC	-0.249051	NA
ND3_TTCTACAGTGCCTGCA	15936	2549	ND3	Batch3	ND	Female	304593	PASS	G1	1.63633	-0.279849	34.498	-30.7571	1.05867	0.487051	2.34302	B cells	B_PC	0.511056	Normal
ND3_TTCTCAACAGGACCCT	2221	971	ND3	Batch3	ND	Female	22708	PASS	G1	-7.59396	5.19463	12.8326	-34.2209	0	0	4.94575	B cells, pro	B_PC	-0.154547	NA
ND3_TTGCGTCCATGGTTGT	3815	1180	ND3	Batch3	ND	Female	41749	PASS	G1	-5.0719	-4.67504	-26.4596	11.1521	0	1.28681	1.28681	B cells	B_PC	-0.314452	NA
ND3_TTTATGCTCGCCTGAG	4328	1354	ND3	Batch3	ND	Female	40705	PASS	G1	-4.59863	-4.55319	-29.5975	13.4037	1.19711	1.19711	0	B cells	B_PC	-0.266945	NA
ND3_TTTGGTTGTCTCTTAT	7955	2355	ND3	Batch3	ND	Female	78030	PASS	S	-3.46758	-0.168496	-20.3	-11.7878	0	1.2568	3.39828	B cells	B_PC	-0.292817	NA
ND3_TTTGGTTGTTAAGACA	4147	1463	ND3	Batch3	ND	Female	42711	PASS	S	-5.12395	5.21064	-9.93348	-41.2771	0	1.76177	4.22711	B cells	B_PC	-0.208465	NA
AMG1_AAACCTGCATTAGCCA	3024	1233	AMG1	Batch1	AMG	Female	27087	PASS	G1	-5.47323	-1.04903	-14.5932	-3.6495	0	1.46021	3.52838	B cells	B_PC	-0.167794	NA
AMG1_AAACCTGGTAAGTGTA	1223	687	AMG1	Batch1	AMG	Female	12241	PASS	G1	-5.74428	0.629716	-2.79402	-7.9263	0	0	3.51769	B cells	B_PC	-0.168084	NA
AMG1_AAACCTGTCGTAGATC	11800	2598	AMG1	Batch1	AMG	Female	233443	PASS	S	7.67966	-0.433646	29.5492	-3.54885	1.80578	0	4.34732	Stem cells	B_PC	0.417128	Malignant
AMG1_AAACGGGCAATAGAGT	1782	904	AMG1	Batch1	AMG	Female	16129	PASS	G1	-5.65083	5.65259	-10.3128	-35.7619	0	1.88884	3.15473	B cells, pro	B_PC	-0.14547	NA
AMG1_AAACGGGTCAAGAAGT	1767	924	AMG1	Batch1	AMG	Female	16705	PASS	G1	-5.57557	0.595645	-4.51899	-11.6078	0	2.51111	2.88914	B cells	B_PC	-0.262925	NA
AMG1_AAAGATGAGAGCAATT	2044	971	AMG1	Batch1	AMG	Female	18615	PASS	G1	-6.04072	5.2554	-0.710497	-39.8217	0	0	4.8147	B cells, pro	B_PC	-0.194808	NA
AMG1_AAAGATGAGGGAAACA	1846	745	AMG1	Batch1	AMG	Female	15749	PASS	S	-4.96164	-5.09142	-30.4458	18.7024	0	0	2.471	B cells	B_PC	-0.173767	NA
AMG1_AAAGATGAGGGTCGAT	1445	826	AMG1	Batch1	AMG	Female	12772	PASS	G1	-5.59561	3.89869	-3.62106	-28.6606	0	0	3.08013	B cells, pro	B_PC	-0.270807	NA
AMG1_AAAGATGAGTGTGAAT	14987	2947	AMG1	Batch1	AMG	Female	228440	PASS	G2M	5.51629	0.953602	-0.676031	56.187	0	0	3.851	Stem cells	B_PC	0.289814	Malignant
AMG1_AAAGATGCAAATTGCC	1728	858	AMG1	Batch1	AMG	Female	16330	PASS	G1	-6.41629	0.63207	-0.288497	-6.607	0	0	1.91501	B cells	B_PC	-0.195796	NA
AMG1_AAAGATGCAGTGAGTG	10497	2902	AMG1	Batch1	AMG	Female	84846	PASS	S	0.381275	7.02461	-47.002	-20.2965	0.669189	0	2.52026	B cells	B_PC	-0.226183	NA
AMG1_AAAGCAAAGTTATCGC	1783	743	AMG1	Batch1	AMG	Female	15797	PASS	S	-6.57901	-5.83892	-27.1975	27.9562	0	1.88836	1.88836	B cells	B_PC	-0.139288	NA
AMG1_AAAGCAAGTACTTCTT	2275	933	AMG1	Batch1	AMG	Female	20260	PASS	S	-4.96053	-5.07964	-30.7228	14.2587	0	0	2.92222	B cells	B_PC	-0.26742	NA
AMG1_AAAGCAAGTCTGATCA	1830	918	AMG1	Batch1	AMG	Female	17697	PASS	S	-4.9474	-2.64224	-25.7693	-1.01321	0	1.86632	1.86632	B cells	B_PC	-0.244888	NA
AMG1_AAAGCAATCTTTAGTC	1799	903	AMG1	Batch1	AMG	Female	16449	PASS	G1	-6.09864	4.35583	5.14687	-36.1069	0	2.49463	4.03577	B cells	B_PC	-0.237269	NA
AMG1_AAAGTAGAGAGACGAA	2956	1212	AMG1	Batch1	AMG	Female	27768	PASS	G1	-3.58912	-2.5118	-30.8139	-4.52094	0	0	1.47772	B cells	B_PC	-0.257134	NA
AMG1_AAAGTAGCAGCAGTTT	1573	800	AMG1	Batch1	AMG	Female	14725	PASS	G1	-7.15258	5.1321	10.3983	-37.515	0	0	4.85317	B cells	B_PC	-0.177004	NA
AMG1_AAAGTAGCATGCCACG	8344	1741	AMG1	Batch1	AMG	Female	145462	PASS	G1	1.68047	0.0938894	30.8761	-32.4124	0.78776	0	2.87799	B cells, pro	B_PC	0.419378	Normal
AMG1_AAAGTAGGTGCACCAC	2080	1008	AMG1	Batch1	AMG	Female	18478	PASS	S	-5.75869	3.06023	-0.94935	-18.9327	0	0	0	B cells	B_PC	-0.188419	NA
AMG1_AAAGTAGTCGAGCCCA	2292	1063	AMG1	Batch1	AMG	Female	20475	PASS	G1	-6.60548	4.73635	13.8062	-40.7388	0	0	4.05559	B cells	B_PC	-0.284672	NA
AMG1_AAATGCCAGCATCATC	11559	2582	AMG1	Batch1	AMG	Female	237861	PASS	S	7.71018	-0.305073	29.5045	-3.22107	1.67253	0.623329	3.64285	B cells	B_PC	0.372236	Malignant
AMG1_AAATGCCGTCCGAGTC	6235	2130	AMG1	Batch1	AMG	Female	52733	PASS	G2M	2.68891	8.32439	-59.7119	-4.22249	0	0	4.54354	B cells	B_PC	-0.236634	NA
AMG1_AACACGTTCGGGAGTA	3594	1483	AMG1	Batch1	AMG	Female	30133	PASS	G2M	2.63595	6.13275	-53.1998	-9.67124	1.33036	1.33036	2.70217	B cells	B_PC	-0.288211	NA
AMG1_AACCATGTCATAAAGG	16221	3055	AMG1	Batch1	AMG	Female	252542	PASS	S	7.85042	-0.277393	29.8893	-2.19715	1.67061	0	3.91838	Monocytes	B_PC	0.397041	Malignant
AMG1_AACCGCGGTCACAAGG	6990	1826	AMG1	Batch1	AMG	Female	122142	PASS	G1	1.98684	0.76787	35.3451	-36.4132	0	0	1.66617	B cells	B_PC	0.364785	Normal
AMG1_AACCGCGGTCCGAAGA	1304	678	AMG1	Batch1	AMG	Female	12172	PASS	G1	-7.88491	5.04462	15.5755	-33.6144	0	0	4.24876	B cells, pro	B_PC	-0.147779	NA
AMG1_AACCGCGTCTAACTTC	1109	642	AMG1	Batch1	AMG	Female	11063	PASS	G2M	-6.06108	2.94669	5.63171	-18.0304	0	0	2.94624	B cells	B_PC	-0.20466	NA
AMG1_AACGTTGCATCGGAAG	1277	725	AMG1	Batch1	AMG	Female	12274	PASS	G1	-6.54122	4.22504	7.2433	-35.6489	0	0	3.69273	B cells	B_PC	-0.213174	NA
AMG1_AACGTTGTCCTCAACC	1565	630	AMG1	Batch1	AMG	Female	13853	PASS	G1	-7.24805	-4.30193	-6.49705	18.3808	0	0	2.0001	B cells	B_PC	-0.176864	NA
AMG1_AACGTTGTCTACCTGC	16482	2758	AMG1	Batch1	AMG	Female	268929	PASS	G1	7.59353	-0.47458	19.9963	10.1016	1.23165	0	3.90274	B cells, pro	B_PC	0.384366	Malignant
AMG1_AACTCAGAGATATACG	13024	2695	AMG1	Batch1	AMG	Female	162985	PASS	G1	7.75921	-0.944789	27.4808	-5.33945	0.930441	0	4.18199	Monocytes	B_PC	0.54297	Malignant
AMG1_AACTCAGCATCGGGTC	1689	926	AMG1	Batch1	AMG	Female	15835	PASS	G1	-7.32815	5.2342	13.5919	-39.1082	0	2.55267	2.55267	B cells	B_PC	-0.085944	NA
AMG1_AACTCAGGTCAATACC	1632	857	AMG1	Batch1	AMG	Female	15279	PASS	G1	-6.30846	1.16321	-0.558247	-9.79632	0	0	1.96395	B cells	B_PC	-0.0587905	NA
AMG1_AACTCAGGTTATGCGT	3157	1303	AMG1	Batch1	AMG	Female	26885	PASS	S	-0.196748	5.49067	-40.2053	-13.9599	0	0	0	B cells	B_PC	-0.129242	NA
AMG1_AACTCAGTCTACTTAC	9557	2687	AMG1	Batch1	AMG	Female	77181	PASS	S	0.549159	6.79466	-43.8535	-17.7305	0	0.716059	2.34346	B cells	B_PC	-0.232554	NA
AMG1_AACTCCCAGTGGGCTA	24075	3821	AMG1	Batch1	AMG	Female	429895	PASS	S	5.08337	-1.18561	39.8806	-15.5759	1.25054	0	4.03706	Monocytes	B_PC	0.50834	Malignant
AMG1_AACTCCCCACCAGGCT	34702	4448	AMG1	Batch1	AMG	Female	397377	PASS	G2M	7.58034	0.0497919	29.398	-4.43027	1.10432	0	2.80705	B cells, pro	B_PC	0.372023	Malignant
AMG1_AACTCTTAGATGAGAG	4443	1703	AMG1	Batch1	AMG	Female	35414	PASS	G2M	3.16473	6.85856	-54.9701	-8.07044	0	2.30288	2.30288	B cells	B_PC	-0.232036	NA
AMG1_AACTCTTAGTGGGTTG	1084	597	AMG1	Batch1	AMG	Female	10750	PASS	G1	-6.10141	3.294	-7.67009	-26.5419	0	0	3.85281	B cells	B_PC	-0.066536	NA
AMG1_AACTCTTCAAACGCGA	4548	1846	AMG1	Batch1	AMG	Female	39179	PASS	G2M	1.25003	9.06157	-60.3488	3.98617	0	0	2.79676	B cells	B_PC	-0.165256	NA
AMG1_AACTGGTAGAGACTTA	1778	704	AMG1	Batch1	AMG	Female	15442	PASS	G2M	-5.2277	-5.4934	-32.4793	21.1905	0	0	0	B cells	B_PC	-0.223401	NA
AMG1_AACTGGTCAGGCAGTA	30182	4027	AMG1	Batch1	AMG	Female	477461	PASS	G1	8.13204	-0.721153	31.1411	-1.17757	1.19974	0	3.05451	B cells	B_PC	0.435266	Malignant
AMG1_AACTGGTGTTCAGCGC	1970	902	AMG1	Batch1	AMG	Female	17677	PASS	G1	-6.60837	5.26013	7.94339	-47.4723	0	0	4.27758	B cells	B_PC	-0.153583	NA
AMG1_AACTTTCCAGCTGTAT	1175	676	AMG1	Batch1	AMG	Female	11487	PASS	G2M	-6.60159	4.44874	-2.06371	-21.6983	0	0	3.95247	B cells, pro	B_PC	-0.111849	NA
AMG1_AACTTTCGTATGCTTG	8903	2191	AMG1	Batch1	AMG	Female	194051	PASS	G1	2.99767	-0.248553	33.0445	-23.4236	1.47468	0	2.04631	Neutrophils	B_PC	0.545731	Normal
AMG1_AACTTTCTCACGGTTA	1424	792	AMG1	Batch1	AMG	Female	13841	PASS	G1	-6.63508	5.54466	5.89837	-42.0365	2.08225	0	3.76433	B cells, pro	B_PC	-0.221676	NA
AMG1_AACTTTCTCCGAGCCA	1613	793	AMG1	Batch1	AMG	Female	15014	PASS	G1	-6.01926	-1.43008	-7.63045	4.43473	0	1.97403	0	B cells	B_PC	-0.237086	NA
AMG1_AAGACCTCACGGTAAG	1101	685	AMG1	Batch1	AMG	Female	11574	PASS	G1	-6.17722	1.31753	-0.217351	-13.0543	0	0	3.61981	B cells	B_PC	-0.193666	NA
AMG1_AAGCCGCGTCACCTAA	7839	1959	AMG1	Batch1	AMG	Female	148506	PASS	G1	4.72711	-1.15832	39.8721	-13.437	1.80873	0	4.13087	B cells	B_PC	0.328649	Malignant
AMG1_AAGGAGCAGTGAACAT	1917	861	AMG1	Batch1	AMG	Female	15569	PASS	S	-5.24058	0.434544	-11.7314	-13.234	0	1.8272	3.29888	B cells	B_PC	-0.310843	NA
AMG1_AAGGAGCCAATGGAGC	5062	2061	AMG1	Batch1	AMG	Female	42765	PASS	G2M	2.54414	7.40243	-53.4961	-0.799401	0	1.59959	2.18628	B cells	B_PC	-0.29795	NA
AMG1_AAGGAGCCAGACGCAA	1370	692	AMG1	Batch1	AMG	Female	12187	PASS	G1	-6.68678	-0.27263	-3.98672	0.255169	0	2.11617	3.62424	B cells	B_PC	-0.29076	NA
AMG1_AAGGAGCCATCAGTAC	1256	657	AMG1	Batch1	AMG	Female	11795	PASS	G1	-6.38301	-4.02715	-12.5368	5.57069	0	0	2.19297	B cells	B_PC	-0.232908	NA
AMG1_AAGGCAGTCCGGGTGT	2306	993	AMG1	Batch1	AMG	Female	20668	PASS	G1	-5.19732	-1.7666	-15.7682	-1.43015	0	1.67457	0	B cells	B_PC	-0.247338	NA
AMG1_AAGGTTCGTGATGATA	2536	1138	AMG1	Batch1	AMG	Female	23433	PASS	G1	-2.84793	8.86376	-34.8886	-36.4251	0	2.18453	3.69963	B cells, pro	B_PC	-0.254593	NA
AMG1_AAGGTTCTCAACGGCC	5647	2039	AMG1	Batch1	AMG	Female	52432	PASS	G1	-2.55506	9.07433	-33.7026	-36.9186	0	0	2.45317	B cells	B_PC	-0.194481	NA
AMG1_AAGGTTCTCACGCATA	1283	690	AMG1	Batch1	AMG	Female	12196	PASS	G2M	-5.83615	4.82111	5.03089	-47.6621	0	0	3.47125	B cells, pro	B_PC	-0.0712204	NA
AMG1_AAGGTTCTCTCTTATG	2053	959	AMG1	Batch1	AMG	Female	19531	PASS	S	-6.14301	0.319422	0.455126	-6.10777	0	0	2.74809	B cells	B_PC	-0.238196	NA
AMG1_AAGTCTGAGGAGCGAG	10786	2470	AMG1	Batch1	AMG	Female	173114	PASS	S	7.3445	-0.294967	28.2999	-5.04393	1.72911	0.656031	3.79717	B cells, pro	B_PC	0.420897	Malignant
AMG1_AAGTCTGCAGCCTTTC	1638	832	AMG1	Batch1	AMG	Female	15609	PASS	G1	-6.0527	0.527946	-5.24979	-7.1982	0	1.9608	2.58098	B cells	B_PC	-0.295718	NA
AMG1_AAGTCTGCATCATCCC	1625	829	AMG1	Batch1	AMG	Female	16042	PASS	G1	-7.75078	4.97314	15.4214	-33.9477	0	0	4.8209	B cells, pro	B_PC	-0.0337282	NA
AMG1_AAGTCTGCATTAACCG	3659	1544	AMG1	Batch1	AMG	Female	31844	PASS	G1	-6.09509	4.88579	1.76553	-41.9142	0	0	4.59903	B cells, pro	B_PC	-0.250671	NA
AMG1_AAGTCTGGTAATTGGA	10161	2399	AMG1	Batch1	AMG	Female	210892	PASS	G1	4.96293	-1.04985	38.857	-12.7222	1.93224	0	3.38576	Monocytes	B_PC	0.368702	Malignant
AMG1_AAGTCTGGTATTCGTG	1182	643	AMG1	Batch1	AMG	Female	11899	PASS	S	-6.81344	3.87708	4.57717	-33.6868	0	0	3.55079	B cells, pro	B_PC	-0.220194	NA
AMG1_AATCCAGCATGACGGA	4046	1339	AMG1	Batch1	AMG	Female	33361	PASS	G1	2.17878	3.22442	-23.4135	-25.3801	0	1.24461	4.28601	Neutrophils	B_PC	-0.18487	NA
AMG1_AATCCAGTCAAGCCTA	3574	1474	AMG1	Batch1	AMG	Female	35406	PASS	G1	-6.23333	3.80736	-4.39332	-22.208	0	1.33447	4.04234	B cells	B_PC	-0.168638	NA
AMG1_AATCCAGTCTTCTGGC	14219	3278	AMG1	Batch1	AMG	Female	114372	PASS	G2M	1.46499	7.26369	-51.693	-17.358	0	0.878202	1.50772	B cells	B_PC	-0.253226	NA
AMG1_AATCGGTCACACATGT	4034	1682	AMG1	Batch1	AMG	Female	34568	PASS	S	1.89103	6.2995	-52.1852	-23.6397	0	1.24672	3.1489	B cells, pro	B_PC	-0.203267	NA
AMG1_AATCGGTCATGCCACG	15362	2917	AMG1	Batch1	AMG	Female	239081	PASS	G1	9.18463	0.299608	28.1232	-6.48002	0.833741	0	4.0541	B cells	B_PC	0.424288	Malignant
AMG1_ACACCAAAGGAGTTTA	14256	2649	AMG1	Batch1	AMG	Female	188606	PASS	G1	8.30436	-1.69988	29.3828	11.7957	1.33654	0	3.46148	B cells, pro	B_PC	0.384995	Malignant
AMG1_ACACCAAAGTGTACGG	2498	1092	AMG1	Batch1	AMG	Female	20853	PASS	G1	-6.95678	5.99819	7.745	-44.4967	2.19794	0	4.69214	B cells	B_PC	-0.170848	NA
AMG1_ACACCAACAGTGAGTG	4676	1748	AMG1	Batch1	AMG	Female	39118	PASS	S	0.347438	5.97959	-43.809	-14.4182	0	0	2.62695	B cells	B_PC	-0.151667	NA
AMG1_ACACCAAGTCGAGTTT	1411	780	AMG1	Batch1	AMG	Female	12984	PASS	G1	-7.72879	5.21562	13.1237	-33.9896	0	2.09028	3.77329	B cells	B_PC	-0.199277	NA
AMG1_ACACCAATCGCTTAGA	2406	1071	AMG1	Batch1	AMG	Female	21994	PASS	G1	-6.26073	5.75442	11.6664	-39.7577	0	0	4.32827	B cells, pro	B_PC	-0.307698	NA
AMG1_ACACCCTAGCAGATCG	1453	655	AMG1	Batch1	AMG	Female	12789	PASS	S	-6.60402	-6.56705	-21.4307	33.0786	0	0	2.06462	B cells	B_PC	-0.230589	NA
AMG1_ACACCCTGTAAGGGAA	1970	861	AMG1	Batch1	AMG	Female	16877	PASS	G1	-5.87403	-5.45203	-24.6265	21.5492	0	0	4.40938	B cells	B_PC	-0.256918	NA
AMG1_ACACCCTGTCTCACCT	1507	807	AMG1	Batch1	AMG	Female	14969	PASS	G1	-6.33232	2.06243	-0.109921	-13.6523	0	0	2.03283	B cells	B_PC	-0.237706	NA
AMG1_ACACCGGCACCACCAG	3694	1375	AMG1	Batch1	AMG	Female	33222	PASS	G1	-3.00955	8.68684	-31.0965	-34.5779	0	0	4.05784	B cells	B_PC	-0.210824	NA
AMG1_ACACCGGGTAAAGTCA	1291	684	AMG1	Batch1	AMG	Female	12209	PASS	S	-6.58274	4.48823	6.15338	-47.9176	2.16859	0	3.18791	B cells, pro	B_PC	-0.141483	NA
AMG1_ACACCGGGTTCCACGG	8617	2418	AMG1	Batch1	AMG	Female	67462	PASS	S	1.53784	5.88818	-48.794	-11.7227	0	0.770338	1.73024	B cells	B_PC	-0.260336	NA
AMG1_ACACCGGGTTTCGCTC	2120	965	AMG1	Batch1	AMG	Female	18523	PASS	S	-5.80343	5.48798	0.565285	-43.9417	0	0	4.27325	B cells, pro	B_PC	-0.159806	NA
AMG1_ACACTGACAGATGGCA	1864	879	AMG1	Batch1	AMG	Female	16624	PASS	S	-5.91989	5.75601	-2.895	-41.6144	0	2.46212	4.86565	B cells, pro	B_PC	-0.222358	NA
AMG1_ACACTGATCGTTGCCT	2087	808	AMG1	Batch1	AMG	Female	18011	PASS	G1	-6.33671	-5.18587	-13.0447	24.6176	0	1.7564	3.00401	B cells	B_PC	-0.274382	NA
AMG1_ACAGCCGCAATGGAAT	1547	776	AMG1	Batch1	AMG	Female	14613	PASS	G1	-6.428	4.44125	5.31017	-35.9582	0	0	3.50618	B cells	B_PC	-0.235769	NA
AMG1_ACAGCCGCATCCTAGA	1738	842	AMG1	Batch1	AMG	Female	16742	PASS	G1	-4.90926	2.58093	-9.88511	-23.6385	0	0	2.90478	B cells	B_PC	-0.227027	NA
AMG1_ACAGCCGGTGTGACGA	16000	3515	AMG1	Batch1	AMG	Female	122318	PASS	S	0.46547	7.42882	-48.0937	-19.4629	0.485508	0.485508	3.30505	B cells	B_PC	-0.29879	NA
AMG1_ACATACGAGGTCGGAT	1203	762	AMG1	Batch1	AMG	Female	11162	PASS	G1	-7.11433	3.59342	5.87337	-26.9565	0	0	2.23136	B cells	B_PC	-0.172365	NA
AMG1_ACATCAGGTAAGAGGA	2265	1121	AMG1	Batch1	AMG	Female	20147	PASS	G1	-2.58687	8.72216	-36.1486	-36.9614	0	1.68917	4.14012	B cells, pro	B_PC	-0.293014	NA
AMG1_ACATCAGGTCGAGATG	25768	3815	AMG1	Batch1	AMG	Female	366011	PASS	G1	8.02171	-0.965656	28.116	-3.45488	1.58531	0	2.07762	B cells, pro	B_PC	0.273503	Malignant
AMG1_ACCCACTGTGATAAAC	2290	1081	AMG1	Batch1	AMG	Female	21783	PASS	S	-4.51296	-3.45269	-27.0037	0.0368561	0	1.68023	1.68023	B cells	B_PC	-0.315483	NA
AMG1_ACCCACTTCACCATAG	2239	986	AMG1	Batch1	AMG	Female	21359	PASS	S	-3.5866	-3.53205	-34.473	4.17284	0	0	0	B cells	B_PC	-0.235798	NA
AMG1_ACCGTAAAGAAACCGC	32375	4119	AMG1	Batch1	AMG	Female	350316	PASS	G2M	7.72708	-0.0897081	29.3577	-4.35757	0.804474	0	3.50953	B cells, pro	B_PC	0.369396	Malignant
AMG1_ACCGTAACAATGGACG	1041	603	AMG1	Batch1	AMG	Female	11052	PASS	G1	-7.36494	4.02655	11.8401	-26.5599	0	0	3.89245	B cells, pro	B_PC	-0.0993977	NA
AMG1_ACCGTAACACTGTCGG	1282	705	AMG1	Batch1	AMG	Female	12602	PASS	G1	-7.36446	5.70407	11.6725	-42.6587	0	2.17479	5.15102	B cells, pro	B_PC	-0.200198	NA
AMG1_ACCGTAACACTGTTAG	1922	836	AMG1	Batch1	AMG	Female	18218	PASS	S	-5.33528	-5.63484	-31.1016	18.184	0	0	0	B cells	B_PC	-0.294651	NA
AMG1_ACCGTAATCTTAACCT	9202	2032	AMG1	Batch1	AMG	Female	196249	PASS	S	2.01701	0.213438	31.5535	-29.672	1.15482	0	3.99359	B cells, pro	B_PC	0.418594	Normal
AMG1_ACCTTTAAGCGTGAAC	1431	764	AMG1	Batch1	AMG	Female	12361	PASS	G1	-7.54094	5.26843	11.9365	-35.9851	0	0	3.75954	B cells	B_PC	-0.165089	NA
AMG1_ACCTTTAAGGATATAC	18833	3729	AMG1	Batch1	AMG	Female	141519	PASS	S	0.131775	7.27352	-46.2353	-19.9714	0	1.13909	2.79719	B cells	B_PC	-0.237556	NA
AMG1_ACCTTTACAGTGAGTG	1065	627	AMG1	Batch1	AMG	Female	10399	PASS	G1	-5.22878	3.04702	-7.31752	-25.3703	0	2.34081	2.34081	B cells, pro	B_PC	-0.223829	NA
AMG1_ACCTTTACATCACGAT	1610	746	AMG1	Batch1	AMG	Female	16095	PASS	S	-5.18886	3.97028	6.68913	-49.1027	0	1.97563	4.87851	B cells, pro	B_PC	-0.181433	NA
AMG1_ACGAGCCTCGTCACGG	1381	686	AMG1	Batch1	AMG	Female	11214	PASS	G1	-6.62157	-3.6575	-9.71778	12.5507	0	0	2.73969	B cells	B_PC	-0.165841	NA
AMG1_ACGAGCCTCGTTACAG	1684	706	AMG1	Batch1	AMG	Female	12406	PASS	S	-5.68324	-4.69198	-18.2422	10.3221	0	0	1.93705	B cells	B_PC	-0.139831	NA
AMG1_ACGAGGAAGGGAACGG	1541	743	AMG1	Batch1	AMG	Female	13247	PASS	G1	-5.88641	-6.83443	-27.1305	28.3408	0	0	2.63753	B cells	B_PC	-0.173351	NA
AMG1_ACGAGGAAGGTGACCA	27489	3888	AMG1	Batch1	AMG	Female	376445	PASS	S	7.80534	-0.286446	30.0413	-2.63851	1.53424	0	3.91423	B cells, pro	B_PC	0.381789	Malignant
AMG1_ACGAGGACAGTCTTCC	2163	1040	AMG1	Batch1	AMG	Female	19498	PASS	G2M	-5.53247	4.64409	-2.89991	-36.1677	0	0	4.11254	B cells, pro	B_PC	-0.246477	NA
AMG1_ACGAGGACATTACCTT	2051	972	AMG1	Batch1	AMG	Female	20398	PASS	G1	-7.04239	5.17572	12.6168	-41.919	0	0	3.2339	B cells	B_PC	-0.128869	NA
AMG1_ACGAGGAGTGTGCGTC	2385	1131	AMG1	Batch1	AMG	Female	19872	PASS	S	-4.20194	5.82041	-12.0923	-44.4092	0	0	2.23919	B cells, pro	B_PC	-0.214499	NA
AMG1_ACGATACAGCGATATA	1246	717	AMG1	Batch1	AMG	Female	13275	PASS	G1	-6.2139	2.26624	9.4283	-18.3625	0	2.20007	3.7167	B cells	B_PC	-0.132915	NA
AMG1_ACGATACGTGGGTATG	28291	4174	AMG1	Batch1	AMG	Female	577792	PASS	G1	6.93742	-0.0743734	31.0433	-5.60069	1.24539	0	3.05153	Monocytes	B_PC	0.395491	Malignant
AMG1_ACGATGTAGAAGCCCA	14038	3049	AMG1	Batch1	AMG	Female	104544	PASS	S	-0.186066	7.4301	-45.2323	-21.7302	0	0	2.89572	B cells	B_PC	-0.221447	NA
AMG1_ACGATGTCAACGATCT	2125	1084	AMG1	Batch1	AMG	Female	20920	PASS	S	-5.36427	0.594797	-7.04996	-11.8274	0	0	2.98687	B cells	B_PC	-0.126443	NA
AMG1_ACGATGTGTATATGGA	10444	2222	AMG1	Batch1	AMG	Female	164902	PASS	S	7.51974	0.186911	18.4177	4.63642	1.90879	0	4.20569	Monocytes	B_PC	0.417199	Malignant
AMG1_ACGATGTGTCTAACGT	1488	792	AMG1	Batch1	AMG	Female	13989	PASS	G1	-6.66585	1.21923	2.88081	-12.3401	0	0	3.72141	B cells	B_PC	-0.233326	NA
AMG1_ACGATGTTCCGAATGT	1810	910	AMG1	Batch1	AMG	Female	15501	PASS	G1	-5.45462	2.95532	-1.51095	-18.3481	0	0	3.6807	B cells	B_PC	-0.156068	NA
AMG1_ACGCAGCAGATCGGGT	1965	922	AMG1	Batch1	AMG	Female	17298	PASS	G1	-7.3137	5.96377	12.0313	-42.6867	0	1.80649	4.6326	B cells	B_PC	-0.0936497	NA
AMG1_ACGCAGCTCCGAGCCA	1355	755	AMG1	Batch1	AMG	Female	12554	PASS	G1	-7.82521	4.38043	12.8584	-30.1654	0	0	2.12586	B cells, pro	B_PC	-0.22587	NA
AMG1_ACGCAGCTCTTGCCGT	1671	859	AMG1	Batch1	AMG	Female	15427	PASS	G1	-7.6095	4.99572	15.2275	-32.7234	0	1.94368	4.20213	B cells, pro	B_PC	-0.144494	NA
AMG1_ACGCCAGAGATCCTGT	15274	3255	AMG1	Batch1	AMG	Female	117318	PASS	S	0.38917	7.10764	-46.6466	-19.2396	0	0	1.28615	B cells	B_PC	-0.264433	NA
AMG1_ACGCCAGAGGAATGGA	1637	813	AMG1	Batch1	AMG	Female	14693	PASS	G1	-5.92824	-0.149435	-8.05553	-8.023	0	0	1.96132	B cells	B_PC	-0.204635	NA
AMG1_ACGCCAGTCTACTCAT	1946	934	AMG1	Batch1	AMG	Female	17930	PASS	G1	-6.71326	5.04029	-8.99167	-35.7951	0	1.81462	3.61014	B cells	B_PC	-0.168942	NA
AMG1_ACGCCGAAGGGATACC	7218	2611	AMG1	Batch1	AMG	Female	61139	PASS	G2M	2.00981	7.38262	-55.1455	-21.5437	0.869377	1.3273	2.94499	B cells	B_PC	-0.234007	NA
AMG1_ACGCCGAGTTATCCGA	12590	2489	AMG1	Batch1	AMG	Female	125139	PASS	G2M	7.16482	-1.36317	23.945	7.93086	1.6037	0	4.06368	B cells	B_PC	0.442673	Malignant
AMG1_ACGCCGAGTTGGAGGT	1692	954	AMG1	Batch1	AMG	Female	15454	PASS	S	-2.88696	9.01343	-33.5513	-35.8136	0	0	2.55103	B cells, pro	B_PC	-0.186067	NA
AMG1_ACGGAGACATGAAGTA	1351	730	AMG1	Batch1	AMG	Female	14117	PASS	G1	-5.06742	3.44807	-9.60222	-26.4443	2.12846	0	4.71876	B cells, pro	B_PC	-0.0818224	NA
AMG1_ACGGGCTGTCGACTGC	8864	2209	AMG1	Batch1	AMG	Female	172439	PASS	G1	5.19459	-0.994464	37.4526	-9.85775	1.47807	0	4.4886	B cells, pro	B_PC	0.298935	Malignant
AMG1_ACGGGCTTCAGCTCGG	4335	1775	AMG1	Batch1	AMG	Female	35072	PASS	S	0.636032	5.92158	-45.4	-14.0602	0	0	3.80286	B cells, pro	B_PC	-0.312621	NA
AMG1_ACGGGCTTCTTGACGA	9974	2402	AMG1	Batch1	AMG	Female	181395	PASS	S	4.79761	-1.04387	39.8595	-13.8273	1.10035	0.69445	3.74021	B cells, pro	B_PC	0.422231	Malignant
AMG1_ACGGGTCCAGACGTAG	2507	1143	AMG1	Batch1	AMG	Female	22192	PASS	G1	-3.02102	8.11633	-16.3051	-47.3195	0	2.19474	3.80393	B cells, pro	B_PC	-0.195099	NA
AMG1_ACGGGTCCAGTGACAG	1461	746	AMG1	Batch1	AMG	Female	14312	PASS	G1	-5.90985	0.268333	-5.22418	-8.32582	0	2.68712	2.68712	B cells	B_PC	-0.261175	NA
AMG1_ACGGGTCGTGATAAGT	4085	1118	AMG1	Batch1	AMG	Female	79121	PASS	G1	1.20227	0.635209	28.764	-34.4762	0	0	1.77427	B cells, pro	B_PC	0.149244	Normal
AMG1_ACGTCAAGTCACACGC	1869	887	AMG1	Batch1	AMG	Female	16699	PASS	G1	-5.75967	-0.0132038	-7.73281	-8.41074	0	0	1.84853	B cells	B_PC	-0.211075	NA
AMG1_ACTATCTCATTTCAGG	5544	2216	AMG1	Batch1	AMG	Female	47354	PASS	G2M	1.86601	7.29268	-56.6498	-23.0701	0	1.03096	0	B cells	B_PC	-0.241711	NA
AMG1_ACTATCTGTCTAGAGG	19780	3886	AMG1	Batch1	AMG	Female	150904	PASS	S	0.350975	7.13026	-46.8315	-19.4035	0	0.698693	3.16759	B cells	B_PC	-0.245593	NA
AMG1_ACTATCTGTGATGATA	10923	2237	AMG1	Batch1	AMG	Female	176115	PASS	G1	8.02142	-0.820906	23.9773	6.63594	0	0	2.00263	B cells, pro	B_PC	0.469832	Malignant
AMG1_ACTATCTTCGTCTGCT	4919	1410	AMG1	Batch1	AMG	Female	101803	PASS	G1	1.71793	-0.16899	34.0764	-30.0654	1.10953	0	1.10953	B cells, pro	B_PC	0.412347	Normal
AMG1_ACTATCTTCTAACGGT	13961	3410	AMG1	Batch1	AMG	Female	106254	PASS	S	0.0491259	7.30685	-46.3705	-20.3296	0	1.14704	2.81889	B cells	B_PC	-0.193561	NA
AMG1_ACTATCTTCTCATTCA	1674	895	AMG1	Batch1	AMG	Female	15240	PASS	S	-7.10381	4.6118	7.55628	-34.4701	0	0	4.63038	B cells	B_PC	-0.162353	NA
AMG1_ACTGAACCAATTCCTT	2352	924	AMG1	Batch1	AMG	Female	21813	PASS	G1	-5.09122	-5.48823	-31.2084	11.9168	0	0	1.65855	B cells	B_PC	-0.194767	NA
AMG1_ACTGAACCACTCAGGC	6424	1620	AMG1	Batch1	AMG	Female	173432	PASS	G1	2.11233	0.150146	35.4663	-29.0104	2.33602	0	1.73519	B cells	B_PC	0.441956	Normal
AMG1_ACTGAGTAGACAGACC	1667	887	AMG1	Batch1	AMG	Female	16215	PASS	G1	-6.52245	3.56518	-1.06487	-22.5758	0	0	2.94425	B cells	B_PC	-0.182805	NA
AMG1_ACTGAGTCAGGATCGA	18772	3286	AMG1	Batch1	AMG	Female	357935	PASS	G1	7.31485	-0.116639	21.0811	4.36023	1.75689	0	3.3191	Stem cells	B_PC	0.413989	Malignant
AMG1_ACTGAGTCAGGCTCAC	25614	3931	AMG1	Batch1	AMG	Female	409279	PASS	G1	7.77901	-0.0987504	31.0464	-3.56285	1.20671	0	4.00509	B cells, pro	B_PC	0.458695	Malignant
AMG1_ACTGAGTCATCGGACC	1548	669	AMG1	Batch1	AMG	Female	13811	PASS	G1	-5.85338	-4.11827	-18.0685	10.3413	0	0	3.01455	B cells	B_PC	-0.156224	NA
AMG1_ACTGAGTGTACATCCA	1508	785	AMG1	Batch1	AMG	Female	14572	PASS	G1	-5.9611	4.67036	1.86767	-38.0122	0	0	4.98967	B cells, pro	B_PC	-0.0922995	NA
AMG1_ACTGATGCAAGCGTAG	1027	653	AMG1	Batch1	AMG	Female	10442	PASS	G1	-7.17912	3.41303	10.0211	-27.1303	0	2.3737	3.01917	B cells, pro	B_PC	-0.130365	NA
AMG1_ACTGATGGTAGCTAAA	7687	1769	AMG1	Batch1	AMG	Female	142204	PASS	G1	4.46645	2.83313	3.16797	8.02928	1.58978	0	1.28143	Neutrophils	B_PC	0.24485	Malignant
AMG1_ACTGATGGTAGCTTGT	1788	754	AMG1	Batch1	AMG	Female	14775	PASS	G1	-6.29658	-4.78759	-18.9886	21.4219	0	2.50026	3.54261	B cells	B_PC	-0.249282	NA
AMG1_ACTGATGGTGTAAGTA	11706	2611	AMG1	Batch1	AMG	Female	222230	PASS	G1	7.47794	-0.385125	28.2946	-5.38909	1.66228	0	4.44936	Monocytes	B_PC	0.456229	Malignant
AMG1_ACTGATGTCACGCGGT	2058	802	AMG1	Batch1	AMG	Female	17885	PASS	G1	-6.99695	-5.67465	-9.3704	27.2989	0	0	3.40633	B cells	B_PC	-0.221052	NA
AMG1_ACTGCTCAGTCTTGCA	1306	681	AMG1	Batch1	AMG	Female	12843	PASS	G1	-7.41494	3.95214	14.4083	-29.1991	0	0	2.79202	B cells, pro	B_PC	-0.179489	NA
AMG1_ACTGCTCGTCTTGATG	1803	878	AMG1	Batch1	AMG	Female	16203	PASS	G2M	-6.17526	3.93393	0.379608	-30.9925	0	2.4926	2.4926	B cells	B_PC	-0.235698	NA
AMG1_ACTGCTCTCCAAGCCG	25593	3855	AMG1	Batch1	AMG	Female	344149	PASS	G1	7.71332	-0.329418	30.3024	-2.56685	1.59073	0	4.06796	B cells, pro	B_PC	0.359595	Malignant
AMG1_ACTGCTCTCGTGACAT	13212	2711	AMG1	Batch1	AMG	Female	208376	PASS	G1	8.2211	-0.543157	30.791	-0.870408	1.56537	0	3.16575	B cells	B_PC	0.381261	Malignant
AMG1_ACTGCTCTCTCCCTGA	1842	933	AMG1	Batch1	AMG	Female	16814	PASS	G2M	-6.15741	-0.890242	-7.22354	-0.996217	0	0	1.8608	B cells	B_PC	-0.250523	NA
AMG1_ACTGTCCGTCTCTCGT	16924	2778	AMG1	Batch1	AMG	Female	244373	PASS	G1	7.73423	-0.323689	29.1092	-4.14063	1.93279	0	3.87681	B cells, pro	B_PC	0.400679	Malignant
AMG1_ACTTACTAGCCTATGT	1310	748	AMG1	Batch1	AMG	Female	13226	PASS	S	-7.53382	5.29733	14.0371	-35.0819	0	0	3.66786	B cells, pro	B_PC	-0.0147192	NA
AMG1_ACTTACTAGGCATGGT	1175	715	AMG1	Batch1	AMG	Female	11618	PASS	S	-6.94227	4.29454	7.40893	-34.1143	0	0	3.55656	B cells, pro	B_PC	-0.218603	NA
AMG1_ACTTACTCAAGGCTCC	5919	1936	AMG1	Batch1	AMG	Female	50263	PASS	G2M	2.66057	6.23832	-52.3862	-9.14953	0.989346	0	1.47681	B cells	B_PC	-0.202752	NA
AMG1_ACTTACTCAGGACGTA	1450	774	AMG1	Batch1	AMG	Female	14646	PASS	G1	-6.11778	2.73369	8.50547	-20.2065	0	2.06643	2.69416	B cells	B_PC	-0.174577	NA
AMG1_ACTTACTGTTGACGTT	8373	2554	AMG1	Batch1	AMG	Female	67064	PASS	G2M	1.75169	6.99781	-54.6696	-22.606	0	0.78587	1.52234	B cells, pro	B_PC	-0.234096	NA
AMG1_ACTTGTTAGCTGTTCA	1799	796	AMG1	Batch1	AMG	Female	16039	PASS	S	-5.27966	-4.52684	-29.435	16.6552	0	0	3.53666	B cells	B_PC	-0.148696	NA
AMG1_ACTTGTTTCCACTGGG	1672	772	AMG1	Batch1	AMG	Female	15632	PASS	G1	-5.84013	-5.41227	-24.5669	23.8263	0	0	1.94317	B cells	B_PC	-0.122091	NA
AMG1_ACTTGTTTCGAACTGT	1964	792	AMG1	Batch1	AMG	Female	17306	PASS	S	-5.97171	-5.91263	-27.1896	27.6707	0	0	3.7313	B cells	B_PC	-0.258759	NA
AMG1_ACTTTCAGTCCGAACC	1491	737	AMG1	Batch1	AMG	Female	14114	PASS	G2M	-6.50671	2.8802	4.9271	-22.5695	2.04212	0	3.54196	B cells	B_PC	-0.172531	NA
AMG1_ACTTTCAGTGTTGGGA	1363	718	AMG1	Batch1	AMG	Female	11899	PASS	G1	-6.35309	0.493629	-3.93934	-9.45181	0	2.75197	4.08923	B cells	B_PC	-0.211336	NA
AMG1_AGAATAGAGCAACGGT	3934	1531	AMG1	Batch1	AMG	Female	34280	PASS	G2M	1.20513	8.96744	-60.8705	3.01416	0	0	2.6181	B cells	B_PC	-0.278873	NA
AMG1_AGAATAGCAATGGTCT	1833	913	AMG1	Batch1	AMG	Female	16988	PASS	S	-5.2108	5.26631	-2.07235	-43.0562	0	1.86494	3.51848	B cells, pro	B_PC	-0.209318	NA
AMG1_AGAATAGCACGGTTTA	1130	662	AMG1	Batch1	AMG	Female	11569	PASS	S	-5.26812	3.46513	-4.54935	-30.2776	0	0	2.28743	B cells	B_PC	-0.134603	NA
AMG1_AGAATAGCATCGACGC	1892	915	AMG1	Batch1	AMG	Female	16700	PASS	G1	-7.04283	5.65173	8.48014	-44.1162	0	0	4.50923	B cells	B_PC	-0.256966	NA
AMG1_AGAATAGGTACCGTTA	38060	4850	AMG1	Batch1	AMG	Female	448238	PASS	G2M	7.37157	0.483923	21.1302	4.44348	1.35845	0	3.43246	B cells	B_PC	0.328572	Malignant
AMG1_AGAATAGGTTCGAATC	7943	1759	AMG1	Batch1	AMG	Female	191793	PASS	S	1.6505	0.488423	33.271	-33.9916	1.25788	0	3.86245	B cells, pro	B_PC	0.265335	Normal
AMG1_AGACGTTAGCATCATC	3641	1542	AMG1	Batch1	AMG	Female	32163	PASS	G2M	3.03502	8.31651	-61.916	-4.26831	0	0	3.13428	B cells	B_PC	-0.319776	NA
AMG1_AGACGTTAGTCCGTAT	1634	783	AMG1	Batch1	AMG	Female	15130	PASS	G1	-6.02994	0.634994	-4.80438	-8.50034	0	0	3.45315	B cells	B_PC	-0.237965	NA
AMG1_AGACGTTCAGACGTAG	1760	885	AMG1	Batch1	AMG	Female	14974	PASS	G1	-7.123	4.75253	-7.91221	-34.3602	0	0	3.83847	B cells, pro	B_PC	-0.181256	NA
AMG1_AGACGTTCAGTCAGCC	1731	721	AMG1	Batch1	AMG	Female	14658	PASS	S	-4.84763	-5.77227	-31.3871	20.8641	0	0	1.91354	B cells	B_PC	-0.207931	NA
AMG1_AGAGCGAGTCAACTGT	2128	845	AMG1	Batch1	AMG	Female	17329	PASS	G2M	-4.29475	-3.73571	-29.1947	7.00495	0	0	1.74033	B cells	B_PC	-0.159014	NA
AMG1_AGAGCGATCATAGCAC	5894	2294	AMG1	Batch1	AMG	Female	50439	PASS	G2M	0.993629	8.97561	-58.7452	4.55176	0	0.992007	3.68945	B cells	B_PC	-0.227945	NA
AMG1_AGAGCGATCTTGCCGT	1510	823	AMG1	Batch1	AMG	Female	17213	PASS	G1	-5.13122	4.02364	7.40545	-48.2287	0	0	3.0382	B cells, pro	B_PC	-0.0968368	NA
AMG1_AGAGCTTCACCAGTTA	1811	901	AMG1	Batch1	AMG	Female	16101	PASS	G1	-6.45082	5.65459	2.74385	-41.7517	0	0	4.36062	B cells	B_PC	-0.195906	NA
AMG1_AGAGCTTGTCCCTTGT	1996	978	AMG1	Batch1	AMG	Female	16967	PASS	G1	-5.79848	0.427401	-5.80258	-10.4595	0	1.79343	3.04643	B cells	B_PC	-0.236069	NA
AMG1_AGAGCTTGTTATGTGC	6226	1386	AMG1	Batch1	AMG	Female	86749	PASS	G1	1.60792	-0.432821	32.7271	-32.5459	0	0	1.43802	B cells, pro	B_PC	0.339257	Normal
AMG1_AGAGTGGCAAATACAG	1535	778	AMG1	Batch1	AMG	Female	14550	PASS	S	-7.27661	5.33047	10.1714	-41.5937	0	0	4.52402	B cells, pro	B_PC	-0.149631	NA
AMG1_AGAGTGGGTCTGCAAT	1975	903	AMG1	Batch1	AMG	Female	16876	PASS	G1	-5.61188	-0.492836	-10.9072	-7.21947	0	0	2.40934	B cells	B_PC	-0.185393	NA
AMG1_AGATTGCCAGGTCTCG	1051	657	AMG1	Batch1	AMG	Female	10056	PASS	S	-7.34054	3.7751	9.42055	-24.9027	0	0	3.66507	B cells, pro	B_PC	-0.106706	NA
AMG1_AGCAGCCCAGTAACGG	12526	2847	AMG1	Batch1	AMG	Female	245807	PASS	S	7.92738	-0.409958	30.323	-2.70755	0.586864	0	3.82225	B cells	B_PC	0.409514	Malignant
AMG1_AGCAGCCGTCTCTCGT	1847	737	AMG1	Batch1	AMG	Female	16538	PASS	S	-6.80332	-4.84499	-13.6405	21.6622	0	0	0	B cells	B_PC	-0.172409	NA
AMG1_AGCAGCCGTCTTTCAT	1345	618	AMG1	Batch1	AMG	Female	13065	PASS	S	-5.97585	5.13408	-6.97854	-44.9251	0	0	4.41624	B cells, pro	B_PC	-0.166487	NA
AMG1_AGCAGCCTCGGCGCTA	1483	768	AMG1	Batch1	AMG	Female	14269	PASS	G1	-7.59569	4.40347	13.2232	-29.2827	0	0	4.31981	B cells, pro	B_PC	-0.206489	NA
AMG1_AGCATACAGACAGGCT	1631	719	AMG1	Batch1	AMG	Female	15214	PASS	S	-6.49233	-5.39572	-20.0804	18.2705	0	0	2.58493	B cells	B_PC	-0.253934	NA
AMG1_AGCATACCAGGTGCCT	5786	1670	AMG1	Batch1	AMG	Female	98986	PASS	G1	1.74843	-0.187658	33.611	-31.0853	0	0	2.90598	B cells	B_PC	0.336257	Normal
AMG1_AGCATACCATTCCTCG	1494	789	AMG1	Batch1	AMG	Female	14123	PASS	G1	-7.11484	3.36543	6.39885	-26.4545	0	0	3.32409	B cells	B_PC	-0.239605	NA
AMG1_AGCATACGTATATGGA	1360	781	AMG1	Batch1	AMG	Female	14201	PASS	G1	-6.36655	4.47389	6.18781	-49.3281	0	0	3.41483	B cells, pro	B_PC	-0.115498	NA
AMG1_AGCATACTCGGCGGTT	2099	1070	AMG1	Batch1	AMG	Female	16698	PASS	G2M	2.79209	8.51825	-55.9795	-1.65029	0	1.75166	3.53658	B cells	B_PC	-0.21836	NA
AMG1_AGCATACTCGTACGGC	1970	980	AMG1	Batch1	AMG	Female	18498	PASS	G1	-5.68667	0.466848	-5.24883	-12.0103	0	2.41164	3.44862	B cells	B_PC	-0.136694	NA
AMG1_AGCCTAAAGACACGAC	1387	722	AMG1	Batch1	AMG	Female	13061	PASS	G1	-6.62195	4.37157	7.36256	-35.8028	0	2.73564	4.62436	B cells	B_PC	-0.207525	NA
AMG1_AGCCTAAAGTAGTGCG	1340	755	AMG1	Batch1	AMG	Female	13072	PASS	G1	-6.49085	1.60462	2.07679	-11.1356	0	0	2.13567	B cells	B_PC	-0.174353	NA
AMG1_AGCGGTCGTAAAGTCA	3844	1632	AMG1	Batch1	AMG	Female	31395	PASS	S	1.14516	5.46434	-44.8295	-11.3487	0	1.82502	2.43412	B cells	B_PC	-0.287728	NA
AMG1_AGCGGTCTCATCACCC	4499	1836	AMG1	Batch1	AMG	Female	38816	PASS	G2M	1.33825	9.13533	-62.6719	3.06414	0	1.17022	3.3977	B cells	B_PC	-0.27357	NA
AMG1_AGCGGTCTCTCGGACG	1509	762	AMG1	Batch1	AMG	Female	14118	PASS	G1	-4.41111	4.14672	-12.4926	-25.7832	0	2.03168	4.10499	B cells	B_PC	-0.107903	NA
AMG1_AGCGTATAGATGTGTA	1308	722	AMG1	Batch1	AMG	Female	12628	PASS	G1	-7.49077	4.01987	13.4721	-27.7439	0	3.17537	3.45256	B cells	B_PC	-0.0545258	NA
AMG1_AGCGTATCAAGGACAC	1349	773	AMG1	Batch1	AMG	Female	12647	PASS	G1	-7.65793	4.6464	12.2485	-29.2085	0	0	2.76164	B cells, pro	B_PC	-0.171056	NA
AMG1_AGCGTATTCACATGCA	11485	2554	AMG1	Batch1	AMG	Female	190320	PASS	G1	7.89162	-0.378854	23.5241	4.18898	1.82845	0	4.06845	Stem cells	B_PC	0.348876	Malignant
AMG1_AGCGTCGCACACCGAC	5806	1459	AMG1	Batch1	AMG	Female	69551	PASS	G1	1.70878	-0.131225	32.7244	-31.327	2.06552	0	0	B cells, pro	B_PC	0.580926	Normal
AMG1_AGCGTCGCACAGGCCT	13640	2477	AMG1	Batch1	AMG	Female	181282	PASS	G1	6.63841	-2.81906	35.4706	11.4705	0.902709	0	4.10073	Monocytes	B_PC	0.522754	Malignant
AMG1_AGCGTCGGTGGGTATG	1772	885	AMG1	Batch1	AMG	Female	10002	PASS	G1	-5.60555	5.31666	-5.03284	-42.773	0	0	2.50852	B cells	B_PC	-0.123601	NA
AMG1_AGCTCCTAGGAGTAGA	13807	2593	AMG1	Batch1	AMG	Female	189304	PASS	G1	8.68295	-0.645104	22.8831	3.04123	1.15462	0	3.35069	B cells, pro	B_PC	0.231756	Malignant
AMG1_AGCTCCTGTCAGATAA	1817	881	AMG1	Batch1	AMG	Female	17366	PASS	G2M	-4.11747	-4.28767	-31.2042	8.63469	0	0	0	B cells	B_PC	-0.203194	NA
AMG1_AGCTCTCAGGACCACA	1233	692	AMG1	Batch1	AMG	Female	12117	PASS	G1	-6.28716	3.62448	-0.831423	-23.8193	0	0	3.90524	B cells	B_PC	-0.168388	NA
AMG1_AGCTCTCTCCGTCATC	2272	922	AMG1	Batch1	AMG	Female	19727	PASS	G1	-3.72883	-3.4041	-29.2835	2.12305	0	0	0	B cells	B_PC	-0.174619	NA
AMG1_AGCTCTCTCCTGTACC	8670	2018	AMG1	Batch1	AMG	Female	125509	PASS	G1	8.08486	-0.746334	28.1323	-3.77184	1.19598	0	3.75003	B cells	B_PC	0.368028	Malignant
AMG1_AGCTCTCTCTATCCCG	6418	1557	AMG1	Batch1	AMG	Female	103049	PASS	G1	4.5951	2.8009	3.25783	7.80123	0	0	0.939177	Neutrophils	B_PC	0.21392	Malignant
AMG1_AGCTTGAAGAAGGTGA	1374	746	AMG1	Batch1	AMG	Female	12943	PASS	G1	-7.30888	4.22896	9.44525	-31.4958	0	0	3.40493	B cells	B_PC	-0.205717	NA
AMG1_AGCTTGACACCATGTA	1715	835	AMG1	Batch1	AMG	Female	15956	PASS	G1	-6.25463	-2.13516	-10.7515	2.94594	0	0	1.92146	B cells	B_PC	-0.228512	NA
AMG1_AGGCCACCAGATCCAT	1682	918	AMG1	Batch1	AMG	Female	16011	PASS	G1	-5.33643	3.36849	-3.94883	-24.6325	0	1.93807	4.28143	B cells, pro	B_PC	-0.241918	NA
AMG1_AGGCCACTCCGCGGTA	1996	990	AMG1	Batch1	AMG	Female	17837	PASS	G2M	-5.73389	0.916886	-3.66727	-10.6607	0	0	2.39972	B cells	B_PC	-0.208421	NA
AMG1_AGGCCACTCTATCCCG	1371	727	AMG1	Batch1	AMG	Female	13469	PASS	G1	-7.41631	3.92758	8.01928	-31.1313	0	0	3.95235	B cells, pro	B_PC	-0.235964	NA
AMG1_AGGCCGTAGCAGACTG	2837	1128	AMG1	Batch1	AMG	Female	26556	PASS	S	-4.12627	-3.51183	-31.5611	2.55198	0	0	2.08563	B cells	B_PC	-0.25173	NA
AMG1_AGGCCGTTCGTCCAGG	2812	1233	AMG1	Batch1	AMG	Female	23491	PASS	G2M	-5.32667	0.694336	-5.18694	-12.8493	0	0	4.57489	B cells	B_PC	-0.130202	NA
AMG1_AGGGATGGTCGAAAGC	26151	4487	AMG1	Batch1	AMG	Female	201322	PASS	G2M	0.620414	7.4561	-49.5444	-19.0123	0.323817	0.764157	2.52347	B cells, pro	B_PC	-0.236477	NA
AMG1_AGGGATGTCAACTCTT	1907	794	AMG1	Batch1	AMG	Female	17305	PASS	G1	-4.97382	-4.02118	-26.2298	9.8905	0	1.8316	1.8316	B cells	B_PC	-0.236651	NA
AMG1_AGGGTGAAGCCACTAT	1306	688	AMG1	Batch1	AMG	Female	11927	PASS	G1	-4.25518	3.5568	-12.5817	-25.449	0	0	3.17684	B cells	B_PC	-0.0358456	NA
AMG1_AGGGTGAAGCCAGTTT	1828	864	AMG1	Batch1	AMG	Female	16948	PASS	G1	-5.63328	5.92143	2.5484	-46.5996	0	2.47997	4.84277	B cells	B_PC	-0.26043	NA
AMG1_AGGGTGAGTCGACTAT	1119	608	AMG1	Batch1	AMG	Female	11167	PASS	G1	-5.48017	3.08585	-8.15826	-25.6386	0	0	3.60403	B cells, pro	B_PC	-0.167689	NA
AMG1_AGGGTGATCTGATTCT	1304	619	AMG1	Batch1	AMG	Female	11700	PASS	S	-6.25539	-5.21386	-21.1547	22.0476	0	2.79346	2.15972	B cells	B_PC	-0.162597	NA
AMG1_AGGTCATAGGTAAACT	13637	2628	AMG1	Batch1	AMG	Female	196675	PASS	G1	7.8566	-0.697563	28.4009	-3.64313	1.16312	0	4.43789	B cells	B_PC	0.48849	Malignant
AMG1_AGGTCATAGTGCAAGC	1492	794	AMG1	Batch1	AMG	Female	14120	PASS	G1	-7.15629	4.9585	9.52674	-35.2837	0	0	3.32538	B cells	B_PC	-0.146211	NA
AMG1_AGGTCATCAGTACACT	1521	812	AMG1	Batch1	AMG	Female	14705	PASS	G1	-7.30714	4.55275	9.02289	-30.2357	0	2.0248	3.52262	B cells, pro	B_PC	-0.257062	NA
AMG1_AGGTCATGTATCTGCA	7119	2349	AMG1	Batch1	AMG	Female	54879	PASS	S	-0.447351	7.08089	-47.5179	-24.6033	0	0	1.33747	B cells, pro	B_PC	-0.212646	NA
AMG1_AGGTCATTCCTCAACC	1159	681	AMG1	Batch1	AMG	Female	11342	PASS	G1	-7.37568	4.98116	10.7701	-40.4429	0	0	4.5634	B cells	B_PC	-0.117648	NA
AMG1_AGGTCATTCGCCTGTT	1505	771	AMG1	Batch1	AMG	Female	13758	PASS	G1	-6.15055	4.2076	0.463216	-38.2318	0	0	4.61183	B cells	B_PC	-0.135953	NA
AMG1_AGGTCCGAGGGCTTCC	1470	839	AMG1	Batch1	AMG	Female	14297	PASS	G1	-6.57328	4.48111	5.53313	-36.0291	0	0	2.05447	B cells, pro	B_PC	-0.115752	NA
AMG1_AGGTCCGCAACGCACC	26997	3839	AMG1	Batch1	AMG	Female	358520	PASS	G1	7.7862	-0.273328	29.9663	-2.87987	1.46642	0	3.9173	B cells	B_PC	0.392661	Malignant
AMG1_AGGTCCGGTATTCGTG	1787	690	AMG1	Batch1	AMG	Female	15163	PASS	S	-7.23891	-4.65277	-6.16113	24.5164	0	0	0	B cells	B_PC	-0.277726	NA
AMG1_AGGTCCGGTTCGCTAA	1361	745	AMG1	Batch1	AMG	Female	12811	PASS	G1	-6.80937	4.97227	10.7341	-45.0941	0	0	3.80855	B cells	B_PC	-0.13392	NA
AMG1_AGGTCCGTCCAGTATG	2048	928	AMG1	Batch1	AMG	Female	18418	PASS	G1	-7.11606	5.2213	10.0133	-41.3617	0	0	4.08755	B cells, pro	B_PC	-0.217633	NA
AMG1_AGGTCCGTCGGTGTTA	1117	620	AMG1	Batch1	AMG	Female	10515	PASS	G2M	-6.35526	4.66839	4.60828	-39.5884	0	0	4.15368	B cells, pro	B_PC	-0.0888167	NA
AMG1_AGGTCCGTCTGCCCTA	10424	2280	AMG1	Batch1	AMG	Female	140197	PASS	G1	8.45534	-0.375854	25.1663	-0.310816	1.57636	0	4.20758	B cells	B_PC	0.342648	Malignant
AMG1_AGTAGTCAGTACGATA	4670	1451	AMG1	Batch1	AMG	Female	100445	PASS	S	1.67603	-0.193048	34.4189	-31.2099	1.14465	0	2.00472	B cells, pro	B_PC	0.359572	Normal
AMG1_AGTAGTCAGTCCGTAT	1187	667	AMG1	Batch1	AMG	Female	12228	PASS	G1	-6.09196	3.87744	1.44743	-28.6639	0	0	2.88196	B cells, pro	B_PC	-0.112341	NA
AMG1_AGTAGTCGTTCGTCTC	2078	900	AMG1	Batch1	AMG	Female	17729	PASS	G1	-6.00259	-1.09888	-10.0036	0.196604	0	1.75998	0	B cells	B_PC	-0.262382	NA
AMG1_AGTAGTCTCAGGTAAA	27341	3700	AMG1	Batch1	AMG	Female	401933	PASS	S	7.5934	-0.185519	28.8143	-2.46893	1.68436	0	3.96216	Monocytes	B_PC	0.352481	Malignant
AMG1_AGTCTTTAGCTAACTC	12218	2542	AMG1	Batch1	AMG	Female	223850	PASS	G1	7.36563	0.36529	17.2411	5.14862	1.77678	0	3.20824	B cells, pro	B_PC	0.344887	Malignant
AMG1_AGTCTTTTCGTCTGAA	1522	793	AMG1	Batch1	AMG	Female	14063	PASS	G2M	-6.06017	-1.32514	-9.19451	0.426392	0	0	2.02423	B cells	B_PC	-0.181706	NA
AMG1_AGTCTTTTCTTGACGA	25882	3645	AMG1	Batch1	AMG	Female	464309	PASS	S	7.9666	-0.223533	28.7486	-2.88315	1.40878	0	3.59857	Monocytes	B_PC	0.431739	Malignant
AMG1_AGTCTTTTCTTTAGGG	1272	756	AMG1	Batch1	AMG	Female	12655	PASS	G1	-7.67826	5.31144	13.9473	-36.9089	0	2.18173	3.69655	B cells	B_PC	-0.245143	NA
AMG1_AGTGAGGCACATGTGT	1774	889	AMG1	Batch1	AMG	Female	15878	PASS	G1	-6.41725	3.42498	2.12072	-24.2066	0	1.89266	2.50748	B cells	B_PC	-0.143579	NA
AMG1_AGTGGGAAGCGAGAAA	5523	2097	AMG1	Batch1	AMG	Female	45031	PASS	S	1.36086	6.31505	-50.9516	-23.4308	0	1.0334	2.95001	B cells	B_PC	-0.291129	NA
AMG1_AGTGGGAAGGAGCGTT	1332	644	AMG1	Batch1	AMG	Female	12159	PASS	G1	-6.88982	-6.45866	-15.1686	34.5057	0	0	2.14095	B cells	B_PC	-0.242007	NA
AMG1_AGTGGGACAGATGGCA	5586	1650	AMG1	Batch1	AMG	Female	82284	PASS	G1	4.31262	2.88159	2.94704	7.78309	0	0	3.02975	Neutrophils	B_PC	0.200985	Malignant
AMG1_AGTGGGAGTCAACATC	53978	4785	AMG1	Batch1	AMG	Female	578472	PASS	S	8.8112	-1.53831	28.191	8.03285	0.655603	0	2.8071	Stem cells	B_PC	0.325385	Malignant
AMG1_AGTGTCACAACGATCT	1931	787	AMG1	Batch1	AMG	Female	16761	PASS	G1	-5.15576	-4.72231	-27.3529	13.0308	0	2.42986	3.07799	B cells	B_PC	-0.16558	NA
AMG1_AGTGTCACACAGCGTC	1836	861	AMG1	Batch1	AMG	Female	15347	PASS	G1	-3.84741	-4.43147	-34.8843	6.82983	0	2.47597	2.47597	B cells	B_PC	-0.179298	NA
AMG1_AGTTGGTGTGGGTCAA	12359	3215	AMG1	Batch1	AMG	Female	99924	PASS	G2M	1.47706	7.53997	-52.8609	-16.9931	0	0.592844	3.09274	B cells	B_PC	-0.243372	NA
AMG1_AGTTGGTTCCGCGGTA	1560	725	AMG1	Batch1	AMG	Female	13808	PASS	S	-6.43205	-4.25769	-13.8598	14.5363	0	2.00287	0	B cells	B_PC	-0.211305	NA
AMG1_ATAACGCCAATCTGCA	1233	702	AMG1	Batch1	AMG	Female	12818	PASS	S	-6.71299	1.07664	1.57753	-9.06951	0	0	2.20941	B cells	B_PC	-0.119842	NA
AMG1_ATAACGCCACATTAGC	1636	842	AMG1	Batch1	AMG	Female	15048	PASS	S	-5.92232	4.0769	3.67027	-34.4855	0	0	4.30878	B cells	B_PC	-0.157819	NA
AMG1_ATAACGCGTCTTGCGG	8336	1980	AMG1	Batch1	AMG	Female	102524	PASS	G1	5.44517	2.52741	4.4945	7.24792	1.94564	0	0	Neutrophils	B_PC	0.582328	Normal
AMG1_ATAACGCGTGGTCTCG	1196	694	AMG1	Batch1	AMG	Female	11598	PASS	G1	-6.73842	4.53849	6.84614	-35.1026	0	2.23657	3.9351	B cells	B_PC	-0.120463	NA
AMG1_ATAACGCTCCCAAGTA	6467	2205	AMG1	Batch1	AMG	Female	51851	PASS	S	1.51686	5.85332	-48.9178	-11.4215	0	0	2.97327	B cells	B_PC	-0.238041	NA
AMG1_ATAACGCTCCTAGGGC	4741	1751	AMG1	Batch1	AMG	Female	40184	PASS	S	-2.1229	8.37929	-37.2615	-32.2511	0	1.65221	2.88335	B cells, pro	B_PC	-0.242844	NA
AMG1_ATAACGCTCCTAGTGA	1877	804	AMG1	Batch1	AMG	Female	17068	PASS	G1	-5.0622	-3.73746	-25.9371	8.05659	1.84493	0	2.83221	B cells	B_PC	-0.145916	NA
AMG1_ATAACGCTCGGAAACG	31044	3960	AMG1	Batch1	AMG	Female	377399	PASS	G2M	5.3509	1.19025	-0.506816	56.1751	0.959587	0	3.04317	Stem cells	B_PC	0.238698	Malignant
AMG1_ATAAGAGAGAAGGTGA	1173	627	AMG1	Batch1	AMG	Female	11210	PASS	S	-7.16003	5.65755	10.1335	-40.6747	0	0	3.27999	B cells, pro	B_PC	-0.186622	NA
AMG1_ATAAGAGGTTCGGGCT	3720	1364	AMG1	Batch1	AMG	Female	34943	PASS	G1	-5.19246	1.04318	-9.11914	-16.6817	0	1.30513	3.78443	B cells	B_PC	0.0374885	NA
AMG1_ATCACGAAGGGAGTAA	5464	1722	AMG1	Batch1	AMG	Female	91737	PASS	G1	2.22412	0.328035	35.0302	-28.2776	2.11874	0	2.11874	B cells	B_PC	0.599374	Normal
AMG1_ATCACGAGTCTCACCT	2200	935	AMG1	Batch1	AMG	Female	20041	PASS	G1	-4.10671	-4.57942	-31.0456	9.32913	0	1.71298	3.16663	B cells	B_PC	-0.184399	NA
AMG1_ATCACGAGTTTGTTTC	2294	1055	AMG1	Batch1	AMG	Female	20013	PASS	S	-4.44964	-0.198207	-14.3	-11.398	0	0	2.91435	B cells	B_PC	-0.29708	NA
AMG1_ATCATCTAGGATCGCA	2093	883	AMG1	Batch1	AMG	Female	18312	PASS	G1	-5.40555	-1.66131	-16.9835	-2.45361	0	0	4.21788	B cells	B_PC	-0.291664	NA
AMG1_ATCATCTGTGCACCAC	14168	2538	AMG1	Batch1	AMG	Female	185154	PASS	G1	7.80612	-1.03631	26.6505	-6.93605	1.51052	0	3.03317	B cells, pro	B_PC	0.483012	Malignant
AMG1_ATCATCTGTGTAAGTA	1849	836	AMG1	Batch1	AMG	Female	17325	PASS	S	-5.74787	-3.19313	-15.2211	6.17846	0	0	0	B cells	B_PC	-0.195359	NA
AMG1_ATCATCTTCAACGCTA	3725	1234	AMG1	Batch1	AMG	Female	84142	PASS	G1	1.46871	0.0324817	34.4664	-32.3539	1.30415	0	1.30415	B cells, pro	B_PC	0.371363	Normal
AMG1_ATCATGGAGCGCCTTG	1773	904	AMG1	Batch1	AMG	Female	15637	PASS	G2M	-5.4214	0.546625	-4.45633	-11.714	0	0	2.508	B cells	B_PC	-0.185819	NA
AMG1_ATCATGGTCTGCTGTC	1929	970	AMG1	Batch1	AMG	Female	17461	PASS	S	-5.32105	3.96671	-4.44589	-20.1597	0	0	4.69925	B cells	B_PC	-0.168528	NA
AMG1_ATCATGGTCTTAGCCC	1519	807	AMG1	Batch1	AMG	Female	13696	PASS	S	-6.49882	4.88353	16.5397	-36.3892	0	0	4.4611	B cells	B_PC	-0.17213	NA
AMG1_ATCCACCAGGGCACTA	1706	880	AMG1	Batch1	AMG	Female	16043	PASS	G1	-7.79835	4.95584	13.7948	-36.7157	0	0	4.72181	B cells, pro	B_PC	-0.179746	NA
AMG1_ATCCACCCAGGCTCAC	20592	4034	AMG1	Batch1	AMG	Female	161914	PASS	S	0.128011	7.23055	-46.5386	-20.1765	0	0.898891	2.68085	B cells	B_PC	-0.22388	NA
AMG1_ATCCACCTCTCTGAGA	21432	3501	AMG1	Batch1	AMG	Female	295599	PASS	G2M	5.43982	0.794018	-1.13499	55.5208	1.20386	0	3.98388	Stem cells	B_PC	0.319998	Malignant
AMG1_ATCCGAAAGACTACAA	17295	3678	AMG1	Batch1	AMG	Female	136709	PASS	G2M	2.38702	7.16281	-58.2812	-9.0052	0	0.768442	1.61888	B cells	B_PC	-0.243767	NA
AMG1_ATCCGAACAATCTGCA	1101	522	AMG1	Batch1	AMG	Female	11127	PASS	G1	-6.21088	-6.95944	-21.6365	35.1187	0	0	0	B cells	B_PC	-0.199434	NA
AMG1_ATCCGAACAGCGTAAG	4496	1406	AMG1	Batch1	AMG	Female	69505	PASS	S	1.64079	0.202178	33.6726	-35.3948	0	0	4.39533	B cells, pro	B_PC	0.222197	Normal
AMG1_ATCCGAATCAGGTTCA	19067	3590	AMG1	Batch1	AMG	Female	298386	PASS	S	7.26362	0.436659	30.7995	-5.47269	1.64784	0.421644	3.37831	B cells	B_PC	0.340319	Malignant
AMG1_ATCCGAATCCCGGATG	1378	730	AMG1	Batch1	AMG	Female	12845	PASS	G1	-6.75887	4.47682	7.65214	-32.4673	0	0	4.98455	B cells, pro	B_PC	-0.184042	NA
AMG1_ATCCGAATCTAGCACA	19798	2982	AMG1	Batch1	AMG	Female	318049	PASS	G1	7.73726	-0.820244	20.0168	10.2306	0.922394	0.40886	3.90177	B cells	B_PC	0.375143	Malignant
AMG1_ATCTACTCAGACAAGC	1604	827	AMG1	Batch1	AMG	Female	15628	PASS	S	-6.97884	5.95518	11.7595	-41.3692	1.97885	0	4.48053	B cells, pro	B_PC	-0.112785	NA
AMG1_ATCTACTTCAGAGGTG	1632	725	AMG1	Batch1	AMG	Female	14439	PASS	G2M	-4.92503	-4.71694	-27.8252	12.8581	0	1.96395	0	B cells	B_PC	-0.114653	NA
AMG1_ATCTACTTCATAACCG	1422	756	AMG1	Batch1	AMG	Female	13645	PASS	S	-5.99547	4.18635	-0.430306	-32.3493	0	0	3.37175	B cells, pro	B_PC	-0.188806	NA
AMG1_ATCTACTTCTCTGCTG	5856	2092	AMG1	Batch1	AMG	Female	48758	PASS	G2M	3.2096	7.69622	-61.7783	-5.38645	0.996081	0	1.48508	B cells	B_PC	-0.182569	NA
AMG1_ATCTGCCCATTCTTAC	1795	910	AMG1	Batch1	AMG	Female	17736	PASS	G1	-7.14113	5.49114	10.0784	-38.0281	0	1.88267	4.61787	B cells, pro	B_PC	-0.289887	NA
AMG1_ATCTGCCTCAATCTCT	1885	941	AMG1	Batch1	AMG	Female	18046	PASS	G1	-7.61615	5.67255	14.1404	-38.729	0	0	4.3892	B cells, pro	B_PC	-0.152643	NA
AMG1_ATGAGGGAGAGGACGG	17393	3244	AMG1	Batch1	AMG	Female	215948	PASS	G2M	6.40324	1.21062	-3.73444	56.7731	1.19385	0	4.04908	B cells, pro	B_PC	0.302154	Malignant
AMG1_ATGAGGGAGCTGCCCA	4296	1652	AMG1	Batch1	AMG	Female	34269	PASS	S	1.03228	5.45981	-45.5722	-11.6145	0	0	4.29265	B cells	B_PC	-0.242307	NA
AMG1_ATGAGGGAGTTTCCTT	12623	2617	AMG1	Batch1	AMG	Female	141941	PASS	G1	7.74023	-0.87464	19.0215	5.28464	1.21687	0	4.18906	B cells, pro	B_PC	0.299177	Malignant
AMG1_ATGAGGGCAGTACACT	4131	1585	AMG1	Batch1	AMG	Female	33010	PASS	S	-0.428771	5.65074	-39.674	-15.5769	0	1.22985	2.88731	B cells	B_PC	-0.265224	NA
AMG1_ATGAGGGCATACGCCG	1763	855	AMG1	Batch1	AMG	Female	15541	PASS	G1	-5.58699	5.36271	-5.44068	-39.9916	0	0	2.89129	B cells	B_PC	-0.0885436	NA
AMG1_ATGAGGGGTAAGTGTA	1803	973	AMG1	Batch1	AMG	Female	16366	PASS	G2M	-4.67865	0.191289	-13.7062	-11.8684	0	0	2.87011	B cells	B_PC	-0.218249	NA
AMG1_ATGCGATCAGTAAGAT	1516	785	AMG1	Batch1	AMG	Female	14346	PASS	S	-5.16106	3.79465	-7.53177	-29.6946	0	0	3.98472	B cells	B_PC	-0.0758403	NA
AMG1_ATGGGAGTCATCGCTC	1139	677	AMG1	Batch1	AMG	Female	11477	PASS	S	-6.79736	4.9071	8.85784	-33.1344	0	2.2803	3.58681	B cells, pro	B_PC	-0.144982	NA
AMG1_ATGGGAGTCGCTTAGA	4322	1693	AMG1	Batch1	AMG	Female	35031	PASS	G2M	3.09151	7.07772	-55.1884	-5.7959	0	0	4.18639	B cells	B_PC	-0.263969	NA
AMG1_ATGTGTGAGAGCAATT	1333	738	AMG1	Batch1	AMG	Female	12285	PASS	G1	-6.51213	4.11995	4.42193	-33.895	0	0	3.43423	B cells	B_PC	-0.250328	NA
AMG1_ATGTGTGAGGACATTA	2627	1150	AMG1	Batch1	AMG	Female	21569	PASS	G1	-5.2841	-1.20834	-13.6466	-1.40544	0	2.1533	1.56999	B cells	B_PC	-0.295571	NA
AMG1_ATGTGTGGTTAAGACA	2095	1039	AMG1	Batch1	AMG	Female	17857	PASS	S	-5.28689	3.22867	-4.97169	-19.3392	0	0	3.38911	B cells	B_PC	-0.277153	NA
AMG1_ATGTGTGGTTATGCGT	2389	1035	AMG1	Batch1	AMG	Female	19608	PASS	G1	-4.88063	-2.36005	-19.542	-4.54968	0	0	0	B cells	B_PC	-0.217464	NA
AMG1_ATGTGTGGTTTGTTGG	1689	903	AMG1	Batch1	AMG	Female	15243	PASS	G1	-7.77811	5.42401	16.3037	-35.2562	0	2.55267	3.7482	B cells	B_PC	-0.0843699	NA
AMG1_ATGTGTGTCGTGACAT	3408	1539	AMG1	Batch1	AMG	Female	28154	PASS	G2M	3.23078	6.98168	-54.5649	-6.15485	1.36973	1.36973	3.80698	B cells	B_PC	-0.235364	NA
AMG1_ATTACTCCACCAACCG	19505	3015	AMG1	Batch1	AMG	Female	254065	PASS	G1	7.84082	-0.598627	28.46	-3.58395	0.931403	0	4.17571	Monocytes	B_PC	0.378084	Malignant
AMG1_ATTATCCCATTTGCTT	1153	677	AMG1	Batch1	AMG	Female	11309	PASS	S	-3.25167	8.63921	-32.4273	-33.3423	0	2.26934	4.734	B cells, pro	B_PC	-0.135438	NA
AMG1_ATTATCCGTCCTCTTG	2073	1000	AMG1	Batch1	AMG	Female	19952	PASS	S	-5.49129	3.01609	-3.40998	-19.0979	0	0	4.41892	B cells	B_PC	-0.146659	NA
AMG1_ATTCTACAGATCCCGC	3889	1596	AMG1	Batch1	AMG	Female	32476	PASS	G2M	3.29163	7.56697	-56.7443	-5.90901	0	0	4.32505	B cells	B_PC	-0.185616	NA
AMG1_ATTCTACCACGGATAG	1737	898	AMG1	Batch1	AMG	Female	15383	PASS	G1	-5.92939	5.59809	-9.30169	-38.0463	0	0	2.90532	B cells, pro	B_PC	-0.191081	NA
AMG1_ATTCTACCATGTTCCC	1977	958	AMG1	Batch1	AMG	Female	18017	PASS	G1	-6.8284	4.96935	-4.32043	-36.6649	1.80141	1.80141	4.27408	B cells	B_PC	-0.26637	NA
AMG1_ATTCTACTCAACCAAC	7025	2432	AMG1	Batch1	AMG	Female	58813	PASS	G2M	1.93082	6.4634	-52.3648	-23.5147	0	0	3.33386	B cells	B_PC	-0.322617	NA
AMG1_ATTCTACTCTACCTGC	4615	1878	AMG1	Batch1	AMG	Female	38771	PASS	S	2.32671	6.01876	-52.9	-10.227	1.15274	0	3.21227	B cells	B_PC	-0.22202	NA
AMG1_ATTGGACGTCTAGTCA	1615	815	AMG1	Batch1	AMG	Female	14607	PASS	G1	-5.8774	5.01432	-10.406	-35.9074	0	0	4.40055	B cells, pro	B_PC	-0.194708	NA
AMG1_ATTGGACGTGTTAAGA	11759	2347	AMG1	Batch1	AMG	Female	230276	PASS	S	5.14074	-1.87857	43.3713	-8.11912	0.993557	0	3.79259	B cells, pro	B_PC	0.39805	Malignant
AMG1_ATTGGACTCGAATGCT	5430	1498	AMG1	Batch1	AMG	Female	133536	PASS	G1	1.45817	0.147649	30.7651	-33.3201	0	0	1.87562	B cells	B_PC	0.222718	Normal
AMG1_ATTGGACTCGTCCAGG	2262	1075	AMG1	Batch1	AMG	Female	20609	PASS	G1	-5.7503	4.82466	-3.35922	-20.6473	0	0	4.49331	B cells	B_PC	-0.282394	NA
AMG1_ATTGGTGAGAGTACCG	1459	725	AMG1	Batch1	AMG	Female	13106	PASS	G1	-5.29279	3.57857	-6.24571	-27.7048	0	0	3.56303	B cells, pro	B_PC	-0.177801	NA
AMG1_ATTGGTGAGTGACATA	1739	911	AMG1	Batch1	AMG	Female	16470	PASS	G1	-6.03744	4.83151	4.68516	-37.0669	0	0	0	B cells, pro	B_PC	-0.0784429	NA
AMG1_ATTGGTGCAGATTGCT	1972	939	AMG1	Batch1	AMG	Female	16821	PASS	G1	-6.2208	6.32414	6.31927	-43.4863	0	0	3.59723	B cells	B_PC	-0.136343	NA
AMG1_ATTGGTGGTAAAGTCA	6187	2087	AMG1	Batch1	AMG	Female	48182	PASS	G2M	3.19613	6.89159	-55.7059	-8.63529	0	1.44281	4.05301	B cells	B_PC	-0.240528	NA
AMG1_ATTTCTGCAGCGTCCA	1995	861	AMG1	Batch1	AMG	Female	17946	PASS	G1	-5.1561	-4.79677	-28.419	17.2575	0	0	3.2605	B cells	B_PC	-0.190451	NA
AMG1_CAACCAAGTACCAGTT	2034	801	AMG1	Batch1	AMG	Female	17585	PASS	S	-5.0085	-6.22385	-29.7665	25.6592	0	1.77773	0	B cells	B_PC	-0.192299	NA
AMG1_CAACCAAGTATTCTCT	1437	708	AMG1	Batch1	AMG	Female	12829	PASS	S	-6.40228	4.25999	7.23426	-32.5565	0	0	4.03727	B cells, pro	B_PC	-0.195825	NA
AMG1_CAACCAAGTCAACATC	1828	813	AMG1	Batch1	AMG	Female	16740	PASS	S	-4.7606	-5.28839	-30.368	14.6306	0	0	2.47997	B cells	B_PC	-0.122578	NA
AMG1_CAACCTCAGAGGTAGA	4163	1172	AMG1	Batch1	AMG	Female	70703	PASS	G1	1.17088	-0.0259273	31.0085	-34.8136	0	0	1.2244	B cells, pro	B_PC	0.327991	Normal
AMG1_CAACCTCCATTCCTCG	1431	737	AMG1	Batch1	AMG	Female	14729	PASS	S	-5.89529	3.1275	-0.285215	-25.631	0	0	2.70646	B cells	B_PC	-0.143599	NA
AMG1_CAACCTCGTAGAAGGA	16903	2710	AMG1	Batch1	AMG	Female	214397	PASS	S	6.78297	2.10076	9.10387	6.65308	1.21386	0	3.64471	Neutrophils	B_PC	0.318096	Malignant
AMG1_CAACCTCGTTCTGAAC	1136	582	AMG1	Batch1	AMG	Female	10236	PASS	G2M	-6.26805	-5.89993	-30.0047	32.1068	0	0	0	B cells	B_PC	-0.20761	NA
AMG1_CAACCTCTCTGTGCAA	1663	848	AMG1	Batch1	AMG	Female	16029	PASS	G1	-6.29332	1.96094	9.09197	-18.5348	0	1.9478	3.61306	B cells	B_PC	-0.170112	NA
AMG1_CAACTAGAGTGGTCCC	4040	1212	AMG1	Batch1	AMG	Female	92853	PASS	G1	1.21748	0.314961	30.7349	-34.6143	1.24567	0	1.78347	B cells, pro	B_PC	0.256441	Normal
AMG1_CAACTAGGTAGGAGTC	1941	764	AMG1	Batch1	AMG	Female	16443	PASS	G1	-4.85103	-6.09734	-32.1462	24.3058	0	0	1.81677	B cells	B_PC	-0.157714	NA
AMG1_CAAGAAAAGCTACCTA	6360	2069	AMG1	Batch1	AMG	Female	53041	PASS	G2M	2.93507	7.9197	-57.9122	-4.08388	0	0	3.3225	B cells	B_PC	-0.242042	NA
AMG1_CAAGAAAAGTTGAGTA	1895	748	AMG1	Batch1	AMG	Female	16148	PASS	G1	-5.25645	-5.59252	-27.3055	18.612	0	2.44704	2.44704	B cells	B_PC	-0.13885	NA
AMG1_CAAGAAAGTTCCGTCT	5180	2062	AMG1	Batch1	AMG	Female	44603	PASS	S	0.912122	6.5715	-50.09	-24.2549	0	0	2.16585	B cells, pro	B_PC	-0.25283	NA
AMG1_CAAGAAATCACCACCT	1661	813	AMG1	Batch1	AMG	Female	15916	PASS	G1	-5.99018	6.09871	5.60763	-45.7685	1.94883	0	4.20805	B cells, pro	B_PC	-0.0672214	NA
AMG1_CAAGATCAGGACAGCT	1938	826	AMG1	Batch1	AMG	Female	16633	PASS	G1	-5.39875	-6.4775	-27.9695	25.9528	0	2.42656	0	B cells	B_PC	-0.207803	NA
AMG1_CAAGATCCAATGAAAC	1535	805	AMG1	Batch1	AMG	Female	15006	PASS	G1	-4.86466	5.08994	-4.81975	-45.9702	0	2.01686	3.29801	B cells	B_PC	-0.207009	NA
AMG1_CAAGATCCAGCTGCAC	1406	771	AMG1	Batch1	AMG	Female	13341	PASS	S	-7.73466	5.41479	15.4682	-33.5365	0	0	3.77676	B cells, pro	B_PC	-0.154137	NA
AMG1_CAAGATCCATGAGCGA	7996	1937	AMG1	Batch1	AMG	Female	140024	PASS	G1	7.27574	0.0663079	15.9757	7.7438	0	0	2.50599	Monocytes	B_PC	0.458338	Malignant
AMG1_CAAGATCGTGACAAAT	2023	1049	AMG1	Batch1	AMG	Female	19006	PASS	G1	-2.54363	8.86559	-34.7489	-35.2012	0	0	4.09963	B cells, pro	B_PC	-0.215874	NA
AMG1_CAAGATCTCATGTAGC	3416	1236	AMG1	Batch1	AMG	Female	28996	PASS	G1	-3.54691	-3.31346	-34.0185	3.09781	0	1.92495	1.36798	B cells	B_PC	-0.220465	NA
AMG1_CAAGGCCCACTAGTAC	1411	756	AMG1	Batch1	AMG	Female	13878	PASS	G1	-7.17958	4.79665	7.65218	-36.129	0	2.09028	4.17107	B cells	B_PC	-0.17306	NA
AMG1_CAAGGCCGTCCGAAGA	18973	3191	AMG1	Batch1	AMG	Female	313213	PASS	G1	8.12763	-0.630994	23.7246	5.1945	1.2907	0	3.67569	Monocytes	B_PC	0.363412	Malignant
AMG1_CAAGTTGAGGTAAACT	9315	2721	AMG1	Batch1	AMG	Female	74609	PASS	G2M	1.86586	7.15912	-54.7492	-22.3044	0	0	2.90013	B cells	B_PC	-0.296456	NA
AMG1_CAAGTTGCACATCTTT	12841	2573	AMG1	Batch1	AMG	Female	200235	PASS	S	6.65709	-0.761442	32.0225	-5.90913	1.73564	0	0.939035	B cells, pro	B_PC	0.489299	Malignant
AMG1_CAAGTTGCACTTGGAT	1774	731	AMG1	Batch1	AMG	Female	16351	PASS	G1	-6.55042	-6.02583	-17.8405	25.0302	0	0	1.89266	B cells	B_PC	-0.162333	NA
AMG1_CAAGTTGGTACCGAGA	1592	703	AMG1	Batch1	AMG	Female	14626	PASS	G1	-5.12082	-4.35545	-27.0433	11.5847	0	0	3.47838	B cells	B_PC	-0.19962	NA
AMG1_CAAGTTGTCAACACAC	1160	688	AMG1	Batch1	AMG	Female	11320	PASS	G1	-6.98999	3.76385	5.10374	-26.4027	0	0	3.56905	B cells, pro	B_PC	-0.00114173	NA
AMG1_CAAGTTGTCATTTGGG	1760	924	AMG1	Batch1	AMG	Female	16721	PASS	S	-5.37595	-0.738705	-11.0921	-2.73524	0	2.51476	3.3813	B cells	B_PC	-0.0974877	NA
AMG1_CACAAACAGTAGTGCG	1897	1002	AMG1	Batch1	AMG	Female	19134	PASS	G1	-6.83475	5.99116	8.84243	-46.0516	0	0	4.96515	B cells	B_PC	-0.124323	NA
AMG1_CACAAACCAAGCCTAT	1633	858	AMG1	Batch1	AMG	Female	15621	PASS	G1	-5.49942	0.390261	-6.94331	-10.9	0	1.96343	3.91181	B cells	B_PC	-0.219995	NA
AMG1_CACAAACCATGCATGT	1710	898	AMG1	Batch1	AMG	Female	17036	PASS	S	-6.27511	1.90761	1.10855	-13.9984	0	0	3.98214	B cells	B_PC	-0.161663	NA
AMG1_CACACAAAGAACTGTA	1974	796	AMG1	Batch1	AMG	Female	18863	PASS	G1	-5.81166	-3.12824	-14.3081	6.89385	0	1.80268	0	B cells	B_PC	-0.234955	NA
AMG1_CACACAAAGAAGCCCA	2263	990	AMG1	Batch1	AMG	Female	20815	PASS	G1	-5.61705	1.56624	-4.89503	-15.0088	0	0	3.59323	B cells	B_PC	-0.168203	NA
AMG1_CACACAAAGCCACGCT	4461	1428	AMG1	Batch1	AMG	Female	45248	PASS	S	2.02582	-0.128015	32.3985	-29.5651	0	0	2.8149	B cells, pro	B_PC	0.536299	Normal
AMG1_CACACAACAAACAACA	1695	842	AMG1	Batch1	AMG	Female	16764	PASS	S	-7.26369	3.79271	6.71343	-26.9021	0	1.93148	3.87531	B cells	B_PC	-0.175244	NA
AMG1_CACACCTAGTGAATTG	4567	1876	AMG1	Batch1	AMG	Female	37969	PASS	G2M	3.24233	7.87583	-57.0776	-5.97101	1.1599	0	3.75192	B cells	B_PC	-0.19753	NA
AMG1_CACACCTCATATACCG	1966	797	AMG1	Batch1	AMG	Female	17093	PASS	S	-4.81702	-4.86404	-29.2847	17.7194	0	1.80607	2.78867	B cells	B_PC	-0.222709	NA
AMG1_CACACTCGTCGCTTTC	1448	801	AMG1	Batch1	AMG	Female	14387	PASS	G1	-5.71093	3.77248	2.98862	-32.0789	0	0	3.57039	B cells	B_PC	-0.187794	NA
AMG1_CACACTCGTTGTACAC	1403	649	AMG1	Batch1	AMG	Female	12849	PASS	G1	-6.91344	-5.54082	-13.5818	25.0574	0	0	0	B cells	B_PC	-0.219211	NA
AMG1_CACAGGCAGACTAGGC	1447	734	AMG1	Batch1	AMG	Female	13889	PASS	G1	-6.79319	3.13485	8.05264	-23.6816	0	0	2.06824	B cells	B_PC	-0.151121	NA
AMG1_CACAGGCCACCCAGTG	2077	1012	AMG1	Batch1	AMG	Female	18443	PASS	S	-6.07664	4.09113	-2.85062	-21.2405	0	1.76038	4.47351	B cells	B_PC	-0.213403	NA
AMG1_CACAGGCTCTCGAGTA	1704	852	AMG1	Batch1	AMG	Female	15066	PASS	G1	-5.53184	4.31135	-3.16671	-31.152	0	1.92695	4.72297	B cells, pro	B_PC	-0.250281	NA
AMG1_CACAGTAAGGTGATAT	26740	3829	AMG1	Batch1	AMG	Female	400254	PASS	G1	8.01185	-0.401883	30.2177	-2.32923	1.76843	0	3.69553	B cells, pro	B_PC	0.422859	Malignant
AMG1_CACATAGCACACATGT	1592	718	AMG1	Batch1	AMG	Female	14430	PASS	S	-6.26682	-5.39576	-24.406	22.6714	0	0	0	B cells	B_PC	-0.264647	NA
AMG1_CACATAGCACATCCAA	17412	3728	AMG1	Batch1	AMG	Female	142535	PASS	S	0.933995	6.70356	-49.3766	-16.2223	0	0	3.10233	B cells	B_PC	-0.249314	NA
AMG1_CACATAGTCCAGTATG	1575	672	AMG1	Batch1	AMG	Female	14376	PASS	G2M	-5.96186	-3.79405	-15.5275	11.2031	0	0	0	B cells	B_PC	-0.140123	NA
AMG1_CACATTTAGACGACGT	18023	3668	AMG1	Batch1	AMG	Female	258335	PASS	G1	7.18301	-0.396936	30.8206	-3.82957	0.980031	0	3.99388	B cells	B_PC	0.538377	Malignant
AMG1_CACATTTAGTACCGGA	5694	1955	AMG1	Batch1	AMG	Female	49948	PASS	S	-3.99471	-0.936101	-18.626	-9.6821	0	0	2.71137	B cells	B_PC	-0.256744	NA
AMG1_CACATTTCAAAGTCAA	2115	830	AMG1	Batch1	AMG	Female	18643	PASS	G1	-6.11392	-5.47954	-23.4023	23.9634	0	0	2.3472	B cells	B_PC	-0.183604	NA
AMG1_CACATTTGTTCAGCGC	1434	784	AMG1	Batch1	AMG	Female	13501	PASS	G1	-7.04036	5.37516	10.014	-37.4302	0	2.07612	2.70451	B cells	B_PC	-0.149241	NA
AMG1_CACCACTAGGCCCGTT	14230	2642	AMG1	Batch1	AMG	Female	180731	PASS	G1	8.1039	-0.482204	23.658	4.2187	1.89039	0.532239	4.03453	B cells, pro	B_PC	0.355992	Malignant
AMG1_CACCAGGGTCGCGTGT	1635	776	AMG1	Batch1	AMG	Female	14287	PASS	G1	-7.33755	5.68212	9.30032	-42.8778	0	1.96237	4.02617	B cells, pro	B_PC	-0.232857	NA
AMG1_CACCAGGTCGAGAGCA	5818	2150	AMG1	Batch1	AMG	Female	48304	PASS	G2M	2.83088	8.70772	-63.8852	-2.44508	0	0	4.36114	B cells	B_PC	-0.183085	NA
AMG1_CACCTTGAGATTACCC	18522	3361	AMG1	Batch1	AMG	Female	354977	PASS	G1	7.18895	-0.262498	31.0176	-5.48618	1.15044	0.431717	4.04567	B cells	B_PC	0.489558	Malignant
AMG1_CACCTTGAGGAATTAC	1578	915	AMG1	Batch1	AMG	Female	15202	PASS	G1	-2.93594	8.84998	-34.5392	-37.4094	0	0	4.06103	B cells	B_PC	-0.220185	NA
AMG1_CACCTTGCAGACGCAA	1026	591	AMG1	Batch1	AMG	Female	9854	PASS	G1	-6.46299	1.60669	3.31968	-15.47	0	2.37459	0	B cells	B_PC	-0.236464	NA
AMG1_CACCTTGGTGACAAAT	1987	939	AMG1	Batch1	AMG	Female	14529	PASS	G2M	-2.87637	7.7978	-16.6501	-47.1032	0	0	4.26911	B cells, pro	B_PC	-0.150294	NA
AMG1_CACCTTGGTGACTACT	3411	1354	AMG1	Batch1	AMG	Female	29110	PASS	G1	-4.30911	4.51129	-12.3216	-28.515	0	0	4.08822	B cells	B_PC	-0.174999	NA
AMG1_CACCTTGGTTGCTCCT	2056	961	AMG1	Batch1	AMG	Female	18109	PASS	G1	-5.92401	5.62986	-5.53099	-35.5436	0	1.7688	3.40727	B cells, pro	B_PC	-0.0984933	NA
AMG1_CACCTTGTCAGCATGT	19272	3245	AMG1	Batch1	AMG	Female	286422	PASS	S	7.26366	-0.374533	28.2605	-5.30992	1.41423	0	3.97795	B cells, pro	B_PC	0.417944	Malignant
AMG1_CACCTTGTCCGCGCAA	1605	630	AMG1	Batch1	AMG	Female	14071	PASS	S	-7.38081	-5.0684	-8.08688	19.9961	0	1.97831	0	B cells	B_PC	-0.107853	NA
AMG1_CACTCCAAGTCAAGGC	2027	940	AMG1	Batch1	AMG	Female	18936	PASS	G1	-6.16728	5.64939	-1.61916	-38.5321	0	0	4.4976	B cells, pro	B_PC	-0.214417	NA
AMG1_CACTCCAGTGCAGTAG	13357	2463	AMG1	Batch1	AMG	Female	195883	PASS	G1	7.97208	-0.598201	28.4261	-3.7173	0.558856	0	3.68715	Stem cells	B_PC	0.428422	Malignant
AMG1_CACTCCATCGAGAACG	5053	1357	AMG1	Batch1	AMG	Female	83968	PASS	S	1.37671	0.533374	35.3118	-33.25	1.0916	0	2.18786	B cells, pro	B_PC	0.396227	Normal
AMG1_CAGAATCAGAGCTTCT	1918	870	AMG1	Batch1	AMG	Female	17754	PASS	G1	-7.11882	5.51918	12.533	-39.0545	0	1.82677	4.91675	B cells	B_PC	-0.19095	NA
AMG1_CAGAATCCACTGTGTA	2973	1398	AMG1	Batch1	AMG	Female	24809	PASS	G2M	2.48193	4.79204	3.18069	19.02	0	2.04475	3.80057	B cells, pro	B_PC	-0.195159	Malignant
AMG1_CAGAATCTCGATCCCT	1740	954	AMG1	Batch1	AMG	Female	17319	PASS	G1	-5.53523	0.63172	-6.51919	-10.0738	0	1.90912	3.17757	B cells	B_PC	-0.234015	NA
AMG1_CAGATCAAGGGTTCCC	8361	1963	AMG1	Batch1	AMG	Female	163778	PASS	G1	2.55608	-0.455262	36.7761	-25.8878	0	0	3.93639	B cells	B_PC	0.591811	Normal
AMG1_CAGATCACAAGAGTCG	2509	883	AMG1	Batch1	AMG	Female	21708	PASS	S	-4.58563	-3.99253	-33.7004	10.0143	0	1.60656	0	B cells	B_PC	-0.202087	NA
AMG1_CAGATCACAGACGCCT	1591	767	AMG1	Batch1	AMG	Female	15263	PASS	G1	-6.30369	-0.599065	-6.77084	-1.52342	0	0	2.60791	B cells	B_PC	-0.274076	NA
AMG1_CAGATCACAGGCTCAC	1653	854	AMG1	Batch1	AMG	Female	16660	PASS	G1	-5.89494	0.870802	-3.5775	-10.8913	0	1.95297	3.89989	B cells	B_PC	-0.143453	NA
AMG1_CAGATCAGTCGTTGTA	3523	1287	AMG1	Batch1	AMG	Female	32889	PASS	S	-4.99536	-2.86513	-23.148	1.64046	0	1.34508	2.51398	B cells	B_PC	-0.316153	NA
AMG1_CAGATCAGTCTCTCGT	39374	4621	AMG1	Batch1	AMG	Female	427314	PASS	S	6.53982	0.0625834	9.85546	56.0405	1.84585	0	3.25384	Stem cells	B_PC	0.316716	Malignant
AMG1_CAGCAGCCATATGAGA	1584	818	AMG1	Batch1	AMG	Female	14642	PASS	S	-5.81403	4.8572	2.56616	-39.892	0	0	2.612	B cells	B_PC	-0.168028	NA
AMG1_CAGCATAAGAGCAATT	2722	836	AMG1	Batch1	AMG	Female	39477	PASS	G1	1.16418	0.876251	28.1814	-34.8013	0	0	0	Neutrophils	B_PC	0.206526	Normal
AMG1_CAGCATAAGCTCCCAG	1335	715	AMG1	Batch1	AMG	Female	13053	PASS	G2M	-4.48284	-5.84513	-32.646	24.2038	0	0	0	B cells	B_PC	-0.187784	NA
AMG1_CAGCATACAGCATACT	6847	2332	AMG1	Batch1	AMG	Female	59290	PASS	G2M	2.15073	7.09738	-55.0865	-23.4778	0.900362	0.900362	2.99505	B cells, pro	B_PC	-0.218567	NA
AMG1_CAGCATAGTATATCCG	1608	820	AMG1	Batch1	AMG	Female	15577	PASS	G1	-5.85759	1.03136	-1.30938	-9.19432	0	0	3.92694	B cells	B_PC	-0.176578	NA
AMG1_CAGCATATCCAGTATG	1948	898	AMG1	Batch1	AMG	Female	19015	PASS	G1	-4.85271	1.69284	-11.4479	-22.6662	0	1.81376	3.28344	B cells	B_PC	-0.0501013	NA
AMG1_CAGCCGACAAGCTGGA	1635	728	AMG1	Batch1	AMG	Female	14760	PASS	S	-5.26876	-4.90998	-26.0909	16.6012	0	0	2.58267	B cells	B_PC	-0.183111	NA
AMG1_CAGCGACAGGGTGTTG	1843	900	AMG1	Batch1	AMG	Female	16752	PASS	G1	-6.71634	4.85974	8.42333	-42.8758	0	1.86034	3.12253	B cells	B_PC	-0.226379	NA
AMG1_CAGCTAAAGCCAACAG	1005	583	AMG1	Batch1	AMG	Female	10836	PASS	S	-6.10834	4.47565	6.33229	-40.787	0	0	4.25776	B cells, pro	B_PC	-0.153805	NA
AMG1_CAGCTAACAGATTGCT	10157	2020	AMG1	Batch1	AMG	Female	128944	PASS	G1	7.75274	-0.232694	20.4742	11.2219	0.685388	0	4.11181	Neutrophils	B_PC	0.165471	Malignant
AMG1_CAGCTGGAGGATATAC	2464	1148	AMG1	Batch1	AMG	Female	22451	PASS	G1	-2.80473	9.06964	-34.1957	-36.5223	0	0	4.12514	B cells, pro	B_PC	-0.191429	NA
AMG1_CAGCTGGCATCTGGTA	6474	1642	AMG1	Batch1	AMG	Female	122252	PASS	G2M	1.69033	-0.103349	32.7839	-31.2971	0.933989	0	3.59804	B cells, pro	B_PC	0.406636	Normal
AMG1_CAGCTGGGTAGCGATG	1240	673	AMG1	Batch1	AMG	Female	11744	PASS	G1	-6.31006	1.42399	0.478377	-11.8073	0	0	2.20437	B cells	B_PC	-0.272403	NA
AMG1_CAGCTGGTCCTCGCAT	1087	569	AMG1	Batch1	AMG	Female	10347	PASS	G1	-4.62937	3.58187	-11.8113	-26.1199	0	0	4.3121	B cells, pro	B_PC	-0.166609	NA
AMG1_CAGGTGCAGGATGGAA	1347	741	AMG1	Batch1	AMG	Female	12976	PASS	G2M	-5.86626	2.03666	3.42391	-16.8835	0	2.13107	3.96968	B cells	B_PC	-0.233021	NA
AMG1_CAGGTGCCAGTAGAGC	2618	1169	AMG1	Batch1	AMG	Female	23349	PASS	G1	-6.7783	6.00763	8.09792	-44.4527	0	0	3.17464	B cells, pro	B_PC	-0.206124	NA
AMG1_CAGGTGCTCGTTGCCT	2201	954	AMG1	Batch1	AMG	Female	19795	PASS	G1	-5.88899	5.06047	-1.38161	-39.2607	0	1.71261	4.61467	B cells, pro	B_PC	-0.225987	NA
AMG1_CAGGTGCTCTGTCCGT	17131	2913	AMG1	Batch1	AMG	Female	215730	PASS	G1	7.76903	-0.448738	28.6856	-3.57222	1.83316	0	3.9694	B cells	B_PC	0.422253	Malignant
AMG1_CAGTAACAGTTTGCGT	16232	3464	AMG1	Batch1	AMG	Female	126175	PASS	S	-0.00882811	7.3363	-46.1784	-19.9689	0	1.04669	3.16945	B cells	B_PC	-0.272121	NA
AMG1_CAGTAACCATCTCGCT	14357	2723	AMG1	Batch1	AMG	Female	213400	PASS	G2M	5.42779	1.13752	-1.01095	55.3373	0.528582	0	3.51858	B cells, pro	B_PC	0.393879	Malignant
AMG1_CAGTAACTCAACACGT	41720	4678	AMG1	Batch1	AMG	Female	542533	PASS	G2M	7.54707	-0.412198	28.7746	-4.5806	0.891243	0	3.2272	B cells	B_PC	0.507503	Malignant
AMG1_CAGTCCTAGATGCCAG	1939	850	AMG1	Batch1	AMG	Female	17683	PASS	S	-4.69436	-4.78584	-31.951	13.6164	0	0	3.46398	B cells	B_PC	-0.123447	NA
AMG1_CAGTCCTCATTCTTAC	1299	759	AMG1	Batch1	AMG	Female	12930	PASS	G1	-6.55862	2.29146	3.44358	-14.5758	0	0	3.18199	B cells	B_PC	-0.207142	NA
AMG1_CATATGGCAATCTACG	1810	877	AMG1	Batch1	AMG	Female	17303	PASS	G1	-6.43667	5.5794	8.94773	-38.8119	0	0	3.81107	B cells	B_PC	-0.206442	NA
AMG1_CATATGGCAGACAGGT	1593	825	AMG1	Batch1	AMG	Female	14350	PASS	S	-5.60797	1.02509	-6.41108	-14.1926	0	0	3.65493	B cells	B_PC	-0.0470924	NA
AMG1_CATATGGTCTGCTGCT	15660	3539	AMG1	Batch1	AMG	Female	123530	PASS	G2M	2.02201	7.0263	-58.2373	-9.53897	0	0.82292	2.41744	B cells	B_PC	-0.272953	NA
AMG1_CATATTCAGCACACAG	1660	905	AMG1	Batch1	AMG	Female	16216	PASS	G1	-7.3366	5.93511	12.0034	-42.7862	0	0	3.22272	B cells	B_PC	-0.294938	NA
AMG1_CATATTCCATCACAAC	54220	5115	AMG1	Batch1	AMG	Female	748627	PASS	G1	8.18393	-1.01811	31.778	4.69711	0.97829	0	3.42406	B cells	B_PC	0.409884	Malignant
AMG1_CATATTCGTCAAACTC	2206	868	AMG1	Batch1	AMG	Female	19798	PASS	G1	-6.47441	-5.45998	-18.9405	22.1559	0	0	0	B cells	B_PC	-0.176343	NA
AMG1_CATATTCTCATCATTC	1662	852	AMG1	Batch1	AMG	Female	15960	PASS	G1	-5.74407	4.68742	-5.75987	-32.2073	0	1.94831	4.11363	B cells	B_PC	-0.112382	NA
AMG1_CATATTCTCCTAGTGA	1585	710	AMG1	Batch1	AMG	Female	15369	PASS	G2M	-5.90839	-4.73848	-16.3216	18.1097	0	0	2.61141	B cells	B_PC	-0.234145	NA
AMG1_CATATTCTCCTTAATC	3675	1466	AMG1	Batch1	AMG	Female	36008	PASS	G1	-7.10994	5.96364	12.5585	-43.9311	0	1.31402	4.59471	B cells	B_PC	-0.0871872	NA
AMG1_CATCAAGCAAAGTCAA	4850	1839	AMG1	Batch1	AMG	Female	41769	PASS	S	0.543616	5.78514	-43.9137	-13.7772	0	0	1.63388	B cells	B_PC	-0.240061	NA
AMG1_CATCAAGCAGATCCAT	2414	1078	AMG1	Batch1	AMG	Female	21022	PASS	G1	-6.49161	4.59219	-2.06307	-21.7574	0	0	4.76209	B cells	B_PC	-0.195041	NA
AMG1_CATCAAGCATGCATGT	2048	1016	AMG1	Batch1	AMG	Female	21100	PASS	G1	-5.94844	5.35913	-1.40988	-42.1645	0	0	3.69044	B cells, pro	B_PC	-0.182512	NA
AMG1_CATCAAGGTACTTCTT	11155	2943	AMG1	Batch1	AMG	Female	89295	PASS	S	1.90428	4.91982	-44.013	-20.5561	0.639988	0.639988	2.98698	B cells, pro	B_PC	-0.29541	NA
AMG1_CATCAAGTCTTGACGA	7167	2553	AMG1	Batch1	AMG	Female	62299	PASS	G2M	1.71873	7.42687	-56.4153	-22.1194	0.873502	0	3.36404	B cells, pro	B_PC	-0.214168	NA
AMG1_CATCAGAGTTGATTGC	6143	2117	AMG1	Batch1	AMG	Female	50959	PASS	G2M	2.58469	7.39121	-53.5383	-0.810509	0	0.966173	0.966173	B cells	B_PC	-0.275897	NA
AMG1_CATCCACAGTAGGTGC	15000	3096	AMG1	Batch1	AMG	Female	287738	PASS	G1	5.11743	-1.30495	39.9542	-15.6745	1.29928	0	3.29584	B cells	B_PC	0.407213	Malignant
AMG1_CATCCACCACGGTTTA	2485	1108	AMG1	Batch1	AMG	Female	22432	PASS	G1	-5.80205	6.24859	-2.71366	-48.3404	1.61426	0	4.34975	B cells, pro	B_PC	-0.136026	NA
AMG1_CATCCACGTTGGACCC	1488	798	AMG1	Batch1	AMG	Female	13913	PASS	G1	-6.30989	1.79705	-0.234253	-13.4214	0	0	3.32797	B cells	B_PC	-0.261822	NA
AMG1_CATCGAAAGAATTGTG	2023	980	AMG1	Batch1	AMG	Female	18765	PASS	G1	-7.13809	5.58046	8.32583	-43.5676	0	0	4.44305	B cells	B_PC	-0.230481	NA
AMG1_CATCGAACAAACGCGA	2451	1177	AMG1	Batch1	AMG	Female	21741	PASS	G1	-2.96487	8.88101	-34.5933	-35.6853	0	1.6253	0	B cells, pro	B_PC	-0.265953	NA
AMG1_CATCGAACAGGGTACA	2281	1002	AMG1	Batch1	AMG	Female	20111	PASS	G2M	2.12072	3.35894	-25.5027	-24.8089	0	0	4.32451	Neutrophils	B_PC	-0.199646	NA
AMG1_CATCGAAGTAAACCTC	11798	2964	AMG1	Batch1	AMG	Female	92574	PASS	G2M	1.23094	6.6933	-49.5996	-15.9645	0	0.613888	1.80593	B cells	B_PC	-0.252323	NA
AMG1_CATCGGGAGACAGACC	1713	813	AMG1	Batch1	AMG	Female	15551	PASS	G1	-5.71513	-0.234878	-8.84652	-6.08898	0	0	0	B cells	B_PC	-0.21965	NA
AMG1_CATCGGGGTATAGTAG	3623	1575	AMG1	Batch1	AMG	Female	30899	PASS	G2M	3.29172	6.98994	-55.2239	-7.83102	0	1.87492	3.25197	B cells	B_PC	-0.29261	NA
AMG1_CATCGGGTCATCTGCC	4312	1751	AMG1	Batch1	AMG	Female	35858	PASS	S	-1.60468	7.96957	-37.0433	-30.7568	0	1.1997	3.69944	B cells	B_PC	-0.152349	NA
AMG1_CATCGGGTCCCAGGTG	1940	951	AMG1	Batch1	AMG	Female	17396	PASS	S	-5.6181	0.911723	-6.16247	-13.1855	0	1.81721	3.7433	B cells	B_PC	-0.133507	NA
AMG1_CATCGGGTCGCCGTGA	1319	734	AMG1	Batch1	AMG	Female	12100	PASS	G1	-6.90304	5.93697	7.13515	-46.3833	0	0	4.52155	B cells	B_PC	-0.0892622	NA
AMG1_CATGACAGTACCCAAT	1482	812	AMG1	Batch1	AMG	Female	14155	PASS	G1	-7.72358	5.44552	14.0674	-37.6279	0	0	4.55878	B cells	B_PC	-0.157518	NA
AMG1_CATGACAGTCGCGGTT	5243	1468	AMG1	Batch1	AMG	Female	95038	PASS	G2M	1.35834	0.292378	30.5334	-34.3737	1.06723	0	1.06723	B cells, pro	B_PC	0.272385	Normal
AMG1_CATGACAGTTTGCATG	2480	1110	AMG1	Batch1	AMG	Female	21869	PASS	G1	-5.36669	4.98547	-0.0663708	-42.5693	0	0	3.72141	B cells	B_PC	-0.293963	NA
AMG1_CATGCCTAGGCCGAAT	1956	826	AMG1	Batch1	AMG	Female	17923	PASS	G1	-5.6002	-5.73245	-29.1587	19.5865	0	0	3.95364	B cells	B_PC	-0.130062	NA
AMG1_CATGCCTAGTACCGGA	22364	4170	AMG1	Batch1	AMG	Female	225462	PASS	S	6.76849	0.544298	9.44714	59.7661	1.85093	0.369594	3.81259	B cells, pro	B_PC	0.289182	Malignant
AMG1_CATGCCTCAAGCGTAG	1609	732	AMG1	Batch1	AMG	Female	13565	PASS	S	-6.8523	-5.00064	-14.6503	18.6291	0	1.97617	0	B cells	B_PC	-0.210785	NA
AMG1_CATGCCTGTAGCTTGT	5761	2026	AMG1	Batch1	AMG	Female	49428	PASS	S	1.67046	5.93062	-46.2696	-8.97417	0	0	1.00643	B cells	B_PC	-0.295748	NA
AMG1_CATGCCTTCATATCGG	1216	678	AMG1	Batch1	AMG	Female	10832	PASS	G1	-7.34712	3.18631	6.06616	-13.8656	0	0	3.24536	B cells	B_PC	-0.159996	NA
AMG1_CATGGCGAGACAAAGG	1491	764	AMG1	Batch1	AMG	Female	15700	PASS	G1	-6.79011	2.30355	2.74091	-13.087	0	2.04212	2.66819	B cells	B_PC	-0.166211	NA
AMG1_CATGGCGAGGGTTTCT	1229	710	AMG1	Batch1	AMG	Female	12102	PASS	G1	-6.52656	5.3986	4.42703	-45.1186	0	3.23515	4.41118	B cells	B_PC	-0.0370644	NA
AMG1_CATGGCGCAGTTAACC	1649	849	AMG1	Batch1	AMG	Female	15526	PASS	G1	-5.68478	5.36919	-3.84053	-41.6936	0	0	3.62129	B cells	B_PC	-0.201487	NA
AMG1_CATGGCGCATCATCCC	1629	836	AMG1	Batch1	AMG	Female	15134	PASS	G1	-5.87382	3.80455	-0.563854	-26.6147	1.96554	0	3.24083	B cells	B_PC	-0.162165	NA
AMG1_CATGGCGTCAAACGGG	5762	2059	AMG1	Batch1	AMG	Female	47121	PASS	G2M	3.00007	6.51236	-54.1408	-8.68217	0	1.49762	3.52561	B cells	B_PC	-0.289159	NA
AMG1_CATTATCAGACCCACC	1974	1004	AMG1	Batch1	AMG	Female	18764	PASS	G1	-7.21912	5.69287	10.5178	-38.604	0	0	2.78486	B cells, pro	B_PC	-0.135008	NA
AMG1_CATTATCAGGAGCGAG	10994	2899	AMG1	Batch1	AMG	Female	83891	PASS	S	0.224874	6.43128	-45.1223	-16.4195	0	0.646887	1.53436	B cells	B_PC	-0.278783	NA
AMG1_CATTATCTCGTCTGCT	1623	748	AMG1	Batch1	AMG	Female	15924	PASS	G1	-4.69821	-5.69223	-31.5015	23.0936	0	0	2.58948	B cells	B_PC	-0.224777	NA
AMG1_CATTCGCAGAGATGAG	1188	675	AMG1	Batch1	AMG	Female	11680	PASS	G2M	-5.80419	4.88372	1.18715	-39.1531	0	0	4.34065	B cells, pro	B_PC	-0.110443	NA
AMG1_CATTCGCAGGAGTTTA	9215	2373	AMG1	Batch1	AMG	Female	196184	PASS	S	5.17185	-1.17905	40.0121	-15.7402	1.44823	0	3.07355	B cells, pro	B_PC	0.378804	Malignant
AMG1_CATTCGCGTCGTTGTA	12666	2250	AMG1	Batch1	AMG	Female	98944	PASS	G1	8.48473	-1.95103	25.429	11.8525	1.74695	0.581945	3.03196	B cells	B_PC	0.412493	Malignant
AMG1_CATTCGCTCGACCAGC	2159	1093	AMG1	Batch1	AMG	Female	20418	PASS	G1	-3.26496	8.60372	-31.8843	-33.6479	0	1.72842	3.75387	B cells, pro	B_PC	-0.163468	NA
AMG1_CATTCGCTCTATGTGG	6082	2184	AMG1	Batch1	AMG	Female	50827	PASS	G2M	3.00276	8.22775	-63.007	-4.04019	0	0	3.30715	B cells	B_PC	-0.233544	NA
AMG1_CCAATCCCACTAAGTC	2599	1051	AMG1	Batch1	AMG	Female	23808	PASS	G2M	-5.38942	-0.777614	-13.2769	-5.23379	0	2.52915	0	B cells	B_PC	-0.339852	NA
AMG1_CCAATCCGTTAAGAAC	1561	840	AMG1	Batch1	AMG	Female	15664	PASS	S	-6.11846	5.17667	-4.51463	-34.8238	0	0	3.95602	B cells, pro	B_PC	-0.220022	NA
AMG1_CCAATCCTCTGAGGGA	1475	703	AMG1	Batch1	AMG	Female	14506	PASS	G1	-6.01697	4.48648	1.40623	-33.7726	0	2.05151	4.56347	B cells, pro	B_PC	-0.222613	NA
AMG1_CCAATCCTCTTGACGA	3203	1245	AMG1	Batch1	AMG	Female	29477	PASS	G1	-3.03246	-2.71416	-33.6775	-3.16312	0	1.41636	0	B cells	B_PC	-0.124326	NA
AMG1_CCACCTAGTCCGAACC	4803	1317	AMG1	Batch1	AMG	Female	94534	PASS	S	1.35087	0.346398	30.9886	-34.1198	1.98046	0	0	Neutrophils	B_PC	0.316583	Normal
AMG1_CCACCTATCAGTACGT	1927	802	AMG1	Batch1	AMG	Female	16959	PASS	S	-4.66838	-4.69269	-28.2403	10.1336	0	1.82284	0	B cells	B_PC	-0.225066	NA
AMG1_CCACCTATCGACAGCC	16267	2825	AMG1	Batch1	AMG	Female	208843	PASS	S	7.54946	-1.13369	23.2507	6.59644	1.40455	0	3.87816	B cells, pro	B_PC	0.467458	Malignant
AMG1_CCACGGAAGCTTCGCG	1377	727	AMG1	Batch1	AMG	Female	13691	PASS	G1	-6.77846	3.6233	8.30406	-33.5364	0	0	3.12617	B cells, pro	B_PC	-0.0859321	NA
AMG1_CCACGGACACAGCGTC	3740	1552	AMG1	Batch1	AMG	Female	29519	PASS	S	0.995951	5.44361	-46.2031	-11.6067	0	0	2.45918	B cells	B_PC	-0.133415	NA
AMG1_CCACTACAGCAATATG	9212	2306	AMG1	Batch1	AMG	Female	162171	PASS	G1	2.35913	-0.0673346	34.8073	-27.3049	1.15407	0	1.44848	B cells	B_PC	0.495555	Normal
AMG1_CCACTACCAATAAGCA	1949	911	AMG1	Batch1	AMG	Female	19210	PASS	G1	-6.50768	4.30463	-0.996572	-22.8026	0	1.81333	4.86191	B cells, pro	B_PC	-0.170819	NA
AMG1_CCACTACGTAAACACA	1981	971	AMG1	Batch1	AMG	Female	18073	PASS	G1	-6.67578	3.43081	5.51224	-22.7197	0	0	1.79972	B cells	B_PC	-0.321378	NA
AMG1_CCAGCGACATCGATGT	1266	727	AMG1	Batch1	AMG	Female	13231	PASS	S	-6.5968	3.87765	4.59268	-31.813	0	0	2.18593	B cells	B_PC	-0.29161	NA
AMG1_CCATGTCAGTGGAGTC	3993	1200	AMG1	Batch1	AMG	Female	89521	PASS	G1	1.30913	0.110802	29.8476	-33.5317	1.79322	0	1.25401	Neutrophils	B_PC	0.456668	Normal
AMG1_CCATGTCCAATCCGAT	29445	3981	AMG1	Batch1	AMG	Female	404879	PASS	G1	7.68621	-0.461803	30.9402	-3.45987	1.6244	0	3.73179	B cells	B_PC	0.470215	Malignant
AMG1_CCATGTCGTTCGTGAT	4696	1342	AMG1	Batch1	AMG	Female	90957	PASS	G1	1.22701	0.0853478	34.2291	-32.6759	2.25317	0	1.65993	B cells, pro	B_PC	0.327633	Normal
AMG1_CCATTCGAGGATGTAT	2762	1315	AMG1	Batch1	AMG	Female	23187	PASS	G1	-2.50092	8.91337	-36.3177	-36.0906	0	1.53052	3.51408	B cells, pro	B_PC	-0.190056	NA
AMG1_CCATTCGCAATTCCTT	25296	3807	AMG1	Batch1	AMG	Female	376857	PASS	G1	7.72073	-0.118328	29.759	-4.05947	0.782054	0	3.67239	B cells, pro	B_PC	0.333541	Malignant
AMG1_CCATTCGGTACCATCA	20630	3392	AMG1	Batch1	AMG	Female	306625	PASS	S	7.70126	-0.209019	29.6605	-3.83311	2.41407	0	4.17415	Stem cells	B_PC	0.411668	Malignant
AMG1_CCATTCGTCATATCGG	8971	2215	AMG1	Batch1	AMG	Female	121061	PASS	G1	2.54391	-0.471713	37.6708	-26.3098	1.1723	0	1.69723	Monocytes	B_PC	0.54656	Normal
AMG1_CCCAATCAGTAGCCGA	1970	974	AMG1	Batch1	AMG	Female	17553	PASS	G1	-6.95229	5.93225	9.47435	-40.6152	0	0	3.84343	B cells, pro	B_PC	-0.230019	NA
AMG1_CCCAATCCATAGAAAC	33193	4603	AMG1	Batch1	AMG	Female	485740	PASS	S	7.12737	0.00800111	28.8632	-4.6927	0.918824	0.263339	3.52159	B cells	B_PC	0.425278	Malignant
AMG1_CCCAATCTCGCTTAGA	2053	935	AMG1	Batch1	AMG	Female	19032	PASS	G1	-5.59216	4.36758	0.253555	-43.265	0	0	4.68361	B cells	B_PC	-0.137585	NA
AMG1_CCCAATCTCTATGTGG	18082	3291	AMG1	Batch1	AMG	Female	299796	PASS	S	7.35313	-0.14038	28.524	-5.0024	2.22953	0	3.70914	B cells, pro	B_PC	0.439829	Malignant
AMG1_CCCAGTTAGATAGCAT	1344	705	AMG1	Batch1	AMG	Female	12578	PASS	S	-7.26414	4.5333	8.93541	-32.78	0	0	4.58217	B cells, pro	B_PC	-0.223616	NA
AMG1_CCCAGTTTCGTCTGAA	2002	972	AMG1	Batch1	AMG	Female	17951	PASS	G1	-5.97703	1.94398	-2.5285	-19.3689	0	0	4.39346	B cells	B_PC	-0.264244	NA
AMG1_CCCATACAGGAGCGTT	1693	824	AMG1	Batch1	AMG	Female	15598	PASS	S	-6.77248	6.03365	6.65512	-46.1198	0	2.55049	4.275	B cells, pro	B_PC	-0.161744	NA
AMG1_CCCATACAGTGTACGG	1246	700	AMG1	Batch1	AMG	Female	11349	PASS	S	-6.7819	3.82225	6.77288	-23.2804	0	0	3.49962	B cells	B_PC	-0.103435	NA
AMG1_CCCATACCAAGCTGGA	14453	3303	AMG1	Batch1	AMG	Female	112708	PASS	G2M	1.55278	6.53418	-49.9512	-14.5952	0	0.868694	2.69719	B cells	B_PC	-0.214756	NA
AMG1_CCCATACCAGGAATGC	1633	825	AMG1	Batch1	AMG	Female	15308	PASS	G1	-6.87477	3.62127	8.1894	-22.7451	0	1.96343	2.96378	B cells	B_PC	-0.155702	NA
AMG1_CCCATACTCTACTTAC	2325	1110	AMG1	Batch1	AMG	Female	19569	PASS	G2M	-5.0084	5.88074	-8.24614	-42.6805	0	0	4.41547	B cells	B_PC	-0.201671	NA
AMG1_CCCTCCTAGCAGATCG	1739	932	AMG1	Batch1	AMG	Female	15526	PASS	G1	-6.63606	3.21963	8.60785	-22.3934	0	0	3.85022	B cells	B_PC	-0.213272	NA
AMG1_CCCTCCTAGTCGCCGT	9755	2228	AMG1	Batch1	AMG	Female	200752	PASS	G1	4.92795	-1.13862	39.4635	-12.8516	1.81247	0	4.15154	Monocytes	B_PC	0.331375	Malignant
AMG1_CCCTCCTAGTGTTGAA	18155	3329	AMG1	Batch1	AMG	Female	208204	PASS	G1	7.29822	1.07813	7.28392	-1.56548	1.32284	0	3.71866	T cells	B_PC	0.290009	Malignant
AMG1_CCCTCCTCAATGTTGC	1749	932	AMG1	Batch1	AMG	Female	16995	PASS	S	-5.41253	3.02246	-4.7761	-18.2375	0	0	3.17263	B cells, pro	B_PC	-0.236684	NA
AMG1_CCCTCCTCAGACGTAG	1392	665	AMG1	Batch1	AMG	Female	13905	PASS	G1	-7.09465	-4.76292	-7.96433	17.2643	0	0	0	B cells	B_PC	-0.218197	NA
AMG1_CCCTCCTGTCGCATCG	1643	842	AMG1	Batch1	AMG	Female	14366	PASS	G1	-6.87782	3.06852	5.83529	-22.465	0	0	3.23261	B cells, pro	B_PC	-0.285975	NA
AMG1_CCCTCCTGTGTCTGAT	3510	1560	AMG1	Batch1	AMG	Female	31195	PASS	G2M	1.92443	7.04757	-56.0148	-23.4925	0	0	3.04181	B cells, pro	B_PC	-0.258803	NA
AMG1_CCCTCCTGTTCGCGAC	1360	721	AMG1	Batch1	AMG	Female	13123	PASS	G1	-6.63639	3.86838	6.23503	-32.9501	0	2.12261	3.13805	B cells	B_PC	-0.215923	NA
AMG1_CCCTCCTTCAGATAAG	6682	2286	AMG1	Batch1	AMG	Female	55473	PASS	G2M	2.32232	8.87117	-63.1731	-0.83966	0.914913	0	4.10861	B cells	B_PC	-0.281091	NA
AMG1_CCCTCCTTCTTCCTTC	25675	4336	AMG1	Batch1	AMG	Female	318354	PASS	G1	7.46329	-0.0355251	30.1969	-4.61891	0.576033	0	2.65623	DC	B_PC	0.313607	Malignant
AMG1_CCGGGATAGCCACGCT	2627	1235	AMG1	Batch1	AMG	Female	24632	PASS	G1	-2.57145	9.05596	-36.2447	-37.8136	0	1.56999	3.8433	B cells, pro	B_PC	-0.190214	NA
AMG1_CCGGGATCATCGATGT	9815	3163	AMG1	Batch1	AMG	Female	80024	PASS	G2M	1.82286	7.30713	-56.2284	-22.3373	0	0	1.96194	B cells, pro	B_PC	-0.136015	NA
AMG1_CCGGGATTCTAACTCT	1301	747	AMG1	Batch1	AMG	Female	13286	PASS	S	-6.52815	3.04866	9.33328	-19.755	0	2.16176	3.18052	B cells	B_PC	-0.21153	NA
AMG1_CCGGTAGAGCACCGCT	1657	739	AMG1	Batch1	AMG	Female	14614	PASS	G2M	-6.47603	-4.56484	-14.1547	17.9868	0	0	2.57032	B cells	B_PC	-0.267079	NA
AMG1_CCGGTAGCAGACACTT	1754	873	AMG1	Batch1	AMG	Female	16876	PASS	G1	-5.71326	0.217629	-7.40578	-8.83462	0	1.90229	2.89612	B cells	B_PC	-0.260331	NA
AMG1_CCGGTAGGTATATCCG	5322	1667	AMG1	Batch1	AMG	Female	42354	PASS	G1	2.26059	3.28035	-23.9987	-25.1584	0	1.05744	3.78911	Neutrophils	B_PC	-0.312557	NA
AMG1_CCGGTAGGTTGTCGCG	2060	876	AMG1	Batch1	AMG	Female	16872	PASS	G1	-5.23553	-5.81932	-29.0364	19.2245	0	1.76719	2.7449	B cells	B_PC	-0.209978	NA
AMG1_CCGTACTGTCTTCGTC	11940	2364	AMG1	Batch1	AMG	Female	195619	PASS	G1	7.71275	0.123416	20.2014	10.9741	0.608417	0	3.65554	B cells, pro	B_PC	0.271836	Malignant
AMG1_CCGTACTGTGGTTTCA	1681	713	AMG1	Batch1	AMG	Female	15124	PASS	S	-4.76239	-5.06138	-31.9483	13.9198	0	0	3.75284	B cells	B_PC	-0.119239	NA
AMG1_CCGTGGAGTTGAGTTC	16537	3703	AMG1	Batch1	AMG	Female	123929	PASS	G2M	0.951561	7.35134	-50.4164	-18.7669	0	1.22929	2.42303	B cells	B_PC	-0.233126	NA
AMG1_CCGTGGATCGTTGCCT	1367	761	AMG1	Batch1	AMG	Female	13126	PASS	G1	-5.80833	0.929444	-3.26704	-11.4986	0	2.1181	3.80425	B cells	B_PC	-0.220252	NA
AMG1_CCGTGGATCTGCAAGT	1457	679	AMG1	Batch1	AMG	Female	14049	PASS	G1	-4.95427	2.57716	-10.5437	-24.3811	0	0	4.5023	B cells	B_PC	-0.147945	NA
AMG1_CCGTTCACACCAGATT	1735	959	AMG1	Batch1	AMG	Female	18570	PASS	G1	-3.20143	8.75724	-32.4372	-34.5941	0	0	4.40295	B cells, pro	B_PC	-0.263844	NA
AMG1_CCGTTCATCACTCCTG	1518	784	AMG1	Batch1	AMG	Female	15053	PASS	S	-7.15374	4.37242	8.4159	-34.408	0	0	3.70194	B cells	B_PC	-0.22103	NA
AMG1_CCGTTCATCCACGTTC	1430	780	AMG1	Batch1	AMG	Female	14276	PASS	G1	-6.89246	4.19399	7.7301	-22.0888	0	0	3.91104	B cells	B_PC	-0.0351311	NA
AMG1_CCTAAAGAGTCCGGTC	13049	2646	AMG1	Batch1	AMG	Female	174878	PASS	G1	7.65715	-1.29149	28.05	-3.92314	2.15911	0	3.83329	Monocytes	B_PC	0.414783	Malignant
AMG1_CCTAAAGTCGTTTAGG	1149	630	AMG1	Batch1	AMG	Female	10983	PASS	S	-7.52603	4.48837	13.699	-30.9826	0	0	3.97442	B cells	B_PC	-0.150072	NA
AMG1_CCTAAAGTCTTAGCCC	1576	828	AMG1	Batch1	AMG	Female	15388	PASS	G1	-6.85148	5.69444	8.53386	-44.8453	0	0	4.69014	B cells, pro	B_PC	-0.198027	NA
AMG1_CCTACACTCAGCACAT	1903	976	AMG1	Batch1	AMG	Female	16892	PASS	S	-6.94036	5.46639	8.6849	-44.9764	1.83336	1.83336	3.63189	B cells	B_PC	-0.141263	NA
AMG1_CCTACACTCGGAATCT	1564	737	AMG1	Batch1	AMG	Female	14497	PASS	S	-5.06997	-5.13575	-27.0773	14.6272	0	0	3.95414	B cells	B_PC	-0.164926	NA
AMG1_CCTACCACACCACCAG	14389	3495	AMG1	Batch1	AMG	Female	118841	PASS	G2M	2.3628	6.84379	-57.7343	-9.58931	0	0.871273	3.43024	B cells	B_PC	-0.283299	NA
AMG1_CCTACCAGTAAGAGAG	3392	1446	AMG1	Batch1	AMG	Female	27916	PASS	S	-3.87439	-0.459812	-18.8693	-11.0971	1.37324	1.37324	2.75624	B cells	B_PC	-0.152991	NA
AMG1_CCTACCATCTTTACAC	2419	989	AMG1	Batch1	AMG	Female	23037	PASS	S	-4.74669	2.09143	-11.447	-22.996	0	0	3.07591	B cells	B_PC	-0.2082	NA
AMG1_CCTAGCTAGGCTCAGA	2459	1121	AMG1	Batch1	AMG	Female	21437	PASS	S	1.58775	5.71052	-47.7124	-7.83487	0	0	2.21194	B cells, pro	B_PC	-0.14972	NA
AMG1_CCTAGCTCATTGGGCC	1926	692	AMG1	Batch1	AMG	Female	16343	PASS	G1	-5.96508	-6.88403	-23.1995	31.851	0	1.82328	2.43223	B cells	B_PC	-0.183781	NA
AMG1_CCTATTAAGGAGCGAG	7006	1842	AMG1	Batch1	AMG	Female	178115	PASS	S	2.00969	-0.066959	35.7191	-31.1576	0.886799	0	2.25802	B cells, pro	B_PC	0.465932	Normal
AMG1_CCTATTAAGGGTGTGT	1171	684	AMG1	Batch1	AMG	Female	11090	PASS	G1	-6.57972	4.29629	3.36718	-34.3614	0	0	0	B cells	B_PC	-0.062902	NA
AMG1_CCTATTACAAGCGAGT	1723	764	AMG1	Batch1	AMG	Female	14615	PASS	S	-6.58412	-6.76339	-21.1627	36.4941	0	0	1.91749	B cells	B_PC	-0.134782	NA
AMG1_CCTATTAGTACGAAAT	1657	846	AMG1	Batch1	AMG	Female	16568	PASS	S	-6.9602	4.69064	7.98551	-36.6923	0	1.9509	4.1166	B cells, pro	B_PC	-0.23495	NA
AMG1_CCTATTATCCTACAGA	1611	791	AMG1	Batch1	AMG	Female	15525	PASS	S	-6.47949	5.05919	8.08939	-47.3029	0	0	4.0407	B cells	B_PC	-0.180502	NA
AMG1_CCTCAGTAGCAATATG	1431	777	AMG1	Batch1	AMG	Female	14426	PASS	S	-6.52521	3.43554	3.87425	-23.1968	0	2.70646	2.70646	B cells	B_PC	-0.292218	NA
AMG1_CCTCAGTAGTGGACGT	1097	678	AMG1	Batch1	AMG	Female	10000	PASS	G1	-7.60994	4.45865	11.2152	-30.1003	0	2.3141	0	B cells, pro	B_PC	-0.100793	NA
AMG1_CCTCAGTCATGGGAAC	1762	791	AMG1	Batch1	AMG	Female	15138	PASS	G1	-5.34008	-4.29479	-20.374	1.51768	0	1.89842	3.16554	B cells	B_PC	-0.191275	NA
AMG1_CCTCAGTTCAGTGCAT	5364	2075	AMG1	Batch1	AMG	Female	45402	PASS	G2M	2.58746	8.87847	-64.189	-2.15903	0	0	3.29953	B cells	B_PC	-0.326102	NA
AMG1_CCTCTGAAGTGGAGAA	6210	2125	AMG1	Batch1	AMG	Female	52897	PASS	G2M	3.21217	7.17859	-56.2964	-8.36641	1.43998	0	3.55009	B cells	B_PC	-0.221373	NA
AMG1_CCTCTGATCGCTTGTC	1671	829	AMG1	Batch1	AMG	Female	16001	PASS	G1	-6.16268	5.27217	0.556722	-39.1845	0	1.94368	4.00478	B cells	B_PC	-0.220361	NA
AMG1_CCTCTGATCTTTAGTC	15422	2750	AMG1	Batch1	AMG	Female	256033	PASS	G1	5.92107	-0.889078	39.4219	-16.3816	1.08016	0	4.43842	Monocytes	B_PC	0.466553	Malignant
AMG1_CCTTACGAGTCTCCTC	7239	2612	AMG1	Batch1	AMG	Female	67252	PASS	G2M	1.59485	8.98423	-61.9371	2.29428	0	1.63787	3.13994	B cells	B_PC	-0.182602	NA
AMG1_CCTTACGTCATATCGG	2003	984	AMG1	Batch1	AMG	Female	18908	PASS	G1	-5.73286	3.42146	-3.29891	-19.8173	0	0	4.50938	B cells, pro	B_PC	-0.174043	NA
AMG1_CCTTCCCCAACGATGG	3752	1472	AMG1	Batch1	AMG	Female	31533	PASS	S	-0.577854	5.85676	-38.7076	-16.7476	1.2989	0	4.83839	B cells, pro	B_PC	-0.245667	NA
AMG1_CCTTCCCCAATGCCAT	25584	3664	AMG1	Batch1	AMG	Female	343644	PASS	G1	7.57917	0.0538639	23.9969	4.17804	1.66762	0	3.67136	B cells	B_PC	0.349188	Malignant
AMG1_CCTTCCCTCTTGTTTG	1200	650	AMG1	Batch1	AMG	Female	11949	PASS	G2M	-7.16284	5.42583	8.44659	-41.7794	0	2.23359	4.21459	B cells	B_PC	-0.206609	NA
AMG1_CCTTCGAAGTATTGGA	1865	943	AMG1	Batch1	AMG	Female	16040	PASS	S	-5.48675	0.335987	-8.97006	-11.2374	0	1.85033	2.83825	B cells	B_PC	-0.25088	NA
AMG1_CCTTCGACAGATGGCA	10897	2285	AMG1	Batch1	AMG	Female	204219	PASS	S	7.95503	-0.718805	23.5656	5.49295	1.32257	0	3.35097	Monocytes	B_PC	0.286949	Malignant
AMG1_CCTTCGAGTGCGAAAC	8178	2478	AMG1	Batch1	AMG	Female	64721	PASS	S	-0.413534	7.15615	-47.0132	-24.3026	0	0.798764	0	B cells, pro	B_PC	-0.198217	NA
AMG1_CCTTCGATCATGGTCA	3312	1152	AMG1	Batch1	AMG	Female	59567	PASS	S	1.47535	-0.311725	31.8755	-32.3828	0	0	0	B cells, pro	B_PC	0.301684	Normal
AMG1_CCTTCGATCGGCGCTA	2031	975	AMG1	Batch1	AMG	Female	17076	PASS	G1	-6.69424	6.05317	7.03826	-44.5221	0	1.77896	4.54913	B cells	B_PC	-0.223771	NA
AMG1_CCTTTCTAGAAGCCCA	1675	788	AMG1	Batch1	AMG	Female	17148	PASS	S	-5.20535	-4.96891	-35.6008	23.3455	0	0	0	B cells	B_PC	-0.242461	NA
AMG1_CCTTTCTCACTGTGTA	1609	823	AMG1	Batch1	AMG	Female	15903	PASS	G1	-6.55565	5.20675	10.5027	-45.2876	0	1.97617	2.5975	B cells, pro	B_PC	-0.262255	NA
AMG1_CCTTTCTGTTGGACCC	1853	874	AMG1	Batch1	AMG	Female	16253	PASS	S	-4.32226	-4.80793	-30.2101	10.5709	0	0	3.11736	B cells	B_PC	-0.0392344	NA
AMG1_CCTTTCTGTTTGGGCC	11437	2294	AMG1	Batch1	AMG	Female	173215	PASS	G1	7.88312	-0.971725	22.3251	16.74	1.28732	0	3.23797	B cells	B_PC	0.406173	Malignant
AMG1_CCTTTCTTCTGCTTGC	2270	1073	AMG1	Batch1	AMG	Female	20341	PASS	S	-6.25718	5.95837	-7.9361	-38.3597	0	0	4.53808	B cells, pro	B_PC	-0.259145	NA
AMG1_CGAACATAGAAGGTGA	1617	822	AMG1	Batch1	AMG	Female	15276	PASS	G1	-7.7155	5.4373	14.2479	-37.9706	0	0	4.14064	B cells	B_PC	-0.138578	NA
AMG1_CGAACATAGAATCTCC	20883	3241	AMG1	Batch1	AMG	Female	256284	PASS	G1	8.12032	-0.801315	30.5609	-1.88412	1.35407	0	3.40818	B cells, pro	B_PC	0.393343	Malignant
AMG1_CGAACATAGTAACCCT	1401	749	AMG1	Batch1	AMG	Female	13674	PASS	G1	-7.08515	4.32692	12.9241	-28.4908	0	0	4.61441	B cells	B_PC	-0.139695	NA
AMG1_CGAACATCACTTGGAT	14144	2690	AMG1	Batch1	AMG	Female	309081	PASS	G1	2.50591	-0.323605	35.8651	-26.0873	0.534716	0	2.51053	B cells, pro	B_PC	0.424514	Normal
AMG1_CGAACATTCCCAGGTG	1902	917	AMG1	Batch1	AMG	Female	17513	PASS	G1	-7.3349	5.66728	8.62045	-40.6532	0	0	3.98111	B cells	B_PC	-0.262396	NA
AMG1_CGAACATTCCTATGTT	2755	1244	AMG1	Batch1	AMG	Female	28421	PASS	G1	-7.07242	5.67451	12.2118	-40.106	0	2.11137	3.79677	B cells	B_PC	-0.195455	NA
AMG1_CGAACATTCCTCAATT	1405	782	AMG1	Batch1	AMG	Female	15281	PASS	G1	-5.87117	0.587448	-3.48549	-10.3056	0	0	2.09401	B cells	B_PC	-0.112907	NA
AMG1_CGAACATTCGTAGGTT	6823	1942	AMG1	Batch1	AMG	Female	55265	PASS	S	2.28568	4.63765	2.75357	19.2455	0	0	4.03767	Monocytes	B_PC	-0.37819	Malignant
AMG1_CGAATGTAGCTAGGCA	2330	1082	AMG1	Batch1	AMG	Female	21400	PASS	G1	-7.32209	5.3593	10.7335	-37.0303	0	2.63013	4.89819	B cells	B_PC	-0.185664	NA
AMG1_CGAATGTGTCAACATC	10601	2198	AMG1	Batch1	AMG	Female	198932	PASS	S	2.17669	-0.155734	30.8952	-29.3329	1.74336	0	3.52682	Monocytes	B_PC	0.509146	Normal
AMG1_CGACCTTAGCAACGGT	1053	629	AMG1	Batch1	AMG	Female	10215	PASS	G1	-6.99076	4.5095	7.90276	-29.0837	0	0	3.38405	B cells, pro	B_PC	-0.100397	NA
AMG1_CGACCTTAGCCCAATT	10136	2284	AMG1	Batch1	AMG	Female	265014	PASS	G1	2.59336	0.039551	33.4487	-25.2624	1.37618	0	1.59865	B cells, pro	B_PC	0.405509	Normal
AMG1_CGACCTTAGCGATATA	5321	1489	AMG1	Batch1	AMG	Female	126997	PASS	G1	1.55081	0.250124	35.2109	-31.7991	1.05756	0	1.55997	B cells, pro	B_PC	0.425522	Normal
AMG1_CGACCTTAGCGCCTTG	1918	1000	AMG1	Batch1	AMG	Female	18241	PASS	S	-5.37383	0.407203	-7.72058	-12.828	0	0	0	B cells	B_PC	-0.198586	NA
AMG1_CGACCTTCAAGGTTTC	1545	878	AMG1	Batch1	AMG	Female	14702	PASS	S	-7.10313	5.67106	8.50418	-43.6015	0	0	3.50743	B cells, pro	B_PC	-0.169799	NA
AMG1_CGACCTTCATTAACCG	1793	874	AMG1	Batch1	AMG	Female	15982	PASS	G1	-7.28787	5.69257	12.7233	-40.1253	0	0	4.03905	B cells, pro	B_PC	-0.164952	NA
AMG1_CGACCTTGTCCAAGTT	1065	603	AMG1	Batch1	AMG	Female	10624	PASS	G1	-4.94904	3.33778	-10.5742	-26.5972	0	2.34081	2.98464	B cells	B_PC	-0.0700396	NA
AMG1_CGACCTTGTTGTGGCC	3073	1406	AMG1	Batch1	AMG	Female	31701	PASS	G1	-6.59354	4.98722	-1.60277	-37.6607	0	2.01601	3.29707	B cells	B_PC	-0.191975	NA
AMG1_CGACTTCGTTGCCTCT	17169	3662	AMG1	Batch1	AMG	Female	132121	PASS	S	0.376473	7.21467	-46.8695	-19.3658	0	0.458971	0.77237	B cells	B_PC	-0.278255	NA
AMG1_CGAGAAGAGGAGTAGA	10737	2442	AMG1	Batch1	AMG	Female	172531	PASS	G1	7.88404	-0.207687	18.9763	4.54594	2.0175	0	2.97692	B cells, pro	B_PC	0.283961	Malignant
AMG1_CGAGAAGAGTCAAGGC	7118	2268	AMG1	Batch1	AMG	Female	60388	PASS	S	0.387931	5.99403	-44.7541	-14.6544	0	0.877504	2.7113	B cells	B_PC	-0.249526	NA
AMG1_CGAGAAGCAAACCCAT	1225	718	AMG1	Batch1	AMG	Female	12198	PASS	G1	-7.42496	3.39318	12.5706	-28.2772	0	0	2.85224	B cells, pro	B_PC	-0.218042	NA
AMG1_CGAGAAGGTGCACCAC	1205	647	AMG1	Batch1	AMG	Female	10764	PASS	G1	-5.39816	2.54604	-9.6404	-23.257	0	2.22988	4.07908	B cells	B_PC	-0.0851548	NA
AMG1_CGAGAAGTCGTTTAGG	2883	1342	AMG1	Batch1	AMG	Female	25307	PASS	S	2.81673	6.23139	-52.9596	-8.3633	0	0	3.66752	B cells	B_PC	-0.257477	NA
AMG1_CGAGCACAGGGCTTGA	3905	1610	AMG1	Batch1	AMG	Female	33792	PASS	S	0.697012	5.50149	-44.1014	-12.4494	0	1.26999	2.79514	B cells	B_PC	-0.249915	NA
AMG1_CGAGCACAGTCATGCT	5199	1975	AMG1	Batch1	AMG	Female	42947	PASS	S	2.09236	5.9508	-50.9877	-10.153	0	0	2.16261	B cells	B_PC	-0.290627	NA
AMG1_CGAGCACGTTCTCATT	1746	808	AMG1	Batch1	AMG	Female	16349	PASS	G1	-5.25472	-5.02894	-31.0071	16.1962	0	0	3.17428	B cells	B_PC	-0.206721	NA
AMG1_CGAGCACTCTTCATGT	9226	2433	AMG1	Batch1	AMG	Female	71851	PASS	S	0.369648	5.94986	-44.475	-14.8213	0	0.734238	3.37353	B cells	B_PC	-0.281122	NA
AMG1_CGAGCCAAGATCCTGT	11233	2919	AMG1	Batch1	AMG	Female	89875	PASS	S	-0.262242	7.02897	-47.2603	-24.0237	0	0.636701	2.83464	B cells	B_PC	-0.169874	NA
AMG1_CGAGCCAAGCGTTGCC	2231	1029	AMG1	Batch1	AMG	Female	19652	PASS	S	-6.73124	6.12548	6.90237	-44.2868	0	1.70152	4.34639	B cells	B_PC	-0.242755	NA
AMG1_CGAGCCACAATGGACG	11359	2367	AMG1	Batch1	AMG	Female	165180	PASS	G1	8.44858	-0.571434	23.6454	4.17642	1.01549	0	3.78731	Monocytes	B_PC	0.33509	Malignant
AMG1_CGAGCCACATTCTCAT	1224	643	AMG1	Batch1	AMG	Female	12148	PASS	G1	-6.3205	3.5958	2.44906	-30.9582	0	2.21593	2.85301	B cells	B_PC	-0.236312	NA
AMG1_CGAGCCATCACGCATA	12046	2400	AMG1	Batch1	AMG	Female	209833	PASS	S	8.04675	-0.351274	23.6662	4.52545	1.25003	0	3.37503	Stem cells	B_PC	0.386179	Malignant
AMG1_CGAGCCATCGTGACAT	1692	845	AMG1	Batch1	AMG	Female	13425	PASS	G1	-5.37076	3.83925	-4.18321	-29.1775	0	0	0	B cells, pro	B_PC	-0.317781	NA
AMG1_CGATCGGAGCAGCGTA	1827	866	AMG1	Batch1	AMG	Female	15488	PASS	G1	-6.14886	1.63398	-0.724107	-14.4358	0	1.86771	3.13087	B cells	B_PC	-0.201867	NA
AMG1_CGATCGGCAGCCACCA	1549	817	AMG1	Batch1	AMG	Female	14551	PASS	G1	-5.30991	-3.98062	-26.0005	7.93823	0	0	0	B cells	B_PC	-0.112049	NA
AMG1_CGATGGCAGAATTGTG	1960	760	AMG1	Batch1	AMG	Female	17216	PASS	G1	-5.71919	-5.52753	-24.8472	23.6599	0	1.80862	0	B cells	B_PC	-0.170874	NA
AMG1_CGATGGCAGACGCAAC	1642	810	AMG1	Batch1	AMG	Female	15034	PASS	S	-7.49283	5.48146	9.55911	-41.7686	0	0	4.58947	B cells, pro	B_PC	-0.146137	NA
AMG1_CGATGGCCACCTTGTC	1927	910	AMG1	Batch1	AMG	Female	18323	PASS	G1	-4.85095	4.55205	-6.15739	-30.786	0	1.82284	3.29387	B cells	B_PC	-0.306997	NA
AMG1_CGATGGCCACGCATCG	21961	3806	AMG1	Batch1	AMG	Female	389462	PASS	G1	7.63274	-0.363063	31.1517	-3.56888	1.4321	0	3.70415	B cells	B_PC	0.413467	Malignant
AMG1_CGATGGCTCTGCAGTA	2358	1105	AMG1	Batch1	AMG	Female	21400	PASS	S	-3.14193	8.77845	-31.8821	-33.7331	0	1.65649	4.59047	B cells, pro	B_PC	-0.157628	NA
AMG1_CGATGTAAGAAGCCCA	1804	962	AMG1	Batch1	AMG	Female	16884	PASS	G1	-6.33406	1.13859	3.61264	-12.0827	0	0	3.14299	B cells	B_PC	-0.265578	NA
AMG1_CGATGTAGTAAGTAGT	2958	1335	AMG1	Batch1	AMG	Female	25355	PASS	S	-2.65242	8.93853	-36.0056	-37.4201	0	0	2.88499	B cells, pro	B_PC	-0.206228	NA
AMG1_CGATGTATCATGTCTT	5871	2133	AMG1	Batch1	AMG	Female	49161	PASS	G2M	2.7132	6.28068	-53.3104	-9.527	0.994469	0	2.8922	B cells	B_PC	-0.27329	NA
AMG1_CGATGTATCTTGCCGT	9505	1936	AMG1	Batch1	AMG	Female	150434	PASS	S	2.01022	-0.228963	32.221	-30.7934	1.42461	0.718853	3.63291	B cells	B_PC	0.408579	Normal
AMG1_CGATTGAAGATAGTCA	3928	1247	AMG1	Batch1	AMG	Female	81318	PASS	G2M	1.36526	0.407254	30.2365	-34.388	2.15611	1.26577	2.61952	B cells, pro	B_PC	0.215134	Normal
AMG1_CGATTGAAGCATCATC	3889	1626	AMG1	Batch1	AMG	Female	37686	PASS	G1	-6.21869	6.016	2.02795	-43.7557	0	1.27295	3.46123	B cells	B_PC	-0.314999	NA
AMG1_CGATTGAAGTCTCAAC	2140	1058	AMG1	Batch1	AMG	Female	18764	PASS	G1	-5.41514	5.48742	-6.73705	-39.1438	0	0	3.36858	B cells, pro	B_PC	-0.15203	NA
AMG1_CGCCAAGAGCGCCTTG	6240	1605	AMG1	Batch1	AMG	Female	112932	PASS	G1	1.57224	-0.213272	34.3492	-30.8801	0	0.956497	1.4363	B cells, pro	B_PC	0.319959	Normal
AMG1_CGCCAAGCAATGGAAT	2640	1151	AMG1	Batch1	AMG	Female	27215	PASS	G1	-5.39854	5.03117	-0.000453456	-42.7267	0	2.51476	3.98955	B cells	B_PC	-0.257497	NA
AMG1_CGCCAAGTCCAATGGT	8861	2355	AMG1	Batch1	AMG	Female	85419	PASS	G1	2.54932	-0.339342	38.8427	-26.5232	0	0	2.41206	B cells	B_PC	0.499437	Normal
AMG1_CGCGGTACATGCAACT	1587	842	AMG1	Batch1	AMG	Female	14693	PASS	S	-6.64158	4.32308	-1.33005	-21.9445	0	1.98804	4.93897	B cells, pro	B_PC	-0.120249	NA
AMG1_CGCGGTATCGAATGGG	10903	2485	AMG1	Batch1	AMG	Female	180941	PASS	G1	7.3906	0.0862218	18.6225	4.65247	1.32217	0	3.76561	B cells	B_PC	0.332012	Malignant
AMG1_CGCGTTTCACCGAATT	1149	639	AMG1	Batch1	AMG	Female	10513	PASS	G1	-7.45288	4.54735	9.90481	-31.9381	0	0	3.79585	B cells, pro	B_PC	-0.0811187	NA
AMG1_CGCGTTTTCGTCCGTT	1801	823	AMG1	Batch1	AMG	Female	15377	PASS	G2M	-6.2342	-1.05065	-7.46619	-0.901532	0	2.49361	0	B cells	B_PC	-0.273917	NA
AMG1_CGCGTTTTCTCCAACC	1739	700	AMG1	Batch1	AMG	Female	15877	PASS	G1	-5.64298	-4.30585	-18.8178	11.4347	0	0	2.5258	B cells	B_PC	-0.258805	NA
AMG1_CGCTATCAGCGTGAAC	2207	662	AMG1	Batch1	AMG	Female	14821	PASS	G1	-4.84066	-5.64724	-36.2761	17.541	0	0	0	B cells	B_PC	-0.218026	NA
AMG1_CGCTATCCAGTCAGAG	3218	1317	AMG1	Batch1	AMG	Female	30565	PASS	G1	-5.71631	6.49073	-2.47956	-50.4425	0	1.41282	4.36549	B cells	B_PC	-0.0791189	NA
AMG1_CGCTATCTCATCGCTC	2043	979	AMG1	Batch1	AMG	Female	18955	PASS	S	-6.60951	5.80329	7.43925	-43.2914	0	0	4.00446	B cells	B_PC	-0.225354	NA
AMG1_CGCTTCAAGAAGGCCT	1883	926	AMG1	Batch1	AMG	Female	17060	PASS	G1	-6.80565	5.80786	9.66151	-39.608	0	0	3.49238	B cells	B_PC	-0.190312	NA
AMG1_CGCTTCATCATGCTCC	1641	790	AMG1	Batch1	AMG	Female	15156	PASS	G1	-6.55547	5.52234	4.56608	-38.4429	0	0	3.44901	B cells, pro	B_PC	-0.121081	NA
AMG1_CGGACACGTCCTCCAT	1061	622	AMG1	Batch1	AMG	Female	12284	PASS	G1	-6.94901	3.65691	7.21471	-21.9907	0	0	4.05266	B cells, pro	B_PC	-0.178724	NA
AMG1_CGGACACGTTAGATGA	1867	794	AMG1	Batch1	AMG	Female	17220	PASS	G1	-5.3996	-4.7632	-30.7513	17.6333	0	0	2.83724	B cells	B_PC	-0.166792	NA
AMG1_CGGACACGTTATGTGC	1726	791	AMG1	Batch1	AMG	Female	16103	PASS	S	-4.40369	-5.50806	-33.1856	24.0064	0	1.916	0	B cells	B_PC	-0.200431	NA
AMG1_CGGACACTCCCTCAGT	3526	1160	AMG1	Batch1	AMG	Female	90459	PASS	G2M	1.75945	0.0463653	35.3923	-30.3633	2.51319	0	0	B cells, pro	B_PC	0.665401	Normal
AMG1_CGGACACTCCTGCTTG	7198	2196	AMG1	Batch1	AMG	Female	58565	PASS	G2M	2.11011	8.83231	-60.264	-0.0266289	0	0.87099	3.78572	B cells	B_PC	-0.250678	NA
AMG1_CGGACGTAGCCATCGC	1737	923	AMG1	Batch1	AMG	Female	17106	PASS	G1	-6.05258	0.767682	-5.19723	-10.0152	0	1.91059	1.91059	B cells	B_PC	-0.214648	NA
AMG1_CGGACTGAGACGCTTT	1293	722	AMG1	Batch1	AMG	Female	12340	PASS	S	-6.58359	2.1923	1.0762	-12.8938	0	2.16722	3.18643	B cells, pro	B_PC	-0.278367	NA
AMG1_CGGACTGAGGGAACGG	1965	955	AMG1	Batch1	AMG	Female	17932	PASS	G1	-5.48784	0.711708	-5.87337	-12.1451	0	0	3.94914	B cells	B_PC	-0.153968	NA
AMG1_CGGACTGGTCCAACTA	1549	764	AMG1	Batch1	AMG	Female	14536	PASS	S	-6.85085	4.52337	7.62477	-32.5091	0	0	2.63272	B cells	B_PC	-0.115587	NA
AMG1_CGGAGTCAGAGGGATA	2016	958	AMG1	Batch1	AMG	Female	17749	PASS	G1	-5.95084	4.6773	-3.67114	-33.7966	1.78512	0	2.39065	B cells	B_PC	-0.202321	NA
AMG1_CGGAGTCAGGTTACCT	1426	796	AMG1	Batch1	AMG	Female	13387	PASS	G1	-7.38476	4.28053	12.1745	-28.9811	0	0	3.09276	B cells	B_PC	-0.206916	NA
AMG1_CGGAGTCGTACGACCC	28718	3861	AMG1	Batch1	AMG	Female	442894	PASS	G1	7.73558	-0.229705	29.1502	-4.20052	0.715222	0	3.63523	B cells	B_PC	0.376968	Malignant
AMG1_CGGAGTCGTACTCTCC	1921	888	AMG1	Batch1	AMG	Female	18443	PASS	G1	-4.5811	-4.28859	-36.9129	7.91794	0	0	1.82546	B cells	B_PC	-0.189442	NA
AMG1_CGGAGTCGTGAGCGAT	5294	1906	AMG1	Batch1	AMG	Female	41279	PASS	G2M	2.54208	8.65745	-60.5525	-1.59667	0	0	4.31306	B cells	B_PC	-0.358418	NA
AMG1_CGGAGTCTCCGCGGTA	1341	763	AMG1	Batch1	AMG	Female	11768	PASS	S	-6.06504	4.34436	0.610771	-31.4149	0	0	3.15151	B cells, pro	B_PC	-0.187017	NA
AMG1_CGGCTAGAGCCCAACC	1604	817	AMG1	Batch1	AMG	Female	15507	PASS	G1	-7.55232	5.61114	13.1459	-37.4239	0	0	4.78293	B cells, pro	B_PC	-0.168263	NA
AMG1_CGGGTCAAGGAACTGC	1740	897	AMG1	Batch1	AMG	Female	15752	PASS	G1	-5.61424	5.19404	2.21233	-45.9763	0	1.90912	3.71916	B cells, pro	B_PC	-0.284379	NA
AMG1_CGGTTAAAGTGTTGAA	10866	2481	AMG1	Batch1	AMG	Female	165405	PASS	G1	9.3406	0.25504	19.9367	10.2586	0	0	3.90753	B cells	B_PC	0.459733	Malignant
AMG1_CGGTTAAGTGAACCTT	1504	735	AMG1	Batch1	AMG	Female	13889	PASS	G1	-4.97045	-5.2387	-36.4267	16.0041	0	0	0	B cells	B_PC	-0.254236	NA
AMG1_CGGTTAAGTGGTGTAG	2283	1007	AMG1	Batch1	AMG	Female	19806	PASS	G1	-4.96446	5.52627	-3.67357	-44.4871	0	1.68273	4.48418	B cells	B_PC	-0.195397	NA
AMG1_CGTAGCGCAATAGCGG	1428	803	AMG1	Batch1	AMG	Female	15881	PASS	S	-6.47292	5.99153	4.48001	-38.5566	0	0	3.09142	B cells, pro	B_PC	-0.231617	NA
AMG1_CGTCACTAGCGTGTCC	2067	940	AMG1	Batch1	AMG	Female	17871	PASS	G1	-6.10874	6.17332	-1.86936	-48.8798	0	1.76438	4.47828	B cells	B_PC	-0.204604	NA
AMG1_CGTCACTAGTGCCAGA	2165	872	AMG1	Batch1	AMG	Female	19350	PASS	G1	-4.58765	-4.54974	-30.9686	7.21791	0	0	1.72614	B cells	B_PC	-0.252171	NA
AMG1_CGTCACTCACGGATAG	7099	1906	AMG1	Batch1	AMG	Female	129431	PASS	G1	2.65989	-0.447648	36.935	-25.7702	0.879066	0	1.65364	B cells, pro	B_PC	0.569542	Normal
AMG1_CGTCACTGTACAGCAG	5800	2003	AMG1	Batch1	AMG	Female	47271	PASS	G2M	2.7276	6.73897	-54.0511	-7.03449	1.00215	0	4.22305	B cells	B_PC	-0.285297	NA
AMG1_CGTCAGGGTCCCGACA	1427	620	AMG1	Batch1	AMG	Female	12511	PASS	G1	-6.56311	-6.69257	-19.7292	33.4702	0	0	0	B cells	B_PC	-0.112616	NA
AMG1_CGTCAGGTCCAAGCCG	1100	657	AMG1	Batch1	AMG	Female	11433	PASS	G2M	-6.14614	2.73282	8.58476	-20.0663	0	0	2.95396	B cells	B_PC	-0.141543	NA
AMG1_CGTCCATAGGTCATCT	1267	687	AMG1	Batch1	AMG	Female	12830	PASS	G1	-7.58067	4.73599	15.3273	-37.5928	0	0	4.02978	B cells	B_PC	-0.185554	NA
AMG1_CGTCCATCAAGTAGTA	3081	1392	AMG1	Batch1	AMG	Female	30810	PASS	G2M	-6.2876	4.01668	-4.7555	-22.5103	0	1.44591	3.51026	B cells	B_PC	-0.207954	NA
AMG1_CGTCCATTCGCAGGCT	5964	1761	AMG1	Batch1	AMG	Female	169455	PASS	G1	2.22092	0.424112	32.4839	-27.95	1.47097	0.984595	1.47097	B cells, pro	B_PC	0.347872	Normal
AMG1_CGTCTACAGTCAAGGC	1375	761	AMG1	Batch1	AMG	Female	13154	PASS	G2M	-6.66301	4.50234	5.7252	-35.9316	2.11296	2.11296	4.08061	B cells	B_PC	-0.204878	NA
AMG1_CGTCTACCAATCCGAT	1356	757	AMG1	Batch1	AMG	Female	15267	PASS	G1	-7.1952	5.6448	10.7807	-42.4285	0	0	4.8392	B cells	B_PC	-0.0357807	NA
AMG1_CGTCTACCATTCCTCG	17879	3792	AMG1	Batch1	AMG	Female	139435	PASS	G2M	1.27115	7.14021	-51.2518	-17.1271	0.444247	0.75077	2.1782	B cells	B_PC	-0.341538	NA
AMG1_CGTGAGCAGTGAACAT	1949	1004	AMG1	Batch1	AMG	Female	16228	PASS	G1	-5.18248	5.66958	-4.27466	-46.0494	0	0	3.459	B cells	B_PC	-0.0887148	NA
AMG1_CGTGAGCGTTATGCGT	3386	1482	AMG1	Batch1	AMG	Female	27940	PASS	S	1.06907	5.46436	-46.3287	-11.0572	0	0	3.41882	B cells	B_PC	-0.279164	NA
AMG1_CGTGTAACAGACAGGT	2797	1373	AMG1	Batch1	AMG	Female	14046	PASS	G2M	3.24118	6.76985	-55.0261	-7.99697	1.52066	0	3.50187	B cells	B_PC	-0.217652	NA
AMG1_CGTGTCTAGACGCACA	3402	1343	AMG1	Batch1	AMG	Female	26601	PASS	G2M	2.04818	8.74466	-60.8972	0.862258	0	1.92846	2.28425	B cells	B_PC	-0.237259	NA
AMG1_CGTGTCTAGCCAACAG	12153	2770	AMG1	Batch1	AMG	Female	124052	PASS	S	5.62896	0.689176	7.81416	58.7003	1.45661	0	3.27745	B cells	B_PC	0.457833	Malignant
AMG1_CGTGTCTCAACTGCGC	2178	928	AMG1	Batch1	AMG	Female	16320	PASS	G1	-6.28214	-3.06686	-10.8305	7.63291	0	1.72122	4.37012	B cells	B_PC	-0.218966	NA
AMG1_CGTGTCTGTCATGCCG	1508	799	AMG1	Batch1	AMG	Female	12034	PASS	G1	-7.38705	5.34122	10.7526	-43.5735	0	0	4.3892	B cells	B_PC	-0.130437	NA
AMG1_CGTGTCTGTGCCTTGG	5360	2090	AMG1	Batch1	AMG	Female	37557	PASS	G2M	2.26059	7.09517	-54.0946	-22.947	0	1.0528	3.78215	B cells	B_PC	-0.197422	NA
AMG1_CGTGTCTTCGGTGTTA	2251	1101	AMG1	Batch1	AMG	Female	16594	PASS	G2M	2.53383	8.29255	-55.8073	-1.56654	0	1.69423	1.69423	B cells	B_PC	-0.213996	NA
AMG1_CGTTAGAAGAGACTAT	2124	1036	AMG1	Batch1	AMG	Female	19760	PASS	S	-6.41505	4.5207	1.71892	-41.0896	0	1.74189	4.85296	B cells	B_PC	-0.254728	NA
AMG1_CGTTAGAAGTGCAAGC	11146	2211	AMG1	Batch1	AMG	Female	195311	PASS	S	2.39298	-0.125983	30.5665	-29.2015	0	0	1.70218	Monocytes	B_PC	0.455173	Normal
AMG1_CGTTAGACAATTGCTG	3223	1391	AMG1	Batch1	AMG	Female	29465	PASS	G2M	2.47458	8.84576	-61.4551	-1.27805	0	0	3.1232	B cells, pro	B_PC	-0.213512	NA
AMG1_CGTTAGATCGCCTGAG	3602	1640	AMG1	Batch1	AMG	Female	31679	PASS	G2M	1.90272	9.08983	-63.2162	1.27297	0	0	1.87984	B cells	B_PC	-0.311369	NA
AMG1_CGTTCTGAGGCTCATT	50849	5002	AMG1	Batch1	AMG	Female	701021	PASS	G1	7.76114	-0.542089	29.6141	-3.09092	1.21192	0	3.24191	Monocytes	B_PC	0.406632	Malignant
AMG1_CGTTCTGGTACCTACA	2414	865	AMG1	Batch1	AMG	Female	20408	PASS	S	-5.46544	-6.70321	-25.5141	31.8261	0	0	0	B cells	B_PC	-0.117411	NA
AMG1_CGTTGGGCATATGGTC	1986	923	AMG1	Batch1	AMG	Female	17910	PASS	G1	-5.53603	0.230556	-4.18951	-8.5362	0	0	3.93871	B cells	B_PC	-0.304956	NA
AMG1_CGTTGGGTCCAAGTAC	3807	1369	AMG1	Batch1	AMG	Female	34759	PASS	S	-4.23069	-3.94446	-34.0202	6.70939	0	0	0	B cells	B_PC	-0.146395	NA
AMG1_CGTTGGGTCGGTCCGA	2319	1177	AMG1	Batch1	AMG	Female	20479	PASS	G2M	-2.72876	8.83811	-34.4686	-34.2765	0	2.2643	3.29113	B cells, pro	B_PC	-0.162199	NA
AMG1_CTAACTTAGCCACTAT	2241	1087	AMG1	Batch1	AMG	Female	20909	PASS	G1	-5.85497	5.99386	-7.62451	-40.0249	0	1.69787	3.14895	B cells, pro	B_PC	-0.234732	NA
AMG1_CTAACTTGTTCGAATC	2781	1319	AMG1	Batch1	AMG	Female	24333	PASS	G1	-4.74485	5.74753	-4.38741	-46.4366	0	1.52515	3.60979	B cells	B_PC	-0.202124	NA
AMG1_CTAACTTTCAGTTAGC	1582	817	AMG1	Batch1	AMG	Female	13330	PASS	G2M	-3.03219	6.30795	-57.2913	5.17206	0	0	4.25607	B cells, pro	B_PC	-0.177375	NA
AMG1_CTAAGACAGATCACGG	7692	1971	AMG1	Batch1	AMG	Female	80469	PASS	G1	2.52531	-0.467698	38.8378	-26.1344	0	0	2.43365	B cells	B_PC	0.535053	Normal
AMG1_CTAAGACGTCTGATTG	1255	702	AMG1	Batch1	AMG	Female	12244	PASS	G1	-6.18411	-0.764234	-7.05789	-1.49178	0	2.19368	2.19368	B cells	B_PC	-0.180559	NA
AMG1_CTACACCTCAGTTTGG	6662	1890	AMG1	Batch1	AMG	Female	136107	PASS	S	2.42912	0.0771028	34.6896	-26.0079	0.916711	0	0.916711	B cells	B_PC	0.590693	Normal
AMG1_CTACACCTCCCTTGTG	5072	1370	AMG1	Batch1	AMG	Female	98939	PASS	G1	1.38112	0.111152	34.6354	-32.262	1.0891	0	0	B cells, pro	B_PC	0.315641	Normal
AMG1_CTACATTAGAAGGACA	10430	2464	AMG1	Batch1	AMG	Female	252961	PASS	G1	4.81272	-1.31332	40.1227	-14.5681	1.5759	0	4.05296	B cells, pro	B_PC	0.349645	Malignant
AMG1_CTACATTAGGCATGTG	6496	2062	AMG1	Batch1	AMG	Female	52576	PASS	S	0.221726	5.81082	-43.1363	-14.3973	1.40581	0.931931	4.0328	B cells	B_PC	-0.252431	NA
AMG1_CTACATTTCAGGATCT	5053	1933	AMG1	Batch1	AMG	Female	41745	PASS	S	-1.90879	8.27438	-36.8881	-31.1952	0	0	3.28569	B cells, pro	B_PC	-0.209516	NA
AMG1_CTACCCAGTAATCGTC	5025	2124	AMG1	Batch1	AMG	Female	45728	PASS	G2M	2.2641	7.34507	-55.5882	-23.794	0	1.60545	2.93971	B cells	B_PC	-0.267324	NA
AMG1_CTACCCAGTTGTCGCG	2091	1026	AMG1	Batch1	AMG	Female	18069	PASS	S	-4.68301	-1.61024	-18.564	-5.63941	0	0	1.75482	B cells	B_PC	-0.14125	NA
AMG1_CTACCCATCAACACCA	10157	2396	AMG1	Batch1	AMG	Female	186686	PASS	G1	4.86834	-1.04064	39.771	-13.8859	1.37463	0	4.20416	Monocytes	B_PC	0.383016	Malignant
AMG1_CTACGTCAGTGTCCCG	1675	716	AMG1	Batch1	AMG	Female	14272	PASS	G1	-6.37761	-3.80059	-12.6332	11.9656	0	1.94164	0	B cells	B_PC	-0.19987	NA
AMG1_CTACGTCGTCATACTG	1339	643	AMG1	Batch1	AMG	Female	11345	PASS	G1	-6.82931	-6.60101	-16.8321	31.5344	0	0	0	B cells	B_PC	-0.209847	NA
AMG1_CTAGAGTAGGGCATGT	2007	794	AMG1	Batch1	AMG	Female	17011	PASS	S	-4.75599	-5.28365	-32.03	17.0092	0	0	1.78885	B cells	B_PC	-0.211784	NA
AMG1_CTAGCCTCAGATTGCT	1601	847	AMG1	Batch1	AMG	Female	14869	PASS	S	-7.44066	3.67032	9.82798	-24.5758	0	1.98046	3.2575	B cells	B_PC	-0.144418	NA
AMG1_CTAGCCTGTAGCGCAA	2333	848	AMG1	Batch1	AMG	Female	19704	PASS	G1	-4.8802	-5.55113	-31.3708	20.3451	0	2.25891	1.66512	B cells	B_PC	-0.188269	NA
AMG1_CTAGCCTTCGGCGCAT	2723	1211	AMG1	Batch1	AMG	Female	23902	PASS	G1	-2.82459	9.09557	-33.8739	-36.6623	0	0	3.28492	B cells, pro	B_PC	-0.160286	NA
AMG1_CTCACACGTCTTGATG	1259	688	AMG1	Batch1	AMG	Female	11977	PASS	S	-6.63845	1.38696	2.72977	-10.4799	0	0	2.19085	B cells	B_PC	-0.172963	NA
AMG1_CTCAGAAGTGAGGGAG	20820	3319	AMG1	Batch1	AMG	Female	373576	PASS	S	6.67941	-0.534922	31.8447	-5.902	1.35631	0	3.74494	B cells	B_PC	0.559962	Malignant
AMG1_CTCAGAAGTTCCCGAG	1928	814	AMG1	Batch1	AMG	Female	17309	PASS	G1	-6.05614	-4.36379	-14.2135	17.6939	0	0	3.29337	B cells	B_PC	-0.159805	NA
AMG1_CTCATTAGTCATATGC	1695	630	AMG1	Batch1	AMG	Female	13855	PASS	S	-6.46351	-6.34966	-21.1475	35.6589	0	0	1.93148	B cells	B_PC	-0.182033	NA
AMG1_CTCATTATCTTAGCCC	9826	2778	AMG1	Batch1	AMG	Female	74218	PASS	S	-0.0811597	7.43369	-45.0102	-22.0145	0.701962	0	1.62351	B cells	B_PC	-0.216982	NA
AMG1_CTCCTAGCACCGCTAG	2929	1258	AMG1	Batch1	AMG	Female	26240	PASS	S	2.23329	4.70871	2.74194	19.2388	1.48481	0	2.68489	B cells, pro	B_PC	-0.151759	Malignant
AMG1_CTCGAAATCTGTCCGT	1940	961	AMG1	Batch1	AMG	Female	17277	PASS	G2M	-6.61586	6.20779	6.03832	-44.8876	0	0	2.80117	B cells, pro	B_PC	-0.157831	NA
AMG1_CTCGAGGAGGAGTTTA	1698	666	AMG1	Batch1	AMG	Female	13645	PASS	G1	-6.64082	-4.96281	-2.76265	17.3756	0	0	1.92997	B cells	B_PC	-0.270486	NA
AMG1_CTCGAGGCACAAGTAA	4269	1655	AMG1	Batch1	AMG	Female	35811	PASS	S	-3.69218	-0.37969	-19.4225	-11.3446	0	0	2.33891	B cells	B_PC	-0.312013	NA
AMG1_CTCGAGGCATCCCATC	1690	840	AMG1	Batch1	AMG	Female	14219	PASS	G1	-6.39833	6.10207	7.13879	-44.5279	1.93401	2.55212	4.83039	B cells, pro	B_PC	-0.208762	NA
AMG1_CTCGAGGTCCCATTAT	2002	876	AMG1	Batch1	AMG	Female	18033	PASS	G1	-4.96374	-4.30032	-25.8182	10.8331	0	0	2.39699	B cells	B_PC	-0.208982	NA
AMG1_CTCGGAGCACTCTGTC	3010	1173	AMG1	Batch1	AMG	Female	26878	PASS	S	-2.99288	-2.67021	-33.872	-4.67457	0	0	1.46378	B cells	B_PC	-0.18745	NA
AMG1_CTCGGAGGTTATGTGC	7590	2166	AMG1	Batch1	AMG	Female	181913	PASS	S	2.4825	-0.23953	35.4234	-26.0752	0	0	1.83579	B cells, pro	B_PC	0.663988	Normal
AMG1_CTCGGGAGTTCGTGAT	1641	854	AMG1	Batch1	AMG	Female	14858	PASS	G1	-5.74006	0.570509	-6.38277	-9.77222	0	0	2.95915	B cells	B_PC	-0.163971	NA
AMG1_CTCGGGATCATCACCC	1426	792	AMG1	Batch1	AMG	Female	14406	PASS	G1	-6.4932	4.78635	5.307	-36.1091	0	0	3.09276	B cells	B_PC	-0.128973	NA
AMG1_CTCGGGATCCAAGTAC	10477	2584	AMG1	Batch1	AMG	Female	81310	PASS	S	0.273822	6.42406	-45.2604	-16.3066	1.06779	0.67012	0	B cells	B_PC	-0.21762	NA
AMG1_CTCGTACAGATCTGAA	3179	1450	AMG1	Batch1	AMG	Female	31376	PASS	S	-2.2068	8.48779	-37.1006	-35.4336	1.42206	0	0	B cells, pro	B_PC	-0.247697	NA
AMG1_CTCGTACAGGAATTAC	1922	954	AMG1	Batch1	AMG	Female	18842	PASS	S	-6.14261	6.19956	4.83132	-45.6431	0	0	5.26532	B cells, pro	B_PC	-0.136636	NA
AMG1_CTCGTACGTAGGGTAC	15339	2956	AMG1	Batch1	AMG	Female	250063	PASS	S	7.69861	-0.481352	29.6928	-3.64864	1.5916	0	4.11051	Monocytes	B_PC	0.498348	Malignant
AMG1_CTCGTACGTCGAGTTT	2021	994	AMG1	Batch1	AMG	Female	18890	PASS	G1	-6.21745	-0.592593	-8.73543	-0.86631	0	0	0	B cells	B_PC	-0.278994	NA
AMG1_CTCGTACTCAATACCG	2907	1218	AMG1	Batch1	AMG	Female	24920	PASS	G1	2.4591	2.97827	-24.5846	-22.891	0	1.49065	1.49065	Neutrophils	B_PC	-0.257279	NA
AMG1_CTCTAATAGATGAGAG	1699	889	AMG1	Batch1	AMG	Female	15047	PASS	G1	-6.87848	5.71097	9.68758	-38.6217	0	0	4.95765	B cells	B_PC	-0.179837	NA
AMG1_CTCTAATAGCATGGCA	11756	2698	AMG1	Batch1	AMG	Female	90514	PASS	S	0.28295	7.18384	-46.5367	-19.3421	0	0.615526	2.79186	B cells, pro	B_PC	-0.300125	NA
AMG1_CTCTAATAGTCGTTTG	1454	733	AMG1	Batch1	AMG	Female	13017	PASS	G2M	-5.78155	3.83829	2.74568	-32.4907	0	0	4.7099	B cells	B_PC	-0.191634	NA
AMG1_CTCTAATAGTGTTAGA	2334	960	AMG1	Batch1	AMG	Female	21013	PASS	G1	-5.27683	-2.55189	-16.9347	-0.0747945	0	0	0	B cells	B_PC	-0.279942	NA
AMG1_CTCTAATCAATGAAAC	3724	1381	AMG1	Batch1	AMG	Female	34332	PASS	S	1.84642	5.69853	-47.8954	-7.74216	0	0	1.85169	B cells, pro	B_PC	-0.25571	NA
AMG1_CTCTAATGTACATGTC	4749	1420	AMG1	Batch1	AMG	Female	118396	PASS	G1	1.43351	0.329955	36.3509	-32.2036	1.13324	0	0	B cells, pro	B_PC	0.423738	Normal
AMG1_CTCTAATGTCATCGGC	1412	731	AMG1	Batch1	AMG	Female	13698	PASS	G1	-7.27808	5.0862	7.73029	-36.2825	0	0	4.53333	B cells	B_PC	-0.208907	NA
AMG1_CTCTAATGTTTGTGTG	1951	827	AMG1	Batch1	AMG	Female	16784	PASS	G1	-6.77403	-4.09241	-15.1187	17.2919	0	1.81247	3.458	B cells	B_PC	-0.171685	NA
AMG1_CTCTACGAGAACAACT	1831	728	AMG1	Batch1	AMG	Female	15893	PASS	G1	-6.78331	-4.8925	-5.07026	17.6498	0	1.86586	0	B cells	B_PC	-0.213901	NA
AMG1_CTCTACGGTACGCACC	24319	3428	AMG1	Batch1	AMG	Female	278021	PASS	S	7.78474	-0.386999	28.9685	-2.32118	1.35542	0	3.12648	B cells, pro	B_PC	0.313419	Malignant
AMG1_CTCTACGGTCTGCCAG	1321	755	AMG1	Batch1	AMG	Female	12991	PASS	G2M	-7.23744	4.94967	7.74506	-38.2815	2.7813	0	3.65971	B cells	B_PC	-0.126043	NA
AMG1_CTCTACGTCACCGGGT	18164	3672	AMG1	Batch1	AMG	Female	138181	PASS	S	0.432973	7.08197	-46.8143	-19.0605	0.438603	0.438603	2.89407	B cells	B_PC	-0.218405	NA
AMG1_CTCTACGTCCGCGCAA	3105	1328	AMG1	Batch1	AMG	Female	27429	PASS	G1	-5.6503	5.94622	-4.11891	-39.8976	0	1.43998	4.31848	B cells	B_PC	-0.28302	NA
AMG1_CTCTACGTCGGCGCAT	2556	1096	AMG1	Batch1	AMG	Female	21447	PASS	G1	-5.41706	6.14311	-7.81615	-41.0327	0	0	3.94856	B cells	B_PC	-0.104345	NA
AMG1_CTCTGGTAGCCGATTT	1601	803	AMG1	Batch1	AMG	Female	14614	PASS	G1	-6.17155	4.3593	0.262816	-38.2649	0	0	3.65005	B cells, pro	B_PC	-0.197892	NA
AMG1_CTCTGGTAGTGGTAAT	1792	881	AMG1	Batch1	AMG	Female	16441	PASS	G2M	-5.67591	3.79521	0.928078	-30.0228	0	0	3.69044	B cells, pro	B_PC	-0.0793458	NA
AMG1_CTCTGGTTCAGTTCGA	2484	1091	AMG1	Batch1	AMG	Female	21685	PASS	S	-0.402384	5.64661	-39.8371	-14.3808	0	0	2.83926	B cells, pro	B_PC	-0.203808	NA
AMG1_CTGAAACAGCCCAACC	4903	1900	AMG1	Batch1	AMG	Female	42273	PASS	S	0.730931	5.65755	-44.9868	-12.9015	0	1.96273	1.11172	B cells	B_PC	-0.248113	NA
AMG1_CTGAAACCATGTCGAT	1867	794	AMG1	Batch1	AMG	Female	16525	PASS	S	-4.98016	-5.05595	-28.2197	14.5968	0	0	0	B cells	B_PC	-0.231771	NA
AMG1_CTGAAACGTTCCGGCA	5058	1917	AMG1	Batch1	AMG	Female	44633	PASS	G2M	2.04098	9.11826	-64.1689	-0.217776	0	1.09094	3.20781	B cells	B_PC	-0.213009	NA
AMG1_CTGAAGTCACCAGATT	15541	2964	AMG1	Batch1	AMG	Female	233389	PASS	G1	3.04194	-0.558511	37.6687	-25.0537	0.496803	0	3.85712	B cells	B_PC	0.591181	Normal
AMG1_CTGAAGTCATACGCCG	12167	3177	AMG1	Batch1	AMG	Female	97513	PASS	G2M	1.72935	6.53927	-52.0814	-23.6736	0	0	2.81037	B cells, pro	B_PC	-0.285298	NA
AMG1_CTGAAGTCATTGGTAC	1811	926	AMG1	Batch1	AMG	Female	16608	PASS	G1	-5.60287	0.433841	-4.53634	-11.4713	0	1.87515	0	B cells	B_PC	-0.0581678	NA
AMG1_CTGATAGCATCGATGT	1796	862	AMG1	Batch1	AMG	Female	16430	PASS	G1	-5.42802	1.51844	-5.04821	-15.5516	0	1.8822	4.7217	B cells	B_PC	-0.220293	NA
AMG1_CTGATAGCATTCCTCG	1388	764	AMG1	Batch1	AMG	Female	13040	PASS	S	-7.75564	5.13204	15.6001	-33.7117	0	2.1047	3.11856	B cells	B_PC	-0.120449	NA
AMG1_CTGATAGGTCACCTAA	1402	723	AMG1	Batch1	AMG	Female	14008	PASS	S	-6.22651	-0.853326	-6.79656	0.159246	0	0	3.93043	B cells	B_PC	-0.143249	NA
AMG1_CTGATCCCACACATGT	2062	1006	AMG1	Batch1	AMG	Female	18606	PASS	G1	-5.65391	6.34858	-4.74686	-50.614	0	0	3.01547	B cells, pro	B_PC	-0.100068	NA
AMG1_CTGATCCGTCATATCG	1947	913	AMG1	Batch1	AMG	Female	17757	PASS	S	-6.01397	0.388385	-3.52899	-7.0798	0	0	3.07012	B cells	B_PC	-0.325506	NA
AMG1_CTGATCCGTCTTGTCC	1889	919	AMG1	Batch1	AMG	Female	16626	PASS	G1	-7.25051	5.21906	14.9866	-37.6888	0	0	4.08146	B cells	B_PC	-0.239224	NA
AMG1_CTGATCCGTGTCAATC	1327	675	AMG1	Batch1	AMG	Female	12761	PASS	G1	-5.56575	4.6893	1.16037	-49.5834	0	2.14427	3.16156	B cells, pro	B_PC	-0.109878	NA
AMG1_CTGATCCGTGTCGCTG	3960	1601	AMG1	Batch1	AMG	Female	32831	PASS	S	-0.182161	5.73236	-41.4902	-14.2993	0	0	4.12076	B cells	B_PC	-0.145457	NA
AMG1_CTGATCCGTTCGAATC	5402	1366	AMG1	Batch1	AMG	Female	103596	PASS	G1	1.27526	0.00183144	31.5085	-33.4215	1.04773	0	1.54806	Monocytes	B_PC	0.360797	Normal
AMG1_CTGATCCTCAGATAAG	1442	812	AMG1	Batch1	AMG	Female	14692	PASS	G1	-6.96787	4.85019	10.895	-44.8004	0	0	4.43341	B cells, pro	B_PC	-0.191067	NA
AMG1_CTGCCTACAGGCGATA	1460	773	AMG1	Batch1	AMG	Female	12544	PASS	S	-6.34492	4.44125	0.288866	-38.4322	0	2.06043	4.24123	B cells, pro	B_PC	-0.109705	NA
AMG1_CTGCCTAGTATAGTAG	1579	770	AMG1	Batch1	AMG	Female	14438	PASS	G1	-5.68485	-5.55772	-24.9701	21.4353	0	0	1.9924	B cells	B_PC	-0.111688	NA
AMG1_CTGCGGACAATGGAAT	3970	1650	AMG1	Batch1	AMG	Female	34494	PASS	G2M	2.62853	8.80729	-63.411	-1.41582	0	1.25815	3.65799	B cells	B_PC	-0.250463	NA
AMG1_CTGCGGACAATGGATA	2965	1253	AMG1	Batch1	AMG	Female	25525	PASS	S	-0.0484463	5.49492	-41.6605	-13.2864	1.47538	0	1.47538	B cells	B_PC	-0.198357	NA
AMG1_CTGCGGATCACCATAG	2036	947	AMG1	Batch1	AMG	Female	17670	PASS	G1	-5.22951	0.178049	-8.239	-12.6642	0	0	3.02754	B cells	B_PC	-0.19865	NA
AMG1_CTGCGGATCAGCCTAA	1265	742	AMG1	Batch1	AMG	Female	12532	PASS	S	-6.71754	3.03246	4.59684	-25.4349	0	0	2.82199	B cells	B_PC	-0.134697	NA
AMG1_CTGCGGATCGACGGAA	1719	830	AMG1	Batch1	AMG	Female	15453	PASS	S	-5.31719	-0.971006	-11.5384	-2.5196	0	0	0	B cells	B_PC	-0.0885591	NA
AMG1_CTGCTGTAGGGTTTCT	1566	841	AMG1	Batch1	AMG	Female	14401	PASS	G1	-5.63078	0.781405	-3.71553	-11.0139	0	0	3.27876	B cells	B_PC	-0.147214	NA
AMG1_CTGCTGTCATTAGGCT	1806	852	AMG1	Batch1	AMG	Female	16638	PASS	G1	-6.49388	-0.938184	-5.67517	-0.944288	0	0	2.86854	B cells	B_PC	-0.200783	NA
AMG1_CTGGTCTCAGGAACGT	1688	934	AMG1	Batch1	AMG	Female	16473	PASS	G1	-6.9164	4.86355	11.0556	-44.4374	0	2.55321	3.87936	B cells	B_PC	-0.196956	NA
AMG1_CTGGTCTCATCCCATC	1325	648	AMG1	Batch1	AMG	Female	13170	PASS	G1	-6.87662	-5.22065	-11.5451	23.3963	0	0	2.1456	B cells	B_PC	-0.261939	NA
AMG1_CTGGTCTTCCAGTATG	1962	905	AMG1	Batch1	AMG	Female	16944	PASS	G1	-5.27057	0.333613	-7.93319	-10.1473	0	0	4.20855	B cells	B_PC	-0.158302	NA
AMG1_CTGGTCTTCTGCGGCA	4404	1719	AMG1	Batch1	AMG	Female	36483	PASS	G2M	2.86802	6.48717	-53.6155	-7.60135	0	0	4.23584	B cells	B_PC	-0.248367	NA
AMG1_CTGTGCTAGCCGGTAA	12887	2540	AMG1	Batch1	AMG	Female	162557	PASS	G1	8.16512	-1.16863	31.3416	-1.64689	0.936858	0	3.66415	B cells	B_PC	0.316085	Malignant
AMG1_CTGTGCTAGCTGATAA	1976	1003	AMG1	Batch1	AMG	Female	17199	PASS	G1	-5.0746	5.78181	-13.9219	-42.4212	0	0	2.78391	B cells, pro	B_PC	-0.0388093	NA
AMG1_CTGTGCTGTGTTGGGA	1287	707	AMG1	Batch1	AMG	Female	12110	PASS	S	-5.71072	3.18506	-5.44518	-23.5313	0	0	4.54585	B cells, pro	B_PC	-0.168958	NA
AMG1_CTGTTTAGTGGTGTAG	1817	787	AMG1	Batch1	AMG	Female	15952	PASS	G1	-6.16055	-4.93858	-19.0645	21.285	0	0	2.86281	B cells	B_PC	-0.180773	NA
AMG1_CTTACCGAGGATGGAA	2160	1020	AMG1	Batch1	AMG	Female	19893	PASS	S	-5.53587	1.73743	-4.2293	-15.4938	0	1.72804	3.3596	B cells	B_PC	-0.275433	NA
AMG1_CTTACCGGTCACTTCC	6632	1487	AMG1	Batch1	AMG	Female	106967	PASS	G1	1.4207	-0.110852	34.082	-31.5793	1.39021	0	1.70902	B cells	B_PC	0.424145	Normal
AMG1_CTTACCGTCTGTTGAG	2546	1167	AMG1	Batch1	AMG	Female	22977	PASS	G1	-4.89231	0.050218	-12.9051	-10.352	0	0	2.18103	B cells	B_PC	-0.209425	NA
AMG1_CTTAGGAAGATGTGTA	1671	804	AMG1	Batch1	AMG	Female	14889	PASS	S	-5.08859	-3.99893	-20.1149	2.94663	0	0	1.94368	B cells	B_PC	-0.178465	NA
AMG1_CTTAGGAAGCTGATAA	1409	754	AMG1	Batch1	AMG	Female	12930	PASS	G1	-7.55806	4.54865	10.1487	-31.5435	0	0	3.38062	B cells, pro	B_PC	-0.135863	NA
AMG1_CTTAGGACATCCCATC	6395	2325	AMG1	Batch1	AMG	Female	54856	PASS	G2M	1.90194	7.09625	-56.0713	-23.4259	0	0	0	B cells, pro	B_PC	-0.228259	NA
AMG1_CTTAGGAGTACCATCA	1553	774	AMG1	Batch1	AMG	Female	14799	PASS	G1	-7.29893	5.75153	11.4794	-41.172	0	0	4.81498	B cells, pro	B_PC	-0.221403	NA
AMG1_CTTCTCTAGCACGCCT	1863	791	AMG1	Batch1	AMG	Female	16660	PASS	G2M	-5.69799	-6.18955	-29.1048	23.6927	0	0	2.46261	B cells	B_PC	-0.180217	NA
AMG1_CTTCTCTCAAGCCCAC	4240	1159	AMG1	Batch1	AMG	Female	88036	PASS	G1	1.27345	0.664969	28.8675	-34.2198	0	0	1.74344	B cells, pro	B_PC	0.270116	Normal
AMG1_CTTCTCTCAGGTTTCA	5242	2031	AMG1	Batch1	AMG	Female	44116	PASS	G2M	1.67072	9.13572	-62.5815	1.84771	0	1.06735	3.76047	B cells	B_PC	-0.238279	NA
AMG1_CTTCTCTGTCGCATCG	18659	3409	AMG1	Batch1	AMG	Female	325858	PASS	G2M	5.99864	0.891867	-1.70164	55.8513	1.55847	0.429139	2.95604	B cells, pro	B_PC	0.432662	Malignant
AMG1_CTTGGCTAGTGGACGT	12903	2499	AMG1	Batch1	AMG	Female	229623	PASS	G1	7.64991	-0.260339	19.9779	10.4481	1.9741	0	4.55152	Monocytes	B_PC	0.392881	Malignant
AMG1_CTTGGCTCACGTAAGG	2403	1135	AMG1	Batch1	AMG	Female	21980	PASS	S	-2.72835	8.84208	-34.0565	-35.4192	0	0	4.08194	B cells	B_PC	-0.272474	NA
AMG1_CTTGGCTCAGCTGCAC	1627	736	AMG1	Batch1	AMG	Female	14888	PASS	G1	-5.89808	-6.47316	-26.0785	27.7882	0	1.96659	2.5872	B cells	B_PC	-0.197358	NA
AMG1_CTTGGCTTCCGCGCAA	1704	718	AMG1	Batch1	AMG	Female	14593	PASS	G1	-6.42097	-5.66101	-28.6629	22.497	0	0	0	B cells	B_PC	-0.133609	NA
AMG1_CTTTGCGAGATCTGCT	3653	1530	AMG1	Batch1	AMG	Female	33057	PASS	G1	-6.2186	3.88549	-4.20956	-21.6471	0	1.31841	4.15829	B cells	B_PC	-0.226798	NA
AMG1_CTTTGCGAGCCGTCGT	1165	652	AMG1	Batch1	AMG	Female	10438	PASS	G1	-7.57171	5.35612	11.9875	-36.4943	0	0	3.96085	B cells, pro	B_PC	-0.156251	NA
AMG1_CTTTGCGAGGAACTGC	1957	961	AMG1	Batch1	AMG	Female	17439	PASS	S	-6.32968	6.05354	4.96929	-44.2421	0	1.8099	3.45503	B cells	B_PC	-0.330725	NA
AMG1_CTTTGCGCAATGGAAT	42732	4962	AMG1	Batch1	AMG	Female	484863	PASS	G2M	7.60745	-0.124663	29.3316	-4.37612	0.660658	0	3.09383	B cells, pro	B_PC	0.342663	Malignant
AMG1_CTTTGCGTCTGCTGCT	1298	727	AMG1	Batch1	AMG	Female	11593	PASS	G1	-7.21847	5.33195	12.0137	-38.9137	0	0	3.85492	B cells, pro	B_PC	-0.252277	NA
AMG1_GAAACTCAGAGGGCTT	5584	2118	AMG1	Batch1	AMG	Female	48020	PASS	G2M	1.26493	9.0893	-61.0273	4.12577	0	0	3.69879	B cells	B_PC	-0.0958095	NA
AMG1_GAAACTCAGGCTCTTA	8817	2192	AMG1	Batch1	AMG	Female	96343	PASS	G1	2.50216	-0.315174	38.7989	-26.5087	0.758079	0.758079	4.37271	B cells	B_PC	0.329294	Normal
AMG1_GAAATGAAGGAGTTGC	1333	727	AMG1	Batch1	AMG	Female	13639	PASS	G1	-6.3352	4.73077	7.80109	-47.2353	0	0	5.23935	B cells	B_PC	-0.227143	NA
AMG1_GAAATGACAGGTCTCG	2293	915	AMG1	Batch1	AMG	Female	21065	PASS	S	-4.71185	-3.01563	-27.358	0.683068	0	0	0	B cells	B_PC	-0.217116	NA
AMG1_GAAATGAGTTCGGCAC	6623	1579	AMG1	Batch1	AMG	Female	127976	PASS	S	1.32752	0.151615	33.8015	-33.1416	0	0	1.71013	B cells	B_PC	0.343424	Normal
AMG1_GAAATGATCCAAGTAC	1503	712	AMG1	Batch1	AMG	Female	14236	PASS	G1	-6.3918	5.50588	5.08848	-46.8372	0	0	3.86228	B cells	B_PC	-0.175043	NA
AMG1_GAAATGATCGGCATCG	7052	2315	AMG1	Batch1	AMG	Female	57638	PASS	G2M	2.53521	6.32968	-54.6729	-10.2529	0	0.882956	2.72	B cells	B_PC	-0.229054	NA
AMG1_GAACCTACAAGGGTCA	1489	774	AMG1	Batch1	AMG	Female	14505	PASS	G1	-7.43824	5.28888	9.49188	-42.9935	0	0	4.80309	B cells, pro	B_PC	-0.201407	NA
AMG1_GAACCTAGTTCACGGC	1626	854	AMG1	Batch1	AMG	Female	16050	PASS	G1	-7.26709	4.81156	11.2632	-44.3033	0	0	3.2426	B cells, pro	B_PC	-0.277926	NA
AMG1_GAACCTATCAAGGTAA	1501	806	AMG1	Batch1	AMG	Female	15180	PASS	S	-5.20035	-4.18256	-29.4087	17.032	0	2.0363	0	B cells	B_PC	-0.271958	NA
AMG1_GAACGGAGTACCGTAT	1557	859	AMG1	Batch1	AMG	Female	14574	PASS	G1	-5.29016	0.720528	-6.13357	-11.3233	0	0	3.00903	B cells	B_PC	-0.217308	NA
AMG1_GAACGGATCCGGCACA	1715	888	AMG1	Batch1	AMG	Female	16051	PASS	G2M	-5.35559	5.3056	-0.532924	-43.3408	0	0	5.10148	B cells, pro	B_PC	-0.284753	NA
AMG1_GAAGCAGGTCTCTTTA	10769	2873	AMG1	Batch1	AMG	Female	88519	PASS	S	1.6219	6.16107	-49.7224	-14.14	0	1.33125	3.06475	B cells	B_PC	-0.3008	NA
AMG1_GAATAAGCATGACGGA	10758	2473	AMG1	Batch1	AMG	Female	237995	PASS	S	5.03367	-1.28843	39.927	-15.035	1.55142	0	3.86025	B cells, pro	B_PC	0.399536	Malignant
AMG1_GAATAAGTCCATGAAC	2102	1101	AMG1	Batch1	AMG	Female	20758	PASS	G2M	-3.00095	8.92344	-33.5164	-34.4256	0	2.35278	3.78001	B cells, pro	B_PC	-0.201828	NA
AMG1_GAATGAAGTCAGGACA	2326	848	AMG1	Batch1	AMG	Female	20478	PASS	G1	-4.52904	-3.93612	-28.5611	7.66921	0	0	0	B cells	B_PC	-0.188944	NA
AMG1_GACACGCCAATAGAGT	19700	3192	AMG1	Batch1	AMG	Female	338397	PASS	S	7.82085	-1.05876	23.9905	6.16814	1.39765	0	3.38189	Monocytes	B_PC	0.413103	Malignant
AMG1_GACACGCGTACAGTTC	2961	1314	AMG1	Batch1	AMG	Female	27582	PASS	G1	-2.68455	8.99543	-35.905	-37.5879	0	0	4.00798	B cells, pro	B_PC	-0.234276	NA
AMG1_GACACGCGTGCAACTT	1928	919	AMG1	Batch1	AMG	Female	17246	PASS	G1	2.14404	3.27623	-24.8992	-25.4281	0	1.82241	2.807	Neutrophils	B_PC	-0.223522	NA
AMG1_GACAGAGAGATCCTGT	1855	910	AMG1	Batch1	AMG	Female	17606	PASS	G2M	-3.1238	-3.07204	-33.7499	-3.17267	0	0	1.85487	B cells	B_PC	-0.114343	NA
AMG1_GACAGAGGTACAGTTC	1478	836	AMG1	Batch1	AMG	Female	14944	PASS	G1	-6.7251	6.01345	8.62356	-45.8983	0	0	3.33447	B cells, pro	B_PC	-0.221186	NA
AMG1_GACAGAGGTATATCCG	1764	874	AMG1	Batch1	AMG	Female	15367	PASS	G1	-7.3672	5.19453	13.0963	-33.0081	0	1.89746	3.16445	B cells	B_PC	-0.293082	NA
AMG1_GACAGAGTCAGAGGTG	1481	740	AMG1	Batch1	AMG	Female	13464	PASS	G1	-6.02785	0.888535	-3.63977	-7.02555	0	2.04798	2.04798	B cells	B_PC	-0.298015	NA
AMG1_GACCAATCAAAGCAAT	1861	894	AMG1	Batch1	AMG	Female	17615	PASS	S	-5.39069	0.205387	-8.46841	-9.982	0	0	2.84027	B cells	B_PC	-0.108712	NA
AMG1_GACCAATCAACGATGG	1677	789	AMG1	Batch1	AMG	Female	15353	PASS	G1	-4.52806	-4.68334	-30.068	14.0707	0	0	0	B cells	B_PC	-0.128579	NA
AMG1_GACCAATCAAGCTGTT	1197	686	AMG1	Batch1	AMG	Female	12217	PASS	G1	-7.65561	5.47586	13.3323	-37.4457	0	2.23583	3.75586	B cells	B_PC	-0.055473	NA
AMG1_GACCAATCATCCGTGG	1367	762	AMG1	Batch1	AMG	Female	14457	PASS	G1	-6.45826	2.92052	6.87352	-20.3593	0	2.1181	2.1181	B cells	B_PC	-0.0870685	NA
AMG1_GACCAATGTAATCACC	1303	730	AMG1	Batch1	AMG	Female	13449	PASS	G1	-7.47989	4.93002	11.7334	-32.8826	0	0	3.67308	B cells, pro	B_PC	-0.160082	NA
AMG1_GACCAATTCAGCCTAA	1883	799	AMG1	Batch1	AMG	Female	17486	PASS	G1	-6.85268	-4.18258	-7.04578	18.8958	0	2.45284	2.82921	B cells	B_PC	-0.24403	NA
AMG1_GACCTGGAGATCACGG	3884	1614	AMG1	Batch1	AMG	Female	33598	PASS	G2M	2.74725	6.23438	-54.0481	-9.9391	0	0	3.37831	B cells	B_PC	-0.215614	NA
AMG1_GACCTGGGTAAGTTCC	6304	1750	AMG1	Batch1	AMG	Female	159109	PASS	S	2.37147	-0.0459254	31.4447	-28.7981	1.42854	0	2.82512	B cells, pro	B_PC	0.442825	Normal
AMG1_GACCTGGGTAGAGGAA	2338	928	AMG1	Batch1	AMG	Female	19454	PASS	G1	-4.80699	-4.17904	-36.8897	10.603	0	0	1.66339	B cells	B_PC	-0.220654	NA
AMG1_GACCTGGTCACCTCGT	1744	890	AMG1	Batch1	AMG	Female	16947	PASS	G1	-5.38545	6.15354	-3.67153	-49.5011	0	0	5.1197	B cells, pro	B_PC	-0.148113	NA
AMG1_GACGGCTAGCTGTCTA	1329	685	AMG1	Batch1	AMG	Female	11513	PASS	G1	-7.04618	-5.64353	-11.8491	29.6397	0	2.14294	0	B cells	B_PC	-0.118149	NA
AMG1_GACGGCTCATTAGGCT	4732	1741	AMG1	Batch1	AMG	Female	39386	PASS	S	-0.150957	5.5836	-42.2656	-13.6127	0	0	4.13172	B cells	B_PC	-0.306544	NA
AMG1_GACGGCTGTAGGCTGA	10409	2401	AMG1	Batch1	AMG	Female	211806	PASS	G1	5.51581	-1.024	39.532	-16.32	1.75847	0.673305	3.87275	B cells	B_PC	0.475792	Malignant
AMG1_GACGGCTTCTCATTCA	16712	2627	AMG1	Batch1	AMG	Female	258604	PASS	G1	7.18952	-1.45469	37.1763	3.26287	1.52393	0	2.56244	B cells, pro	B_PC	0.435214	Malignant
AMG1_GACGTGCAGGTCGGAT	2410	1041	AMG1	Batch1	AMG	Female	19876	PASS	G1	-5.36779	-1.9659	-25.0245	-3.82688	0	2.22988	0	B cells	B_PC	-0.207063	NA
AMG1_GACGTGCCACCTCGTT	1247	686	AMG1	Batch1	AMG	Female	12181	PASS	G1	-5.57618	2.87885	-6.88592	-25.1472	0	0	3.89417	B cells	B_PC	-0.0765938	NA
AMG1_GACGTTATCATCTGCC	1738	777	AMG1	Batch1	AMG	Female	16540	PASS	G1	-5.91608	-2.20827	-13.2476	3.15216	0	0	2.90478	B cells	B_PC	-0.277329	NA
AMG1_GACTAACCACGTCTCT	2086	983	AMG1	Batch1	AMG	Female	19468	PASS	G1	-6.4149	5.53956	1.09591	-41.4542	0	1.7568	3.39327	B cells, pro	B_PC	-0.171499	NA
AMG1_GACTAACTCCTCATTA	1800	867	AMG1	Batch1	AMG	Female	15549	PASS	S	-5.32368	5.39556	-2.31127	-44.5783	0	1.88031	4.76786	B cells, pro	B_PC	0.00148048	NA
AMG1_GACTACAAGCGTCAAG	8706	2249	AMG1	Batch1	AMG	Female	168858	PASS	G1	5.24682	-1.12603	39.4704	-16.0893	1.19309	0	4.32626	B cells, pro	B_PC	0.458902	Malignant
AMG1_GAGGTGATCCGTCATC	1415	790	AMG1	Batch1	AMG	Female	14238	PASS	G1	-7.39505	3.51616	8.27047	-24.5356	0	2.0878	2.71696	B cells	B_PC	-0.150798	NA
AMG1_GAGTCCGAGATAGTCA	6834	1921	AMG1	Batch1	AMG	Female	151735	PASS	S	2.44234	-0.0303804	33.7106	-25.7109	1.36776	0	0.90149	B cells, pro	B_PC	0.348374	Normal
AMG1_GAGTCCGCACACCGAC	8613	1974	AMG1	Batch1	AMG	Female	177713	PASS	S	1.81734	0.262659	35.6393	-29.683	1.20059	0	3.27876	B cells, pro	B_PC	0.441544	Normal
AMG1_GAGTCCGCATACCATG	18988	3169	AMG1	Batch1	AMG	Female	293918	PASS	S	8.30848	-0.775812	30.4174	-1.25568	1.29013	0.423075	2.29788	B cells, pro	B_PC	0.302463	Malignant
AMG1_GAGTCCGTCGCAAGCC	1736	670	AMG1	Batch1	AMG	Female	15231	PASS	G1	-6.39887	-5.06361	-13.8888	16.4138	0	1.91108	0	B cells	B_PC	-0.169963	NA
AMG1_GATCAGTCACGGTAGA	6089	2103	AMG1	Batch1	AMG	Female	51369	PASS	S	-0.0475039	6.86057	-48.4449	-24.3582	0	1.45503	3.36451	B cells, pro	B_PC	-0.303743	NA
AMG1_GATCAGTGTCGCGTGT	1555	791	AMG1	Batch1	AMG	Female	14613	PASS	G1	-5.73364	1.55693	-2.1597	-12.383	0	0	2.00564	B cells, pro	B_PC	-0.197658	NA
AMG1_GATCGATCACATTAGC	1925	944	AMG1	Batch1	AMG	Female	18675	PASS	G1	-6.09607	5.0721	-5.02943	-38.0653	0	2.80846	4.22731	B cells, pro	B_PC	-0.169949	NA
AMG1_GATCGCGCAGTCGTGC	1930	958	AMG1	Batch1	AMG	Female	16573	PASS	G1	-6.81627	4.68042	6.50429	-36.8796	0	0	4.06035	B cells	B_PC	-0.168191	NA
AMG1_GATCGCGCATAACCTG	1665	774	AMG1	Batch1	AMG	Female	15901	PASS	G1	-5.9039	-4.44229	-3.38158	15.9128	0	0	1.94677	B cells	B_PC	-0.201219	NA
AMG1_GATCGCGGTTAAAGTG	1382	589	AMG1	Batch1	AMG	Female	12131	PASS	S	-6.91566	-5.69107	-11.3583	24.6158	0	0	2.1085	B cells	B_PC	-0.257971	NA
AMG1_GATCGCGTCACGAAGG	1768	847	AMG1	Batch1	AMG	Female	14646	PASS	G1	-6.27259	1.23064	-0.217039	-12.1373	0	0	1.89554	B cells	B_PC	-0.189664	NA
AMG1_GATCGCGTCAGAGACG	4725	1886	AMG1	Batch1	AMG	Female	37246	PASS	G2M	1.07379	9.04501	-61.1099	4.16394	0	0	2.24767	B cells	B_PC	-0.214488	NA
AMG1_GATCGCGTCGAGAACG	1670	870	AMG1	Batch1	AMG	Female	10521	PASS	G1	-7.4003	5.14129	11.5175	-36.3936	0	0	4.10891	B cells	B_PC	-0.144981	NA
AMG1_GATCGCGTCTGCTGTC	1466	776	AMG1	Batch1	AMG	Female	11329	PASS	G1	-5.47911	4.26453	-5.81563	-31.9688	0	2.05685	3.06637	B cells	B_PC	-0.206542	NA
AMG1_GATCGTAGTTAAGATG	3124	1340	AMG1	Batch1	AMG	Female	31719	PASS	G1	-6.4782	4.09283	-4.82639	-22.4742	0	2.62497	4.01489	B cells	B_PC	-0.114878	NA
AMG1_GATCGTATCGACCAGC	16707	3489	AMG1	Batch1	AMG	Female	129170	PASS	S	1.53692	6.36564	-49.7832	-14.4523	0	0.469098	1.22207	B cells	B_PC	-0.207161	NA
AMG1_GATCTAGAGCTAGCCC	1276	710	AMG1	Batch1	AMG	Female	11788	PASS	G1	-6.83118	2.79952	4.51191	-23.7506	0	0	3.69349	B cells, pro	B_PC	-0.16512	NA
AMG1_GATCTAGCAATGTTGC	6310	2211	AMG1	Batch1	AMG	Female	53257	PASS	S	2.10946	6.11263	-52.0528	-11.1703	0	0.949643	2.9966	B cells	B_PC	-0.206873	NA
AMG1_GATCTAGGTAGCGATG	1724	1004	AMG1	Batch1	AMG	Female	16922	PASS	G1	-2.93163	8.92491	-34.7892	-37.1639	0	0	3.72818	B cells, pro	B_PC	-0.215932	NA
AMG1_GATCTAGGTGCAGACA	3302	1502	AMG1	Batch1	AMG	Female	29818	PASS	S	1.29184	6.0424	-50.5141	-22.9993	0	0	4.01661	B cells, pro	B_PC	-0.24738	NA
AMG1_GATCTAGTCTCCGGTT	1433	798	AMG1	Batch1	AMG	Female	13764	PASS	S	-6.13693	5.45308	2.41894	-42.1552	0	0	4.25963	B cells, pro	B_PC	-0.265158	NA
AMG1_GATGAGGGTATCAGTC	4631	1794	AMG1	Batch1	AMG	Female	42402	PASS	G1	2.33794	3.11078	-28.299	-23.1142	0	0	4.60847	B cells	B_PC	-0.183245	NA
AMG1_GATGAGGGTGAGTATA	8836	2157	AMG1	Batch1	AMG	Female	143442	PASS	S	7.57181	0.306966	18.3913	4.55866	1.18279	0	3.37736	B cells	B_PC	0.256127	Malignant
AMG1_GATGAGGGTGATAAAC	1645	732	AMG1	Batch1	AMG	Female	15158	PASS	S	-6.52055	-5.75682	-19.0147	23.4989	0	0	2.57703	B cells	B_PC	-0.183958	NA
AMG1_GATGAGGGTTCTCATT	1973	811	AMG1	Batch1	AMG	Female	17867	PASS	S	-5.69063	-3.63149	-19.3734	6.1752	0	1.8031	2.41026	B cells	B_PC	-0.255323	NA
AMG1_GATGAGGTCCTACAGA	8679	2030	AMG1	Batch1	AMG	Female	138502	PASS	G1	7.67681	-1.37682	35.0546	6.43458	0.766494	0	2.77126	Stem cells	B_PC	0.478561	Malignant
AMG1_GATGCTACATCATCCC	1070	619	AMG1	Batch1	AMG	Female	11347	PASS	G1	-7.48012	3.31039	11.0655	-25.6837	0	0	3.86554	B cells	B_PC	-0.131812	NA
AMG1_GATGCTACATGTCTCC	1809	937	AMG1	Batch1	AMG	Female	17073	PASS	G1	-5.54199	0.916256	-4.88973	-12.948	0	1.87609	4.28858	B cells	B_PC	-0.125483	NA
AMG1_GATTCAGCAGGGATTG	13563	2737	AMG1	Batch1	AMG	Female	305810	PASS	G1	5.53021	-1.06715	39.6439	-15.5584	1.54469	0.552332	3.57384	Monocytes	B_PC	0.49316	Malignant
AMG1_GATTCAGTCATGCAAC	1549	725	AMG1	Batch1	AMG	Female	14678	PASS	G1	-5.67527	-5.58648	-37.1817	17.1159	0	2.00899	2.00899	B cells	B_PC	-0.256386	NA
AMG1_GCAAACTGTGAGGGAG	2396	1022	AMG1	Batch1	AMG	Female	21449	PASS	G1	-6.70611	6.13692	6.72289	-44.5682	1.64357	0	2.87325	B cells	B_PC	-0.145879	NA
AMG1_GCAAACTGTGCTAGCC	1300	690	AMG1	Batch1	AMG	Female	13476	PASS	S	-6.4237	5.25313	8.59914	-35.9633	0	2.16244	4.00453	B cells, pro	B_PC	-0.0763345	NA
AMG1_GCAAACTGTTAAGACA	1859	956	AMG1	Batch1	AMG	Female	17411	PASS	G1	-6.50396	5.56035	-1.83195	-37.9191	1.85305	0	3.11427	B cells	B_PC	-0.258504	NA
AMG1_GCAAACTTCAACTCTT	1165	633	AMG1	Batch1	AMG	Female	11151	PASS	G1	-6.5511	3.65495	2.19851	-26.9258	0	0	3.28657	B cells, pro	B_PC	-0.135189	NA
AMG1_GCAATCAAGTACACCT	2652	1167	AMG1	Batch1	AMG	Female	25240	PASS	G1	-6.38904	4.80853	-2.00785	-38.0468	0	1.5625	4.94533	B cells	B_PC	-0.133503	NA
AMG1_GCAATCATCGGTCCGA	12478	2631	AMG1	Batch1	AMG	Female	225831	PASS	G1	7.72044	-0.511528	28.8944	-3.79882	0.956596	0	3.86035	Stem cells	B_PC	0.366365	Malignant
AMG1_GCACATAGTCGGCACT	4639	1333	AMG1	Batch1	AMG	Female	97354	PASS	S	1.3171	0.0951205	31.2099	-34.2812	1.66983	0	1.14919	B cells	B_PC	0.314914	Normal
AMG1_GCACTCTAGATGCCAG	15419	2897	AMG1	Batch1	AMG	Female	244006	PASS	G1	8.99567	-1.17801	24.449	4.27873	1.44521	0	3.56595	Monocytes	B_PC	0.333469	Malignant
AMG1_GCACTCTCAGCTGTAT	2047	990	AMG1	Batch1	AMG	Female	20079	PASS	G1	-6.81668	5.7951	8.16654	-46.2451	1.77244	1.77244	4.68651	B cells, pro	B_PC	-0.203146	NA
AMG1_GCAGCCAAGTACGACG	1614	852	AMG1	Batch1	AMG	Female	15122	PASS	G1	-5.37452	4.40505	-5.54617	-34.479	0	0	3.79258	B cells, pro	B_PC	-0.185755	NA
AMG1_GCAGCCACACAGGAGT	1827	886	AMG1	Batch1	AMG	Female	16671	PASS	S	-6.32604	4.68611	3.50023	-37.4903	0	0	3.91723	B cells	B_PC	-0.210126	NA
AMG1_GCAGCCACACGGTAAG	1679	788	AMG1	Batch1	AMG	Female	15661	PASS	G1	-5.11874	-4.47443	-28.9885	14.5607	0	1.93959	0	B cells	B_PC	-0.137624	NA
AMG1_GCAGCCACAGAAGCAC	1949	946	AMG1	Batch1	AMG	Female	18638	PASS	G1	-5.89633	0.503434	-2.01266	-10.6905	0	1.81333	1.81333	B cells	B_PC	-0.341059	NA
AMG1_GCAGCCACAGCGAACA	12787	2608	AMG1	Batch1	AMG	Female	240839	PASS	S	2.20992	0.195804	34.4877	-27.4425	1.20781	0	0.577761	B cells	B_PC	0.450725	Normal
AMG1_GCAGCCACATGAGCGA	1311	702	AMG1	Batch1	AMG	Female	12538	PASS	G2M	-6.09206	1.06386	-0.825624	-9.14381	0	2.15499	2.15499	B cells	B_PC	-0.120119	NA
AMG1_GCAGCCAGTAAATGAC	2696	1301	AMG1	Batch1	AMG	Female	25762	PASS	S	-3.68833	-0.312256	-19.1513	-11.1148	0	0	0	B cells	B_PC	-0.167406	NA
AMG1_GCAGCCAGTCACTTCC	6960	2314	AMG1	Batch1	AMG	Female	59419	PASS	S	2.59905	6.22594	-52.8724	-9.95862	0	1.35417	0.890678	B cells	B_PC	-0.255576	NA
AMG1_GCAGCCAGTCCTCCAT	1794	827	AMG1	Batch1	AMG	Female	18043	PASS	G1	-7.36656	5.60662	10.9524	-37.1826	0	0	3.53936	B cells	B_PC	-0.132588	NA
AMG1_GCAGCCATCCCTAACC	9982	2130	AMG1	Batch1	AMG	Female	178205	PASS	G1	6.73034	-2.83802	19.2785	14.4962	0	0	3.40294	Stem cells	B_PC	0.413168	Malignant
AMG1_GCAGTTATCCAAGCCG	1803	737	AMG1	Batch1	AMG	Female	16134	PASS	S	-6.39916	-5.15735	-11.5298	23.4325	0	0	0	B cells	B_PC	-0.220975	NA
AMG1_GCATACAGTACCAGTT	5021	1897	AMG1	Batch1	AMG	Female	44298	PASS	G2M	3.13055	8.40676	-62.1326	-4.42785	0	1.60609	2.82927	B cells	B_PC	-0.245671	NA
AMG1_GCATGATCATCAGTAC	1317	696	AMG1	Batch1	AMG	Female	12982	PASS	G2M	-5.8695	0.729529	-5.04937	-9.13236	0	2.15095	2.78415	B cells	B_PC	-0.237206	NA
AMG1_GCATGATGTTGAACTC	1821	894	AMG1	Batch1	AMG	Female	17048	PASS	G1	-5.88111	3.67273	-5.15226	-20.5011	0	1.87049	4.02383	B cells	B_PC	-0.236816	NA
AMG1_GCATGCGAGACTACAA	2041	1044	AMG1	Batch1	AMG	Female	21733	PASS	G1	-6.40817	2.8319	-1.44946	-20.3229	0	1.77488	2.75358	B cells, pro	B_PC	-0.128242	NA
AMG1_GCATGCGAGCCACTAT	1199	698	AMG1	Batch1	AMG	Female	12002	PASS	S	-6.09703	3.53126	7.89893	-20.8096	0	2.23434	2.23434	B cells	B_PC	-0.116028	NA
AMG1_GCATGCGCAGACAAAT	2052	885	AMG1	Batch1	AMG	Female	18638	PASS	G1	-4.90197	-5.86126	-29.4823	25.8271	0	0	2.74854	B cells	B_PC	-0.209368	NA
AMG1_GCATGCGGTCTAGAGG	1198	687	AMG1	Batch1	AMG	Female	12049	PASS	S	-6.50383	5.09504	3.55179	-38.2914	0	2.23508	4.43643	B cells	B_PC	-0.16625	NA
AMG1_GCATGCGTCTCAAGTG	18547	3178	AMG1	Batch1	AMG	Female	269522	PASS	G1	7.57136	-0.601932	29.0256	-6.00441	1.56323	0	4.16018	B cells	B_PC	0.374126	Malignant
AMG1_GCATGTAAGGTCGGAT	1480	784	AMG1	Batch1	AMG	Female	14213	PASS	S	-5.07836	2.8026	-7.88934	-23.8544	0	0	0	B cells	B_PC	-0.149701	NA
AMG1_GCATGTACAGACGTAG	1852	811	AMG1	Batch1	AMG	Female	16933	PASS	G1	-5.82877	-3.9621	-16.7309	10.9408	0	0	0	B cells	B_PC	-0.166756	NA
AMG1_GCATGTACAGGTCCAC	3177	1470	AMG1	Batch1	AMG	Female	29611	PASS	G2M	2.39782	8.97756	-61.4048	-1.19036	0	1.42254	2.99	B cells	B_PC	-0.207831	NA
AMG1_GCATGTATCCCTCAGT	2131	878	AMG1	Batch1	AMG	Female	20172	PASS	G1	-6.85506	-3.78345	-4.30593	18.9941	0	0	0	B cells	B_PC	-0.238424	NA
AMG1_GCCAAATCAGTCAGCC	1524	789	AMG1	Batch1	AMG	Female	14660	PASS	S	-7.69699	5.23622	15.6165	-33.8752	0	0	3.97956	B cells	B_PC	-0.0769269	NA
AMG1_GCCAAATTCAGTACGT	1103	626	AMG1	Batch1	AMG	Female	11321	PASS	G1	-7.69838	4.61375	13.0733	-30.2138	0	2.30918	0	B cells	B_PC	-0.0619559	NA
AMG1_GCCTCTACAAGTAATG	1485	761	AMG1	Batch1	AMG	Female	14927	PASS	S	-6.33328	-2.99877	-9.83739	6.67221	0	0	3.54588	B cells	B_PC	-0.190319	NA
AMG1_GCCTCTACAATAGAGT	2023	973	AMG1	Batch1	AMG	Female	17913	PASS	S	-5.3201	5.83132	-2.33271	-45.3238	0	0	4.65211	B cells, pro	B_PC	-0.211395	NA
AMG1_GCCTCTAGTGGAAAGA	3567	1291	AMG1	Batch1	AMG	Female	29361	PASS	G1	-3.13162	-2.91278	-33.3808	-3.31613	0	0	0	B cells	B_PC	-0.289258	NA
AMG1_GCCTCTATCTTGGGTA	19399	2952	AMG1	Batch1	AMG	Female	243456	PASS	G1	8.70114	-0.966167	24.6992	9.01717	0.934709	0	3.54116	B cells, pro	B_PC	0.291499	Malignant
AMG1_GCGACCAAGTGGTCCC	2087	980	AMG1	Batch1	AMG	Female	18828	PASS	G1	-6.53927	6.19619	5.50339	-44.6775	0	0	3.98355	B cells, pro	B_PC	-0.207163	NA
AMG1_GCGAGAAAGATACACA	4224	1270	AMG1	Batch1	AMG	Female	80936	PASS	G2M	1.19083	0.279382	30.7531	-34.1617	0	0	1.74656	B cells, pro	B_PC	0.225821	Normal
AMG1_GCGAGAATCCACGTTC	1897	902	AMG1	Batch1	AMG	Female	17988	PASS	G1	-5.86038	-2.9689	-11.6491	2.05747	0	0	2.44608	B cells	B_PC	-0.267441	NA
AMG1_GCGAGAATCCGATATG	3010	1414	AMG1	Batch1	AMG	Female	27899	PASS	S	1.84832	5.6854	-47.9461	-9.90247	0	1.46378	3.43077	B cells	B_PC	-0.290176	NA
AMG1_GCGCAACAGCCTATGT	2433	1094	AMG1	Batch1	AMG	Female	20558	PASS	G1	-6.52434	5.39774	-2.62613	-37.2792	0	0	4.97574	B cells, pro	B_PC	-0.150559	NA
AMG1_GCGCAACAGTGTACCT	19406	3120	AMG1	Batch1	AMG	Female	328457	PASS	G1	7.46095	0.326852	18.3005	4.52741	1.27439	0	3.95154	Monocytes	B_PC	0.376537	Malignant
AMG1_GCGCAACGTCTGGAGA	1847	894	AMG1	Batch1	AMG	Female	17349	PASS	G1	-5.82678	4.71433	0.471416	-40.541	0	0	4.69395	B cells, pro	B_PC	-0.159734	NA
AMG1_GCGCAGTCACATCCAA	1732	854	AMG1	Batch1	AMG	Female	15663	PASS	G1	-5.95599	6.22387	3.24555	-44.22	0	0	3.96959	B cells, pro	B_PC	-0.227446	NA
AMG1_GCGCCAAAGCGCTTAT	1621	791	AMG1	Batch1	AMG	Female	14912	PASS	G1	-5.42868	1.10009	-10.8649	-14.3343	0	0	2.97078	B cells	B_PC	-0.0991057	NA
AMG1_GCGCCAAAGTGTCCCG	13016	2299	AMG1	Batch1	AMG	Female	186126	PASS	G1	4.56518	2.80628	3.31614	8.0468	0.57001	0.57001	2.92695	Neutrophils	B_PC	0.155393	Malignant
AMG1_GCGCCAACAAAGCAAT	1957	949	AMG1	Batch1	AMG	Female	16948	PASS	G1	-6.75331	5.01548	-5.95277	-36.884	0	1.8099	4.0467	B cells, pro	B_PC	-0.296608	NA
AMG1_GCGCGATCAGTCGTGC	2126	859	AMG1	Batch1	AMG	Female	17916	PASS	S	-5.25305	-4.13384	-24.2192	8.1612	0	0	3.19942	B cells	B_PC	-0.172284	NA
AMG1_GCGCGATCATCCAACA	1637	780	AMG1	Batch1	AMG	Female	15321	PASS	S	-4.69172	-5.89684	-29.8622	26.1059	0	0	0	B cells	B_PC	-0.217733	NA
AMG1_GCGCGATCATGGTCTA	11868	2575	AMG1	Batch1	AMG	Female	187615	PASS	G1	5.30093	-1.3525	39.6433	-15.5134	1.65116	0.611179	4.16193	B cells, pro	B_PC	0.448945	Malignant
AMG1_GCGGGTTTCCGTCATC	1989	785	AMG1	Batch1	AMG	Female	17960	PASS	G1	-5.16149	-5.86953	-31.1563	18.2639	0	0	0	B cells	B_PC	-0.214502	NA
AMG1_GCTCCTAAGGAATGGA	1939	931	AMG1	Batch1	AMG	Female	17570	PASS	S	-6.18803	1.51216	0.692877	-14.3179	0	0	2.42609	B cells	B_PC	-0.242104	NA
AMG1_GCTCCTAGTTCAGACT	4796	1478	AMG1	Batch1	AMG	Female	103652	PASS	S	1.75418	0.203813	36.1419	-31.9642	1.98172	0	0	B cells, pro	B_PC	0.401536	Normal
AMG1_GCTCCTATCACGCATA	1997	880	AMG1	Batch1	AMG	Female	18058	PASS	S	-6.05948	-3.99367	-16.7783	7.86092	0	1.79301	1.79301	B cells	B_PC	-0.177362	NA
AMG1_GCTCCTATCGGAGGTA	16605	2856	AMG1	Batch1	AMG	Female	229152	PASS	G2M	5.43247	0.709065	3.41371	51.3236	0	0	3.22243	B cells, pro	B_PC	0.242408	Malignant
AMG1_GCTGCAGAGATGCCTT	2391	1151	AMG1	Batch1	AMG	Female	21375	PASS	G1	-2.73895	8.89317	-34.5138	-37.2717	0	0	4.87254	B cells, pro	B_PC	-0.154719	NA
AMG1_GCTGCGAAGACTGGGT	2255	1026	AMG1	Batch1	AMG	Female	19616	PASS	G1	-6.24754	5.5735	-3.07259	-38.32	0	0	4.33583	B cells, pro	B_PC	-0.217859	NA
AMG1_GCTGCGAGTACAGACG	21985	3672	AMG1	Batch1	AMG	Female	356394	PASS	G1	7.43515	-0.633802	31.2402	-3.64016	1.71354	0	3.65721	B cells	B_PC	0.53202	Malignant
AMG1_GCTGCGAGTCTCTCGT	15204	2782	AMG1	Batch1	AMG	Female	224278	PASS	G1	8.12416	-1.54515	34.3584	4.43325	1.59865	0	2.93165	Monocytes	B_PC	0.425222	Malignant
AMG1_GCTGCTTAGTGCGATG	1657	891	AMG1	Batch1	AMG	Female	16197	PASS	G1	-5.31921	-2.56834	-25.3242	-1.3792	0	2.94995	0	B cells	B_PC	-0.126443	NA
AMG1_GCTGCTTCATCACGTA	31802	4123	AMG1	Batch1	AMG	Female	377697	PASS	G1	7.91386	-0.390244	31.0088	-3.41462	1.2572	0	3.3668	B cells	B_PC	0.477739	Malignant
AMG1_GCTGCTTGTACAGCAG	2906	1174	AMG1	Batch1	AMG	Female	24882	PASS	G1	-3.80093	-3.6552	-34.5466	4.46093	0	0	2.06462	B cells	B_PC	-0.189183	NA
AMG1_GCTGCTTTCGCATGGC	14642	2747	AMG1	Batch1	AMG	Female	203324	PASS	G1	7.32215	-0.457611	19.6994	6.11668	1.48497	0	3.03524	B cells	B_PC	0.293178	Malignant
AMG1_GCTGGGTAGGCTATCT	1357	791	AMG1	Batch1	AMG	Female	13054	PASS	G1	-7.67181	5.36503	12.913	-34.557	0	0	4.40746	B cells, pro	B_PC	-0.187972	NA
AMG1_GCTGGGTCAGATCTGT	1797	930	AMG1	Batch1	AMG	Female	15742	PASS	S	-5.3324	0.370159	-8.33264	-10.1655	0	2.49565	3.53774	B cells	B_PC	-0.171258	NA
AMG1_GCTGGGTGTTCGGGCT	1318	715	AMG1	Batch1	AMG	Female	12748	PASS	S	-6.1345	1.50449	-0.514175	-11.4585	0	2.15028	2.15028	B cells	B_PC	-0.164081	NA
AMG1_GCTTCCACAAGCCGCT	1181	664	AMG1	Batch1	AMG	Female	11603	PASS	G2M	-7.56243	4.19377	13.4925	-26.38	0	2.24785	4.09886	B cells, pro	B_PC	-0.208143	NA
AMG1_GCTTGAAGTCTACCTC	9473	2325	AMG1	Batch1	AMG	Female	194684	PASS	S	2.02685	0.774928	35.5051	-36.5627	1.83708	0	1.83708	B cells	B_PC	0.384157	Normal
AMG1_GCTTGAAGTTCCACTC	1447	787	AMG1	Batch1	AMG	Female	13919	PASS	G1	-6.04487	0.986805	-1.38805	-8.98459	0	0	2.69609	B cells	B_PC	-0.184135	NA
AMG1_GCTTGAATCCCTCTTT	1248	635	AMG1	Batch1	AMG	Female	12050	PASS	S	-6.96158	-6.0492	-11.6573	27.4039	0	0	0	B cells	B_PC	-0.14367	NA
AMG1_GGAAAGCAGCACGCCT	9240	2660	AMG1	Batch1	AMG	Female	74221	PASS	S	-0.122674	7.29916	-45.307	-22.0168	0	0	3.11994	B cells, pro	B_PC	-0.249317	NA
AMG1_GGAAAGCGTTAAGAAC	2357	1127	AMG1	Batch1	AMG	Female	20658	PASS	G2M	-2.54086	6.75023	-57.8835	5.46704	0	1.65683	1.65683	B cells	B_PC	-0.197473	NA
AMG1_GGAACTTAGTAGTGCG	3470	1632	AMG1	Batch1	AMG	Female	30679	PASS	G2M	3.13365	8.1954	-61.8529	-4.54829	1.91157	1.35631	3.18033	B cells	B_PC	-0.192198	NA
AMG1_GGAACTTAGTGTACCT	1643	791	AMG1	Batch1	AMG	Female	14779	PASS	G2M	-7.29849	5.21255	11.6041	-39.039	0	0	2.95799	B cells	B_PC	-0.175633	NA
AMG1_GGAACTTCATAAAGGT	1499	787	AMG1	Batch1	AMG	Female	15459	PASS	G1	-6.52283	5.83322	4.98263	-46.9982	0	0	3.86489	B cells	B_PC	-0.134709	NA
AMG1_GGAACTTTCAAACCGT	2805	1271	AMG1	Batch1	AMG	Female	25211	PASS	G1	-4.74065	4.83967	-11.6046	-41.7701	0	0	4.91612	B cells, pro	B_PC	-0.293249	NA
AMG1_GGAATAAAGTAGCGGT	1968	897	AMG1	Batch1	AMG	Female	17642	PASS	G1	-6.74067	5.39136	2.68496	-39.135	0	1.80522	4.52681	B cells, pro	B_PC	-0.151623	NA
AMG1_GGAATAACACGAAAGC	1944	905	AMG1	Batch1	AMG	Female	17997	PASS	G2M	-4.95367	4.2653	-6.85321	-31.0983	0	0	4.21763	B cells, pro	B_PC	-0.183901	NA
AMG1_GGACAAGCAAACTGTC	13555	3253	AMG1	Batch1	AMG	Female	111231	PASS	S	1.12036	5.87265	-47.684	-12.9978	0.552583	0	2.75714	B cells	B_PC	-0.222929	NA
AMG1_GGACAAGCATACTCTT	18854	3370	AMG1	Batch1	AMG	Female	294779	PASS	G1	7.29929	1.14986	7.55325	-1.70786	0.425524	0	3.74645	ILC	B_PC	0.349952	Malignant
AMG1_GGACAAGGTCACTTCC	7839	1714	AMG1	Batch1	AMG	Female	152909	PASS	S	1.51875	0.517471	28.9206	-33.5602	0.822276	0	3.36953	B cells	B_PC	0.377485	Normal
AMG1_GGACAAGGTCGCTTCT	1905	989	AMG1	Batch1	AMG	Female	18182	PASS	G1	-5.03568	5.459	-4.05052	-45.4888	0	0	4.15876	B cells, pro	B_PC	-0.148726	NA
AMG1_GGACAAGGTTTGACAC	1722	919	AMG1	Batch1	AMG	Female	16613	PASS	S	-5.37642	-0.887551	-11.3696	-2.82846	0	1.91798	0	B cells	B_PC	-0.16064	NA
AMG1_GGACAGACACAACGCC	1316	705	AMG1	Batch1	AMG	Female	11837	PASS	G1	-7.33901	4.78959	11.3437	-31.7321	0	2.78486	3.44665	B cells	B_PC	-0.22044	NA
AMG1_GGACAGAGTCTACCTC	1799	892	AMG1	Batch1	AMG	Female	15891	PASS	G1	-7.48563	5.08994	13.5876	-33.0364	0	0	3.36014	B cells	B_PC	-0.209253	NA
AMG1_GGACAGAGTGGTACAG	1554	788	AMG1	Batch1	AMG	Female	14606	PASS	G1	-6.6653	3.70429	5.19478	-25.5203	0	2.0062	4.35953	B cells	B_PC	-0.23172	NA
AMG1_GGACATTAGATGTGGC	1435	720	AMG1	Batch1	AMG	Female	13379	PASS	G1	-6.63117	5.03038	-6.50424	-37.0497	0	0	4.03864	B cells, pro	B_PC	-0.148609	NA
AMG1_GGACATTGTTAGATGA	6264	1564	AMG1	Batch1	AMG	Female	130752	PASS	G1	1.44209	0.228874	35.1102	-32.2	0.954135	0	2.49938	B cells, pro	B_PC	0.403939	Normal
AMG1_GGACGTCGTCGGCACT	4431	1295	AMG1	Batch1	AMG	Female	87692	PASS	G1	1.24819	0.407077	34.6702	-34.0167	2.50831	0	1.18075	B cells, pro	B_PC	0.191636	Normal
AMG1_GGACGTCTCGGCTACG	1798	873	AMG1	Batch1	AMG	Female	16640	PASS	G1	-7.64856	5.74333	14.2358	-38.3241	0	0	4.03632	B cells	B_PC	-0.160844	NA
AMG1_GGACGTCTCTCCTATA	1983	965	AMG1	Batch1	AMG	Female	17511	PASS	G1	-5.84558	5.94949	-7.97156	-39.8209	1.79888	0	3.26631	B cells	B_PC	-0.117208	NA
AMG1_GGAGCAAAGCTAAGAT	1716	908	AMG1	Batch1	AMG	Female	15517	PASS	G1	-6.31327	5.71076	2.89471	-43.4447	0	1.92096	3.40577	B cells	B_PC	-0.201581	NA
AMG1_GGAGCAAAGTGTACGG	1870	815	AMG1	Batch1	AMG	Female	16342	PASS	S	-5.60936	-3.27419	-14.0565	8.00199	0	0	0	B cells	B_PC	-0.188287	NA
AMG1_GGAGCAACAAATTGCC	8373	2472	AMG1	Batch1	AMG	Female	69682	PASS	S	0.829354	5.889	-47.2641	-13.2694	0	0.78587	2.46375	B cells	B_PC	-0.190872	NA
AMG1_GGAGCAACAGGCGATA	1723	886	AMG1	Batch1	AMG	Female	16566	PASS	S	-6.27689	5.20749	7.97651	-47.4272	0	0	3.72874	B cells, pro	B_PC	-0.106685	NA
AMG1_GGAGCAAGTCTCCCTA	1330	713	AMG1	Batch1	AMG	Female	12002	PASS	G2M	-5.30381	5.44283	-4.13481	-45.11	0	2.14228	3.98214	B cells, pro	B_PC	-0.226227	NA
AMG1_GGATGTTCAAACCCAT	4516	1962	AMG1	Batch1	AMG	Female	40991	PASS	G2M	2.41372	9.00109	-64.1333	-1.07559	0	1.6917	2.80339	B cells	B_PC	-0.13287	NA
AMG1_GGATGTTCAAATACAG	1384	684	AMG1	Batch1	AMG	Female	13298	PASS	G1	-6.11162	-6.80263	-25.5839	30.5994	0	0	0	B cells	B_PC	-0.156823	NA
AMG1_GGATGTTCATAGAAAC	1887	920	AMG1	Batch1	AMG	Female	17181	PASS	G2M	-6.79256	4.42765	7.68915	-22.4132	0	1.84046	4.89399	B cells	B_PC	-0.132163	NA
AMG1_GGATGTTGTGCAGTAG	1348	739	AMG1	Batch1	AMG	Female	12087	PASS	G1	-3.27413	8.54541	-31.182	-33.1816	0	0	4.21605	B cells, pro	B_PC	-0.133305	NA
AMG1_GGATTACAGCGCTCCA	14260	3108	AMG1	Batch1	AMG	Female	246521	PASS	G1	4.47503	-1.71234	50.4623	-10.0865	1.33633	0	2.99243	B cells	B_PC	0.316574	Malignant
AMG1_GGATTACTCCCGGATG	1313	728	AMG1	Batch1	AMG	Female	12531	PASS	G1	-6.39158	1.69508	2.58049	-14.968	0	0	3.44886	B cells	B_PC	-0.128296	NA
AMG1_GGCAATTAGCAGGCTA	1293	721	AMG1	Batch1	AMG	Female	13663	PASS	G1	-7.61735	5.30683	10.4999	-42.0891	0	0	4.25711	B cells	B_PC	-0.144083	NA
AMG1_GGCAATTAGTGAACAT	4796	1359	AMG1	Batch1	AMG	Female	92683	PASS	G1	1.30648	0.389606	29.698	-33.5213	1.6429	0	0	B cells	B_PC	0.411052	Normal
AMG1_GGCAATTCACACCGCA	2059	929	AMG1	Batch1	AMG	Female	18727	PASS	G1	-5.14863	5.22065	-8.82305	-41.9668	0	0	4.23402	B cells	B_PC	-0.184769	NA
AMG1_GGCAATTGTAAGGGAA	1890	901	AMG1	Batch1	AMG	Female	17223	PASS	S	-7.37354	5.38535	15.1515	-35.6018	0	0	4.24539	B cells, pro	B_PC	-0.226117	NA
AMG1_GGCCGATAGCTAGCCC	6807	1640	AMG1	Batch1	AMG	Female	146574	PASS	S	1.6279	0.0685027	34.9207	-31.0439	1.37071	0	0.903844	B cells, pro	B_PC	0.412126	Normal
AMG1_GGCCGATGTCCAAGTT	1374	692	AMG1	Batch1	AMG	Female	14032	PASS	G1	-6.96132	4.08438	5.74422	-31.9146	0	0	4.08133	B cells, pro	B_PC	-0.177809	NA
AMG1_GGCCGATGTCCAGTGC	11148	2337	AMG1	Batch1	AMG	Female	150450	PASS	G1	8.13606	-0.555349	29.1721	-1.5214	1.02749	0	3.60769	B cells, pro	B_PC	0.345877	Malignant
AMG1_GGCGACTAGAGGTTGC	1203	684	AMG1	Batch1	AMG	Female	11168	PASS	G2M	-6.83697	4.74195	-7.08046	-34.9982	0	0	4.21213	B cells, pro	B_PC	-0.104037	NA
AMG1_GGCGTGTCACGGTTTA	1879	906	AMG1	Batch1	AMG	Female	16005	PASS	G1	-6.064	5.20739	-10.0056	-36.2099	1.84403	1.84403	3.31817	B cells, pro	B_PC	-0.20971	NA
AMG1_GGCGTGTCATCGATTG	1768	719	AMG1	Batch1	AMG	Female	15055	PASS	G2M	-5.7994	-5.02346	-18.4614	17.1729	0	1.89554	1.89554	B cells	B_PC	-0.244874	NA
AMG1_GGCGTGTGTCTGATCA	2679	1114	AMG1	Batch1	AMG	Female	20705	PASS	S	-4.43537	5.27663	-14.0029	-41.852	0	0	3.82413	B cells, pro	B_PC	-0.325137	NA
AMG1_GGCTCGAAGGACACCA	1377	737	AMG1	Batch1	AMG	Female	13769	PASS	S	-5.44216	4.14314	-7.64797	-29.7516	0	2.11169	2.11169	B cells	B_PC	-0.136856	NA
AMG1_GGCTCGAGTTTGCATG	8985	2634	AMG1	Batch1	AMG	Female	71728	PASS	G2M	1.85388	8.04828	-59.9515	-6.1263	0.748093	1.17122	2.1737	B cells	B_PC	-0.20744	NA
AMG1_GGCTCGATCCCGGATG	1774	882	AMG1	Batch1	AMG	Female	16532	PASS	G1	-6.13276	1.08191	-5.31292	-9.99332	0	2.50748	3.70029	B cells	B_PC	-0.201342	NA
AMG1_GGCTCGATCCGATATG	1131	587	AMG1	Batch1	AMG	Female	11221	PASS	G1	-4.76954	-6.01148	-32.4318	25.0685	0	0	0	B cells	B_PC	-0.188712	NA
AMG1_GGCTCGATCCGCGCAA	6722	1692	AMG1	Batch1	AMG	Female	138511	PASS	G1	1.24585	0.471963	30.002	-33.9387	0	0	3.32424	B cells, pro	B_PC	0.268714	Normal
AMG1_GGCTGGTAGACTAGAT	18796	3488	AMG1	Batch1	AMG	Female	246508	PASS	S	5.26242	0.970235	4.88488	58.6756	0.954004	0	4.22003	B cells	B_PC	0.260289	Malignant
AMG1_GGCTGGTAGCTGGAAC	1993	778	AMG1	Batch1	AMG	Female	17960	PASS	G1	-5.16088	-5.37842	-29.7462	20.3188	0	0	1.79468	B cells	B_PC	-0.18107	NA
AMG1_GGCTGGTAGGTCATCT	2719	1040	AMG1	Batch1	AMG	Female	21536	PASS	S	2.62911	2.87287	-26.4826	-22.7136	0	1.54283	1.54283	Neutrophils	B_PC	-0.193995	NA
AMG1_GGCTGGTCAACGCACC	16793	3036	AMG1	Batch1	AMG	Female	207821	PASS	G1	8.05176	-1.0179	24.2255	6.62105	1.21845	0	4.01077	Monocytes	B_PC	0.371413	Malignant
AMG1_GGCTGGTCATTGGGCC	2021	703	AMG1	Batch1	AMG	Female	17008	PASS	G1	-5.28177	-5.03046	-30.5254	17.8567	0	0	3.57337	B cells	B_PC	-0.251773	NA
AMG1_GGCTGGTGTCTCCCTA	1070	606	AMG1	Batch1	AMG	Female	9890	PASS	G1	-6.23111	4.50927	3.93363	-48.5693	0	0	3.86554	B cells, pro	B_PC	-0.18272	NA
AMG1_GGGAATGAGGATGTAT	29959	4038	AMG1	Batch1	AMG	Female	407351	PASS	S	7.65155	0.0108175	29.9845	-4.46347	1.30028	0	3.59407	B cells	B_PC	0.312848	Malignant
AMG1_GGGACCTTCTTCGGTC	2168	984	AMG1	Batch1	AMG	Female	19549	PASS	G1	-6.83387	6.11512	6.53361	-45.6823	0	0	4.53529	B cells	B_PC	-0.118205	NA
AMG1_GGGAGATCAATGCCAT	1247	716	AMG1	Batch1	AMG	Female	12917	PASS	S	-7.52052	5.20681	14.9914	-34.4948	0	0	2.19936	B cells, pro	B_PC	-0.0375599	NA
AMG1_GGGAGATCAGCCTTTC	6259	2226	AMG1	Batch1	AMG	Female	52657	PASS	G2M	2.35214	8.68915	-62.4551	-0.805253	0	0	4.17297	B cells	B_PC	-0.249953	NA
AMG1_GGGAGATCAGTATCTG	2113	1012	AMG1	Batch1	AMG	Female	17763	PASS	G1	-6.29824	5.72468	2.64743	-41.8841	0	0	3.77491	B cells, pro	B_PC	-0.210714	NA
AMG1_GGGATGATCTTTAGTC	1692	835	AMG1	Batch1	AMG	Female	15552	PASS	G1	-6.79069	4.52085	7.29157	-34.337	0	0	3.2044	B cells	B_PC	-0.120413	NA
AMG1_GGGCACTAGAAGGACA	1659	863	AMG1	Batch1	AMG	Female	15198	PASS	S	-6.79887	5.74328	3.37854	-42.0798	0	0	3.43845	B cells, pro	B_PC	-0.12346	NA
AMG1_GGGCACTCAAGTTCTG	1727	888	AMG1	Batch1	AMG	Female	15817	PASS	G1	-6.07423	2.91518	1.18987	-22.5622	0	1.91551	3.18476	B cells, pro	B_PC	-0.259891	NA
AMG1_GGGCATCAGTATCTCG	2601	1258	AMG1	Batch1	AMG	Female	21352	PASS	G2M	-2.96898	6.42272	-18.1288	-44.5504	0	0	3.93145	B cells	B_PC	-0.345658	NA
AMG1_GGGCATCTCCAAACAC	1667	796	AMG1	Batch1	AMG	Female	14769	PASS	G1	-5.81986	-1.59571	-13.0684	-0.0101056	0	1.94574	2.94425	B cells	B_PC	-0.14059	NA
AMG1_GGGTCTGAGACTTGAA	6007	1575	AMG1	Batch1	AMG	Female	148163	PASS	S	1.4306	0.260695	35.2589	-32.8278	0.980101	0	1.79079	B cells	B_PC	0.281827	Normal
AMG1_GGGTCTGCAAACCCAT	1492	815	AMG1	Batch1	AMG	Female	13844	PASS	G1	-7.23625	5.475	11.6775	-38.919	0	0	4.62042	B cells, pro	B_PC	-0.172884	NA
AMG1_GGGTCTGCAGGCTGAA	1987	752	AMG1	Batch1	AMG	Female	16450	PASS	G1	-6.34112	-3.31015	-10.1695	9.43813	0	0	0	B cells	B_PC	-0.125482	NA
AMG1_GGGTCTGGTATAGGTA	1860	900	AMG1	Batch1	AMG	Female	17573	PASS	G1	-6.64695	4.21425	7.08757	-34.2778	0	0	4.94723	B cells, pro	B_PC	-0.165457	NA
AMG1_GGGTCTGGTCGGCATC	1415	684	AMG1	Batch1	AMG	Female	12801	PASS	S	-5.29877	-6.63263	-25.2819	32.1313	0	0	0	B cells	B_PC	-0.188981	NA
AMG1_GGGTCTGGTTCAGACT	1350	722	AMG1	Batch1	AMG	Female	12773	PASS	G1	-7.21037	5.82085	10.052	-43.7246	0	2.12911	3.81649	B cells	B_PC	-0.207051	NA
AMG1_GGGTCTGTCATGCATG	2011	926	AMG1	Batch1	AMG	Female	19139	PASS	G1	-7.36398	5.13388	11.9502	-38.4007	0	2.39291	4.74815	B cells	B_PC	-0.294922	NA
AMG1_GGGTCTGTCGCCCTTA	4232	1833	AMG1	Batch1	AMG	Female	37657	PASS	G2M	2.4889	8.94001	-64.2898	-1.61272	0	0	3.65861	B cells	B_PC	-0.220494	NA
AMG1_GGGTTGCAGGCAAAGA	1531	776	AMG1	Batch1	AMG	Female	14020	PASS	G1	-6.10623	5.00135	3.71999	-39.4777	0	0	4.5266	B cells	B_PC	-0.130836	NA
AMG1_GGGTTGCCAATCGGTT	1349	752	AMG1	Batch1	AMG	Female	12523	PASS	G1	-6.17519	2.40899	5.36369	-18.4741	0	2.12977	3.42268	B cells	B_PC	-0.221818	NA
AMG1_GGGTTGCGTTGGAGGT	2041	920	AMG1	Batch1	AMG	Female	18305	PASS	G1	-5.65577	5.34684	-4.24008	-40.593	0	2.37946	4.00542	B cells	B_PC	-0.32891	NA
AMG1_GGGTTGCTCCGCTGTT	2655	1374	AMG1	Batch1	AMG	Female	24819	PASS	G1	-2.20928	8.58664	-35.9405	-31.3121	0	0	3.43823	B cells, pro	B_PC	-0.19946	NA
AMG1_GGTATTGCAATGGACG	1881	903	AMG1	Batch1	AMG	Female	17435	PASS	S	-5.76603	0.127963	-4.40197	-7.48148	0	0	2.83021	B cells	B_PC	-0.322187	NA
AMG1_GGTATTGGTTTGTTTC	1649	816	AMG1	Batch1	AMG	Female	15296	PASS	G1	-6.91991	3.2289	6.60213	-24.9613	0	0	2.95454	B cells	B_PC	-0.212062	NA
AMG1_GGTGAAGGTCTCCATC	4542	1808	AMG1	Batch1	AMG	Female	39293	PASS	S	0.973061	6.62278	-50.4177	-24.4384	0	0	0	B cells	B_PC	-0.227555	NA
AMG1_GGTGCGTCAGAGTGTG	3228	1506	AMG1	Batch1	AMG	Female	27385	PASS	G2M	3.25632	7.38271	-56.5681	-6.30405	0	0	3.36319	B cells	B_PC	-0.192862	NA
AMG1_GGTGCGTTCACCCTCA	1003	571	AMG1	Batch1	AMG	Female	9960	PASS	G1	-6.09988	2.40829	7.47451	-17.3539	0	2.39517	3.92889	B cells	B_PC	-0.17842	NA
AMG1_GGTGCGTTCCCGACTT	7376	1925	AMG1	Batch1	AMG	Female	136590	PASS	G1	1.99087	0.7327	35.3486	-36.397	0	0	0	B cells, pro	B_PC	0.338562	Normal
AMG1_GGTGTTACACGACGAA	1802	955	AMG1	Batch1	AMG	Female	16354	PASS	G1	-6.43837	2.16211	0.41212	-14.3608	0	1.87937	3.68502	B cells	B_PC	-0.187997	NA
AMG1_GGTGTTACATGCATGT	14275	2734	AMG1	Batch1	AMG	Female	291479	PASS	G1	7.6984	-0.70424	19.8676	6.38555	1.13191	0	3.9539	B cells, pro	B_PC	0.295829	Malignant
AMG1_GTAACGTAGGCTAGCA	1321	731	AMG1	Batch1	AMG	Female	12558	PASS	S	-6.8628	2.14925	6.4637	-13.3007	0	2.7813	3.1659	B cells	B_PC	-0.196467	NA
AMG1_GTAACGTAGTGGCACA	3506	1255	AMG1	Batch1	AMG	Female	33474	PASS	G1	-4.58126	-5.01971	-31.0231	11.8156	1.34866	0	2.89666	B cells	B_PC	-0.275556	NA
AMG1_GTAACTGAGCAGCGTA	2343	1030	AMG1	Batch1	AMG	Female	20944	PASS	G1	-6.10729	5.57468	-2.57745	-38.2314	0	0	4.71822	B cells	B_PC	-0.22729	NA
AMG1_GTAACTGGTAGCTTGT	5678	1632	AMG1	Batch1	AMG	Female	99297	PASS	G1	1.79744	0.0391083	35.079	-31.3199	1.50904	0	0	B cells, pro	B_PC	0.384083	Normal
AMG1_GTACGTATCGAGGTAG	2873	1298	AMG1	Batch1	AMG	Female	26339	PASS	G1	-2.83624	8.78672	-34.2376	-34.2861	0	0	4.69044	B cells, pro	B_PC	-0.209904	NA
AMG1_GTACTCCCAATGGTCT	1812	921	AMG1	Batch1	AMG	Female	16599	PASS	G2M	-5.33325	0.721644	-9.13774	-12.7883	0	0	1.87468	B cells	B_PC	-0.181907	NA
AMG1_GTACTCCTCAGATAAG	1748	868	AMG1	Batch1	AMG	Female	16368	PASS	G1	-6.82329	4.18935	12.1754	-25.9699	0	1.90472	3.17263	B cells	B_PC	-0.14302	NA
AMG1_GTACTCCTCTTCGAGA	1760	815	AMG1	Batch1	AMG	Female	16645	PASS	S	-5.8527	-6.31552	-28.9711	30.7586	0	1.89939	1.89939	B cells	B_PC	-0.286027	NA
AMG1_GTACTTTCACTAAGTC	1137	666	AMG1	Batch1	AMG	Female	11061	PASS	G1	-7.28866	5.03531	13.4538	-36.6019	0	0	4.82134	B cells	B_PC	-0.0191872	NA
AMG1_GTAGGCCAGTGCGTGA	24869	3374	AMG1	Batch1	AMG	Female	402777	PASS	S	8.62317	-0.985641	31.0607	2.48786	1.53017	0	2.47291	Monocytes	B_PC	0.398211	Malignant
AMG1_GTAGGCCAGTGGTAGC	1785	767	AMG1	Batch1	AMG	Female	15791	PASS	S	-4.20494	-5.10572	-33.6067	19.9445	0	0	2.5018	B cells	B_PC	-0.0548885	NA
AMG1_GTAGGCCCAGCTGTAT	1742	889	AMG1	Batch1	AMG	Female	16147	PASS	G1	-7.44608	5.7748	11.7911	-42.7634	0	1.90814	3.71804	B cells	B_PC	-0.148148	NA
AMG1_GTAGGCCCATTCGACA	1324	713	AMG1	Batch1	AMG	Female	12978	PASS	G1	-6.41092	2.64436	7.26409	-17.3975	0	0	2.77918	B cells	B_PC	-0.254534	NA
AMG1_GTAGGCCGTACCCAAT	1845	887	AMG1	Batch1	AMG	Female	17787	PASS	S	-5.83641	0.734938	-3.58499	-10.7899	0	0	3.33578	B cells	B_PC	-0.124042	NA
AMG1_GTAGGCCGTTGGTGGA	1978	818	AMG1	Batch1	AMG	Female	17855	PASS	G1	-5.70608	-4.687	-29.5553	19.5025	0	0	1.80099	B cells	B_PC	-0.208695	NA
AMG1_GTAGGCCTCGCGATCG	1588	841	AMG1	Batch1	AMG	Female	15160	PASS	S	-5.51041	-0.0521124	-9.60511	-8.01788	0	0	3.26534	B cells	B_PC	-0.258533	NA
AMG1_GTAGTCAAGGAGCGAG	1283	689	AMG1	Batch1	AMG	Female	12024	PASS	G1	-6.59406	5.30988	6.78194	-46.8826	0	0	4.26476	B cells, pro	B_PC	-0.0678899	NA
AMG1_GTAGTCACAAAGTGCG	4898	1986	AMG1	Batch1	AMG	Female	42346	PASS	G2M	2.52444	7.28733	-58.5047	-8.1305	0	1.62596	3.31569	B cells	B_PC	-0.269438	NA
AMG1_GTAGTCACATCTCCCA	3164	1315	AMG1	Batch1	AMG	Female	28381	PASS	G1	-5.12454	0.619144	-7.10202	-12.7662	0	0	4.45824	B cells	B_PC	-0.260584	NA
AMG1_GTAGTCAGTGTGGCTC	1923	935	AMG1	Batch1	AMG	Female	18297	PASS	G2M	-5.84406	6.18477	-6.53968	-50.8753	0	0	5.05629	B cells, pro	B_PC	-0.221754	NA
AMG1_GTAGTCATCCTTCAAT	9763	2282	AMG1	Batch1	AMG	Female	204586	PASS	G1	4.98681	-1.15805	39.585	-13.2649	1.11467	0	3.83012	B cells	B_PC	0.404368	Malignant
AMG1_GTATCTTAGGAATCGC	2069	964	AMG1	Batch1	AMG	Female	18206	PASS	G1	-5.86155	1.42958	-1.13107	-16.1907	0	0	3.40118	B cells	B_PC	-0.161799	NA
AMG1_GTATCTTAGTAGGCCA	1614	754	AMG1	Batch1	AMG	Female	14003	PASS	G1	-3.90395	-3.59738	-32.8946	4.30257	0	0	1.9735	B cells	B_PC	-0.135385	NA
AMG1_GTATCTTGTCCATCCT	1711	857	AMG1	Batch1	AMG	Female	16013	PASS	G1	-6.37082	5.1047	3.02115	-29.4031	0	0	3.40859	B cells, pro	B_PC	-0.151299	NA
AMG1_GTATCTTTCAGGTTCA	2102	806	AMG1	Batch1	AMG	Female	54162	PASS	S	1.30455	0.495554	28.6413	-34.3851	2.35278	0	0	B cells, pro	B_PC	0.488335	Normal
AMG1_GTATCTTTCCTGTACC	1188	611	AMG1	Batch1	AMG	Female	11389	PASS	S	-5.93834	4.03813	2.12639	-33.5486	0	0	4.09305	B cells, pro	B_PC	-0.137632	NA
AMG1_GTATTCTGTCCATGAT	25642	3731	AMG1	Batch1	AMG	Female	436137	PASS	G1	8.37989	-0.612551	30.2049	-1.43377	1.31638	0	2.96162	B cells	B_PC	0.355759	Malignant
AMG1_GTATTCTGTTGATTGC	16551	2980	AMG1	Batch1	AMG	Female	270359	PASS	G1	7.94312	1.00233	11.2971	-1.06122	1.39152	0	3.69567	B cells	B_PC	0.284118	Malignant
AMG1_GTATTCTTCAACTCTT	5005	1535	AMG1	Batch1	AMG	Female	40849	PASS	G1	-2.88911	-2.61944	-34.0281	-4.80394	0	0	1.94505	B cells	B_PC	-0.214731	NA
AMG1_GTATTCTTCCCTCTTT	2747	1258	AMG1	Batch1	AMG	Female	22119	PASS	G1	-4.56143	-0.0629758	-13.767	-10.8916	0	0	4.70239	B cells	B_PC	-0.221542	NA
AMG1_GTCAAGTAGCCCTAAT	2464	1051	AMG1	Batch1	AMG	Female	22586	PASS	G1	-4.3854	-4.37405	-37.0827	8.76932	0	0	1.62106	B cells	B_PC	-0.210548	NA
AMG1_GTCAAGTGTCTGATTG	10614	2751	AMG1	Batch1	AMG	Female	82331	PASS	S	0.955582	6.00705	-47.7037	-13.2612	0	0	2.58384	B cells	B_PC	-0.262526	NA
AMG1_GTCACAATCTGTACGA	2020	1001	AMG1	Batch1	AMG	Female	19389	PASS	S	-5.01095	5.18658	-9.36269	-42.8346	0	0	5.03997	B cells, pro	B_PC	-0.198593	NA
AMG1_GTCACGGAGCCCGAAA	1668	896	AMG1	Batch1	AMG	Female	15541	PASS	G1	-5.78483	5.60065	4.76093	-46.2036	0	0	2.56421	B cells	B_PC	-0.187323	NA
AMG1_GTCACGGGTTCACGGC	2727	1287	AMG1	Batch1	AMG	Female	25730	PASS	G1	2.40814	2.95148	-28.1226	-23.0054	0	0	2.485	Monocytes	B_PC	-0.239636	NA
AMG1_GTCACGGTCGTACGGC	14830	2657	AMG1	Batch1	AMG	Female	210228	PASS	G1	7.63144	-1.2192	23.9133	7.84292	2.20736	0	3.22982	Monocytes	B_PC	0.327557	Malignant
AMG1_GTCATTTAGGTGCTTT	13590	2485	AMG1	Batch1	AMG	Female	201970	PASS	G1	8.74174	-1.45759	27.8712	8.00779	0.551489	0	3.28669	B cells, pro	B_PC	0.344718	Malignant
AMG1_GTCATTTCACATTTCT	1984	831	AMG1	Batch1	AMG	Female	17501	PASS	S	-5.12237	-3.46816	-22.683	4.27684	0	1.79846	0	B cells	B_PC	-0.200394	NA
AMG1_GTCATTTGTCCATCCT	1926	912	AMG1	Batch1	AMG	Female	17070	PASS	G1	-5.31458	3.70126	-5.78693	-28.9386	0	0	3.08046	B cells	B_PC	-0.277934	NA
AMG1_GTCATTTGTCTTGTCC	1385	783	AMG1	Batch1	AMG	Female	13517	PASS	S	-7.62522	5.08454	14.7064	-32.4505	0	0	0	B cells, pro	B_PC	-0.0494992	NA
AMG1_GTCATTTTCATAGCAC	4321	1383	AMG1	Batch1	AMG	Female	98228	PASS	G1	1.68286	0.195381	35.1316	-31.5478	1.72785	0	1.19824	B cells, pro	B_PC	0.368807	Normal
AMG1_GTCCTCAAGTCTCAAC	11669	2371	AMG1	Batch1	AMG	Female	173332	PASS	G1	8.07833	-1.14006	27.9516	-3.44028	1.48792	0	3.03063	Monocytes	B_PC	0.303278	Malignant
AMG1_GTCCTCACAAAGGCGT	2858	1225	AMG1	Batch1	AMG	Female	23909	PASS	G2M	-2.85166	-2.63217	-34.8508	-4.92519	0	0	2.07918	B cells	B_PC	-0.257752	NA
AMG1_GTCCTCACATGGGAAC	1434	770	AMG1	Batch1	AMG	Female	12985	PASS	G1	-5.36897	5.08434	-2.30179	-44.2307	0	2.07612	3.36363	B cells, pro	B_PC	-0.187651	NA
AMG1_GTCCTCAGTCAACTGT	2681	1197	AMG1	Batch1	AMG	Female	26921	PASS	S	-7.06616	5.78621	12.5911	-43.9227	0	2.13534	4.54594	B cells	B_PC	-0.0313869	NA
AMG1_GTCCTCAGTGAGTGAC	2041	967	AMG1	Batch1	AMG	Female	19231	PASS	G1	-6.38285	2.08837	1.34144	-16.214	0	0	4.37441	B cells	B_PC	-0.246855	NA
AMG1_GTCCTCAGTTTCGCTC	2239	854	AMG1	Batch1	AMG	Female	19526	PASS	G1	-4.59444	-4.87155	-36.8752	9.28558	0	1.6986	0	B cells	B_PC	-0.22641	NA
AMG1_GTCCTCATCAGCCTAA	1626	848	AMG1	Batch1	AMG	Female	15298	PASS	G2M	-6.88324	4.37008	7.75816	-32.4595	0	0	4.13518	B cells, pro	B_PC	-0.0943883	NA
AMG1_GTCGGGTCAAGAGGCT	1684	934	AMG1	Batch1	AMG	Female	15298	PASS	S	-5.44124	2.3674	-4.39556	-17.5273	0	1.93705	2.5554	B cells	B_PC	-0.192883	NA
AMG1_GTCGGGTCAGGAATCG	2172	798	AMG1	Batch1	AMG	Female	17885	PASS	G1	-4.50104	-3.80394	-24.7576	2.05148	0	0	2.32318	B cells	B_PC	-0.212215	NA
AMG1_GTCGGGTCATACGCTA	1180	693	AMG1	Batch1	AMG	Female	11033	PASS	G2M	-6.17059	5.21214	4.81747	-46.1936	0	0	2.24861	B cells	B_PC	-0.21492	NA
AMG1_GTCGTAAAGATCCGAG	1805	755	AMG1	Batch1	AMG	Female	15466	PASS	S	-5.63091	-6.73599	-24.5405	31.7905	0	0	0	B cells	B_PC	-0.233718	NA
AMG1_GTCGTAACAAAGCGGT	12748	2208	AMG1	Batch1	AMG	Female	167788	PASS	G1	6.03223	1.29836	11.4417	22.147	0.579103	0	3.71373	Monocytes	B_PC	0.33659	Malignant
AMG1_GTCGTAAGTGTAAGTA	1407	739	AMG1	Batch1	AMG	Female	11636	PASS	G1	-6.20974	3.13706	1.92718	-27.7516	0	2.09277	3.92694	B cells, pro	B_PC	-0.184887	NA
AMG1_GTCTCGTAGATGCGAC	1129	665	AMG1	Batch1	AMG	Female	10512	PASS	S	-6.71957	1.44093	3.13198	-12.3484	0	0	3.59538	B cells	B_PC	-0.160279	NA
AMG1_GTCTCGTAGCAGCCTC	1818	847	AMG1	Batch1	AMG	Female	15101	PASS	G1	-4.78867	-4.79233	-29.1684	14.3828	0	0	1.87189	B cells	B_PC	-0.0622027	NA
AMG1_GTCTCGTGTACAGACG	1556	771	AMG1	Batch1	AMG	Female	12129	PASS	S	-5.71696	-0.337237	-10.9974	-7.45752	0	2.00509	2.62854	B cells	B_PC	-0.201514	NA
AMG1_GTCTCGTGTCGAAAGC	1468	775	AMG1	Batch1	AMG	Female	12219	PASS	G1	-5.59917	3.14501	-4.16868	-20.6667	0	0	4.23584	B cells	B_PC	-0.278374	NA
AMG1_GTCTCGTGTCGGATCC	1605	792	AMG1	Batch1	AMG	Female	13828	PASS	G1	-6.69536	4.59237	6.21248	-35.6143	0	0	3.79804	B cells	B_PC	-0.155783	NA
AMG1_GTGAAGGAGAGCTGGT	1324	769	AMG1	Batch1	AMG	Female	13071	PASS	S	-6.4478	5.57422	5.32072	-42.4349	0	0	3.98658	B cells, pro	B_PC	-0.14781	NA
AMG1_GTGAAGGAGTCATCCA	8105	2201	AMG1	Batch1	AMG	Female	159490	PASS	G1	4.94844	-1.56004	40.5035	-15.4016	0.803707	0	4.56438	B cells, pro	B_PC	0.4284	Malignant
AMG1_GTGAAGGGTCACCTAA	13412	2678	AMG1	Batch1	AMG	Female	259112	PASS	S	7.79796	-0.504375	29.6835	-3.14211	1.82764	0.557099	4.28466	Stem cells	B_PC	0.359374	Malignant
AMG1_GTGCAGCAGGCCATAG	12796	2621	AMG1	Batch1	AMG	Female	152148	PASS	G1	8.15804	-1.19985	25.4953	11.7297	1.20731	0	3.88509	B cells, pro	B_PC	0.364328	Malignant
AMG1_GTGCAGCGTGTGACCC	1157	624	AMG1	Batch1	AMG	Female	10224	PASS	G1	-5.77184	3.5004	-6.7621	-26.9813	0	2.26624	0	B cells	B_PC	-0.269409	NA
AMG1_GTGCAGCGTGTGCCTG	3197	1272	AMG1	Batch1	AMG	Female	26533	PASS	G1	-4.48393	-0.34216	-16.0113	-10.106	0	0	3.13094	B cells	B_PC	-0.23645	NA
AMG1_GTGCAGCGTTATGTGC	4454	1626	AMG1	Batch1	AMG	Female	38638	PASS	G2M	-4.55812	-0.830166	-17.1496	-8.33491	0	2.04582	0	B cells	B_PC	-0.218706	NA
AMG1_GTGCATAGTCCTCTTG	2444	1093	AMG1	Batch1	AMG	Female	22080	PASS	G1	-6.58611	5.19858	-3.13944	-20.7443	0	1.6276	4.74984	B cells, pro	B_PC	-0.281164	NA
AMG1_GTGCGGTAGGCAGGTT	2746	1266	AMG1	Batch1	AMG	Female	24447	PASS	G1	-2.63267	9.017	-35.8122	-37.5334	0	0	3.71499	B cells, pro	B_PC	-0.189604	NA
AMG1_GTGCGGTCATATACCG	1557	804	AMG1	Batch1	AMG	Female	14680	PASS	G1	-5.59902	-1.51203	-12.8317	-0.668128	0	0	3.00903	B cells	B_PC	-0.212783	NA
AMG1_GTGCGGTTCAGCACAT	2168	1037	AMG1	Batch1	AMG	Female	19019	PASS	G1	-6.08647	2.25515	-2.58133	-19.448	0	0	4.03159	B cells, pro	B_PC	-0.17742	NA
AMG1_GTGCTTCGTAAACACA	1739	767	AMG1	Batch1	AMG	Female	14176	PASS	G1	-4.66939	-5.94756	-32.2785	24.2688	0	0	0	B cells	B_PC	-0.264347	NA
AMG1_GTGCTTCGTACCGCTG	1659	764	AMG1	Batch1	AMG	Female	14178	PASS	G1	-5.96479	-4.5762	-12.8821	3.63351	0	0	2.56921	B cells	B_PC	-0.155433	NA
AMG1_GTGGGTCAGATGGGTC	1846	907	AMG1	Batch1	AMG	Female	16315	PASS	G2M	-4.91906	5.55081	-9.18446	-45.5842	0	0	3.33526	B cells	B_PC	-0.1474	NA
AMG1_GTGGGTCCACACATGT	5764	1449	AMG1	Batch1	AMG	Female	109579	PASS	G1	2.46941	4.75615	4.79723	18.6908	0	0	3.93793	Neutrophils	B_PC	0.445127	Malignant
AMG1_GTGGGTCTCAGCTCGG	4324	1455	AMG1	Batch1	AMG	Female	37154	PASS	G1	-5.18106	-1.75351	-14.5159	-2.1235	0	1.19776	2.32735	B cells	B_PC	-0.187869	NA
AMG1_GTGGGTCTCGGCTACG	3861	1622	AMG1	Batch1	AMG	Female	31860	PASS	S	1.08655	5.4103	-46.4519	-10.9427	0	0	2.95126	B cells	B_PC	-0.209424	NA
AMG1_GTGTGCGAGAGTAATC	1669	685	AMG1	Batch1	AMG	Female	14603	PASS	G1	-6.98911	-4.54324	-5.83079	24.3185	0	0	2.94311	B cells	B_PC	-0.171257	NA
AMG1_GTGTGCGAGCACACAG	15235	3293	AMG1	Batch1	AMG	Female	115063	PASS	G1	2.62535	0.0109765	4.31484	-0.919145	0	0	1.59702	B cells	B_PC	-0.0639572	NA
AMG1_GTGTGCGTCACATACG	1906	925	AMG1	Batch1	AMG	Female	16628	PASS	G1	-6.7491	5.83775	5.5111	-42.5996	0	0	3.76057	B cells	B_PC	-0.229544	NA
AMG1_GTGTGCGTCTTTCCTC	1385	706	AMG1	Batch1	AMG	Female	12857	PASS	G1	-7.20179	5.55871	8.79562	-42.6922	0	0	3.79147	B cells	B_PC	-0.246142	NA
AMG1_GTGTTAGCATGGATGG	2549	1127	AMG1	Batch1	AMG	Female	22224	PASS	G1	2.2048	3.24519	-24.1662	-25.3066	0	1.59394	3.20025	Neutrophils	B_PC	-0.229629	NA
AMG1_GTGTTAGTCCGCGTTT	10446	2150	AMG1	Batch1	AMG	Female	165052	PASS	G1	2.33298	-0.0943497	30.5013	-29.4575	0.671568	0.671568	3.62107	B cells, pro	B_PC	0.431813	Normal
AMG1_GTTAAGCAGACGCAAC	2538	968	AMG1	Batch1	AMG	Female	24764	PASS	S	-3.76018	-3.47512	-33.6498	3.87536	0	0	0	B cells	B_PC	-0.155617	NA
AMG1_GTTAAGCAGGCTCAGA	1129	676	AMG1	Batch1	AMG	Female	11337	PASS	S	-6.9272	2.80685	9.73916	-22.7834	0	0	3.59538	B cells, pro	B_PC	-0.215872	NA
AMG1_GTTAAGCGTGACTACT	1153	653	AMG1	Batch1	AMG	Female	12450	PASS	G2M	-4.72479	-5.3399	-32.6542	23.2305	0	0	0	B cells	B_PC	-0.132335	NA
AMG1_GTTAAGCTCAGCACAT	2308	1055	AMG1	Batch1	AMG	Female	19025	PASS	G2M	-4.67494	6.032	-15.273	-43.0799	0	0	2.63893	B cells, pro	B_PC	-0.226872	NA
AMG1_GTTACAGTCACAGGCC	2121	1043	AMG1	Batch1	AMG	Female	20287	PASS	G1	-2.98819	9.0693	-33.2764	-35.5551	0	1.74305	3.77122	B cells, pro	B_PC	-0.212609	NA
AMG1_GTTCGGGAGTCTTGCA	13018	2689	AMG1	Batch1	AMG	Female	200915	PASS	G1	7.59012	-0.953668	27.4812	-5.41068	1.4043	0	3.52728	Monocytes	B_PC	0.431022	Malignant
AMG1_GTTCGGGCACCAACCG	2014	975	AMG1	Batch1	AMG	Female	16941	PASS	G2M	-5.09899	5.81666	-14.1906	-42.4065	0	0	3.70677	B cells	B_PC	-0.247358	NA
AMG1_GTTCGGGGTTAGAACA	5679	2248	AMG1	Batch1	AMG	Female	49253	PASS	G2M	1.86481	7.07311	-56.1199	-23.4992	0	0	1.01555	B cells, pro	B_PC	-0.21128	NA
AMG1_GTTCTCGAGAGTGACC	3619	1716	AMG1	Batch1	AMG	Female	31119	PASS	G2M	3.2799	7.55215	-56.7807	-6.14547	1.32527	0	3.60879	B cells	B_PC	-0.230449	NA
AMG1_GTTCTCGCACCTATCC	1506	796	AMG1	Batch1	AMG	Female	15488	PASS	G2M	-6.42287	-1.4592	-5.70848	2.92918	0	0	3.31638	B cells	B_PC	-0.132909	NA
AMG1_GTTTCTACAACTGCTA	15463	2845	AMG1	Batch1	AMG	Female	272599	PASS	S	8.99795	0.543308	27.9639	-6.38796	2.0105	0	3.80613	B cells, pro	B_PC	0.287933	Malignant
AMG1_GTTTCTACAGGAATGC	1726	705	AMG1	Batch1	AMG	Female	15520	PASS	S	-5.05319	-5.57141	-29.9164	22.8589	0	0	2.5327	B cells	B_PC	-0.275319	NA
AMG1_GTTTCTATCGGATGTT	3514	1471	AMG1	Batch1	AMG	Female	29235	PASS	G2M	3.00478	8.39194	-61.1503	-4.59629	0	1.34697	3.38295	B cells	B_PC	-0.342414	NA
AMG1_GTTTCTATCTGGCGTG	1943	902	AMG1	Batch1	AMG	Female	17481	PASS	G1	-5.72919	-0.960645	-9.93335	-2.38433	0	1.81591	1.81591	B cells	B_PC	-0.136799	NA
AMG1_TAAACCGCAATGAAAC	2881	1159	AMG1	Batch1	AMG	Female	26815	PASS	G1	-4.60418	-2.7908	-25.9164	0.936338	0	0	1.49762	B cells	B_PC	-0.255668	NA
AMG1_TAAACCGGTGTAATGA	31935	4340	AMG1	Batch1	AMG	Female	350840	PASS	G2M	5.33	1.11051	-0.241069	56.2543	1.16063	0	3.51352	Stem cells	B_PC	0.291057	Malignant
AMG1_TAAGAGACAAGCCTAT	2082	790	AMG1	Batch1	AMG	Female	36144	PASS	G1	1.17494	0.849479	28.0006	-34.5627	1.75839	0	0	B cells, pro	B_PC	0.332911	Normal
AMG1_TAAGAGACAGCTGTGC	4872	1886	AMG1	Batch1	AMG	Female	40609	PASS	G2M	3.1462	6.94299	-56.0647	-8.71517	0	0	2.85764	B cells	B_PC	-0.266582	NA
AMG1_TAAGAGAGTTAGGGTG	1863	873	AMG1	Batch1	AMG	Female	15757	PASS	G1	-7.05057	4.36761	15.295	-31.771	0	0	4.73375	B cells, pro	B_PC	-0.295498	NA
AMG1_TAAGAGATCCCGACTT	1587	801	AMG1	Batch1	AMG	Female	14893	PASS	G1	-7.65082	5.10242	13.7937	-36.9555	0	1.98804	4.05544	B cells	B_PC	-0.157281	NA
AMG1_TAAGTGCCAATGAATG	9179	1950	AMG1	Batch1	AMG	Female	167399	PASS	G1	2.01463	0.228162	35.0416	-30.7237	1.86365	0	1.67855	B cells, pro	B_PC	0.432004	Normal
AMG1_TAAGTGCCATCTCGCT	18251	3288	AMG1	Batch1	AMG	Female	288045	PASS	G2M	5.53813	1.00156	-1.33204	55.8525	1.86859	0	4.08811	B cells, pro	B_PC	0.386197	Malignant
AMG1_TACACGAAGGTGGGTT	15109	2662	AMG1	Batch1	AMG	Female	258099	PASS	S	9.12389	0.636791	19.776	10.5015	1.60365	0	3.89824	B cells	B_PC	0.351198	Malignant
AMG1_TACACGACAATCCGAT	1420	802	AMG1	Batch1	AMG	Female	14639	PASS	S	-7.06481	4.51076	11.88	-25.6379	0	0	3.91792	B cells	B_PC	-0.18975	NA
AMG1_TACACGAGTCATACTG	2708	1160	AMG1	Batch1	AMG	Female	22692	PASS	G2M	-3.28164	6.30173	-17.176	-43.8823	1.54602	0	4.57483	B cells	B_PC	-0.287266	NA
AMG1_TACACGATCCGTAGGC	2262	925	AMG1	Batch1	AMG	Female	19550	PASS	S	-4.39891	-4.12941	-31.1388	8.57747	0	1.69026	2.92764	B cells	B_PC	-0.135689	NA
AMG1_TACAGTGAGATCCGAG	1770	825	AMG1	Batch1	AMG	Female	16960	PASS	G1	-6.1833	-3.58304	-12.7792	7.97088	0	0	1.89457	B cells	B_PC	-0.277661	NA
AMG1_TACAGTGAGTCGTTTG	1241	736	AMG1	Batch1	AMG	Female	12479	PASS	G1	-7.6524	5.53657	13.9102	-37.5185	0	2.20365	4.86698	B cells	B_PC	-0.115616	NA
AMG1_TACAGTGCAAGCCCAC	1697	884	AMG1	Batch1	AMG	Female	16068	PASS	G1	-6.15004	0.721649	-3.85125	-9.5982	0	1.93047	1.93047	B cells	B_PC	-0.202946	NA
AMG1_TACAGTGCAGTTAACC	2195	1107	AMG1	Batch1	AMG	Female	21138	PASS	G1	-2.80715	8.99353	-34.2049	-35.8061	0	2.31368	3.8407	B cells, pro	B_PC	-0.060305	NA
AMG1_TACAGTGGTAAACACA	1956	859	AMG1	Batch1	AMG	Female	17547	PASS	G1	-5.40304	3.12257	-6.38225	-20.7108	0	0	3.60515	B cells, pro	B_PC	-0.301496	NA
AMG1_TACCTATCACCAACCG	3518	1577	AMG1	Batch1	AMG	Female	30622	PASS	G2M	2.36089	9.04845	-64.3838	-1.24057	0	0	3.16717	B cells	B_PC	-0.180884	NA
AMG1_TACCTATGTGTAATGA	1834	925	AMG1	Batch1	AMG	Female	16444	PASS	G1	-4.94707	-0.391597	-13.9143	-7.69337	0	0	1.86448	B cells	B_PC	-0.157007	NA
AMG1_TACCTTAAGGCGATAC	3924	1664	AMG1	Batch1	AMG	Female	33978	PASS	G2M	3.11229	6.61579	-54.5509	-8.7437	0	0	3.27655	B cells	B_PC	-0.225902	NA
AMG1_TACCTTACACCACCAG	2562	1100	AMG1	Batch1	AMG	Female	23757	PASS	S	-5.421	-1.42748	-12.5398	-1.21725	0	0	2.17548	B cells	B_PC	-0.23094	NA
AMG1_TACCTTACACGCCAGT	1400	761	AMG1	Batch1	AMG	Female	13387	PASS	G2M	-5.98463	3.18393	1.5721	-26.7316	0	0	2.09714	B cells, pro	B_PC	-0.128586	NA
AMG1_TACCTTAGTACCATCA	21269	3569	AMG1	Batch1	AMG	Female	285322	PASS	G1	7.72877	-0.902426	28.2686	-3.93197	1.45656	0.385377	3.80055	B cells	B_PC	0.37184	Malignant
AMG1_TACCTTAGTCTCAACA	2387	908	AMG1	Batch1	AMG	Female	20652	PASS	G1	-4.64892	-5.68019	-31.8794	21.9339	0	1.64661	0	B cells	B_PC	-0.12036	NA
AMG1_TACCTTATCTTCGAGA	3422	1465	AMG1	Batch1	AMG	Female	29441	PASS	G2M	1.02827	9.02335	-60.1491	4.73476	0	0	2.91959	B cells	B_PC	-0.220334	NA
AMG1_TACGGATAGTCCATAC	4845	1946	AMG1	Batch1	AMG	Female	40317	PASS	S	0.332483	6.46313	-48.7715	-23.9721	0	1.63471	3.52706	B cells	B_PC	-0.249254	NA
AMG1_TACGGGCAGTCACGCC	21187	3222	AMG1	Batch1	AMG	Female	284328	PASS	G1	7.97162	-1.38098	32.6257	6.01297	1.34337	0	2.71864	B cells	B_PC	0.449696	Malignant
AMG1_TACGGGCCAGGAACGT	11790	2593	AMG1	Batch1	AMG	Female	267505	PASS	G1	5.33912	-1.125	39.5043	-16.1524	1.9369	0	3.82763	Monocytes	B_PC	0.376885	Malignant
AMG1_TACGGGCCATTACCTT	1381	682	AMG1	Batch1	AMG	Female	13109	PASS	G1	-5.69032	-3.99938	-16.7928	10.8577	0	2.10914	2.73969	B cells	B_PC	-0.101758	NA
AMG1_TACGGGCGTATAGTAG	1309	733	AMG1	Batch1	AMG	Female	12184	PASS	S	-5.85202	1.3417	-3.55676	-11.88	0	0	3.17464	B cells	B_PC	-0.222903	NA
AMG1_TACGGGCTCCTCCTAG	1656	735	AMG1	Batch1	AMG	Female	14989	PASS	G1	-6.01417	-4.25166	-19.2844	13.5096	0	0	2.57088	B cells	B_PC	-0.0958608	NA
AMG1_TACGGTAAGATGAGAG	13570	2703	AMG1	Batch1	AMG	Female	213399	PASS	G1	7.48826	0.0259779	18.5418	4.65397	1.54428	0	4.06868	B cells	B_PC	0.349721	Malignant
AMG1_TACGGTAGTCGGATCC	1482	783	AMG1	Batch1	AMG	Female	14452	PASS	G1	-6.29382	0.78939	-2.23488	-6.55997	0	2.67382	2.04739	B cells	B_PC	0.0353834	NA
AMG1_TACGGTATCACCACCT	4760	1951	AMG1	Batch1	AMG	Female	41167	PASS	S	0.13805	6.74066	-48.601	-24.1005	0	2.24107	2.61044	B cells	B_PC	-0.244064	NA
AMG1_TACGGTATCACCGGGT	3123	1297	AMG1	Batch1	AMG	Female	28661	PASS	G1	-4.82933	-2.98885	-25.8564	-9.19728	0	2.00203	2.36143	B cells	B_PC	-0.238716	NA
AMG1_TACGGTATCTTAGCCC	2262	1069	AMG1	Batch1	AMG	Female	20647	PASS	G1	-5.37924	0.327724	-8.07814	-10.1377	0	0	2.65764	B cells	B_PC	-0.151178	NA
AMG1_TACTCATAGGGATACC	4835	1799	AMG1	Batch1	AMG	Female	42246	PASS	G2M	1.16075	9.08475	-60.1686	4.70442	1.12111	0	3.9247	B cells	B_PC	-0.217995	NA
AMG1_TACTCATAGTGCGATG	1092	646	AMG1	Batch1	AMG	Female	9997	PASS	G1	-6.99296	2.00315	5.4217	-11.5622	0	2.31821	3.84562	B cells	B_PC	-0.102722	NA
AMG1_TACTCATCATCACAAC	1917	804	AMG1	Batch1	AMG	Female	16504	PASS	G2M	-6.47403	-5.79026	-15.5992	30.6108	0	0	0	B cells	B_PC	-0.159712	NA
AMG1_TACTCATGTTAAGAAC	5367	2269	AMG1	Batch1	AMG	Female	41923	PASS	G2M	1.76913	7.48672	-56.8947	-22.5557	0	1.05195	2.87746	B cells, pro	B_PC	-0.235086	NA
AMG1_TACTCATTCAACACTG	10339	2184	AMG1	Batch1	AMG	Female	151163	PASS	G1	9.25765	0.14645	19.8477	10.4855	0.676617	0	3.43346	Monocytes	B_PC	0.395761	Malignant
AMG1_TACTCGCAGAATCTCC	9104	2351	AMG1	Batch1	AMG	Female	190130	PASS	G1	5.06142	-1.24295	39.9345	-15.6741	0.741184	0	4.11762	B cells, pro	B_PC	0.308279	Malignant
AMG1_TACTCGCAGCGCTCCA	1928	971	AMG1	Batch1	AMG	Female	17483	PASS	S	-5.96795	1.33283	-4.64542	-14.2968	0	0	1.82241	B cells	B_PC	-0.239494	NA
AMG1_TACTTGTGTCCTGCTT	1433	742	AMG1	Batch1	AMG	Female	12817	PASS	G1	-6.1565	3.57862	1.57322	-28.344	0	0	4.04001	B cells, pro	B_PC	-0.219277	NA
AMG1_TACTTGTTCGATCCCT	1293	716	AMG1	Batch1	AMG	Female	12304	PASS	G1	-7.63231	4.64727	13.6841	-28.056	0	2.16722	3.8587	B cells, pro	B_PC	-0.103614	NA
AMG1_TAGACCAGTGAAAGAG	35828	4623	AMG1	Batch1	AMG	Female	526679	PASS	S	7.25253	0.0681507	29.6742	-3.03348	0.873616	0	3.33484	B cells	B_PC	0.363593	Malignant
AMG1_TAGACCAGTTCACCTC	7897	2753	AMG1	Batch1	AMG	Female	65467	PASS	G2M	1.91727	6.85744	-54.2807	-22.7036	0	1.56839	2.40968	B cells	B_PC	-0.315341	NA
AMG1_TAGACCATCGGTGTCG	1648	687	AMG1	Batch1	AMG	Female	14357	PASS	G1	-4.92957	-5.39741	-36.3541	15.6312	0	2.95511	0	B cells	B_PC	-0.182914	NA
AMG1_TAGAGCTAGCGATGAC	1225	645	AMG1	Batch1	AMG	Female	11513	PASS	G1	-5.70287	3.66634	-6.99379	-27.0598	0	0	3.73329	B cells, pro	B_PC	-0.13823	NA
AMG1_TAGAGCTCAAAGCAAT	1556	700	AMG1	Batch1	AMG	Female	14092	PASS	S	-6.66365	-4.63701	-4.15131	17.2924	0	2.00509	3.00965	B cells	B_PC	-0.243115	NA
AMG1_TAGAGCTCATTGCGGC	1324	742	AMG1	Batch1	AMG	Female	12822	PASS	G1	-7.58863	5.46366	9.07382	-42.245	0	0	3.83551	B cells, pro	B_PC	-0.101303	NA
AMG1_TAGAGCTTCCGGCACA	1172	667	AMG1	Batch1	AMG	Female	11092	PASS	G1	-6.04308	4.15498	1.56733	-28.4869	0	0	2.89397	B cells	B_PC	-0.274424	NA
AMG1_TAGAGCTTCTCTAGGA	8741	2280	AMG1	Batch1	AMG	Female	64717	PASS	S	0.339541	6.94894	-44.2568	-20.706	0	0	2.60892	B cells, pro	B_PC	-0.31729	NA
AMG1_TAGCCGGGTAGCACGA	1526	846	AMG1	Batch1	AMG	Female	13141	PASS	G1	-7.5325	5.00942	13.0258	-33.3279	0	0	2.02196	B cells, pro	B_PC	-0.127394	NA
AMG1_TAGCCGGTCGGACAAG	11763	2388	AMG1	Batch1	AMG	Female	188193	PASS	G1	7.95044	-0.796034	26.5295	-6.98107	1.80841	0	2.89051	B cells, pro	B_PC	0.465528	Malignant
AMG1_TAGGCATGTCAGAAGC	6081	1786	AMG1	Batch1	AMG	Female	85370	PASS	G1	2.42723	-0.389469	36.5656	-26.4958	1.7806	0	0	B cells	B_PC	0.536136	Normal
AMG1_TAGGCATGTTAAAGAC	1160	652	AMG1	Batch1	AMG	Female	11336	PASS	G2M	-6.51974	3.85389	4.81591	-31.7581	0	0	3.29072	B cells, pro	B_PC	-0.108102	NA
AMG1_TAGGCATTCCACGAAT	3445	1243	AMG1	Batch1	AMG	Female	30245	PASS	G1	-4.91535	-2.27252	-19.6466	-4.59288	0	0	0	B cells	B_PC	-0.113903	NA
AMG1_TAGGCATTCTGGGCCA	11949	2754	AMG1	Batch1	AMG	Female	249325	PASS	G1	7.00857	0.08629	18.2256	5.05705	1.79531	0	3.29375	B cells, pro	B_PC	0.296964	Malignant
AMG1_TAGTGGTAGCCCAACC	1308	632	AMG1	Batch1	AMG	Female	13065	PASS	G1	-5.76562	-2.75127	-15.2414	5.44123	0	0	0	B cells	B_PC	-0.235669	NA
AMG1_TAGTGGTAGCGCTTAT	7716	2453	AMG1	Batch1	AMG	Female	60056	PASS	S	2.37468	6.0134	-52.0018	-9.99597	0	0	3.13689	B cells	B_PC	-0.241206	NA
AMG1_TAGTTGGAGCTGAACG	2195	1014	AMG1	Batch1	AMG	Female	18475	PASS	G1	-2.92558	-2.92808	-34.5065	-2.79176	0	0	0	B cells	B_PC	-0.18721	NA
AMG1_TAGTTGGGTCGAGATG	1130	678	AMG1	Batch1	AMG	Female	11809	PASS	G1	-5.43759	5.11516	1.32368	-46.6473	0	0	4.75397	B cells, pro	B_PC	-0.21723	NA
AMG1_TAGTTGGGTTGTCGCG	1837	848	AMG1	Batch1	AMG	Female	16123	PASS	G1	-5.33751	2.98928	-4.7013	-25.0022	0	0	4.10891	B cells, pro	B_PC	-0.220585	NA
AMG1_TAGTTGGTCAGGCCCA	2225	1065	AMG1	Batch1	AMG	Female	19698	PASS	G1	-5.49091	-0.202152	-9.18315	-7.46667	0	0	1.70373	B cells	B_PC	-0.244331	NA
AMG1_TATCAGGAGGATTCGG	6832	2212	AMG1	Batch1	AMG	Female	54769	PASS	G2M	2.21368	8.58661	-61.9125	-0.764008	0	0.901664	3.92722	B cells	B_PC	-0.271893	NA
AMG1_TATCAGGCAAGACACG	39700	4695	AMG1	Batch1	AMG	Female	617822	PASS	G1	8.05901	-0.338028	30.5365	-1.88049	1.45268	0	3.51136	Monocytes	B_PC	0.396439	Malignant
AMG1_TATCAGGCAGTATAAG	1943	795	AMG1	Batch1	AMG	Female	17413	PASS	G1	-5.48603	-4.21302	-20.5199	7.49066	0	2.42422	0	B cells	B_PC	-0.284776	NA
AMG1_TATCAGGCATACGCTA	1413	587	AMG1	Batch1	AMG	Female	12493	PASS	G1	-6.90304	-6.06601	-12.381	26.4573	0	0	0	B cells	B_PC	-0.216527	NA
AMG1_TATCAGGGTATCGCAT	1814	710	AMG1	Batch1	AMG	Female	15890	PASS	S	-6.33731	-6.92103	-22.2596	33.7041	0	0	1.87375	B cells	B_PC	-0.125541	NA
AMG1_TATCAGGGTGGTGTAG	2334	999	AMG1	Batch1	AMG	Female	20225	PASS	G1	-5.15179	-1.18898	-16.624	-3.291	0	0	2.89801	B cells	B_PC	-0.182923	NA
AMG1_TATCAGGTCAGGCGAA	1177	676	AMG1	Batch1	AMG	Female	10789	PASS	G1	-6.24873	1.35875	0.177124	-13.6745	0	0	0	B cells	B_PC	-0.265722	NA
AMG1_TATCTCAAGTCGTACT	5044	1420	AMG1	Batch1	AMG	Female	109888	PASS	S	1.45266	0.565357	28.6152	-33.5657	2.18944	0	2.18944	B cells	B_PC	0.34049	Normal
AMG1_TATCTCACATTTGCTT	2118	925	AMG1	Batch1	AMG	Female	18416	PASS	S	-5.4937	-3.25561	-19.4714	5.13999	0	0	2.99	B cells	B_PC	-0.184541	NA
AMG1_TATGCCCCAGTCAGAG	2049	957	AMG1	Batch1	AMG	Female	17569	PASS	G1	-7.19148	5.25838	12.9441	-34.3472	0	0	4.43043	B cells	B_PC	-0.206627	NA
AMG1_TATGCCCTCACAGTAC	4178	1352	AMG1	Batch1	AMG	Female	82138	PASS	S	1.66433	0.0539002	35.214	-31.4577	1.75561	0	1.75561	B cells, pro	B_PC	0.419355	Normal
AMG1_TATGCCCTCAGTCAGT	1176	598	AMG1	Batch1	AMG	Female	10959	PASS	G1	-7.13997	-5.80593	-10.6951	25.6601	0	0	3.77315	B cells	B_PC	-0.081537	NA
AMG1_TATTACCAGAAGGTTT	1592	753	AMG1	Batch1	AMG	Female	15457	PASS	G1	-5.53558	-3.58016	-12.1454	7.39011	0	1.98532	0	B cells	B_PC	-0.135178	NA
AMG1_TATTACCGTAAGTGTA	2026	900	AMG1	Batch1	AMG	Female	17906	PASS	G1	-6.13645	0.262569	-4.02002	-6.92426	0	2.38616	2.76048	B cells	B_PC	-0.198392	NA
AMG1_TATTACCGTGCTCTTC	3475	1346	AMG1	Batch1	AMG	Female	33635	PASS	G1	-4.42378	-3.91485	-34.2442	6.99079	0	1.35524	0	B cells	B_PC	-0.172443	NA
AMG1_TATTACCTCCACTGGG	1610	749	AMG1	Batch1	AMG	Female	15401	PASS	G1	-6.96834	-6.40544	-8.34084	28.3557	0	0	3.64459	B cells	B_PC	-0.232844	NA
AMG1_TATTACCTCCCTAACC	1935	793	AMG1	Batch1	AMG	Female	18268	PASS	G1	-6.58493	-5.62312	-11.7434	23.8304	0	1.81937	3.28989	B cells	B_PC	-0.288818	NA
AMG1_TCAACGAGTGTTCGAT	1626	811	AMG1	Batch1	AMG	Female	15188	PASS	G1	-5.08935	5.01235	-6.44606	-45.9718	0	0	2.96786	B cells, pro	B_PC	-0.12659	NA
AMG1_TCAACGATCGGGAGTA	1984	885	AMG1	Batch1	AMG	Female	17291	PASS	S	-5.84801	-0.645596	-9.36651	-4.84358	0	1.79846	1.79846	B cells	B_PC	-0.170784	NA
AMG1_TCAATCTCATGCAACT	3105	1120	AMG1	Batch1	AMG	Female	27689	PASS	S	-3.04842	-2.89993	-33.2779	-4.07548	0	2.00704	0	B cells	B_PC	-0.159877	NA
AMG1_TCACAAGAGAGCAATT	3501	1424	AMG1	Batch1	AMG	Female	29238	PASS	S	-0.604757	6.01854	-38.6819	-17.2088	0	0	4.20014	B cells, pro	B_PC	-0.210301	NA
AMG1_TCACAAGAGGGAAACA	1602	859	AMG1	Batch1	AMG	Female	15485	PASS	S	-7.0016	5.33323	9.82651	-41.1493	0	0	4.55001	B cells	B_PC	-0.170757	NA
AMG1_TCACAAGCAAGGGTCA	1305	754	AMG1	Batch1	AMG	Female	13061	PASS	S	-6.44546	2.36958	2.45132	-21.82	0	3.17757	2.79274	B cells	B_PC	-0.200483	NA
AMG1_TCACAAGCAATAACGA	6830	2265	AMG1	Batch1	AMG	Female	61993	PASS	G2M	1.69538	9.03398	-61.9851	1.49777	1.3682	0.901838	2.92152	B cells	B_PC	-0.208399	NA
AMG1_TCACGAAAGGGTGTTG	1318	726	AMG1	Batch1	AMG	Female	13021	PASS	S	-6.0973	3.1435	8.48371	-20.6546	0	2.15028	3.99103	B cells, pro	B_PC	-0.0818944	NA
AMG1_TCACGAAGTACGCTGC	1450	779	AMG1	Batch1	AMG	Female	14673	PASS	G1	-6.34531	1.57507	0.671169	-10.9198	0	0	2.06643	B cells	B_PC	-0.165773	NA
AMG1_TCACGAAGTCTTGATG	24472	3601	AMG1	Batch1	AMG	Female	395869	PASS	G1	6.42782	-0.718558	31.789	-6.01423	1.84248	0	3.3164	B cells, pro	B_PC	0.516305	Malignant
AMG1_TCACGAATCACCCTCA	12882	3187	AMG1	Batch1	AMG	Female	106181	PASS	G2M	1.76984	7.77654	-53.3774	-16.8082	0	0.937094	3.36543	B cells	B_PC	-0.231069	NA
AMG1_TCAGATGTCAGCTTAG	2454	1047	AMG1	Batch1	AMG	Female	20185	PASS	S	-5.8207	6.64935	-5.69446	-51.8305	0	0	5.04889	B cells, pro	B_PC	-0.138255	NA
AMG1_TCAGCAAAGCCAGTTT	2166	847	AMG1	Batch1	AMG	Female	19693	PASS	G1	-5.48874	-5.42118	-26.2172	21.9278	0	0	0	B cells	B_PC	-0.142547	NA
AMG1_TCAGCAAAGGGTTTCT	1919	839	AMG1	Batch1	AMG	Female	17054	PASS	G1	-6.39131	-4.32341	-15.637	13.0998	0	0	0	B cells	B_PC	-0.251208	NA
AMG1_TCAGCTCAGGACATTA	1139	705	AMG1	Batch1	AMG	Female	11008	PASS	G1	-7.09626	4.86632	7.50796	-36.8487	0	2.92097	0	B cells, pro	B_PC	-0.151706	NA
AMG1_TCAGCTCGTCAGAATA	1011	615	AMG1	Batch1	AMG	Female	9884	PASS	G1	-4.91846	3.68314	-10.271	-27.4009	2.38795	0	2.38795	B cells, pro	B_PC	-0.145705	NA
AMG1_TCAGCTCTCAACACTG	12173	2471	AMG1	Batch1	AMG	Female	230710	PASS	G1	7.84624	0.83534	16.8674	4.89425	0.599655	0	2.8099	Monocytes	B_PC	0.265518	Malignant
AMG1_TCAGCTCTCGTCTGAA	2092	920	AMG1	Batch1	AMG	Female	18047	PASS	G1	-6.08871	4.52865	-2.33971	-33.0294	0	1.75442	4.5706	B cells, pro	B_PC	-0.203349	NA
AMG1_TCAGGATCAGCTGTTA	4329	1619	AMG1	Batch1	AMG	Female	35904	PASS	S	0.509137	5.65154	-43.8185	-12.8169	1.19695	0	3.08145	B cells	B_PC	-0.157165	NA
AMG1_TCAGGATGTCTTGTCC	1848	759	AMG1	Batch1	AMG	Female	16639	PASS	G1	-4.63538	-4.50294	-34.9819	10.1128	0	0	2.47001	B cells	B_PC	-0.183067	NA
AMG1_TCAGGATGTTCACGGC	7223	1693	AMG1	Batch1	AMG	Female	148275	PASS	S	1.34335	0.131167	35.1025	-32.5714	1.32679	0	0	B cells, pro	B_PC	0.395588	Normal
AMG1_TCAGGATTCCCACTTG	5115	1895	AMG1	Batch1	AMG	Female	44192	PASS	G2M	2.2758	9.01745	-63.4724	-0.686916	0	1.08351	3.34535	B cells	B_PC	-0.265956	NA
AMG1_TCAGGATTCTCCAGGG	1925	957	AMG1	Batch1	AMG	Female	19071	PASS	G1	-2.99957	8.58107	-33.7654	-34.142	0	0	3.08096	B cells, pro	B_PC	-0.230333	NA
AMG1_TCAGGTAAGATCGATA	1540	803	AMG1	Batch1	AMG	Female	13908	PASS	S	-7.50858	5.49775	13.7806	-37.0539	0	0	4.08499	B cells	B_PC	-0.256661	NA
AMG1_TCAGGTACAAGCGTAG	1473	659	AMG1	Batch1	AMG	Female	12562	PASS	G1	-5.86019	-3.00147	-23.6756	-1.81883	0	0	2.0527	B cells	B_PC	-0.19311	NA
AMG1_TCAGGTAGTCGCATCG	1940	959	AMG1	Batch1	AMG	Female	17279	PASS	G1	-7.5857	5.12913	13.7598	-32.7517	0	0	4.48446	B cells	B_PC	-0.212606	NA
AMG1_TCATTACCAATGGATA	19682	4119	AMG1	Batch1	AMG	Female	157612	PASS	S	-0.0603274	7.31808	-46.4193	-20.4968	0.410836	0.410836	2.61754	B cells, pro	B_PC	-0.221486	NA
AMG1_TCATTACCACCAGCAC	1495	776	AMG1	Batch1	AMG	Female	15048	PASS	G1	-6.09274	4.4809	4.09363	-34.0991	0	0	3.8675	B cells	B_PC	-0.256735	NA
AMG1_TCCACACCAAGTTGTC	1913	918	AMG1	Batch1	AMG	Female	18115	PASS	G1	-7.21066	5.95189	9.63284	-43.2145	0	0	4.15463	B cells, pro	B_PC	-0.205129	NA
AMG1_TCCACACCAGTAGAGC	7735	2371	AMG1	Batch1	AMG	Female	59976	PASS	G2M	1.09522	7.55903	-41.9109	-18.5014	0.829785	0	3.91457	B cells	B_PC	-0.184541	NA
AMG1_TCCACACGTGACAAAT	12431	2686	AMG1	Batch1	AMG	Female	168489	PASS	S	7.61961	-0.86549	28.2626	-5.23528	1.4393	0	3.7383	Monocytes	B_PC	0.438565	Malignant
AMG1_TCCACACTCAAGCCTA	25692	4110	AMG1	Batch1	AMG	Female	383459	PASS	G2M	5.67938	0.826789	-1.35873	55.5353	1.41435	0	3.19268	B cells	B_PC	0.417837	Malignant
AMG1_TCCCGATAGATCCTGT	1284	716	AMG1	Batch1	AMG	Female	12923	PASS	G1	-6.1203	2.09203	8.27583	-17.5138	0	0	0	B cells	B_PC	-0.126423	NA
AMG1_TCCCGATAGTTGAGTA	1626	795	AMG1	Batch1	AMG	Female	14969	PASS	G1	-7.24995	4.38509	8.54298	-34.0082	0	0	4.53529	B cells	B_PC	-0.229938	NA
AMG1_TCGAGGCTCGTAGGTT	2041	990	AMG1	Batch1	AMG	Female	18079	PASS	G1	-5.63573	0.423304	-7.74301	-9.73994	0	1.77488	2.37946	B cells	B_PC	-0.266255	NA
AMG1_TCGCGAGCACAGCCCA	1434	810	AMG1	Batch1	AMG	Female	13710	PASS	G1	-5.60882	5.28146	1.34482	-45.4648	0	2.07612	2.70451	B cells	B_PC	-0.218662	NA
AMG1_TCGCGAGGTGCTGTAT	1625	858	AMG1	Batch1	AMG	Female	14010	PASS	G1	-6.43028	5.33818	-4.59583	-36.0041	0	1.96765	3.78594	B cells, pro	B_PC	-0.204114	NA
AMG1_TCGCGAGTCACATACG	1793	946	AMG1	Batch1	AMG	Female	17013	PASS	G1	-6.5473	5.40893	6.04185	-42.1876	0	1.88362	4.61898	B cells	B_PC	-0.166842	NA
AMG1_TCGCGTTGTTTAGGAA	1803	865	AMG1	Batch1	AMG	Female	15564	PASS	S	-7.30123	4.84283	15.0135	-34.968	0	0	4.61347	B cells, pro	B_PC	-0.0761332	NA
AMG1_TCGGGACAGAAACGAG	2075	877	AMG1	Batch1	AMG	Female	17348	PASS	G1	-3.62188	-3.07728	-32.5044	-0.672239	0	2.36448	0	B cells	B_PC	-0.211445	NA
AMG1_TCGGGACAGCACCGCT	3549	1287	AMG1	Batch1	AMG	Female	31418	PASS	S	-3.81479	-3.79468	-33.8488	4.87843	0	1.33965	1.33965	B cells	B_PC	-0.220519	NA
AMG1_TCGGGACCAATGTAAG	14642	2810	AMG1	Batch1	AMG	Female	233603	PASS	G1	7.79769	-0.43644	28.3266	-6.11731	1.11478	0	4.25792	B cells, pro	B_PC	0.434791	Malignant
AMG1_TCGGGACCAGGGATTG	3715	1352	AMG1	Batch1	AMG	Female	31379	PASS	G1	-3.28021	-2.61889	-31.1998	-4.67513	0	2.20556	0	B cells	B_PC	-0.128548	NA
AMG1_TCGGGACGTCAAAGAT	8061	2513	AMG1	Batch1	AMG	Female	62969	PASS	S	-0.0996803	6.8826	-47.5997	-24.1299	0	0	2.39099	B cells	B_PC	-0.205371	NA
AMG1_TCGGGACGTGCTCTTC	9803	2476	AMG1	Batch1	AMG	Female	193636	PASS	S	5.06649	-1.19347	40.0387	-15.6007	2.21493	0	3.82612	B cells, pro	B_PC	0.304479	Malignant
AMG1_TCGGTAAAGCACCGTC	1592	784	AMG1	Batch1	AMG	Female	15541	PASS	G1	-4.3286	3.7352	-12.6521	-25.4823	0	0	4.68013	B cells, pro	B_PC	-0.224619	NA
AMG1_TCGGTAAGTTGAACTC	1623	785	AMG1	Batch1	AMG	Female	15288	PASS	G2M	-6.16043	5.50999	4.11466	-43.1143	0	0	4.71766	B cells, pro	B_PC	-0.105708	NA
AMG1_TCGGTAATCACCTCGT	7379	1712	AMG1	Batch1	AMG	Female	121458	PASS	G1	4.71886	-0.0351484	12.2511	17.9337	1.31114	0	4.39391	Monocytes	B_PC	0.493185	Malignant
AMG1_TCGGTAATCTGCCAGG	17197	3685	AMG1	Batch1	AMG	Female	132958	PASS	G2M	1.47317	7.51857	-52.535	-17.4312	0	0	2.33253	B cells	B_PC	-0.258924	NA
AMG1_TCGTACCAGCAACGGT	6335	1723	AMG1	Batch1	AMG	Female	142638	PASS	G1	1.50082	0.292105	35.8907	-32.3267	1.74669	0.94722	1.42481	B cells	B_PC	0.423886	Normal
AMG1_TCGTACCAGTGGAGTC	1363	649	AMG1	Batch1	AMG	Female	12488	PASS	S	-6.20277	-5.7057	-11.9483	23.7914	0	2.75197	2.75197	B cells	B_PC	-0.258059	NA
AMG1_TCGTACCCAGTTCATG	1550	788	AMG1	Batch1	AMG	Female	13970	PASS	G1	-6.82351	4.21729	5.77056	-34.2214	2.00843	2.00843	4.58266	B cells	B_PC	-0.0311761	NA
AMG1_TCGTACCGTTCTCATT	2135	1011	AMG1	Batch1	AMG	Female	19680	PASS	G1	-6.70253	1.26093	4.40447	-11.5072	0	0	4.04666	B cells	B_PC	-0.199632	NA
AMG1_TCGTAGAGTGGTCCGT	1597	857	AMG1	Batch1	AMG	Female	14374	PASS	S	-5.99226	4.7176	0.305031	-39.3512	0	1.98262	4.41162	B cells	B_PC	-0.129862	NA
AMG1_TCTATTGCACGACGAA	1495	689	AMG1	Batch1	AMG	Female	14253	PASS	S	-6.56824	-4.28274	-11.4998	21.3316	0	2.03979	0	B cells	B_PC	-0.128372	NA
AMG1_TCTATTGCACGGACAA	1593	693	AMG1	Batch1	AMG	Female	13775	PASS	S	-6.80176	-5.49731	-24.0784	25.4836	0	0	1.98478	B cells	B_PC	-0.164704	NA
AMG1_TCTATTGGTCTTGCGG	1536	701	AMG1	Batch1	AMG	Female	13624	PASS	G1	-6.8913	-5.02354	-13.4402	21.4877	0	0	2.64054	B cells	B_PC	-0.192458	NA
AMG1_TCTATTGTCATCACCC	1911	968	AMG1	Batch1	AMG	Female	16567	PASS	S	-7.02505	5.9152	10.4129	-39.6866	0	0	4.37567	B cells, pro	B_PC	-0.266737	NA
AMG1_TCTCATACATATACGC	1236	746	AMG1	Batch1	AMG	Female	10749	PASS	G1	-5.83862	4.77104	1.85182	-36.1241	0	0	3.50743	B cells, pro	B_PC	-0.198291	NA
AMG1_TCTCTAAAGTTTGCGT	1995	765	AMG1	Batch1	AMG	Female	16357	PASS	S	-6.54206	-3.56614	-10.8015	11.0914	0	1.79385	3.04691	B cells	B_PC	-0.199108	NA
AMG1_TCTCTAAGTGCGATAG	1869	969	AMG1	Batch1	AMG	Female	17244	PASS	G1	-5.63261	1.05155	-6.01421	-14.1589	0	1.84853	3.32332	B cells	B_PC	-0.188286	NA
AMG1_TCTCTAAGTTCCACAA	1378	645	AMG1	Batch1	AMG	Female	12630	PASS	S	-6.52798	-5.30787	-20.4433	18.0228	0	0	2.11105	B cells	B_PC	-0.159238	NA
AMG1_TCTGAGACAAGCCGCT	1592	765	AMG1	Batch1	AMG	Female	14795	PASS	G1	-5.82384	5.27113	-5.19225	-39.9856	0	0	2.60733	B cells	B_PC	-0.071691	NA
AMG1_TCTGAGACACCACCAG	1513	798	AMG1	Batch1	AMG	Female	14497	PASS	S	-6.69183	5.05783	3.33328	-38.7603	0	0	3.31191	B cells	B_PC	-0.178365	NA
AMG1_TCTGGAAGTACCGAGA	4843	1450	AMG1	Batch1	AMG	Female	78711	PASS	S	1.84672	-0.036701	34.0803	-30.7261	1.11999	0	1.11999	B cells, pro	B_PC	0.308811	Normal
AMG1_TCTGGAAGTCTCATCC	2194	921	AMG1	Batch1	AMG	Female	20778	PASS	G1	-6.47605	4.60089	3.83126	-34.6656	0	0	4.5235	B cells	B_PC	-0.174825	NA
AMG1_TCTGGAAGTTCGGCAC	1184	668	AMG1	Batch1	AMG	Female	11834	PASS	G1	-6.92439	5.59416	6.15535	-39.7119	0	0	4.22782	B cells	B_PC	-0.210193	NA
AMG1_TCTTCGGAGGTGTTAA	1577	792	AMG1	Batch1	AMG	Female	14010	PASS	G1	-7.39871	5.57598	8.59125	-41.9082	0	0	4.49732	B cells	B_PC	-0.204501	NA
AMG1_TCTTCGGCACAACGCC	2921	1309	AMG1	Batch1	AMG	Female	24989	PASS	G1	-6.02921	5.80843	2.61816	-43.5387	0	0	4.46115	B cells, pro	B_PC	-0.236434	NA
AMG1_TCTTCGGGTTACTGAC	6966	1966	AMG1	Batch1	AMG	Female	144485	PASS	G1	4.61728	-1.48189	40.6339	-13.0106	0.89017	0	3.84882	B cells, pro	B_PC	0.428988	Malignant
AMG1_TCTTTCCAGCATCATC	13506	2711	AMG1	Batch1	AMG	Female	280295	PASS	G2M	6.03032	2.38582	5.28648	7.15884	1.16976	0	3.67634	Neutrophils	B_PC	0.457259	Malignant
AMG1_TCTTTCCAGCCGATTT	1966	1014	AMG1	Batch1	AMG	Female	20699	PASS	G1	-2.888	8.98423	-34.3183	-37.3539	0	0	3.7303	B cells, pro	B_PC	-0.264103	NA
AMG1_TCTTTCCCAGGGTACA	1957	964	AMG1	Batch1	AMG	Female	18130	PASS	G1	-7.14818	5.47099	12.5319	-37.9571	0	1.8099	3.95314	B cells, pro	B_PC	-0.214158	NA
AMG1_TGAAAGAAGGGTGTTG	1826	926	AMG1	Batch1	AMG	Female	16495	PASS	G1	-5.85391	1.08408	-4.45684	-12.4342	0	1.86817	2.85816	B cells	B_PC	-0.209863	NA
AMG1_TGAAAGAGTCCGAACC	1865	860	AMG1	Batch1	AMG	Female	16542	PASS	G1	-6.81031	4.17031	3.36175	-25.0867	1.85033	0	5.23999	B cells	B_PC	-0.156582	NA
AMG1_TGAAAGATCACAATGC	18703	3262	AMG1	Batch1	AMG	Female	251310	PASS	G1	8.32512	-0.602793	30.3844	-1.46914	1.30111	0	3.92641	B cells	B_PC	0.438228	Malignant
AMG1_TGAAAGATCATGCAAC	1637	851	AMG1	Batch1	AMG	Female	16769	PASS	G1	-5.27683	5.93691	-0.565054	-48.2239	0	0	3.77875	B cells, pro	B_PC	-0.28687	NA
AMG1_TGAAAGATCGCCTGAG	24055	3949	AMG1	Batch1	AMG	Female	303766	PASS	G2M	5.6809	0.54487	-0.0734991	58.2167	0.809659	0.347634	3.69081	B cells	B_PC	0.345908	Malignant
AMG1_TGACAACCATCACAAC	1862	891	AMG1	Batch1	AMG	Female	18560	PASS	G1	-6.94559	5.83187	7.66858	-42.1226	0	0	3.11273	B cells, pro	B_PC	-0.169466	NA
AMG1_TGACAACCATTGTGCA	2055	757	AMG1	Batch1	AMG	Female	17537	PASS	G2M	-6.48208	-4.03694	-14.1682	13.2898	0	0	0	B cells	B_PC	-0.334299	NA
AMG1_TGACAACGTATAATGG	1728	872	AMG1	Batch1	AMG	Female	16790	PASS	S	-6.72312	5.75179	7.32267	-44.5221	0	0	3.57577	B cells, pro	B_PC	-0.260476	NA
AMG1_TGACAACTCAAGGCTT	1155	628	AMG1	Batch1	AMG	Female	10985	PASS	G1	-5.01795	3.38451	-8.67588	-26.129	0	2.90778	4.36846	B cells, pro	B_PC	-0.0234177	NA
AMG1_TGACGGCAGGACCACA	1411	785	AMG1	Batch1	AMG	Female	13809	PASS	G2M	-6.44498	4.40243	4.38976	-33.9513	0	0	3.37925	B cells	B_PC	-0.167048	NA
AMG1_TGACGGCCACGCGAAA	34388	4291	AMG1	Batch1	AMG	Female	532293	PASS	G1	7.89313	-0.377045	30.0817	-2.54277	1.50176	0	3.63578	B cells	B_PC	0.39943	Malignant
AMG1_TGACTAGAGTCTTGCA	1136	635	AMG1	Batch1	AMG	Female	10486	PASS	S	-6.61173	1.37581	5.49747	-13.1755	0	0	0	B cells	B_PC	-0.0682987	NA
AMG1_TGACTAGTCCTTCAAT	11441	2436	AMG1	Batch1	AMG	Female	209334	PASS	S	5.19012	-1.31023	40.0465	-15.8019	1.96268	0.628102	4.02651	B cells	B_PC	0.545764	Malignant
AMG1_TGACTTTAGCTAAACA	1984	823	AMG1	Batch1	AMG	Female	17007	PASS	G1	-4.60219	-5.12566	-29.487	13.727	0	0	1.79846	B cells	B_PC	-0.136128	NA
AMG1_TGACTTTTCATGCATG	1920	784	AMG1	Batch1	AMG	Female	16829	PASS	G1	-5.13383	-5.74462	-31.4724	18.98	0	0	3.29738	B cells	B_PC	-0.231852	NA
AMG1_TGAGAGGCATGGATGG	15372	2817	AMG1	Batch1	AMG	Female	257037	PASS	G1	6.20256	-2.18186	38.5103	0.316078	1.44755	0	3.29663	B cells	B_PC	0.557048	Malignant
AMG1_TGAGAGGGTAAGAGAG	14741	2888	AMG1	Batch1	AMG	Female	252548	PASS	S	6.79212	-0.545005	21.9477	5.70685	1.96086	0	3.59115	B cells	B_PC	0.474207	Malignant
AMG1_TGAGAGGGTCCGTTAA	1746	840	AMG1	Batch1	AMG	Female	15607	PASS	G1	-5.61324	0.0375988	-11.2884	-8.46703	0	0	3.17428	B cells	B_PC	-0.271512	NA
AMG1_TGAGCATGTGGAAAGA	1975	995	AMG1	Batch1	AMG	Female	17424	PASS	G1	-6.41272	6.08968	5.35034	-43.9888	0	0	3.05651	B cells, pro	B_PC	-0.103552	NA
AMG1_TGAGCATTCCGTACAA	1018	608	AMG1	Batch1	AMG	Female	10560	PASS	G1	-7.66603	4.77024	13.8129	-36.6869	0	0	2.38169	B cells, pro	B_PC	-0.203176	NA
AMG1_TGAGCATTCTGTCAAG	1828	921	AMG1	Batch1	AMG	Female	16811	PASS	G1	-7.24428	5.49774	15.0113	-35.9933	0	0	4.11374	B cells, pro	B_PC	-0.204006	NA
AMG1_TGAGCCGGTGAGGGAG	1233	695	AMG1	Batch1	AMG	Female	11898	PASS	G1	-5.73381	4.38275	2.09443	-33.7255	0	2.20941	2.84611	B cells, pro	B_PC	-0.154636	NA
AMG1_TGAGCCGTCACCACCT	10970	2966	AMG1	Batch1	AMG	Female	192508	PASS	G1	2.12982	0.653449	35.6227	-36.5419	1.03785	0.647929	1.86709	B cells	B_PC	0.290173	Normal
AMG1_TGAGCCGTCAGAGACG	1608	842	AMG1	Batch1	AMG	Female	15013	PASS	G2M	-7.05834	4.73684	3.17264	-38.7733	0	0	3.6458	B cells, pro	B_PC	-0.246515	NA
AMG1_TGAGGGAAGTGGTAAT	1654	809	AMG1	Batch1	AMG	Female	15784	PASS	G1	-6.29562	5.78337	-0.389258	-40.2402	0	0	4.37698	B cells, pro	B_PC	-0.156595	NA
AMG1_TGAGGGAGTGTGAATA	2019	937	AMG1	Batch1	AMG	Female	18529	PASS	S	-6.56876	6.19244	5.7449	-45.0472	0	1.78389	3.57433	B cells	B_PC	-0.179707	NA
AMG1_TGAGGGATCCTTTCGG	2623	1261	AMG1	Batch1	AMG	Female	25684	PASS	G1	-2.64939	8.89075	-34.7131	-36.5274	0	2.15465	4.18679	B cells	B_PC	-0.184183	NA
AMG1_TGAGGGATCTTATCTG	1833	801	AMG1	Batch1	AMG	Female	16827	PASS	G1	-6.1315	-3.74424	-12.554	5.57901	0	0	2.47747	B cells	B_PC	-0.223088	NA
AMG1_TGATTTCAGGACTGGT	1649	746	AMG1	Batch1	AMG	Female	14875	PASS	G1	-4.96393	-5.048	-29.2122	14.5321	0	0	0	B cells	B_PC	-0.231875	NA
AMG1_TGATTTCAGTGCCAGA	1619	888	AMG1	Batch1	AMG	Female	14758	PASS	S	-6.5649	5.13931	-4.08938	-35.9173	0	0	4.53956	B cells	B_PC	-0.12901	NA
AMG1_TGATTTCCACACCGCA	20576	3501	AMG1	Batch1	AMG	Female	448393	PASS	G1	7.09636	-0.078062	22.1155	5.19428	0.899352	0	3.39028	B cells, pro	B_PC	0.373688	Malignant
AMG1_TGCACCTAGATGTGTA	1757	744	AMG1	Batch1	AMG	Female	15734	PASS	G1	-6.513	-5.6321	-16.5035	26.2742	1.90084	0	1.90084	B cells	B_PC	-0.183748	NA
AMG1_TGCACCTAGGCATTGG	1427	796	AMG1	Batch1	AMG	Female	13499	PASS	G2M	-6.26985	5.95896	4.34268	-45.421	0	0	4.15997	B cells, pro	B_PC	-0.176633	NA
AMG1_TGCACCTGTCTGCCAG	11398	2342	AMG1	Batch1	AMG	Female	181829	PASS	S	4.73174	2.74456	3.42249	7.99501	0.62986	0	3.67891	Neutrophils	B_PC	0.287819	Malignant
AMG1_TGCACCTTCACGACTA	1664	733	AMG1	Batch1	AMG	Female	15343	PASS	G1	-7.17364	-5.02855	-8.41154	21.1198	0	0	0	B cells	B_PC	-0.235623	NA
AMG1_TGCCAAACAAGCCGTC	1225	665	AMG1	Batch1	AMG	Female	12577	PASS	G1	-7.79941	4.94472	13.6243	-30.9793	0	0	2.2152	B cells, pro	B_PC	-0.0077157	NA
AMG1_TGCCAAACAGCTCCGA	2000	921	AMG1	Batch1	AMG	Female	19093	PASS	G1	-5.99787	2.0145	-2.48146	-15.6602	0	0	4.51086	B cells	B_PC	-0.216443	NA
AMG1_TGCCAAACAGTCGTGC	1441	713	AMG1	Batch1	AMG	Female	13959	PASS	S	-5.95137	5.4282	2.78631	-47.352	0	0	3.5751	B cells, pro	B_PC	-0.148679	NA
AMG1_TGCCCATGTGAACCTT	2545	1105	AMG1	Batch1	AMG	Female	22850	PASS	G1	-5.79945	1.04589	-3.50283	-12.2352	0	2.18138	3.47921	B cells	B_PC	-0.255379	NA
AMG1_TGCCCATTCCAAGTAC	1244	680	AMG1	Batch1	AMG	Female	13075	PASS	G1	-7.83225	4.81912	15.7358	-33.0986	2.2015	0	2.83774	B cells	B_PC	-0.123015	NA
AMG1_TGCCCTACAGGGATTG	1661	716	AMG1	Batch1	AMG	Female	15377	PASS	G1	-6.13066	-4.78605	-4.08462	17.5106	0	0	3.22215	B cells	B_PC	-0.159768	NA
AMG1_TGCCCTAGTTGCGCAC	1915	798	AMG1	Batch1	AMG	Female	16619	PASS	G1	-6.40214	-4.90016	-20.8121	22.4635	0	0	2.43745	B cells	B_PC	-0.104372	NA
AMG1_TGCGCAGAGAGTCTGG	1306	578	AMG1	Batch1	AMG	Female	10922	PASS	G2M	-7.28545	-3.96272	-6.00174	17.7351	0	0	2.79202	B cells	B_PC	-0.168843	NA
AMG1_TGCGCAGCAATAGCAA	1409	787	AMG1	Batch1	AMG	Female	13514	PASS	G1	-6.48365	3.27358	7.0121	-26.2438	0	0	3.38062	B cells, pro	B_PC	-0.17541	NA
AMG1_TGCGCAGCAATGGACG	10498	2860	AMG1	Batch1	AMG	Female	86180	PASS	G2M	2.45644	4.98101	-50.1635	-1.19608	0	1.06648	3.56366	B cells	B_PC	-0.283076	NA
AMG1_TGCGCAGCACAGCGTC	2049	948	AMG1	Batch1	AMG	Female	17864	PASS	S	-5.6126	-0.0514463	-6.77451	-5.2544	0	2.37592	2.74991	B cells	B_PC	-0.113585	NA
AMG1_TGCGCAGGTACGAAAT	12439	2480	AMG1	Batch1	AMG	Female	170625	PASS	S	8.09272	-0.607347	23.7941	6.71523	1.76191	0	3.84639	B cells	B_PC	0.366859	Malignant
AMG1_TGCGCAGTCACGCGGT	1764	931	AMG1	Batch1	AMG	Female	16048	PASS	G1	-6.40858	5.46177	-3.51591	-37.0086	0	0	4.83403	B cells	B_PC	-0.15278	NA
AMG1_TGCGGGTCAAGCTGAG	8948	2102	AMG1	Batch1	AMG	Female	212777	PASS	S	2.48647	-0.0159111	33.6601	-25.7593	1.17407	0	2.17736	B cells, pro	B_PC	0.487598	Normal
AMG1_TGCGGGTCATGGGAAC	1638	852	AMG1	Batch1	AMG	Female	14302	PASS	S	-6.13501	2.04943	-0.840724	-17.2065	0	1.9608	1.9608	B cells	B_PC	-0.144785	NA
AMG1_TGCGGGTGTCAAACTC	2357	946	AMG1	Batch1	AMG	Female	20704	PASS	G1	-4.69722	-3.61731	-28.4071	7.10261	0	1.65683	2.88874	B cells	B_PC	-0.119226	NA
AMG1_TGCGTGGAGCGGATCA	1186	719	AMG1	Batch1	AMG	Female	11711	PASS	G2M	-7.49309	4.6535	13.609	-30.2081	0	0	3.54751	B cells, pro	B_PC	0.123155	NA
AMG1_TGCGTGGCAATGGATA	15538	2749	AMG1	Batch1	AMG	Female	274367	PASS	G1	7.32004	-1.44724	39.8706	5.70709	0.827314	0	3.81567	B cells	B_PC	0.536702	Malignant
AMG1_TGCGTGGGTCCTGCTT	2125	967	AMG1	Batch1	AMG	Female	18012	PASS	S	-5.43981	-0.656533	-10.7338	-2.53028	0	0	0	B cells	B_PC	-0.199086	NA
AMG1_TGCGTGGGTGGTCTCG	1531	809	AMG1	Batch1	AMG	Female	14476	PASS	G2M	-5.85609	5.35492	6.65999	-47.4234	0	0	4.28838	B cells, pro	B_PC	-0.109558	NA
AMG1_TGCTACCCACGCCAGT	2044	899	AMG1	Batch1	AMG	Female	19818	PASS	G1	-5.36241	-0.862225	-10.9183	-2.58915	0	1.77366	0	B cells	B_PC	-0.235932	NA
AMG1_TGCTACCTCTAGAGTC	2079	904	AMG1	Batch1	AMG	Female	18778	PASS	S	-3.18331	-2.89516	-33.4471	-2.74634	0	1.75958	0	B cells	B_PC	-0.108079	NA
AMG1_TGCTGCTAGCGCCTCA	5713	2017	AMG1	Batch1	AMG	Female	47718	PASS	G2M	3.22104	7.35658	-56.3051	-6.31609	0	0	2.27747	B cells	B_PC	-0.195973	NA
AMG1_TGCTGCTAGTTAGGTA	1468	809	AMG1	Batch1	AMG	Female	13808	PASS	G1	-6.93578	5.13202	9.59138	-37.7657	0	2.05566	3.34102	B cells	B_PC	-0.180296	NA
AMG1_TGCTGCTCACGCCAGT	1925	940	AMG1	Batch1	AMG	Female	18444	PASS	S	-3.99102	-3.71301	-34.5769	4.54147	0	0	0	B cells	B_PC	-0.208944	NA
AMG1_TGCTGCTCACGGCCAT	1815	904	AMG1	Batch1	AMG	Female	16671	PASS	G1	-6.48875	5.92556	9.49268	-39.288	0	0	4.49037	B cells	B_PC	-0.0708148	NA
AMG1_TGCTGCTCACTGAAGG	18869	2836	AMG1	Batch1	AMG	Female	185405	PASS	S	5.28707	0.678548	5.4391	55.7168	0.425248	0.425248	3.12363	Stem cells	B_PC	0.281656	Malignant
AMG1_TGCTGCTCAGCAGTTT	1244	693	AMG1	Batch1	AMG	Female	12126	PASS	G1	-7.42244	4.31925	9.46253	-28.8191	0	2.2015	3.89653	B cells, pro	B_PC	-0.30504	NA
AMG1_TGCTGCTTCAGCAACT	1668	823	AMG1	Batch1	AMG	Female	15429	PASS	G1	-7.23287	5.29119	10.5349	-35.7905	0	1.94522	5.1977	B cells, pro	B_PC	-0.149739	NA
AMG1_TGCTGCTTCCTACAGA	1623	649	AMG1	Batch1	AMG	Female	14015	PASS	S	-5.69237	-4.87047	-30.3699	18.2491	0	1.96871	0	B cells	B_PC	-0.206075	NA
AMG1_TGGACGCGTGTGTGCC	1776	902	AMG1	Batch1	AMG	Female	15897	PASS	G1	-5.22097	0.183747	-11.4727	-9.09203	0	0	1.8917	B cells	B_PC	-0.194022	NA
AMG1_TGGACGCTCCTAGAAC	9821	2268	AMG1	Batch1	AMG	Female	218171	PASS	S	2.22144	0.4673	34.1282	-28.0405	0.702219	0	1.96141	B cells	B_PC	0.483529	Normal
AMG1_TGGACGCTCTAACTCT	1351	737	AMG1	Batch1	AMG	Female	13787	PASS	G1	-6.68145	3.10944	7.06498	-21.8574	0	0	0	B cells	B_PC	-0.213758	NA
AMG1_TGGACGCTCTTAGCCC	8324	2584	AMG1	Batch1	AMG	Female	72944	PASS	S	1.20876	5.43092	-45.5455	-10.7401	0	0.789069	1.75879	B cells	B_PC	-0.187671	NA
AMG1_TGGCCAGTCAGCGACC	1714	800	AMG1	Batch1	AMG	Female	15753	PASS	G1	-6.39047	4.40309	6.49653	-34.5595	0	1.92195	3.58368	B cells	B_PC	-0.140173	NA
AMG1_TGGCGCACACGGCTAC	1418	796	AMG1	Batch1	AMG	Female	14708	PASS	G1	-7.24014	3.47013	9.1932	-23.1803	0	0	0	B cells	B_PC	-0.255921	NA
AMG1_TGGCGCACATTACCTT	2838	1265	AMG1	Batch1	AMG	Female	26341	PASS	S	-3.69398	-0.275419	-19.3168	-11.2066	0	2.08533	3.09746	B cells	B_PC	-0.127814	NA
AMG1_TGGCGCAGTAGCAAAT	1691	707	AMG1	Batch1	AMG	Female	15779	PASS	G1	-6.56471	-4.73507	-13.5509	21.475	0	0	2.55158	B cells	B_PC	-0.126675	NA
AMG1_TGGCTGGAGAAGGTGA	1426	745	AMG1	Batch1	AMG	Female	14140	PASS	G2M	-7.04465	4.84263	7.75352	-32.6029	0	2.08102	4.04482	B cells, pro	B_PC	-0.116723	NA
AMG1_TGGCTGGAGTATCGAA	2084	944	AMG1	Batch1	AMG	Female	17650	PASS	G1	-5.24543	5.80981	-1.90951	-44.6442	0	1.75759	3.98496	B cells	B_PC	-0.0634833	NA
AMG1_TGGCTGGCAAAGAATC	2450	1023	AMG1	Batch1	AMG	Female	23310	PASS	S	-5.49938	-1.05238	-13.3536	-4.34053	0	2.2152	0	B cells	B_PC	-0.246552	NA
AMG1_TGGCTGGCACTACAGT	1431	740	AMG1	Batch1	AMG	Female	13622	PASS	G2M	-6.76457	5.08623	-6.56855	-37.016	0	0	3.58187	B cells, pro	B_PC	-0.242144	NA
AMG1_TGGCTGGCATCTATGG	4953	1895	AMG1	Batch1	AMG	Female	43571	PASS	G2M	2.57583	8.74105	-61.4893	-1.50753	0	1.617	2.8421	B cells	B_PC	-0.20353	NA
AMG1_TGGCTGGGTAAGTTCC	1857	958	AMG1	Batch1	AMG	Female	17971	PASS	G1	-5.47935	0.751886	-3.77902	-10.9577	0	0	3.1153	B cells	B_PC	-0.179179	NA
AMG1_TGGCTGGTCGGTCCGA	1778	882	AMG1	Batch1	AMG	Female	15544	PASS	G1	-7.01952	5.1312	-6.82457	-36.6097	0	0	2.50541	B cells, pro	B_PC	-0.29311	NA
AMG1_TGGGAAGAGTGAAGAG	17214	3265	AMG1	Batch1	AMG	Female	178086	PASS	G1	7.66513	-0.926339	29.0412	-5.79673	1.8291	0.458009	4.17287	B cells	B_PC	0.405556	Malignant
AMG1_TGGGAAGGTGGCCCTA	1409	788	AMG1	Batch1	AMG	Female	14022	PASS	G1	-7.64954	4.48642	13.5194	-27.6941	0	2.09152	4.17246	B cells	B_PC	-0.119612	NA
AMG1_TGGGAAGGTTCCGGCA	5677	2096	AMG1	Batch1	AMG	Female	51310	PASS	G2M	2.21266	9.10163	-64.2094	-0.643787	0	0	2.92396	B cells	B_PC	-0.24004	NA
AMG1_TGGGAAGTCACAACGT	2140	964	AMG1	Batch1	AMG	Female	19382	PASS	G1	-7.10512	5.45927	12.1109	-37.6937	0	1.7357	4.12306	B cells	B_PC	-0.190872	NA
AMG1_TGGGAAGTCGAGCCCA	15693	3784	AMG1	Batch1	AMG	Female	122020	PASS	G2M	1.59375	7.62745	-53.0139	-17.2924	0.493004	1.26664	3.34642	B cells	B_PC	-0.145975	NA
AMG1_TGGGCGTGTCGCATAT	1820	915	AMG1	Batch1	AMG	Female	15498	PASS	G1	-7.10374	4.45738	7.77585	-28.9903	0	1.87096	3.67533	B cells	B_PC	-0.27422	NA
AMG1_TGGGCGTGTGTCTGAT	1952	763	AMG1	Batch1	AMG	Female	16548	PASS	G2M	-6.1817	-5.52136	-14.5002	20.4899	0	0	0	B cells	B_PC	-0.202943	NA
AMG1_TGGGCGTGTTCGCGAC	1497	752	AMG1	Batch1	AMG	Female	13433	PASS	S	-4.92213	-4.32315	-25.7733	10.8038	0	2.66445	2.03862	B cells	B_PC	-0.198185	NA
AMG1_TGGTTAGCACTGTGTA	1673	858	AMG1	Batch1	AMG	Female	15778	PASS	S	-5.52044	3.90694	-3.04051	-28.0958	0	0	4.00361	B cells, pro	B_PC	-0.152006	NA
AMG1_TGGTTAGTCACGCGGT	8465	2286	AMG1	Batch1	AMG	Female	170416	PASS	S	5.13805	-1.46858	40.2243	-15.9894	2.22671	0	4.09546	B cells	B_PC	0.530768	Malignant
AMG1_TGGTTAGTCGGCCGAT	1099	613	AMG1	Batch1	AMG	Female	10755	PASS	G1	-5.37758	3.90875	-8.90632	-28.9601	0	0	3.62158	B cells, pro	B_PC	-0.164285	NA
AMG1_TGGTTCCGTGTTTGGT	1730	814	AMG1	Batch1	AMG	Female	16132	PASS	G2M	-6.43708	1.40074	1.94906	-12.5619	0	0	3.97073	B cells	B_PC	-0.232085	NA
AMG1_TGTATTCTCTGAAAGA	1547	796	AMG1	Batch1	AMG	Female	14415	PASS	G1	-7.19661	5.29158	8.56443	-43.4003	0	0	4.08053	B cells	B_PC	-0.177865	NA
AMG1_TGTCCCACAATCTACG	2527	1256	AMG1	Batch1	AMG	Female	23724	PASS	S	-2.69736	9.00104	-34.5765	-35.7882	0	1.60085	2.55504	B cells, pro	B_PC	-0.226298	NA
AMG1_TGTCCCACACCAACCG	2167	842	AMG1	Batch1	AMG	Female	19238	PASS	S	-4.94526	-5.37006	-32.7302	20.9929	0	1.72538	2.32526	B cells	B_PC	-0.218473	NA
AMG1_TGTCCCACACCATCCT	15850	3449	AMG1	Batch1	AMG	Female	127021	PASS	S	0.212042	7.3055	-46.5262	-19.6691	0	0	1.42421	B cells	B_PC	-0.21385	NA
AMG1_TGTCCCAGTCTCCCTA	1521	758	AMG1	Batch1	AMG	Female	15072	PASS	G1	-6.33609	0.787521	0.287073	-7.68617	0	0	2.64966	B cells	B_PC	-0.166678	NA
AMG1_TGTGGTAAGGTGTTAA	1497	775	AMG1	Batch1	AMG	Female	14378	PASS	G1	-6.12672	2.29324	4.09207	-17.1982	0	0	2.03862	B cells	B_PC	-0.326486	NA
AMG1_TGTGGTAAGTGAAGAG	1962	1037	AMG1	Batch1	AMG	Female	19442	PASS	G1	-3.12005	8.73986	-32.6868	-34.7634	0	0	3.60217	B cells, pro	B_PC	-0.13498	NA
AMG1_TGTGGTACACAAGTAA	1377	791	AMG1	Batch1	AMG	Female	12657	PASS	S	-4.27506	4.61315	-12.1943	-28.49	0	0	3.61928	B cells, pro	B_PC	-0.20942	NA
AMG1_TGTGGTACATATGGTC	26012	4074	AMG1	Batch1	AMG	Female	304648	PASS	G2M	5.521	0.823514	0.44121	57.5558	1.40499	0	3.62492	B cells, pro	B_PC	0.299298	Malignant
AMG1_TGTGGTAGTCGACTAT	1697	668	AMG1	Batch1	AMG	Female	15088	PASS	S	-5.8315	-6.61128	-26.1028	29.629	0	0	0	B cells	B_PC	-0.245077	NA
AMG1_TGTGTTTGTTCTCATT	1642	893	AMG1	Batch1	AMG	Female	14786	PASS	G1	-5.32491	0.333346	-8.67482	-10.1269	0	2.57872	3.23319	B cells	B_PC	-0.196601	NA
AMG1_TGTTCCGAGGTGTTAA	1231	743	AMG1	Batch1	AMG	Female	12322	PASS	S	-6.44042	1.53998	0.137351	-15.1084	0	0	3.51136	B cells, pro	B_PC	-0.150492	NA
AMG1_TGTTCCGCACTTGGAT	1474	781	AMG1	Batch1	AMG	Female	13511	PASS	S	-6.81979	3.07151	5.92084	-20.3969	0	2.0521	3.06118	B cells	B_PC	-0.195045	NA
AMG1_TGTTCCGCATGAACCT	5267	1869	AMG1	Batch1	AMG	Female	48670	PASS	G1	-2.64845	8.39893	-26.3694	-10.2113	0	0	3.61291	Tgd	B_PC	-0.17288	NA
AMG1_TGTTCCGGTCTAGAGG	1132	611	AMG1	Batch1	AMG	Female	10930	PASS	G2M	-7.26934	5.28124	10.6228	-42.5907	0	0	4.38832	B cells, pro	B_PC	-0.197395	NA
AMG1_TTAACTCCAGTTAACC	4169	1798	AMG1	Batch1	AMG	Female	34379	PASS	S	1.31577	6.20796	-50.6776	-23.2197	0	0	4.02837	B cells	B_PC	-0.312392	NA
AMG1_TTAACTCGTTCTGAAC	1804	784	AMG1	Batch1	AMG	Female	15634	PASS	G1	-5.8543	-5.8034	-23.5454	24.4588	0	0	2.49209	B cells	B_PC	-0.230092	NA
AMG1_TTAACTCGTTGCCTCT	1649	840	AMG1	Batch1	AMG	Female	14424	PASS	G2M	-6.55727	5.68693	4.43731	-44.8039	0	0	3.77161	B cells, pro	B_PC	-0.180187	NA
AMG1_TTAACTCTCATCACCC	1112	641	AMG1	Batch1	AMG	Female	11620	PASS	S	-7.01629	2.81698	6.61407	-23.1351	0	2.30187	2.30187	B cells	B_PC	-0.194622	NA
AMG1_TTAACTCTCCTCGCAT	1683	722	AMG1	Batch1	AMG	Female	14719	PASS	G1	-6.68206	-4.40625	-16.6857	18.7285	0	0	0	B cells	B_PC	-0.267398	NA
AMG1_TTAGGACCACCGAAAG	1898	945	AMG1	Batch1	AMG	Female	17452	PASS	G1	-6.82356	6.08598	6.44786	-44.1529	0	0	5.06929	B cells	B_PC	-0.244732	NA
AMG1_TTAGGACCAGGAACGT	2997	1220	AMG1	Batch1	AMG	Female	24269	PASS	G1	-4.40763	-1.90668	-19.807	-6.6729	0	0	0	B cells	B_PC	-0.262435	NA
AMG1_TTAGTTCAGGCTAGAC	5066	1943	AMG1	Batch1	AMG	Female	41293	PASS	G2M	2.44185	8.87658	-63.2128	-0.986084	0	0	3.87898	B cells	B_PC	-0.26676	NA
AMG1_TTAGTTCCAGGTGGAT	15835	3147	AMG1	Batch1	AMG	Female	211103	PASS	G1	7.92214	-0.391278	29.3382	-1.64019	1.80041	0	4.01296	Monocytes	B_PC	0.319324	Malignant
AMG1_TTCCCAGAGGCTACGA	7237	2620	AMG1	Batch1	AMG	Female	59127	PASS	G2M	1.89198	7.5044	-56.976	-22.497	0	1.32537	2.59794	B cells	B_PC	-0.203653	NA
AMG1_TTCGAAGAGGGTGTGT	4787	1636	AMG1	Batch1	AMG	Female	144204	PASS	S	4.66178	-0.670543	8.76251	16.6118	1.64442	0	3.93448	B cells, pro	B_PC	0.730805	Malignant
AMG1_TTCGAAGCAGCCTGTG	1469	767	AMG1	Batch1	AMG	Female	13477	PASS	G1	-5.61612	0.74713	-3.77128	-10.9313	0	2.05507	2.05507	B cells	B_PC	-0.302045	NA
AMG1_TTCGAAGGTTGAGGTG	7202	1945	AMG1	Batch1	AMG	Female	55707	PASS	S	0.469459	6.10962	-46.3621	-15.0847	0	0.870667	0	B cells, pro	B_PC	-0.206054	NA
AMG1_TTCGGTCTCACCACCT	15739	2713	AMG1	Batch1	AMG	Female	151108	PASS	S	6.84289	-1.68371	43.0857	3.4693	1.42955	0	4.29635	Monocytes	B_PC	0.477196	Malignant
AMG1_TTCTACAAGATGCCAG	11879	2205	AMG1	Batch1	AMG	Female	160042	PASS	G1	8.67776	-1.36417	23.6851	2.56804	1.65041	0	2.24265	B cells, pro	B_PC	0.387108	Malignant
AMG1_TTCTACAAGCGCTCCA	1820	874	AMG1	Batch1	AMG	Female	16600	PASS	G1	-5.72504	-1.17191	-12.8778	-2.71394	0	1.87096	1.87096	B cells	B_PC	-0.213166	NA
AMG1_TTCTACACACAACTGT	4789	1620	AMG1	Batch1	AMG	Female	130525	PASS	G1	2.50081	0.388606	29.6565	-28.5555	1.12756	0	1.64408	B cells	B_PC	0.43572	Normal
AMG1_TTCTACACAGCTGCAC	14034	2560	AMG1	Batch1	AMG	Female	208830	PASS	G1	7.95779	-0.254346	19.1369	7.97123	0.537987	0	3.19926	B cells, pro	B_PC	0.265665	Malignant
AMG1_TTCTACACATATGAGA	1317	716	AMG1	Batch1	AMG	Female	12773	PASS	S	-6.26523	5.20031	3.75293	-40.2245	0	0	4.23898	B cells, pro	B_PC	-0.19538	NA
AMG1_TTCTACAGTAGGGTAC	27253	3884	AMG1	Batch1	AMG	Female	379129	PASS	G1	7.83818	-0.334805	29.5966	-3.06533	0.742316	0	3.43684	Monocytes	B_PC	0.351543	Malignant
AMG1_TTCTCAAAGTGTACGG	6032	1802	AMG1	Batch1	AMG	Female	154850	PASS	S	2.36978	0.197424	30.6233	-27.2158	2.03226	0	0.977508	B cells, pro	B_PC	0.366322	Normal
AMG1_TTCTCAACAGACGCTC	4997	2049	AMG1	Batch1	AMG	Female	45046	PASS	G2M	1.24256	9.14917	-61.2341	3.82682	0	1.09901	2.19776	B cells	B_PC	-0.290486	NA
AMG1_TTCTCAAGTCCAGTAT	13214	2840	AMG1	Batch1	AMG	Female	226848	PASS	S	7.8173	-0.424019	30.0358	-2.83124	1.71211	0	3.80428	B cells, pro	B_PC	0.453726	Malignant
AMG1_TTCTCAATCACAATGC	11260	2423	AMG1	Batch1	AMG	Female	177132	PASS	S	8.29888	-0.0665889	18.8656	4.30222	0.635571	0	3.49565	B cells, pro	B_PC	0.2819	Malignant
AMG1_TTCTCCTCAATGTTGC	1757	859	AMG1	Batch1	AMG	Female	15523	PASS	G1	-6.04644	0.327317	-6.45027	-8.11555	0	1.90084	1.90084	B cells	B_PC	-0.170389	NA
AMG1_TTCTCCTCACGGATAG	38774	4437	AMG1	Batch1	AMG	Female	457055	PASS	G1	8.06935	-0.719439	30.5696	-1.89054	1.85879	0	3.21828	B cells	B_PC	0.414664	Malignant
AMG1_TTCTCCTGTACAGTTC	1736	763	AMG1	Batch1	AMG	Female	16129	PASS	G1	-5.17399	-4.78055	-30.1518	16.9018	0	0	1.91108	B cells	B_PC	-0.213403	NA
AMG1_TTCTCCTTCAGCGACC	1834	897	AMG1	Batch1	AMG	Female	17360	PASS	G2M	-5.83409	5.44786	-1.56882	-42.1132	0	1.86448	3.51795	B cells, pro	B_PC	-0.114107	NA
AMG1_TTCTTAGGTCATGCAT	1416	741	AMG1	Batch1	AMG	Female	12381	PASS	G1	-6.67204	3.89733	12.4338	-25.6775	0	2.08718	3.59211	B cells, pro	B_PC	-0.181218	NA
AMG1_TTCTTAGGTGTGGTTT	1176	577	AMG1	Batch1	AMG	Female	10020	PASS	G1	-6.69472	-5.46208	-11.3248	24.2748	0	2.25165	2.25165	B cells	B_PC	-0.235259	NA
AMG1_TTCTTAGGTGTTCTTT	12701	2688	AMG1	Batch1	AMG	Female	155576	PASS	G1	5.94298	2.47635	4.89677	7.0387	0	0	0.945725	Neutrophils	B_PC	0.487579	Malignant
AMG1_TTGAACGCAACAACCT	4806	1834	AMG1	Batch1	AMG	Female	42565	PASS	G2M	3.22211	6.88515	-55.8523	-8.89992	0	1.12517	3.2569	B cells	B_PC	-0.221876	NA
AMG1_TTGAACGGTTCACCTC	2529	1203	AMG1	Batch1	AMG	Female	22890	PASS	G2M	-2.85767	9.07406	-34.0812	-36.019	0	1.60022	2.82236	B cells, pro	B_PC	-0.238209	NA
AMG1_TTGAACGTCGGCTACG	28584	3910	AMG1	Batch1	AMG	Female	363490	PASS	S	7.69817	-0.218409	29.3031	-4.16675	1.77459	0	3.39072	B cells, pro	B_PC	0.354839	Malignant
AMG1_TTGACTTGTATCTGCA	2011	845	AMG1	Batch1	AMG	Female	18412	PASS	G1	-6.12693	-3.99009	-16.7361	11.6172	0	1.78719	1.78719	B cells	B_PC	-0.109939	NA
AMG1_TTGACTTGTGATGATA	6445	1923	AMG1	Batch1	AMG	Female	49934	PASS	S	0.0555773	5.9247	-43.0533	-15.079	0	0.936717	3.12335	B cells	B_PC	-0.266266	NA
AMG1_TTGACTTTCACCCGAG	7585	1827	AMG1	Batch1	AMG	Female	147780	PASS	S	2.19161	-0.132189	31.1335	-29.1192	1.2911	0.840874	4.20349	Monocytes	B_PC	0.429052	Normal
AMG1_TTGACTTTCCTCCTAG	2166	1012	AMG1	Batch1	AMG	Female	19922	PASS	G1	-7.39208	5.71805	13.2968	-37.8574	0	0	4.53621	B cells, pro	B_PC	-0.205925	NA
AMG1_TTGCCGTAGTCATGCT	1705	829	AMG1	Batch1	AMG	Female	15040	PASS	G1	-5.87369	1.94558	3.94946	-16.9272	0	0	2.54398	B cells	B_PC	-0.194683	NA
AMG1_TTGCCGTGTCCAGTGC	1430	733	AMG1	Batch1	AMG	Female	11856	PASS	G1	-6.74858	5.35846	6.81768	-41.4028	0	2.07857	4.04207	B cells, pro	B_PC	-0.207191	NA
AMG1_TTGCCGTGTTGGTGGA	4997	1758	AMG1	Batch1	AMG	Female	37330	PASS	S	0.0230995	5.67549	-42.85	-13.7642	0	1.60992	3.55593	B cells	B_PC	-0.254339	NA
AMG1_TTGCGTCCACAGGAGT	1333	690	AMG1	Batch1	AMG	Female	12468	PASS	G1	-6.55521	4.75273	5.96998	-37.9764	0	0	3.43423	B cells	B_PC	-0.19804	NA
AMG1_TTGGCAACACGGCTAC	4979	1920	AMG1	Batch1	AMG	Female	42933	PASS	G2M	1.35466	9.13284	-60.4086	4.30947	1.10142	0	3.66766	B cells	B_PC	-0.161799	NA
AMG1_TTGGCAAGTCCTCTTG	3574	1444	AMG1	Batch1	AMG	Female	32229	PASS	G1	-5.8275	4.87077	-13.9862	-18.1596	0	1.33447	2.50078	B cells	B_PC	-0.240635	NA
AMG1_TTGGCAATCTTTACAC	39352	4578	AMG1	Batch1	AMG	Female	567793	PASS	G1	7.93635	-0.491555	30.3489	-2.32006	1.67147	0	3.59243	B cells	B_PC	0.398246	Malignant
AMG1_TTGTAGGAGGTGTGGT	1829	703	AMG1	Batch1	AMG	Female	15093	PASS	G1	-6.05457	-3.61462	-11.7289	7.17178	0	0	0	B cells	B_PC	-0.301316	NA
AMG1_TTGTAGGCATACGCCG	1623	840	AMG1	Batch1	AMG	Female	15110	PASS	G1	-7.64446	4.18665	13.5336	-27.7251	0	0	3.24438	B cells	B_PC	-0.309977	NA
AMG1_TTGTAGGTCATAACCG	3946	1698	AMG1	Batch1	AMG	Female	33122	PASS	G2M	2.49008	6.03542	-53.1498	-10.1053	1.26249	1.26249	2.61528	B cells	B_PC	-0.188073	NA
AMG1_TTGTAGGTCTATCCCG	13634	3264	AMG1	Batch1	AMG	Female	104691	PASS	S	1.1638	6.37431	-49.4462	-14.9235	0	0	3.19748	B cells	B_PC	-0.259471	NA
AMG1_TTTACTGGTAGGGTAC	1917	807	AMG1	Batch1	AMG	Female	17616	PASS	G1	-4.76022	-4.09176	-26.3168	7.2567	0	0	1.8272	B cells	B_PC	-0.277181	NA
AMG1_TTTACTGTCCTGCCAT	2204	1022	AMG1	Batch1	AMG	Female	19891	PASS	G1	-6.71926	6.02308	7.49514	-43.7272	0	0	4.09407	B cells, pro	B_PC	-0.173251	NA
AMG1_TTTACTGTCTGAGGGA	16085	2959	AMG1	Batch1	AMG	Female	235506	PASS	G1	8.10603	-0.789296	30.6113	-1.88132	1.41305	0	3.87637	B cells	B_PC	0.409795	Malignant
AMG1_TTTATGCAGCGCCTTG	1412	729	AMG1	Batch1	AMG	Female	13566	PASS	G2M	-6.82776	3.37565	7.68474	-26.4792	0	0	3.37856	B cells, pro	B_PC	-0.241236	NA
AMG1_TTTATGCAGCTCTCGG	28529	3736	AMG1	Batch1	AMG	Female	372519	PASS	S	7.97709	-0.951286	28.4156	-3.2636	1.42424	0	3.48268	Stem cells	B_PC	0.377008	Malignant
AMG1_TTTATGCAGTGCCATT	8709	1910	AMG1	Batch1	AMG	Female	173218	PASS	G1	9.92604	0.557765	26.3766	-9.87573	0.764648	0	0	B cells, pro	B_PC	0.369836	Normal
AMG1_TTTATGCCATGGTCAT	1651	702	AMG1	Batch1	AMG	Female	15210	PASS	G1	-6.29376	-6.49872	-22.3385	29.4533	0	0	0	B cells	B_PC	-0.243908	NA
AMG1_TTTATGCTCCTAGAAC	1797	862	AMG1	Batch1	AMG	Female	17150	PASS	G1	-5.95676	3.72838	7.84363	-21.3725	0	0	4.56019	B cells	B_PC	-0.181	NA
AMG1_TTTATGCTCGTAGGTT	16806	3014	AMG1	Batch1	AMG	Female	228369	PASS	G1	7.5906	-0.112979	23.2847	4.42102	1.02428	0	3.72477	B cells	B_PC	0.347925	Malignant
AMG1_TTTCCTCGTGGAAAGA	1987	805	AMG1	Batch1	AMG	Female	16989	PASS	G1	-4.12751	-4.04568	-36.7731	8.97214	0	0	1.7972	B cells	B_PC	-0.154257	NA
AMG1_TTTGCGCTCCACGTTC	1839	859	AMG1	Batch1	AMG	Female	17651	PASS	G1	-5.12565	-4.11888	-25.8272	10.0032	0	0	1.86218	B cells	B_PC	-0.219359	NA
AMG1_TTTGCGCTCGCACTCT	5184	1589	AMG1	Batch1	AMG	Female	38387	PASS	G1	-3.78473	-2.23681	-20.9196	-7.06633	0	0	1.58063	B cells	B_PC	-0.228005	NA
AMG1_TTTGGTTAGCCACGCT	1743	913	AMG1	Batch1	AMG	Female	16893	PASS	G1	-5.1384	6.89481	-4.1301	-51.4418	0	0	4.70055	B cells, pro	B_PC	-0.221543	NA
AMG1_TTTGGTTAGGTTACCT	1674	907	AMG1	Batch1	AMG	Female	16237	PASS	G1	-5.75524	5.17251	0.0336379	-41.7908	0	0	3.75691	B cells, pro	B_PC	-0.131758	NA
AMG1_TTTGGTTCATCGGGTC	12712	2563	AMG1	Batch1	AMG	Female	206249	PASS	S	7.32425	-0.421082	19.8254	6.52617	0.945196	0	3.67747	B cells, pro	B_PC	0.371313	Malignant
AMG1_TTTGGTTCATCTACGA	1271	709	AMG1	Batch1	AMG	Female	12821	PASS	G1	-7.16662	4.11404	13.0022	-27.0306	0	0	4.27403	B cells	B_PC	-0.0331946	NA
AMG1_TTTGTCAGTGGCCCTA	7336	1883	AMG1	Batch1	AMG	Female	149354	PASS	G1	2.27181	-0.259787	35.3977	-27.7697	0.859992	0.859992	0.859992	B cells	B_PC	0.369692	Normal
AMG2_AAACCTGCAAGCCCAC	2756	1069	AMG2	Batch1	AMG	Female	53053	PASS	G1	1.33894	0.536291	29.4389	-34.3177	2.11105	0	1.53222	B cells, pro	B_PC	0.291602	Normal
AMG2_AAACCTGCATACGCCG	2022	965	AMG2	Batch1	AMG	Female	23102	PASS	G1	-4.90762	5.51769	-8.61563	-44.5888	1.78265	0	2.76234	B cells	B_PC	-0.17574	NA
AMG2_AAACCTGGTCTCCATC	1247	608	AMG2	Batch1	AMG	Female	13921	PASS	S	-5.79083	-6.33345	-30.1689	30.6041	0	0	2.83548	B cells	B_PC	-0.160889	NA
AMG2_AAACCTGTCACAGTAC	2125	1059	AMG2	Batch1	AMG	Female	26799	PASS	G1	-3.13355	8.65644	-31.9643	-33.8181	0	1.7415	4.27093	B cells, pro	B_PC	-0.243967	NA
AMG2_AAACGGGAGTTCGATC	1248	654	AMG2	Batch1	AMG	Female	14907	PASS	G2M	-5.40776	2.22086	5.99445	-17.476	0	0	3.22041	B cells	B_PC	-0.197664	NA
AMG2_AAACGGGTCAGCTTAG	1343	583	AMG2	Batch1	AMG	Female	14090	PASS	G1	-6.4459	-5.34954	-14.2204	22.7313	0	2.13369	2.13369	B cells	B_PC	-0.27241	NA
AMG2_AAAGATGCACTAAGTC	2705	1060	AMG2	Batch1	AMG	Female	29584	PASS	G1	-5.2661	-0.888561	-11.4177	-2.77094	0	0	2.75921	B cells	B_PC	-0.237915	NA
AMG2_AAAGATGCATACGCTA	21699	3594	AMG2	Batch1	AMG	Female	358226	PASS	G1	8.04806	-0.547831	28.1611	-1.23552	1.63854	0	3.59692	B cells, pro	B_PC	0.306478	Malignant
AMG2_AAAGATGCATATGGTC	5202	1891	AMG2	Batch1	AMG	Female	52529	PASS	G2M	2.09598	8.01995	-59.5732	-5.99003	0	0	2.67113	B cells	B_PC	-0.271051	NA
AMG2_AAAGCAACAAGTTGTC	1736	713	AMG2	Batch1	AMG	Female	20362	PASS	G1	-4.56466	-5.36417	-32.2879	23.1514	0	0	0	B cells	B_PC	-0.240024	NA
AMG2_AAAGCAACACCGGAAA	1455	614	AMG2	Batch1	AMG	Female	14808	PASS	G1	-6.28258	-6.15662	-18.7743	27.9321	0	0	0	B cells	B_PC	-0.134386	NA
AMG2_AAAGCAACAGCATGAG	1573	846	AMG2	Batch1	AMG	Female	18986	PASS	S	-5.42282	5.5307	-3.99074	-45.1561	0	0	3.94851	B cells, pro	B_PC	-0.161835	NA
AMG2_AAAGCAAGTAATCGTC	10543	2464	AMG2	Batch1	AMG	Female	215415	PASS	G1	7.70173	-0.524227	27.1782	-1.8639	2.03333	0	3.89941	Stem cells	B_PC	0.416711	Malignant
AMG2_AAAGTAGAGGAGTTTA	1235	687	AMG2	Batch1	AMG	Female	15469	PASS	G1	-7.24655	4.84449	11.001	-32.5379	0	0	2.20796	B cells, pro	B_PC	-0.0810279	NA
AMG2_AAATGCCCAGGTGCCT	1572	727	AMG2	Batch1	AMG	Female	17733	PASS	G1	-6.26544	-6.53589	-23.454	30.0971	0	1.99624	2.99992	B cells	B_PC	-0.178947	NA
AMG2_AAATGCCCATTCCTGC	1405	609	AMG2	Batch1	AMG	Female	15173	PASS	G2M	-5.71119	-6.01966	-17.3344	28.6196	0	0	0	B cells	B_PC	-0.0901014	NA
AMG2_AAATGCCGTTTGTTGG	1038	606	AMG2	Batch1	AMG	Female	13110	PASS	S	-6.05586	4.1995	-1.54434	-29.2968	0	2.36405	3.39792	B cells, pro	B_PC	-0.231201	NA
AMG2_AACCGCGCACACAGAG	6780	1860	AMG2	Batch1	AMG	Female	236519	PASS	G1	1.50663	0.608218	35.4337	-34.0783	0.906211	0	1.69098	B cells	B_PC	0.305306	Normal
AMG2_AACCGCGGTAATCGTC	1189	610	AMG2	Batch1	AMG	Female	14002	PASS	G1	-5.72601	-3.83002	-19.7059	2.99049	0	0	0	B cells	B_PC	-0.199427	NA
AMG2_AACCGCGGTTTACTCT	4747	1886	AMG2	Batch1	AMG	Female	55144	PASS	G2M	2.50415	8.74067	-64.1905	-2.5329	0	1.99058	2.44521	B cells	B_PC	-0.194208	NA
AMG2_AACCGCGTCAGCTGGC	4450	1263	AMG2	Batch1	AMG	Female	82162	PASS	G1	4.53867	2.82799	3.14459	7.96872	0	0	1.17779	Neutrophils	B_PC	0.142931	Malignant
AMG2_AACGTTGAGCTCCCAG	1541	679	AMG2	Batch1	AMG	Female	16883	PASS	S	-6.58853	-4.20948	-12.4784	16.8783	0	0	3.01886	B cells	B_PC	-0.216	NA
AMG2_AACGTTGCACAACGCC	1240	596	AMG2	Batch1	AMG	Female	15235	PASS	G1	-5.16415	-3.0438	-23.6353	-1.02348	0	0	0	B cells	B_PC	-0.13998	NA
AMG2_AACGTTGGTATAAACG	7786	2118	AMG2	Batch1	AMG	Female	204101	PASS	G1	4.87489	-1.07112	39.4883	-13.1102	0.826084	0	3.60989	B cells	B_PC	0.321033	Malignant
AMG2_AACGTTGGTGCAACGA	1896	974	AMG2	Batch1	AMG	Female	21398	PASS	G1	-5.25859	6.09737	-9.36077	-40.5048	0	0	3.3095	B cells	B_PC	-0.198083	NA
AMG2_AACTCAGAGAAGGGTA	1475	628	AMG2	Batch1	AMG	Female	15290	PASS	S	-5.38501	-4.1966	-19.6886	15.2869	0	2.05151	0	B cells	B_PC	-0.219618	NA
AMG2_AACTCAGAGAGATGAG	1411	635	AMG2	Batch1	AMG	Female	15315	PASS	G2M	-5.4533	-4.69423	-25.9392	13.2153	0	0	2.71961	B cells	B_PC	-0.205846	NA
AMG2_AACTCAGAGCTAGGCA	1386	637	AMG2	Batch1	AMG	Female	14228	PASS	S	-6.31795	-2.68114	-7.57387	9.12051	0	2.10596	2.10596	B cells	B_PC	-0.241799	NA
AMG2_AACTCAGGTCCTCTTG	3840	1226	AMG2	Batch1	AMG	Female	36249	PASS	G1	2.42011	2.62669	-27.3898	-22.3691	0	0	1.28209	Neutrophils	B_PC	-0.265587	NA
AMG2_AACTCAGTCGACGGAA	4430	1410	AMG2	Batch1	AMG	Female	178853	PASS	G1	1.77187	0.483425	33.8726	-34.6517	1.70741	0	0	Monocytes	B_PC	0.277778	Normal
AMG2_AACTCCCAGACTAAGT	4454	1297	AMG2	Batch1	AMG	Female	118082	PASS	S	1.32564	-0.143188	31.525	-33.0686	0	0	0	B cells, pro	B_PC	0.39189	Normal
AMG2_AACTCCCAGAGTGAGA	3088	1483	AMG2	Batch1	AMG	Female	34287	PASS	G2M	-2.14918	8.24571	-37.4481	-31.5847	0	0	3.76349	B cells, pro	B_PC	-0.260824	NA
AMG2_AACTCCCCAAGACGTG	1301	649	AMG2	Batch1	AMG	Female	14680	PASS	S	-6.16449	-4.65966	-19.5346	13.4599	0	0	0	B cells	B_PC	-0.296342	NA
AMG2_AACTCCCGTGTTTGGT	1363	719	AMG2	Batch1	AMG	Female	15704	PASS	G2M	-6.61672	1.50749	2.17444	-10.8417	0	2.12067	3.80712	B cells	B_PC	-0.243111	NA
AMG2_AACTCCCTCGGCGCTA	2407	1023	AMG2	Batch1	AMG	Female	28531	PASS	G1	-5.35999	-1.27521	-12.6045	-1.33662	0	0	3.2553	B cells	B_PC	-0.253419	NA
AMG2_AACTCTTCACCAGTTA	3187	1362	AMG2	Batch1	AMG	Female	33113	PASS	S	-4.23663	-0.865375	-18.8701	-7.86972	0	0	1.98451	B cells	B_PC	-0.280758	NA
AMG2_AACTCTTCATGGTAGG	1010	614	AMG2	Batch1	AMG	Female	11943	PASS	G2M	-6.45695	2.6716	5.62256	-19.5474	0	0	0	B cells	B_PC	-0.141743	NA
AMG2_AACTCTTTCTGGTTCC	1365	594	AMG2	Batch1	AMG	Female	14910	PASS	G1	-6.78086	-6.59517	-15.5685	35.7023	0	0	0	B cells	B_PC	-0.186514	NA
AMG2_AACTGGTAGCCAGTAG	2042	906	AMG2	Batch1	AMG	Female	23301	PASS	S	-4.10445	-4.81914	-33.9735	21.6563	0	0	2.75312	B cells	B_PC	-0.206431	NA
AMG2_AACTGGTGTAAATGAC	1463	754	AMG2	Batch1	AMG	Female	18032	PASS	G2M	-6.30535	-0.940961	-7.17784	1.85048	0	2.05864	0	B cells	B_PC	-0.156217	NA
AMG2_AACTGGTTCGTACGGC	1432	669	AMG2	Batch1	AMG	Female	15280	PASS	G2M	-5.95027	-5.74625	-14.625	20.7604	0	0	2.07734	B cells	B_PC	-0.248369	NA
AMG2_AACTTTCGTAAATGAC	1553	792	AMG2	Batch1	AMG	Female	18251	PASS	G1	-7.1066	5.19615	10.0615	-41.0043	0	2.00676	2.63033	B cells	B_PC	-0.128837	NA
AMG2_AACTTTCGTCACAAGG	1431	681	AMG2	Batch1	AMG	Female	16820	PASS	G1	-6.532	-3.94335	-3.87005	18.8879	0	0	0	B cells	B_PC	-0.260302	NA
AMG2_AAGACCTAGGTCGGAT	3284	1461	AMG2	Batch1	AMG	Female	37023	PASS	G2M	3.19368	7.3672	-56.6095	-6.2875	0	1.3975	2.95857	B cells	B_PC	-0.331754	NA
AMG2_AAGACCTCAATGAATG	1337	614	AMG2	Batch1	AMG	Female	15961	PASS	S	-5.68037	-5.80441	-31.3056	26.3908	0	0	0	B cells	B_PC	-0.203216	NA
AMG2_AAGACCTCACTCAGGC	1539	884	AMG2	Batch1	AMG	Female	24194	PASS	G2M	-3.1985	8.6997	-31.6462	-34.0755	0	0	0	B cells, pro	B_PC	-0.164458	NA
AMG2_AAGACCTCAGCTCCGA	1387	702	AMG2	Batch1	AMG	Female	16478	PASS	G2M	-5.24183	-6.43871	-31.7263	27.9467	0	0	3.39582	B cells	B_PC	-0.114335	NA
AMG2_AAGACCTCATCCTTGC	1272	730	AMG2	Batch1	AMG	Female	17295	PASS	G1	-7.74058	5.38943	16.3085	-35.2824	0	2.18173	4.47139	B cells, pro	B_PC	-0.117442	NA
AMG2_AAGACCTGTTCGGGCT	1174	653	AMG2	Batch1	AMG	Female	13963	PASS	S	-5.72855	-4.26392	-16.7631	10.9483	0	2.25317	0	B cells	B_PC	-0.199985	NA
AMG2_AAGACCTTCGTAGATC	1247	716	AMG2	Batch1	AMG	Female	16838	PASS	G1	-6.26496	-0.0867746	0.564028	-6.02458	0	2.19936	3.22118	B cells	B_PC	-0.200429	NA
AMG2_AAGCCGCAGCCAGTTT	1294	708	AMG2	Batch1	AMG	Female	16882	PASS	G1	-6.83966	5.38069	9.40389	-36.1244	0	0	3.67984	B cells, pro	B_PC	-0.155317	NA
AMG2_AAGCCGCAGTGAACAT	2447	1088	AMG2	Batch1	AMG	Female	26490	PASS	S	-5.08238	-1.44744	-17.2662	-2.96457	0	0	1.62662	B cells	B_PC	-0.232651	NA
AMG2_AAGCCGCCAAGACGTG	1605	864	AMG2	Batch1	AMG	Female	18191	PASS	G1	-5.31189	5.34805	-6.85828	-44.8331	0	2.5998	1.97831	B cells	B_PC	-0.228559	NA
AMG2_AAGCCGCCAATCGGTT	1389	656	AMG2	Batch1	AMG	Female	15752	PASS	S	-5.95026	-6.073	-29.6102	31.4318	0	2.10406	2.73429	B cells	B_PC	-0.247943	NA
AMG2_AAGCCGCCATAAGACA	2981	1350	AMG2	Batch1	AMG	Female	36289	PASS	G1	-3.04054	8.74797	-31.7709	-34.1448	0	0	3.54229	B cells, pro	B_PC	-0.205812	NA
AMG2_AAGCCGCTCACTTACT	6563	2371	AMG2	Batch1	AMG	Female	75069	PASS	G2M	1.78153	7.43759	-56.8262	-22.5064	0	0.925723	0	B cells	B_PC	-0.272949	NA
[truncated: 15,505 more rows]
