# Supplementary material for: Longitudinal single-cell analysis of a myeloma mouse model identifies subclonal molecular programs associated with progression
Source: Nat Commun. 2021 Nov 3;12:6322. doi: 10.1038/s41467-021-26598-w (PMC8566524; doi:10.1038/s41467-021-26598-w)
Supplement: Supplementary file 5 — Source Data [file 41467_2021_26598_MOESM5_ESM.zip › SourceData_Fig2.xlsx]

## Sheet: Figure 2A
	2010107E04Rik	2300002M23Rik	Abhd17b	Ada	Ak6	Akr1b3	Aldh7a1	Alpl	Amica1	Apex1	Atp5g1	B3galnt1	Bmi1	Bysl	C1qbp	Camk2n1	Car11	Ccdc68	Ccnd2	Ccne1	Cd164	Cd274	Cd320	Cd59a	Cd99l2	Cdc16	Cers2	Chst1	Cinp	Cks1b	Cldn7	Cmc2	Cox4i2	Cpeb3	Cped1	Creld2	Crem	Crlf1	Csnk1e	Ctsw	Ctsz	Cyb5r1	Cyp2b10	Dctpp1	Dynll2	Ece2	Eef1g	Enah	Epcam
Cont1_AGCCTAAAGAGTGACC	0.463002	-0.672537	-0.857913	-1.28696	-0.787813	-1.30059	-0.744006	-0.742798	-0.653923	-0.782988	-1.10277	-0.677316	-0.971784	-0.608567	0.696407	-0.659214	-0.68112	-0.781413	-1.75556	-0.686394	-0.423716	-0.602596	-0.718504	-1.01766	-0.641485	-0.621139	0.0548349	-1.26133	-0.595609	0.200268	-1.52663	-0.935592	-0.659596	-0.749231	-0.959119	-0.17257	-0.877481	-0.799191	1.4854	1.27684	-0.0501651	-0.576431	-0.908052	0.795429	-1.38225	-0.61562	-1.28066	-0.708746	-0.677245
Cont1_CATTATCCATTCCTCG	-0.642088	-0.568769	-0.858238	-1.31596	-0.81339	-2	-0.771227	-0.729659	-0.670708	-0.857807	-2	-0.58993	0.664787	-0.603846	-0.161245	-0.649494	-0.636779	-0.769297	-2	-0.690097	-1.6903	-0.603869	-0.744608	-1.00357	-0.612414	-0.663121	0.0263741	-0.003301	-0.631302	-1.22137	-1.46095	-0.973193	-0.621241	-0.702487	-0.931335	-0.617515	-0.842268	-0.797349	-0.692814	-1.11624	-1.26955	-0.588945	-0.82405	0.737226	-1.38366	-0.65373	-0.75057	-0.685685	-0.551626
Cont1_CGAATGTAGCTTCGCG	-2	-0.753638	1.26887	0.0904099	-0.767824	-2	-0.72273	-0.753066	-0.640804	-0.724513	-2	-0.745613	-1.06729	-0.612256	-1.54686	-0.666811	-0.715775	-0.790883	-2	-0.6835	-1.76001	-0.601602	-0.698101	-1.02868	-0.664206	-0.588328	0.366697	-1.28461	-0.567714	-1.10141	-1.57796	-0.906204	-0.689573	-0.785763	-0.980833	-1.29586	-0.905002	-0.80063	-0.66336	-1.25901	-2	-0.566651	-0.973703	1.17697	-1.38115	-0.585835	-0.355747	1.65142	-2
Cont1_CGATGTACAGCTGCAC	-2	-0.627866	0.859383	-1.29945	1.0875	-2	-0.755724	-0.737142	-0.661149	-0.815197	0.131328	-0.639697	-0.91918	-0.606535	-1.58871	1.29354	-0.662032	-0.776198	-1.20921	-0.687988	-1.71258	-0.603144	-0.729741	-1.0116	-0.62897	-0.639212	-1.41588	-1.2485	-0.610975	0.132259	-1.49836	-0.951779	-0.643084	-0.729108	-0.947158	0.834738	0.483172	-0.798398	-0.683398	0.0694842	-2	1.78724	-0.87189	-0.921912	-0.0214724	-0.632026	-2	-0.698818	-1.32528
Cont1_CTGTGCTGTATTAGCC	-0.733868	-0.505848	-0.858435	-1.33354	-0.828899	-1.70195	-0.787734	-0.721692	0.677483	-0.903175	-0.238523	-0.536943	-0.775493	0.919815	-0.688219	-0.6436	-0.609893	-0.761951	-1.20537	-0.692343	-0.822247	0.819684	0.600969	-0.995018	-0.594786	-0.688577	-0.494203	-1.21346	-0.652944	-0.386455	-1.42113	-0.995994	-0.597983	0.5387	-0.914488	-1.08852	-0.820916	-0.796232	1.62599	0.298289	-1.17599	0.980833	-0.773115	-0.979046	-1.38452	-0.676839	-0.874689	-0.671702	-2
Cont1_GATCGCGGTCCGTGAC	-1.10831	-0.641542	-0.85801	-1.29562	-0.795453	-2	-0.752137	-0.738873	-0.658937	-0.805336	-0.0258193	-0.651214	-0.935284	-0.607157	-1.58416	-0.656311	-0.667876	-0.777794	-2	-0.6875	-1.71774	-0.602976	-0.726301	-1.01345	-0.632801	-0.633679	-1.41322	-1.25243	-0.606271	-1.17415	-1.50701	-0.946823	-0.648139	-0.735269	1.4751	-0.276567	-0.866963	-0.798641	-0.68122	-1.17244	-2	2	-0.882961	-0.915508	-1.38267	-0.627003	0.170036	-0.701858	-2
Cont1_GCGAGAAAGACTACAA	-0.23468	-0.71661	-0.857775	0.0752698	1.55044	-2	-0.732444	-0.748378	-0.646794	-0.751211	-0.727449	-0.71443	-1.02368	-0.610572	-1.55918	-0.663342	-0.699952	-0.786559	-2	-0.684821	-0.181455	-0.602056	-0.707417	-1.02365	-0.653832	-0.603309	-1.39862	-1.27398	-0.58045	-1.12544	-1.55453	-0.919622	-0.675886	-0.769084	-0.970919	-1.3097	0.767661	-0.799973	-0.66926	-1.23041	-2	-0.571116	-0.943729	-0.880358	-1.38165	-0.599434	-0.746054	-0.71854	-2
Cont1_GTCTCGTGTTCCCGAG	-1.14954	-0.653429	-0.857973	-1.2923	0.703545	-2	-0.749018	-0.740378	-0.657014	-0.796765	-2	-0.661225	-0.949282	-0.607697	0.241481	-0.657424	-0.672955	-0.779182	-2	-0.687076	0.370523	2	0.898369	-1.01507	-0.636132	1.1583	-0.284769	-1.25584	-0.602182	-0.123271	-1.51454	-0.942516	-0.652533	-0.740623	-0.954002	-1.25207	0.86311	-0.798852	-0.679326	-1.18162	-0.93172	-0.578735	-0.892584	-0.909942	-1.38251	-0.622638	-1.33702	-0.704499	-1.02206
Cont1_TAAACCGGTCCAGTAT	0.0845487	-0.568229	-0.85824	-1.31611	1.05796	-2	-0.771369	-0.729591	-0.670796	-0.858197	-1.988	-0.589475	-0.848952	-0.603822	-0.206233	-0.649444	-0.636549	-0.769234	-2	-0.690116	-1.69009	-0.603876	-0.744744	-1.00349	-0.612262	-0.66334	-1.42747	-1.23138	-0.631488	-1.22172	-1.46061	-0.973389	-0.621041	-0.702244	-0.93119	-1.25115	-0.842085	-0.79734	-0.6929	-1.11582	-2	1.76141	-0.823614	-0.949836	-1.38367	-0.653929	-0.580404	-0.685565	-2
Cont1_TATCAGGTCCACGTTC	-1.73436	-0.557521	-0.858273	-1.3191	-0.816163	-1.12492	-0.774178	-0.728235	-0.672528	-0.865917	-2	-0.580458	-0.836342	-0.603334	-1.61212	-0.64844	-0.631973	-0.767984	-2	-0.690499	-1.68605	-0.604007	-0.747438	-1.00204	-0.609262	2	-1.42955	-1.2283	-0.635171	-1.22867	-1.45383	-0.977269	-0.617083	-0.69742	-0.928323	-2	-0.838451	-0.79715	-0.694606	-1.10755	0.280976	-0.590301	-0.814945	-0.95485	0.296552	-0.657861	-0.224908	-0.683186	-0.961252
Cont1_TATCTCAAGGACAGAA	-0.062289	-0.55323	1.40052	0.118677	-0.81722	-2	-0.775304	1.7464	-0.673222	-0.869011	-0.659117	-0.576844	-0.831289	-0.603139	0.245443	-0.648039	-0.630139	-0.767483	-1.3709	-0.690652	-0.0166166	-0.60406	-0.748517	-1.00146	-0.60806	-0.669408	-1.43039	-1.22707	-0.636647	-1.23145	-1.45112	-0.978824	-0.615497	-0.695487	-0.927174	0.0693044	-0.836995	1.56572	-0.69529	-1.10424	0.413444	-0.590819	-0.811471	2	-1.38387	-0.659437	-2	-0.682232	-2
Cont1_TCTGAGAGTACAAGTA	-0.715277	-0.565923	-0.858247	-1.31676	-0.814092	-1.05782	-0.771974	-0.729299	-0.671169	-0.85986	-0.679652	-0.587533	-0.846236	-0.603717	0.22793	-0.649227	-0.635563	-0.768965	-2	0.793795	-1.68922	-0.603904	-0.745324	-1.00318	-0.611616	-0.664273	-1.42792	-1.23071	-0.632281	-1.22321	-1.45915	-0.974225	-0.620189	-0.701205	-0.930573	-0.801463	-0.841302	-0.797299	-0.693267	-1.11404	0.390506	-0.589288	-0.821747	-0.950916	-1.3837	-0.654776	-0.0607124	-0.685053	-0.140308
Cont1_TTCTCAATCATCTGCC	-1.41686	-0.521983	0.297374	-1.32903	-0.824922	-2	-0.783501	-0.723735	-0.678276	-0.891541	0.6379	-0.55053	-0.794493	-0.601718	-0.0415397	0.666187	-0.616787	-0.763835	-0.416065	-0.691767	-1.67265	-0.604443	-0.756378	-0.99721	-0.599306	-0.68205	-1.43646	-1.2181	-0.647395	-0.3666	-1.43134	0.144116	-0.603947	-0.681412	-0.918808	-0.354357	-0.826391	-0.796519	-0.700268	0.298454	-1.16073	-0.594587	-0.786177	-0.971491	-0.468145	-0.670913	-0.279147	0.617244	-1.56891
Cont2_AAATGCCAGCTTATCG	-1.01774	-0.538465	2	-1.32443	-0.82086	-2	-0.779177	-0.725822	-0.67561	-0.879657	-0.983905	-0.56441	-0.813902	-0.602468	-1.61846	-0.646656	-0.62383	-0.765759	-2	-0.691179	0.521186	-0.604241	-0.752232	-0.999449	-0.603924	-0.675381	-1.43326	-1.22283	-0.641725	-1.24103	-1.44177	-0.984175	-0.610039	-0.688836	-0.923221	-0.226449	-0.831984	-0.796811	-0.697642	-1.09283	-0.406914	-0.592599	-0.799519	-0.963773	-1.38407	-0.66486	-0.797216	-0.678951	-2
Cont2_ACGCAGCGTACCGTAT	-0.814326	-0.566237	-0.858246	-1.31667	1.53252	-2	-0.771892	-0.729338	-0.671118	-0.859633	0.259288	-0.587797	-0.846605	-0.603731	-1.60922	-0.649257	-0.635697	-0.769002	-1.4503	-0.690188	-0.111873	-0.6039	-0.745245	0.657223	-0.611704	-0.664146	0.338455	-1.2308	-0.632173	-1.22301	-1.45935	-0.974111	-0.620305	-0.701346	-0.930657	-1.99339	-0.841409	-0.797304	-0.693217	-1.11428	-0.226051	-0.58925	-0.822	-0.950769	-1.3837	-0.65466	-2	-0.685122	-0.961291
Cont2_ACTTACTCAGTGGAGT	0.770935	-0.497909	-0.85846	-1.33576	-0.830856	-0.875938	-0.789816	-0.720687	2	-0.908899	0.245522	-0.530257	-0.766144	-0.600623	0.487333	-0.642857	-0.6065	-0.761024	-2	-0.692626	-1.66357	-0.604738	-0.762434	-0.993939	-0.592562	-0.691789	-1.44114	-1.21119	-0.655675	1.61451	-1.4161	1.52833	-0.595049	-0.670567	-0.912362	-1.01858	1.19919	-0.796092	-0.704103	-1.06151	-0.701291	-0.59749	-0.766689	-0.982763	-1.38462	-0.679754	-1.30134	-0.669938	-2
Cont2_AGACGTTAGAAACCTA	-2	-0.60977	-0.85811	-1.3045	1.36979	-0.58675	-0.760471	-0.73485	-0.664076	-0.828245	0.448776	-0.624458	-0.89787	-0.605711	-1.59473	-0.653335	-0.654299	-0.774085	-2	-0.688634	-1.70576	-0.603366	-0.734294	-1.00914	-0.6239	-0.646533	0.216347	-1.2433	-0.617199	-1.19476	-1.4869	-0.958336	-0.636396	-0.720957	-0.942313	-2	1.51664	-0.798077	-0.686282	0.270642	-0.359855	-0.584	-0.857241	-0.930385	-1.38311	-0.638672	-0.683049	-0.694797	-2
Cont2_CGAATGTCAAGTCATC	-1.14962	-0.573548	-0.858223	-1.31462	-0.812212	-0.71325	-0.769974	-0.730264	2	-0.854361	-2	-0.593955	-0.855216	-0.604064	-1.60679	-0.649942	-0.638822	-0.769855	-2	-0.689927	-1.6921	-0.60381	-0.743406	1.1914	-0.613753	-0.661187	-1.42644	-1.2329	-0.629658	0.945256	-1.46398	-0.971462	-0.623007	-0.70464	-0.932614	-1.57276	-0.84389	-0.797434	-0.692052	-1.11993	-2	-0.588368	-0.82792	-0.947346	-1.3836	-0.651975	-2	-0.686747	-0.503854
Cont2_CTAGTGAGTTGGTTTG	-2	-0.522709	-0.858382	-1.32883	-0.824743	-2	-0.78331	-0.723827	-0.678159	-0.891017	0.0339016	-0.551142	-0.795349	-0.601751	-1.62371	-0.64518	-0.617098	-0.76392	-0.249773	-0.691741	-1.67293	-0.604434	-0.756195	-0.997309	-0.59951	-0.681756	-1.43632	-1.21831	-0.647145	2	-1.4318	-0.989884	-0.604216	-0.681739	-0.919002	-0.707641	-0.826638	-0.796532	-0.700152	-1.08066	-2	-0.594499	-0.786765	-0.971151	-1.38429	-0.670646	-1.54043	-0.675449	-2
Cont2_CTGGTCTCATCGTCGG	-1.40942	-0.58217	-0.858196	-1.31222	-0.810087	-2	-0.767712	-0.731356	-0.668541	-0.848145	-1.33673	-0.601216	-0.865369	-0.604456	-1.60392	-0.650749	-0.642506	-0.770862	-2	-0.689619	0.160539	-0.603705	-0.741237	-1.00539	-0.616168	-0.657699	0.653304	-1.23538	-0.626692	0.712281	-1.46943	-0.968337	-0.626194	-0.708524	-0.934923	-1.76044	-0.846816	-0.797587	-0.690679	-1.12659	-2	-0.587329	-0.834899	-0.943308	-1.38348	-0.648808	-1.30602	-0.688663	-2
Cont2_GACACGCCATGGTCAT	0.0785402	-0.620642	-0.858076	-1.30147	-0.800605	-2	-0.757619	-0.736227	-0.662318	-0.820406	0.933071	-0.633613	-0.910672	-0.606206	-1.59112	-0.654353	-0.658945	-0.775354	-1.36472	-0.688246	-1.70986	-0.603233	2	-1.01061	-0.626946	-0.642135	0.560943	-1.24643	2	0.644759	-1.49378	-0.954397	-0.640414	-0.725854	-0.945224	-0.0316742	-0.859871	-0.79827	-0.68455	-1.1563	-0.80992	-0.582689	-0.866042	1.37009	-1.38296	-0.634679	-2	-0.697213	-2
Cont2_GCACTCTCAGTGGGAT	-2	-0.54513	0.664798	-0.352264	-0.819217	-2	-0.777429	-0.726666	-0.674532	-0.874852	0.119876	-0.570023	-0.82175	-0.602771	-1.61625	-0.64728	-0.626678	-0.766537	-2	-0.690941	-0.556774	-0.604159	-0.750555	-1.00035	1.26306	-0.672685	-0.172724	-1.22474	-0.639433	-0.0702482	-1.44599	-0.981759	-0.612503	-0.691838	-0.925005	-0.644409	-0.834246	-0.79693	-0.69658	-1.09798	0.0296676	-0.591796	-0.804914	-0.960652	-0.176636	-0.662412	-1.76079	-0.680432	-2
Cont2_GTCATTTTCAACACAC	-0.575432	-0.52501	0.385869	-1.32819	-0.824176	-2	-0.782707	-0.724119	-0.677787	-0.889359	-2	-0.553079	0.273533	-0.601855	-0.598932	-0.645395	-0.618081	-0.764188	-2	-0.691659	-0.161103	-0.604406	-0.755617	-0.997621	-0.600154	-0.680825	-0.407189	-1.21897	-0.646353	0.319221	-1.43326	1.02156	-0.605066	-0.682775	-0.919618	-1.40542	-0.827419	-0.796573	-0.699786	-1.08244	-1.0707	1.12211	-0.788627	-0.970073	-1.38426	-0.669801	-2	-0.67596	-0.96735
Cont2_TGGGAAGAGACCGGAT	-2	-0.602944	-0.858131	-1.30641	-0.804967	-2	-0.762262	-0.733986	-0.66518	-0.833166	-2	-0.61871	-0.889832	2	-1.59701	-0.652695	-0.651382	-0.773288	-2	-0.688878	-1.70318	-0.60345	-0.736011	-1.00821	-0.621988	-0.649295	-1.42072	-1.24134	-0.619547	-1.19919	-1.48258	1.07876	1.42192	-0.717882	-0.940485	-0.920554	-0.853865	-0.797956	1.85304	-1.14263	-2	-0.584824	-0.851716	-0.933581	-1.3832	-0.641179	-0.895063	-0.69328	-2
Cont2_TTAGTTCTCGTCCAGG	-0.388396	-0.563227	-0.858255	-1.31751	1.35143	-2	-0.772681	-0.728957	-0.671605	-0.861803	-1.77628	-0.585263	-0.843061	-0.603594	-1.61022	-0.648975	-0.634411	-0.76865	-1.53662	-0.690295	-1.68821	-0.603937	-0.746002	-1.00281	-0.610861	-0.665363	0.202109	-1.22994	-0.633208	-1.22496	-1.45744	-0.975202	-0.619192	-0.699991	-0.929851	-2	0.704723	-0.797251	-0.693697	-1.11196	-2	-0.589613	-0.819564	-0.952179	0.179623	-0.655766	-1.99618	-0.684454	-2
Cont2_TTTACTGAGGGTTTCT	-1.71945	-0.623781	-0.858066	-1.30059	1.55653	-2	-0.756796	-0.736624	-0.66181	-0.818143	-0.74094	-0.636257	-0.914368	2	-1.59007	-0.654647	-0.660286	-0.775721	-2	-0.688134	-1.71104	-0.603194	-0.730769	-1.01104	-0.627825	-0.640865	-1.41667	0.251233	-0.61238	-1.18567	-1.49577	-0.953259	-0.641574	-0.727268	-0.946064	-1.31004	-0.860936	-0.798325	1.93846	-1.15872	-0.985163	-0.582311	-0.868583	-0.923825	-1.38291	-0.633527	-0.786014	-0.697911	-2
Cont2_TTTGCGCGTCGACTAT	0.519376	-0.91146	-0.857165	-1.2202	-0.728923	-0.626547	-0.681328	-0.773049	-0.615275	-0.61072	0.683609	-0.878518	-1.25313	-0.619436	-1.49433	-0.681594	-0.783213	-0.80931	-2	-0.677868	0.273601	-0.599666	-0.658399	-1.05013	-0.70842	-0.524477	-1.36074	-1.32993	-0.513429	-0.999008	-1.67785	-0.849016	-0.747907	-0.856856	-1.02309	-1.49265	-0.958558	-0.803431	2	-1.38089	-0.446192	-0.547618	-1.10146	-0.789121	0.868124	-0.527873	-2	-0.761842	-2
Cont3_AGAGTGGAGAGTAATC	1.16395	-0.85558	-0.85734	-1.23582	-0.742697	-2	-0.695988	-0.765973	-0.624314	-0.651011	0.149364	-0.83146	-1.18733	-0.616894	-1.51293	-0.676359	-0.759335	-0.802785	-2	-0.679862	-1.79846	-0.600351	-0.672456	-1.04253	-0.692765	-0.547085	-1.3716	-1.31388	-0.53265	-1.03527	-1.64248	-0.869264	-0.727253	-0.831684	-1.00813	-1.42106	-0.939595	-0.802439	-0.647119	-1.33774	-2	-0.554357	-1.05623	-0.815287	-1.37977	-0.548396	0.819826	-0.749424	-2
Cont3_AGTTGGTAGACAAAGG	-0.937077	-0.519934	-0.858391	-1.32961	-0.825427	-2	-0.784038	-0.723476	-0.678608	-0.893019	0.0996495	-0.548805	-0.79208	-0.601625	0.0334129	-0.64492	-0.615912	-0.763595	-2	-0.69184	0.598241	-0.604468	-0.756893	-0.996932	-0.598732	-0.682879	-1.43686	-1.21751	-0.648099	-1.25305	-1.43004	-0.990889	-0.60319	-0.680489	-0.918259	-0.386781	-0.825696	-0.796482	-0.700594	-1.07852	0.171791	-0.594834	-0.784518	0.960201	0.212651	-0.671666	-0.406348	-0.674832	-0.265194
Cont3_ATCGAGTCACTAGTAC	-2	-0.666942	-0.857931	0.573707	-0.789192	-2	-0.745473	-0.742089	-0.654828	-0.787022	-2	-0.672604	-0.965195	-0.608312	-1.57571	-0.65869	-0.678729	-0.78076	-0.44205	-0.686594	-1.72732	2	-0.719911	-1.0169	-0.639917	-0.623403	-1.40828	-1.25972	-0.597534	-1.15767	-1.52309	-0.937619	-0.657528	2	-0.957621	-0.240443	-0.875582	-0.799091	-0.677173	-1.19205	-2	-0.577106	-0.903523	-0.903615	0.934853	-0.617675	-2	-0.707502	-2
Cont3_CACAGTATCGGTGTTA	-0.836668	-0.591798	-0.858166	-1.30952	0.951366	-2	-0.765186	-0.732575	-0.666983	-0.841203	-0.782594	-0.609323	0.502636	-0.604894	-0.282618	-0.651651	-0.646619	-0.771986	-2	-0.689275	-1.69898	-0.603587	-0.738815	-1.0067	-0.618865	-0.653804	-0.0987742	-1.23814	-0.623381	0.0201289	-1.47553	-0.964849	-0.629753	0.985837	-0.937501	-0.363436	-0.850083	-0.797758	-0.689145	-1.13402	-2	-0.586168	-0.842692	-0.938801	-1.38335	-0.645273	-1.59951	-0.690803	-2
Cont3_CACATAGTCAGGTAAA	0.856977	-0.70152	-0.857823	0.0411369	-0.78067	-2	-0.736402	-0.746467	-0.649235	-0.762091	-0.19827	-0.701723	-1.00591	-0.609885	-1.5642	-0.661929	-0.693504	-0.784797	-2	-0.68536	0.583184	-0.602241	-0.711213	-1.0216	-0.649605	-0.609414	0.311518	-1.26965	-0.585641	0.451625	-1.54497	-0.92509	-0.670309	-0.762286	-0.966879	0.454253	-0.887316	-0.799705	-0.671664	-1.21876	-2	-0.572936	-0.931514	-0.887424	-1.38186	-0.604976	-0.175114	-0.715187	-2
Cont3_CGTCCATAGCGTAATA	0.153774	-0.557085	-0.858275	-1.31922	-0.81627	-1.16918	-0.774292	-0.72818	-0.672598	1.46024	-0.871267	-0.580091	0.924104	-0.603315	-1.61227	-0.6484	-0.631787	-0.767933	-0.515748	-0.690514	-1.68589	1.94132	-0.747547	-1.00198	-0.60914	-0.667848	-1.42964	-1.22818	-0.635321	0.336038	-1.45356	-0.977427	-0.616922	1.47018	-0.928206	-1.40238	-0.838303	-0.797142	-0.694675	-1.10721	0.20649	2	-0.814592	-0.955054	-1.38382	-0.658021	0.373014	-0.683089	-2
Cont3_CTCTAATCACCAGCAC	-0.292044	-0.599699	-0.858141	-1.30732	-0.805767	-2	-0.763113	-0.733575	-0.665705	-0.835506	-1.69164	-0.615977	-0.88601	-0.605253	-1.59809	-0.652391	-0.649996	-0.772909	-2	-0.688993	-1.70196	-0.60349	-0.736827	-1.00777	-0.621079	-0.650608	-1.42135	-1.24041	-0.620663	-1.2013	-1.48053	-0.961986	-0.632673	1.46726	-0.939616	-0.60062	-0.852764	-0.797898	-0.687886	-1.14012	-1.05077	-0.585215	-0.849089	-0.935101	-1.38324	-0.642371	-0.576667	-0.692559	-1.05728
Cont3_GAACATCCACACTGCG	-1.78515	-0.611333	-0.858105	0.0114007	-0.802899	-2	-0.760061	-0.735048	-0.663823	-0.827118	0.851006	-0.625774	-0.89971	-0.605782	-1.59421	-0.653481	-0.654967	-0.774267	-2	-0.688578	-0.181683	-0.603347	-0.733901	-1.00935	-0.624338	-0.645901	-1.41909	-1.24375	-0.616661	-1.19375	-1.48789	-0.95777	-0.636973	-0.72166	-0.942731	1.01283	-0.856712	-0.798105	-0.686033	-1.14911	-2	-0.583812	-0.858506	-0.929653	-1.38308	-0.638098	-1.32197	-0.695144	-1.06823
Cont3_GATGAAAAGAGGGATA	0.102799	-0.627036	-0.858056	-0.699907	-0.799028	-1.40391	-0.755942	-0.737037	-0.661283	-0.815795	-0.541821	-0.638998	-0.107365	-0.606497	-0.814153	-0.654952	-0.661677	-0.776101	0.348326	-0.688018	1.04224	-0.603154	-0.72995	-0.279764	0.526452	0.595724	0.341389	-0.590633	-0.61126	1.04117	-0.130633	1.89884	0.288542	-0.728734	-0.946936	-0.43909	-0.862041	0.186438	-0.683531	-1.16124	-0.698516	-0.581918	-0.871218	-0.9223	-0.636574	0.653745	-1.95229	-0.698634	-0.518983
Cont3_GCACATACACAGGAGT	-0.120364	-0.595354	1.35212	0.0995327	-0.806838	-1.06355	-0.764253	-0.733025	-0.666408	-0.838639	-1.57279	-0.612317	-0.880893	-0.605056	-1.59953	1.85575	-0.648139	-0.772401	1.13872	-0.689148	-1.70032	-0.603543	-0.73792	-1.00718	-0.619861	-0.652366	-1.4222	-1.23916	-0.622158	-1.20412	-1.47778	-0.96356	-0.631067	-0.714462	0.921702	-1.94207	-0.851289	-0.797821	2	-1.13677	-0.943897	-0.585739	-0.845571	-0.937136	-1.3833	-0.643967	-0.369604	1.78025	-2
Cont3_GGAGCAATCACCTTAT	1.10743	-0.684068	-0.857877	-1.28374	-0.784971	-2	-0.740981	-0.744258	-0.652058	-0.774674	-0.32446	-0.687026	-0.985362	-0.609091	-1.57001	-0.660294	-0.686047	-0.78276	-2	-0.685983	-1.73378	-0.602455	-0.715603	-1.01923	-0.644715	-0.616474	-1.40495	-1.26464	-0.591643	-1.14655	-1.53393	1.56775	-0.663858	2	-0.962206	-0.998547	-0.881394	-0.799395	-0.674444	-1.20528	-2	-0.57504	-0.917386	-0.895596	-1.3821	-0.611385	-1.18313	-0.711308	-2
Cont3_GGCCGATCAGACAAGC	0.754491	-0.590284	-0.858171	-1.30995	-0.808087	-1.05035	1.7381	-0.732383	-0.667228	-0.842295	-0.0695019	-0.608048	-0.874923	-0.604825	-1.60122	-0.651509	-0.645973	-0.771809	1.06075	-0.689329	-0.0480265	-0.603605	-0.739196	-1.00649	-0.618441	-0.654417	-1.42318	-1.23771	-0.623902	0.504392	-1.47457	-0.965397	-0.629193	-0.712178	-0.937095	0.254533	-0.849569	1.54036	-0.689386	-1.13285	-0.927058	-0.58635	-0.841467	-0.939509	-1.38337	-0.645829	-2	1.80924	-2
Cont3_GGCGACTTCTCTGTCG	-2	-0.600102	-0.85814	-1.3072	-0.805667	-2	-0.763008	-0.733626	-0.66564	1.45288	-1.73056	-0.616317	0.844423	-0.605272	-1.59795	-0.652429	-0.650168	-0.772956	-2	-0.688979	-1.70211	-0.603485	-0.736726	-1.00782	-0.621192	-0.650444	-1.42128	-1.24053	-0.620524	0.338141	-1.48078	-0.961839	-0.632822	1.41506	-0.939724	-0.643856	1.55098	-0.797905	-0.687822	-1.14043	-1.08555	-0.585166	-0.849415	-0.934912	-1.38324	2	-0.646067	-0.692648	-1.09106
Cont3_GTACGTATCAGATAAG	-0.314115	-0.609674	-0.85811	-1.30453	-0.803308	-2	-0.760497	-0.734838	-0.664092	-0.828314	0.35399	-0.624377	-0.897757	-0.605707	0.573609	-0.653326	-0.654258	-0.774073	0.175518	-0.688637	-1.70572	-0.603367	-0.734318	-1.00912	-0.623873	-0.646572	0.75886	-1.24328	-0.617232	-1.19483	-1.48684	-0.958371	-0.63636	-0.720913	-0.942287	-1.68064	-0.856149	-0.798075	-0.686297	-1.14783	0.21244	-0.584012	-0.857163	-0.93043	-1.38311	-0.638707	-1.8701	-0.694776	0.666381
Cont3_GTATCTTAGCGTGAGT	-0.673249	-0.71009	-0.857796	-1.27647	-0.778557	-2	-0.734154	-0.747552	-0.647849	-0.755912	-1.46263	-0.70894	-1.016	-0.610275	0.320753	-0.662731	-0.697166	-0.785798	-0.487825	-0.685054	-1.74359	-0.602136	-0.709057	-1.02277	-0.652005	-0.605946	0.490803	-1.27211	-0.582693	-1.12967	-1.5504	-0.921984	-0.673476	-0.766147	-0.969173	-1.87028	-0.890224	-0.799857	-0.670299	-1.22538	-0.869894	-0.571902	-0.938451	1.3104	-1.38174	-0.601828	1.0422	-0.717091	-0.281635
Cont3_GTCAAGTAGAGCTTCT	-0.0775153	-0.677308	-0.857898	-1.28563	-0.786638	-2	-0.742754	-0.743402	-0.653151	-0.779549	-1.00172	-0.681333	0.628206	-0.608784	0.800231	-0.659661	-0.683158	-0.78197	0.283239	-0.686224	-0.354698	-0.602538	-0.717304	-1.01831	-0.642821	-0.619209	0.977056	-1.2627	-0.593969	1.05678	-1.52965	-0.933863	-0.661359	-0.75138	-0.960396	0.620619	-0.8791	-0.799275	-0.675521	-1.20006	0.0485538	-0.575856	-0.911913	-0.898761	0.0956174	1.9328	-1.5428	-0.709806	-0.599194
Cont3_GTGCATATCATTGCCC	-0.629404	-0.852543	-0.85735	-1.23667	-0.743445	-0.265924	-0.696784	-0.765589	-0.624806	-0.6532	-0.448405	-0.828903	-1.18376	-0.616755	-1.51394	-0.676075	-0.758037	-0.802431	-2	-0.67997	-1.79731	-0.600388	-0.67322	-1.04212	-0.691914	-0.548314	-1.37219	-1.31301	-0.533694	-1.03724	-1.64056	-0.870365	-0.72613	-0.830316	-1.00731	-2	-0.938565	-0.802385	-0.647603	-1.33539	-2	-0.554723	-1.05377	-0.816709	-1.37981	-0.549511	-0.760243	-0.748749	-2
Cont3_GTTAAGCGTACATGTC	-0.140931	-0.583123	-0.858193	-1.31195	-0.809852	-2	-0.767462	-0.731477	-0.668386	-0.847458	0.516817	-0.602018	0.689536	-0.604499	-1.6036	-0.650839	-0.642913	-0.770973	-2	-0.689585	-1.69571	-0.603693	-0.740997	-1.00552	-0.616435	-0.657314	-1.42458	-1.23565	-0.626365	-1.21205	-1.47004	2	-0.626546	-0.708953	-0.935178	1.35016	-0.847139	-0.797604	-0.690527	-1.12732	-2	-0.587214	-0.83567	0.790342	-1.38347	-0.648459	-0.664283	-0.688875	-1.20674
Cont3_TCAGCAAGTTGCTCCT	-1.14324	-0.595461	-0.858154	-1.3085	-0.806811	-0.702102	-0.764225	-0.733039	-0.666391	-0.838562	0.257061	-0.612408	-0.881019	-0.60506	-0.0954859	-0.651994	-0.648185	-0.772414	-2	-0.689145	-1.70036	-0.603542	-0.737893	-1.00719	-0.619892	-0.652322	-1.42218	-1.2392	-0.622121	0.195507	-1.47785	0.829968	-0.631107	-0.714511	-0.938481	-0.32238	-0.851326	2	-0.688561	-1.13685	-1.21589	-0.585726	-0.845658	0.81602	-1.3833	-0.643927	-0.622523	-0.691617	-2
Cont3_TCAGCTCAGGGATCTG	0.516437	-0.633655	-0.858035	-1.29783	-0.797397	-2	-0.754206	-0.737875	-0.660213	-0.811023	-1.68965	-0.644572	0.833605	-0.606798	-1.58679	1.66249	-0.664505	-0.776873	-0.0490207	-0.687782	-1.71477	1.94178	-0.728285	-1.01238	-0.630592	-0.63687	-1.41475	-1.25016	2	0.385426	-1.50202	-0.949681	-0.645224	-0.731715	-0.948708	-0.335869	-0.864287	-0.798501	-0.682476	0.298512	-1.05615	-0.58112	-0.876576	1.04076	-1.38278	-0.6299	-1.33307	1.58478	-2
Cont3_TCGCGTTAGATGGGTC	0.63287	-0.673935	-0.857909	-1.28657	-0.787469	-2	-0.743639	-0.742975	-0.653697	-0.78198	-2	-0.678493	-0.973429	-0.60863	-1.57338	-0.659345	-0.681717	-0.781577	-2	-0.686344	-1.72996	2	-0.718152	-1.01785	-0.641876	2	-1.40692	-1.26173	-0.595129	-1.15313	-1.52752	-0.935085	-0.660113	-0.74986	-0.959493	-0.590337	-0.877955	-0.799216	-0.676059	-1.19745	-0.748775	-0.576262	-0.909183	-0.90034	-1.38223	-0.615107	-0.321592	-0.709056	-0.877392
Cont3_TCTGGAACAGCCTATA	-0.452352	-0.694114	-0.857846	-1.28094	-0.782495	-0.870045	-0.738345	-0.745529	1.22121	-0.767431	-1.29647	-0.695486	-0.997191	-0.609548	-1.56666	-0.661235	-0.69034	-0.783933	0.358393	-0.685624	-0.574214	-0.602332	-0.713076	-1.0206	1.2857	-0.61241	-0.100374	1.59444	-0.588188	0.0666092	-1.54029	-0.927773	0.891012	-0.75895	-0.964896	-2	-0.884803	-0.799574	-0.672844	-0.0833815	-1.37805	-0.573829	-0.925518	-0.890892	-1.38196	-0.607696	-0.06984	2	-0.429952
Cont3_TGAGGGATCAGTGCAT	-0.273991	-0.714329	-0.857782	0.0524777	-0.777513	-1.10791	-0.733042	-0.748089	-0.647163	-0.752856	-2	-0.712509	-1.021	-0.610468	-1.55994	-0.663128	-0.698978	-0.786293	-2	-0.684903	-1.74519	-0.602084	-0.70799	-1.02334	-0.653193	2	-1.39907	-1.27333	-0.581235	-1.12692	-1.55308	-0.920448	1.3867	-0.768056	0.783764	-1.3367	0.74119	-0.799932	-0.669623	-1.22865	-2	-0.571391	-0.941882	-0.881426	-1.38168	-0.600272	-2	-0.718033	-2
Cont3_TGGCGCAGTCTAAACC	-0.480109	-0.555549	-0.858279	-1.31965	-0.816649	-2	-0.774695	-0.727985	-0.672847	-0.867339	-0.72037	-0.578797	-0.83402	-0.603245	-1.61278	-0.648256	-0.63113	-0.767754	-1.01374	1.2504	-0.847125	-0.604031	-0.747934	-1.00177	0.784168	0.820968	-1.42994	-1.22774	-0.635849	-1.22995	-1.45258	-0.977984	-0.616354	0.507499	0.0275766	0.247426	-0.837782	-0.797115	-0.69492	-1.10603	-1.71461	-0.590539	-0.813349	-0.955774	-1.38384	0.89211	-0.698763	-0.682747	-2
Cont3_TTTATGCAGCCGATTT	-1.23148	-0.519655	-0.858392	-1.32968	-0.825496	-0.786703	-0.784112	-0.723441	-0.678653	-0.89322	-0.229848	-0.548569	-0.791751	-0.601612	-0.562252	0.819823	-0.615792	-0.763563	-1.86399	-0.69185	-1.67177	-0.604471	-0.756964	-0.996894	-0.598654	-0.682992	-1.43692	-1.21743	-0.648195	-0.264554	-1.42987	-0.990991	-0.603087	-0.680363	-0.918184	0.88924	-0.825601	-0.796478	-0.700639	-1.07831	-1.61004	-0.594868	-0.784292	-0.972581	-1.38433	-0.671768	-1.11201	-0.67477	-2
ND1_TCTCATACAGTAGAGC	-0.617973	-0.574376	0.587513	-1.31439	-0.812008	-1.00027	-0.769757	1.81995	-0.669801	-0.853765	-0.255031	-0.594652	0.388931	-0.604101	1.24486	-0.650019	2	-0.769952	-1.83395	0.27116	0.0267943	1.19698	0.978032	-1.00433	-0.613984	1.23603	-0.231009	-0.223288	-0.629373	-0.110529	-1.4645	-0.971162	-0.623313	-0.705013	-0.932836	0.0239753	-0.844171	-0.797449	-0.691921	-1.12057	-0.86354	-0.588269	-0.828589	-0.946958	-1.38359	-0.651671	0.214937	0.929892	0.829601
ND4_AGAATAGTCAATACCG	-0.760162	-0.768403	-0.857613	-1.26018	-0.764184	-2	-0.718857	-0.754936	-0.638416	-0.713867	-1.15721	-0.758047	0.359663	-0.612928	-1.54194	-0.668194	-0.722084	-0.792607	-1.90002	-0.682973	0.182767	-0.60142	-0.694387	0.272714	-0.668342	1.61802	-1.38855	0.554326	-0.562635	-1.09183	-1.58731	-0.900854	-0.69503	-0.792414	-0.984787	-0.245252	-0.910013	0.953361	-0.661008	-1.27041	-0.128772	-0.56487	-0.985656	-0.856106	0.710745	-0.580412	-1.73581	-0.73005	-0.423553
ND4_GCGCAGTTCTAACTTC	0.0978804	-0.705725	-0.857809	-1.27769	-0.779633	-2	0.774055	-0.747	-0.648555	-0.75906	-0.337979	-0.705264	0.878015	-0.610076	-1.5628	-0.662323	-0.695301	-0.785288	0.964448	-0.68521	-0.747006	-0.602189	-0.710155	0.0251009	-0.650782	-0.607713	-1.40074	0.692684	-0.584194	0.547148	-0.137009	-0.923566	0.66109	-0.76418	-0.968004	-0.80283	2	-0.79978	-0.670994	-1.222	-1.53814	-0.572429	-0.934917	-0.885455	-0.313662	-0.603432	0.264113	2	-0.0817252
ND5_ACGCCGATCGTAGGAG	0.158049	-0.691633	0.694218	-0.292877	0.921595	-0.213856	-0.738996	0.954782	-0.650834	-0.76922	-0.799392	-0.693397	1.70044	-0.609435	0.467282	-0.661003	-0.68928	-0.783643	-1.89207	0.346033	0.088889	-0.602362	-0.7137	-1.02026	-0.646835	-0.613413	-0.120296	0.918734	-0.589041	0.0469922	-0.540459	0.594533	-0.666654	-0.757833	0.34198	-0.394696	-0.883961	0.823994	-0.673239	-1.21112	-0.741227	-0.574128	-0.92351	-0.892053	-1.38199	-0.608607	-0.503029	1.02275	0.626929
ND5_CAGCTGGAGCTAGTTC	-0.475924	-0.629039	0.457289	-1.29912	-0.798535	-0.737769	-0.755417	-0.73729	-0.660959	0.68313	-2	-0.640685	0.212259	-0.606588	-0.505801	-0.655139	-0.662533	-0.776334	-1.95891	-0.687946	-1.71303	1.03523	-0.729446	-1.01175	0.984615	-0.638738	0.360623	-1.24884	-0.610571	-0.174922	-1.4991	0.339521	-0.643518	-0.729636	0.159507	-2	0.167758	-0.798419	-0.683212	-1.16278	-1.57407	-0.581677	-0.872839	1.13969	-1.38284	-0.631595	-0.595202	-0.699079	-2
ND5_CCCATACAGCTAGTGG	-0.312707	-0.586624	0.563862	1.13099	-0.808989	-1.01607	-0.766543	0.825658	-0.66782	2	-0.438477	-0.604966	-0.870613	-0.604658	0.565278	-0.651167	-0.644409	-0.771382	-2	-0.145236	-1.09254	-0.60365	1.52204	-1.00599	1.71397	-0.655898	-1.4239	-1.23666	-0.625161	-0.120724	-1.47225	-0.966724	-0.62784	-0.71053	-0.936115	0.0550674	-0.848327	-0.797666	-0.689969	-1.13003	-1.50548	-0.586792	-0.838504	-0.941223	-1.38342	0.471164	-0.614447	-0.689653	-1.14798
AMG1_ATCCGAACAGCGTAAG	-1.25553	-0.649288	-0.857986	-1.29346	-0.793544	-2	-0.750105	-0.739854	-0.657684	-0.799751	-0.187596	-0.657737	2	-0.607509	0.645731	-0.657036	-0.671186	-0.778699	-2	-0.687224	0.277599	-0.602881	2	-1.01451	-0.634972	-0.630545	-1.41171	-1.25465	-0.603606	-1.16912	-1.51192	-0.944016	-0.651003	-0.738758	1.32474	-0.408742	1.25064	-0.798778	-0.679986	-1.17842	-2	-0.579235	-0.889231	-0.911881	-1.38257	-0.624159	-1.02241	-0.703579	-2
AMG1_CAACCTCAGAGGTAGA	-1.14443	-0.566861	-0.858244	-1.31649	-0.813861	-0.711687	-0.771728	-0.729417	-0.671017	-0.859183	-1.09062	-0.588323	-0.84734	-0.603759	-1.60901	-0.649315	-0.635964	-0.769075	-2	-0.690165	0.400367	2	-0.745088	-1.00331	-0.611879	-0.663893	-1.42774	-1.23098	-0.631958	-1.22261	-1.45974	-0.973885	-0.620535	-0.701627	-0.930824	-0.332223	-0.84162	-0.797315	-0.693118	-1.11476	-2	-0.589175	-0.822506	-0.950477	-1.38369	-0.654431	-1.68999	-0.685261	-2
AMG1_CAGCATAAGAGCAATT	-0.541556	-0.645005	-0.857999	-1.29466	-0.7946	-2	-0.751228	-0.739312	-0.658377	2	-0.472009	-0.65413	-0.939361	-0.607314	-1.58301	-0.656635	-0.669355	-0.778199	-2	-0.687377	-1.71905	-0.602934	-0.72543	-1.01392	-0.633771	-0.632278	-1.41254	-1.25342	-0.60508	-1.1719	-1.5092	-0.945569	-0.649419	-0.736828	-0.951747	-2	1.92453	-0.798702	-0.680668	-1.17511	-2	-0.579751	-0.885764	-0.913887	-1.38263	-0.625732	-0.844599	-0.702627	-2
AMG1_CCTATTAAGGAGCGAG	-0.904464	-0.567608	-0.858242	-0.010284	-0.813676	-1.16286	-0.771532	-0.729512	-0.670896	-0.858644	-0.279692	-0.588952	-0.848221	-0.603793	-1.60877	-0.649385	-0.636283	-0.769162	-2	-0.690139	-1.68986	1.94964	-0.7449	-1.00341	-0.612088	-0.663591	0.267311	-1.2312	-0.631701	0.347901	-1.46022	-0.973614	-0.620812	-0.701964	-0.931024	0.0790123	-0.841874	-0.797329	-0.692999	-1.11534	-1.06247	-0.589085	-0.823111	-0.950127	-1.38368	-0.654157	-0.962917	-0.685427	-2
AMG1_CGAACATCACTTGGAT	-0.918404	-0.574009	0.377981	-0.526969	0.545672	-0.825257	0.614842	0.623701	-0.669861	-0.854029	-0.870201	-0.594343	0.208906	-0.604085	-0.589243	-0.649985	-0.639018	-0.769909	-2	-0.68991	-0.779506	-0.603805	0.72848	-1.00428	-0.613882	-0.661001	-0.404311	-1.23304	-0.629499	0.342312	-1.46427	-0.971295	-0.623178	-0.704848	-0.932738	-0.236056	-0.844046	-0.797442	-0.691979	-1.12028	-1.63969	-0.588313	-0.828293	-0.94713	-1.38359	-0.651806	0.0531629	-0.68685	-1.58179
AMG1_CGAATGTGTCAACATC	-1.468	-0.648335	0.677924	-1.29373	1.89788	-0.911824	0.970051	-0.739733	-0.657838	1.98958	-0.431783	-0.656934	-0.943283	1.43522	-0.317847	-0.656947	-0.670778	-0.778587	-2	0.333746	-1.7203	-0.602893	2	-1.01438	-0.634704	-0.630931	1.15463	-1.25438	-0.603934	-1.16974	-1.51131	-0.944362	-0.65065	-0.738328	-0.952638	-1.07665	0.334015	-0.798761	-0.680137	-1.17768	-0.764052	-0.57935	-0.88846	-0.912327	-1.38258	-0.624509	-0.566071	-0.703367	-2
AMG1_CGATGTATCTTGCCGT	-2	-0.593706	-0.85816	-1.30899	-0.807244	-2	-0.764685	-0.732817	-0.666675	-0.839827	-2	-0.61093	0.552264	-0.604981	1.53965	-0.65183	-0.647435	-0.772209	-1.21526	-0.689207	-1.6997	-0.603563	1.24015	-1.00695	-0.6194	1.52736	0.742445	-1.23869	-0.622724	-1.20519	-1.47674	1.60577	-0.630458	-0.71372	-0.938012	-0.488569	0.451189	-0.797792	-0.688841	-1.13549	-2	-0.585938	-0.844238	0.656278	-1.38332	-0.644572	-0.193684	-0.691227	-2
AMG1_CGCCAAGAGCGCCTTG	-0.115135	-0.551279	-0.858293	-1.32085	-0.817701	-2	1.70098	-0.727445	-0.673537	-0.870418	-2	-0.575201	1.07537	-0.60305	0.205606	-0.647856	-0.629306	-0.767255	-2	0.779177	-1.6837	-0.604084	-0.749008	-1.00119	-0.607514	-0.670197	0.397347	-1.22651	-0.637318	-1.23272	-1.44988	-0.979531	-0.614776	-0.694608	-0.926652	-2	-0.836333	-0.797039	-0.6956	-1.10273	-0.950766	-0.591054	-0.809892	-0.957773	0.36888	-0.660154	-1.70146	-0.681798	-0.139107
AMG1_CGTCACTCACGGATAG	-0.919492	-0.528776	-0.858363	1.98089	1.40879	-1.18251	-0.781719	-0.724595	-0.677178	-0.886643	0.478553	-0.556251	0.947706	-0.602027	-1.62169	-0.645748	-0.61969	-0.764628	0.0458095	-0.691524	0.611275	-0.60436	-0.754669	0.581288	-0.601209	-0.679301	-1.43514	-1.22005	-0.645058	1.12426	-1.43564	-0.987685	-0.606458	-0.684472	-0.920627	1.63398	-0.828696	-0.796639	-0.699186	-1.08535	1.16398	-0.593768	-0.791676	-0.96831	-1.38421	-0.668418	-1.94685	-0.676797	-0.261621
AMG1_CTAAGACAGATCACGG	-0.44304	-0.565348	1.06729	-1.31692	-0.814233	-2	-0.772125	-0.729226	-0.671262	-0.860274	0.0146598	-0.587049	-0.845559	1.95717	-0.0248043	-0.649174	-0.635318	-0.768898	-2	0.58979	-1.68901	-0.603911	-0.745469	-1.0031	-0.611455	-0.664505	-1.42803	-1.23055	-0.632479	0.251066	-1.45879	-0.974433	-0.619976	-0.700946	-0.930419	0.863257	-0.841107	-0.797288	-0.693359	-1.11359	-0.415376	2	-0.821281	-0.951185	-1.38371	2	0.393313	-0.684925	-2
AMG1_GAAATGAGTTCGGCAC	-2	-0.604816	-0.858125	-1.30589	-0.804505	-2	-0.761771	-0.734223	-0.664877	-0.831816	-0.766966	-0.620286	-0.892036	-0.605486	0.154439	-0.652871	-0.652183	-0.773506	-1.49339	-0.688811	-0.133119	-0.603427	2	-1.00846	-0.622513	2	-1.42036	-1.24188	-0.618903	0.431247	-1.48377	-0.960131	-0.634565	-0.718725	-0.940986	-1.99045	-0.8545	-0.797989	-0.687071	-1.14407	-1.0012	-0.584598	-0.853231	-0.932705	0.303164	-0.640491	-2	-0.693696	-2
AMG1_GTAACTGGTAGCTTGT	-2	-0.624009	-0.858065	-1.30052	-0.799775	-2	-0.756736	-0.736653	-0.661773	-0.817978	-0.541673	-0.636449	-0.914637	-0.606359	-1.59	-0.654668	-0.660383	-0.775747	-2	-0.688126	0.0225177	-0.603192	-0.730712	-1.01107	-0.627889	-0.640773	0.524561	-1.24739	-0.612302	1.48613	-1.49592	-0.953177	-0.641659	-0.72737	1.0299	-1.852	-0.861013	1.65772	-0.684013	-1.1589	-0.841177	-0.582283	-0.868768	-0.923718	-1.38291	-0.633443	-0.941235	-0.697961	-2
AMG1_TAGGCATGTCAGAAGC	-0.693475	-0.506526	1.38968	-1.33335	1.64046	-2	-0.787556	-0.721778	-0.680777	-0.902686	-1.58065	-0.537514	-0.776291	-0.601015	0.2211	-0.643664	-0.610183	-0.76203	-1.33053	-0.692318	-1.66682	-0.604633	-0.760266	-0.99511	-0.594976	-0.688303	0.419173	-1.21366	-0.652711	-1.26175	-1.42156	-0.995748	-0.598234	-0.674449	-0.914669	-0.181264	-0.821146	-0.796245	-0.702731	-1.06817	-2	-0.596451	-0.773664	2	-1.38451	-0.67659	-1.69202	-0.671853	-2
AMG2_ACGAGCCAGAAACGCC	-2	-0.547127	-0.858306	0.0804186	1.59919	-1.08023	-0.776905	-0.726919	-0.674209	-0.873411	-0.718231	-0.571705	1.07185	-0.602862	0.196189	-0.647467	-0.627532	-0.766771	-1.39607	-0.69087	-1.68213	-0.604135	-0.750052	-1.00063	-0.606351	-0.671877	-1.43157	-1.22532	-0.638746	0.450531	-1.44725	1.17945	-0.613241	-0.692738	-0.92554	-0.830899	-0.834924	-0.796965	-0.696262	-1.09952	-2	-0.591555	-0.806531	-0.959717	-1.38396	-0.661678	-2	-0.680876	-0.141925
AMG2_ACTTACTGTCAAAGAT	-1.51756	-0.532204	-0.858352	0.188548	-0.822403	-0.981864	-0.78082	-0.725029	-0.676623	-0.884171	1.18338	-0.559138	-0.806529	2	0.336301	-0.646069	-0.621155	-0.765028	-2	-0.691402	0.926076	-0.604318	-0.753807	-0.998599	-0.60217	-0.677914	-1.43448	-1.22103	-0.643879	-1.24509	-1.43781	-0.986443	-0.607725	-0.686016	1.07952	0.543443	-0.82986	-0.7967	-0.698639	-1.088	-0.0206036	-0.593354	-0.794451	-0.966705	-1.38416	-0.667159	-0.551732	-0.677559	-2
AMG2_ACTTTCAGTTTGCATG	-1.11131	-0.545735	-0.85831	-1.3224	-0.819068	-0.695122	-0.77727	-0.726743	-0.674434	-0.874415	-2	-0.570532	-0.822463	-0.602798	-1.61605	-0.647336	-0.626937	-0.766608	-1.03227	-0.690919	1.35248	-0.604152	-0.750403	-1.00044	-0.605961	-0.67244	-1.43185	-1.22492	-0.639225	-1.23631	-1.44637	-0.98154	-0.612727	-0.692111	-0.925167	-1.55277	-0.834451	-0.79694	-0.696484	-1.09845	-2	-0.591723	-0.805404	-0.960369	-1.38398	-0.66219	-0.919303	-0.680566	-2
AMG2_ATGTGTGTCTGTGCAA	-1.5764	-0.521429	-0.858386	-1.32919	-0.825059	-2	-0.783646	-0.723665	-0.678366	-0.89194	-2	-0.550064	-0.793841	-0.601693	0.273446	-0.64506	-0.616551	-0.76377	-2	-0.691787	-1.67244	-0.60445	-0.756517	-0.997135	-0.599151	-0.682274	1.40483	-1.21794	-0.647585	0.513705	-1.43099	-0.990347	-0.603743	-0.681162	-0.91866	-1.90023	0.980149	-0.796509	-0.700356	-1.07968	-0.888708	2	-0.785729	-0.97175	-1.38431	-0.671116	-0.654977	-0.675165	-2
AMG2_CAACCAATCCCAAGAT	-1.70443	-0.58456	-0.858189	-1.31155	-0.809498	-2	-0.767085	-0.731658	-0.668154	-0.846422	-2	-0.603228	-0.868183	-0.604565	-1.60312	-0.650973	-0.643527	-0.771141	-2	0.745631	-1.69625	-0.603675	1.82971	-1.00571	-0.616838	-0.656732	-1.4243	-1.23607	-0.62587	-1.21112	-1.47095	-0.967471	-0.627077	-0.7096	-0.935563	-0.0132642	-0.847627	-0.797629	-0.690298	0.419478	-2	-0.587041	-0.836834	-0.942189	-1.38345	-0.647931	0.351921	-0.689195	-2
AMG2_CATCAAGGTAACGCGA	-2	-0.63066	1.56072	-1.29867	-0.798135	-0.934508	-0.754991	-0.737495	-0.660697	-0.813183	-0.47014	-0.642049	1.16066	-0.606662	-1.58778	-0.655291	-0.663225	-0.776524	-2	-0.687889	0.925789	-0.60311	-0.729039	-1.01198	-0.629753	-0.638082	0.584394	-1.2493	2	-1.18121	-1.50012	-0.950767	-0.644117	-0.730366	-0.947906	-2	-0.86327	-0.798448	-0.682953	-1.16403	-0.78973	-0.581481	-0.874151	-0.920604	-1.38282	-0.631	-2	-0.699439	-0.853345
AMG2_CCTAAAGAGTTTGCGT	-1.0052	-0.627718	2	-1.29949	-0.79886	-0.596195	-0.755763	-0.737123	-0.661173	-0.815304	-2	-0.639572	-0.919005	-0.606528	-1.58876	-0.655016	-0.661968	-0.77618	-2	-0.687994	-1.71253	-0.603146	-0.729779	-1.01158	-0.628929	-0.639272	-1.41591	-1.24846	-0.611026	-1.18312	-1.49826	-0.951833	-0.64303	-0.729041	-0.947118	-1.45138	-0.862272	-0.798395	-0.683422	-1.16176	-2	-0.581836	-0.87177	-0.921981	-1.38286	-0.63208	-0.695363	-0.698786	-2
AMG2_CTCGAAACATCTGGTA	-2	-0.586935	-0.858181	-1.31088	-0.808913	-2	-0.766462	-0.731959	-0.66777	-0.844709	-0.776498	-0.605228	-0.87098	-0.604673	-1.60233	-0.651196	-0.644542	-0.771418	-0.88491	-0.689449	-1.69715	-0.603646	-0.740038	-1.00603	-0.617503	-0.655772	-1.42384	-1.23675	-0.625053	-1.20958	-1.47245	-0.966611	-0.627955	-0.71067	-0.936199	-2	-0.848432	-0.797672	-0.68992	-1.13027	-2	-0.586754	-0.838756	-0.941077	1.16414	-0.647059	-2	-0.689722	-0.257576
AMG2_GATCGCGCACTAGTAC	-0.237683	-0.556634	-0.858276	-1.31935	1.08265	-1.35117	-0.774411	-0.728123	-0.672671	-0.866557	0.873337	-0.579711	-0.835298	-0.603294	1.17935	-0.648357	-0.631594	-0.767881	-2	-0.69053	-0.409088	-0.604018	-0.747661	-1.00192	-0.609014	1.60052	-1.42973	-1.22805	-0.635476	-1.22924	-1.45327	-0.977591	-0.616755	-0.697021	0.527031	0.745976	-0.83815	-0.797134	-0.694747	-1.10686	-0.597508	-0.590408	-0.814227	-0.955266	-1.38383	-0.658187	-1.43415	-0.682988	-0.561934
AMG2_GCAGTTATCAACACAC	-2	-0.561665	-0.85826	0.0219726	-0.815141	-1.13349	-0.773091	-0.72876	-0.671857	-0.86293	-2	-0.583947	-0.841222	-0.603523	-1.61074	-0.648829	-0.633744	-0.768468	-2	-0.690351	0.664876	-0.603956	-0.746395	-1.0026	-0.610423	-0.665995	0.310173	-1.22949	-0.633745	-1.22598	-1.45646	-0.975768	-0.618615	-0.699287	-0.929433	-2	0.807941	-0.797223	-0.693946	-1.11075	-0.256256	-0.589802	-0.8183	-0.95291	0.283503	-0.656339	-2	-0.684106	-0.24363
AMG2_GCTGCGATCGGACAAG	-0.842078	-0.692244	-0.857852	-1.28146	-0.782956	-2	-0.738836	-0.745293	-0.650735	-0.76878	-1.60225	-0.693911	-0.994989	-0.609463	-1.56729	-0.66106	-0.689541	-0.783714	-0.59137	-0.685691	-1.73686	-0.602355	-0.713546	-1.02034	-0.647006	-0.613167	0.350435	-1.26698	-0.588831	-1.14125	-1.5391	1.1534	-0.66688	-0.758107	-0.964395	-2	-0.884168	-0.79954	-0.673142	0.309327	-0.990597	-0.574055	-0.924004	-0.891768	-1.38198	-0.608383	-1.18051	-0.713125	-0.397596
AMG2_GGGATGAGTTATCGGT	-2	-0.584862	-0.858188	0.279868	2	-2	-0.767006	-0.731697	-0.668105	-0.846204	-2	-0.603482	-0.868539	-0.604578	-1.60302	-0.651001	-0.643656	-0.771176	-2	-0.689523	-1.69637	-0.603672	-0.74056	-1.00575	-0.616922	-0.65661	0.640962	-1.23615	-0.625766	-1.21092	-1.47114	-0.967362	-0.627189	-0.709736	-0.935644	-1.05584	2	-0.797635	-0.69025	-1.12866	-2	-0.587004	-0.837078	1.45425	-1.38344	-0.64782	-0.353559	-0.689262	0.0547126
AMG2_TTGGAACTCGCAGGCT	-0.799476	-0.643062	-0.858005	-1.2952	-0.795078	-2	-0.751738	-0.739066	-0.658691	-0.804241	0.316427	-0.652494	1.86556	-0.607226	-1.58365	-0.656453	-0.668525	-0.777972	-0.918459	-0.687446	-1.71831	-0.602958	-0.725919	-1.01366	-0.633227	-0.633064	1.2775	1.02021	-0.605748	-1.17316	-1.50797	-0.946273	-0.648701	-0.735953	-0.951227	-0.504859	-0.867479	-0.798668	-0.680977	1.15957	-0.193984	-0.579986	-0.884191	-0.914796	-1.38265	-0.626445	-1.17235	-0.702195	-2
AMG3_ACGATACAGGTAGCTG	-2	1.32735	-0.85817	-1.30984	-0.807996	-2	-0.765486	-0.73243	-0.667168	1.91769	0.588133	-0.60836	-0.875359	-0.604842	-1.6011	-0.651544	2	-0.771853	-2	-0.689316	-1.69855	-0.603601	-0.739103	-1.00654	-0.618545	-0.654267	-1.42311	-1.23781	-0.623774	-1.20717	0.0842861	-0.965263	-0.62933	-0.712346	-0.937195	0.221732	-0.849695	-0.797738	-0.689327	-1.13314	0.574766	-0.586306	-0.841767	-0.939336	-1.38336	-0.645693	-0.443786	-0.690549	-2
AMG3_ATCTACTCAGGGTACA	-1.30028	-0.629129	-0.858049	-1.29909	-0.798513	-2	-0.755393	-0.737302	-0.660945	-0.814286	-1.20769	-0.640761	-0.920667	-0.606592	-1.58829	-0.655148	-0.662571	-0.776345	-2	-0.687943	-1.71306	-0.603129	-0.729424	-1.01177	-0.629324	-0.638701	-1.41563	-1.24886	-0.61054	-1.1822	-1.49916	-0.951321	-0.643551	-0.729677	-0.947496	-0.456372	-0.862751	-0.79842	-0.683197	-1.16285	0.228839	-0.581666	-0.872913	-0.92132	-1.38284	-0.631562	-1.83706	-0.699099	-2
AMG3_CAGCTAAGTCTTGCGG	0.592193	-0.550037	1.2397	-1.32119	-0.818007	-2	-0.776141	-0.727287	-0.673738	-0.871314	1.72965	-0.574155	-0.827529	-0.602994	-1.61461	-0.647739	-0.628775	-0.76711	-0.867121	1.42278	-0.134152	-0.604099	-0.749321	-1.00102	-0.607166	2	1.19761	-1.22615	-0.637745	-1.23352	-0.0997128	-0.979981	-0.614317	-0.694049	-0.926319	-1.36226	-0.835911	-0.797017	-0.695798	-1.10177	-0.262968	-0.591204	-0.022596	1.05426	-1.38392	-0.66061	-0.911123	-0.681522	-0.966367
AMG3_CGTCAGGGTACATCCA	-0.484529	-0.509214	-0.858424	-1.3326	-0.828069	-2	-0.786851	-0.722119	-0.680342	-0.900748	-0.487885	-0.539777	-0.779457	-0.601137	-1.6282	-0.643916	-0.611331	-0.762344	-2	-0.692223	1.0033	-0.6046	-0.75959	-0.995475	-0.595729	-0.687215	-1.43895	-1.21443	-0.651787	-1.26001	-1.42326	-0.994774	-0.599228	-0.67566	-0.915389	-2	-0.822058	-0.796292	-0.702302	-1.07024	0.0414493	-0.596127	-0.77584	-0.97747	-1.38447	-0.675602	-2	-0.67245	-2
AMG3_CTTAACTTCCAGGGCT	-1.09338	-0.581605	-0.858198	-1.31237	0.727083	-1.03504	-0.76786	-0.731284	-0.668632	-0.848552	-1.03401	-0.60074	-0.864703	-0.60443	-1.60411	-0.650696	-0.642264	-0.770796	-1.86615	0.816212	-1.69514	-0.603712	-0.741379	-1.00531	-0.61601	-0.657928	-0.26769	-0.257543	-0.626887	0.521799	-1.46908	-0.968542	-0.625985	-0.708269	-0.934772	-0.426516	-0.846624	-0.797577	-0.690769	-1.12615	-1.52224	-0.587397	-0.834442	0.399131	-1.38349	1.26295	-1.93077	-0.688538	-0.893849
AMG3_GCGCGATAGATAGCAT	-0.75093	-0.735609	-0.857716	-1.26934	-0.772267	-2	-0.72746	-0.750783	-0.643721	-0.737512	-0.0305317	-0.73043	0.860273	-0.611436	-1.55286	-0.665122	-0.708071	-0.788778	-2	-0.684143	-1.75322	-0.601823	1.93263	-1.02623	-0.659155	-0.595622	-1.39493	-1.27944	-0.573915	0.582056	-1.56655	-0.912737	-0.682909	1.57005	-0.976006	-0.436789	-0.898884	-0.80031	-0.666233	-1.24508	-0.917704	-0.568825	-0.129538	-0.871462	-1.3814	-0.592456	-1.54781	-0.722762	-1.12856
AMG3_GTAACTGGTGCTCTTC	-2	-0.556377	-0.858277	-1.31942	-0.816445	-2	-0.774478	1.87565	2	-0.866742	-0.542222	-0.579495	-0.834996	-0.603282	-1.6125	-0.648333	-0.631484	-0.767851	-2	-0.690539	-1.68562	-0.604021	-0.747725	-1.00188	-0.608942	-0.668134	-1.42978	-1.22797	-0.635564	-1.22941	-1.45311	-0.977684	-0.61666	-0.696905	-0.928017	-0.338152	-0.838063	-0.797129	-0.694788	0.597711	-2	-0.590439	-0.814019	-0.955386	-1.38383	-0.658281	-1.49217	-0.682931	-2
AMG3_TTAGGCAGTTTGCATG	-2	-0.600525	-0.858139	-1.30709	-0.805563	-2	1.91667	-0.73368	-0.665572	1.88857	-2	-0.616672	-0.886983	-0.605291	1.94687	-0.652469	-0.650349	-0.773005	-1.34512	0.901272	-1.70227	-0.60348	-0.736619	-1.00788	-0.62131	-0.650273	-1.42119	-1.24065	-0.620379	-1.20076	-1.48105	-0.961686	-0.632978	-0.716792	-0.939837	-0.0365488	-0.853044	-0.797913	-0.687755	-1.14076	-2	-0.585115	-0.849757	-0.934714	-1.38323	-0.642067	-1.4377	-0.692742	-0.832295
MM2_GGATTACTCACCCGAG	-2	-0.50269	-0.858445	0.294794	-0.829678	-2	-0.788562	-0.721293	-0.681397	-0.905452	-0.39167	-0.534283	-0.771774	-0.60084	-1.63037	-0.643305	-0.608543	-0.761582	-2	-0.692455	-1.66538	-0.60468	-0.761231	-0.994589	-0.593901	-0.689855	-1.44021	-1.21256	-0.654031	-1.26424	-1.41913	1.51273	-0.596816	-0.672721	-0.913642	-1.75116	-0.819844	-0.796176	-0.703342	-1.0652	-2	-0.596914	0.187921	1.47283	-1.38456	-0.677999	-2	-0.671	-0.593476
MM3_CATATGGTCAGAGGTG	0.564797	-0.823777	-0.85744	-1.2447	-0.750536	-2	-0.70433	-0.761947	-0.629459	-0.673941	-2	-0.804679	-1.14988	-0.615447	-1.52351	-0.67338	-0.745745	-0.799072	-2	-0.680997	-1.78647	-0.600741	-0.680457	-1.03821	-0.683855	-0.559952	-1.37779	-1.30475	-0.543589	-1.0559	-1.62236	-0.880788	2	-0.817358	-0.999613	0.404399	-0.928803	2	-0.652186	-1.31318	-0.435628	-0.558192	-1.03048	1.92374	-1.3802	-0.560075	-0.68859	-0.742356	-0.797148
MM3_GACTGCGGTACCGTAT	-1.89801	-0.595959	-0.858153	-0.0805019	1.31026	-1.22699	-0.764095	-0.733102	-0.66631	-0.838203	-0.972029	-0.612827	-0.881606	-0.605083	-1.59933	-0.652041	-0.648398	-0.772472	-2	-0.689127	-1.70055	-0.603536	-0.737768	-1.00726	-0.620031	-0.652121	0.171414	0.830799	-0.62195	-1.20372	-1.47816	-0.963341	-0.631291	-0.714735	-0.938615	-1.04962	-0.851495	-0.797832	-0.688482	-1.13723	-0.408457	-0.585666	-0.123702	-0.936852	-1.38329	-0.643745	-0.472041	-0.691728	-2
MM3_GCTTGAAAGTCCTCCT	-0.94934	-0.718507	2	-1.27412	-0.776483	-0.529533	-0.731946	-0.748618	-0.646487	-0.749843	-2	-0.716028	-1.02592	-0.610658	-1.55855	-0.66352	-0.700763	-0.786781	-2	-0.684754	-1.74677	-0.602032	-0.706939	-1.02391	-0.654364	-0.602541	2	-1.27452	-0.579798	-1.12421	-1.55573	-0.918934	-0.676588	-0.769938	-0.971427	0.787493	-0.893081	-0.800007	-0.668957	-1.23188	-2	-0.570887	-0.945265	-0.87947	-1.38163	-0.598737	-2	-0.718962	-2
MM6_CTTAGGAGTTATTCTC	-2	-0.608502	-0.858114	-1.30486	-0.803597	-1.04165	-0.760804	-0.73469	-0.664281	1.72409	-1.54133	-0.62339	1.03511	-0.605654	1.16956	-0.653216	-0.653757	-0.773937	-2	-0.688679	-1.70528	-0.603382	-0.734613	-1.00896	-0.623545	-0.647046	0.434516	-1.24294	2	-1.19559	-1.4861	-0.958796	-0.635927	-0.720385	-0.941973	-0.783728	-0.855751	-0.798054	-0.686484	-1.14692	-2	-0.584153	-0.856215	-0.930979	-1.38312	-0.639138	0.490113	-0.694515	-2
MM7_AGTAGTCTCAACACGT	0.663391	-0.981526	1.33347	0.194786	-0.711653	-2	-0.662948	-0.78192	-0.603942	-0.560201	0.0499735	-0.937523	1.50183	-0.622623	1.85294	-0.688157	-0.813152	-0.817491	1.35683	-0.675367	0.586688	2	-0.640773	-1.05964	-0.72805	-0.49613	-1.34712	-1.35004	2	-0.953544	-1.7222	-0.823626	-0.773806	-0.888418	1.7309	-0.127643	0.733707	1.48658	-0.627053	-1.435	1.41014	-0.539169	-1.15818	1.34496	-1.37805	-0.50214	0.721495	-0.777413	-0.209541
MM7_GGTATTGGTGAACCTT	1.00085	-0.513175	0.726889	-1.33149	0.914106	-0.522966	-0.785811	-0.72262	-0.679701	0.156291	0.19248	-0.543113	0.0133497	-0.601317	0.98951	0.406287	-0.613024	-0.762806	-2	-0.692081	-0.498804	-0.604551	-0.758594	-0.996014	-0.596839	-0.685613	-1.43818	-0.108228	-0.650424	0.670112	-1.42577	-0.0846006	-0.600692	-0.677444	-0.91645	-0.156738	-0.823403	-0.796363	0.430219	-1.0733	0.0958308	0.681633	-0.779047	-0.975615	-1.38442	-0.674148	0.278195	-0.673331	-2
MM7_TGTGTTTAGGTGCACA	-0.102189	-0.670263	1.99874	-1.2876	2	-2	-0.744602	-0.74251	-0.654291	-0.784628	-0.037638	-0.675401	-0.969106	-0.608463	-1.5746	-0.659001	-0.680148	-0.781148	-0.48757	-0.686475	0.380677	-0.602624	-0.719076	-1.01736	-0.640848	-0.622059	-1.40763	-1.26067	-0.596392	-1.15551	-1.52519	1.86711	-0.658755	-0.748206	-0.95851	-0.28977	-0.876709	-0.79915	-0.676644	-1.19462	-0.471822	-0.576705	-0.906211	1.83834	-1.38228	-0.616455	-2	-0.70824	-2
ND1_AACGTTGCAATGAATG	-0.136434	-0.499662	0.945534	-0.186035	-0.830424	-0.0310696	-0.789356	1.25502	-0.681887	0.314714	-0.159108	0.633334	1.96965	0.827224	-0.146699	-0.643021	-0.60725	0.268345	2	-0.692563	-0.871476	-0.604717	-0.761993	-0.994178	0.724336	1.67585	0.508798	1.23374	0.8262	-0.443948	1.45713	2	1.18882	-0.671357	0.605392	0.518935	-0.818817	1.09092	0.608629	-0.293069	-0.271887	0.88376	0.283081	-0.981942	1.81409	-0.679111	0.774917	-0.670327	0.566444
ND1_ATGAGGGAGCAGGTCA	0.325208	0.85818	0.557468	-0.777527	1.71581	-0.357036	0.832685	-0.738539	0.308099	0.119971	0.458994	-0.648994	-0.230763	0.476111	-0.914764	-0.656064	-0.666749	-0.777487	0.564181	0.832703	-0.319709	2	0.242661	-1.0131	-0.632063	1.22245	-0.740397	0.96916	-0.607177	-0.0918225	1.17553	1.91638	-0.647165	-0.734081	-0.264696	0.165404	0.616244	0.682057	-0.68164	0.469327	0.0700314	1.37206	-0.880827	0.441138	-0.737123	-0.627971	0.211146	1.85638	0.619428
ND1_CACACAAAGACATAAC	-0.0776928	-0.517558	-0.00494262	-1.33027	0.794474	0.877881	1.41637	0.211623	-0.678992	-0.894731	1.0209	-0.546804	1.25082	2	0.606924	0.323615	-0.614897	-0.763318	1.44268	-0.691925	-0.220106	1.23323	1.58195	-0.333302	0.449119	-0.68384	1.05251	1.07174	-0.648917	0.559528	-0.164699	0.456206	-0.602312	2	-0.917623	1.52297	0.330983	1.25902	-0.700973	0.332166	0.510894	-0.595121	1.12473	-0.973563	-1.38436	0.493297	0.155468	0.975692	0.315518
ND1_CATCGGGCATATACCG	-1.6166	-0.632487	-0.858039	0.863417	-0.797685	-0.370601	-0.754512	-0.737727	2	-0.811865	0.800069	-0.643588	1.03047	-0.606745	-1.58717	-0.655462	-0.664006	-0.776737	1.76989	-0.687823	-1.71433	-0.603088	-0.728579	-1.01222	-0.630265	-0.637342	0.461833	-1.24983	2	0.558504	2	1.27777	1.6008	-0.731189	0.962098	-0.756196	-0.86389	-0.79848	-0.682662	1.26731	-0.895061	2	0.678086	1.25796	-1.3828	-0.630329	0.548062	-0.699845	-0.195061
ND1_CCATTCGTCTGGCGAC	0.127212	-0.010929	-0.078649	-1.29951	0.696233	-0.29134	1.72223	0.753879	0.264669	-0.815371	1.10168	-0.639494	-0.918896	0.430044	-0.0862408	-0.655007	1.42352	-0.776169	0.199068	0.525648	0.379238	2	0.890845	-1.01156	-0.628903	0.383312	0.926217	0.026834	-0.611057	0.215019	-0.0753177	0.384067	0.127999	-0.729	0.589406	0.146558	0.204207	1.51573	-0.683437	-0.602876	-0.701707	-0.581847	-0.579588	-0.174339	-0.765039	1.22738	0.406334	-0.698765	-0.568581
ND1_CCTAGCTTCTAACTTC	-1.17451	-0.523709	0.475523	-1.32855	-0.824497	-0.233312	-0.783048	-0.723954	-0.677997	0.628318	0.472501	-0.551983	-0.796525	1.17222	-1.62338	-0.645273	-0.617525	-0.764036	-2	-0.691705	-0.6884	-0.604422	0.832143	-0.997445	-0.59979	1.0688	0.361517	-1.21859	-0.646801	1.82587	-1.43243	-0.989522	-0.604585	-0.682189	-0.91927	-2	-0.826977	-0.796549	-0.699993	-1.08144	-1.57885	-0.594379	-0.787574	-0.970683	-0.32691	-0.670279	-1.24828	-0.675671	-2
ND1_CGTCCATCATGAGCGA	-1.28751	-0.581286	-0.858199	0.00131251	-0.810305	0.780696	-0.767944	-0.731244	0.820773	1.49906	-0.260441	-0.600471	0.911778	-0.604416	-1.60421	-0.650667	0.790113	-0.770759	1.7838	0.681252	0.269073	-0.603716	0.751327	-1.00527	0.922553	0.987069	0.28006	-1.23513	-0.626996	0.823934	-0.662423	1.64193	-0.625867	-0.708126	0.120549	0.344027	0.135795	-0.797571	-0.69082	-0.226919	0.622515	2	-0.834183	-0.943722	-1.38349	1.06365	1.37832	2	0.190811
ND1_CTACATTTCTACCTGC	0.357281	-0.189013	-0.858316	0.14687	-0.819523	0.506033	-0.777754	-0.235255	-0.14195	0.429972	0.38962	-0.0822921	-0.11065	-0.602714	-0.672763	0.287703	-0.626148	-0.766393	1.31903	0.0714214	-0.624912	2	0.614584	-0.651606	-0.0551279	-0.0847209	-0.483998	0.924283	-0.639859	0.663892	0.256628	1.28204	-0.612045	1.09328	-0.547213	-0.324738	0.484323	-0.327753	0.31045	-0.50625	-0.337448	0.0267324	0.484818	1.06971	-0.250306	0.4627	0.839787	0.241331	-0.0493731
ND1_CTCGAAATCTTGTTTG	0.919614	-0.595636	-0.858154	-1.30845	1.28781	1.03881	-0.764179	-0.733061	-0.666362	-0.838436	0.355723	0.629732	-0.881225	-0.605068	-0.0299472	0.646892	-0.64826	0.325378	0.600186	0.0718936	-0.29234	-0.60354	-0.737849	-1.00722	-0.619941	-0.652252	0.154513	0.812696	-0.622061	-1.20393	-0.741626	0.160082	-0.631171	-0.714589	0.666423	-0.245294	-0.851385	-0.797826	-0.688533	0.969216	-0.427022	-0.585705	-0.845799	-0.937003	0.581999	-0.643863	1.01825	2	0.0254907
ND1_CTCGGGATCCTAGTGA	0.671973	-0.245899	0.296018	-0.228332	-0.804863	-0.553031	0.849409	-0.239203	0.320295	-0.318525	0.321448	-0.128827	0.348772	-0.00457892	-0.0163583	-0.652735	0.295992	0.0221284	1.29363	-0.388541	0.00880892	2	0.251705	-1.00827	-0.622106	1.57101	0.903706	1.24685	0.00388523	0.0969625	-0.247672	0.451325	-0.187125	0.161767	0.270236	0.526977	0.050189	-0.325387	-0.13505	0.070247	-0.31763	0.0384166	0.0830102	-0.137608	-0.468316	-0.641025	0.647286	0.23433	-0.45454
ND1_GAAGCAGGTGAAGGCT	-0.444103	0.0411132	-0.858081	-1.30196	-0.80104	0.360762	0.17623	0.177615	-0.662603	0.127945	-0.23592	0.936727	-0.908592	1.31669	0.324618	-0.654188	0.2946	-0.775148	0.246002	-0.688309	-0.284892	1.19758	0.261064	1.06395	0.397009	0.451561	-0.728012	2	-0.614067	-0.550053	0.414806	-0.955037	0.185357	-0.725058	-0.944751	-0.814009	-0.205795	-0.798238	-0.684831	-1.15493	-0.613952	-0.582902	-0.322759	0.460821	0.732672	0.504093	1.24629	-0.69682	-1.17017
ND1_GAATAAGGTTGAGTTC	0.411207	-0.12623	0.58601	0.797225	-0.807929	0.945657	0.416552	0.423323	0.586368	0.802331	-0.250115	-0.608588	0.0331132	0.176224	0.100893	0.545655	0.0246082	0.239991	1.30414	0.0121523	0.346438	0.127932	-0.739034	-1.00658	-0.618621	0.730343	0.28661	1.6329	0.186577	-0.398865	-0.144931	0.778811	-0.62943	-0.0895552	-0.443	0.063831	0.28163	0.306052	1.48295	-0.0979055	-0.282803	0.223857	0.698335	-0.375811	0.965532	0.156668	0.839181	1.62204	0.34486
ND1_GCATACATCCACGCAG	0.490383	-0.598512	0.13509	-1.30765	-0.806059	0.242029	-0.763425	1.11298	-0.665897	0.294412	0.0777994	-0.614978	-0.884613	-0.605199	-0.781051	-0.65228	-0.649489	0.17967	1.17476	-0.689036	-0.456829	0.633649	-0.737126	0.302549	2	-0.651088	-0.027893	2	-0.621071	0.496491	-0.840951	1.21424	-0.632234	0.337577	1.86211	0.751114	-0.0742294	-0.797877	-0.688075	0.760924	-0.937939	0.784725	-0.475881	-0.935656	0.717518	-0.642807	1.70739	2	-0.654755
ND1_GCTTGAAAGCCAGTTT	0.649425	-0.541081	0.938513	0.900026	-0.820215	0.434107	-0.778491	0.444479	-0.675187	1.16789	0.95804	0.593135	0.730521	1.78711	1.2552	-0.646901	-0.624948	-0.766065	1.3405	-0.691085	0.660098	2	0.520858	-0.169156	0.706718	-0.674323	0.0527948	0.990059	-0.640825	0.136756	0.354588	-0.983226	0.44623	1.21578	-0.0244529	-0.364412	0.00443605	-0.796858	-0.697225	-1.09485	0.497031	0.881993	1.06676	1.7192	-0.53684	-0.663899	1.11212	1.32994	0.351443
ND1_GGCAATTCAATGGACG	0.715289	-0.141036	-0.314468	-0.968852	0.673385	0.458978	-0.770568	0.34744	-0.0243656	-0.236935	0.399445	-0.00199682	-0.00537767	-0.60396	-0.231871	-0.64973	-0.0167301	0.173674	0.723539	-0.0361119	0.251737	0.621396	-0.0965957	-0.581295	-0.613118	0.0513413	0.748706	0.73751	0.119755	1.52484	-0.207458	0.355645	-0.62217	0.339694	-0.104162	0.156509	0.466415	0.617991	0.510017	-0.148043	0.361431	1.27783	0.564473	0.34962	0.361054	0.0899813	0.474061	1.1831	-0.276294
ND1_GGCCGATGTAGTACCT	-1.34375	1.13835	-0.858219	-0.700536	0.246263	-1.78957	0.309503	0.32486	-0.669749	0.243331	-0.328216	0.450532	-0.856575	-0.604116	0.526519	-0.65005	-0.639315	-0.76999	0.373631	-0.689885	-0.981162	0.596253	-0.743115	-1.00437	-0.614076	2	-0.0691426	1.23775	-0.629261	0.0395637	-0.0722098	-0.971043	-0.623434	-0.70516	-0.932923	0.124579	-0.0894873	0.919554	-0.691869	-0.430051	-0.676426	-0.588229	-0.828854	1.13011	-0.0824343	0.664532	0.934988	0.390457	0.884723
ND1_GGCGTGTTCCCTGACT	-0.286047	-0.655907	1.21081	-1.29161	-0.791913	-0.78455	-0.748368	-0.740692	0.838328	-0.794979	0.0127166	-0.663311	0.82951	-0.60781	0.123219	-0.657656	-0.674014	-0.779472	0.907433	-0.686988	1.1367	-0.6028	0.775596	-1.01541	0.907312	1.02332	0.795023	2	2	0.419524	-1.5161	-0.941618	1.393	1.45248	-0.954666	0.28791	0.11409	1.99151	-0.678931	-1.18353	0.456776	1.15752	-0.119248	0.298474	1.10876	2	1.17469	-0.70505	-0.127999
ND1_GTGTTAGCAGATCGGA	0.972653	-0.628494	0.14787	-1.29927	-0.798669	-0.0888428	-0.75556	0.364573	-0.661047	1.12581	0.531267	0.451324	-0.919918	0.731258	0.25523	-0.655088	0.486733	-0.776271	0.913969	-0.687966	-0.0586921	2	-0.729584	0.313071	0.605113	-0.638958	-1.41576	0.875221	-0.610759	-0.41224	-0.0578652	0.0356605	-0.643316	1.64672	-0.947326	-0.339276	0.472837	0.984577	-0.683299	-0.44114	0.0734386	0.80584	0.130113	0.043365	1.02742	-0.631796	1.80543	-0.698958	-0.676851
ND1_GTTCTCGTCACTTATC	0.678517	0.731976	0.108237	-0.266956	-0.812996	1.40585	1.07285	0.328722	1.28478	-0.856655	0.299499	-0.591276	0.566086	0.681435	-0.253233	-0.649644	-0.637462	-0.769484	1.59535	-0.69004	-0.977294	2	-0.744206	-1.00378	-0.612861	-0.662475	0.36735	1.84171	0.702621	0.441863	-0.403324	-0.972614	-0.621831	-0.703207	0.894847	0.783462	-0.84281	0.924348	-0.692559	-1.11747	0.174307	0.744411	-0.825344	-0.948835	0.675463	0.667071	1.30352	-0.68604	-0.198138
ND1_TATCTCAAGTTTAGGA	-0.364859	-0.608634	0.101195	0.569971	0.250083	1.12547	0.313771	2	-0.66426	1.03265	0.766164	0.417469	-0.0703392	1.56916	0.8269	-0.653228	0.441976	-0.773952	1.40112	0.398376	-0.497909	2	1.83422	-0.263407	-0.623582	-0.646993	1.88288	1.68841	-0.61759	1.0583	-0.434416	-0.0172809	-0.635976	0.297035	-0.942009	1.10216	-0.855796	-0.798057	0.486194	-1.14702	-0.979034	0.739148	-0.856322	2	0.949685	0.671343	1.6274	-0.694545	-0.0726588
ND1_TCGGTAAGTACAAGTA	-0.266603	-0.560775	-0.858263	0.235989	-0.815361	0.407632	0.482753	0.499608	-0.672001	-0.863571	0.722918	0.633637	-0.840174	-0.603482	1.08341	0.623546	0.647553	-0.768364	1.39362	-0.690382	-0.304157	1.72929	-0.746619	-0.130944	-0.610174	-0.666355	-0.501816	1.05763	-0.634051	0.641822	0.649838	1.41818	-0.618286	-0.698886	-0.929194	0.228567	0.0389681	0.375795	-0.694087	-0.306062	-0.786813	-0.589909	0.531638	0.843671	-0.494871	0.875155	1.52749	-0.683909	0.700895
ND1_TCTCATATCAACGCTA	0.202435	0.848402	-0.858234	-0.173651	0.357582	0.619139	1.8554	0.437636	-0.670514	-0.856943	0.964736	-0.590939	-0.850999	-0.603901	-1.60798	-0.649606	-0.637291	-0.769437	1.97308	-0.690054	0.644872	2	0.524661	-1.00373	-0.612749	-0.662636	-0.545928	1.57463	-0.63089	0.152246	0.332757	0.786491	-0.621684	1.19826	0.576974	-0.170666	-0.00764537	-0.79737	1.49863	-1.11716	0.643928	-0.5888	0.680805	-0.949022	-0.538754	1.79542	0.444809	-0.685951	0.30961
ND1_TGGCGCACATCGTCGG	-0.0211677	-0.618193	-0.858083	0.0681678	-0.801208	0.770438	0.312133	2	0.472455	-0.822172	0.862378	0.405403	-0.907789	1.56138	-0.250658	1.78639	-0.657898	-0.775068	0.433847	-0.0530892	0.193179	1.42671	1.20813	-1.01028	-0.62626	1.49518	-0.0703608	0.804434	0.704086	0.058822	0.595319	-0.017449	-0.639509	-0.724751	0.86572	0.51067	-0.85904	0.906543	0.483193	-0.469258	-0.00972422	-0.582985	0.352366	0.636975	-1.38299	-0.635579	0.214175	0.372027	0.0751347
ND1_TTCGGTCGTCTAAAGA	-0.0342705	-0.561472	-0.858261	0.273332	0.0195872	0.722184	0.0781874	-0.728735	0.230957	0.652311	0.484137	0.860581	0.305364	0.407291	-0.138789	-0.648811	0.886768	-0.768445	1.52135	-0.690358	-0.0850142	2	0.158421	1.16179	0.322188	0.331133	0.365591	0.515401	1.20256	1.58485	-0.967497	0.330466	-0.618544	0.106921	0.190829	-0.176539	-0.244357	1.07373	0.235087	-0.156263	0.439471	1.24626	-0.818144	2	0.0340405	-0.65641	1.85201	-0.684064	-0.342448
ND1_TTGCGTCAGTGGACGT	-0.0396724	-0.845367	-0.857372	-0.509094	-0.745214	0.275127	-0.698667	-0.76468	0.734464	-0.658374	-0.580681	-0.82286	-1.1753	0.906677	1.48658	-0.675403	1.42405	-0.801593	1.07736	0.081075	0.37497	-0.600476	-0.675026	0.441463	-0.689904	1.95169	1.05572	0.0215358	-0.536163	0.419041	-0.0409578	0.250973	0.409401	0.387599	-1.00539	-0.837098	-0.93613	0.395703	-0.648746	0.776887	-0.383898	-0.555589	-1.04796	-0.820069	-0.472091	1.01227	-0.163458	-0.747154	0.070343
ND1_TTTACTGTCACTCCTG	-1.15112	-0.518136	0.221659	-1.33011	0.360398	0.996489	1.86918	1.87166	1.47512	-0.894315	0.0412523	0.624705	1.63603	-0.601543	-1.62523	0.580657	-0.615144	-0.763386	0.958333	-0.691904	-0.332333	0.740806	0.528523	-0.157267	-0.598229	1.69553	-0.544269	2	-0.648718	0.13447	0.0948565	1.33351	-0.602525	1.24357	0.608276	0.0076012	0.0210643	0.333328	1.51568	-0.302759	-0.844204	-0.595051	-0.783063	-0.973292	0.053021	0.803049	1.34289	-0.674433	0.552294
ND3_GAGGTGAGTAACGCGA	0.896425	-0.452682	-0.858601	0.552223	-0.842004	0.0782308	-0.801681	1.85252	-0.689486	-0.941509	-0.291134	1.0891	-0.712885	-0.598565	0.282153	-0.63862	-0.587175	-0.755743	1.11165	-0.69424	1.4869	-0.605293	-0.773812	-0.987795	-0.579891	-0.710087	-1.44994	-0.180322	-0.671232	0.498491	0.531419	0.414861	-0.578332	-0.650194	-0.900253	0.122215	-0.802875	1.6567	-0.711309	-1.02658	0.228776	-0.602944	-0.730077	0.393978	-0.23012	-0.696365	0.816491	-0.659887	0.0994587
ND4_AACTCCCAGCCAGAAC	0.756094	0.101136	-0.857905	-0.223729	0.290496	-0.594044	1.43786	-0.743135	0.512036	-0.781067	0.840042	-0.679559	0.461471	0.112476	0.5887	-0.0442381	-0.682258	0.817598	0.494466	-0.325836	0.0575401	-0.602564	0.889295	0.863998	0.0231067	-0.620061	-0.595491	0.429368	-0.594693	0.529893	0.394145	0.702177	0.674748	0.68132	0.678973	1.07138	-0.878385	-0.799238	-0.0130119	-0.809652	-1.31573	0.777324	-0.404292	0.395212	-0.312174	0.725647	0.159121	0.387939	-0.642477
ND4_ACTGCTCCATGATCCA	0.107534	-0.613679	-0.858097	-0.395419	1.72437	-0.230181	-0.759446	-0.735345	0.311585	-0.825427	-0.779739	0.918881	0.737368	-0.605889	-0.0264041	0.27756	0.281605	1.05131	0.599881	0.577231	-1.10119	1.17201	-0.733311	-0.371742	-0.624995	-0.644952	-0.740035	0.598751	-0.615855	-0.100675	0.207805	0.441873	-0.63784	1.29679	-0.252581	-0.244203	-0.857508	1.96208	-0.685659	-0.562426	-1.15837	0.548694	-0.860405	-0.14116	0.440491	0.483989	-0.586418	0.898308	0.253733
ND4_ACTGTCCCAAACAACA	-0.536107	-0.668717	0.121426	-0.664134	1.04012	-0.416752	1.12013	1.08151	-0.654541	-0.785743	0.933717	0.38862	0.466785	-0.608393	-0.204722	-0.658856	-0.679487	0.15816	0.362333	-0.035503	-0.498522	-0.602643	0.446509	0.687511	0.561243	-0.622685	1.54683	1.04362	-0.596924	-0.406489	-0.894316	-0.936976	0.310599	1.01859	0.443262	0.293919	1.46251	-0.799123	-0.67689	-1.19342	0.0375911	-0.576892	-0.904959	0.694577	-0.605987	-0.617023	0.812951	-0.707897	-1.41369
ND4_AGCATACAGACCTAGG	0.396123	-0.588659	0.412171	-0.85086	-0.808488	0.300554	0.0419959	-0.732177	-0.667491	1.10749	-0.110846	0.176082	0.602859	0.354615	-1.60176	-0.651357	0.178706	-0.77162	0.59832	-0.689387	0.47123	-0.603625	-0.739605	-0.445629	0.267114	0.291385	0.300688	-0.0402413	0.370747	0.388687	0.254632	-0.965986	-0.628593	0.635932	-0.329572	1.05173	-0.283884	-0.0431365	0.863224	0.593241	0.36081	0.408504	1.41169	-0.24827	-0.811583	0.33896	0.193081	-0.690105	-0.617081
ND4_AGTGGGAAGAATTCCC	0.207013	-0.921966	-0.857133	-0.0567382	1.27453	0.217387	-0.678572	0.414954	-0.613576	-0.603145	0.043118	-0.887366	-1.26551	1.80287	0.836413	2	-0.787702	-0.810536	-0.754864	0.0443252	-1.02175	0.752967	-0.655756	-1.05155	-0.711364	-0.520227	0.147416	1.32823	-0.509815	-0.992191	-1.6845	0.220439	-0.751791	1.07059	-1.0259	0.630158	-0.962123	-0.803617	1.59032	-0.0828792	-0.76827	-0.546351	-1.10997	0.963376	-0.518132	-0.524014	0.43007	-0.764177	-1.63571
ND4_AGTGGGATCAAACGGG	0.180601	1.05851	-0.857525	-0.110429	-0.757245	-1.25694	-0.711471	-0.7585	0.632157	-0.693568	-0.471191	1.76232	-0.199952	-0.614208	-1.53257	0.538358	-0.734114	-0.795894	-0.945109	-0.681968	1.51004	-0.601075	-0.687305	-0.206203	-0.676229	-0.570964	0.0988324	0.340713	-0.552952	-1.07356	-0.452266	0.155287	-0.705436	0.32529	-0.0953885	0.625637	-0.919566	-0.801392	-0.656523	-0.00701397	-1.20648	1.91105	-1.00845	-0.842924	0.040277	-0.570073	0.547864	1.26826	-0.816748
ND4_ATTGGTGAGCGATAGC	0.453164	-0.700008	-0.857827	-0.156111	-0.781042	0.230258	-0.736799	-0.746276	-0.649479	0.427321	0.760528	-0.70045	-1.00413	1.73499	1.005	-0.661787	-0.692859	0.218128	-0.872744	-0.685414	1.00871	-0.602259	-0.711593	-1.0214	1.51411	-0.610025	-0.537315	0.65279	0.856519	-0.335374	-0.871448	-0.925637	-0.66975	-0.761605	0.977418	0.345432	0.494452	-0.799678	-0.671905	-1.21759	-0.541402	-0.573118	-0.93029	0.11501	-0.552969	-0.605531	0.0583087	-0.714851	-0.249522
ND4_CAACTAGAGTGGAGTC	1.12274	-0.684118	0.557252	-1.28373	-0.784959	-0.110733	-0.740968	-0.744264	-0.65205	-0.774638	1.27869	-0.687068	0.233342	-0.609094	1.23913	-0.660299	-0.686068	-0.782765	-0.298585	-0.685981	-0.0455188	-0.602454	-0.71559	-1.01924	-0.644729	-0.616454	-0.234975	1.11954	-0.591626	1.0881	-1.53396	0.457414	-0.663876	0.746492	1.49344	1.1913	-0.881411	0.680881	-0.674436	-1.20532	-0.874585	-0.575034	-0.0604807	0.461965	-1.38209	-0.611367	1.5154	-0.711319	-2
ND4_CACATTTCACAGACAG	0.572794	-0.703632	0.119937	-1.27828	-0.780149	-1.35423	-0.735849	-0.746735	-0.648893	0.35258	0.0928644	0.357484	-1.0084	0.690379	0.890553	1.22439	-0.694407	0.809414	-0.339839	0.420036	-0.12378	-0.602215	1.89722	-1.02189	-0.650196	-0.608559	-0.0264587	0.812579	-0.584914	-0.385058	-1.54631	0.707501	0.296113	0.273805	0.431914	1.41672	0.828068	0.939556	-0.671328	-1.22039	0.0409583	-0.572681	-0.933223	0.0515265	0.981833	0.731427	-0.308167	-0.715656	-0.811557
ND4_CACCAGGTCCCAAGTA	0.943889	-0.656979	0.449963	-1.29131	0.644898	-1.09049	0.716944	-0.740828	-0.65644	-0.794206	0.958396	0.755049	-0.953462	1.13161	-1.57902	0.826186	-0.674472	-0.779597	0.0043473	-0.686949	0.305242	1.02634	-0.722418	-1.01555	-0.637126	-0.627434	-1.41022	-0.343266	-0.600961	-0.162471	-0.14158	-0.94123	-0.653845	-0.742222	0.145787	0.269619	-0.872201	1.43766	-0.67876	0.348634	-0.551505	-0.578307	-0.895457	-0.90828	0.312407	2	0.0183257	-0.705288	0.846874
ND4_CAGAATCTCAGGTAAA	0.594939	2	0.666665	-1.27675	-0.778808	-1.4329	-0.734421	0.922335	-0.648013	0.978921	0.435674	1.93445	0.298117	-0.610229	-0.307055	1.06699	-0.696733	0.676172	-0.798596	-0.68509	-0.617602	-0.602148	-0.709312	-1.02263	-0.651721	-0.606357	-1.40009	1.23907	-0.583042	0.0371664	0.435659	1.46759	-0.673101	-0.765689	-0.968901	0.457618	0.304434	-0.799839	-0.67046	-0.131588	-0.764655	-0.572025	-0.937629	-0.883887	-1.38176	2	0.469024	2	-0.501941
ND4_CCACTACTCATACGGT	-0.168812	-0.673305	0.669791	-0.313523	0.187499	-1.80966	-0.743804	-0.742895	-0.653799	-0.782434	-0.836777	-0.677963	0.343027	-0.608602	-0.316294	-0.659286	-0.681448	-0.781503	-1.61497	-0.686367	0.329306	-0.602587	-0.71831	-0.327758	-0.6417	0.544033	-1.40704	-0.194438	-0.595345	-0.473614	0.633844	-0.935314	-0.65988	0.192074	-0.959324	0.958079	-0.182199	0.798828	-0.676159	-0.560426	-1.87031	-0.576338	-0.908674	-0.0489513	-1.38224	-0.615338	0.23482	0.999575	-0.452235
ND4_CCTCAGTGTCTCTTAT	-0.925311	-0.641417	0.0344892	-0.727091	-0.795484	-2	-0.752169	-0.738857	-0.658957	-0.805427	0.177439	-0.651109	0.386693	-0.607151	0.431455	-0.656299	-0.667822	-0.77778	0.80511	-0.687505	0.948921	-0.602978	-0.726332	0.890058	-0.632766	-0.63373	-0.144337	1.9185	-0.606314	-1.17423	-0.932897	-0.070968	2	0.211407	-0.950786	0.545282	1.05183	-0.798638	1.1949	-0.0719249	-0.51777	0.650944	-0.88286	-0.0593887	-1.38268	-0.627049	0.624242	-0.70183	0.348372
ND4_CGCGGTAAGTAATCCC	0.357771	-0.693451	-0.857848	-1.28112	0.183265	-2	-0.738519	0.913935	-0.65054	-0.767909	-0.439712	-0.694928	-0.239005	0.56009	-0.843109	0.33662	-0.690056	0.0594637	-0.565689	-0.101037	0.30809	-0.60234	-0.713242	-0.337005	0.431723	-0.612678	0.261099	0.667663	-0.588416	0.981057	-0.974232	-0.928014	-0.667326	1.37637	0.729373	0.00947531	-0.195597	-0.799562	2	-1.21253	-0.529306	-0.573909	-0.924981	1.03984	-1.38197	0.59339	0.862683	-0.713394	-1.97849
ND4_CGTGTCTCACGGATAG	1.30433	-0.679363	-0.857892	-0.501819	0.564246	0.0546019	0.634939	-0.743662	-0.652819	-0.778067	0.368995	-0.683064	1.27672	-0.608877	0.097317	-0.659853	-0.684036	-0.78221	-2	2	-0.824208	-0.602513	0.746969	-1.01859	-0.643397	-0.618378	-1.40586	1.16914	-0.593262	-1.14961	0.154247	0.273486	-0.662119	0.551718	0.745651	-0.339758	-0.879797	-0.799312	0.827708	0.252251	-0.303621	-0.575608	-0.913577	0.281636	-1.38216	1.06636	0.239029	1.55753	-1.18155
ND4_GATGAGGCACTCTGTC	1.0518	0.293496	-0.190495	-0.540139	-0.0616991	-0.0875172	-0.751494	1.0213	-0.65854	-0.0436288	-0.00564673	0.071052	-0.363286	0.280482	1.35381	0.100799	0.0935515	-0.77808	-0.123761	-0.687413	0.341489	-0.602946	-0.725685	1.48269	1.33866	-0.632688	-0.860877	0.695815	-0.605428	-0.265165	-0.474785	-0.290843	0.523003	0.520308	-0.389706	2	0.0604423	-0.100447	-0.680829	-1.17433	-0.696855	-0.579873	0.388328	-0.914361	0.174478	0.285723	0.734508	0.622646	-1.42085
ND4_GCGCCAACAATCAGAA	0.94341	-0.591774	-0.115377	-1.30953	1.12023	-0.921669	0.0668197	-0.732572	0.215373	-0.84122	1.60931	-0.609303	-0.23696	1.12944	0.863903	-0.651649	-0.646609	-0.771983	-1.30119	-0.195504	-0.736102	-0.603587	-0.738821	-1.00669	-0.618859	-0.653814	-1.42289	-1.23814	1.17574	0.893097	-1.47551	-0.964857	-0.629744	-0.71285	-0.937494	0.782263	-0.26815	-0.797757	-0.689149	-1.134	-0.567047	-0.586171	-0.842673	1.93401	-1.38335	0.369381	0.678314	-0.690798	-2
ND4_GCTTGAAAGAAGATTC	0.236182	-0.694312	-0.857845	-1.28088	-0.782446	-0.845982	1.06138	-0.745555	-0.650401	-0.767288	1.13247	1.04779	-0.997425	1.52724	-0.244306	1.16165	-0.690424	-0.783956	0.0275502	-0.685617	0.141819	-0.602329	-0.713026	0.22809	-0.647585	1.49572	-1.40296	1.33609	-0.58812	0.0905502	-0.507032	-0.927702	-0.667644	-0.759039	0.38722	1.96385	0.373853	0.881068	-0.672812	-1.21319	-2	1.64247	-0.925678	-0.890799	-1.38196	-0.607623	-0.0164309	1.08323	-2
ND4_GTATCTTAGCTACCGC	0.86326	-0.642024	-0.858009	-1.29549	-0.795334	-0.324954	0.869689	-0.738934	-0.658859	-0.804989	1.31243	0.919415	-0.935852	1.31831	-0.392471	-0.656356	-0.668082	-0.777851	0.914052	-0.687483	-1.71792	-0.602971	-0.72618	0.111707	-0.632937	1.2661	-1.41312	0.821175	1.39132	0.611499	-1.50732	-0.946649	0.783851	-0.735486	0.267502	1.61362	-0.867127	-0.798649	-0.681143	-1.17281	-0.042194	-0.580111	-0.883351	-0.915282	-1.38267	-0.626826	-1.19686	0.91716	-1.52646
ND4_GTGCAGCTCACTTATC	0.980318	-0.601225	-0.0109751	0.193823	0.125081	0.718135	0.186209	-0.733768	-0.665458	0.130067	0.414597	0.302015	-0.887807	-0.605323	0.623159	-0.652534	1.02366	-0.773087	1.34929	-0.688939	0.88025	-0.603471	-0.736443	-0.349561	1.17699	1.27318	0.193848	1.35271	0.548633	0.29561	0.615849	0.477077	0.204783	0.181425	-0.22706	1.99238	-0.189588	-0.797925	-0.687643	-1.1413	-1.12549	-0.585031	-0.850324	-0.934386	-0.711689	0.515426	0.525352	0.254517	0.195767
ND4_TAAGCGTTCATTGCGA	0.742945	1.30597	1.01404	-0.10808	1.25627	-0.924951	1.97431	0.490838	0.669283	0.457313	0.61755	1.39559	0.0512634	0.884013	-0.667968	0.616806	0.619935	-0.775668	0.71228	-0.68815	0.425053	-0.6032	-0.730882	-0.140046	0.747272	-0.641046	0.97487	1.46584	-0.612534	-0.327761	0.36509	0.883871	1.77061	-0.727066	-0.945944	-0.173059	1.04948	0.373873	-0.684121	0.183883	0.250219	-0.582365	-0.868221	0.150963	0.101074	2	-0.154008	-0.697811	0.97911
ND4_TCAGATGAGAATGTTG	0.240765	-0.952518	-0.857037	-1.20873	-0.718803	0.70691	-0.670558	-0.778247	-0.608634	-0.581117	-1.13092	-0.913094	-1.30148	-0.621303	-1.48067	-0.685439	-0.800757	-0.814104	1.26499	-0.676402	0.941483	-0.599162	-0.64807	0.943935	-0.719923	2	0.774376	2	-0.499307	0.998037	-0.0490267	1.69088	-0.763083	-0.875351	-1.03408	0.629047	-0.972491	-0.80416	-0.631675	0.432085	-2	-0.542667	-0.170432	-0.769896	-1.37845	-0.512794	0.0422951	-0.770966	-1.16597
ND4_TCCCGATGTCATATGC	0.807047	-0.68052	0.55733	-0.383165	-0.785846	-0.347318	-0.741911	0.806293	1.02851	1.82605	0.997228	-0.684038	-0.981184	-0.60893	0.830331	0.945714	-0.684531	-0.782345	-0.458762	0.254663	-0.687496	-0.602498	-0.716495	-1.01875	-0.643721	-0.61791	0.484851	-1.26362	-0.592864	-0.0650265	-0.0609673	-0.932699	0.7374	-0.752826	1.49452	0.975306	0.228537	-0.799332	-0.67501	-1.20254	-0.426474	1.3767	0.760369	-0.897257	-0.260321	-0.612688	0.373619	0.872176	-0.243517
ND4_TTAGGACAGGATGTAT	0.96715	0.126035	-0.858147	-0.72512	0.916412	-0.694509	0.261001	0.268602	1.19711	0.948697	0.069479	1.63993	-0.883715	0.611401	-0.307928	0.385644	-0.649163	-0.772681	0.955119	-0.689063	-0.543163	-0.603514	-0.737318	-1.0075	0.501857	1.40646	-0.66546	0.211237	-0.621333	-0.00140431	-0.143145	0.576558	1.42305	-0.715542	-0.16925	-0.584741	-0.852103	0.158996	0.429988	1.12246	0.640843	1.57805	-0.847511	-0.0584934	-0.658161	0.606474	1.09069	0.330873	-0.312404
ND5_AAAGATGTCCTTTACA	0.0523631	-0.21502	0.135337	-1.29329	0.297609	0.201468	-0.134321	-0.73993	-0.657586	1.12	0.515379	-0.658245	-0.471774	-0.607537	0.244075	0.469908	-0.671443	0.173754	0.510981	-0.321849	0.624891	1.09788	0.901422	-0.587433	0.0392239	1.16122	0.214833	0.728625	0.154857	0.122371	-0.247011	-0.943798	1.01645	0.314525	-0.953055	2	-0.869796	-0.798789	-0.679889	-1.17889	-0.0384734	0.178974	-0.88972	0.0412976	-1.38256	0.126835	1.04442	-0.703713	-0.261145
ND5_AACGTTGAGTAGGTGC	0.658126	-0.657443	0.330609	-0.0363863	-0.0558167	-0.581797	-0.747965	-0.00719959	0.75554	-0.793872	-0.742094	0.0622612	1.0091	2	0.297077	1.57697	0.0904737	-0.779651	0.624943	-0.241651	0.790044	-0.602781	0.0751876	-0.49501	0.18464	-0.627246	0.474383	0.85078	-0.600802	-1.16383	-0.250216	-0.941062	1.29442	0.518211	-0.955077	0.608203	-0.347581	0.887253	0.14013	0.227502	0.780775	-0.578251	1.63108	-0.908063	-0.440295	0.293855	0.753671	-0.705391	-0.103258
ND5_AACTCAGAGCGGCTTC	1.20692	0.00330107	-0.857677	0.0976522	1.58162	-0.615106	-0.724186	0.287781	0.486373	-0.728514	0.204661	-0.74094	0.335153	-0.612004	-0.214776	1.76209	-0.713404	1.26219	1.02406	-0.0524235	0.399839	-0.60167	-0.699497	0.635541	-0.662651	0.655401	0.377029	0.50813	-0.569623	0.136269	0.504532	0.682453	0.251867	0.223956	0.384716	1.01672	-0.903119	0.192823	-0.664244	-0.573856	-1.3367	0.742623	-0.969212	0.689232	0.651425	-0.587873	0.459033	-0.725536	-1.19433
ND5_ACACCCTCATGATCCA	-0.213335	-0.662191	1.69847	-0.687397	1.55269	-0.461525	1.06218	-0.741488	-0.655597	-0.790448	-0.518959	1.08378	0.431227	0.64963	1.07568	0.414722	1.76007	-0.780205	0.319789	-0.686763	-0.150403	-0.602723	-0.721106	-1.01626	-0.638586	-0.625325	0.704326	0.231744	0.705546	-0.436497	-0.481404	-0.939341	-0.655772	1.51805	0.402753	-0.626351	-0.87397	-0.799007	-0.67793	-1.18838	-0.43248	-0.577679	-0.899677	0.0013704	-0.632753	-0.61942	0.45157	-0.706447	0.151822
ND5_AGACGTTGTAAGTAGT	-0.832913	-1.06254	1.30757	0.900183	-0.691685	0.546349	-0.641695	-0.792177	-0.590837	-0.501789	0.0564811	-1.00575	-1.43104	-0.626308	-0.352212	-0.695745	-0.84777	-0.82695	-1.32892	0.766228	-0.278497	-0.597813	-0.620392	1.08825	-0.750746	-0.463354	-0.234541	-1.37331	-0.461463	-0.900978	0.0131358	-0.79427	-0.80375	2	0.052968	2	-1.00983	-0.806112	1.00756	0.0541574	0.167639	1.30062	-1.22376	0.554292	-1.37695	-0.472387	1.79078	-0.795417	0.201781
ND5_AGCTCCTTCTGCTGCT	0.619854	0.0900366	1.49771	-0.0682555	-0.810537	0.82832	0.873809	-0.731125	1.07253	-0.84946	0.295892	-0.599679	0.81919	-0.604373	-0.398082	2	-0.641726	-0.770649	1.8778	-0.689684	0.518153	0.451598	1.00356	1.09219	-0.615657	1.26492	0.522645	0.85851	-0.62732	0.282197	0.267376	0.469653	0.824576	2	-0.934435	1.39742	-0.846197	0.735846	-0.690969	-1.12518	-0.842975	-0.587549	-0.833422	1.31587	-0.711898	-0.649478	0.322813	0.259262	0.222995
ND5_ATAACGCTCCTTCAAT	0.718071	-0.671541	0.0806946	0.756195	0.974007	-1.39573	-0.744267	-0.742671	-0.654084	1.04275	0.286279	1.62457	-0.97061	0.639782	0.811541	1.16108	-0.680694	0.118763	0.300073	-0.68643	0.148066	0.566507	-0.718754	-0.288039	-0.641206	-0.621542	-0.0810229	0.220165	-0.595952	0.79229	-0.49415	1.14514	0.269255	0.246745	0.825774	0.16757	0.784152	0.878983	0.470915	1.2995	-0.994672	-0.576551	-0.907245	-0.901461	-0.638242	1.57551	0.949249	-0.708524	-0.580821
ND5_ATCCACCAGTACCGGA	-0.243017	0.096154	1.4208	-0.619771	-0.776837	-1.3082	-0.732324	0.377302	-0.64672	-0.750881	0.0309374	0.400455	-0.139058	0.756302	-1.55903	2	-0.700148	0.198955	-0.104214	-0.684805	0.260062	-0.60205	0.516331	-1.02371	-0.65396	-0.603123	-0.548811	0.317487	0.837668	-1.12514	1.25067	-0.919456	0.340635	2	1.31574	-0.385536	-0.892592	0.275116	0.58717	-0.493871	0.123227	-0.571061	-0.944099	-0.880144	1.53769	-0.599266	0.553037	1.22365	-0.2976
ND5_ATCTGCCCATTAGCCA	0.660915	-0.612915	-0.0327102	-0.0851577	0.104049	-0.223329	-0.759646	-0.735249	-0.663567	-0.825977	-0.770909	0.268545	-0.901573	0.49187	-0.0195705	-0.653629	0.287175	-0.774452	-0.0654862	-0.688522	-0.00122889	0.424762	0.249171	-1.00956	-0.624781	-0.645261	-0.234567	-0.667668	0.522617	-1.19272	-0.958021	0.44853	0.779352	0.153067	-0.248513	-0.307072	-0.857249	-0.798133	0.323173	-1.15033	-0.629026	-0.583621	-0.859787	1.28721	-1.38306	-0.637517	1.49063	0.227571	1.6028
ND5_ATGAGGGAGTGTCCAT	1.58684	-0.62101	1.04809	0.921013	-0.0951659	0.861256	0.524146	0.517007	-0.662258	-0.820141	0.365511	-0.633923	0.429366	0.247862	-0.310041	0.643826	0.647912	-0.775397	0.823108	0.0723954	-0.560775	-0.603228	-0.731466	-1.01066	-0.627049	0.8593	0.830504	-0.797954	0.27266	-0.311177	1.41706	0.168681	-0.00528549	-0.0448834	-0.404856	1.09569	0.0364272	-0.126517	-0.684491	-0.696143	0.0811462	0.303208	-0.625657	0.903471	-0.149179	0.242705	0.498359	0.0208977	0.439532
ND5_ATGCGATGTCTAGCGC	0.273966	-0.652347	-0.0640311	-0.411039	1.67129	-0.384818	-0.749302	0.129374	-0.657189	0.106342	0.858514	-0.660313	0.243792	1.23276	-0.441683	0.243471	0.234408	-0.0177195	0.146754	-0.159336	0.759277	1.70568	-0.723583	0.425519	-0.635828	1.18634	-0.267036	-1.25553	-0.602554	0.806529	-0.0709099	-0.942908	-0.652133	0.101953	-0.953713	1.26358	0.581358	-0.798832	-0.679498	-1.18078	-0.466352	-0.578866	-0.891708	-0.910449	-1.38253	-0.623035	0.0252436	-0.704259	-0.40088
ND5_CAAGAAAGTGCAGACA	0.172969	0.225024	-0.857878	0.835761	-0.785049	0.670183	0.545447	-0.744218	0.712254	0.532693	-0.383048	0.559557	-0.984991	-0.609077	1.16815	1.50948	-0.685913	0.318652	-0.206288	0.0775081	0.101573	-0.602459	1.56112	-1.01919	-0.644627	0.890356	0.176062	0.792172	-0.591752	-0.267155	-0.303727	-0.931528	1.228	-0.754283	0.00448772	0.922602	-0.881287	-0.79939	-0.674495	-1.20504	0.796146	-0.575078	-0.486676	-0.895743	0.951928	-0.611501	1.4731	-0.711238	-0.876874
ND5_CAGCATACACAGACTT	-0.349033	1.08492	0.442602	-0.191901	0.00755562	0.404972	0.0663279	-0.733476	-0.665831	-0.836069	0.701513	-0.61532	-0.247193	-0.605218	0.419693	0.188037	-0.649662	-0.0625622	0.878527	-0.689021	-1.15478	1.01668	0.144794	0.353406	1.99031	1.05573	-1.42151	0.847719	-0.620932	0.427983	1.06335	0.756404	-0.632385	-0.716068	-0.939407	0.997747	-0.272229	0.562744	-0.68801	-0.206917	-0.0804166	-0.585309	1.04858	-0.224933	-0.35217	0.369119	0.724017	-0.692385	-0.789636
ND5_CAGCTAAGTTTACTCT	0.3784	-0.605451	1.97446	-0.262407	-0.804349	-0.155126	-0.761605	0.0135473	-0.664775	1.44453	0.213081	0.120077	0.148626	0.302541	-0.601003	0.121733	0.127461	-0.77358	0.702134	-0.688788	-0.494911	-0.603419	0.0775039	-0.068758	0.215072	0.938256	0.49081	1.28401	-0.618685	-1.19757	0.179535	0.226809	0.0406092	1.018	-0.941156	1.64655	0.0926105	-0.798	0.791153	-1.14456	-0.674705	-0.584521	-0.853745	0.227582	-0.424648	-0.640259	0.0224856	-0.693837	-0.125547
ND5_CAGCTAATCCTTGGTC	0.829555	-0.484987	0.123045	0.0603732	-0.834041	-0.848835	-0.793206	-0.719051	-0.684261	0.19925	0.859637	-0.519375	-0.750927	0.705369	-0.263182	-0.641646	-0.600979	-0.759515	0.603321	1.2944	-0.0363553	-0.604897	-0.765685	-0.992184	-0.588942	-0.697017	-0.632158	-1.20748	-0.66012	0.406987	0.281906	-0.0402624	0.380681	0.376318	-0.0828407	0.868361	-0.813837	0.949334	0.493676	-1.05153	-0.972001	0.754911	0.228442	1.53158	-0.0622931	-0.6845	-0.705688	0.430636	-1.17337
ND5_CAGGTGCCACGCTTTC	0.798628	-0.762044	0.458937	-1.26195	0.68029	-1.54042	-0.720525	-0.75413	1.91479	-0.718452	-0.358661	-0.752691	0.0566955	-0.612638	-1.54406	-0.667598	-0.719366	-0.791864	0.819571	-0.6832	-0.791079	-0.601498	-0.695987	0.641316	-0.666561	-0.584927	0.893381	-0.367394	-0.564823	-0.0876772	-1.58328	0.388926	-0.69268	-0.78955	1.7476	1.22157	0.776683	-0.800779	-0.662021	-0.32155	-0.180464	1.25046	-0.980508	1.20361	-0.33741	1.21571	-2	-0.728637	-0.463603
ND5_CATCCACAGCGTCTAT	0.250303	0.860194	-0.218385	-0.568837	-0.0924947	0.451866	-0.75167	-0.739098	0.101156	-0.804053	0.854771	0.584416	0.0444999	0.243423	0.450287	-0.656477	0.633642	1.33483	0.937719	-0.687437	0.106286	-0.602955	1.12099	0.191932	-0.6333	0.206256	-0.470306	0.640968	-0.605659	-0.683147	1.32833	-0.318455	0.885706	1.27936	0.354218	1.26424	0.0256076	0.393893	0.100933	-0.71522	0.078958	0.302347	-0.884401	0.179007	-0.478925	-0.62635	1.11354	-0.702253	0.324686
ND5_CCACTACAGCGATCCC	0.625258	-0.0125416	0.224916	1.60203	0.0520383	0.336624	-0.285911	-0.736887	0.624995	-0.338598	1.09008	0.20311	0.648525	0.833857	0.364521	1.84471	-0.181531	-0.775963	0.985191	0.212417	-0.532186	0.362319	-0.230329	-1.01132	-0.113189	1.74469	0.546554	1.27979	-0.0323551	1.07823	-0.328081	-0.191792	0.428947	-0.282839	-0.593233	1.08781	-0.532675	0.0124536	0.263799	-0.859264	-0.157027	-0.58206	-0.870263	0.376621	0.363454	0.426078	1.40244	0.168489	0.367424
ND5_CCTTCCCGTTCCACTC	0.149422	-0.627519	0.683846	-0.0958408	-0.101458	0.0742195	-0.755815	-0.737098	-0.661205	-0.815448	0.181388	1.41093	0.708528	-0.606519	-0.0337834	1.09441	0.0634638	-0.776157	1.09117	1.8186	0.102973	-0.603148	1.51971	0.186819	-0.628873	-0.639353	-0.141171	0.636279	-0.611094	-0.696935	1.10056	0.561318	-0.0148036	0.472371	-0.947065	0.689483	0.618081	0.386393	0.0927743	-0.0561026	0.450062	-0.58186	1.19001	0.164472	0.114905	0.235274	1.18046	-0.698741	0.0674386
ND5_CGACCTTAGACCTAGG	-0.520845	0.170983	-0.275154	-0.376908	0.359551	-1.9897	-0.0949741	0.830641	-0.656253	-0.793375	-0.560623	-0.665185	0.280936	0.167188	-0.397752	-0.657865	-0.674965	-0.220864	-0.202602	-0.299487	0.31074	0.123157	-0.0282654	-0.562751	-0.637449	1.25565	-0.223714	0.520646	-0.600564	0.189292	-0.381491	-0.368847	-0.0777563	-0.742742	-0.955262	0.429437	-0.0516596	-0.1893	-0.678576	-1.18525	-1.24869	-0.578168	-0.896391	-0.90774	-1.38245	0.17521	-0.0721015	-0.705545	-1.5561
ND5_CGCGTTTAGTGAATTG	0.223498	-0.577467	0.731758	2	0.474882	1.3472	1.01201	-0.73076	-0.669301	-0.101452	0.820372	0.117679	0.148657	0.953092	0.471063	0.0972077	-0.640496	-0.138524	1.63936	-0.251814	0.510835	0.85478	0.0419782	1.98718	1.33603	0.204844	0.436098	0.338938	0.28066	1.07072	0.582786	1.50618	0.0272841	1.35606	-0.933664	0.932134	-0.329056	-0.797504	0.113948	0.686085	-0.396068	1.02736	1.15549	2	0.157871	1.52139	-0.081685	-0.687618	-0.138946
ND5_CGGAGTCCATTTCAGG	0.542163	-0.590725	-0.148026	0.685702	1.05009	0.685148	-0.765468	-0.732439	0.176424	0.58412	-0.839747	0.162175	1.99894	-0.604845	-0.208799	1.26783	0.784688	-0.771861	1.11057	-0.217243	-0.44948	-0.6036	1.27499	-1.00655	-0.618565	2	0.774476	1.34663	-0.62375	-0.247803	-0.669181	1.05699	-0.629356	0.040828	0.116996	1.46856	0.131637	-0.797739	-0.689316	-1.13319	-0.143715	0.393286	-0.841824	-0.939303	0.92129	0.324401	0.79441	1.61384	0.711031
ND5_CGTCAGGCAGTGAGTG	0.0364031	-0.569367	-0.858236	-0.486862	0.615914	-1.59552	0.686425	-0.729735	-0.670612	-0.857376	-0.780778	0.821528	-0.850292	-0.603873	0.143765	0.82676	-0.637035	-0.769367	-2	-0.690076	-0.118742	-0.603862	1.78993	-1.00365	0.98398	1.04436	-0.351479	-1.2317	1.16408	0.409291	-1.46133	-0.972977	-0.621462	-0.702756	-0.931495	-0.153778	-0.842471	-0.79736	-0.692719	-1.1167	-1.00627	-0.588873	-0.824535	-0.949304	-0.352214	-0.653511	0.296154	-0.685818	1.70554
ND5_CTAATGGCAGGACCCT	1.02226	-0.536109	-0.0398416	2	1.10189	-0.103869	0.382382	-0.0940782	0.556514	0.93144	0.995451	0.0631487	-0.106205	0.4862	0.63246	0.0076497	0.0356955	-0.765484	1.26824	0.367226	-0.628206	-0.222905	-0.0664679	-0.999129	0.40103	0.39758	0.561915	0.38134	1.77337	1.06928	-0.416148	0.577658	0.200498	0.180356	0.118987	1.30204	-0.591318	0.868836	0.570278	-0.871493	-0.200583	0.838326	-0.797612	1.7539	-0.561657	-0.247486	1.29373	-0.33602	-0.153225
ND5_CTACGTCTCAGCATGT	0.596995	0.317119	0.294102	1.11923	0.196298	0.630517	0.258765	-0.0240572	-0.666531	0.718999	0.201458	-0.236042	-0.0932677	-0.605021	-0.16054	-0.651913	0.668376	0.103658	1.14973	-0.0819295	0.479077	0.202574	0.0324044	0.483376	-0.619649	-0.19848	-0.2908	-0.0174128	-0.144833	0.384613	0.28046	0.166993	-0.630787	0.508009	-0.39358	0.108451	-0.344003	-0.797808	0.102423	-0.310039	-0.275739	0.306912	-0.189544	-0.60541	-0.298395	0.239826	0.762023	-0.30429	0.0370546
ND5_CTTACCGAGCGAAGGG	0.0620654	-0.763537	0.402566	-0.806092	0.618738	-0.612584	-0.720133	-0.754319	0.857784	0.0965489	-0.0518526	2	-1.07894	-0.612706	-0.506423	0.762052	-0.720004	0.416398	0.000956825	-0.207897	1.68084	-0.60148	-0.695611	-0.474387	0.879273	-0.584323	0.0168794	-0.407201	0.422025	-0.129883	-1.1244	0.33414	0.553364	-0.0319457	-0.983484	0.272761	1.18372	-0.800806	-0.661783	0.447037	0.0296222	-0.565457	0.471157	-0.858385	-0.382078	-0.582199	0.775111	-0.728969	-0.0370524
ND5_CTTAGGACAGATCTGT	-0.841436	-0.661037	0.229089	0.226705	-0.790648	-0.949009	-0.747023	-0.741341	-0.655783	-0.791281	-0.493626	1.31105	-0.95824	-0.608044	1.32663	0.575194	-0.676206	-0.78007	-0.786839	-0.686804	0.0330189	-0.602737	2	-1.0161	0.695527	0.800461	-0.510713	-1.25802	-0.599565	-1.1615	0.0121161	-0.939759	-0.655345	-0.74405	-0.956039	-1.12523	0.554975	-0.798987	-0.678114	0.119881	-1.73084	-0.577818	-0.898742	0.136419	0.0630183	-0.619844	-0.0859629	-0.70619	-0.13995
ND5_CTTTGCGAGCCAGTTT	0.393209	-0.587839	1.8259	-0.502469	-0.0176144	-0.00452313	-0.766225	0.0568186	0.187958	1.10443	-0.113927	-0.60599	-0.872045	0.353176	0.606961	0.165896	-0.644928	0.444968	1.06217	-0.21063	0.0768217	-0.603635	-0.739811	-0.446381	-0.617756	1.00906	0.563061	1.48214	0.368933	1.21157	0.926255	-0.259432	0.0841846	0.634443	-0.936441	0.0196826	0.492098	-0.0442833	0.860952	0.362515	1.458	1.16328	0.55858	-0.940654	0.74423	1.0862	0.071722	-0.689923	0.578105
ND5_GATCGATCACTCAGGC	1.01162	-0.648433	0.36091	-0.328638	0.172094	-0.195037	-0.211273	-0.739746	1.14171	0.200775	0.935731	0.297212	0.58723	0.0325658	-0.33512	0.72598	-0.67082	-0.778599	1.11408	-0.687254	-0.601804	0.492436	-0.151613	1.25976	-0.634732	0.522892	-0.159439	0.437587	1.07773	-0.236196	-0.216763	-0.08131	0.847852	1.14664	-0.212592	1.68923	0.0856228	0.121092	-0.0918443	-0.547271	-0.655996	1.10203	0.086909	-0.0686978	-0.181752	-0.624473	-0.0419065	-0.165188	-0.252074
ND5_GATGAAAGTAGAAAGG	-0.804367	-0.549718	1.47772	-0.0881212	0.775949	0.185785	0.849419	-0.727247	1.05023	0.0821864	0.474774	1.00097	0.422773	0.511151	0.307816	2	1.02915	0.624632	1.21059	1.08884	0.0417152	0.439351	-0.749401	-1.00098	-0.607076	2	0.500243	1.84001	-0.637855	0.24873	-0.515442	0.444224	1.30064	1.3592	-0.926234	1.30407	-0.835803	-0.797011	2	-1.10152	-0.862335	0.564329	0.306084	-0.154872	-0.719868	-0.660727	0.571646	0.255411	0.112412
ND5_GGATTACGTTGTGGCC	0.762138	-0.543169	0.860374	1.03871	0.786608	-0.15218	0.53742	0.199136	0.328947	0.788741	0.811673	-0.568371	-0.819441	-0.602682	0.31817	0.311641	-0.62584	-0.766308	0.70993	1.77351	0.979289	0.448353	-0.202314	-1.00009	-0.605242	-0.0687459	0.511559	0.137426	-0.00422779	0.0782642	-0.339324	-0.530137	-0.155847	1.13196	0.306338	0.437749	-0.833581	0.732921	0.336053	-0.254516	0.555426	-0.592032	0.144391	1.29399	1.47162	-0.663132	1.06409	-0.679996	0.0626728
ND5_GGCAATTTCGTTACAG	0.896882	-0.257891	1.32437	-0.0519529	-0.194977	0.0685237	0.34877	0.321729	-0.0138514	-0.775377	0.361075	-0.686206	-0.984215	0.105651	-0.207569	0.859675	-0.685631	-0.782646	0.395232	-0.328787	-0.305416	0.609628	-0.0760569	-0.262791	-0.644442	0.0882138	-0.0361551	0.690387	-0.591978	-1.14719	-0.129736	-0.404373	0.299117	0.666842	-0.961945	0.778471	-0.460057	0.218538	-0.0176982	-0.819234	-0.789567	0.767174	0.257811	-0.380534	-0.0695388	-0.611743	-0.130451	-0.110109	-0.436609
ND5_GTAACGTGTTCCCGAG	0.733357	-0.749912	-0.101899	-1.26534	-0.768742	0.332111	-0.723708	-0.752594	0.256376	0.133229	0.156049	2	0.0777225	-0.612087	0.499439	-0.666462	-0.714183	-0.790448	-0.18585	-0.683633	0.289726	-0.601647	-0.699039	-1.02818	-0.663162	0.401779	-0.297196	-0.358443	-0.568995	-1.10383	0.520024	0.392212	-0.688196	-0.784085	-0.343783	0.395055	-0.311642	-0.800564	0.2599	-0.71426	0.353642	-0.5671	1.39318	-0.864765	0.0300998	1.22195	0.433819	1.26516	-0.29718
ND5_GTGCAGCGTCCGTCAG	0.490902	-0.591982	-0.28916	0.139289	1.0958	-0.774002	-0.127784	-0.109362	0.0089688	-0.841071	-0.880567	0.00796387	-0.876923	-0.604902	-0.756871	-0.00608741	-0.646698	-0.772008	1.26012	-0.31102	-0.660815	-0.603584	0.481857	-0.564489	2	-0.65373	-0.260327	1.50433	-0.623318	-1.20631	1.04965	-0.40636	-0.0669557	1.42891	-0.93755	-0.578696	-0.0469269	-0.202561	-0.689116	-0.7262	-0.58772	0.828108	-0.842841	-0.392866	2	-0.645205	0.557629	-0.0545022	-0.243134
ND5_GTTCTCGAGCGTGTCC	0.729169	0.718736	1.29464	-1.28377	-0.784993	-1.29529	-0.741004	-0.744246	-0.652072	0.726033	-0.389657	-0.686951	0.150051	-0.609087	0.704948	1.3511	0.172783	-0.061799	0.487581	-0.685986	0.307286	-0.602456	-0.715625	-0.434896	0.972769	0.369931	0.0607083	0.466681	-0.591674	-0.570831	-0.149422	-0.931446	0.0798912	0.643779	-0.962182	1.22896	-0.881364	-0.799394	0.244575	-1.20521	-0.738143	-0.575051	0.213969	-0.895637	-0.786133	0.415594	1.46384	-0.711289	-1.36045
ND5_GTTTCTAGTGCTAGCC	0.0653533	-0.169814	-0.372333	0.108308	0.860093	-0.409328	-0.775019	-0.195564	-0.095785	-0.314985	0.129103	0.385051	0.482447	0.0430992	-0.139501	0.358549	-0.0755177	-0.76761	1.40316	0.499718	-0.0293973	0.00124352	-0.169692	-0.312007	2	0.495192	0.245942	0.931409	-0.636273	-0.858585	0.787543	1.01121	2	0.607692	-0.927465	-0.542205	0.565476	0.488629	0.389493	-0.756661	-0.928318	1.87934	-0.812352	0.508401	-0.680524	0.00477824	0.954776	0.69212	-0.205395
ND5_TAGACCACATCTATGG	0.230352	-0.0850318	0.26798	-0.113865	-0.116517	-0.55104	-0.0603654	-0.731625	0.0813621	-0.128239	1.28471	-0.603008	-0.32444	0.893193	-0.676376	1.82395	-0.643415	-0.166033	1.12526	-0.689543	-0.30792	0.182274	0.600068	-0.515268	0.157461	1.35554	-0.1563	0.930117	-0.62596	1.16362	-0.484299	-0.348308	-0.626981	-0.0402271	0.0122825	0.58874	-0.353198	0.806749	1.60795	-1.12823	-0.607294	0.28333	-0.836622	1.15025	0.345662	-0.648027	-0.484178	-0.689136	-0.206998
ND5_TATTACCGTGCACCAC	-1.08273	-0.736903	0.279877	-0.544275	-0.771948	-1.64996	-0.72712	-0.750947	-0.643511	-0.736579	-0.639016	1.94557	-1.04758	-0.611495	-0.616191	-0.665243	0.59081	-0.788929	0.253017	-0.684097	-0.353313	-0.601807	0.652054	-1.02641	-0.659517	-0.595098	-0.45417	0.0449894	-0.57347	-0.241061	-0.835698	0.949073	-0.683387	1.83845	-0.976352	-0.331962	-0.00809966	-0.800333	-0.666027	-1.24608	-1.68198	-0.568669	-0.960156	-0.870856	-0.479627	0.961985	-0.402563	0.549162	0.199778
ND5_TCAGGTACACGACTCG	-0.479883	-0.274441	0.232445	-0.435945	1.62999	-0.4151	-0.286467	-0.734797	-0.161339	-0.346663	-0.0198759	-0.624105	0.0418518	-0.605692	-0.95219	-0.653295	-0.65412	-0.0252026	0.495187	-0.169538	-0.0697535	-0.076153	-0.230471	0.846193	-0.104431	-0.091348	-0.292126	0.918058	-0.617343	0.0362417	-0.60961	-0.192105	0.136239	0.107492	-0.585979	1.03168	-0.00166296	-0.355312	-0.168943	-0.365675	-1.36965	-0.000184175	-0.254346	0.115592	-0.302216	-0.0606305	-0.751419	0.830249	-0.63755
ND5_TCGCGAGCAGCCTATA	-0.437209	-0.702523	-0.857819	0.326701	0.503547	-2	-0.736139	-0.746594	-0.649073	-0.761368	0.0924921	0.565953	-0.000300139	-0.609931	0.509977	-0.662023	0.64139	-0.784914	0.396461	-0.685324	-0.877586	-0.602228	-0.71096	-1.02174	-0.649886	-0.609008	-0.434878	0.0863757	-0.585295	-1.13458	0.619896	0.980894	1.2501	1.29674	-0.967147	-0.188722	-0.887657	-0.799723	-0.671504	0.172643	-1.11644	-0.572815	-0.932326	-0.886954	0.981906	-0.604607	0.129487	1.45611	-0.5646
ND5_TCTGGAATCAGAGACG	0.762883	1.38974	1.89768	0.832763	-0.0861978	0.419299	-0.0292827	-0.015768	0.112603	-0.83594	0.942003	-0.61547	-0.320952	0.266258	-0.00467752	1.89244	0.0987652	0.344549	0.682672	2	-0.533054	1.36801	0.0431665	-0.498405	0.183111	0.878016	0.85692	1.33669	0.986743	0.281242	0.136525	-0.962204	0.520222	1.66279	-0.939455	0.620665	0.0603322	0.421004	0.736412	-0.304204	0.944497	0.318612	-0.848601	0.182442	1.13379	0.949155	0.391322	-0.692425	0.783737
ND5_TCTTCGGTCTGTACGA	0.0516974	-0.630271	-0.0600593	-1.29877	0.72855	-0.0458518	-0.755093	0.785121	-0.66076	0.76911	-0.0343766	0.224193	0.275178	0.454636	-0.443878	0.250123	0.248457	-0.011267	0.921957	-0.687902	-0.0506367	-0.603115	1.48652	-1.01192	-0.629644	1.18562	-0.266153	1.73801	-0.610147	-1.18146	0.518283	0.413319	0.145402	1.24369	-0.947802	0.231516	-0.23797	-0.798441	0.292441	-0.167079	-0.278873	-0.581528	0.882911	0.864505	-1.38283	0.45892	0.521082	-0.699353	-0.965865
ND5_TGACAACAGACTCGGA	0.237004	0.847731	0.962445	0.0964298	0.0456536	0.00588522	0.105114	0.118062	0.255865	0.704548	0.538808	-0.610173	-0.208941	0.428077	0.215586	0.887988	-0.647051	0.973728	1.21062	-0.689239	-0.0701456	0.363911	0.186186	0.965037	0.333901	1.12719	1.65079	2	-0.623034	0.737273	1.49762	1.201	-0.630126	-0.713315	0.204352	1.07121	0.575897	-0.797776	0.260494	-0.161794	0.679235	0.485394	-0.84351	-0.193204	-0.307584	0.416131	0.251885	-0.691027	0.30894
ND5_TGAGCCGGTGGTAACG	0.139436	-0.548252	0.373348	-0.0279	0.534324	0.10281	0.00399848	-0.727061	-0.674027	-0.872601	0.564307	-0.572652	0.235317	0.323924	0.315749	0.143112	-0.628012	-0.766902	0.228355	-0.690829	-0.773154	-0.604121	0.0799267	-0.459149	-0.606666	-0.671422	-0.0542726	0.607023	0.323103	-0.700969	-0.141733	-0.296692	0.604703	0.613091	-0.925841	1.70924	0.129609	0.945344	1.34	-1.10039	-0.855315	0.369892	-0.807442	1.29157	0.225928	-0.661265	0.492669	1.59012	-0.79572
ND5_TGCCAAAAGGCTAGAC	0.247572	0.330545	1.50505	-0.844204	0.571993	1.24915	0.642547	-0.740273	-0.657149	-0.797366	0.54835	-0.660523	-0.342196	0.328304	0.103611	0.141125	-0.672599	-0.779085	1.35886	0.429128	0.0228582	-0.602841	-0.72352	-0.0492581	0.888681	0.294164	0.77284	0.173745	0.368461	-0.215396	0.00583486	1.37626	0.576898	2	-0.3615	2	-0.870714	-0.0626781	-0.679459	0.0229486	0.332855	-0.578836	-0.628152	-0.910332	-0.824663	-0.622944	0.504946	-0.704314	-0.562188
ND5_TGGGCGTGTCCAGTGC	-0.847873	-0.644448	0.35349	-0.168797	-0.26989	-0.33581	-0.751374	0.21768	0.379348	-0.259215	0.00383038	-0.653661	-0.186282	0.0282328	0.400688	-0.656583	-0.669117	-0.319905	1.08019	-0.106632	-0.240399	-0.0077343	0.314565	0.542357	-0.0472903	-0.00553209	0.418971	0.430525	1.06614	0.181389	0.364781	-0.476803	-0.176515	0.860949	-0.951598	0.958114	-0.183501	0.115182	0.387195	-0.832071	0.105699	0.625313	-0.557883	0.248039	-1.00385	0.0268214	0.0199978	-0.702503	-0.256289
ND5_TGTGGTACAAGTAGTA	-0.339065	-0.628175	0.961286	-0.913885	-0.134152	-1.28177	0.90311	-0.737181	0.626834	-0.126093	-0.0854967	0.966975	0.0142185	0.198191	0.151636	-0.655059	0.0290143	0.263444	0.218215	1.31959	-1.26592	-0.60314	0.561149	-1.01164	0.113387	0.783453	-0.191498	0.228415	0.223935	1.39592	0.0297942	1.38038	-0.643198	1.51349	-0.947241	2	-0.0130233	0.335719	0.0563127	-0.384763	-0.116221	-0.581781	-0.317135	1.35777	0.687104	0.849134	0.367787	-0.698887	0.487816
ND5_TTCTCAAAGCCGGTAA	0.834565	-0.607973	1.1165	0.210912	0.139363	-1.19681	-0.760943	-0.734623	1.09768	-0.82954	0.215858	0.308798	-0.895754	-0.60563	-0.374555	2	-0.653531	0.0495087	1.33862	-0.117907	0.723477	0.466129	0.287526	-1.00889	1.19664	0.479335	1.08021	0.136494	-0.617817	-0.0599363	-0.215735	-0.116307	0.213653	0.853129	-0.941832	2	-0.182878	0.100135	-0.686568	-1.14651	-1.1092	-0.584217	-0.855787	-0.107521	-0.207315	-0.639332	0.101566	-0.694398	0.0738542
ND5_TTGTAGGGTCCGTGAC	0.34513	-0.57588	-0.0815863	0.797432	0.678737	-0.429719	-0.769362	-0.730559	-0.669558	-0.85268	0.619047	-0.595918	0.310681	0.428707	1.29468	0.230987	-0.639818	-0.770128	0.937839	0.996568	-0.348858	1.08639	-0.742819	-1.00453	-0.614406	0.358736	-0.304132	0.538462	-0.628856	1.32149	0.801459	-0.208431	0.14438	1.98504	-0.279633	-0.820601	-0.844681	-0.797475	-0.691681	-1.12173	0.367304	-0.588087	-0.829807	0.355457	0.856624	0.40977	-0.234538	1.34857	0.218693
AMG1_AAACCTGTCGTAGATC	-1.07253	1.18633	2	1.55175	-0.799029	1.16626	0.833487	0.817187	-0.661283	-0.815796	1.50352	-0.638997	-0.918201	2	0.297159	0.954995	1.95618	0.584601	0.154532	2	-0.0200891	1.1643	-0.72995	0.769709	-0.628737	1.22223	0.47872	1.14046	-0.611261	-0.0968482	-0.0237946	2	-0.642777	-0.728734	0.247269	0.84687	-0.86204	-0.798383	2	1.29065	0.457256	-0.581918	-0.871217	0.438933	-1.38287	1.30602	0.0708129	-0.698634	0.341886
AMG1_ACACCAAAGGAGTTTA	0.94246	-0.650718	0.370687	-0.510335	0.556304	0.454005	-0.74973	1.47981	-0.657452	1.50861	-0.0370672	0.674318	0.112086	-0.607574	0.574153	0.73685	0.731675	1.16458	0.587925	-0.687173	0.560154	-0.602864	0.738807	-1.0147	-0.635372	0.982113	0.753665	-1.25506	-0.603115	-0.227231	0.171528	-0.943498	0.563878	2	0.0807614	1.16304	1.18157	-0.798804	-0.679758	1.03575	-1.06491	-0.579062	1.67147	1.03299	-0.408601	1.05475	-0.019743	0.670173	0.599442
AMG1_ACCGTAAAGAAACCGC	0.521783	0.611931	-0.235918	-0.125941	-0.808751	-0.107914	-0.76629	-0.0504741	0.653349	0.421812	0.212857	-0.60578	0.433886	0.222872	-1.09	-0.651257	-0.644822	0.294886	0.256035	0.0498177	-0.578036	0.171438	-0.739873	0.172115	0.145824	0.160934	-0.50431	0.271097	0.233664	0.647094	-0.497807	-0.355685	1.21148	-0.0509716	0.339481	-0.0999026	-0.848655	-0.146775	0.0708348	-0.684625	-0.793492	-0.586675	-0.839287	-0.343834	0.537913	0.203201	0.3544	0.553789	-0.353267
AMG1_ACGATGTGTATATGGA	0.146748	0.408774	0.695268	-1.24581	-0.751516	-0.477901	-0.705374	1.94754	-0.630102	-0.676808	-0.743753	-0.80133	0.192063	-0.615266	-0.24695	-0.673008	2	0.690339	-0.46327	-0.681139	0.0411979	1.33325	-0.681457	0.169105	-0.682741	-0.56156	-0.0948407	-0.219025	2	0.130653	-0.0290911	0.641613	-0.714028	-0.815567	-0.998548	0.514812	-0.927454	-0.801804	1.24522	-0.196841	-0.718747	-0.558672	-1.02726	-0.83204	0.580268	-0.561536	1.38876	0.994998	0.253532
AMG1_ACGCCGAGTTATCCGA	-0.422362	1.97568	-0.858017	1.47391	-0.795999	0.336316	1.71011	-0.738593	0.946113	-0.806934	0.721219	0.81716	1.49376	-0.607056	0.224645	-0.656103	-0.666929	-0.777536	0.275311	2	0.363343	-0.603004	0.882138	-1.01315	-0.632181	2	-0.296318	1.33783	-0.607033	1.35547	1.29118	0.378704	-0.647321	0.699145	0.187156	1.66524	-0.866211	-0.798601	0.970454	-0.201759	0.770628	2	1.71707	0.379919	-0.311417	-0.627817	-0.34947	-0.701365	0.622993
AMG1_ACTGCTCTCGTGACAT	0.255141	1.09646	0.444605	-0.480191	-0.808247	-0.250365	-0.765753	0.694643	-0.667333	0.640419	-0.181964	-0.607502	-0.87416	1.12783	-0.529252	-0.651449	-0.645696	1.85517	0.737156	0.176674	1.81067	2	1.79766	0.0061194	-0.61826	1.05464	0.338462	-1.23752	-0.624125	-1.20783	1.43082	-0.965632	-0.628953	-0.711887	0.159486	0.624109	-0.849349	0.565034	-0.689489	-0.198291	0.507519	-0.586428	1.68273	0.309946	0.788119	2	0.201627	-0.690322	0.782041
AMG1_AGAATAGGTACCGTTA	0.17377	-0.64228	-0.318706	-0.43944	0.277023	0.0631737	-0.751943	-0.738967	0.500915	0.724914	0.0637567	-0.651836	0.493992	-0.60719	0.724544	-0.65638	1.54693	-0.260729	0.263691	0.205726	0.481385	-0.602967	-0.0840453	-0.254783	0.0287123	0.64756	-0.605925	-0.092722	0.7409	1.65478	-0.10028	-0.417284	0.680742	0.299885	0.890291	0.253402	1.02272	0.222578	0.512308	-0.786341	0.117873	-0.58008	-0.261207	-0.397808	1.33888	0.109963	1.07937	0.389799	0.365352
AMG1_AGCTCTCTCCTGTACC	0.737569	-0.602233	-0.858133	-1.30661	1.14247	0.768309	1.22378	-0.733896	-0.665295	-0.833679	0.191634	-0.618111	-0.888995	-0.605368	-1.59724	-0.652629	-0.651079	-0.773205	-0.478928	-0.688903	-1.70292	-0.603459	-0.73619	0.370046	-0.621789	-0.649582	1.43685	0.690104	-0.619791	0.158358	-0.341628	-0.961067	1.12049	-0.717561	2	0.970843	2	-0.797943	-0.687482	0.129285	0.320642	-0.584909	0.185067	-0.933914	0.808428	-0.64144	-0.00542791	1.28996	0.2477
AMG1_AGGTCCGTCTGCCCTA	-1.4483	0.566123	-0.857939	-0.298757	-0.789876	0.406344	-0.746201	-0.741738	-0.655277	0.981181	-0.0670698	-0.670267	-0.961927	-0.608186	-1.57663	-0.65843	-0.677543	-0.780436	0.646717	2	1.27325	2	2	1.41857	-0.63914	1.41557	0.638371	0.470698	-0.598488	0.736885	0.0712873	0.587346	-0.656502	0.903714	2	-1.05442	2	-0.799042	1.22308	1.05649	0.635476	-0.57744	-0.318532	-0.904914	-1.38237	1.50531	1.44439	-0.706886	0.665922
AMG1_AGTAGTCTCAGGTAAA	0.0799235	0.271582	1.82723	0.261201	0.62093	-0.611193	0.693331	0.038861	-0.644207	-0.739678	0.855419	0.0540253	0.75211	1.07658	0.16109	-0.66484	0.742904	2	0.0897702	0.15941	-1.75208	2	0.154506	1.06092	0.898904	-0.596837	0.327261	-0.392078	1.17599	0.941183	0.468832	-0.206642	-0.681799	1.03969	0.465735	-0.277342	0.443492	0.527301	-0.666711	0.48074	0.670343	0.4248	-0.956677	0.344613	-0.375414	0.390773	0.986968	0.0837657	-0.481761
AMG1_AGTCTTTTCTTGACGA	0.383882	0.392656	-0.102745	0.0839998	1.16209	0.735563	1.24437	1.62525	-0.656827	-0.795934	0.511986	-0.662196	-0.950641	0.396658	0.702176	-0.657532	-0.673448	0.489863	0.363375	0.748779	-0.127856	2	0.176117	0.663466	-0.636455	0.362492	-0.316439	-0.331671	-0.601785	0.488464	-0.370829	0.356827	1.10719	0.0598767	1.13839	-0.356795	-0.279722	-0.00887975	-0.679142	0.0932412	-0.190198	-0.578596	-0.0840189	-0.909402	0.588597	0.409435	0.410598	0.775413	0.387609
AMG1_ATCCGAATCAGGTTCA	-1.03176	-0.649292	0.800283	0.371756	0.277054	-0.125803	-0.750104	0.327788	0.500213	-0.799749	0.349856	-0.65774	0.483754	-0.607509	-0.779372	0.448883	-0.671187	0.811461	-0.75647	-0.039261	0.20937	0.611236	0.436133	-1.01451	-0.634973	0.648369	-0.0407288	0.27168	-0.603605	1.55988	0.169309	0.0125966	-0.651004	1.57888	1.55127	-0.38232	1.46151	-0.798778	-0.679985	0.0105162	0.0268038	-0.579234	-0.889234	0.0231923	-0.0680822	0.707355	0.0337945	0.386512	-0.288025
AMG1_ATCCGAATCTAGCACA	-0.601043	-0.664479	0.756215	0.0692049	-0.7898	-0.84738	0.312602	-0.741777	0.467563	0.287274	-0.736474	-0.670529	-0.962294	0.648849	-0.248083	-0.658459	0.401982	-0.780472	0.196846	-0.686682	1.72791	-0.602695	1.20121	-0.281969	1.34133	-0.6244	0.703931	-0.598794	0.705629	0.0769172	0.122046	-0.938512	-0.656617	0.256901	-0.161499	0.294342	2	-0.799048	-0.677565	-1.19015	-0.0189794	-0.577403	-0.901528	-0.904768	0.307924	0.672561	0.303645	-0.706955	-0.00167636
AMG1_ATGAGGGAGAGGACGG	0.151843	-0.779917	0.91188	-0.588024	-0.761346	-0.301714	-0.715836	-0.756393	-0.636553	1.30892	1.22045	-0.767743	-1.09823	-0.613452	-1.53811	-0.669272	0.472433	0.212968	0.351604	0.857888	-0.0589005	1.60272	0.55865	0.768774	-0.671568	-0.577696	0.0765931	-0.0561823	-0.558675	1.02928	-0.919228	0.133836	-0.699286	-0.797601	-0.104158	-0.823164	1.53918	-0.801096	-0.659174	-0.0106452	-1.73685	-0.563482	1.01708	1.3723	-0.548436	0.858198	-0.0736635	1.85895	0.013496
AMG1_ATTACTCCACCAACCG	-0.37088	0.136912	0.773462	-1.3016	-0.800725	-0.157257	-0.757747	0.311839	-0.662396	-0.820757	-0.982437	1.13722	-0.910099	-0.606184	-0.803824	-0.654307	1.20492	0.789231	-0.0237186	-0.0522191	-1.0032	1.42897	-0.731681	-0.266913	1.37508	-0.642332	0.714422	0.554819	-0.613627	-0.45526	0.595801	0.646622	-0.640234	-0.725635	0.867006	0.0581323	-0.859706	-0.798261	0.484977	0.69281	0.467422	-0.582748	-0.0586749	-0.00764984	-0.0896665	0.672163	0.445825	-0.697105	0.814195
AMG1_CACCACTAGGCCCGTT	0.807189	0.9513	2	0.927475	-0.792323	0.569184	0.6294	0.607197	0.804723	-0.796179	0.825912	0.673238	0.797339	-0.607734	0.965484	1.64473	-0.673302	1.16653	0.874525	-0.687047	-0.814042	0.929752	-0.723106	0.561877	-0.636359	2	1.7463	-1.25607	-0.601902	-0.223611	0.725841	0.265304	-0.652834	-0.740989	0.0812826	-0.950441	0.0926688	-0.798866	0.824852	-0.300073	0.416582	-0.578637	-0.893242	0.270774	0.225975	1.05842	-0.0132548	-0.70468	0.597345
AMG1_CACTCCAGTGCAGTAG	0.614254	-0.547328	1.25748	0.025915	0.600315	0.094745	0.670276	-0.726944	-0.674177	-0.873267	0.585385	-0.571874	0.997855	-0.602871	-0.552251	-0.647486	0.848128	0.472084	0.699458	0.167961	0.681809	2	0.788128	1.48772	1.98965	-0.671796	0.317701	1.52507	2	1.52084	-0.616433	0.28695	0.664684	0.677453	2	1.09553	0.177156	-0.796969	-0.69623	-1.09968	0.485233	1.19059	-0.806694	1.65153	-1.38395	1.10321	-0.238988	-0.68092	-0.950792
AMG1_CAGAATCCACTGTGTA	2	-0.514701	-0.858407	-1.33107	2	-2	-0.785411	-0.722813	-0.679454	2	-2	-0.544398	-0.785918	2	-1.62637	-0.64443	-0.613676	-0.762984	-2	-0.692027	-1.66991	-0.604532	-0.75821	-0.996221	-0.597266	-0.684996	-1.43788	-1.21601	-0.649899	2	-1.42673	2	-0.601256	-0.678131	-0.916858	-2	-0.82392	-0.79639	-0.701428	-1.07448	-2	-0.595465	-0.780282	-0.9749	-1.3844	-0.673587	-2	-0.67367	-0.0337144
AMG1_CATTCGCGTCGTTGTA	0.50808	0.329953	2	0.518935	1.63304	-0.40322	0.779168	-0.750645	-0.643898	0.793309	0.392013	-0.729509	-1.04477	1.17781	0.249304	-0.665019	-0.707603	-0.78865	0.505614	0.210122	-1.7528	-0.601836	-0.702912	-1.02609	-0.658848	-0.596065	-0.282895	-0.339411	-0.574292	-0.0835245	-0.700581	-0.913134	0.648294	0.649745	1.38713	0.643912	-0.898513	-0.800291	-0.666407	1.40589	0.378946	-0.568957	-0.958223	0.418592	-0.314997	-0.592858	0.924805	-0.722519	0.312483
AMG1_CCATGTCCAATCCGAT	0.0744285	-0.626899	-0.182137	-0.536356	0.517046	0.62554	1.4658	-0.737019	-0.661305	-0.0463764	0.380038	0.0945749	0.790238	-0.606491	0.726551	0.111945	-0.661618	-0.127926	0.72586	1.01946	0.184337	0.889386	0.696625	0.530127	0.200651	-0.639603	-0.425389	-0.411224	1.62932	0.335405	0.703915	0.223855	0.0258988	-0.728672	0.41991	0.935439	-0.332457	-0.0913439	0.14269	0.00329326	1.24515	0.350439	0.645108	0.635615	0.189431	0.290936	0.577461	-0.698603	0.0577432
AMG1_CCATTCGCAATTCCTT	-0.0134432	-0.603423	-0.0880285	-0.448315	0.67436	-0.714838	0.746404	-0.734047	-0.665103	0.0439204	0.698333	-0.619113	-0.890396	0.418771	0.478444	-0.65274	0.886785	1.32882	0.482127	-0.176933	0.158507	-0.603444	-0.73589	1.17558	-0.622122	-0.649101	0.664135	0.721249	0.443074	0.732276	-0.616675	1.1908	0.127741	1.19945	0.192816	-0.410064	2	1.09319	-0.687293	-0.177399	0.358516	0.477523	-0.852103	1.16963	0.0499219	0.410968	0.820458	-0.693386	-0.379055
AMG1_CCTAAAGAGTCCGGTC	1.23326	-0.576842	0.456972	1.41187	-0.8114	-0.240289	0.704055	-0.730681	-0.669402	0.64532	0.277239	0.830412	-0.859095	-0.604213	-0.523298	0.84193	0.862068	1.2898	-0.859471	0.184465	0.344082	-0.60377	0.823226	-1.00466	-0.614675	-0.659855	1.58482	1.54747	-0.628525	0.429102	-0.0843415	-0.970268	-0.624225	-0.706124	1.38878	-0.384072	0.185351	1.44968	0.916151	-0.179515	-0.213762	-0.587971	-0.830586	1.11504	1.503	-0.650765	0.438943	-0.687479	-0.22522
AMG1_CGAACATTCGTAGGTT	-0.254236	-0.531505	-0.858355	-1.32637	-0.822575	-1.15059	-0.781003	-0.724941	-0.676736	-0.884676	-0.839371	-0.558549	-0.805706	-0.602151	0.0961919	-0.646004	-0.620856	-0.764946	-2	-0.691427	-1.67624	-0.604326	-0.753983	-0.998504	-0.601974	-0.678197	-1.43461	-1.22083	-0.644119	0.35218	-1.43737	2	-0.607467	-0.685701	-0.921357	-2	-0.829623	-0.796688	-0.698751	-1.08746	-2	2	-0.793885	1.03431	0.269566	-0.667416	-2	-0.677404	-2
AMG1_CGGAGTCGTACGACCC	-0.220807	-0.113521	1.47311	-0.23714	-0.790894	-0.320742	-0.747285	0.597057	0.164549	-0.792001	0.880859	0.0827159	-0.957064	-0.607998	-0.217243	-0.658043	-0.675779	-0.779954	0.433817	-0.227689	-0.00355004	0.919127	-0.721648	-0.479147	0.209513	-0.626196	0.257927	-1.25774	-0.599909	0.382536	-0.732871	0.682549	0.553661	1.01008	1.96276	0.529991	1.8436	-0.798969	1.34287	-0.310705	0.0836483	1.10746	1.10167	1.32934	-1.38242	1.04882	0.563293	1.14312	-0.306826
AMG1_CTACATTAGAAGGACA	-0.479107	2	0.696329	0.708799	0.919627	-0.511538	-0.743624	0.959389	-0.653688	-0.781939	-1.3279	2	-0.973497	-0.608633	-0.294227	-0.65935	1.09362	1.59205	0.549854	-0.686342	-1.72998	-0.602578	2	-1.01786	1.26515	1.41869	0.639558	-0.1761	1.54917	0.037205	1.50968	0.590267	0.877332	-0.749886	2	-0.582996	0.339665	-0.799217	-0.67605	0.577231	0.0876399	-0.576255	-0.90923	0.590672	0.579902	-0.615086	-0.739329	-0.709069	0.652404
AMG1_CTCCTAGCACCGCTAG	-0.647162	-0.600622	-0.858138	-1.30706	-0.805539	-2	-0.762871	-0.733692	-0.665556	-0.834841	-0.596318	-0.616754	-0.887097	-0.605295	2	-0.652478	-0.65039	-0.773016	-2	-0.68896	-1.70231	-0.603478	-0.736595	-1.00789	-0.621337	-0.650234	-1.42117	-1.24068	-0.620346	1.42807	-1.48111	2	-0.633014	-0.716835	-0.939863	-2	-0.853077	-0.797914	-0.687739	-1.14084	-2	-0.585104	-0.849835	2	-1.38323	-0.642032	-0.240629	-0.692764	-2
AMG1_CTTGGCTAGTGGACGT	1.11344	-0.677522	0.468609	1.0474	-0.786585	-0.715784	0.743147	-0.743429	-0.653117	0.730801	-0.108536	-0.681513	-0.977653	1.15539	0.20882	-0.659681	-0.68325	-0.781995	-1.54533	-0.686216	-0.751867	1.04973	-0.71725	-1.01834	-0.642881	-0.619123	1.29056	-0.336185	-0.593895	-1.1508	1.04499	-0.933786	-0.661438	-0.751476	1.78473	0.20896	1.29684	0.588295	0.94603	0.351346	0.101768	-0.57583	-0.912086	0.373861	0.333224	1.19824	1.73421	-0.709853	0.845917
AMG1_CTTTGCGCAATGGAAT	-0.322924	0.151889	0.0292434	-0.348142	-0.284019	-0.409916	-0.23156	-0.727329	-0.0962411	0.139367	0.53557	-0.0469502	-0.827919	0.577371	0.231117	-0.0962474	0.384893	-0.30101	0.0570519	0.126542	0.37522	1.92172	0.714518	-0.0455199	-0.0108117	-0.032771	-0.168255	0.0248253	-0.637631	1.02176	0.119427	-0.502798	-0.614439	0.24716	0.358942	0.0235103	-0.140697	-0.797023	1.1712	-0.220524	-0.789023	-0.591164	0.621301	0.506928	0.393731	0.00353787	0.206077	-0.137966	-0.735547
AMG1_GACTACAAGCGTCAAG	-2	0.674453	0.910357	-0.146054	-0.774994	-1.28828	-0.730362	-0.749383	-0.64551	1.26746	0.527314	2	0.489734	1.74056	-0.101389	1.34197	2	-0.787486	-0.604154	-0.684538	0.287469	2	1.39961	-1.02473	-0.656055	-0.600098	-1.39708	1.13296	1.86162	0.233796	0.21443	-0.916746	1.07021	-0.772658	-0.973044	-0.161444	-0.89513	-0.800114	-0.667996	2	-0.0415872	2	-0.287497	-0.876643	0.804797	-0.59652	0.0864299	-0.720304	0.836136
AMG1_GAGTCCGCATACCATG	0.706741	-0.535175	0.119704	-0.702279	-0.821671	0.0973435	0.315489	-0.725406	-0.676142	-0.882029	0.0213383	-0.56164	-0.810028	1.60963	0.537058	0.463324	1.27739	0.172502	0.238955	-0.691296	-0.955474	-0.604281	1.22706	0.703855	1.43772	-0.676712	0.377532	1.59982	0.706489	-0.494138	0.857074	-0.0255097	1.03642	-0.687354	-0.92234	-0.0677129	1.75084	0.22632	0.497396	-1.09029	-0.662711	-0.592996	0.987992	-0.0270698	1.81805	0.669961	-1.06758	-0.67822	0.369462
AMG1_GCACTCTAGATGCCAG	-1.43214	1.29586	0.297751	1.67971	1.32572	0.369776	0.552468	0.522011	-0.652678	1.41136	0.243963	-0.683795	0.0144375	0.928024	-0.620195	-0.659935	1.51169	0.325864	-0.194296	2	0.734526	0.836941	0.659288	0.475514	-0.64364	-0.618026	0.659095	1.07016	-0.592963	-1.14904	1.69914	-0.932804	-0.66244	0.47302	-0.961179	-1.46875	0.0252736	-0.799327	-0.675056	1.19309	-0.398476	-0.575503	1.24049	-0.897392	1.52687	0.96583	0.482725	-0.710456	1.25389
AMG1_GCATGCGTCTCAAGTG	0.0646592	0.191897	-0.85815	1.294	0.288518	0.347032	1.72778	0.358726	-0.666155	0.29747	-0.674231	-0.613633	-0.882733	0.72074	0.588037	0.478967	0.489959	0.183402	0.272849	1.07744	0.53039	0.638235	-0.737527	-0.232574	1.45481	0.656295	0.417166	0.871241	1.71163	-0.439614	-0.0480622	-0.962994	-0.631644	0.342218	0.484442	-0.563259	-0.070791	-0.797849	-0.68833	0.0745865	-0.143178	1.74734	0.149117	0.019956	1.01218	-0.643393	0.798634	2	-0.647793
AMG1_GCGCAACAGTGTACCT	0.271001	-0.0267109	1.72887	-0.642914	1.03892	-0.111787	-0.713994	-0.757282	-0.635418	1.16375	0.627811	-0.773656	-0.279019	1.56402	-0.745032	-0.66993	-0.730004	0.775476	-0.351555	1.03703	1.3288	0.595567	-0.689724	1.25649	0.505368	1.57364	-0.590599	0.214818	0.769299	0.574649	-0.545834	-0.894137	0.248556	-0.800764	0.828355	0.229549	0.366569	0.203817	-0.658055	-0.110676	0.0275721	0.762715	-1.00066	1.22497	-0.0826737	-0.573605	0.592494	-0.734169	-0.301399
AMG1_GCGCCAAAGTGTCCCG	-1.70863	-0.566511	-0.858245	-0.47713	0.633365	-1.58665	-0.77182	-0.729373	-0.671074	0.640765	-2	-0.588029	-0.846929	-0.603743	-1.60913	-0.649283	-0.635814	-0.769034	-1.89578	-0.690178	-1.68944	-0.603897	-0.745176	-1.00326	2	-0.664035	-0.338368	-1.23088	-0.632079	-1.22283	-1.45952	-0.974012	-0.620406	-0.70147	-0.93073	-1.98398	-0.841502	-0.797309	-0.693174	-0.169714	-0.990359	-0.589217	-0.328362	0.313459	-1.38369	-0.654559	-2	-0.685183	-2
AMG1_GCTCCTATCGGAGGTA	-0.326262	-0.598045	0.969255	-1.30778	1.81418	0.0131011	-0.763547	0.46025	1.5048	-0.836698	-0.289992	0.567934	0.689765	0.844136	0.734667	0.584173	-0.649289	-0.772716	0.255242	-0.689052	1.62559	0.753864	-0.737243	0.84666	-0.620616	-0.651277	-1.42167	-0.478739	-0.621232	0.968881	0.0549762	-0.962585	0.445931	-0.715675	-0.0220459	-0.670714	0.00154434	-0.797869	-0.68815	-0.357519	0.94775	-0.585414	-0.84775	0.109528	0.0652907	-0.642978	0.679226	0.526523	0.309139
AMG1_GCTGCGAGTACAGACG	0.213613	-0.615361	0.637505	0.804901	0.150018	0.628111	-0.759005	1.44355	1.11345	0.162496	1.09361	0.993744	0.383612	-0.605966	1.13021	0.329474	-0.656688	-0.774737	0.546826	-0.112296	-0.238903	0.476239	1.04771	0.852444	0.437962	-0.644271	0.848631	0.670373	1.4481	-1.19114	0.930194	0.511471	2	0.195774	1.36381	2	-0.858079	0.108418	-0.685391	1.22007	0.553129	0.612205	0.278576	-0.927767	0.194009	-0.636619	0.763203	0.27322	-1.1246
AMG1_GCTGCTTTCGCATGGC	0.751462	0.227143	-0.857749	-1.27229	-0.774872	-0.550069	-0.730232	1.43112	1.71947	0.624915	0.512962	-0.72153	-1.03361	-0.610955	0.949143	0.701226	1.5705	0.366436	0.110111	-0.68452	0.785491	-0.601952	0.727427	0.978133	0.820378	0.979035	-0.402063	-0.435816	-0.577551	-1.11997	-0.785858	0.264457	-0.679002	-0.772881	0.0396007	-0.790401	-0.895298	-0.800123	-0.667917	0.945822	-0.329091	-0.570099	-0.950553	1.59581	-0.427617	1.04753	0.529806	-0.720414	0.134541
AMG1_GGATTACAGCGCTCCA	0.496784	-0.620541	1.16823	-0.0106313	-0.800629	-0.82151	0.61831	-0.736214	-0.662334	0.578026	0.342034	2	-0.910554	-0.606201	-1.59115	-0.654344	0.744264	0.402606	0.905357	-0.68825	0.223472	-0.603234	-0.731584	-1.0106	-0.626918	-0.642175	-0.401714	-1.2464	-0.613494	-0.247016	0.190345	0.251121	0.574768	0.57708	0.0886161	0.0682111	0.102532	0.486685	-0.684566	-0.275485	0.592184	-0.582701	1.55909	-0.925342	0.223263	-0.634716	-0.172076	0.67658	1.61366
AMG1_GGCTGGTCAACGCACC	0.669739	-0.561212	-0.858262	-0.162956	1.17628	0.352764	1.25781	2	-0.671931	-0.863256	0.224531	0.588374	0.720924	0.832847	-0.11862	0.576563	-0.63355	0.970331	-0.281559	0.514977	-1.68745	0.74127	1.41223	-0.163159	-0.610296	0.750846	1.47657	1.22534	-0.633901	1.46506	0.355512	0.803563	-0.618447	0.446411	-0.0203878	0.0943808	0.00640657	-0.797215	-0.694018	0.588134	0.177911	-0.589856	-0.817933	0.786304	0.053547	-0.656506	0.840248	-0.684006	-0.239242
AMG1_GGTGTTACATGCATGT	-0.0942004	0.309223	0.369453	3.42428e-05	0.557677	-0.314187	0.628049	2	-0.655636	-0.790626	0.956367	-0.668395	-0.95931	-0.608085	0.0891056	-0.658222	-0.676594	0.396811	-0.474639	-0.686772	-0.819169	-0.602726	0.740121	-1.01623	-0.638517	-0.625425	0.264833	0.156109	1.09411	-0.220918	0.16308	0.265141	0.558474	-0.744459	1.24592	0.722447	1.17612	-0.799003	-0.677969	0.263599	-0.643744	1.11538	-0.140586	-0.905955	0.222701	-0.61951	-0.140271	-0.706392	0.858137
AMG1_GTGGGTCCACACATGT	0.424963	-1.18835	-0.856299	0.338859	-0.660676	-2	-0.608692	-0.808106	-0.570487	-0.41108	0.282634	-1.11169	0.423924	-0.632031	0.511989	-0.707529	-0.901527	-0.841639	0.0110308	-0.667987	1.61255	2	2	2	-0.785991	2	-1.30691	1.00845	-0.418191	-0.819347	0.373261	-0.748683	2	1.48531	0.860196	0.267739	-1.05252	-0.808345	-0.594103	0.887089	0.585067	-0.514227	0.640704	1.57173	0.468427	-0.426183	0.271873	-0.823375	0.031536
AMG1_TACGGGCCAGGAACGT	-2	-0.680292	0.561992	-1.2848	-0.785902	-0.629658	0.848465	-0.74378	-0.652669	-0.777397	-2	2	0.993932	1.27945	-1.57126	-0.65994	-0.684434	1.41654	0.714058	-0.686117	-0.0392634	-0.602501	0.973898	-1.01872	-0.643658	1.24496	2	2	-0.592942	-1.149	-0.05671	0.460692	2	1.67936	0.968605	0.127433	1.41167	-0.799328	-0.675046	-0.184343	-0.870606	-0.575496	-0.91433	-0.897364	0.936706	-0.612772	-0.187787	0.877442	1.2262
AMG1_TACTCGCAGAATCTCC	-2	1.49743	1.82859	-0.207762	-0.798706	0.858	1.16366	-0.737202	1.37433	-0.814853	0.414416	-0.640099	-0.919742	-0.606556	1.18447	-0.655074	-0.662236	-0.776253	0.327778	-0.687971	-1.71276	1.53109	-0.729621	0.320027	-0.629104	2	0.000810304	-1.24864	-0.610811	-1.18271	-1.49866	-0.951606	-0.643261	-0.729323	-0.947286	-0.648368	-0.862484	-0.798406	-0.683322	-1.16224	-0.11462	-0.581761	-0.872276	0.722019	-1.38285	1.70874	-0.0805411	-0.698925	1.40267
AMG1_TCGGTAATCACCTCGT	0.981474	0.606984	-0.857014	0.0548991	-0.71698	-1.10911	-0.668617	-0.779184	1.74498	-0.575782	-0.188889	-0.919325	0.395321	-0.62164	0.151585	-0.686132	-0.803919	-0.814968	-0.423002	-0.676138	0.400196	-0.599071	-0.646209	-1.05671	1.70783	-0.504873	-1.35132	0.0394168	-0.496762	-0.967566	0.703885	-0.831457	-0.765818	-0.878684	-1.03606	0.269909	-0.975002	-0.804291	1.79023	0.00151992	0.916907	-0.541775	-1.14069	-0.766432	-1.37835	-0.510076	0.608208	-0.772611	0.954193
AMG1_TGAGAGGCATGGATGG	0.366626	2	-0.85793	-0.0611338	-0.789126	0.370191	0.552165	1.36805	-0.654784	-0.786828	0.059462	-0.672831	0.693712	2	0.00993519	-0.658715	-0.678844	-0.780791	0.418021	-0.686584	0.986386	-0.602662	0.659321	1.58387	-0.639993	1.90445	0.184564	0.085914	1.00075	-0.270328	0.629057	0.953205	-0.657627	-0.746832	-0.957693	1.29685	2	0.412653	-0.67713	0.931837	-0.397076	-0.577073	1.86475	-0.903489	-0.464062	0.964844	0.653597	-0.707562	-0.271731
AMG1_TTCTACAAGATGCCAG	0.200185	-0.696566	0.554081	0.173576	0.768876	0.0892506	-0.737702	1.75378	-0.650036	-0.765663	0.265932	2	-1.00008	-0.60966	-0.403842	0.940468	0.921405	2	0.285026	2	-0.0534655	1.15636	-0.712459	0.752732	-0.648217	-0.611418	-0.235209	-1.26823	-0.587344	-1.13844	-0.633724	-0.926885	0.728205	2	0.222708	0.320009	0.902244	-0.799617	-0.672453	-0.20262	-0.0756649	-0.573533	0.844904	0.464715	1.64245	-0.606795	-0.35878	-0.714086	-0.268085
AMG2_AAAGATGCATACGCTA	-0.353987	-0.624473	0.018137	0.459807	-0.79966	0.887783	1.49147	-0.736712	-0.661698	-0.817643	0.875262	-0.63684	-0.160567	0.558921	0.932544	-0.654712	1.06432	-0.775801	0.758395	-0.105651	0.551685	1.27772	0.312572	0.866423	0.447074	-0.640585	0.580732	-0.635494	-0.612142	0.664886	0.280917	-0.0931038	2	-0.72758	-0.208846	0.715677	-0.861171	-0.798338	-0.683939	0.821777	0.45266	0.626417	-0.303197	-0.0829584	0.532058	-0.633272	1.57246	-0.698064	0.845719
AMG2_AAGGCAGAGGCCCGTT	-0.994649	-0.67261	0.333569	-0.0295024	-0.787795	0.627842	1.46695	-0.742807	0.761452	-0.782936	0.117413	0.61553	0.0542805	-0.60857	0.050647	0.692609	0.679843	-0.781422	0.7004	0.105651	-0.849711	0.881491	0.700042	-1.01767	0.820436	-0.62111	-1.40718	0.850111	-0.595585	-1.15399	-0.257145	-0.935566	1.29292	-0.749263	0.0436041	1.19634	1.12599	0.447142	0.780194	-1.19643	0.157492	-0.576422	0.0503302	-0.900961	0.182385	2	2	0.623721	0.912308
AMG2_ACCTTTAAGTACCGGA	1.75061	-0.692669	-0.85785	-1.28134	-0.782851	-2	-0.738725	-0.745347	-0.650667	2	-2	-0.694269	-0.99549	-0.609482	-1.56715	-0.6611	-0.689722	-0.783764	-2	-0.685676	0.355241	-0.602349	-0.713439	-1.0204	-0.647125	-0.612995	-1.40328	-1.26711	-0.588685	2	-1.53937	2	-0.667037	-0.758299	-0.964509	-2	1.33566	-0.799548	-0.673074	-1.21192	-2	-0.574003	-0.924348	1.82676	-1.38198	-0.608227	-2	-0.71322	-2
AMG2_ACGTCAAGTCTCACCT	-0.963922	-0.613192	0.644191	-0.346509	0.847585	0.634823	0.92317	0.910188	-0.663523	-0.825778	0.36277	1.00283	1.16961	-0.605867	-0.357214	1.05081	-0.655761	-0.774484	1.12119	-0.688512	0.068916	-0.603324	-0.733433	0.15798	-0.624859	1.32594	-1.41873	0.435811	-0.616022	-0.0420301	-0.522829	1.40344	-0.63766	-0.722498	-0.943229	1.42727	0.3196	-0.798138	-0.685736	1.40069	-0.802296	1.48869	-0.860011	-0.928783	1.03698	-0.637416	-0.264022	0.984515	0.461257
AMG2_ACTGAGTTCGAGAACG	0.318537	-1.11069	-0.856542	0.254365	-0.679818	-0.286447	-0.629065	-0.798274	-0.583049	-0.467073	-0.451533	-1.04629	-1.48774	-0.628499	0.405022	-0.700255	-0.868343	-0.832571	-0.620373	-0.670758	1.12407	2	-0.60828	-1.07719	-0.764235	-0.443875	1.4396	1.46865	2	1.68839	-0.371409	-0.776824	-0.821547	-0.9466	-1.07643	0.535121	-1.02616	-0.806967	-0.606475	-1.53475	0.478553	-0.523592	-1.26274	-0.695835	1.2715	-0.454704	-0.698781	-0.806117	-0.850587
AMG2_AGGTCCGCATATGCTG	-0.184828	-0.581009	-0.8582	0.226579	-0.810373	0.877528	0.92361	1.91506	-0.668728	-0.848982	-0.494065	-0.600238	0.436657	-0.604403	1.3349	-0.650641	-0.64201	0.677466	0.0449128	-0.68966	0.56825	-0.603719	-0.741529	1.37698	-0.615843	1.32332	-0.176405	0.905949	1.45646	1.83951	-1.4687	-0.968758	-0.625765	2	2	-0.0206527	0.336733	0.78218	-0.690864	-1.12569	0.0207923	-0.587469	1.7368	-0.943852	-1.3835	1.41375	0.200535	-0.688405	-0.00747361
AMG2_CACATTTTCCGTAGTA	0.272223	-0.584327	0.454617	0.0548356	-0.809556	-1.10397	0.703354	0.7063	0.891294	0.648009	-0.440205	-0.603032	0.979407	-0.604554	-1.6032	1.78267	-0.643427	-0.771114	0.0816128	-0.689542	-0.11241	1.03153	-0.740694	-1.00568	-0.616772	-0.656827	-1.42434	0.262263	-0.625951	-1.21127	-1.4708	0.320835	0.671649	-0.709495	-0.9355	-0.255091	-0.847547	2	-0.690335	0.847417	-0.558317	-0.587069	-0.0327546	-0.942299	-1.38345	-0.648016	-0.0314534	-0.689143	0.0328377
AMG2_CAGATCAAGAAGGGTA	0.109089	0.64438	1.55632	0.216967	-0.818076	0.155068	0.914268	-0.727252	-0.673783	1.87747	-0.178011	1.06375	0.472577	-0.602981	0.906585	-0.647713	1.09526	0.680135	0.868692	-0.690776	0.952584	-0.604102	1.0474	0.171967	-0.607088	1.30934	0.565236	0.460551	-0.637841	-1.2337	0.847012	-0.980082	-0.614214	1.86711	1.10588	1.12014	0.346537	-0.797012	-0.695843	-1.10155	1.29426	-0.591237	0.816522	-0.958485	-1.38392	-0.660712	1.08812	1.00634	0.551746
AMG2_CCACGGATCCCTAACC	-0.86608	-0.615503	0.416313	0.969077	-0.801871	-1.59995	0.668518	-0.735576	-0.663149	-0.824111	-0.214156	0.753603	0.192945	-0.605972	1.01683	0.79204	-0.656749	-0.774754	0.211652	-0.688429	-0.163865	-0.603296	-0.732852	-0.0194468	-0.625506	2	0.310621	-1.24495	2	-0.215054	0.803292	0.294444	-0.638515	-0.723539	-0.943848	1.37842	-0.858127	0.534896	-0.685368	-0.238611	0.0231554	-0.583309	-0.861882	-0.927701	-0.372825	1.10429	-1.80038	-0.696071	0.373092
AMG2_CCGTTCACAGTTAACC	1.21357	-0.64272	-0.858007	-1.2953	-0.795163	-0.413662	-0.751828	1.09675	-0.658746	-0.804487	0.370844	1.1665	0.50679	-0.60721	0.586809	-0.656421	-0.668379	0.829261	-0.0043781	0.42669	0.729029	-0.602962	-0.726005	0.289	2	-0.633202	-0.0273216	1.72537	1.70644	0.110188	-1.50776	0.698463	1.96037	1.04186	-0.951135	1.49613	-0.867363	0.954529	-0.681032	0.0283262	-0.632315	-0.580027	-0.883915	-0.914956	1.65916	1.66292	0.391104	-0.70212	0.0929269
AMG2_CGAATGTCATTGCGGC	-1.40268	-0.630305	-0.858045	0.311168	2	-2	-0.755085	-0.73745	-0.660754	-0.813439	1.3928	2	-0.922051	-0.606645	0.491946	-0.655258	-0.663074	-0.776482	0.329633	-0.687901	-1.7135	-0.603114	-0.729128	-1.01193	-0.629653	-0.638225	-1.4154	0.516034	-0.610136	-1.18144	-1.4999	1.52926	1.8559	-0.730206	-0.947811	0.318272	1.11671	-0.798441	-0.68301	2	-0.71277	-0.581524	-0.873864	1.50354	-1.38283	-0.631131	0.895516	-0.69936	0.0196365
AMG2_CGGACACTCTTGTATC	-1.13052	1.38942	-0.857223	-0.337279	0.797645	0.29109	0.87531	-0.770722	2	-0.623969	0.323249	-0.863045	1.25293	-0.6186	-0.353179	-0.679872	-0.775361	0.529592	-0.252644	1.2391	-0.783318	-0.599891	-0.663021	0.7069	-0.703273	-0.531911	-0.211807	0.690339	-0.519749	-1.01093	0.506156	0.51241	0.637852	1.54581	0.155019	0.34107	0.13979	-0.803105	-0.641144	0.251868	-0.413879	-0.549834	-1.08659	0.539554	-0.274243	-0.534621	0.507194	0.80122	0.658051
AMG2_CGGAGCTTCTCAAGTG	-0.657889	-0.584734	0.559627	-0.408276	-0.809455	0.660599	-0.767039	-0.73168	-0.668126	0.767851	1.89058	-0.603374	0.352689	-0.604572	0.281764	-0.650989	-0.643601	-0.771161	0.80626	0.252971	0.461237	-0.603673	-0.740592	0.774212	-0.616886	-0.656662	0.469173	0.363602	-0.625811	-1.21101	-0.55915	0.424037	-0.627142	1.7194	-0.935609	0.771225	0.263076	-0.797632	-0.69027	-0.112026	0.44853	-0.58702	-0.836974	0.418006	0.431964	-0.647867	0.849485	0.896367	0.942447
AMG2_CGTCCATAGGGATGGG	-2	-0.582962	-0.858194	-1.31199	-0.809892	-2	-0.767504	-0.731456	-0.668412	-0.847574	-1.39317	-0.601882	1.23708	-0.604492	0.406337	-0.650824	-0.642844	-0.770955	-2	-0.689591	-1.69565	-0.603695	-0.741038	-1.00549	2	-0.657379	-1.42461	-1.23561	-0.62642	-1.21216	-1.46994	-0.96805	-0.626487	-0.70888	-0.935135	-1.80361	1.06628	-0.797601	-0.690553	-1.1272	-0.781155	-0.587233	-0.83554	1.39995	0.552493	-0.648518	-2	-0.688839	-2
AMG2_GGAGCAAGTTCCATGA	-0.848659	-0.676697	-0.8579	0.328807	-0.786788	0.453829	-0.742914	-0.743324	1.24557	1.03983	1.27332	-0.680819	1.20613	-0.608756	0.513427	-0.659604	2	-0.781899	0.836307	-0.686246	0.140381	1.38848	-0.717457	0.951587	-0.64265	-0.619456	0.689027	-1.26252	-0.594179	-1.15134	-0.501163	-0.934085	0.920087	0.944293	1.73193	1.84336	-0.878893	-0.799265	1.27835	-1.19959	1.82934	-0.575929	1.43211	1.53231	1.56212	-0.614092	1.15839	1.07796	-0.0345087
AMG2_GGTGCGTGTCACCTAA	-0.909973	-0.604035	-0.858128	0.378053	-0.804698	-0.310184	1.53217	-0.734124	0.812547	0.583694	-1.69832	0.730086	0.180119	-0.60545	-0.572971	-0.652797	-0.651849	-0.773415	-1.97306	-0.688839	-0.191334	-0.603437	-0.735736	-1.00836	-0.622294	-0.648853	0.272791	1.64856	1.09686	-1.19848	-0.165962	-0.960414	1.98087	-0.718373	-0.940777	0.732492	-0.854235	0.50312	0.833262	0.324987	-0.0193328	-0.584692	1.165	-0.93307	-1.38318	1.05832	0.786748	-0.693522	-0.345528
AMG2_GTAACTGGTTTGACTG	1.38393	-0.724259	-0.857751	0.897806	-0.775065	0.0952345	1.82484	-0.749346	-0.645557	-0.745696	1.64318	1.75458	-1.03269	-0.61092	0.320838	-0.664059	-0.703221	-0.787452	-0.197331	-0.684548	-1.74894	-0.601962	-0.705492	-1.02469	-0.655975	-0.600214	0.488906	1.1035	-0.577819	0.626601	-0.0921125	-0.91685	-0.678714	-0.772529	-0.972967	-1.18566	-0.895033	-0.800109	-0.668041	0.399288	-0.0716877	-0.570194	-0.949921	-0.876777	0.42677	-0.596625	0.638687	-0.72024	0.20638
AMG2_TCGGTAATCAACACAC	-0.071078	1.63226	-0.857146	2	-0.727416	-0.101824	-0.679724	-0.773823	1.30331	-0.606311	0.405175	0.868017	0.129935	-0.619714	0.61092	1.14935	-0.785826	0.737945	0.456822	1.46457	0.557591	-0.599591	-0.65686	1.45364	-0.710134	1.59601	0.753268	-0.204106	-0.511326	1.47294	-0.64346	1.66123	-0.750168	-0.859611	0.333831	0.405233	-0.960633	1.86967	-0.637242	0.446657	0.497818	-0.546881	0.805178	-0.786258	0.646829	-0.525627	1.38339	-0.763201	-0.329555
AMG2_TTCGGTCTCGGATGGA	-0.21963	-0.74938	-0.857673	-1.26549	1.16134	0.23684	-0.723847	-0.752527	1.44611	-0.727583	1.19095	2	-1.06227	-0.612062	1.27753	1.32748	-0.713955	-0.790385	-0.0351247	-0.683652	-0.46082	-0.601654	2	1.10466	-0.663013	-0.590051	0.0606773	-0.0558448	1.85537	-1.10418	0.633114	-0.907747	1.05042	-0.783845	0.499311	0.524474	-0.903557	-0.800555	-0.664039	-1.25572	-1.23944	-0.567164	-0.970256	-0.865014	-1.38121	1.81322	1.59222	-0.725823	0.579059
AMG3_AAGCCGCCACCCATGG	1.84286	-0.705854	-0.857809	-1.27765	-0.779601	0.438571	-0.735265	-0.747016	-0.648534	-0.758966	-0.125003	-0.705373	1.76988	1.12888	0.698096	-0.662335	1.74637	0.468538	0.691288	-0.685205	1.18734	-0.602188	-0.710122	0.63916	-0.650819	-0.60766	0.870461	0.222238	1.21978	-0.131048	-0.706734	0.359707	-0.671911	-0.764239	0.132381	0.279853	0.135585	0.567958	-0.670973	-1.22211	0.533949	-0.572413	1.19206	-0.885394	-0.345328	-0.603384	-1.14775	-0.71615	-0.131192
AMG3_AAGGTTCCAAGACGTG	0.843097	1.54921	0.713308	-0.209483	-0.719821	0.647313	-0.671641	0.942302	1.25613	1.20372	-1.19323	1.79985	-1.29662	2	-1.48204	1.09664	-0.798993	0.692238	0.803908	0.983287	1.4473	-0.599213	-0.649109	2	1.20805	-0.509537	-1.35356	0.403581	2	1.44237	-0.691207	0.705517	-0.761557	-0.873491	1.06841	-0.976826	-0.97109	-0.804086	1.28727	1.99681	0.921554	-0.543165	-1.13136	2	1.52999	1.63082	0.129158	2	1.66888
AMG3_ACCAGTAAGCAGACTG	-0.176701	-0.692388	0.928914	0.728605	-0.782921	0.876502	0.450628	-0.745311	0.61069	0.440243	0.78861	1.84277	1.9986	0.802767	-0.0967348	1.36615	0.523345	0.23453	0.125329	2	1.22315	-0.602353	0.550712	1.68127	2	-0.613108	-1.40333	0.365936	0.876215	1.52098	-0.0355776	2	-0.666933	-0.758173	-0.964434	-1.57261	-0.0523111	0.311217	-0.673119	0.783232	-0.0278846	-0.574037	0.995054	0.126959	0.823612	0.842209	-0.117887	-0.713157	1.08658
AMG3_ACTGAACAGCTCCTTC	0.615589	0.32414	-0.857809	0.0787594	-0.779635	-0.0275025	0.722616	0.678626	-0.648556	-0.759065	0.310832	-0.705258	0.822946	-0.610076	0.189576	-0.662322	-0.695298	1.25652	0.329377	1.7189	0.928378	1.01902	-0.710157	-0.0105881	-0.65078	-0.607715	0.359638	0.977318	-0.584197	1.33238	0.996768	1.16609	-0.67186	-0.764177	0.823969	0.434676	1.63277	-0.79978	-0.670995	0.740705	0.71203	1.22298	-0.934911	0.363145	-1.3818	1.17454	0.81307	-0.716119	0.47023
AMG3_ACTGAGTGTAAAGGAG	1.11273	-0.677878	-0.857897	-1.28547	0.670029	0.795484	-0.742604	-0.743474	-0.653059	-0.779137	0.127869	0.757187	0.164028	-0.60881	-1.57207	-0.659714	-0.683402	0.489612	0.110512	-0.686203	0.972015	-0.602531	-0.71716	1.82727	0.984155	-0.618978	1.29007	-1.26286	-0.593772	-0.134979	0.824937	1.18961	-0.66157	0.654892	-0.960549	0.674214	0.815664	0.58788	-0.675431	0.35068	0.101323	2	1.55594	0.373653	0.819037	-0.613659	-0.534645	-0.709933	-1.08763
AMG3_ACTGCTCCAGCCTATA	-0.560142	-0.752722	-0.857662	-0.308935	-0.768049	0.370692	-0.722971	-0.75295	-0.640953	-0.725174	0.419281	-0.744841	-1.06621	-0.612214	-0.312606	-0.666725	-0.715383	0.647683	-0.447223	-0.683533	0.492004	-0.601613	-0.698332	1.34156	1.17663	-0.588699	-0.151412	-1.28435	-0.568029	0.737745	1.99439	0.565634	-0.689234	-0.785351	1.04114	1.26144	0.270511	-0.800614	-0.663506	0.464068	0.332626	-0.566761	-0.972962	0.575572	0.523081	-0.586171	-2	-0.726565	1.23843
AMG3_AGCAGCCTCCCTCAGT	1.07706	-0.687224	0.853978	0.427337	-0.784193	-0.372512	-0.740153	-0.744657	-0.651547	-0.772399	-0.191939	-0.689684	0.485228	-0.609235	-0.160112	1.28163	1.26799	-0.783128	0.600451	0.452086	0.751157	-0.602416	-0.714809	0.310789	-0.645599	-0.615197	-1.40434	0.609627	-0.590558	-1.14451	-0.434905	0.749738	-0.665025	-0.755846	1.29624	-1.21797	-0.882465	-0.799451	2	0.717038	-0.106237	-0.57466	-0.919941	2	-1.38205	1.72818	0.487393	-0.71201	0.820512
AMG3_AGCGGTCGTTCAGCGC	0.672243	1.64194	0.587124	-1.27828	0.135389	0.125612	-0.735856	-0.746731	-0.648898	0.188412	0.201236	0.201054	0.652081	0.498627	1.46302	0.283629	0.25777	-0.78504	0.313568	0.861809	1.25222	-0.602215	0.281727	-0.374032	-0.650188	0.485121	-0.20654	0.984025	2	-0.495496	0.529421	-0.106266	1.23609	-0.763224	0.248615	0.0513936	-0.234976	0.0722052	0.347624	-0.622715	-0.0350746	-0.572685	-0.933199	0.499687	1.53322	-0.604211	0.319175	0.216568	-0.0944135
AMG3_AGTGAGGGTCCGAACC	-1.53343	-0.801126	-0.857511	1.49052	-0.756119	-2	-0.710273	-0.759079	2	-0.690273	-0.425503	1.80732	0.934734	2	-1.53105	-0.671259	-0.736067	-0.796427	0.739373	-0.681805	1.39961	-0.601019	-0.686155	0.822	-0.67751	-0.569115	0.593353	0.370842	-0.55138	-1.0706	0.668298	-0.888996	-0.707126	-0.807155	-0.993548	-0.623139	-0.921117	-0.801473	-0.655795	-1.29568	0.986042	-0.560924	-1.01215	-0.840784	-1.38051	-0.568394	-0.316373	-0.737322	0.592532
AMG3_ATGTGTGAGTGAAGAG	-0.854825	-0.757803	0.742089	-1.26314	-0.766797	1.01652	-0.721638	-0.753593	-0.640131	2	-0.302792	-0.74912	2	-0.612446	-0.22889	-0.667201	-0.717554	-0.791369	1.02301	-0.683351	0.111041	-0.60155	1.20752	0.214068	2	-0.586643	-1.39061	-1.28581	1.64077	0.843603	0.809699	-0.904695	-0.691112	-0.787639	1.15249	0.887645	0.346869	-0.800704	-0.662697	-0.115253	-0.684607	-0.566148	0.707168	-0.86107	-0.113006	-0.584305	-1.8585	-0.727695	0.59823
AMG3_ATTCTACTCCTAGAAC	0.858832	0.696035	-0.857988	-1.29361	-0.793675	0.547983	2	-0.739787	1.36119	-0.800134	-2	-0.65729	-0.94378	-0.607485	-1.58176	-0.656986	-0.670959	0.851157	1.17086	1.53909	0.249825	2	-0.724486	1.58849	-0.634823	-0.63076	-0.00666203	1.75043	1.74104	0.132155	0.980263	0.723781	-0.650806	1.06414	1.293	0.203687	0.46211	-0.798769	2	2	-0.125571	1.76516	1.9687	-0.91213	-0.0353269	-0.624354	0.101986	1.19727	-0.245967
AMG3_ATTGGTGGTAACGCGA	-1.43049	-1.14414	-0.856437	-1.15519	-0.671573	-2	-0.62029	-0.802509	-0.577638	-0.442956	-0.121616	2	-1.52713	-0.63002	0.684008	-0.703388	-0.882636	1.61142	0.969871	1.02738	2	-0.596812	-0.599866	0.902261	-0.773606	-0.430343	-1.3155	-1.39673	-0.433397	-0.848033	0.57795	-0.764703	-0.83391	1.74587	1.06298	0.654021	0.962388	1.86271	2	-1.56058	-0.606948	-0.519559	0.620374	-0.680172	0.64768	-0.44242	-0.799347	-0.81355	0.611915
AMG3_CATATGGGTAGCTCCG	1.20368	-0.666727	-0.857931	0.712446	1.93815	2	-0.74553	0.966751	-0.654863	-0.787178	0.877736	-0.672423	-0.964941	1.46657	0.467884	1.11141	-0.678637	-0.780735	0.260836	-0.686601	1.27881	-0.602668	-0.719965	-1.01688	1.2744	-0.62349	-0.118485	0.934404	-0.597608	1.24776	0.826335	0.593406	-0.657448	-0.746613	1.68595	0.392968	-0.875509	-0.799088	-0.677207	-1.19189	0.642374	2	1.0629	-0.903715	0.58606	-0.617754	-0.305468	1.03729	-0.0634476
AMG3_CATTCGCGTCATCCCT	1.41577	-0.166188	0.707707	-0.645442	0.267503	0.551107	0.334601	-0.770097	0.464846	-0.627528	-0.943628	0.839274	0.122106	1.46292	-0.751151	-0.67941	0.269004	-0.806588	0.732187	-0.0721496	0.713391	0.536569	0.422053	0.16932	0.417673	-0.533908	0.348788	-0.230111	1.6376	0.184364	0.165076	0.678378	-0.739291	-0.846355	0.300198	-1.96121	-0.950648	0.151432	-0.64193	0.675049	-0.227366	0.708208	-0.305578	0.075273	-0.656042	0.709978	-0.320376	2	0.571659
AMG3_CCATTCGCACTGTTAG	0.182279	0.588194	-0.857981	-0.295254	0.927055	-2	-0.749652	0.975354	-0.657405	-0.798508	0.470095	1.04029	-0.946437	-0.607588	0.469318	-0.657198	-0.671922	-0.7789	0.584808	-0.687162	-1.72131	1.34791	-0.723918	0.202479	-0.635455	-0.629847	1.19308	1.30305	1.55771	-1.168	1.86843	-0.943391	-0.65164	0.921591	0.364711	0.825199	0.356801	-0.798809	-0.679711	-1.17975	-0.734725	-0.579027	-0.890628	-0.911073	1.11459	-0.623525	-0.307964	2	1.33002
AMG3_CCGGGATTCCACTCCA	0.944768	-0.635362	0.449211	0.452381	0.638819	0.949702	-0.753758	-0.738091	-0.659936	1.62334	0.948007	1.6731	0.197839	-0.606876	-1.58622	-0.655732	0.827988	0.476477	0.40548	0.73298	1.4322	-0.603052	-0.727856	-1.01261	-0.63107	1.07899	-0.333651	0.242182	2	0.925301	-0.128512	1.74646	-0.645855	1.53429	-0.949165	0.501445	0.159269	0.568891	-0.682204	0.801586	1.02754	-0.580914	0.818113	2	-0.346526	-0.629273	-0.437682	-0.700484	-0.0402129
AMG3_CGAGCACTCTCTGAGA	0.375511	-0.686069	0.524459	1.1139	0.0864866	0.0553136	0.147779	0.769567	-0.651734	0.800517	0.325857	0.171775	0.202797	1.85327	1.00256	-0.660481	0.892092	-0.0225799	0.55839	-0.158773	0.744686	0.385293	-0.7151	0.722516	1.62656	-0.615665	-0.261713	0.736915	1.31615	0.826704	-0.344324	0.425932	-0.664597	1.20849	0.595502	-0.977427	0.568484	0.646537	1.58919	-0.215728	0.419566	0.519053	-0.919005	2	1.09511	-0.610651	-0.335838	0.175072	1.38858
AMG3_CGAGCCAAGTTTGCGT	0.765454	-0.657618	1.39181	1.33258	-0.791491	-0.37905	2	1.72329	-0.656336	1.76756	-0.300058	-0.664752	0.983374	-0.607888	0.272746	-0.657816	0.911186	0.551707	0.893012	2	1.06249	-0.602779	-0.722257	-1.01564	-0.637305	-0.627175	2	0.751776	1.31474	0.559247	0.909915	-0.940998	0.719339	-0.74251	1.4652	-0.584585	-0.872418	-0.798926	-0.678658	-0.189401	2	-0.57823	1.58205	1.85086	0.897215	-0.621099	1.0376	-0.70543	1.0896
AMG3_CGCTTCAGTCATGCAT	0.974903	0.291191	1.19768	0.409518	1.4759	1.39334	0.661545	-0.74591	-0.649947	0.656766	-0.799265	-0.698017	1.69158	-0.609685	-0.537687	0.755646	-0.691624	1.75902	0.690204	0.144804	0.219611	-0.602295	-0.71232	-1.021	2	-0.611194	0.790336	1.18977	-0.587154	-1.13809	0.163669	-0.926684	-0.668682	-0.760304	-0.9657	-1.12325	1.19202	1.35052	-0.672365	0.686229	0.450481	-0.573467	0.964295	0.308748	-0.391802	-0.606592	0.956989	0.682672	0.84395
AMG3_CGGACTGCACCTATCC	0.200763	0.419756	0.55453	0.174299	-0.781596	-0.345965	-0.737388	0.800983	-0.649843	0.843142	0.0270725	0.834033	0.214893	-0.609714	0.313226	-0.661577	-0.691899	-0.784359	0.284325	-0.685494	-0.696106	1.15693	-0.712158	0.0765994	2	-0.610934	1.0065	-0.282025	1.36161	0.610531	0.649747	0.459645	0.728203	0.737413	2	-0.731638	-0.886041	-0.799638	-0.672262	-1.21586	-0.42671	-0.573389	-0.928472	0.465702	-0.262349	-0.606356	0.728308	-0.714352	1.06981
AMG3_CGGTTAACAATGGAAT	0.900515	-0.673584	0.733121	-1.28667	-0.787555	-0.479511	-0.743731	-0.74293	-0.653754	1.02912	0.268997	-0.678198	-0.973017	-0.608614	-0.264082	1.14584	-0.681567	-0.781536	0.587832	-0.686357	0.134223	-0.602583	2	-1.01781	-0.641778	2	-1.40699	-1.26163	-0.595249	-1.15336	-1.52729	-0.935212	-0.659983	-0.749702	1.72336	-0.544345	-0.877836	-0.799209	1.26876	-1.19718	0.129729	-0.576305	0.769739	0.625776	-1.38224	1.55814	0.271149	2	-1.47024
AMG3_CGTCTACAGGGAGTAA	0.723336	-0.70176	-0.857822	1.25857	-0.78061	0.447215	1.24606	-0.746498	-0.649196	-0.761918	0.519782	2	-1.0062	2	-0.107568	-0.661951	-0.693607	-0.784825	1.05417	0.491139	1.7878	-0.602238	-0.711152	1.12373	-0.649672	1.71277	0.880638	-0.033493	-0.585558	0.220318	0.674851	0.811894	-0.670397	-0.762394	2	-0.355905	1.27516	-0.799709	1.49179	0.760174	0.333886	-0.572907	-0.931708	-0.887311	1.35416	-0.604888	0.88438	1.26401	1.51181
AMG3_CTCGAGGTCGAACGGA	0.209232	0.386624	-0.857711	-1.26892	-0.771893	-0.0928029	-0.727061	-0.750976	2	-0.736417	0.29568	-0.73171	0.175321	-0.611505	0.335219	-0.665264	0.913579	-0.788955	1.16384	-0.684089	-1.75379	-0.601804	2	1.24756	-0.65958	-0.595007	1.43443	0.763868	-0.573393	-1.11212	-0.0923661	1.33869	0.721445	-0.778326	-0.976413	0.339106	0.213263	2	-0.665991	0.398146	0.691896	-0.568642	-0.960339	-0.87075	-1.38137	-0.591898	-0.310337	-0.7231	1.02932
AMG3_GACAGAGAGAGTAATC	0.0874655	0.884417	0.351884	-0.509222	-0.781561	0.0359357	-0.737351	0.579005	1.72575	-0.764697	-0.544812	2	0.0401987	-0.609721	0.0804282	-0.66159	1.59235	1.6969	0.995967	0.118676	1.05047	-0.602285	0.728117	0.533136	1.80515	-0.610876	0.251085	0.538808	1.08208	-0.211126	0.887177	0.26082	-0.668973	1.36041	0.0521787	0.148238	-0.88609	1.29222	-0.67224	0.217842	-0.325637	1.09533	0.859485	0.27137	0.203305	-0.606303	0.873666	-0.714383	0.906723
AMG3_GATTCAGTCGTGGGAA	1.03371	-0.674995	0.595152	1.19032	0.808743	-0.311967	2	0.848438	1.07256	0.873054	1.05387	2	2	1.32381	1.28841	-0.659444	1.98891	-0.7817	0.44269	2	0.836813	-0.602566	1.01206	-1.018	-0.642173	1.28635	0.526566	1.16656	2	0.638393	-0.593612	2	-0.660504	-0.750338	-0.959777	-0.344471	0.260056	1.64681	1.10032	1.58903	1.51091	-0.576135	0.393017	0.494078	0.977606	1.37018	0.173311	-0.709292	1.15333
AMG3_GCTCCTAAGACTAGGC	1.20209	2	-0.857612	-1.26006	-0.764086	1.09944	1.15903	-0.754986	1.35306	-0.713579	-1.92409	1.06073	0.358645	-0.612946	0.629183	-0.668231	-0.722255	-0.792653	0.485344	-0.682959	1.64842	-0.601416	2	1.01944	1.38849	-0.582193	-0.00249329	-1.28897	-0.562498	-1.09157	0.880929	1.68814	-0.695178	0.985472	1.23515	-0.913522	-0.910148	-0.800899	-0.660944	1.481	0.545148	1.74765	-0.98598	-0.855919	1.66135	1.70974	-0.232491	-0.730139	0.462894
AMG3_GGGAGATCAACTGCGC	-0.288261	0.911314	1.2152	0.985384	0.611551	-0.764263	-0.729225	0.631722	-0.644809	-0.742365	1.28382	1.52464	0.0482588	-0.61113	-1.55509	0.766698	0.735697	-0.787992	0.938005	1.67035	-0.220096	-0.601905	-0.70433	1.42132	-0.657269	-0.598345	0.317576	0.170456	-0.57623	0.929162	1.43988	1.11921	-0.680421	1.42403	-0.974204	-0.417353	-0.8966	-0.800191	-0.667305	1.29983	0.0253453	1.1704	0.87542	0.335479	-1.38149	-0.594928	0.556996	0.68944	0.00948031
AMG3_GGGTCTGGTCATCCCT	0.908848	0.466534	-0.857813	-0.335035	0.845848	-0.278808	-0.735582	-0.746863	2	-0.759835	0.584029	0.901829	1.03611	-0.610027	-0.344969	-0.662222	0.99593	-0.785163	1.35243	-0.685248	-0.648626	-0.602202	-0.710426	0.128375	1.1657	-0.608148	-1.40095	-0.236628	1.45755	0.000384427	-0.594932	0.5287	-0.671465	-0.763696	-0.967716	0.204676	0.271247	-0.799761	2	-0.159917	-0.350628	-0.572559	-0.934046	0.533988	0.501058	1.41813	-0.228519	-0.715882	0.0786733
AMG3_GGTGAAGGTGGTAACG	0.988927	-0.686255	0.398429	0.414009	0.595411	-0.0824504	0.666798	-0.744534	-0.651704	0.657169	0.416423	0.674374	0.0940351	-0.609191	0.130799	-0.660499	0.748051	-0.783015	1.56972	-0.685905	0.583066	-0.602428	-0.715053	-0.043131	-0.645328	-0.615589	-0.365873	-1.26526	2	0.436871	0.483577	1.09668	-0.664666	0.577069	0.0945002	-0.185391	0.736211	-0.799434	0.8616	0.703091	-1.03112	-0.574777	0.404832	2	1.10612	-0.610582	0.186435	-0.711794	0.736472
AMG3_GTCTTCGAGGTGACCA	1.33229	-0.734267	0.280097	0.593459	-0.772598	0.992365	-0.727812	0.495648	1.60945	-0.73848	-0.15027	0.505375	-1.04447	-0.611375	0.00787995	-0.664996	0.592198	2	0.255915	2	1.33028	-0.601839	-0.702975	0.891663	0.737317	0.896713	-0.454494	-0.484278	-0.574377	0.775696	-0.345628	0.203432	0.443127	-0.777037	-0.018068	-0.715733	0.587699	-0.800286	-0.666447	0.116016	1.56492	-0.568987	1.49144	0.947655	0.574507	0.961329	-0.270383	1.39897	0.0305767
AMG3_TACGGTAAGGGATGGG	0.962122	-0.753485	-0.85766	1.79005	1.18684	0.810861	-0.72277	-0.753047	-0.640829	1.3015	0.805409	2	1.3213	1.75464	-0.0822294	1.3524	-0.715709	-0.790865	0.497999	-0.683505	0.799112	-0.601603	-0.69814	0.354511	-0.664163	-0.58839	0.901322	-1.28457	1.88754	-1.10151	1.5059	-0.90626	-0.689516	-0.785694	-0.980792	-0.143392	-0.90495	1.06099	-0.663385	0.0171012	0.660686	-0.566669	0.82334	0.844165	-1.38115	-0.585891	0.653062	-0.726735	-0.302516
AMG3_TAGCCGGTCACAATGC	0.748265	-0.734858	-0.857718	-1.26955	-0.772452	0.516993	-0.727657	-0.750688	1.13236	-0.738054	1.4261	-0.729798	-1.04517	2	-1.55311	-0.665051	-0.70775	-0.78869	-0.625054	-0.68417	-1.75293	-0.601832	-0.702826	-1.02613	-0.658944	-0.595926	-1.39508	0.394216	-0.574174	1.2162	-0.604366	1.43817	0.79648	-0.777304	1.04043	2	-0.898629	0.763787	-0.666352	0.473182	0.0295475	-0.568915	-0.958501	-0.871814	-1.38141	-0.592732	-0.565538	-0.722595	-1.61459
AMG3_TCACAAGCACAGGTTT	-0.467581	0.456462	1.63996	-0.254459	-0.759744	-0.851613	-0.714131	-0.757217	-0.635502	1.08744	-0.327611	-0.773219	-1.10589	-0.613747	0.519502	-0.669881	2	0.711575	0.362694	-0.68233	-1.77238	1.35536	-0.689855	0.907934	-0.67339	-0.575065	0.679781	-0.196811	-0.556438	0.122839	-1.59871	-0.894325	0.852161	0.865521	-0.98961	0.431475	0.31449	-0.801212	1.26201	0.979335	-0.707208	-0.562697	-1.00024	-0.84767	1.12199	-0.573795	0.169177	1.02264	-1.63018
AMG3_TCATTACCAGATGGGT	-0.908867	-0.629518	-0.858048	0.339059	1.65973	1.07894	-0.755291	0.774074	0.279248	0.087007	1.06436	-0.641088	0.670938	0.445937	-0.0667886	-0.655184	-0.662738	-0.77639	0.534091	-0.16183	-0.348287	-0.603124	-0.729326	0.727602	-0.629433	0.399843	-0.27471	0.547082	1.29336	1.01025	0.657559	0.403063	-0.643695	-0.729852	-0.9476	1.48514	-0.242859	0.645007	0.284294	-1.16315	1.27071	-0.581619	-0.873228	-0.921138	0.655383	-0.631419	0.0686182	0.844021	-0.551002
AMG3_TGAGAGGCAAGCCTAT	-0.551537	-0.681401	-0.857885	-0.328029	-0.785629	-0.264171	0.940045	-0.74392	-0.652489	-0.776597	0.390651	1.92391	1.08823	2	-1.5709	-0.660044	1.03008	-0.782448	0.0679572	2	-0.624209	2	-0.716274	0.148006	1.19822	1.35234	0.582087	-0.215148	1.47879	-1.14828	-0.566586	1.42695	0.822307	0.839198	0.302059	-1.41125	1.90605	0.771152	-0.674869	0.984675	1.30625	-0.575362	1.64897	2	0.523519	-0.612365	0.266722	-0.710716	0.578497
MM1_AAAGTAGCATGTCGAT	0.0671601	0.447864	1.2995	0.456973	-0.806165	1.26923	-0.763538	0.714526	0.904329	-0.836672	-0.421069	2	-0.884106	1.15289	0.177111	2	1.81531	-0.77272	-0.0384305	1.15243	0.996447	2	0.836572	-1.00755	1.00135	-0.651262	0.362174	0.267177	-0.621219	-1.20235	0.870511	-0.962572	-0.632075	1.57279	0.173324	1.19275	-0.852215	-0.797869	0.927752	-0.191098	0.722347	-0.58541	-0.84778	0.332252	1.19607	-0.642965	0.125807	2	0.0262824
MM1_AGGGAGTTCCGCGTTT	-0.433911	0.594088	0.729107	-0.278968	-0.790496	0.438633	-0.746861	0.996896	-0.655684	1.01599	0.258436	1.054	1.78127	-0.608072	-0.271325	-0.658194	-0.676469	-0.780143	0.402014	-0.686782	0.134801	1.37407	-0.721242	0.941785	1.30887	1.45676	-1.40931	-1.2582	-0.599353	1.2756	-0.498983	1.53287	-0.655573	1.92769	0.379449	1.12047	1.09988	1.83624	-0.678015	-1.18797	0.421921	1.61146	-0.899241	0.616376	1.5474	-0.619617	-0.947459	-0.706327	-0.376166
MM1_ATCTACTCATCGATTG	-0.638715	0.433005	-0.857808	0.923371	1.76909	0.934967	-0.735153	0.830037	1.06197	-0.758658	-0.20675	-0.705733	1.53474	1.30486	0.870587	-0.662375	-0.695539	0.595383	0.206133	-0.68519	1.36817	-0.602182	2	-1.02225	1.11578	-0.607487	0.51777	0.349796	-0.584003	-0.0294277	0.9376	1.35388	-0.672069	-0.764431	0.243634	0.260226	-0.888932	-0.79979	-0.670905	-1.22244	1.49787	2	1.73249	-0.885194	1.68157	-0.603227	-0.909212	-0.716245	1.33413
MM1_ATTCTACTCATGGTCA	-0.169974	0.714599	0.105297	-0.265918	1.56844	-0.298583	-0.767173	-0.731616	1.90372	1.61825	-1.61357	1.17829	-0.867788	-0.604549	0.529754	0.442209	-0.643383	1.30507	-0.34219	-0.0490641	0.483346	0.59642	-0.74072	-0.256843	-0.616744	-0.656868	-0.627794	0.276365	0.703272	1.28775	0.962344	-0.0220259	-0.626953	1.58694	1.54871	-1.4933	1.70899	0.210219	1.95626	0.0487457	0.605161	-0.587081	-0.836562	1.54391	1.20324	-0.648054	-0.668207	1.7322	1.14286
MM1_ATTGGACGTCAGCTAT	0.946551	0.797614	1.58695	1.13876	-0.673649	1.4963	-0.622499	-0.801442	-0.579	-0.449028	-1.1557	-1.06737	-1.51721	-0.629637	0.591225	-0.702599	1.912	-0.835494	0.311837	-0.669865	-1.90411	-0.596915	2	-1.08059	-0.771246	-0.43375	0.702966	1.12349	-0.436294	1.90702	-0.24824	-0.767755	-0.830797	1.6337	2	0.558341	0.879592	-0.807411	-0.602488	0.197789	1.09513	-0.520574	0.572222	1.65986	2	-0.445513	0.690724	-0.811679	-0.703827
MM1_CAACCAAGTTCAACCA	-0.731851	-0.64469	-0.858	-1.29475	-0.794677	1.38414	-0.751311	-0.739272	1.34972	1.12153	0.858326	-0.653865	-0.938991	-0.6073	1.16218	-0.656606	-0.669221	-0.778162	0.520612	0.436381	-0.470723	2	-0.725509	2	-0.633683	1.58563	-1.41261	0.602236	1.72709	-1.1721	0.973692	-0.945683	-0.649303	-0.736687	1.85566	1.17277	1.21314	-0.798697	-0.680718	0.0371812	0.796364	-0.579789	-0.885509	-0.914034	0.723124	1.68341	0.256773	-0.702557	0.639727
MM1_CATATTCAGCGCTTAT	0.471227	-0.857965	1.92611	1.50894	0.718896	-0.157047	0.794613	1.60965	-0.623929	-0.649291	1.08125	0.609957	1.62462	-0.617002	-1.51214	-0.676583	-0.760354	-0.803064	0.893114	-0.679777	0.255829	-0.600322	-0.671856	1.12044	0.938707	-0.54612	1.33092	0.62968	1.30335	2	0.935246	1.86327	2	-0.832758	0.110714	-0.789172	0.758999	1.46656	0.979286	0.215671	1.23817	-0.554069	0.316861	0.461889	1.52851	-0.54752	0.0903061	2	1.53631
MM1_CCTATTAAGCGCCTCA	-0.127483	-0.793131	1.98519	0.557698	2	-0.245372	-0.71237	1.24994	-0.634416	-0.696038	0.348913	1.21047	-1.11379	-0.614053	-0.0249272	-0.67051	-0.73265	-0.795494	0.140904	-0.68209	-0.421284	1.68238	-0.688166	1.17532	-0.67527	1.83301	0.131927	-1.29595	-0.55413	-1.07579	-1.60296	-0.891894	1.10933	-0.803553	-0.991407	-0.49616	1.30868	1.11635	-0.657068	0.0249092	0.0368338	-0.561888	-0.318593	0.914142	1.42787	-0.571331	0.245826	-0.735546	0.0623507
MM1_CCTTACGTCTCGAGTA	-1.76512	1.02845	-0.85806	-1.30003	2	1.3473	1.58554	2	-0.661486	-0.8167	-0.210309	-0.637941	0.883851	-0.60644	-1.58941	-0.654834	-0.661141	-0.775954	0.903478	-0.688063	0.629017	2	1.75881	-1.01131	-0.628386	-0.640055	0.312201	-1.2479	2	-1.18437	-0.152356	1.09927	1.42581	2	-0.9466	1.98332	-0.861615	-0.798361	1.87191	1.11275	-0.256559	-0.582069	-0.870202	-0.922888	2	-0.632792	-0.210466	-0.698355	0.159593
MM1_CGATGGCCATTACGAC	-1.25562	-0.818295	-0.857457	-1.24624	2	-0.712033	-0.705769	-0.761253	-0.630346	-0.677894	-2	-0.800062	-1.14343	-0.615197	0.717865	-0.672867	-0.743403	-0.798432	-0.717716	1.13069	-1.7844	2	-0.681836	-1.03747	-0.68232	2	-1.37885	-1.30318	-0.545474	-1.05946	-1.61889	-0.882775	1.98276	2	-0.998145	-1.57953	-0.926943	-0.801778	-0.653059	-1.30894	-2	-0.558853	-1.02604	-0.832745	-1.38027	-0.562089	-0.313344	2	-0.888429
MM1_CGTGAGCAGGAGTTGC	0.281062	1.89403	0.779744	1.81754	1.01353	1.03861	-0.741161	-0.74417	-0.652169	-0.775171	-0.700465	-0.686446	-0.98455	2	-0.222477	2	-0.685753	0.787683	1.35506	2	1.05509	-0.602463	-0.715776	1.51254	-0.644522	-0.616753	-0.0511707	0.542306	1.66744	-1.147	-0.48021	0.675502	-0.663603	-0.754114	-0.962021	-0.493767	1.14525	-0.799383	-0.674554	1.80694	0.95996	-0.575124	1.10177	0.675059	-0.0839849	-0.611638	1.85225	-0.711155	0.924683
MM1_CTCAGAACATTAGCCA	-0.891718	-0.907149	-0.857179	0.800329	-0.729986	0.449642	-0.682459	0.625023	0.899694	1.76936	-0.356191	-0.874888	-0.149187	1.07767	0.227029	-0.68119	-0.78137	-0.808806	-0.52239	0.713519	-0.27228	0.989542	-0.659483	-1.04954	-0.707212	-0.526222	0.369082	-1.32869	1.24539	0.601339	0.0588715	-0.850578	0.515837	-0.854914	-1.02194	0.194005	1.15502	-0.803354	-0.638903	-0.462758	0.524199	1.21188	-0.619779	-0.79114	-0.367662	-0.529456	-1.04198	-0.760884	0.33347
MM1_CTTTGCGTCATAACCG	0.822358	-0.726202	2	-0.425667	-0.774586	0.997333	-0.729928	0.705487	-0.645242	1.72252	0.152171	-0.722508	-1.03498	1.15578	0.732503	-0.664241	0.813415	0.486223	0.1637	-0.684479	0.661296	-0.601938	1.87467	-1.02496	-0.656519	1.14359	0.394633	-1.27673	-0.577151	1.01033	1.01655	1.81281	-0.679432	-0.773404	-0.973487	0.752471	-0.895692	0.58948	-0.667732	1.63503	0.355046	-0.569959	-0.951494	0.398534	-0.328468	1.21879	0.115412	-0.720672	0.785521
MM1_GACTACAGTTGCGCAC	0.0215767	0.752209	-0.858051	0.59932	-0.798701	-0.47862	0.0703427	-0.737205	0.214848	-0.814838	-0.176371	0.160016	-0.919766	-0.606557	-0.152562	0.814821	0.180025	-0.0691761	0.439245	-0.68797	0.487794	-0.603138	0.148259	1.48161	0.275633	-0.639011	0.337628	-0.733589	-0.610803	-0.617995	0.564651	1.12979	1.08272	-0.729332	1.75255	0.289686	-0.862491	0.556781	1.44955	0.0887345	-0.570565	1.20534	0.983299	0.321142	0.000242525	1.13789	0.594576	1.25238	-0.0457124
MM1_GATGAAAGTGCACCAC	-0.704264	-0.667791	-0.857928	0.424463	-0.788983	1.66019	-0.745251	-0.742197	1.38244	-0.78641	0.901682	2	-0.966194	1.67238	-1.57543	1.28692	-0.679092	2	-0.163164	-0.686563	1.46704	-0.602654	1.32199	0.315805	-0.640155	-0.623059	-1.40811	-1.25996	-0.597242	0.156224	-1.52363	-0.937312	-0.657842	-0.747093	-0.957848	-1.63513	1.76552	0.994745	-0.677038	0.734923	0.572333	-0.577003	-0.90421	1.67593	0.748865	1.72522	-1.02815	2	-0.255408
MM1_GCAATCAGTGTAATGA	0.35106	1.50706	0.822681	0.0977498	0.277868	0.514206	0.341846	1.10938	-0.668113	1.06739	0.713307	-0.603441	-0.0158958	-0.604576	-0.788312	1.85881	-0.643635	-0.771171	-1.7164	-0.689525	-0.965403	0.629393	-0.740572	0.300628	1.44551	-0.65663	1.55043	1.08396	-0.625784	0.0763184	-0.0483301	0.0041607	-0.627171	-0.709714	1.28936	0.29264	0.885321	0.960617	-0.690258	0.457399	0.374376	-0.58701	1.25272	-0.942071	1.00048	-0.647838	-0.727705	0.417853	0.589114
MM1_GCATGCGCAGCTTCGG	0.239386	0.619046	-0.857708	0.879301	-0.771688	0.743667	-0.726843	1.7164	-0.64334	-0.735818	-1.1304	1.12862	-1.04882	-0.611543	-0.140602	-0.665342	0.448092	0.855543	-0.232429	2	1.12427	-0.601794	1.98001	0.306375	0.583183	0.734494	-1.39447	0.597985	0.824519	-0.335759	0.77956	0.0823151	-0.683778	-0.778701	1.86101	-0.126412	-0.106032	0.993639	0.572481	1.5481	0.841275	-0.568541	1.54553	-0.870361	-0.0218796	-0.591593	0.455464	-0.723285	0.945044
MM1_GCTCTGTCATTACCTT	-1.05509	-0.621781	0.778161	0.772689	-0.800324	0.199985	-0.757321	0.315076	0.4782	0.273301	-0.138061	0.407099	0.497172	-0.606258	-0.24412	-0.65446	-0.659432	0.793543	1.03552	-0.688205	-0.116313	-0.603219	0.41161	0.667052	0.550594	1.50515	0.71989	-0.576218	-0.613068	-0.451798	1.32528	0.651818	0.308761	-0.726367	-0.137638	-0.0775974	-0.860257	-0.79829	1.31576	-0.468912	1.04768	-0.582552	0.900629	0.644883	0.328306	-0.634261	-0.418823	-0.697466	-0.0886869
MM1_GGGAATGCAATACGCT	-1.25585	2	1.86045	-0.157073	2	-0.731571	-0.722368	-0.753241	1.42333	-0.723518	0.500262	1.13857	0.427442	-0.612319	-1.5464	-0.66694	2	-0.791044	0.55804	-0.683451	1.14351	-0.601585	1.37077	0.321474	1.46724	-0.58777	0.045286	-1.28501	-0.567239	-1.10052	0.950841	0.799427	1.99869	1.05642	1.30633	-0.858657	2	-0.800655	-0.663141	1.8681	1.09305	-0.566484	-0.974821	0.804363	1.31758	-0.585328	0.062037	1.21598	0.0123045
MM1_GTCATTTCACCCTATC	0.00754606	-0.664648	0.795998	1.83024	-0.789758	-0.26823	1.10653	1.64593	0.499239	0.317728	1.10153	-0.670672	0.461939	0.684274	-1.57647	1.21805	-0.677749	-0.780492	0.2352	-0.686676	-1.00889	-0.602693	-0.720488	0.268849	-0.639275	0.650762	0.39357	-0.580233	-0.598323	1.56475	-0.457862	0.0153044	-0.65668	-0.745677	0.434934	0.852878	0.420942	0.217519	0.510423	-1.19028	-0.392684	-0.577382	1.03608	0.681937	0.345666	0.709018	0.293267	-0.706993	-0.312284
MM1_GTGGGTCCACGCATCG	1.67172	-0.865016	-0.857311	0.728778	-0.740371	0.714037	-0.693512	-0.767168	-0.622788	-0.644208	-0.764355	-0.839406	-1.19844	-0.617323	-1.50979	-0.677243	-0.763367	-0.803887	0.492313	-0.679525	2	-0.600235	-0.670083	-1.04382	-0.695409	-0.543268	-1.36977	0.834626	-0.529404	-1.02914	0.332367	-0.865845	-0.730741	-0.835935	-1.01065	-1.3538	2	-0.802607	-0.645616	2	0.626086	-0.553219	0.0903689	-0.810868	-1.37964	-0.54493	-0.416543	-0.751521	1.71047
MM1_TACTTGTTCTCCCTGA	-0.131927	2	-0.857999	1.29019	1.20284	-0.293054	-0.751164	1.25253	-0.658337	1.26771	0.81017	-0.654335	-0.939648	1.81125	-1.58293	1.40663	2	0.965629	-0.775056	2	0.365753	-0.602931	-0.725369	-1.01396	-0.63384	-0.63218	-1.4125	0.718857	-0.604996	-1.17174	1.37974	0.839245	1.14941	-0.736938	2	-0.807097	-0.868221	-0.798706	-0.680629	1.73376	1.7024	-0.579722	-0.885961	-0.913773	0.0589133	-0.625642	-0.106544	-0.702681	1.18367
MM1_TCAGGTAGTTCTGAAC	1.69875	0.607304	-0.856457	2	1.74925	-2	-0.621957	-0.801704	-0.578666	-0.447539	0.133048	-1.06911	-1.51964	2	-1.41901	1.79952	1.63936	-0.835735	0.381548	-0.669791	-0.276422	-0.59689	-0.601465	-1.08087	-0.771825	2	1.42259	-1.39491	-0.435584	-0.852157	0.309975	1.39748	-0.831561	-0.958804	-1.08369	1.05704	-1.03536	-0.807448	-0.602159	-1.55567	1.18388	-0.520325	0.617175	-0.683149	0.37234	2	0.0675868	2	-1.65516
MM1_TCTTTCCCAGACGTAG	-0.90887	1.87751	-0.858177	-0.00599957	-0.80859	1.29902	-0.766119	2	-0.667558	1.48754	-0.273416	1.61573	-0.87252	-0.604732	-1.6019	1.672	1.69397	1.19207	0.667829	-0.689402	-1.69764	1.947	-0.739709	1.41579	1.8947	-0.655242	-1.42358	0.193235	-0.624604	0.359509	-0.156216	-0.966137	1.3972	-0.711259	0.786815	0.0813523	0.75539	2	2	1.10304	0.21597	-0.586596	1.85287	-0.940465	1.08686	-0.646578	-0.0401208	-0.690013	1.67853
MM1_TGAGCCGCACAGATTC	1.1134	0.0453929	1.20301	0.708494	-0.78814	-0.216265	-0.744354	0.960276	1.19272	-0.783945	-0.590048	0.306568	1.46509	-0.608506	-0.29475	1.10487	1.09536	0.0872155	-0.0717086	-0.686441	0.0992234	-0.602613	-0.718837	0.906832	1.26653	-0.621676	-0.658681	-0.17496	0.653429	0.0357741	1.20508	-0.0472449	-0.659106	-0.748633	-0.958763	-0.396304	1.06271	0.827134	-0.676493	-0.0806494	0.515504	-0.576591	1.01132	1.07544	-0.149861	0.621056	-0.0371518	-0.708451	0.555984
MM1_TGCGCAGTCTCCAACC	0.328154	-0.674632	0.812685	0.819935	1.04758	0.825814	-0.743456	-0.743063	1.33091	1.12045	-1.96903	-0.67908	0.464527	-0.608662	0.59152	-0.65941	1.22625	1.74054	0.361767	2	1.09683	-0.602571	-0.717977	1.02626	-0.642072	-0.620292	0.767766	-1.26193	-0.594889	0.861652	0.934651	-0.934833	1.94147	-0.750174	-0.959679	-0.272551	0.430603	-0.799228	-0.675948	-1.19799	-0.151543	-0.576178	1.28949	-0.900014	0.702716	-0.614851	0.950451	-0.709211	0.578315
MM1_TTGCGTCCACACCGAC	0.526048	2	-0.857802	0.965763	1.21734	-1.26358	-0.734683	1.24358	1.51101	1.31198	0.292941	1.26513	-1.01363	-0.610183	-1.56202	-0.662543	-0.696305	-0.785563	0.578343	-0.685126	0.856636	-0.60216	1.45445	0.390183	-0.651441	-0.606762	0.102464	-1.27153	-0.583386	0.261047	1.33906	-0.922715	-0.672731	-0.765239	1.40676	0.874421	-0.88954	-0.799821	-0.67062	-1.22382	0.386871	1.93514	-0.255599	-0.884355	0.0590511	-0.602569	-0.0565601	-0.716643	-0.206566
MM1_TTGCGTCTCGAATCCA	-1.21018	0.706011	-0.857833	-1.27983	-0.781523	-0.00954461	-0.73731	1.19762	-0.649795	-0.764586	0.52432	1.22677	0.526445	-0.609728	0.711472	2	-0.692026	-0.784393	0.913135	-0.685483	-1.73905	-0.602283	-0.712083	0.358027	-0.648635	-0.610813	-1.40223	0.66376	-0.586831	-1.13748	-0.401453	-0.926343	-0.66903	-0.760727	2	-0.352043	0.504073	1.05657	-0.672215	0.0562021	0.338388	-0.573353	-0.928712	0.813258	0.811058	-0.606247	0.0750181	1.2701	-0.235755
MM2_AAAGCAATCCCTTGCA	0.918729	-0.5547	-0.858282	1.53845	-0.816858	1.26162	-0.774918	-0.727878	-0.672984	-0.867951	-0.394998	1.15334	0.541171	-0.603206	-0.299886	-0.648176	-0.630768	0.762411	-1.22452	-0.690599	0.673773	-0.604042	-0.748147	0.238448	-0.608472	1.4247	-0.110932	-1.22749	-0.636141	-1.2305	-1.45205	-0.978291	0.962341	1.98798	1.20223	-0.377954	-0.837494	0.871957	-0.695055	0.709059	0.413831	-0.590642	-0.812662	2	0.622172	-0.658897	-0.336569	-0.682559	-0.228845
MM2_AACACGTGTTCCATGA	0.0258523	-0.973053	0.83211	-0.126957	-0.713742	-1.27439	-0.665171	-0.780847	1.40115	-0.56631	1.36933	-0.930387	-1.32567	-0.622238	-0.0837219	-0.687363	2	-0.816501	0.706738	0.447155	1.32101	-0.59891	1.36805	0.254265	-0.725676	-0.499559	1.40733	0.506648	-0.492243	1.07396	-0.00944964	-0.826697	-0.770674	-0.884601	-1.03958	-0.187846	-0.979459	-0.804524	-0.628403	-0.217427	0.594657	-0.54019	-1.15132	-0.760281	2	-0.505252	1.34286	2	-1.13716
MM2_AACTTTCTCCAAGTAC	-0.347733	0.753043	-0.858029	1.12143	1.13074	0.855345	0.0781619	1.1842	0.222295	0.0358813	-0.748752	0.15963	-0.288725	-0.606888	-0.141723	2	0.823983	-0.0649612	0.359581	2	0.0984611	-0.603049	0.156372	0.351381	0.280076	0.338318	0.0366326	-0.731987	1.19051	-0.609239	-1.02562	1.1438	1.78428	1.12887	1.76279	1.91189	2	-0.0217022	0.225644	0.0904626	0.415017	-0.580882	1.18748	1.12736	0.00845288	0.385289	0.0576524	0.129986	-0.469524
MM2_AAGTCTGGTTTACTCT	-0.523728	-0.638555	0.426628	1.84335	1.51644	1.29973	0.686038	-0.738495	-0.65942	-0.80749	-1.63777	-0.648698	-0.931766	-0.607021	0.14772	-0.656031	-0.666599	-0.777446	0.200634	-0.687607	0.284445	-0.603013	0.802394	1.09327	-0.631965	-0.634888	0.326988	0.975908	1.16504	-1.17609	0.237974	-0.947906	-0.647035	-0.733923	-0.95002	0.146452	0.783617	-0.798588	0.888654	0.772968	0.0405645	-0.580529	1.28298	-0.916907	0.286337	-0.628101	-0.0430884	0.73548	-0.072549
MM2_ACGAGGAGTTGTTTGG	0.462548	-0.743651	0.358016	1.33276	0.564974	1.72369	0.636386	-0.751802	-0.64242	-0.731714	0.188034	0.581991	-0.00851325	-0.611802	0.102652	-0.665875	2	2	-0.186166	1.35462	0.795742	0.912536	-0.700614	-0.0824776	-0.661408	-0.592369	0.754081	0.532581	1.10608	0.881329	-0.279944	2	-0.685881	-0.781264	0.04497	-0.0160012	1.5008	-0.800453	-0.664952	0.611007	0.594555	-0.567855	-0.965619	-0.867697	-1.38129	1.07117	0.149204	1.52142	0.302794
MM2_AGAATAGGTCGCTTTC	0.478862	1.45479	-0.857686	0.813321	0.689028	-0.697888	0.762917	0.702911	1.93148	0.781642	0.369959	0.702883	-1.05734	-0.611872	0.738615	-0.666019	0.805122	0.483856	-1.01356	-0.683801	1.20149	-0.601705	0.8812	-1.02754	-0.661839	-0.591746	0.398144	0.231164	-0.57062	0.552338	1.00434	-0.909266	-0.68645	-0.781957	0.844786	0.553062	-0.902135	-0.80048	-0.664707	-0.300118	0.569289	-0.56767	0.406869	-0.866976	0.336132	-0.588938	-0.00562316	-0.724891	-1.74118
MM2_AGGTCATGTTGGTGGA	0.623204	-0.645711	-0.0466292	0.875285	-0.794426	0.0758339	-0.751043	-0.739401	-0.658262	0.121392	-0.992688	0.225711	0.684369	0.47173	-0.030344	0.26386	2	1.73143	0.182291	1.42104	0.795486	2	0.240728	-1.01402	1.09703	-0.631993	1.2098	0.574511	0.514553	-0.0910242	1.16568	-0.149035	1.60624	2	-0.951936	0.0544468	-0.232726	1.17444	-0.680555	2	0.663723	2	0.785426	1.27416	1.7825	0.48287	-0.232938	-0.702784	0.604565
MM2_CACAGTAGTTACGCGC	-0.163554	-0.0604748	0.745868	0.850349	0.489682	-0.104154	1.03037	0.562899	-0.667703	-0.0863227	0.844761	1.52197	0.817117	0.280896	-0.629222	-0.651234	-0.644718	-0.132934	0.26325	-0.689434	-0.512933	-0.603641	0.667582	-1.00609	-0.617618	0.895549	0.197218	-0.771744	0.29376	0.292226	0.162208	0.957718	0.541368	-0.00459668	0.973697	0.128276	0.40809	-0.797679	-0.689854	0.275151	0.235884	0.331822	-0.589529	0.597884	0.631548	0.968043	0.223133	0.632325	0.888255
MM2_CATGGCGCAAGAGGCT	-0.41835	0.0495682	-0.0866307	1.041	0.666517	0.690046	1.2551	0.116503	0.930692	0.0150593	0.764032	0.253948	1.80372	1.19081	-0.500623	1.40579	-0.63345	-0.0284484	1.08334	0.513396	-0.350293	-0.603965	0.172104	-0.402795	-0.610231	0.34615	-0.313463	0.736089	1.22735	1.60963	-0.0439149	0.348044	-0.618361	0.119445	-0.279849	0.0145287	-0.839624	0.614052	0.249185	0.188118	-0.02563	1.27116	0.756206	1.15293	0.051668	1.81706	0.695989	-0.683954	1.45216
MM2_CCCAATCAGAGACTTA	-0.758219	-0.115348	-0.857497	0.02427	-0.755019	0.302424	-0.709102	0.195852	1.74331	-0.687055	-0.233171	0.15725	0.167023	-0.614619	-0.291601	-0.671677	0.980245	-0.796948	-0.587435	0.647811	-0.302939	-0.600964	-0.685032	-0.357747	0.391612	0.577264	-0.137707	-0.690185	1.52542	-1.0677	-0.0621497	-0.0312508	1.26957	1.31203	-0.260578	-0.182673	0.255818	-0.801552	-0.655084	0.891882	0.0520917	0.642951	-0.688816	-0.00184364	0.204865	0.624893	-1.57781	-0.738314	0.603705
MM2_GAGTCCGTCCACTGGG	-0.0030976	-0.660426	0.424357	1.30331	0.617612	-0.0596488	0.0693252	0.663259	-0.655882	0.038168	-0.18283	0.123883	0.531096	1.09739	0.649437	-0.658079	1.72543	-0.0809911	-0.491277	-0.686826	-0.44863	0.994473	-0.721551	1.08735	1.48272	-0.626039	0.0194685	0.435319	-0.599775	-0.179853	0.383512	-0.939981	1.42448	1.48599	1.08413	0.960803	1.44397	-0.798976	-0.678211	1.38049	0.389623	-0.577892	0.779144	0.751453	0.762861	0.375686	0.0977919	-0.706054	-0.232409
MM2_GGGTTGCTCTGTACGA	0.996594	-0.651509	-0.857979	0.931422	-0.792997	-2	-0.749522	1.2286	-0.657325	-0.79815	-0.527542	1.29082	2	-0.60761	-0.101567	-0.657244	-0.672134	-0.778958	0.383078	-0.687145	-0.394348	-0.602854	1.41614	-1.01481	-0.635594	-0.629647	1.91662	0.000223001	-0.602843	-1.16768	1.07563	-0.943212	1.12621	-0.739758	1.39984	0.0207566	0.537815	2	2	0.108576	0.922485	-0.578967	-0.217386	-0.910841	0.834034	-0.623343	-0.364756	-0.704073	1.73623
MM2_TGAGAGGCACTTAACG	0.223213	1.20487	-0.85749	0.371075	-0.754523	0.313422	-0.708575	-0.759898	-0.632076	2	-1.21641	-0.791054	-1.13083	2	-1.5289	-0.671865	-0.738832	-0.797183	0.853564	-0.681574	-1.78036	2	-0.684527	-1.03601	-0.679323	2	-1.38093	-1.30011	-0.549154	-1.0664	1.28427	-0.886651	-0.709518	-0.81007	-0.995281	0.572245	1.06929	-0.801588	-0.654763	0.522899	1.46429	-0.560143	0.888156	-0.837754	0.635725	2	-1.08578	-0.738761	0.724825
MM2_TTCTCAATCTTGAGAC	-0.801504	-0.599972	-0.85814	0.0636474	1.55784	0.863752	-0.763042	-0.73361	-0.665661	-0.835309	0.479431	-0.616207	0.248611	-0.605266	0.173033	0.842735	-0.650113	-0.772941	0.367638	0.187032	0.990206	-0.603486	1.82523	0.0163932	-0.621155	1.07853	1.59327	-0.319998	-0.620569	0.446907	0.864498	-0.961887	0.670809	2	0.169364	0.180814	0.833029	0.580569	-0.687843	0.402543	0.884642	1.23262	-0.84931	1.12937	-1.38324	1.15787	-0.00879865	0.781134	1.06733
MM3_AAAGATGGTTAGAACA	-0.603558	-0.589272	1.93107	0.466664	-0.808337	-0.730178	-0.765849	-0.732255	-0.667392	-0.843025	0.500435	-0.607196	0.669612	-0.604779	-0.126739	-0.651415	-0.64554	0.946713	-0.215	0.501877	-1.69803	1.62847	-0.73945	1.16145	1.58062	1.69638	-1.42338	0.0143073	-0.62425	0.164325	-0.321351	0.792913	-0.628819	-0.711723	2	0.00157868	1.88	1.07679	1.501	-1.13207	-1.24215	-0.586472	-0.840648	0.779093	0.827609	-0.6462	0.0138848	2	0.57762
MM3_AACTCCCAGTGGAGTC	-1.89607	-0.658293	-0.857958	0.310748	0.488941	-0.383333	-0.747742	0.535738	-0.656227	-0.793259	0.845364	-0.665321	0.0488808	-0.607919	0.490614	-0.65788	0.656439	2	0.292335	0.0879594	1.0005	-0.602771	-0.722087	-1.01573	-0.637494	1.91442	-0.446265	-1.25724	1.00764	0.762212	-0.271841	-0.940753	-0.654331	-0.742814	-0.955305	0.514548	1.09708	-0.798938	-0.678551	-0.349641	0.32324	1.02975	1.57796	-0.907665	0.976422	-0.620851	0.0860104	1.46054	-0.0271791
MM3_ACTATCTAGGCGTACA	0.636667	-0.588238	-0.858177	1.43044	2	0.144765	1.13807	2	-0.667559	-0.84377	1.6672	-0.606325	-0.872514	-0.604732	-1.6019	-0.651318	2	0.8586	0.585594	0.440674	-0.442428	-0.60363	-0.73971	1.06812	2	1.57524	0.783003	-1.23712	1.72076	1.35658	1.01896	2	-0.628437	1.09182	0.494153	0.314083	2	-0.797695	-0.689712	0.0875817	0.237708	2	1.98248	0.690341	-0.0358383	-0.64658	0.386681	1.21116	0.188975
MM3_AGTGTCAGTCTCCATC	-0.593596	-0.859963	1.52198	-1.23459	-0.741616	0.202721	-0.694838	-0.766528	-0.623605	-0.64785	0.198227	-0.835152	0.85666	-0.617093	1.39104	-0.67677	1.95661	-0.803297	0.67307	0.901951	-0.0433178	2	-0.671354	-1.04313	2	-0.545312	0.596356	0.346821	-0.531142	-1.03242	-1.64526	-0.867676	-0.728873	-0.833659	-1.0093	-0.269755	-0.941083	1.68633	2	-1.34112	0.0366856	-0.553828	-0.168051	-0.813234	0.50634	-0.546786	-1.24121	-0.750398	-1.17727
MM3_ATAACGCGTGTGACCC	0.872355	0.703442	0.774805	1.58861	0.243472	-0.463566	-0.766015	-0.732175	1.89232	0.246924	-0.332947	-0.606662	0.533399	-0.60475	-0.257827	-0.651355	0.44877	-0.771617	0.351625	-0.0527023	0.207501	-0.603625	0.400678	-1.00627	0.557206	0.601572	1.00688	-0.0965907	-0.624468	0.042126	0.793338	-0.965994	-0.628585	-0.711437	-0.936655	0.118388	2	-0.797702	-0.689648	-1.13158	-0.011209	-0.586549	-0.840135	-0.0214817	0.946838	-0.646433	0.273879	0.38102	0.404082
MM3_CACAAACTCAGCACAT	-0.558043	-0.586286	0.233246	-0.615767	0.389688	-0.484926	0.455899	-0.731877	-0.667875	-0.845177	0.547854	0.579657	0.705712	1.82895	1.04302	-0.651135	-0.644264	0.27526	0.108259	0.89837	0.915482	0.755809	-0.740202	-0.157686	2	-0.656034	-0.521616	0.431901	0.880495	0.191362	0.353479	0.828961	-0.627715	0.447234	1.76932	0.86058	-0.848212	0.344016	-0.690023	0.582816	0.541097	2	-0.83823	1.35003	-1.38342	0.843615	-0.493292	-0.689578	-0.51138
MM3_CAGCAGCGTCCTAGCG	-0.00720243	-0.63228	2	-1.29821	-0.797736	1.4153	-0.754566	-0.7377	-0.660435	-0.812015	0.0336963	-0.643414	-0.924377	-0.606735	-1.58724	-0.655443	-0.663918	-0.776713	-2	-0.687831	-1.71425	-0.60309	-0.728631	-1.0122	-0.630206	-0.637426	-1.41502	1.68811	-0.609457	-1.18016	-1.50115	2	-0.644716	-0.731096	-0.94834	-2	-0.86382	-0.798476	-0.682695	-1.16528	0.480463	-0.581286	0.700849	-0.919845	1.95119	-0.630405	-0.196917	-0.699799	0.356381
MM3_CCCTCCTTCAGTTAGC	0.129667	2	1.58635	-1.28745	1.89639	2	-0.744466	-0.742575	-0.654207	-0.784254	0.184926	-0.675838	-0.969717	-0.608487	0.437195	-0.65905	-0.68037	-0.781208	-0.0230279	0.938378	0.933469	-0.602618	-0.718945	0.88226	-0.640993	-0.621849	-1.40753	0.44651	-0.596213	1.60613	1.65903	-0.936228	-0.658947	-0.74844	-0.958649	1.56293	1.03803	-0.79916	-0.676561	1.94175	0.0604418	-0.576643	1.26572	-0.901817	-1.38228	-0.616265	-0.352141	-0.708356	1.38485
MM3_CCGTACTGTCCGTCAG	0.945067	1.5519	0.44852	-0.181269	0.634449	-0.469346	0.076168	0.0791437	0.221941	0.0269848	-0.293405	-0.633501	0.60394	0.38382	0.166995	-0.65434	0.833598	0.477593	0.678145	0.180314	0.504514	-0.603234	0.154665	-0.432043	-0.626909	1.07214	0.0365106	1.0079	-0.613506	0.914868	0.0891229	0.771313	1.09912	1.54003	-0.318702	-0.13575	0.813807	-0.798267	0.225388	-0.622473	0.704603	1.84294	-0.586944	1.43543	0.310441	-0.634729	0.50968	1.69191	0.96007
MM3_CGACTTCGTATAATGG	-0.802827	-0.66487	0.776487	0.355981	0.263323	0.40063	-0.746017	1.62035	-0.655163	0.30299	0.683399	1.66936	-0.962754	0.666861	0.198507	0.429274	-0.677844	0.786777	-0.233688	-0.049339	0.445515	-0.60269	0.421007	-0.271486	-0.639337	1.52021	-0.616036	1.53012	-0.598247	0.492623	0.370269	0.00254219	-0.656762	-0.745777	0.418454	0.664892	0.405581	0.203827	-0.677503	0.661024	-0.412301	-0.577356	0.317197	0.0151408	-0.622374	-0.618436	1.49959	-0.707042	-0.543085
MM3_CGATCGGGTCAGCTAT	0.117705	-0.565065	-0.85825	0.641343	-0.814303	0.986456	2	-0.72919	2	-0.860478	1.24967	-0.586811	-0.845226	-0.603678	1.96917	-0.649147	-0.635196	-0.768865	-0.939285	-0.690229	-1.6889	-0.603914	2	1.3861	-0.611376	2	-1.42809	1.80696	-0.632576	-1.22377	0.51856	-0.974536	-0.619872	-0.700818	-0.930343	0.215996	-0.841011	-0.797283	-0.693404	-1.11338	-0.335284	-0.589392	0.331051	1.99764	-1.38371	-0.655091	-0.108003	-0.684862	0.54013
MM3_CGATGTAAGGCAGTCA	0.777998	-0.585128	0.0571842	1.88687	0.914333	0.019236	0.990935	1.54493	-0.668062	-0.846012	0.327942	-0.603706	-0.0804991	-0.60459	1.21623	-0.651026	0.401832	0.733696	0.697258	-0.689513	0.832782	-0.603668	1.12792	-1.00579	0.506159	0.544514	0.63905	0.215651	-0.625675	-0.00887455	-0.461928	-0.0689192	-0.627287	0.261021	-0.165345	0.109564	-0.847819	-0.797639	-0.690208	-0.00367587	0.518637	0.675705	-0.494228	-0.0638054	0.594773	0.60269	0.447644	0.334376	0.461591
MM3_CGTAGGCAGGCGATAC	-0.189889	-0.770979	0.319491	0.354436	1.38184	-1.61894	-0.718181	-0.755262	0.760276	-0.71201	0.91417	-0.760216	0.594554	-0.613045	0.543878	-0.668435	1.50802	0.335843	1.00779	-0.682881	0.446096	1.83161	0.707662	-1.03104	-0.669064	-0.581312	0.226852	-1.28959	-0.561749	0.849997	0.985145	0.255284	-0.695982	0.454899	-0.985476	-0.516074	0.619395	-0.800938	-0.660598	-1.2724	0.992432	-0.564559	-0.987741	0.274292	0.167442	1.02847	-0.0297145	0.585772	0.763187
MM3_CTCGTCACACCGAAAG	0.0857987	-0.492277	2	2	-0.832244	1.2153	2	2	-0.683081	-0.912959	0.0501228	-0.525515	1.8531	-0.600366	0.862774	-0.642329	-0.604094	2	-0.889335	-0.692827	0.578415	-0.604807	-0.763851	1.36451	-0.590984	-0.694068	-1.44224	0.909386	-0.657612	-1.271	-1.41254	-1.00091	2	-0.668031	-0.910854	-0.196495	1.56027	-0.795992	-0.705001	1.11782	-0.37648	-0.598169	1.55907	1.9247	-1.3847	-0.681823	1.4261	2	1.15489
MM3_CTTTGCGAGTGTACGG	0.788009	-0.548662	0.651102	0.952702	0.839491	0.627013	0.914209	-0.727113	-0.673961	-0.872305	-0.508978	1.06489	1.8128	1.40449	0.372382	-0.647611	2	0.680459	0.794177	-0.690815	0.579525	-0.604116	-0.749666	-1.00083	1.24525	2	0.565251	1.80345	-0.638218	-1.23441	1.71072	-0.980479	-0.613809	-0.69343	-0.925951	-0.47261	1.05646	-0.796992	-0.696017	0.630714	0.559117	-0.59137	-0.807774	-0.958998	0.530317	-0.661115	0.788226	-0.681217	0.760358
MM3_GACACGCCATTTGCTT	1.05083	-0.577161	-0.858212	1.69107	0.600302	-0.0763745	-0.769026	-0.730722	-0.669351	1.54631	-0.213996	-0.596997	-0.85947	-0.604228	0.127965	0.807918	-0.640365	0.462169	0.164097	-0.689798	-1.69346	-0.603766	1.76528	-1.00471	0.96221	-0.659726	0.815664	0.659763	-0.628415	-0.231639	0.58544	-0.970152	0.647022	1.52785	-0.933582	0.384949	0.161778	-0.797498	-0.691477	-0.201236	-1.60431	-0.587933	-0.830844	0.287275	-0.364762	-0.650648	-0.695745	1.66811	-0.261099
MM3_GCTGCGAAGCGTGAAC	-0.0563576	-0.630569	0.545652	-0.404463	0.743578	0.530544	-0.755015	-0.737484	-0.660712	1.77202	-0.614232	-0.641973	-0.922362	1.26018	0.281066	-0.655283	0.940214	-0.776513	0.598866	0.245221	1.34811	-0.603111	-0.729062	0.0789922	-0.629727	1.20361	0.462059	-0.268786	1.32654	-1.18127	-0.597241	1.27778	-0.644083	0.758489	0.233459	0.695548	2	-0.798446	1.03291	1.26943	-0.0967898	-0.581492	1.43469	0.425924	0.915922	-0.631034	-0.4279	-0.699419	0.318374
MM3_GTAACTGTCTGCAGTA	-0.057645	-0.535566	0.383711	-0.533985	0.542622	-0.555458	0.61131	2	0.799358	-0.881747	-0.0649141	0.785814	1.87109	1.04953	-0.597223	-0.646384	0.796168	-0.765421	1.2826	0.668548	0.272063	0.9428	-0.752961	0.590799	-0.603112	2	1.46479	-0.354417	-0.642722	-1.24291	0.562681	1.60642	-0.608968	0.629838	0.122857	-1.69323	0.142063	0.502473	-0.698104	0.802766	0.914302	-0.592949	-0.797173	-0.96513	1.08402	1.03074	0.0338263	0.710732	1.38269
MM3_TACAGTGCACCGGAAA	0.0238945	-0.629739	0.598795	1.76785	-0.798362	1.36699	-0.755233	-0.737379	1.06974	0.844734	-0.215883	-0.641275	-0.921385	1.3309	0.340652	-0.655205	-0.662832	0.620591	1.63592	2	0.858535	-0.603121	-0.72927	1.30644	1.15804	-0.638454	-0.211061	-0.231425	1.39958	-1.18181	1.00511	-0.9511	-0.643777	0.815231	-0.947659	-0.513108	0.278379	0.72548	2	1.62871	0.721747	-0.581592	-0.873406	-0.921035	-0.228016	-0.631338	-0.718866	0.930012	1.21696
MM3_TAGCCGGGTCCGTGAC	0.0380277	1.72565	-0.857992	0.936229	-0.793981	0.466225	-0.75057	-0.73963	-0.65797	-0.801029	0.084977	-0.656244	-0.942318	-0.607428	-1.58217	1.00807	1.0058	-0.778492	-0.209745	-0.687287	-0.63648	-0.602903	-0.724798	1.3168	-0.634475	-0.631262	1.06763	0.392937	-0.604216	0.635581	0.740835	0.495503	-0.650347	-0.737959	1.99382	-0.187873	0.280661	-0.798747	-0.680268	0.973377	-0.374342	1.44478	1.83501	-0.912711	-0.219362	-0.62481	0.444316	0.937929	-0.481547
MM3_TGACTAGAGGGTATCG	0.840075	-0.80013	1.2086	-0.450804	-0.756364	-0.477092	1.60376	1.50408	0.859409	-0.690992	-0.16257	0.578781	-1.12203	-0.614371	1.37644	-0.671165	-0.735641	1.75876	-0.194998	-0.681841	0.189824	0.964139	1.77342	-0.0583846	1.85787	-0.569519	0.325782	-0.420234	-0.551723	-1.07125	-0.278512	1.13833	-0.706757	0.526069	0.064246	-0.887404	0.0636654	-0.801455	0.880085	-0.393976	-0.248744	-0.561044	-1.01134	0.364189	1.42021	-0.56876	0.887559	0.668182	-0.0892226
MM3_TGAGAGGTCTATCCTA	0.273955	-0.605736	-0.858122	-0.425854	0.0657517	-0.276548	-0.76153	0.13329	-0.664729	0.0706697	-0.4871	-0.62106	-0.210905	1.23114	-0.944154	-0.652957	0.252254	-0.773614	0.387815	-0.162205	0.773324	0.383249	0.20777	-1.00859	0.349172	1.1638	-0.278422	-0.688837	-0.618587	-0.139748	1.04917	0.395528	-0.634904	1.24296	0.221016	1.10516	0.59448	-0.798005	0.281376	1.26101	-0.477455	-0.584487	0.985413	-0.932274	0.392123	-0.640154	0.0512689	0.850541	0.0886897
MM3_TGAGGGAAGCGCTTAT	-1.20579	2	-0.857809	-1.27769	-0.77963	1.29697	-0.735296	-0.747001	-0.648552	-0.759049	0.784404	-0.705276	0.521479	-0.610077	-1.5628	1.35638	1.33708	-0.78529	-0.576259	-0.685209	0.305278	-0.602189	-0.710151	0.360662	-0.650786	-0.607707	-1.40074	-1.27086	1.87053	0.230129	-0.403269	-0.923561	-0.671868	-0.764187	0.529397	0.424249	-0.888748	2	-0.670992	0.0536654	-0.0333249	-0.572427	-0.934929	1.77437	0.816047	1.82706	0.278242	-0.716124	1.37969
MM3_TGAGGGATCAGCTCGG	-0.0280931	-0.95594	-0.857026	-1.20777	-0.71796	1.50073	-0.66966	-0.77868	-0.60808	-0.578649	-2	-0.915976	-1.30551	-0.621459	1.99187	-0.68576	-0.802219	-0.814503	-2	-0.67628	1.2781	2	-0.647209	2	-0.720882	-0.506482	-1.35209	-1.3427	-0.49813	-0.970146	1.91252	-0.832898	-0.764348	-0.876892	-1.035	2	2	-0.80422	-0.631129	-1.41524	-2	-0.542254	-1.13747	-0.768294	-1.3784	-0.511537	-1.22978	-0.771727	-2
MM3_TGCCCATCACGACGAA	0.419219	-0.195418	-0.186666	0.781188	-0.0374645	0.365392	1.07848	-0.0145796	0.151965	1.09384	0.409412	0.00552728	-0.00987478	0.281482	0.322556	-0.664259	-0.704137	1.40103	0.921104	2	1.01163	-0.601936	-0.704953	-1.02498	0.166834	0.962707	0.490332	1.10393	-0.577082	0.117307	1.60544	0.668328	-0.679506	-0.773495	0.686501	0.433863	-0.89576	-0.800147	0.787614	-1.23797	0.165335	-0.569935	1.79833	0.672952	0.838103	1.03046	-0.100034	0.0297779	-0.0816312
MM3_TGCGTGGCATCACGAT	0.0254234	-0.671541	-0.857916	0.455515	0.640272	0.545637	0.712387	2	-0.654084	-0.783707	-2	-0.676477	0.861834	-0.608521	1.07306	-0.659121	-0.680694	0.465736	0.0879917	-0.68643	1.40876	2	-0.718754	0.636111	-0.641206	-0.621542	-0.332236	0.985755	-0.595952	-1.15468	-0.157519	0.340306	-0.659228	0.63052	0.831793	0.0792514	0.789754	-0.799173	0.913221	0.329894	1.16283	1.2173	0.447394	1.13963	-1.38227	-0.615986	0.959737	1.67095	-1.1037
MM3_TTAGTTCCACAGCCCA	-0.506256	-0.571778	1.35441	1.13476	1.03401	-1.06784	0.338764	1.11152	-0.670222	-0.855638	0.34754	-0.592464	-0.853131	0.713002	-0.223659	-0.649776	0.493072	1.35211	-0.294395	0.427672	0.261077	-0.603832	-0.743851	-1.00398	-0.613257	1.54407	-0.608084	0.614715	-0.630267	0.805751	0.237947	0.677943	0.357215	1.07943	1.29335	-0.198002	-0.843289	-0.797403	0.518149	-0.408572	-0.639461	0.777389	-0.455357	0.00177886	0.370304	-0.652625	-0.496712	-0.686354	-0.16446
MM3_TTGAACGGTAAATGTG	-0.243072	-0.656993	-0.857962	-1.29131	1.11097	2	-0.748083	-0.74083	-0.656437	1.17794	-1.92743	1.21549	-0.953479	-0.60786	1.21666	1.30763	-0.674478	1.82036	0.989608	0.464579	1.17455	-0.602787	-0.722414	1.09169	-0.63713	-0.627428	0.021942	-0.046869	-0.600956	-1.16412	-1.51679	0.758819	-0.65385	-0.742229	1.32687	-0.045005	-0.872206	-0.798915	-0.678758	1.25116	-0.0901686	-0.578306	-0.246248	0.75349	-0.009325	-0.621329	-0.233554	2	-1.35297
MM3_TTTGTCAGTGCAACTT	0.252856	-0.0948852	-0.857973	1.58788	-0.0174267	-0.405144	1.90319	0.624013	0.822675	0.00658857	0.471248	0.690584	0.500385	-0.607691	0.368464	-0.657411	1.2496	-0.102421	0.355952	-0.687081	0.581546	-0.602832	0.116866	0.293014	-0.636092	-0.628927	-0.0194703	0.176624	-0.602231	1.37968	-0.713271	0.709173	-0.652481	1.43449	-0.953964	-0.596023	0.447601	-0.0606295	-0.679348	-0.288406	-0.00850719	-0.578752	-0.627974	1.05723	-1.38251	0.341349	0.41153	0.0847788	0.764034
MM4_ACCGTAATCAGTCAGT	0.616875	0.0835816	-0.858286	0.338215	0.0673473	-0.0524248	0.794495	0.807197	0.991529	1.26571	0.843969	0.296686	0.782963	0.467833	0.252818	-0.648073	0.97045	0.576289	0.818748	0.240929	-0.300264	0.398994	0.210314	1.02175	-0.608162	0.387319	-0.271726	-0.248308	0.474478	0.204609	0.00713729	1.86373	1.62752	0.158466	-0.249549	-0.153947	-0.837118	1.57494	-0.695232	-1.10452	0.303631	1.9954	-0.10911	1.54063	0.6797	0.440731	0.180067	0.218272	-0.628369
MM4_CACCAGGAGCCCGAAA	0.925019	-0.587137	1.73937	-0.536317	-0.808863	1.06091	1.48324	0.599661	0.77648	1.44195	0.306593	0.713866	0.175851	1.01223	0.921568	-0.651215	0.744112	-0.771442	-0.146257	-0.689442	-0.214298	-0.603644	-0.739987	1.01276	0.874185	1.97944	0.723741	0.166071	-0.624984	-1.20945	-1.47258	-0.966538	0.574622	-0.710761	-0.936253	0.505612	-0.848501	0.474067	0.796268	0.731958	0.384125	2	-0.83892	-0.940983	-1.38341	-0.646984	0.875913	0.66988	0.938096
MM4_CCACTACAGGATGGTC	1.06802	-0.590858	0.437562	1.09925	-0.807946	-0.155933	0.0606364	0.0753161	-0.667135	0.633278	1.16735	-0.608532	0.240334	-0.604851	0.144625	-0.651563	0.196187	0.470637	-0.257243	0.172034	0.670291	-0.603598	1.33853	-0.433395	0.286286	0.313433	-0.35182	0.844123	-0.623704	1.81409	-0.641547	1.11645	1.09682	1.13843	-0.937249	-0.887525	-0.271996	-0.0263065	0.212203	-0.604537	0.0469561	-0.586281	0.509459	0.734793	0.554306	-0.645618	0.00488322	-0.690594	0.00312717
MM4_CCCTCCTCATGAACCT	0.393057	-0.630356	1.2282	0.0302953	-0.79821	-0.0795588	-0.755071	-0.737457	0.84894	0.633469	0.884872	2	-0.922112	-0.606648	0.624173	-0.655263	0.788597	0.442198	1.41618	2	-1.71352	-0.603114	0.783946	0.609497	-0.629668	-0.638204	0.309419	0.96135	1.14324	-1.18141	-0.682528	2	-0.644005	0.617718	0.121742	0.377579	0.132484	-0.798442	0.870523	-0.252606	0.0210448	2	-0.397601	-0.920746	0.747757	1.10494	0.392829	-0.699372	0.526141
MM4_CCTAGCTGTAACGTTC	0.412362	-0.632662	-0.858038	-0.0494945	-0.797642	0.135961	-0.754466	-0.737749	-0.660373	2	1.90363	-0.643736	-0.924827	-0.606753	2	1.56828	-0.664081	-0.776757	0.0854127	-0.687817	0.504536	1.83823	-0.728535	-1.01225	-0.630314	1.93433	1.66254	0.849271	-0.609325	-1.17991	-0.240775	-0.950041	-0.644857	-0.731268	-0.948442	0.00761877	-0.86395	2	-0.682634	-1.16558	1.10259	-0.58124	-0.875772	-0.919666	2	-0.630265	0.0998183	-0.699884	0.949489
MM4_CTCGTACTCATTATCC	0.0131242	-0.502472	-0.858446	-1.33448	-0.829731	-1.02082	-0.788619	-0.721265	-0.681432	-0.905609	-0.291648	-0.5341	0.469995	-0.60083	0.281117	-0.643284	-0.60845	-0.761557	-0.256708	-0.692463	0.519602	-0.604682	2	-0.994559	-0.59384	1.20144	0.480031	-1.2125	-0.654106	-1.26438	0.484243	0.417516	-0.596736	-0.672623	-0.913584	0.00322671	-0.81977	1.63344	-0.703376	-0.0314837	0.679986	1.39155	-0.770383	1.24753	-0.241872	-0.678079	0.82753	-0.670952	0.295099
MM4_GACTACAGTTATGCGT	0.84003	0.0311569	-0.858072	-0.0828509	-0.800317	0.182779	-0.757314	0.167519	0.318176	0.810888	0.147533	-0.634594	-0.912044	1.93711	0.310248	-0.654462	0.283205	0.0158564	-0.67924	-0.688204	0.831048	1.77881	0.251231	0.475535	-0.627272	-0.641663	-0.734783	0.0890501	0.52547	1.44896	-0.573402	-0.144082	0.775838	-0.726379	-0.251019	-1.4895	-0.860266	-0.79829	-0.684364	-0.565519	0.354535	-0.582549	-0.866985	1.29107	0.132977	1.32207	0.858171	-0.697472	0.569657
MM4_GCAATCATCGAATCCA	1.9574	1.16593	-0.857296	-1.23184	-0.739185	-0.788029	-0.69225	-0.767777	2	-0.640737	-0.219806	-0.84346	-1.20411	-0.617542	-1.50819	-0.677694	-0.765424	-0.804449	-1.51319	-0.679353	-1.80383	2	2	-1.04447	2	-0.54132	-1.36883	-1.31797	-0.527749	-1.02602	-1.6515	1.66092	-0.73252	-0.838103	-1.01194	-0.463532	1.07124	-0.802692	-0.644849	-1.34874	0.204353	-0.552639	1.29585	-0.808615	-1.37957	-0.543162	0.642765	-0.75259	0.670719
MM4_GGGACCTCATCACCCT	0.279661	-0.5984	0.526018	0.33441	-0.806087	-1.26898	0.126106	0.782675	-0.665915	0.739394	0.755628	-0.614883	-0.200515	-0.605194	-0.072856	0.248774	-0.649441	-0.0112094	0.647133	1.54509	1.07924	-0.603506	0.208346	0.433173	-0.620715	-0.651133	-0.765025	0.327356	1.28853	1.81894	-1.47971	-0.183061	-0.632193	1.25036	-0.939269	0.0660039	-0.852323	1.14125	1.0039	-1.13912	-0.47517	-0.585371	0.411547	0.392123	0.891109	0.441996	0.247276	0.195878	0.880435
MM4_TAAGTGCGTTCATGGT	-1.88938	-0.999093	-0.856891	0.738281	1.4719	1.56693	-0.658339	1.38906	1.75582	2	0.622152	-0.952316	-1.35633	-0.623422	1.03333	-0.689802	-0.820659	-0.819542	0.810054	-0.67474	-1.85258	-0.598591	-0.636354	0.480017	-0.732971	-0.489023	0.296665	0.765469	-0.483287	-0.942146	1.55896	-0.817261	-0.780299	-0.896331	-1.04655	1.62777	-0.988296	1.27046	-0.624254	0.728063	1.61875	-0.53705	-0.0346179	1.15527	0.194954	-0.495689	-0.0588277	-0.781317	0.499967
MM5_ACACCAATCGTGTAGT	0.439526	0.997305	-0.857999	0.885127	-0.794597	0.236327	1.00392	2	-0.658375	-0.802833	0.684848	-0.654138	-0.152409	-0.607315	0.468173	-0.656636	1.1205	-0.7782	0.678073	-0.687376	0.12119	0.535225	0.362454	1.43533	-0.633774	-0.632274	-0.117076	0.196412	1.55671	1.00712	1.3448	-0.0488016	-0.649423	0.925112	-0.182737	-0.303917	-0.152274	0.157123	-0.680667	-0.519976	0.647068	0.680702	0.777268	-0.0373113	0.872771	0.622481	1.0244	0.319264	-0.027844
MM5_ACCCACTCATGTCTCC	0.40649	0.0474284	-0.0101828	-0.760533	-0.799912	0.38452	1.43256	0.8701	0.34534	0.851624	0.315746	-0.63598	-0.913981	-0.606334	1.29017	0.307375	1.57259	1.48472	1.23226	0.286966	0.502995	1.22391	0.278603	-0.352019	0.412616	2	0.19928	1.61171	0.557276	0.88186	0.602925	-0.121264	2	-0.727119	0.288536	-0.265037	-0.196565	0.736087	1.109	-0.106752	1.24979	1.44108	-0.550545	-0.110601	0.993877	0.524577	0.226469	0.250386	-0.110971
MM5_ATGGGAGTCATCTGCC	-0.0847887	-0.559893	-0.858266	0.171863	-0.815578	0.742071	-0.773556	0.615627	-0.672144	-0.0739987	-0.0782994	0.170723	-0.241355	1.02867	-0.245064	1.23487	0.159856	0.408535	0.00885659	0.125372	0.0403567	0.260571	0.079517	-0.0485796	-0.609927	-0.666712	0.504996	1.53913	-0.634355	-0.287289	1.57071	-0.295226	-0.61796	0.0376933	0.103843	-0.14203	-0.295481	0.486504	0.15423	0.0808797	1.16104	-0.590015	1.12492	0.223516	1.51048	1.01938	1.27121	-0.683713	0.990102
MM5_CGACCTTCATTTGCTT	1.19709	1.48315	-0.857886	0.764422	-0.785674	0.28798	1.6413	0.680328	-0.652519	-0.77673	0.812308	-0.684625	-0.982005	1.12036	-0.500816	-0.660027	-0.684829	1.25767	1.16794	-0.686084	-0.772614	2	-0.71632	-0.00825259	0.951538	-0.617628	0.856015	-0.355555	-0.592624	0.946485	0.227235	2	0.623459	-0.753141	0.829025	-0.379467	-0.880427	0.560812	2	-0.270798	0.309466	-0.575384	-0.915078	1.72716	1.75179	1.16379	0.150884	0.743498	0.659945
MM5_GACCAATAGTGAACAT	0.404735	0.409117	1.23538	-1.30708	-0.00927751	0.987241	-0.762888	0.664	1.3785	1.91391	-0.218009	0.169998	-0.262637	0.358897	0.125162	-0.652472	-0.650362	-0.773009	1.12957	-0.688963	-0.431756	-0.603479	0.782616	0.329474	-0.621319	-0.650261	-1.42119	1.25263	0.379842	0.117067	-0.660335	0.290656	-0.63299	-0.716806	0.13408	-1.81669	-0.28508	-0.797913	0.872107	0.360218	1.17973	0.414941	-0.578072	1.65179	0.276272	0.348283	0.934567	-0.692749	1.2429
MM5_TCGGTAAAGGTTCCTA	0.397206	-0.0783078	-0.85767	0.237978	0.844453	0.872156	1.46828	0.177383	0.367254	0.239619	0.130686	-0.742663	0.622171	0.517136	-0.339278	0.296866	0.255602	0.0237338	0.920448	2	0.236848	-0.601644	1.63079	0.805763	0.378593	-0.589745	-0.177844	1.31344	-0.568919	-0.453426	0.815594	0.533918	-0.688278	-0.784185	0.256158	0.304394	0.246819	0.735754	-0.663919	-0.647532	0.42257	-0.567073	1.41193	-0.0501345	0.76116	-0.587121	-0.21186	0.223571	-0.273088
MM6_ACACCAAGTAGGGACT	2	1.36016	2	-1.27526	-0.777492	0.141393	1.13121	-0.748099	-0.64715	-0.752796	1.04715	1.09341	0.412276	-0.610472	1.58306	-0.663136	-0.699013	-0.786302	1.0059	-0.6849	-0.516355	-0.602083	1.27349	1.01441	1.38889	-0.604198	-1.39905	-0.110818	-0.581207	-1.12687	-0.482685	-0.920418	0.971279	-0.768093	-0.97033	-0.459522	-0.891691	0.940999	-0.66961	-0.0354413	0.777063	-0.571381	-0.941949	-0.881388	0.696681	-0.600241	-0.090805	1.14322	-0.0124787
MM6_AGCTCCTGTTCCGTCT	-0.424501	-1.02844	1.12261	-1.18751	-0.70009	1.2105	-0.650641	-0.78786	1.75499	-0.526375	-0.734147	-0.977031	-1.39089	2	1.03819	1.55324	-0.833199	-0.822968	0.996133	-0.673693	0.37351	-0.598231	-0.628971	0.472381	-0.741193	-0.47715	-1.338	0.0191127	-0.473192	1.39731	-0.478781	-0.806626	-0.791146	-0.909551	-1.05441	-0.0815519	-0.998255	2	-0.619579	0.701126	-1.03408	-0.533511	-1.19616	1.16451	-1.37742	-0.48491	-0.0416829	-0.787839	-0.0949549
MM6_AGCTTGAGTCTAGTGT	0.463235	1.13651	1.46054	0.197045	-0.781566	-0.608729	-0.737357	-0.746007	-0.649823	-0.764713	0.518817	-0.69866	-1.00163	-0.60972	1.89923	2	-0.69195	-0.784373	0.312225	-0.68549	0.442287	1.18935	1.00036	-1.02111	2	-0.610885	-1.40226	1.88309	-0.586891	-0.0360109	-1.54267	-0.926407	2	0.764968	0.244637	-0.914486	-0.886082	0.704973	1.08605	-0.184655	0.247222	1.41077	1.5021	1.3349	0.455835	1.35856	0.0181588	-0.714379	1.10431
MM6_CCAATCCAGTTCGCAT	0.46228	2	0.581564	-1.27285	-0.775361	-0.31371	0.881456	1.79153	-0.645751	-0.746563	0.530981	-0.71986	1.51424	-0.610865	0.875458	1.96787	-0.702707	-0.787312	1.10311	0.272202	1.58432	1.19081	-0.705795	0.0941125	-0.655638	-0.6007	1.04623	0.344449	-0.578233	0.655216	0.3424	0.495264	-0.678269	-0.771988	-0.972645	-1.15727	1.81127	-0.800087	-0.668233	-0.203433	-0.0384353	-0.570339	0.158776	0.503404	-0.240639	1.36907	-0.896463	-0.719973	1.07291
MM6_CCTACACAGTCGTTTG	0.0508084	0.515646	-0.857976	-1.29256	0.82881	-0.585562	0.904455	-0.740263	1.09662	-0.797422	-0.1791	1.91143	0.323298	-0.607656	0.370104	1.01772	-0.672566	-0.779076	-0.205819	-0.687108	0.502865	-0.602842	1.03417	-1.01494	-0.635876	-0.629238	-1.41108	0.39997	-0.602495	-1.16703	0.423986	0.506067	-0.652196	-0.740213	-0.953758	-0.322917	0.986147	-0.798835	-0.679471	-1.18091	-1.45564	1.45768	0.926013	0.505919	1.40422	-0.622972	0.464867	-0.704297	0.930282
MM6_CGTAGGCCATCGACGC	0.622412	-0.65848	-0.857957	-0.310204	1.90556	0.00755294	-0.747693	-0.741018	-0.656197	-0.793124	-0.422898	-0.665477	1.72293	-0.607927	0.442243	2	-0.675113	-0.779772	0.549906	-0.686896	0.94803	-0.602769	1.11072	1.40108	-0.637547	1.39297	-1.40993	1.80876	-0.600445	0.717264	-1.51773	-0.940686	1.77448	-0.742898	-0.955355	0.15138	0.333316	-0.798941	1.20325	1.70833	-0.294054	-0.578126	0.863234	-0.907577	1.48631	-0.620783	-0.777008	1.01597	0.654591
MM7_AAGGAGCAGCAGGTCA	1.47908	-1.04694	2	0.917401	-0.695531	-0.96609	-0.645788	1.6102	2	-0.513038	0.0791705	-0.992607	0.474762	-0.625599	-1.44925	-0.694284	-0.841103	-0.825128	0.861151	-0.673033	-0.252478	2	-0.624318	0.634732	-0.746375	-0.469667	-1.3344	2	-0.46683	-0.911102	1.48722	-0.799924	2	2	-1.05936	-0.387254	-1.00453	1.48659	2	-1.48552	-0.880194	-0.53128	-1.21113	2	1.23555	-0.478117	-1.32061	1.65893	0.0878777
MM7_ACGGCCATCATTGCCC	0.225375	-1.00516	-0.856872	-1.19402	-0.705827	1.07474	1.4064	-0.784913	-0.600118	-0.543157	-1.69102	-0.95743	1.09437	-0.623698	1.9052	-0.690371	-0.823253	-0.820251	-0.820516	-0.674524	1.99297	-0.598516	-0.634826	-1.06286	-0.734672	-0.486567	1.01692	-0.0702559	-0.481198	1.78461	-1.73716	0.992581	-0.782543	-0.899066	-1.04818	1.99177	-0.990356	-0.805094	-0.623287	-1.45326	0.46365	2	-1.17732	-0.745245	-1.37773	-0.493459	-0.559679	-0.782666	-0.203601
MM7_AGGGAGTTCCACGTGG	1.05422	0.639493	-0.857817	-1.27836	1.08379	-0.774565	-0.735926	-0.746697	-0.648941	1.17135	0.137416	-0.703253	2	-0.609968	-0.166868	-0.662099	-0.694281	-0.785009	-0.214386	-0.685295	0.226833	-0.602218	-0.710755	-1.02185	-0.650114	-0.608678	-1.4012	-0.0847212	-0.585016	0.165671	1.2182	0.741126	-0.67098	1.03693	0.460919	0.336243	1.20006	-0.799737	2	1.17845	-1.29012	-0.572717	-0.932984	-0.886573	-1.38183	1.71399	0.476044	-0.715591	-1.43686
MM7_ATTGGACAGGCTATCT	-0.362571	-0.625878	0.532667	1.83867	0.728177	1.42758	-0.756246	-0.73689	2	1.74832	-0.310343	0.871089	1.02351	-0.606444	0.780485	1.90133	-0.661182	0.557641	2	-0.688059	1.55393	2	-0.730242	1.92475	1.078	-0.640016	0.446393	0.763448	1.30703	1.9731	0.932666	1.87349	-0.64235	-0.728212	-0.946626	0.452132	0.227892	0.656389	-0.683715	-1.16034	1.41473	-0.582058	-0.349061	-0.922843	1.8852	2	-0.455712	-0.698377	0.999952
MM7_CGCTATCGTTAGGGTG	-0.283772	-0.610809	0.399103	-1.30421	-0.803028	0.0702829	-0.760199	-0.734982	-0.663908	-0.827495	1.22595	-0.625333	0.183663	-0.605759	1.59127	-0.653432	1.70633	-0.774206	-0.551265	-0.688597	-0.179957	-0.603353	1.72685	-1.00928	-0.624192	-0.646113	-0.379789	1.22519	-0.616842	0.847283	-0.158114	1.658	-0.63678	-0.721425	0.115467	0.752349	-0.856534	2	0.850693	-1.1487	-0.617768	-0.583875	0.466543	0.276146	-0.386519	2	1.3442	-0.695028	-1.06614
MM7_GACACGCTCCCAACGG	-0.342413	-0.715086	0.802291	-1.27507	-0.777326	0.137535	-0.732844	-0.748185	1.32496	-0.75231	0.846348	1.08824	2	-0.610502	-0.19345	-0.663199	-0.699301	-0.786381	1.00096	-0.684876	-0.519741	1.46568	-0.7078	-1.02345	-0.653405	-0.603925	1.32174	1.02508	1.70931	-1.12643	-1.55356	-0.920174	2	-0.768397	-0.970511	1.924	-0.89192	-0.799946	1.35976	-0.0390037	0.516989	-0.5713	-0.942495	-0.881072	-0.0657597	-0.599994	1.75808	-0.718202	-0.371481
MM7_GTATTCTGTGGTACAG	-1.15503	0.278262	1.36539	-1.24998	-0.755191	0.242486	-0.709286	-0.759555	-0.632514	-0.687561	0.648169	-0.788771	0.786802	-0.614587	2	1.85043	0.826009	-0.796866	-0.465359	-0.681671	1.65151	1.10413	-0.685209	0.0282853	-0.678564	1.22851	-0.249693	1.03009	-0.550086	0.63422	0.219507	1.29392	-0.708516	-0.808849	-0.994555	0.463999	0.150067	2	-0.655195	-0.3171	0.822997	-0.56047	0.514867	1.2934	-0.295326	1.30296	1.59544	2	0.872288
[truncated: 176 more columns]

## Sheet: Figure 2B
Gene.Set.Name	X..Genes.in.Gene.Set..K.	Description	X..Genes.in.Overlap..k.	k.K	p.value	FDR.q.value	Enriched_in	k.K.Direction
SMID_BREAST_CANCER_NORMAL_LIKE_UP	483	Genes up-regulated in the normal-like subtype of breast cancer.	17	0.0352	2.69e-20	1.74e-16	nPC	-0.0352
MCLACHLAN_DENTAL_CARIES_UP	265	Genes up-regulated in pulpal tissue extracted from carious teeth.	10	0.0377	1.67e-12	5.41e-09	nPC	-0.0377
SMID_BREAST_CANCER_LUMINAL_B_DN	587	Genes down-regulated in the luminal B subtype of breast cancer.	12	0.0204	1.06e-11	2.28e-08	nPC	-0.0204
ICHIBA_GRAFT_VERSUS_HOST_DISEASE_35D_UP	143	Hepatic graft versus host disease (GVHD), day 35: genes up-regulated in allogeneic vs syngeneic bone marrow transplant.	8	0.0559	1.42e-11	2.3e-08	nPC	-0.0559
REACTOME_INNATE_IMMUNE_SYSTEM	1114	Innate Immune System	14	0.0126	1e-10	1.1e-07	nPC	-0.0126
HELLER_HDAC_TARGETS_SILENCED_BY_METHYLATION_DN	281	Genes down-regulated in multiple myeloma (MM) cell lines treated with both decitabine [PubChem=451668] TSA [PubChem=5562].	9	0.032	1.02e-10	1.1e-07	nPC	-0.032
POOLA_INVASIVE_BREAST_CANCER_UP	292	Genes up-regulated in atypical ductal hyperplastic tissues from patients with (ADHC) breast cancer vs those without the cancer (ADH).	9	0.0308	1.43e-10	1.19e-07	nPC	-0.0308
HELLER_HDAC_TARGETS_DN	293	Genes down-regulated in at least one of three multiple myeloma (MM) cell lines by TSA [PubChem=5562].	9	0.0307	1.48e-10	1.19e-07	nPC	-0.0307
WALLACE_PROSTATE_CANCER_RACE_UP	303	Genes up-regulated in prostate cancer samples from African-American patients compared to those from the European-American patients.	9	0.0297	1.99e-10	1.43e-07	nPC	-0.0297
HOFFMANN_SMALL_PRE_BII_TO_IMMATURE_B_LYMPHOCYTE_UP	66	Genes up-regulated during differentiation from small pre-BII to immature B lymphocyte.	6	0.0909	3.03e-10	1.96e-07	nPC	-0.0909
SANSOM_APC_TARGETS_DN	352	Top genes down-regulated at day 5 of Cre-Lox induced APC [GeneID=324] knockout in the intestine.	9	0.0256	7.42e-10	4.36e-07	nPC	-0.0256
PASQUALUCCI_LYMPHOMA_BY_GC_STAGE_DN	170	Genes down-regulated in post-GC, BCL6 [GeneID=604] dependent B cell non-Hodgkin's lymphoma (B-NHL) vs MYC [GeneID=4609] driven pre-GC lymphoma.	7	0.0412	2.49e-09	1.34e-06	nPC	-0.0412
THUM_SYSTOLIC_HEART_FAILURE_UP	429	Genes up-regulated in samples with systolic heart failure compared to normal hearts.	9	0.021	4.16e-09	2.07e-06	nPC	-0.021
BASSO_CD40_SIGNALING_UP	103	Gene up-regulated by CD40 [GeneID=958] signaling in Ramos cells (EBV negative Burkitt lymphoma).	6	0.0583	4.6e-09	2.13e-06	nPC	-0.0583
KEGG_INTESTINAL_IMMUNE_NETWORK_FOR_IGA_PRODUCTION	48	Intestinal immune network for IgA production	5	0.1042	4.96e-09	2.14e-06	nPC	-0.1042
CHAUHAN_RESPONSE_TO_METHOXYESTRADIOL_DN	106	Genes down-regulated by 2-methoxyestradiol (2ME2) [PubChem=1573] in the MM.1S cell line (multiple myeloma) sensitive to dexamethasone [PubChem=5743].	6	0.0566	5.48e-09	2.21e-06	nPC	-0.0566
DUNNE_TARGETS_OF_AML1_MTG8_FUSION_UP	53	Genes up-regulated in Kasumi-1 cells (acute myeloid leukaemia (AML) with the t(8;21) translocation) after knockdown of the AML1 MTG8 fusion [GeneID=861;862] by RNAi.	5	0.0943	8.27e-09	3e-06	nPC	-0.0943
SHEDDEN_LUNG_CANCER_GOOD_SURVIVAL_A12	320	Cluster 12 of method A: up-regulation of these genes in patients with non-small cell lung cancer (NSCLC) predicts good survival outcome.	8	0.025	8.41e-09	3e-06	nPC	-0.025
TORCHIA_TARGETS_OF_EWSR1_FLI1_FUSION_DN	322	Genes down-regulated in leukemic progenitor cells expressing activated fusion of ESWR1 and FLI1 [GeneID=2130, 2313] compared to normal hematopoetic progenitors.	8	0.0248	8.82e-09	3e-06	nPC	-0.0248
ICHIBA_GRAFT_VERSUS_HOST_DISEASE_D7_UP	117	Hepatic graft versus host disease (GVHD), day 7: up-regulated in allogeneic vs syngeneic bone marrow transplant.	6	0.0513	9.93e-09	3.21e-06	nPC	-0.0513
PASQUALUCCI_LYMPHOMA_BY_GC_STAGE_UP	284	Genes up-regulated in post-GC, BCL6 [GeneID=604] dependent B cell non-Hodgkin's lymphoma (B-NHL) vs MYC [GeneID=4609] driven pre-GC lymphoma.	35	0.1232	2.46e-41	1.59e-37	mPC	0.1232
BOYLAN_MULTIPLE_MYELOMA_C_D_DN	278	Genes down-regulated both in group C and D of tumors arising from overexpression of BCL2L1 and MYC [GeneID=598;4609] in plasma cells.	22	0.0791	7.16e-22	2.32e-18	mPC	0.0791
LEE_BMP2_TARGETS_DN	899	Genes down-regulated in uterus upon knockout of BMP2 [GeneID=650].	28	0.0311	8.57e-17	1.85e-13	mPC	0.0311
KRIGE_RESPONSE_TO_TOSEDOSTAT_24HR_DN	1033	Genes down-regulated in HL-60 cells (acute promyelocytic leukemia, APL) after treatment with the aminopeptidase inhibitor tosedostat (CHR-2797) [PubChem=15547703] for 24 h.	27	0.0261	2.23e-14	3.6e-11	mPC	0.0261
WEI_MYCN_TARGETS_WITH_E_BOX	790	Genes whose promoters contain E-box motifs and whose expression changed in MYCN-3 cells (neuroblastoma) upon induction of MYCN [GeneID=4613].	24	0.0304	2.84e-14	3.68e-11	mPC	0.0304
BOYLAN_MULTIPLE_MYELOMA_PCA1_UP	123	Top up-regulated genes from principal component 1 (PCA1) which captures variation between normal plasma cells and tumors arising from aberrant expression of BCL2L1 and MYC [GeneID=598;4609].	12	0.0976	1.54e-13	1.65e-10	mPC	0.0976
KRIGE_RESPONSE_TO_TOSEDOSTAT_6HR_DN	940	Genes down-regulated in HL-60 cells (acute promyelocytic leukemia, APL) after treatment with the aminopeptidase inhibitor tosedostat (CHR-2797) [PubChem=15547703] for 6 h.	23	0.0245	8.44e-12	7.8e-09	mPC	0.0245
SWEET_LUNG_CANCER_KRAS_UP	480	Genes up-regulated in the Kras2LA mouse lung cancer model with mutated KRAS [GeneID=3845].	17	0.0354	1.91e-11	1.54e-08	mPC	0.0354
KIM_ALL_DISORDERS_OLIGODENDROCYTE_NUMBER_CORR_UP	755	Genes whose expression was significantly and positively correlated with the number of perineuronal oligodendrocytes in the layer III of BA9 brain region.	20	0.0265	5.34e-11	3.84e-08	mPC	0.0265
KIM_BIPOLAR_DISORDER_OLIGODENDROCYTE_DENSITY_CORR_UP	680	Genes whose expression significantly and positively correlated with oligodendrocyte density in layer VI of BA9 brain region in patients with bipolar disorder.	19	0.0279	6.83e-11	4.41e-08	mPC	0.0279
COLINA_TARGETS_OF_4EBP1_AND_4EBP2	359	Genes up-regulated in MEF cells (embryonic fibroblast) with double knockout of the translation repressors 4EBP1 [GeneID=1978] and 4EBP2 [GeneID=1979].	14	0.039	3.55e-10	2.09e-07	mPC	0.039
ACEVEDO_LIVER_CANCER_UP	972	Genes up-regulated in hepatocellular carcinoma (HCC) compared to normal liver samples.	21	0.0216	6.92e-10	3.46e-07	mPC	0.0216
PUJANA_BRCA1_PCC_NETWORK	1626	Genes constituting the BRCA1-PCC network of transcripts whose expression positively correlated (Pearson correlation coefficient, PCC >= 0.4) with that of BRCA1 [GeneID=672] across a compendium of normal tissues.	27	0.0166	6.97e-10	3.46e-07	mPC	0.0166
BERENJENO_TRANSFORMED_BY_RHOA_UP	550	Genes up-regulated in NIH3T3 cells (fibroblasts) transformed by expression of contitutively active (Q63L) form of RHOA [GeneID=387] off plasmid vector.	16	0.0291	1.33e-09	6.14e-07	mPC	0.0291
DANG_BOUND_BY_MYC	1061	Genes whose promoters are bound by MYC [GeneID=4609], according to MYC Target Gene Database.	21	0.0198	3.25e-09	1.37e-06	mPC	0.0198
MARKEY_RB1_ACUTE_LOF_DN	229	Genes down-regulated in adult fibroblasts with inactivated RB1 [GeneID=5925] by Cre-lox: acute loss of function (LOF) of RB1.	11	0.048	3.39e-09	1.37e-06	mPC	0.048
CUI_TCF21_TARGETS_2_UP	433	All significantly up-regulated genes in kidney glomeruli isolated from TCF21 [Gene ID=6943] knockout mice.	14	0.0323	3.94e-09	1.5e-06	mPC	0.0323
CAIRO_HEPATOBLASTOMA_CLASSES_UP	612	Genes up-regulated in robust Cluster 2 (rC2) of hepatoblastoma samples compared to those in the robust Cluster 1 (rC1).	16	0.0261	6.03e-09	2.17e-06	mPC	0.0261
QI_PLASMACYTOMA_DN	98	Down-regulated genes that best disciminate plasmablastic plasmacytoma from plasmacytic plasmacytoma tumors.	8	0.0816	8e-09	2.72e-06	mPC	0.0816
GOLDRATH_HOMEOSTATIC_PROLIFERATION	147	Up-regulated in CD8+ [GeneID=925] T lymphocytes undergoing homeostatic proliferation (HP) versus the naive cells; these genes are not up-regulated versus effector or memory cell population.	9	0.0612	1.16e-08	3.74e-06	mPC	0.0612

## Sheet: Figure 2C-E
Cohort_ID	gene	value
early-MM	Gm2a	0.730093
int-MM	Gm2a	0.0593318
int-MM	Gm2a	0.0276549
int-MM	Gm2a	0.232629
active-MM	Gm2a	-0.121081
active-MM	Gm2a	-0.230923
active-MM	Gm2a	0.0414743
nPC	Gm2a	0.955902
early-MM	Gm2a	0.579462
early-MM	Gm2a	0.377245
nPC	Gm2a	1.06452
nPC	Gm2a	0.763746
active-MM	Gm2a	-0.0930836
active-MM	Gm2a	0.0736024
active-MM	Gm2a	0.205929
active-MM	Gm2a	-0.0195434
early-MM	Il5ra	0.894522
int-MM	Il5ra	1.07195
int-MM	Il5ra	0.3593
int-MM	Il5ra	0.258147
active-MM	Il5ra	-0.194134
active-MM	Il5ra	0.0188183
active-MM	Il5ra	0.011898
nPC	Il5ra	-0.189951
early-MM	Il5ra	0.679916
early-MM	Il5ra	0.540676
nPC	Il5ra	-0.337885
nPC	Il5ra	-0.0370043
active-MM	Il5ra	-0.0817221
active-MM	Il5ra	-0.261555
active-MM	Il5ra	0.262116
active-MM	Il5ra	0.166407
early-MM	Mgmt	0.671261
int-MM	Mgmt	0.414577
int-MM	Mgmt	0.544751
int-MM	Mgmt	-0.110047
active-MM	Mgmt	-0.136296
active-MM	Mgmt	0.0624945
active-MM	Mgmt	-0.209332
nPC	Mgmt	-0.346387
early-MM	Mgmt	0.558032
early-MM	Mgmt	0.559437
nPC	Mgmt	-0.0430516
nPC	Mgmt	-0.177603
active-MM	Mgmt	0.128152
active-MM	Mgmt	0.584677
active-MM	Mgmt	0.294564
active-MM	Mgmt	-0.133163
early-MM	Myl4	0.475391
int-MM	Myl4	0.405231
int-MM	Myl4	0.0802472
int-MM	Myl4	0.067728
active-MM	Myl4	-0.0742401
active-MM	Myl4	-0.109892
active-MM	Myl4	-0.0303661
nPC	Myl4	1.69734
early-MM	Myl4	0.528131
early-MM	Myl4	0.331582
nPC	Myl4	0.784697
nPC	Myl4	0.963971
active-MM	Myl4	-0.179034
active-MM	Myl4	-0.104893
active-MM	Myl4	0.110561
active-MM	Myl4	-0.0756789
early-MM	Atp6v0c	0.0254177
int-MM	Atp6v0c	0.520968
int-MM	Atp6v0c	0.715493
int-MM	Atp6v0c	0.877891
active-MM	Atp6v0c	0.0319767
active-MM	Atp6v0c	0.277636
active-MM	Atp6v0c	0.040158
nPC	Atp6v0c	-0.0931525
early-MM	Atp6v0c	-0.159887
early-MM	Atp6v0c	-0.2687
nPC	Atp6v0c	-0.196756
nPC	Atp6v0c	-0.336776
active-MM	Atp6v0c	-0.324546
active-MM	Atp6v0c	-0.329416
active-MM	Atp6v0c	-0.295853
active-MM	Atp6v0c	-0.305731
early-MM	Car1	-0.351749
int-MM	Car1	0.896832
int-MM	Car1	0.906197
int-MM	Car1	1.36226
active-MM	Car1	-0.284202
active-MM	Car1	-0.18567
active-MM	Car1	0.690713
nPC	Car1	-0.141013
early-MM	Car1	-0.0291351
early-MM	Car1	-0.0489583
nPC	Car1	1.62182
nPC	Car1	-0.128854
active-MM	Car1	-0.507482
active-MM	Car1	-0.418852
active-MM	Car1	-0.361444
active-MM	Car1	-0.34479
early-MM	Cd69	0.233908
int-MM	Cd69	1.20927
int-MM	Cd69	0.705075
int-MM	Cd69	0.640231
active-MM	Cd69	-0.0669493
active-MM	Cd69	0.299073
active-MM	Cd69	-0.0114447
nPC	Cd69	0.223005
early-MM	Cd69	-0.330099
early-MM	Cd69	-0.351085
nPC	Cd69	0.45714
nPC	Cd69	0.4142
active-MM	Cd69	-0.368321
active-MM	Cd69	-0.253346
active-MM	Cd69	-0.337078
active-MM	Cd69	-0.28779
early-MM	Clec4e	-0.287732
int-MM	Clec4e	0.664814
int-MM	Clec4e	0.702494
int-MM	Clec4e	0.475862
active-MM	Clec4e	-0.0734154
active-MM	Clec4e	0.0108883
active-MM	Clec4e	0.306535
nPC	Clec4e	-0.331012
early-MM	Clec4e	-0.166158
early-MM	Clec4e	-0.319014
nPC	Clec4e	0.291901
nPC	Clec4e	-0.179732
active-MM	Clec4e	-0.302256
active-MM	Clec4e	-0.236767
active-MM	Clec4e	-0.257736
active-MM	Clec4e	-0.279935
early-MM	Ctsh	-0.29919
int-MM	Ctsh	0.255697
int-MM	Ctsh	0.555054
int-MM	Ctsh	0.356532
active-MM	Ctsh	-0.0930478
active-MM	Ctsh	-0.00431376
active-MM	Ctsh	0.161757
nPC	Ctsh	1.39456
early-MM	Ctsh	-0.0480888
early-MM	Ctsh	-0.0267518
nPC	Ctsh	1.79452
nPC	Ctsh	0.658555
active-MM	Ctsh	-0.302845
active-MM	Ctsh	-0.242529
active-MM	Ctsh	-0.215854
active-MM	Ctsh	-0.212949
early-MM	F630028O10Rik	-0.43857
int-MM	F630028O10Rik	0.507825
int-MM	F630028O10Rik	0.601208
int-MM	F630028O10Rik	0.613357
active-MM	F630028O10Rik	-0.00443784
active-MM	F630028O10Rik	0.0265964
active-MM	F630028O10Rik	0.279021
nPC	F630028O10Rik	-0.229883
early-MM	F630028O10Rik	0.0551517
early-MM	F630028O10Rik	-0.147356
nPC	F630028O10Rik	0.506367
nPC	F630028O10Rik	-0.269103
active-MM	F630028O10Rik	-0.381046
active-MM	F630028O10Rik	-0.314117
active-MM	F630028O10Rik	-0.334545
active-MM	F630028O10Rik	-0.290031
early-MM	Fcnb	-0.357509
int-MM	Fcnb	0.481784
int-MM	Fcnb	0.906827
int-MM	Fcnb	0.836812
active-MM	Fcnb	-0.179507
active-MM	Fcnb	0.119448
active-MM	Fcnb	0.466486
nPC	Fcnb	0.54956
early-MM	Fcnb	0.288455
early-MM	Fcnb	-0.117441
nPC	Fcnb	0.998778
nPC	Fcnb	-0.0370099
active-MM	Fcnb	-0.492461
active-MM	Fcnb	-0.316508
active-MM	Fcnb	-0.447384
active-MM	Fcnb	-0.396457
early-MM	Gm17275	0.124275
int-MM	Gm17275	0.84408
int-MM	Gm17275	0.860098
int-MM	Gm17275	0.728204
active-MM	Gm17275	-0.00510542
active-MM	Gm17275	0.349309
active-MM	Gm17275	0.0117362
nPC	Gm17275	0.437064
early-MM	Gm17275	-0.220276
early-MM	Gm17275	-0.167394
nPC	Gm17275	0.117549
nPC	Gm17275	-0.255941
active-MM	Gm17275	-0.375371
active-MM	Gm17275	-0.305946
active-MM	Gm17275	-0.334522
active-MM	Gm17275	-0.377493
early-MM	Gm26825	-0.173365
int-MM	Gm26825	0.964331
int-MM	Gm26825	0.877486
int-MM	Gm26825	0.985711
active-MM	Gm26825	0.127431
active-MM	Gm26825	0.430041
active-MM	Gm26825	0.00317245
nPC	Gm26825	0.264003
early-MM	Gm26825	-0.217642
early-MM	Gm26825	-0.41148
nPC	Gm26825	-0.298899
nPC	Gm26825	-0.513571
active-MM	Gm26825	-0.505597
active-MM	Gm26825	-0.492449
active-MM	Gm26825	-0.537617
active-MM	Gm26825	-0.53896
early-MM	Lilr4b	-0.194251
int-MM	Lilr4b	0.470963
int-MM	Lilr4b	0.809569
int-MM	Lilr4b	0.658846
active-MM	Lilr4b	-0.0765826
active-MM	Lilr4b	0.0602377
active-MM	Lilr4b	0.151907
nPC	Lilr4b	-0.344723
early-MM	Lilr4b	-0.131961
early-MM	Lilr4b	-0.0153245
nPC	Lilr4b	0.28276
nPC	Lilr4b	-0.0556818
active-MM	Lilr4b	-0.246035
active-MM	Lilr4b	-0.176844
active-MM	Lilr4b	-0.135544
active-MM	Lilr4b	-0.172068
early-MM	Osm	-0.282685
int-MM	Osm	0.751669
int-MM	Osm	0.965343
int-MM	Osm	0.77293
active-MM	Osm	-0.0722516
active-MM	Osm	0.198589
active-MM	Osm	0.240355
nPC	Osm	-0.302847
early-MM	Osm	-0.386449
early-MM	Osm	-0.390552
nPC	Osm	0.0134147
nPC	Osm	-0.258049
active-MM	Osm	-0.360885
active-MM	Osm	-0.335337
active-MM	Osm	-0.300681
active-MM	Osm	-0.323819
early-MM	Plaur	-0.169361
int-MM	Plaur	0.615296
int-MM	Plaur	0.808148
int-MM	Plaur	0.730368
active-MM	Plaur	-0.11554
active-MM	Plaur	0.150506
active-MM	Plaur	0.172401
nPC	Plaur	-0.132351
early-MM	Plaur	0.261673
early-MM	Plaur	-0.0340544
nPC	Plaur	0.575259
nPC	Plaur	-0.189489
active-MM	Plaur	-0.308254
active-MM	Plaur	-0.239659
active-MM	Plaur	-0.25249
active-MM	Plaur	-0.134605
early-MM	Sell	0.0511183
int-MM	Sell	0.366855
int-MM	Sell	0.772729
int-MM	Sell	0.640183
active-MM	Sell	-0.0946691
active-MM	Sell	0.102519
active-MM	Sell	0.287739
nPC	Sell	-0.0229734
early-MM	Sell	0.053186
early-MM	Sell	-0.0223043
nPC	Sell	0.355749
nPC	Sell	0.0915206
active-MM	Sell	-0.35967
active-MM	Sell	-0.294862
active-MM	Sell	-0.253332
active-MM	Sell	-0.342994
early-MM	Stk17b	0.0865745
int-MM	Stk17b	0.688982
int-MM	Stk17b	0.63804
int-MM	Stk17b	0.352423
active-MM	Stk17b	-0.0476058
active-MM	Stk17b	-0.0314555
active-MM	Stk17b	0.104156
nPC	Stk17b	0.32574
early-MM	Stk17b	0.0378382
early-MM	Stk17b	-0.0276176
nPC	Stk17b	0.459001
nPC	Stk17b	0.519711
active-MM	Stk17b	-0.262141
active-MM	Stk17b	-0.221491
active-MM	Stk17b	-0.190287
active-MM	Stk17b	-0.184273
early-MM	Dynlt1c	0.108907
int-MM	Dynlt1c	0.491699
int-MM	Dynlt1c	0.668177
int-MM	Dynlt1c	0.674213
active-MM	Dynlt1c	0.0431604
active-MM	Dynlt1c	0.0181121
active-MM	Dynlt1c	-0.0485089
nPC	Dynlt1c	-0.125824
early-MM	Dynlt1c	-0.0271843
early-MM	Dynlt1c	-0.150938
nPC	Dynlt1c	-0.268448
nPC	Dynlt1c	-0.138473
active-MM	Dynlt1c	-0.151555
active-MM	Dynlt1c	-0.106156
active-MM	Dynlt1c	-0.174966
active-MM	Dynlt1c	-0.0948311
early-MM	Hmgn2	-0.0590966
int-MM	Hmgn2	1.03367
int-MM	Hmgn2	1.56428
int-MM	Hmgn2	1.13037
active-MM	Hmgn2	-0.0893772
active-MM	Hmgn2	0.205039
active-MM	Hmgn2	0.283854
nPC	Hmgn2	0.259247
early-MM	Hmgn2	0.236692
early-MM	Hmgn2	-0.4081
nPC	Hmgn2	0.779449
nPC	Hmgn2	-0.321978
active-MM	Hmgn2	-0.520196
active-MM	Hmgn2	-0.452541
active-MM	Hmgn2	-0.547149
active-MM	Hmgn2	-0.51988
early-MM	Tsc22d1	0.375107
int-MM	Tsc22d1	1.13646
int-MM	Tsc22d1	0.740254
int-MM	Tsc22d1	0.233151
active-MM	Tsc22d1	-0.125953
active-MM	Tsc22d1	-0.0080879
active-MM	Tsc22d1	0.0245069
nPC	Tsc22d1	-0.201948
early-MM	Tsc22d1	0.579569
early-MM	Tsc22d1	0.643477
nPC	Tsc22d1	-0.0858143
nPC	Tsc22d1	-0.148836
active-MM	Tsc22d1	-0.0871007
active-MM	Tsc22d1	-0.288439
active-MM	Tsc22d1	0.0223289
active-MM	Tsc22d1	-0.0438549
