# Supplementary material for: Longitudinal single-cell analysis of a myeloma mouse model identifies subclonal molecular programs associated with progression
Source: Nat Commun. 2021 Nov 3;12:6322. doi: 10.1038/s41467-021-26598-w (PMC8566524; doi:10.1038/s41467-021-26598-w)
Supplement: Supplementary file 5 — Source Data [file 41467_2021_26598_MOESM5_ESM.zip › SourceData_Fig3.xlsx]

## Sheet: Figure 3A
Subset these cell barcodes and add this meta data to DGEs from GEO							Gene position file used for inverCNV
	Sample_ID	Cohort_ID	malig_status				Xkr4	chr1	3205901	3671498
ND1_AACGTTGCAATGAATG	ND1	ND	mPC				Gm1992	chr1	3466587	3513553
ND1_ACGATACCACGGTAAG	ND1	ND	mPC				Gm37381	chr1	3905739	3986215
ND1_ACGCCAGGTACTTCTT	ND1	ND	mPC				Rp1	chr1	3999557	4409241
ND1_AGGGTGAGTTGTACAC	ND1	ND	mPC				Sox17	chr1	4490931	4497354
ND1_AGGTCCGCAAGCCGTC	ND1	ND	mPC				Gm37323	chr1	4583129	4586252
ND1_AGTAGTCAGATGTGTA	ND1	ND	mPC				Mrpl15	chr1	4773206	4785739
ND1_ATGAGGGAGCAGGTCA	ND1	ND	mPC				Lypla1	chr1	4807788	4848410
ND1_ATTGGACCACCTTGTC	ND1	ND	mPC				Gm37988	chr1	4807892	4886770
ND1_ATTGGACTCCCTTGTG	ND1	ND	mPC				Tcea1	chr1	4857814	4897909
ND1_CACACAAAGACATAAC	ND1	ND	mPC				Rgs20	chr1	4909576	5070285
ND1_CACCAGGCAGCAGTTT	ND1	ND	mPC				Gm16041	chr1	4970857	4976820
ND1_CATCGGGAGGCAGGTT	ND1	ND	mPC				Atp6v1h	chr1	5070018	5162529
ND1_CATCGGGCATATACCG	ND1	ND	mPC				Oprk1	chr1	5588466	5606131
ND1_CCATTCGTCTGGCGAC	ND1	ND	mPC				Npbwr1	chr1	5913707	5917398
ND1_CCTAGCTTCTAACTTC	ND1	ND	mPC				Rb1cc1	chr1	6206197	6276648
ND1_CCTCAGTCAACGATGG	ND1	ND	mPC				4732440D04Rik	chr1	6209866	6215293
ND1_CGTCCATCATGAGCGA	ND1	ND	mPC				Fam150a	chr1	6359218	6394731
ND1_CGTTAGAGTAATCGTC	ND1	ND	mPC				St18	chr1	6487231	6860940
ND1_CGTTCTGGTCGAATCT	ND1	ND	mPC				Pcmtd1	chr1	7088920	7173628
ND1_CTACATTTCTACCTGC	ND1	ND	mPC				Gm26901	chr1	7349406	7397869
ND1_CTCGAAATCTTGTTTG	ND1	ND	mPC				Gm30414	chr1	7497968	7518149
ND1_CTCGGGATCCTAGTGA	ND1	ND	mPC				Sntg1	chr1	8361475	9299878
ND1_GAAGCAGGTGAAGGCT	ND1	ND	mPC				Rrs1	chr1	9545408	9547455
ND1_GAATAAGGTTGAGTTC	ND1	ND	mPC				Adhfe1	chr1	9547948	9580673
ND1_GCATACATCCACGCAG	ND1	ND	mPC				3110035E14Rik	chr1	9601199	9627143
ND1_GCTTGAAAGCCAGTTT	ND1	ND	mPC				Gm29520	chr1	9639255	9640582
ND1_GGAAAGCGTCTCTTAT	ND1	ND	mPC				Mybl1	chr1	9667415	9700209
ND1_GGCAATTCAATGGACG	ND1	ND	mPC				Vcpip1	chr1	9718622	9748382
ND1_GGCCGATGTAGTACCT	ND1	ND	mPC				1700034P13Rik	chr1	9747648	9791924
ND1_GGCCGATTCTCTAAGG	ND1	ND	mPC				Sgk3	chr1	9798107	9900845
ND1_GGCGTGTTCCCTGACT	ND1	ND	mPC				Mcmdc2	chr1	9908638	9942085
ND1_GTCACAAGTGATAAGT	ND1	ND	mPC				Snhg6	chr1	9941959	9944118
ND1_GTGTTAGCAGATCGGA	ND1	ND	mPC				Tcf24	chr1	9960163	9967932
ND1_GTTCTCGTCACTTATC	ND1	ND	mPC				Ppp1r42	chr1	9968624	10009136
ND1_TACAGTGGTTGGGACA	ND1	ND	mPC				Gm15818	chr1	9982387	9992366
ND1_TACTTGTAGAAGGTGA	ND1	ND	mPC				Cops5	chr1	10024601	10038168
ND1_TATCTCAAGTTTAGGA	ND1	ND	mPC				Cspp1	chr1	10037987	10136768
ND1_TCATTACAGAAAGTGG	ND1	ND	mPC				Arfgef1	chr1	10137571	10232670
ND1_TCGGTAAGTACAAGTA	ND1	ND	mPC				Cpa6	chr1	10324720	10719945
ND1_TCTCATACAGTAGAGC	ND1	ND	nPC				Prex2	chr1	10993465	11303681
ND1_TCTCATATCAACGCTA	ND1	ND	mPC				A830018L16Rik	chr1	11414105	11975901
ND1_TCTGAGACAGATCGGA	ND1	ND	mPC				Gm17644	chr1	12667563	12673090
ND1_TGGCGCACATCGTCGG	ND1	ND	mPC				Gm29663	chr1	12670324	12671176
ND1_TTCGGTCGTCTAAAGA	ND1	ND	mPC				Sulf1	chr1	12692277	12861192
ND1_TTGCGTCAGTGGACGT	ND1	ND	mPC				Slco5a1	chr1	12866549	12992650
ND1_TTTACTGTCACTCCTG	ND1	ND	mPC				Gm29283	chr1	13068838	13078662
ND2_GTTCTCGAGTTCGATC	ND2	ND	nPC				Prdm14	chr1	13113457	13127163
ND2_TTGGAACCAAACCCAT	ND2	ND	nPC				Ncoa2	chr1	13139105	13374083
ND3_ACGATACCAATCACAC	ND3	ND	mPC				Gm29570	chr1	13376070	13388413
ND3_CTACGTCCAAGTTAAG	ND3	ND	mPC				Tram1	chr1	13564698	13589910
ND3_CTCTAATCAGTGACAG	ND3	ND	nPC				Lactb2	chr1	13623330	13660546
ND3_GAGGTGAGTAACGCGA	ND3	ND	mPC				Xkr9	chr1	13668771	13701723
ND3_GCGACCAGTAACGACG	ND3	ND	mPC				Eya1	chr1	14168954	14310235
ND3_GTAGGCCAGTGTGAAT	ND3	ND	nPC				Gm9947	chr1	14752937	14776931
ND3_TTCTACAGTGCCTGCA	ND3	ND	nPC				Msc	chr1	14753346	14755992
AMG1_AAACCTGTCGTAGATC	AMG1	AMG	mPC				Trpa1	chr1	14872648	14918862
AMG1_AAAGATGAGTGTGAAT	AMG1	AMG	mPC				Kcnb2	chr1	15287254	15723750
AMG1_AAAGTAGCATGCCACG	AMG1	AMG	nPC				Terf1	chr1	15805646	15844052
AMG1_AAATGCCAGCATCATC	AMG1	AMG	mPC				Sbspon	chr1	15853862	15892722
AMG1_AACCATGTCATAAAGG	AMG1	AMG	mPC				4930444P10Rik	chr1	16065979	16093325
AMG1_AACCGCGGTCACAAGG	AMG1	AMG	nPC				Rpl7	chr1	16101295	16104662
AMG1_AACGTTGTCTACCTGC	AMG1	AMG	mPC				Rdh10	chr1	16105774	16133734
AMG1_AACTCAGAGATATACG	AMG1	AMG	mPC				Gm28095	chr1	16228506	16244062
AMG1_AACTCCCAGTGGGCTA	AMG1	AMG	mPC				Stau2	chr1	16228674	16520112
AMG1_AACTCCCCACCAGGCT	AMG1	AMG	mPC				Gm7568	chr1	16253592	16267921
AMG1_AACTGGTCAGGCAGTA	AMG1	AMG	mPC				Ube2w	chr1	16540790	16619489
AMG1_AACTTTCGTATGCTTG	AMG1	AMG	nPC				Tceb1	chr1	16641725	16657042
AMG1_AAGCCGCGTCACCTAA	AMG1	AMG	mPC				D030040B21Rik	chr1	16657552	16662278
AMG1_AAGTCTGAGGAGCGAG	AMG1	AMG	mPC				Tmem70	chr1	16665207	16678275
AMG1_AAGTCTGGTAATTGGA	AMG1	AMG	mPC				Ly96	chr1	16688051	16709611
AMG1_AATCGGTCATGCCACG	AMG1	AMG	mPC				Gm28376	chr1	16898185	17091631
AMG1_ACACCAAAGGAGTTTA	AMG1	AMG	mPC				Jph1	chr1	16964560	17097889
AMG1_ACATCAGGTCGAGATG	AMG1	AMG	mPC				Gm28783	chr1	17124747	17128956
AMG1_ACCGTAAAGAAACCGC	AMG1	AMG	mPC				Gdap1	chr1	17145362	17164271
AMG1_ACCGTAATCTTAACCT	AMG1	AMG	nPC				Gm28784	chr1	17168403	17173103
AMG1_ACGAGGAAGGTGACCA	AMG1	AMG	mPC				Pi15	chr1	17601901	17630939
AMG1_ACGATACGTGGGTATG	AMG1	AMG	mPC				Gm28154	chr1	17615084	17641081
AMG1_ACGATGTGTATATGGA	AMG1	AMG	mPC				Gm16070	chr1	17676027	17727646
AMG1_ACGCCGAGTTATCCGA	AMG1	AMG	mPC				Crispld1	chr1	17727045	17766344
AMG1_ACGGGCTGTCGACTGC	AMG1	AMG	mPC				Gm28153	chr1	17741915	17805417
AMG1_ACGGGCTTCTTGACGA	AMG1	AMG	mPC				Crisp4	chr1	18115191	18145902
AMG1_ACGGGTCGTGATAAGT	AMG1	AMG	nPC				Defb18	chr1	18236473	18237443
AMG1_ACTATCTGTGATGATA	AMG1	AMG	mPC				Defb41	chr1	18250980	18265138
AMG1_ACTATCTTCGTCTGCT	AMG1	AMG	nPC				Gm29006	chr1	18307824	18313906
AMG1_ACTGAACCACTCAGGC	AMG1	AMG	nPC				Gm15825	chr1	19063300	19104840
AMG1_ACTGAGTCAGGATCGA	AMG1	AMG	mPC				Tfap2d	chr1	19103022	19166346
AMG1_ACTGAGTCAGGCTCAC	AMG1	AMG	mPC				Tfap2b	chr1	19208914	19238576
AMG1_ACTGATGGTAGCTAAA	AMG1	AMG	mPC				Gm28340	chr1	19242725	19243769
AMG1_ACTGATGGTGTAAGTA	AMG1	AMG	mPC				Pkhd1	chr1	20057779	20618064
AMG1_ACTGCTCTCCAAGCCG	AMG1	AMG	mPC				4930486I03Rik	chr1	20356452	20392300
AMG1_ACTGCTCTCGTGACAT	AMG1	AMG	mPC				Gm28653	chr1	20679023	20684298
AMG1_ACTGTCCGTCTCTCGT	AMG1	AMG	mPC				Il17a	chr1	20730905	20734496
AMG1_AGAATAGGTACCGTTA	AMG1	AMG	mPC				Il17f	chr1	20777146	20790617
AMG1_AGAATAGGTTCGAATC	AMG1	AMG	nPC				Mcm3	chr1	20802968	20820312
AMG1_AGAGCTTGTTATGTGC	AMG1	AMG	nPC				Gm28065	chr1	20836661	20839689
AMG1_AGCAGCCCAGTAACGG	AMG1	AMG	mPC				6720483E21Rik	chr1	20888650	20890473
AMG1_AGCATACCAGGTGCCT	AMG1	AMG	nPC				Paqr8	chr1	20890606	20939650
AMG1_AGCGTATTCACATGCA	AMG1	AMG	mPC				Efhc1	chr1	20951626	20990841
AMG1_AGCGTCGCACACCGAC	AMG1	AMG	nPC				Tram2	chr1	20996299	21079229
AMG1_AGCGTCGCACAGGCCT	AMG1	AMG	mPC				Gm28287	chr1	21080114	21081748
AMG1_AGCTCCTAGGAGTAGA	AMG1	AMG	mPC				Tmem14a	chr1	21218575	21230167
AMG1_AGCTCTCTCCTGTACC	AMG1	AMG	mPC				Gsta3	chr1	21240589	21265661
AMG1_AGCTCTCTCTATCCCG	AMG1	AMG	mPC				Gm28836	chr1	21250359	21271593
AMG1_AGGTCATAGGTAAACT	AMG1	AMG	mPC				Khdc1a	chr1	21349641	21352200
AMG1_AGGTCCGCAACGCACC	AMG1	AMG	mPC				Khdc1c	chr1	21368331	21370845
AMG1_AGGTCCGTCTGCCCTA	AMG1	AMG	mPC				Khdc1b	chr1	21383556	21386373
AMG1_AGTAGTCAGTACGATA	AMG1	AMG	nPC				Kcnq5	chr1	21398403	21961942
AMG1_AGTAGTCTCAGGTAAA	AMG1	AMG	mPC				Gm26580	chr1	21959842	21962530
AMG1_AGTCTTTAGCTAACTC	AMG1	AMG	mPC				Rims1	chr1	22286251	22805724
AMG1_AGTCTTTTCTTGACGA	AMG1	AMG	mPC				4933415F23Rik	chr1	23100473	23102253
AMG1_AGTGGGACAGATGGCA	AMG1	AMG	mPC				Gm27028	chr1	23291537	23291935
AMG1_AGTGGGAGTCAACATC	AMG1	AMG	mPC				Gm29107	chr1	23293729	23294075
AMG1_ATAACGCGTCTTGCGG	AMG1	AMG	nPC				Ogfrl1	chr1	23366424	23397772
AMG1_ATAACGCTCGGAAACG	AMG1	AMG	mPC				Gm28822	chr1	23574587	23596664
AMG1_ATCACGAAGGGAGTAA	AMG1	AMG	nPC				B3gat2	chr1	23761753	23849158
AMG1_ATCATCTGTGCACCAC	AMG1	AMG	mPC				Smap1	chr1	23844846	23922317
AMG1_ATCATCTTCAACGCTA	AMG1	AMG	nPC				Sdhaf4	chr1	23995939	24005656
AMG1_ATCCACCTCTCTGAGA	AMG1	AMG	mPC				Fam135a	chr1	24011093	24100341
AMG1_ATCCGAACAGCGTAAG	AMG1	AMG	nPC				Col9a1	chr1	24177610	24252684
AMG1_ATCCGAATCAGGTTCA	AMG1	AMG	mPC				Col19a1	chr1	24261890	24587472
AMG1_ATCCGAATCTAGCACA	AMG1	AMG	mPC				Lmbrd1	chr1	24678630	24766301
AMG1_ATGAGGGAGAGGACGG	AMG1	AMG	mPC				Gm28237	chr1	24963209	24965158
AMG1_ATGAGGGAGTTTCCTT	AMG1	AMG	mPC				Gm29414	chr1	25026581	25027232
AMG1_ATTACTCCACCAACCG	AMG1	AMG	mPC				Adgrb3	chr1	25067476	25829707
AMG1_ATTGGACGTGTTAAGA	AMG1	AMG	mPC				4931408C20Rik	chr1	26681814	26687460
AMG1_ATTGGACTCGAATGCT	AMG1	AMG	nPC				Gm5524	chr1	27884046	27902396
AMG1_CAACCTCAGAGGTAGA	AMG1	AMG	nPC				Gm597	chr1	28776117	28780252
AMG1_CAACCTCGTAGAAGGA	AMG1	AMG	mPC				Gm9898	chr1	30718560	30719962
AMG1_CAACTAGAGTGGTCCC	AMG1	AMG	nPC				Phf3	chr1	30802339	30873921
AMG1_CAAGATCCATGAGCGA	AMG1	AMG	mPC				Ptp4a1	chr1	30940302	30949770
AMG1_CAAGGCCGTCCGAAGA	AMG1	AMG	mPC				Gm29669	chr1	31019188	31096454
AMG1_CAAGTTGCACATCTTT	AMG1	AMG	mPC				Gm28644	chr1	31041919	31043675
AMG1_CACACAAAGCCACGCT	AMG1	AMG	nPC				4931428L18Rik	chr1	31135226	31222684
AMG1_CACAGTAAGGTGATAT	AMG1	AMG	mPC				Gm29128	chr1	31136026	31150105
AMG1_CACATTTAGACGACGT	AMG1	AMG	mPC				Lgsn	chr1	31176401	31204725
AMG1_CACCACTAGGCCCGTT	AMG1	AMG	mPC				Pih1d3	chr1	31222838	31224288
AMG1_CACCTTGAGATTACCC	AMG1	AMG	mPC				Khdrbs2	chr1	32172714	32658568
AMG1_CACCTTGTCAGCATGT	AMG1	AMG	mPC				Gm5415	chr1	32543686	32547294
AMG1_CACTCCAGTGCAGTAG	AMG1	AMG	mPC				Gm37724	chr1	33065130	33066350
AMG1_CACTCCATCGAGAACG	AMG1	AMG	nPC				Gm37591	chr1	33212774	33215475
AMG1_CAGAATCCACTGTGTA	AMG1	AMG	mPC				Prim2	chr1	33453810	33669795
AMG1_CAGATCAAGGGTTCCC	AMG1	AMG	nPC				Rab23	chr1	33719887	33742564
AMG1_CAGATCAGTCTCTCGT	AMG1	AMG	mPC				Bag2	chr1	33745484	33757795
AMG1_CAGCATAAGAGCAATT	AMG1	AMG	nPC				Zfp451	chr1	33761545	33814595
AMG1_CAGCTAACAGATTGCT	AMG1	AMG	mPC				Bend6	chr1	33852052	33907816
AMG1_CAGCTGGCATCTGGTA	AMG1	AMG	nPC				Dst	chr1	33908225	34308661
AMG1_CAGGTGCTCTGTCCGT	AMG1	AMG	mPC				Gm37958	chr1	34329433	34330307
AMG1_CAGTAACCATCTCGCT	AMG1	AMG	mPC				Gm37233	chr1	34427002	34433264
AMG1_CAGTAACTCAACACGT	AMG1	AMG	mPC				Ccdc115	chr1	34436670	34439672
AMG1_CATATTCCATCACAAC	AMG1	AMG	mPC				Gm28306	chr1	34439511	34444730
AMG1_CATCCACAGTAGGTGC	AMG1	AMG	mPC				Imp4	chr1	34439851	34449356
AMG1_CATGACAGTCGCGGTT	AMG1	AMG	nPC				Ptpn18	chr1	34459762	34475733
AMG1_CATGCCTAGTACCGGA	AMG1	AMG	mPC				4930568A12Rik	chr1	34477167	34485933
AMG1_CATTCGCAGGAGTTTA	AMG1	AMG	mPC				Prss39	chr1	34498410	34503063
AMG1_CATTCGCGTCGTTGTA	AMG1	AMG	mPC				Cfc1	chr1	34535648	34544313
AMG1_CCACCTAGTCCGAACC	AMG1	AMG	nPC				Prss40	chr1	34543968	34560943
AMG1_CCACCTATCGACAGCC	AMG1	AMG	mPC				1700101I19Rik	chr1	34579202	34579711
AMG1_CCACTACAGCAATATG	AMG1	AMG	nPC				Amer3	chr1	34579657	34590944
AMG1_CCATGTCAGTGGAGTC	AMG1	AMG	nPC				Arhgef4	chr1	34678188	34813309
AMG1_CCATGTCCAATCCGAT	AMG1	AMG	mPC				Gm38336	chr1	34809360	34811908
AMG1_CCATGTCGTTCGTGAT	AMG1	AMG	nPC				Fam168b	chr1	34813219	34843065
AMG1_CCATTCGCAATTCCTT	AMG1	AMG	mPC				Plekhb2	chr1	34849976	34879580
AMG1_CCATTCGGTACCATCA	AMG1	AMG	mPC				Gm37068	chr1	35625606	35651297
AMG1_CCATTCGTCATATCGG	AMG1	AMG	nPC				Gm28415	chr1	35806974	35810462
AMG1_CCCAATCCATAGAAAC	AMG1	AMG	mPC				1110002O04Rik	chr1	35879845	35881119
AMG1_CCCAATCTCTATGTGG	AMG1	AMG	mPC				Gm37146	chr1	35981960	35986373
AMG1_CCCTCCTAGTCGCCGT	AMG1	AMG	mPC				Gm33222	chr1	36002985	36011044
AMG1_CCCTCCTAGTGTTGAA	AMG1	AMG	mPC				4930535G08Rik	chr1	36011072	36011894
AMG1_CCCTCCTTCTTCCTTC	AMG1	AMG	mPC				Hs6st1	chr1	36068400	36106446
AMG1_CCGTACTGTCTTCGTC	AMG1	AMG	mPC				Gm37335	chr1	36105384	36106446
AMG1_CCTAAAGAGTCCGGTC	AMG1	AMG	mPC				Gm33280	chr1	36132042	36138746
AMG1_CCTATTAAGGAGCGAG	AMG1	AMG	nPC				Uggt1	chr1	36140027	36244720
AMG1_CCTCTGATCTTTAGTC	AMG1	AMG	mPC				Neurl3	chr1	36264597	36274679
AMG1_CCTTCCCCAATGCCAT	AMG1	AMG	mPC				Arid5a	chr1	36307733	36324029
AMG1_CCTTCGACAGATGGCA	AMG1	AMG	mPC				4930403P22Rik	chr1	36332708	36333420
AMG1_CCTTCGATCATGGTCA	AMG1	AMG	nPC				Kansl3	chr1	36335730	36369181
AMG1_CCTTTCTGTTTGGGCC	AMG1	AMG	mPC				Fer1l5	chr1	36372291	36422110
AMG1_CGAACATAGAATCTCC	AMG1	AMG	mPC				Lman2l	chr1	36419871	36445271
AMG1_CGAACATCACTTGGAT	AMG1	AMG	nPC				Cnnm4	chr1	36471620	36508764
AMG1_CGAACATTCGTAGGTT	AMG1	AMG	mPC				Cnnm3	chr1	36511867	36528237
AMG1_CGAATGTGTCAACATC	AMG1	AMG	nPC				Gm38033	chr1	36527534	36528237
AMG1_CGACCTTAGCCCAATT	AMG1	AMG	nPC				Ankrd23	chr1	36530188	36536883
AMG1_CGACCTTAGCGATATA	AMG1	AMG	nPC				Gm43543	chr1	36530193	36539429
AMG1_CGAGAAGAGGAGTAGA	AMG1	AMG	mPC				Ankrd39	chr1	36537507	36547445
AMG1_CGAGCCACAATGGACG	AMG1	AMG	mPC				Sema4c	chr1	36548639	36558349
AMG1_CGAGCCATCACGCATA	AMG1	AMG	mPC				Fam178b	chr1	36562692	36683183
AMG1_CGATGGCCACGCATCG	AMG1	AMG	mPC				Cox5b	chr1	36691484	36693681
AMG1_CGATGTATCTTGCCGT	AMG1	AMG	nPC				Actr1b	chr1	36698114	36714422
AMG1_CGATTGAAGATAGTCA	AMG1	AMG	nPC				4933424G06Rik	chr1	36710149	36757953
AMG1_CGCCAAGAGCGCCTTG	AMG1	AMG	nPC				Gm33533	chr1	36739048	36744792
AMG1_CGCCAAGTCCAATGGT	AMG1	AMG	nPC				Zap70	chr1	36761798	36782818
AMG1_CGCGGTATCGAATGGG	AMG1	AMG	mPC				Tmem131	chr1	36792191	36943666
AMG1_CGGACACTCCCTCAGT	AMG1	AMG	nPC				Vwa3b	chr1	37026596	37187613
AMG1_CGGAGTCGTACGACCC	AMG1	AMG	mPC				Gm37020	chr1	37132273	37133264
AMG1_CGGTTAAAGTGTTGAA	AMG1	AMG	mPC				Cnga3	chr1	37214434	37263384
AMG1_CGTCACTCACGGATAG	AMG1	AMG	nPC				Inpp4a	chr1	37299865	37410736
AMG1_CGTCCATTCGCAGGCT	AMG1	AMG	nPC				4930439A04Rik	chr1	37329667	37334172
AMG1_CGTGTCTAGCCAACAG	AMG1	AMG	mPC				Coa5	chr1	37417084	37430103
AMG1_CGTTAGAAGTGCAAGC	AMG1	AMG	nPC				Unc50	chr1	37430139	37439124
AMG1_CGTTCTGAGGCTCATT	AMG1	AMG	mPC				Mgat4a	chr1	37439340	37541016
AMG1_CTAAGACAGATCACGG	AMG1	AMG	nPC				2010300C02Rik	chr1	37611677	37720085
AMG1_CTACACCTCAGTTTGG	AMG1	AMG	nPC				4930556I23Rik	chr1	37614259	37615372
AMG1_CTACACCTCCCTTGTG	AMG1	AMG	nPC				Tsga10	chr1	37754776	37866429
AMG1_CTACATTAGAAGGACA	AMG1	AMG	mPC				Gm26805	chr1	37865299	37871388
AMG1_CTACCCATCAACACCA	AMG1	AMG	mPC				Lipt1	chr1	37871738	37876228
AMG1_CTCAGAAGTGAGGGAG	AMG1	AMG	mPC				Mitd1	chr1	37874801	37890411
AMG1_CTCCTAGCACCGCTAG	AMG1	AMG	mPC				Mrpl30	chr1	37890477	37898535
AMG1_CTCGGAGGTTATGTGC	AMG1	AMG	nPC				Lyg2	chr1	37905923	37916493
AMG1_CTCGTACGTAGGGTAC	AMG1	AMG	mPC				Gm15457	chr1	37933596	37954136
AMG1_CTCTAATGTACATGTC	AMG1	AMG	nPC				Lyg1	chr1	37946736	37957759
AMG1_CTCTACGGTACGCACC	AMG1	AMG	mPC				Txndc9	chr1	37985189	37997893
AMG1_CTGAAGTCACCAGATT	AMG1	AMG	nPC				Eif5b	chr1	37998010	38055579
AMG1_CTGATCCGTTCGAATC	AMG1	AMG	nPC				Rev1	chr1	38052786	38129801
AMG1_CTGTGCTAGCCGGTAA	AMG1	AMG	mPC				Gm5099	chr1	38132083	38159892
AMG1_CTTACCGGTCACTTCC	AMG1	AMG	nPC				Aff3	chr1	38177326	38664955
AMG1_CTTCTCTCAAGCCCAC	AMG1	AMG	nPC				Gm16150	chr1	38235420	38246666
AMG1_CTTCTCTGTCGCATCG	AMG1	AMG	mPC				Gm16151	chr1	38307902	38311930
AMG1_CTTGGCTAGTGGACGT	AMG1	AMG	mPC				Gm16152	chr1	38384949	38393974
AMG1_CTTTGCGCAATGGAAT	AMG1	AMG	mPC				Lonrf2	chr1	38793645	38836711
AMG1_GAAACTCAGGCTCTTA	AMG1	AMG	nPC				Chst10	chr1	38863867	38898161
AMG1_GAAATGAGTTCGGCAC	AMG1	AMG	nPC				Gm37707	chr1	38884754	38888072
AMG1_GAATAAGCATGACGGA	AMG1	AMG	mPC				Nms	chr1	38939149	38950276
AMG1_GACACGCCAATAGAGT	AMG1	AMG	mPC				Pdcl3	chr1	38985608	38997238
AMG1_GACCTGGGTAAGTTCC	AMG1	AMG	nPC				Gm37821	chr1	39048648	39057637
AMG1_GACGGCTGTAGGCTGA	AMG1	AMG	mPC				Npas2	chr1	39193731	39363236
AMG1_GACGGCTTCTCATTCA	AMG1	AMG	mPC				Rpl31	chr1	39367842	39371911
AMG1_GACTACAAGCGTCAAG	AMG1	AMG	mPC				Tbc1d8	chr1	39371492	39478755
AMG1_GAGTCCGAGATAGTCA	AMG1	AMG	nPC				Cnot11	chr1	39534992	39546889
AMG1_GAGTCCGCACACCGAC	AMG1	AMG	nPC				Rnf149	chr1	39551296	39577405
AMG1_GAGTCCGCATACCATG	AMG1	AMG	mPC				Creg2	chr1	39618406	39651474
AMG1_GATGAGGGTGAGTATA	AMG1	AMG	mPC				D930019O06Rik	chr1	39650176	39657390
AMG1_GATGAGGTCCTACAGA	AMG1	AMG	mPC				Rfx8	chr1	39665301	39720997
AMG1_GATTCAGCAGGGATTG	AMG1	AMG	mPC				Gm3646	chr1	39804148	39805332
AMG1_GCAATCATCGGTCCGA	AMG1	AMG	mPC				1700066B17Rik	chr1	39839175	39847334
AMG1_GCACATAGTCGGCACT	AMG1	AMG	nPC				Map4k4	chr1	39900913	40026310
AMG1_GCACTCTAGATGCCAG	AMG1	AMG	mPC				Il1r2	chr1	40074079	40125231
AMG1_GCAGCCACAGCGAACA	AMG1	AMG	nPC				Gm16894	chr1	40076228	40085851
AMG1_GCAGCCATCCCTAACC	AMG1	AMG	mPC				Il1r1	chr1	40225080	40317257
AMG1_GCATGCGTCTCAAGTG	AMG1	AMG	mPC				Il1rl2	chr1	40324610	40367562
AMG1_GCCTCTATCTTGGGTA	AMG1	AMG	mPC				Il1rl1	chr1	40429570	40465415
AMG1_GCGAGAAAGATACACA	AMG1	AMG	nPC				Il18r1	chr1	40465552	40500854
AMG1_GCGCAACAGTGTACCT	AMG1	AMG	mPC				Il18rap	chr1	40515362	40551705
AMG1_GCGCCAAAGTGTCCCG	AMG1	AMG	mPC				Gm35801	chr1	40572188	40580662
AMG1_GCGCGATCATGGTCTA	AMG1	AMG	mPC				Slc9a4	chr1	40580081	40630725
AMG1_GCTCCTAGTTCAGACT	AMG1	AMG	nPC				Slc9a2	chr1	40680574	40769273
AMG1_GCTCCTATCGGAGGTA	AMG1	AMG	mPC				Gm37623	chr1	40691442	40697636
AMG1_GCTGCGAGTACAGACG	AMG1	AMG	mPC				Gm37915	chr1	40771385	40785343
AMG1_GCTGCGAGTCTCTCGT	AMG1	AMG	mPC				Mfsd9	chr1	40772038	40790687
AMG1_GCTGCTTCATCACGTA	AMG1	AMG	mPC				Tmem182	chr1	40805601	40856887
AMG1_GCTGCTTTCGCATGGC	AMG1	AMG	mPC				4930448I06Rik	chr1	41167587	41181252
AMG1_GCTTGAAGTCTACCTC	AMG1	AMG	nPC				Gm28634	chr1	41526931	41529543
AMG1_GGACAAGCATACTCTT	AMG1	AMG	mPC				Gm29260	chr1	41781808	41939560
AMG1_GGACAAGGTCACTTCC	AMG1	AMG	nPC				Gm9915	chr1	42229726	42231108
AMG1_GGACATTGTTAGATGA	AMG1	AMG	nPC				Gm29664	chr1	42238233	42238695
AMG1_GGACGTCGTCGGCACT	AMG1	AMG	nPC				Gm28175	chr1	42261855	42262253
AMG1_GGATTACAGCGCTCCA	AMG1	AMG	mPC				Gm28140	chr1	42324590	42355937
AMG1_GGCAATTAGTGAACAT	AMG1	AMG	nPC				Pantr1	chr1	42590782	42694842
AMG1_GGCCGATAGCTAGCCC	AMG1	AMG	nPC				Pou3f3	chr1	42695768	42703176
AMG1_GGCCGATGTCCAGTGC	AMG1	AMG	mPC				Dalir	chr1	42750712	42752881
AMG1_GGCTCGATCCGCGCAA	AMG1	AMG	nPC				Mrps9	chr1	42851233	42905683
AMG1_GGCTGGTAGACTAGAT	AMG1	AMG	mPC				Gpr45	chr1	42952872	43035456
AMG1_GGCTGGTCAACGCACC	AMG1	AMG	mPC				Tgfbrap1	chr1	43047200	43098637
AMG1_GGGAATGAGGATGTAT	AMG1	AMG	mPC				Gm28782	chr1	43056267	43057134
AMG1_GGGTCTGAGACTTGAA	AMG1	AMG	nPC				8430432A02Rik	chr1	43092588	43093835
AMG1_GGTGCGTTCCCGACTT	AMG1	AMG	nPC				AI597479	chr1	43098710	43115947
AMG1_GGTGTTACATGCATGT	AMG1	AMG	mPC				Fhl2	chr1	43123074	43196984
AMG1_GTAACTGGTAGCTTGT	AMG1	AMG	nPC				Gm29040	chr1	43250156	43302925
AMG1_GTAGGCCAGTGCGTGA	AMG1	AMG	mPC				Nck2	chr1	43444579	43570515
AMG1_GTAGTCATCCTTCAAT	AMG1	AMG	mPC				1500015O10Rik	chr1	43730602	43742578
AMG1_GTATCTTTCAGGTTCA	AMG1	AMG	nPC				Gm29155	chr1	43741961	43743895
AMG1_GTATTCTGTCCATGAT	AMG1	AMG	mPC				Gm29157	chr1	43742915	43743526
AMG1_GTATTCTGTTGATTGC	AMG1	AMG	mPC				Gm29156	chr1	43745784	43746282
AMG1_GTCACGGTCGTACGGC	AMG1	AMG	mPC				Uxs1	chr1	43746966	43827800
AMG1_GTCATTTAGGTGCTTT	AMG1	AMG	mPC				Tpp2	chr1	43933647	44003000
AMG1_GTCATTTTCATAGCAC	AMG1	AMG	nPC				Mettl21c	chr1	44009408	44020034
AMG1_GTCCTCAAGTCTCAAC	AMG1	AMG	mPC				Gm8251	chr1	44055952	44061936
AMG1_GTCGTAACAAAGCGGT	AMG1	AMG	mPC				Tex30	chr1	44086613	44102441
AMG1_GTGAAGGAGTCATCCA	AMG1	AMG	mPC				Kdelc1	chr1	44106546	44118808
AMG1_GTGAAGGGTCACCTAA	AMG1	AMG	mPC				Bivm	chr1	44118957	44144770
AMG1_GTGCAGCAGGCCATAG	AMG1	AMG	mPC				Ercc5	chr1	44147744	44181260
AMG1_GTGGGTCCACACATGT	AMG1	AMG	mPC				Mettl21e	chr1	44204070	44218961
AMG1_GTGTTAGTCCGCGTTT	AMG1	AMG	nPC				Gulp1	chr1	44551511	44796838
AMG1_GTTCGGGAGTCTTGCA	AMG1	AMG	mPC				4930521E06Rik	chr1	44739676	44744949
AMG1_GTTTCTACAACTGCTA	AMG1	AMG	mPC				Col3a1	chr1	45311538	45349706
AMG1_TAAACCGGTGTAATGA	AMG1	AMG	mPC				Col5a2	chr1	45374321	45503282
AMG1_TAAGAGACAAGCCTAT	AMG1	AMG	nPC				Wdr75	chr1	45795166	45823619
AMG1_TAAGTGCCAATGAATG	AMG1	AMG	nPC				Gm5269	chr1	45889525	45890273
AMG1_TAAGTGCCATCTCGCT	AMG1	AMG	mPC				Slc40a1	chr1	45908068	45926523
AMG1_TACACGAAGGTGGGTT	AMG1	AMG	mPC				Dnah7b	chr1	46066315	46373546
AMG1_TACCTTAGTACCATCA	AMG1	AMG	mPC				Dnah7c	chr1	46425592	46807476
AMG1_TACGGGCAGTCACGCC	AMG1	AMG	mPC				Slc39a10	chr1	46807544	46892852
AMG1_TACGGGCCAGGAACGT	AMG1	AMG	mPC				Gm28151	chr1	46849529	46850479
AMG1_TACGGTAAGATGAGAG	AMG1	AMG	mPC				Gm28826	chr1	47153461	47189071
AMG1_TACTCATTCAACACTG	AMG1	AMG	mPC				C230029F24Rik	chr1	49244616	49340443
AMG1_TACTCGCAGAATCTCC	AMG1	AMG	mPC				4933411E06Rik	chr1	50107470	50108962
AMG1_TAGACCAGTGAAAGAG	AMG1	AMG	mPC				Gm29665	chr1	50397552	50398079
AMG1_TAGCCGGTCGGACAAG	AMG1	AMG	mPC				Gm28321	chr1	50815375	50817701
AMG1_TAGGCATGTCAGAAGC	AMG1	AMG	nPC				Tmeff2	chr1	50900647	51187270
AMG1_TAGGCATTCTGGGCCA	AMG1	AMG	mPC				Gm28322	chr1	50904444	50905918
AMG1_TATCAGGCAAGACACG	AMG1	AMG	mPC				Gm28319	chr1	51138281	51141222
AMG1_TATCTCAAGTCGTACT	AMG1	AMG	nPC				Gm29325	chr1	51195221	51197748
AMG1_TATGCCCTCACAGTAC	AMG1	AMG	nPC				9330175M20Rik	chr1	51218386	51333779
AMG1_TCACGAAGTCTTGATG	AMG1	AMG	mPC				Sdpr	chr1	51289126	51302960
AMG1_TCAGCTCTCAACACTG	AMG1	AMG	mPC				1700072G22Rik	chr1	51457932	51458931
AMG1_TCAGGATGTTCACGGC	AMG1	AMG	nPC				Nabp1	chr1	51465862	51478425
AMG1_TCCACACGTGACAAAT	AMG1	AMG	mPC				Gm17767	chr1	51507086	51596718
AMG1_TCCACACTCAAGCCTA	AMG1	AMG	mPC				Gm28055	chr1	51696324	51746943
AMG1_TCGGGACCAATGTAAG	AMG1	AMG	mPC				Myo1b	chr1	51749765	51916071
AMG1_TCGGGACGTGCTCTTC	AMG1	AMG	mPC				Stat4	chr1	51987148	52107189
AMG1_TCGGTAATCACCTCGT	AMG1	AMG	mPC				Stat1	chr1	52119440	52161865
AMG1_TCGTACCAGCAACGGT	AMG1	AMG	nPC				Gls	chr1	52163448	52233232
AMG1_TCTGGAAGTACCGAGA	AMG1	AMG	nPC				Nab1	chr1	52457294	52500679
AMG1_TCTTCGGGTTACTGAC	AMG1	AMG	mPC				Gm553	chr1	52522902	52582679
AMG1_TCTTTCCAGCATCATC	AMG1	AMG	mPC				Gm28178	chr1	52570014	52580291
AMG1_TGAAAGATCACAATGC	AMG1	AMG	mPC				Tmem194b	chr1	52630703	52651919
AMG1_TGAAAGATCGCCTGAG	AMG1	AMG	mPC				Mfsd6	chr1	52656286	52727462
AMG1_TGACGGCCACGCGAAA	AMG1	AMG	mPC				Inpp1	chr1	52785427	52817688
AMG1_TGACTAGTCCTTCAAT	AMG1	AMG	mPC				Hibch	chr1	52844929	52920986
AMG1_TGAGAGGCATGGATGG	AMG1	AMG	mPC				1700019D03Rik	chr1	52922324	53020179
AMG1_TGAGAGGGTAAGAGAG	AMG1	AMG	mPC				Mstn	chr1	53061640	53068079
AMG1_TGAGCCGTCACCACCT	AMG1	AMG	nPC				1700019A02Rik	chr1	53158577	53187636
AMG1_TGATTTCCACACCGCA	AMG1	AMG	mPC				Pms1	chr1	53189187	53297018
AMG1_TGCACCTGTCTGCCAG	AMG1	AMG	mPC				Gm28777	chr1	53196113	53197695
AMG1_TGCGCAGGTACGAAAT	AMG1	AMG	mPC				Ormdl1	chr1	53297095	53310309
AMG1_TGCGGGTCAAGCTGAG	AMG1	AMG	nPC				Gm28778	chr1	53297111	53318035
AMG1_TGCGTGGCAATGGATA	AMG1	AMG	mPC				Osgepl1	chr1	53313624	53326343
AMG1_TGCTGCTCACTGAAGG	AMG1	AMG	mPC				Gm28551	chr1	53325507	53352667
AMG1_TGGACGCTCCTAGAAC	AMG1	AMG	nPC				Asnsd1	chr1	53344617	53352752
AMG1_TGGGAAGAGTGAAGAG	AMG1	AMG	mPC				Dnah7a	chr1	53397006	53706784
AMG1_TGGTTAGTCACGCGGT	AMG1	AMG	mPC				Stk17b	chr1	53755506	53785224
AMG1_TGTGGTACATATGGTC	AMG1	AMG	mPC				Hecw2	chr1	53806876	54195168
AMG1_TTAGTTCCAGGTGGAT	AMG1	AMG	mPC				Ccdc150	chr1	54250683	54368727
AMG1_TTCGAAGAGGGTGTGT	AMG1	AMG	mPC				Gtf3c3	chr1	54396004	54438971
AMG1_TTCGGTCTCACCACCT	AMG1	AMG	mPC				Pgap1	chr1	54472994	54557684
AMG1_TTCTACAAGATGCCAG	AMG1	AMG	mPC				Ankrd44	chr1	54645340	54926387
AMG1_TTCTACACACAACTGT	AMG1	AMG	nPC				4930444A19Rik	chr1	54681729	54767524
AMG1_TTCTACACAGCTGCAC	AMG1	AMG	mPC				Sf3b1	chr1	54985169	55027481
AMG1_TTCTACAGTAGGGTAC	AMG1	AMG	mPC				Coq10b	chr1	55052770	55072702
AMG1_TTCTCAAAGTGTACGG	AMG1	AMG	nPC				Hspd1	chr1	55077835	55088243
AMG1_TTCTCAAGTCCAGTAT	AMG1	AMG	mPC				Hspe1	chr1	55088132	55091307
AMG1_TTCTCAATCACAATGC	AMG1	AMG	mPC				Mob4	chr1	55131231	55154899
AMG1_TTCTCCTCACGGATAG	AMG1	AMG	mPC				Rftn2	chr1	55170159	55226782
AMG1_TTCTTAGGTGTTCTTT	AMG1	AMG	mPC				Gm10561	chr1	55226251	55235622
AMG1_TTGAACGTCGGCTACG	AMG1	AMG	mPC				Mars2	chr1	55237177	55248470
AMG1_TTGACTTTCACCCGAG	AMG1	AMG	nPC				Boll	chr1	55248658	55363469
AMG1_TTGGCAATCTTTACAC	AMG1	AMG	mPC				Plcl1	chr1	55405921	55754285
AMG1_TTTACTGTCTGAGGGA	AMG1	AMG	mPC				9130227L01Rik	chr1	55931241	55972328
AMG1_TTTATGCAGCTCTCGG	AMG1	AMG	mPC				1700003I22Rik	chr1	56018978	56020203
AMG1_TTTATGCAGTGCCATT	AMG1	AMG	nPC				Gm28240	chr1	56531824	56533876
AMG1_TTTATGCTCGTAGGTT	AMG1	AMG	mPC				Hsfy2	chr1	56636044	56637435
AMG1_TTTGGTTCATCGGGTC	AMG1	AMG	mPC				Satb2	chr1	56793981	56978650
AMG1_TTTGTCAGTGGCCCTA	AMG1	AMG	nPC				1700126A01Rik	chr1	57127340	57129400
AMG2_AAACCTGCAAGCCCAC	AMG2	AMG	nPC				BC055402	chr1	57200645	57214993
AMG2_AAAGATGCATACGCTA	AMG2	AMG	mPC				4930558J18Rik	chr1	57359222	57377544
AMG2_AAAGCAAGTAATCGTC	AMG2	AMG	mPC				1700066M21Rik	chr1	57377620	57385423
AMG2_AACCGCGCACACAGAG	AMG2	AMG	nPC				Tyw5	chr1	57388237	57407101
AMG2_AACCGCGTCAGCTGGC	AMG2	AMG	mPC				9430016H08Rik	chr1	57406328	57417953
AMG2_AACGTTGGTATAAACG	AMG2	AMG	mPC				Spats2l	chr1	57774162	57948394
AMG2_AACTCAGTCGACGGAA	AMG2	AMG	nPC				Gm17234	chr1	57909835	57917111
AMG2_AACTCCCAGACTAAGT	AMG2	AMG	nPC				Kctd18	chr1	57955101	58018956
AMG2_AAGCCGCTCCTACAGA	AMG2	AMG	mPC				Sgol2a	chr1	57995971	58025899
AMG2_AAGGCAGAGGCCCGTT	AMG2	AMG	mPC				Aox1	chr1	58029931	58106413
AMG2_AAGTCTGAGTGCTGCC	AMG2	AMG	mPC				Aox3	chr1	58113130	58200698
AMG2_ACAGCTAGTTCGTGAT	AMG2	AMG	nPC				Aox4	chr1	58210397	58268597
AMG2_ACCTTTAAGTACCGGA	AMG2	AMG	mPC				Gm15759	chr1	58254117	58315656
AMG2_ACGAGCCAGAAACGCC	AMG2	AMG	nPC				Aox2	chr1	58278326	58380259
AMG2_ACGATACAGTCATCCA	AMG2	AMG	mPC				Bzw1	chr1	58392898	58407353
AMG2_ACGGGTCTCAACCAAC	AMG2	AMG	mPC				Clk1	chr1	58410189	58424066
AMG2_ACGGGTCTCGCAAGCC	AMG2	AMG	mPC				Ppil3	chr1	58430994	58445486
AMG2_ACGTCAAGTCTCACCT	AMG2	AMG	mPC				Nif3l1	chr1	58445151	58481816
AMG2_ACTGAGTTCGAGAACG	AMG2	AMG	mPC				Orc2	chr1	58462771	58505109
AMG2_ACTGCTCCATAGAAAC	AMG2	AMG	mPC				Gm15834	chr1	58505148	58523230
AMG2_ACTTACTGTCAAAGAT	AMG2	AMG	nPC				Fam126b	chr1	58522806	58586323
AMG2_ACTTGTTAGACTGGGT	AMG2	AMG	mPC				Ndufb3	chr1	58586384	58595964
AMG2_ACTTTCAGTTTGCATG	AMG2	AMG	nPC				Als2cr12	chr1	58646903	58695989
AMG2_AGAGCTTAGGGCTCTC	AMG2	AMG	mPC				Cflar	chr1	58711508	58758884
AMG2_AGATCTGCAGGCAGTA	AMG2	AMG	mPC				Casp8	chr1	58795374	58847503
AMG2_AGCCTAAGTCCCTACT	AMG2	AMG	nPC				Trak2	chr1	58900449	58973430
AMG2_AGCTCTCTCCCAAGAT	AMG2	AMG	nPC				Stradb	chr1	58973522	58995715
AMG2_AGGGAGTAGTGGACGT	AMG2	AMG	mPC				Gm29018	chr1	59014224	59059481
AMG2_AGGGATGAGGCTAGAC	AMG2	AMG	nPC				Als2cr11	chr1	59050506	59094900
AMG2_AGGGTGATCGAGCCCA	AMG2	AMG	nPC				Tmem237	chr1	59100590	59120408
AMG2_AGGTCCGCATATGCTG	AMG2	AMG	mPC				G730003C15Rik	chr1	59119833	59122141
AMG2_ATCTGCCCACGCGAAA	AMG2	AMG	mPC				Mpp4	chr1	59120935	59163389
AMG2_ATGTGTGTCTGTGCAA	AMG2	AMG	nPC				Gm29017	chr1	59151047	59169320
AMG2_CAACCAATCCCAAGAT	AMG2	AMG	nPC				Als2	chr1	59162926	59237231
AMG2_CAACTAGTCTGCCAGG	AMG2	AMG	mPC				Cdk15	chr1	59256906	59352993
AMG2_CAAGATCGTTCGGCAC	AMG2	AMG	nPC				Gm29016	chr1	59378930	59392299
AMG2_CAAGTTGAGGTGCTTT	AMG2	AMG	mPC				Fzd7	chr1	59482424	59486955
AMG2_CACATTTTCCGTAGTA	AMG2	AMG	mPC				Gm26813	chr1	59488480	59492605
AMG2_CACCAGGGTTCGGGCT	AMG2	AMG	nPC				Gm973	chr1	59516264	59636417
AMG2_CACCTTGAGCTAGTTC	AMG2	AMG	mPC				Gm28411	chr1	59532991	59549521
AMG2_CAGAGAGCACTTAACG	AMG2	AMG	mPC				1700122D07Rik	chr1	59534811	59537229
AMG2_CAGAGAGTCCAAATGC	AMG2	AMG	mPC				Sumo1	chr1	59586558	59670834
AMG2_CAGATCAAGAAGGGTA	AMG2	AMG	mPC				Nop58	chr1	59684971	59719044
AMG2_CAGTCCTCAGCGTAAG	AMG2	AMG	nPC				Bmpr2	chr1	59763400	59879014
AMG2_CAGTCCTGTCTTGCGG	AMG2	AMG	nPC				Fam117b	chr1	59913006	59985346
AMG2_CATATGGCACAGGTTT	AMG2	AMG	mPC				Ica1l	chr1	59982490	60043184
AMG2_CATCAAGGTAACGCGA	AMG2	AMG	nPC				Wdr12	chr1	60069785	60098645
AMG2_CATCAGAAGTCAAGGC	AMG2	AMG	nPC				Carf	chr1	60098247	60153953
AMG2_CATGACACAGGTTTCA	AMG2	AMG	nPC				Nbeal1	chr1	60180599	60338328
AMG2_CATTCGCCAATGAAAC	AMG2	AMG	mPC				Cyp20a1	chr1	60343323	60388060
AMG2_CCACCTACAGATCCAT	AMG2	AMG	mPC				Abi2	chr1	60409619	60481158
AMG2_CCACGGATCCCTAACC	AMG2	AMG	mPC				Raph1	chr1	60482292	60567104
AMG2_CCCATACTCTATGTGG	AMG2	AMG	mPC				Cd28	chr1	60716800	60773359
AMG2_CCGGGATTCGGTCTAA	AMG2	AMG	nPC				Gm11579	chr1	60776665	60781834
AMG2_CCGTTCACAGTTAACC	AMG2	AMG	mPC				2310016D23Rik	chr1	60778843	60803790
AMG2_CCTAAAGAGTAAGTAC	AMG2	AMG	nPC				Ctla4	chr1	60887000	60915832
AMG2_CCTAAAGAGTTTGCGT	AMG2	AMG	nPC				Icos	chr1	60977927	61000320
AMG2_CCTAAAGGTACCATCA	AMG2	AMG	mPC				Gm28083	chr1	61265291	61271514
AMG2_CCTTCGAGTCGATTGT	AMG2	AMG	nPC				Gm11587	chr1	61301909	61307746
AMG2_CGAACATAGCGTAATA	AMG2	AMG	mPC				9530026F06Rik	chr1	61378432	61395904
AMG2_CGAACATGTACATGTC	AMG2	AMG	nPC				Gm11588	chr1	61440101	61469475
AMG2_CGAATGTCATTGCGGC	AMG2	AMG	mPC				Gm28449	chr1	61474951	61476028
AMG2_CGATGGCCAATGGACG	AMG2	AMG	mPC				4930587A21Rik	chr1	61616943	61621149
AMG2_CGATGTAGTAGAGTGC	AMG2	AMG	mPC				Pard3b	chr1	61638824	62642284
AMG2_CGCCAAGCAGCAGTTT	AMG2	AMG	nPC				Pard3bos1	chr1	61767415	61851540
AMG2_CGCGTTTTCTTACCTA	AMG2	AMG	nPC				Pard3bos2	chr1	62131195	62136109
AMG2_CGCTATCCAATGCCAT	AMG2	AMG	mPC				Pard3bos3	chr1	62456725	62499261
AMG2_CGGACACGTGATGTGG	AMG2	AMG	nPC				Gm29084	chr1	62534491	62535942
AMG2_CGGACACTCTTGTATC	AMG2	AMG	mPC				Nrp2	chr1	62703285	62818695
AMG2_CGGAGCTTCTCAAGTG	AMG2	AMG	mPC				Gm29083	chr1	62714723	62718073
AMG2_CGGAGTCGTCAAACTC	AMG2	AMG	mPC				Gm4208	chr1	62821355	62832370
AMG2_CGTAGCGCAACACCTA	AMG2	AMG	nPC				Ino80d	chr1	62958418	63114667
AMG2_CGTCCATAGGGATGGG	AMG2	AMG	mPC				Ino80dos	chr1	63113078	63158290
AMG2_CGTGTAAAGGGTATCG	AMG2	AMG	mPC				Gm20342	chr1	63117118	63126837
AMG2_CGTTGGGTCCGAACGC	AMG2	AMG	nPC				Ndufs1	chr1	63143596	63176833
AMG2_CTAACTTGTTATTCTC	AMG2	AMG	mPC				Eef1b2	chr1	63176825	63180486
AMG2_CTAGAGTTCTTTACGT	AMG2	AMG	mPC				Gpr1	chr1	63182691	63214543
AMG2_CTCGAAACATCTGGTA	AMG2	AMG	nPC				Gm11608	chr1	63266848	63273120
AMG2_CTCTAATCAAACTGCT	AMG2	AMG	mPC				Zdbf2	chr1	63273265	63314576
AMG2_CTCTAATCAACTGCGC	AMG2	AMG	nPC				Adam23	chr1	63445891	63596276
AMG2_CTCTGGTCAAGTCTGT	AMG2	AMG	mPC				Dytn	chr1	63622851	63686927
AMG2_CTGATAGGTTCAGTAC	AMG2	AMG	mPC				Mdh1b	chr1	63698819	63730318
AMG2_CTGCGGAAGTGTCCCG	AMG2	AMG	nPC				Fastkd2	chr1	63730614	63754655
AMG2_CTGCTGTCATCCCACT	AMG2	AMG	nPC				4933402D24Rik	chr1	63754907	63769267
AMG2_CTGTGCTGTTTGTTTC	AMG2	AMG	mPC				Gm13749	chr1	63964727	63968999
AMG2_CTGTGCTTCGTGGTCG	AMG2	AMG	nPC				Klf7	chr1	64029447	64122282
AMG2_CTTTGCGCACCTATCC	AMG2	AMG	nPC				Gm26649	chr1	64029463	64032927
AMG2_GACGTTACAGGATCGA	AMG2	AMG	mPC				Gm13748	chr1	64078654	64090782
AMG2_GACTGCGTCCACTGGG	AMG2	AMG	mPC				Gm28981	chr1	64185991	64303043
AMG2_GAGCAGATCCGCGGTA	AMG2	AMG	nPC				Creb1	chr1	64532645	64604548
AMG2_GAGCAGATCCGGCACA	AMG2	AMG	nPC				Mettl21a	chr1	64606473	64617242
AMG2_GATCGATCATGACGGA	AMG2	AMG	nPC				Gm28982	chr1	64617784	64626033
AMG2_GATCGCGCACTAGTAC	AMG2	AMG	nPC				Gm29152	chr1	64649935	64652756
AMG2_GATGAAAGTAGAAGGA	AMG2	AMG	nPC				Ccnyl1	chr1	64690455	64725644
AMG2_GATTCAGCATCCCACT	AMG2	AMG	nPC				Fzd5	chr1	64730558	64737751
AMG2_GCAGTTATCAACACAC	AMG2	AMG	nPC				Plekhm3	chr1	64785983	64956824
AMG2_GCATACACAATAACGA	AMG2	AMG	mPC				Akr1cl	chr1	65012689	65032759
AMG2_GCATACACAGATGAGC	AMG2	AMG	mPC				Cryge	chr1	65048554	65051149
AMG2_GCATGTATCCAGATCA	AMG2	AMG	mPC				Crygd	chr1	65061872	65063452
AMG2_GCGCGATCACCGAATT	AMG2	AMG	nPC				Crygc	chr1	65071525	65073689
AMG2_GCTCCTACAATGAATG	AMG2	AMG	mPC				Crygb	chr1	65080219	65082288
AMG2_GCTGCGACATCGATTG	AMG2	AMG	mPC				Cryga	chr1	65100389	65103373
AMG2_GCTGCGATCGGACAAG	AMG2	AMG	nPC				Gm28845	chr1	65100619	65119558
AMG2_GGAATAACAGCCAGAA	AMG2	AMG	mPC				D630023F18Rik	chr1	65105285	65123214
AMG2_GGAGCAAGTTCCATGA	AMG2	AMG	mPC				Idh1	chr1	65158616	65186500
AMG2_GGCTCGACATGGTCTA	AMG2	AMG	nPC				Pikfyve	chr1	65186683	65278695
AMG2_GGCTCGATCTCGGACG	AMG2	AMG	mPC				Pth2r	chr1	65282056	65389244
AMG2_GGGAATGAGTCGTACT	AMG2	AMG	mPC				Crygf	chr1	65926520	65928307
AMG2_GGGAGATAGCTAACTC	AMG2	AMG	mPC				Map2	chr1	66175273	66442583
AMG2_GGGATGAGTTATCGGT	AMG2	AMG	nPC				Gm10558	chr1	66322276	66328796
AMG2_GGGATGAGTTCGAATC	AMG2	AMG	mPC				Unc80	chr1	66468367	66699866
AMG2_GGTGCGTCACGACGAA	AMG2	AMG	mPC				Rpe	chr1	66700831	66719805
AMG2_GGTGCGTGTCACCTAA	AMG2	AMG	mPC				Kansl1l	chr1	66719248	66817562
AMG2_GGTGTTATCTCTAAGG	AMG2	AMG	mPC				Acadl	chr1	66830839	66863277
AMG2_GTAACTGGTTTGACTG	AMG2	AMG	mPC				Myl1	chr1	66924295	66945404
AMG2_GTACGTAAGTTAACGA	AMG2	AMG	mPC				Lancl1	chr1	67000517	67038872
AMG2_GTATCTTCAAGGTTTC	AMG2	AMG	mPC				Cps1	chr1	67123026	67231259
AMG2_GTATTCTAGACCTAGG	AMG2	AMG	mPC				Gm15668	chr1	67249200	67323609
AMG2_GTCAAGTTCCGTTGCT	AMG2	AMG	nPC				Gm15669	chr1	67792481	67805324
AMG2_GTCACAAGTTATTCTC	AMG2	AMG	mPC				Gm15671	chr1	68024243	68025763
AMG2_GTCGGGTGTCGTGGCT	AMG2	AMG	nPC				Erbb4	chr1	68032186	69108059
AMG2_GTCGTAAAGGAATGGA	AMG2	AMG	mPC				Gm28497	chr1	69441056	69444084
AMG2_GTGCAGCTCCGCTGTT	AMG2	AMG	nPC				Gm29113	chr1	69490357	69493788
AMG2_GTGTGCGGTCTAAAGA	AMG2	AMG	nPC				Gm29114	chr1	69513932	69547707
AMG2_GTTCGGGTCACCTCGT	AMG2	AMG	nPC				Ikzf2	chr1	69531214	69687245
AMG2_TACTCGCAGGCATTGG	AMG2	AMG	mPC				Spag16	chr1	69826970	70725132
AMG2_TAGAGCTCAGGGCATA	AMG2	AMG	nPC				Vwc2l	chr1	70725715	70885397
AMG2_TAGCCGGCATACGCTA	AMG2	AMG	mPC				Bard1	chr1	71027498	71103146
AMG2_TAGCCGGGTAGCGCAA	AMG2	AMG	nPC				Abca12	chr1	71242276	71414910
AMG2_TATGCCCCAGTAAGAT	AMG2	AMG	mPC				Atic	chr1	71557150	71579631
AMG2_TCACAAGAGAAACCTA	AMG2	AMG	nPC				Fn1	chr1	71585520	71653200
AMG2_TCAGCAACAAGCGTAG	AMG2	AMG	nPC				Apol7d	chr1	71652837	71662843
AMG2_TCAGGATAGGGTCGAT	AMG2	AMG	mPC				Gm8883	chr1	71888112	71891204
AMG2_TCAGGTATCTTGACGA	AMG2	AMG	mPC				Gm28818	chr1	71894068	71917125
AMG2_TCGGTAATCAACACAC	AMG2	AMG	mPC				4933417E11Rik	chr1	71958998	72005195
AMG2_TCTCTAACAGTAAGAT	AMG2	AMG	nPC				4930556G22Rik	chr1	71983681	72038731
AMG2_TCTTCGGGTTTAAGCC	AMG2	AMG	nPC				Gm4319	chr1	72107155	72122001
AMG2_TGAAAGAGTGTTAAGA	AMG2	AMG	nPC				Mreg	chr1	72159442	72212307
AMG2_TGACAACAGACCTTTG	AMG2	AMG	nPC				D230017M19Rik	chr1	72236465	72274869
AMG2_TGACGGCCAGTCAGAG	AMG2	AMG	mPC				Pecr	chr1	72259167	72284314
AMG2_TGCACCTCAATTGCTG	AMG2	AMG	mPC				Tmem169	chr1	72284369	72303104
AMG2_TGCACCTCAGCCAGAA	AMG2	AMG	mPC				Xrcc5	chr1	72307421	72394952
AMG2_TGCCCTATCTGATTCT	AMG2	AMG	mPC				2021-03-04	chr1	72427112	72536930
AMG2_TGCTACCTCTGAGGGA	AMG2	AMG	mPC				Smarcal1	chr1	72583251	72633134
AMG2_TGGCTGGTCCTATGTT	AMG2	AMG	nPC				Ankar	chr1	72642980	72700564
AMG2_TGGGAAGTCCTGTACC	AMG2	AMG	nPC				Rpl37a	chr1	72711260	72713809
AMG2_TGGTTAGAGTGTCCAT	AMG2	AMG	nPC				Igfbp2	chr1	72824503	72852474
AMG2_TGTTCCGAGCTAGCCC	AMG2	AMG	mPC				Igfbp5	chr1	72857932	72874884
AMG2_TTAGTTCTCCAAAGTC	AMG2	AMG	mPC				1700027A15Rik	chr1	72984844	73025507
AMG2_TTCCCAGGTCTAGTCA	AMG2	AMG	mPC				Tnp1	chr1	73015074	73015909
AMG2_TTCGGTCTCGGATGGA	AMG2	AMG	mPC				Gm29185	chr1	73269064	73306360
AMG2_TTCTCCTAGTTGTCGT	AMG2	AMG	nPC				Pinc	chr1	73390775	73407569
AMG2_TTGGAACTCGCAGGCT	AMG2	AMG	nPC				D530049I02Rik	chr1	73398968	73430790
AMG2_TTTCCTCAGATCCCGC	AMG2	AMG	mPC				C530043A13Rik	chr1	73522095	73529790
AMG2_TTTGGTTCAACGATGG	AMG2	AMG	nPC				Gm29186	chr1	73528937	73536349
AMG3_AAAGCAAGTGACAAAT	AMG3	AMG	nPC				6030407O03Rik	chr1	73618088	73864466
AMG3_AACTCAGCATTGCGGC	AMG3	AMG	mPC				Gm29183	chr1	73750321	73841917
AMG3_AAGCCGCCACCCATGG	AMG3	AMG	mPC				Tns1	chr1	73910231	74124449
AMG3_AAGGTTCCAAGACGTG	AMG3	AMG	mPC				Rufy4	chr1	74125541	74148223
AMG3_ACACCCTAGTACGATA	AMG3	AMG	mPC				Cxcr2	chr1	74153989	74161246
AMG3_ACACTGAAGTCCGTAT	AMG3	AMG	mPC				Cxcr1	chr1	74191785	74194631
AMG3_ACATCAGAGGGCTCTC	AMG3	AMG	nPC				Arpc2	chr1	74236084	74268209
AMG3_ACATGGTTCTATCCTA	AMG3	AMG	nPC				Gpbar1	chr1	74278550	74279624
AMG3_ACCAGTAAGCAGACTG	AMG3	AMG	mPC				Aamp	chr1	74279840	74284738
AMG3_ACCAGTATCATGCATG	AMG3	AMG	nPC				Gm28364	chr1	74281161	74281866
AMG3_ACCTTTAAGTGACATA	AMG3	AMG	nPC				Pnkd	chr1	74284930	74353694
AMG3_ACGAGGATCCGAATGT	AMG3	AMG	mPC				Tmbim1	chr1	74288247	74305622
AMG3_ACGATACAGGTAGCTG	AMG3	AMG	nPC				Catip	chr1	74362108	74369321
AMG3_ACGCCGAGTCCATCCT	AMG3	AMG	mPC				Slc11a1	chr1	74375195	74386062
AMG3_ACGGCCATCATCTGCC	AMG3	AMG	mPC				Ctdsp1	chr1	74391509	74397285
AMG3_ACTGAACAGCTCCTTC	AMG3	AMG	mPC				Vil1	chr1	74409376	74435559
AMG3_ACTGAGTGTAAAGGAG	AMG3	AMG	mPC				Usp37	chr1	74435511	74544284
AMG3_ACTGCTCCAGCCTATA	AMG3	AMG	mPC				Rqcd1	chr1	74506058	74530842
AMG3_ACTGCTCTCCTCTAGC	AMG3	AMG	nPC				Plcd4	chr1	74542888	74567794
AMG3_AGCAGCCTCCCTCAGT	AMG3	AMG	mPC				Zfp142	chr1	74565127	74588246
AMG3_AGCATACCACGGTAAG	AMG3	AMG	mPC				Bcs1l	chr1	74588289	74592443
AMG3_AGCGGTCGTTCAGCGC	AMG3	AMG	mPC				Rnf25	chr1	74593748	74601397
AMG3_AGCGTATAGATATGGT	AMG3	AMG	mPC				Stk36	chr1	74601445	74636894
AMG3_AGCGTCGAGTATGACA	AMG3	AMG	mPC				Ttll4	chr1	74661745	74703730
AMG3_AGCGTCGCAATGGATA	AMG3	AMG	mPC				Cyp27a1	chr1	74713574	74737892
AMG3_AGCGTCGTCGTTACGA	AMG3	AMG	mPC				Prkag3	chr1	74738922	74749221
AMG3_AGCTCCTGTACAGTGG	AMG3	AMG	mPC				Wnt6	chr1	74771892	74785322
AMG3_AGGCCACGTACCATCA	AMG3	AMG	nPC				Gm29539	chr1	74774943	74777405
AMG3_AGGGAGTTCCTGCTTG	AMG3	AMG	nPC				Wnt10a	chr1	74791516	74804179
AMG3_AGGGATGAGGCGACAT	AMG3	AMG	mPC				Cdk5r2	chr1	74854934	74857732
AMG3_AGGTCCGAGAAGGACA	AMG3	AMG	nPC				Fev	chr1	74881509	74885419
AMG3_AGGTCCGTCAACCATG	AMG3	AMG	nPC				Cryba2	chr1	74889934	74893143
AMG3_AGTGAGGGTCCGAACC	AMG3	AMG	mPC				Ccdc108	chr1	74902071	74935599
AMG3_ATAACGCCACCCAGTG	AMG3	AMG	mPC				Gm15841	chr1	74902371	74907653
AMG3_ATAGACCAGCCCAACC	AMG3	AMG	mPC				Ihh	chr1	74945315	74951672
AMG3_ATAGACCCACTCGACG	AMG3	AMG	mPC				Nhej1	chr1	74967139	75125200
AMG3_ATCACGATCAACACGT	AMG3	AMG	mPC				Slc23a3	chr1	75125541	75133890
AMG3_ATCATCTCACGAGGTA	AMG3	AMG	mPC				Cnppd1	chr1	75134554	75142711
AMG3_ATCATGGGTGTCGCTG	AMG3	AMG	mPC				Fam134a	chr1	75142778	75147913
AMG3_ATCTACTAGACCTAGG	AMG3	AMG	mPC				Zfand2b	chr1	75168646	75171629
AMG3_ATCTACTCAGGGTACA	AMG3	AMG	nPC				Abcb6	chr1	75171717	75180392
AMG3_ATCTACTGTGACGGTA	AMG3	AMG	mPC				Atg9a	chr1	75180860	75192196
AMG3_ATCTGCCTCGGCTTGG	AMG3	AMG	nPC				Ankzf1	chr1	75192151	75199387
AMG3_ATGAGGGTCAGCGATT	AMG3	AMG	mPC				Glb1l	chr1	75198236	75210813
AMG3_ATGTGTGAGTGAAGAG	AMG3	AMG	mPC				Stk16	chr1	75210838	75215606
AMG3_ATTCTACTCCTAGAAC	AMG3	AMG	mPC				Tuba4a	chr1	75214228	75219865
AMG3_ATTGGTGGTAACGCGA	AMG3	AMG	mPC				A630095N17Rik	chr1	75220095	75232102
AMG3_CAACCTCTCCGATATG	AMG3	AMG	mPC				Dnajb2	chr1	75236406	75245692
AMG3_CAAGAAAGTCGCGAAA	AMG3	AMG	mPC				Ptprn	chr1	75247027	75264502
AMG3_CAAGATCTCTAACTTC	AMG3	AMG	mPC				Gm28294	chr1	75252322	75257427
AMG3_CAAGATCTCTCTTATG	AMG3	AMG	mPC				Resp18	chr1	75272199	75278415
AMG3_CAAGGCCCAGACAAAT	AMG3	AMG	mPC				Gm28902	chr1	75272605	75275652
AMG3_CAAGGCCGTTTGGCGC	AMG3	AMG	nPC				Dnpep	chr1	75307896	75317990
AMG3_CACACAATCAAACGGG	AMG3	AMG	nPC				Des	chr1	75360329	75368579
AMG3_CACACCTCAGCTATTG	AMG3	AMG	mPC				Gm15179	chr1	75368212	75375012
AMG3_CACATTTGTCTAGCGC	AMG3	AMG	mPC				Speg	chr1	75375297	75432320
AMG3_CACCTTGGTCAGATAA	AMG3	AMG	mPC				Gm15178	chr1	75392131	75396363
AMG3_CACTCCAGTATCAGTC	AMG3	AMG	nPC				Gmppa	chr1	75435930	75443179
AMG3_CAGCAGCAGTGAACAT	AMG3	AMG	mPC				Asic4	chr1	75450436	75474343
AMG3_CAGCTAAGTCTTGCGG	AMG3	AMG	nPC				Chpf	chr1	75474569	75479307
AMG3_CAGTCCTGTGAGGGAG	AMG3	AMG	mPC				Obsl1	chr1	75479310	75506452
AMG3_CATATGGGTAGCTCCG	AMG3	AMG	mPC				Tmem198	chr1	75479532	75485705
AMG3_CATCGAAAGTTCGATC	AMG3	AMG	mPC				Inha	chr1	75507077	75510366
AMG3_CATGACAGTAGAGCTG	AMG3	AMG	mPC				Stk11ip	chr1	75521529	75537335
AMG3_CATGCCTCATCCGTGG	AMG3	AMG	mPC				Slc4a3	chr1	75546266	75562172
AMG3_CATGCCTGTACAAGTA	AMG3	AMG	mPC				Gm29065	chr1	76016658	76018756
AMG3_CATTATCAGAGACTAT	AMG3	AMG	nPC				Gm29069	chr1	76420692	76528422
AMG3_CATTCGCGTCATCCCT	AMG3	AMG	mPC				Gm17751	chr1	76489133	76502028
AMG3_CCAATCCAGGACCACA	AMG3	AMG	mPC				Gm816	chr1	76890472	77027792
AMG3_CCATTCGCACTGTTAG	AMG3	AMG	mPC				Epha4	chr1	77367185	77515088
AMG3_CCCAATCTCTTTACAC	AMG3	AMG	mPC				Gm28386	chr1	77515280	77517128
AMG3_CCCATACAGGCAGTCA	AMG3	AMG	mPC				Gm28387	chr1	77942966	77972376
AMG3_CCCTCCTTCCTACAGA	AMG3	AMG	mPC				Pax3	chr1	78101267	78197134
AMG3_CCGGGATTCCACTCCA	AMG3	AMG	mPC				Sgpp2	chr1	78310345	78420289
AMG3_CCGTGGAGTCACTGGC	AMG3	AMG	mPC				Gm28410	chr1	78325628	78340106
AMG3_CCTAAAGCACGAAAGC	AMG3	AMG	nPC				Farsb	chr1	78417975	78488897
AMG3_CCTTTCTAGCGTAGTG	AMG3	AMG	nPC				BC035947	chr1	78497026	78512158
AMG3_CCTTTCTGTTACCAGT	AMG3	AMG	mPC				Mogat1	chr1	78510991	78538173
AMG3_CGAACATAGATGTAAC	AMG3	AMG	mPC				5730419F03Rik	chr1	78595031	78609508
AMG3_CGAGCACTCAATCTCT	AMG3	AMG	mPC				Gm29611	chr1	78615467	78620165
AMG3_CGAGCACTCTCTGAGA	AMG3	AMG	mPC				Acsl3	chr1	78657825	78707743
AMG3_CGAGCCAAGTTTGCGT	AMG3	AMG	mPC				Utp14b	chr1	78658038	78671512
AMG3_CGATGTAGTCTCAACA	AMG3	AMG	mPC				Gm29536	chr1	78791623	79224511
AMG3_CGCTTCAGTCATGCAT	AMG3	AMG	mPC				Kcne4	chr1	78816758	78820028
AMG3_CGGACTGCACCTATCC	AMG3	AMG	mPC				Gm29187	chr1	78821258	78822652
AMG3_CGGACTGTCGGGAGTA	AMG3	AMG	nPC				Scg2	chr1	79434669	79440120
AMG3_CGGGTCAGTAGAGCTG	AMG3	AMG	nPC				Ap1s3	chr1	79606876	79671972
AMG3_CGGTTAACAATGGAAT	AMG3	AMG	mPC				Wdfy1	chr1	79702262	79776143
AMG3_CGTCAGGGTACATCCA	AMG3	AMG	nPC				Mrpl44	chr1	79776018	79781445
AMG3_CGTCTACAGGGAGTAA	AMG3	AMG	mPC				Serpine2	chr1	79794197	79861180
AMG3_CGTTAGAGTGTGAATA	AMG3	AMG	mPC				9830004L10Rik	chr1	80184719	80192073
AMG3_CTAACTTCATGGGACA	AMG3	AMG	mPC				Fam124b	chr1	80198706	80218473
AMG3_CTACACCAGACATAAC	AMG3	AMG	nPC				2310015K22Rik	chr1	80225044	80228792
AMG3_CTACACCAGGGAACGG	AMG3	AMG	mPC				Cul3	chr1	80264923	80340480
AMG3_CTAGTGACACCAGCAC	AMG3	AMG	mPC				Gm29125	chr1	80382822	80386251
AMG3_CTCACACTCTAACTGG	AMG3	AMG	mPC				1700016L21Rik	chr1	80445932	80479867
AMG3_CTCAGAAAGGCTACGA	AMG3	AMG	mPC				Dock10	chr1	80501073	80758527
AMG3_CTCCTAGGTAAGTAGT	AMG3	AMG	mPC				Nyap2	chr1	81076950	81341764
AMG3_CTCCTAGGTCAATGTC	AMG3	AMG	nPC				Irs1	chr1	82233101	82291416
AMG3_CTCGAGGTCGAACGGA	AMG3	AMG	mPC				Gm9747	chr1	82233112	82235933
AMG3_CTCTAATTCTGGTGTA	AMG3	AMG	nPC				Rhbdd1	chr1	82316452	82445366
AMG3_CTCTACGAGCTAGGCA	AMG3	AMG	nPC				Gm28940	chr1	82392493	82402746
AMG3_CTCTACGGTTGATTGC	AMG3	AMG	nPC				Col4a4	chr1	82448423	82586849
AMG3_CTGCCTAAGGCATGTG	AMG3	AMG	mPC				Col4a3	chr1	82586921	82722059
AMG3_CTTAACTTCCAGGGCT	AMG3	AMG	nPC				Mff	chr1	82724890	82752394
AMG3_CTTGGCTCACGGCGTT	AMG3	AMG	mPC				Tm4sf20	chr1	82756649	82768461
AMG3_GAAACTCCAGTAGAGC	AMG3	AMG	mPC				Gm28942	chr1	82819835	82820377
AMG3_GAAATGAGTCAGAAGC	AMG3	AMG	mPC				Agfg1	chr1	82839483	82901182
AMG3_GAACATCTCAACACAC	AMG3	AMG	mPC				Slc19a3	chr1	83012523	83038448
AMG3_GAATGAAAGCCCAATT	AMG3	AMG	mPC				Krtap28-10	chr1	83041524	83042480
AMG3_GAATGAACACTTGGAT	AMG3	AMG	mPC				Krtap28-13	chr1	83060930	83061921
AMG3_GACAGAGAGAGTAATC	AMG3	AMG	mPC				Ccl20	chr1	83116766	83119167
AMG3_GACGGCTCAATGAATG	AMG3	AMG	mPC				Daw1	chr1	83159752	83210574
AMG3_GACGGCTCATATGCTG	AMG3	AMG	mPC				Sphkap	chr1	83254139	83408200
AMG3_GACTAACGTTGCTCCT	AMG3	AMG	mPC				4933436I20Rik	chr1	83659550	83911644
AMG3_GACTACAGTATCACCA	AMG3	AMG	nPC				Pid1	chr1	84036296	84364180
AMG3_GATCGCGTCAGATAAG	AMG3	AMG	nPC				Dner	chr1	84369839	84696221
AMG3_GATCGTATCCTTAATC	AMG3	AMG	nPC				Trip12	chr1	84721189	84840516
AMG3_GATGAAAGTCGAATCT	AMG3	AMG	mPC				Fbxo36	chr1	84839841	84900487
AMG3_GATTCAGTCGTGGGAA	AMG3	AMG	mPC				Slc16a14	chr1	84905898	84935134
AMG3_GCAATCACAGGTTTCA	AMG3	AMG	mPC				C130026I21Rik	chr1	84992690	85270566
AMG3_GCATGATTCGTTGACA	AMG3	AMG	mPC				A530032D15Rik	chr1	85083069	85109853
AMG3_GCATGCGCATGGTTGT	AMG3	AMG	nPC				Gm10553	chr1	85100164	85100535
AMG3_GCATGTAAGTGTACGG	AMG3	AMG	mPC				A530040E14Rik	chr1	85105946	85114035
AMG3_GCATGTATCATGTCCC	AMG3	AMG	mPC				Gm16028	chr1	85246851	85255465
AMG3_GCGACCAAGGGTGTTG	AMG3	AMG	mPC				Gm16025	chr1	85326729	85342615
AMG3_GCGCGATAGATAGCAT	AMG3	AMG	nPC				Gm16092	chr1	85511133	85527161
AMG3_GCTCCTAAGACTAGGC	AMG3	AMG	mPC				G530012D18Rik	chr1	85575676	85577295
AMG3_GCTGCAGTCGGTTCGG	AMG3	AMG	nPC				Sp110	chr1	85576899	85598817
AMG3_GCTGGGTCAGATGAGC	AMG3	AMG	nPC				Gm16094	chr1	85599286	85599839
AMG3_GCTGGGTGTACAGTGG	AMG3	AMG	mPC				Sp140	chr1	85600378	85645037
AMG3_GCTGGGTTCGGTCCGA	AMG3	AMG	mPC				Gm10552	chr1	85604085	85611896
AMG3_GGAACTTAGAACTCGG	AMG3	AMG	mPC				Gm17017	chr1	85641222	85650585
AMG3_GGACAGACATGGGACA	AMG3	AMG	mPC				Sp100	chr1	85649988	85709998
AMG3_GGACGTCTCTTATCTG	AMG3	AMG	mPC				A630001G21Rik	chr1	85717083	85778643
AMG3_GGATGTTCAATGGATA	AMG3	AMG	nPC				9930111H07Rik	chr1	85775271	85784694
AMG3_GGCTGGTCAATCTACG	AMG3	AMG	nPC				Cab39	chr1	85793441	85851576
AMG3_GGCTGGTTCAGTTTGG	AMG3	AMG	mPC				Itm2c	chr1	85894281	85908675
AMG3_GGGAATGGTGTTGAGG	AMG3	AMG	mPC				4933407L21Rik	chr1	85928483	85940624
AMG3_GGGACCTCAAGAGGCT	AMG3	AMG	mPC				Gm28884	chr1	85933247	85937332
AMG3_GGGAGATAGGTTACCT	AMG3	AMG	mPC				Gpr55	chr1	85938318	85961007
AMG3_GGGAGATCAACTGCGC	AMG3	AMG	mPC				Gm28100	chr1	85972365	85986917
AMG3_GGGAGATCACTGCCAG	AMG3	AMG	mPC				Spata3	chr1	86016816	86029958
AMG3_GGGTCTGGTCATCCCT	AMG3	AMG	mPC				2810459M11Rik	chr1	86045863	86055456
AMG3_GGGTCTGGTTTGGCGC	AMG3	AMG	mPC				Psmd1	chr1	86064387	86139151
AMG3_GGGTTGCCAGATCTGT	AMG3	AMG	nPC				Htr2b	chr1	86099026	86111970
AMG3_GGTGAAGGTGGTAACG	AMG3	AMG	mPC				Gm21972	chr1	86133637	86162788
AMG3_GGTGCGTGTAGATTAG	AMG3	AMG	mPC				Armc9	chr1	86154780	86278284
AMG3_GTAACGTGTGATGTCT	AMG3	AMG	mPC				Gm16341	chr1	86275509	86301375
AMG3_GTAACGTTCACCGTAA	AMG3	AMG	mPC				B3gnt7	chr1	86302832	86307305
AMG3_GTAACTGGTGCTCTTC	AMG3	AMG	nPC				Gm28626	chr1	86303195	86304059
AMG3_GTCTTCGAGGTGACCA	AMG3	AMG	mPC				Ncl	chr1	86344719	86359400
AMG3_GTGCGGTAGGAGCGTT	AMG3	AMG	nPC				Nmur1	chr1	86386242	86388162
AMG3_TAAACCGTCCGTACAA	AMG3	AMG	mPC				1700019O17Rik	chr1	86426329	86428052
AMG3_TAAGAGAAGCTGCAAG	AMG3	AMG	mPC				Ptma	chr1	86526726	86530712
AMG3_TAAGCGTGTAGGAGTC	AMG3	AMG	mPC				Pde6d	chr1	86542994	86582629
AMG3_TACAGTGGTCGAAAGC	AMG3	AMG	mPC				Cops7b	chr1	86582904	86609375
AMG3_TACCTTAGTCAATGTC	AMG3	AMG	mPC				Nppc	chr1	86666291	86670571
AMG3_TACGGTAAGGGATGGG	AMG3	AMG	mPC				Dis3l2	chr1	86703808	87050095
AMG3_TAGCCGGTCACAATGC	AMG3	AMG	mPC				Gm28375	chr1	86929387	87057596
AMG3_TAGGCATGTCTCGTTC	AMG3	AMG	mPC				Gm29371	chr1	87080171	87096418
AMG3_TATCAGGAGCTAAACA	AMG3	AMG	mPC				Alppl2	chr1	87086694	87089928
AMG3_TATCAGGCAAACGTGG	AMG3	AMG	mPC				Alpi	chr1	87098002	87101606
AMG3_TATCAGGCAGTGGAGT	AMG3	AMG	mPC				Akp3	chr1	87124973	87127912
AMG3_TATGCCCAGGGTGTTG	AMG3	AMG	mPC				Gm29374	chr1	87142874	87146983
AMG3_TCACAAGCACAGGTTT	AMG3	AMG	mPC				Ecel1	chr1	87147655	87156521
AMG3_TCAGATGGTCGACTAT	AMG3	AMG	mPC				Prss56	chr1	87183313	87188405
AMG3_TCATTACCAGATGGGT	AMG3	AMG	mPC				Chrnd	chr1	87190607	87200070
AMG3_TCATTTGTCCAGAGGA	AMG3	AMG	mPC				Chrng	chr1	87204657	87212694
AMG3_TCCACACAGTAATCCC	AMG3	AMG	mPC				Eif4e2	chr1	87213914	87240488
AMG3_TCGCGAGGTCGTCTTC	AMG3	AMG	nPC				Efhd1	chr1	87264363	87310839
AMG3_TCGCGTTAGGAGTAGA	AMG3	AMG	mPC				Efhd1os	chr1	87264481	87265174
AMG3_TCGGTAAGTACGCACC	AMG3	AMG	mPC				Gigyf2	chr1	87326998	87450796
AMG3_TCGGTAATCGCGCCAA	AMG3	AMG	nPC				Kcnj13	chr1	87386363	87394729
AMG3_TCGTACCTCGTGTAGT	AMG3	AMG	nPC				3110079O15Rik	chr1	87470271	87475482
AMG3_TCTCATACATCGACGC	AMG3	AMG	nPC				Ngef	chr1	87476834	87573870
AMG3_TCTGGAACAGCTGCTG	AMG3	AMG	mPC				Neu2	chr1	87509889	87597845
AMG3_TGACGGCGTACTCGCG	AMG3	AMG	mPC				Inpp5d	chr1	87620312	87720507
AMG3_TGACTAGAGCGATATA	AMG3	AMG	mPC				Atg16l1	chr1	87755870	87792428
AMG3_TGAGAGGCAAGCCTAT	AMG3	AMG	mPC				Sag	chr1	87803680	87845158
AMG3_TGATTTCGTATAAACG	AMG3	AMG	nPC				Dgkd	chr1	87853287	87945180
AMG3_TGCGCAGGTCACCCAG	AMG3	AMG	mPC				Gm19582	chr1	87853347	87854299
AMG3_TGCGTGGTCATCTGCC	AMG3	AMG	mPC				Usp40	chr1	87945119	88008551
AMG3_TGCTACCTCAGCAACT	AMG3	AMG	nPC				Ugt1a10	chr1	88055388	88219004
AMG3_TGGCGCATCGTCTGCT	AMG3	AMG	mPC				Ugt1a9	chr1	88070800	88218997
AMG3_TGGGAAGCACAGCGTC	AMG3	AMG	mPC				Ugt1a8	chr1	88087813	88219004
AMG3_TGGTTAGTCGCTAGCG	AMG3	AMG	mPC				Ugt1a7c	chr1	88095062	88220002
AMG3_TGGTTCCCAATGCCAT	AMG3	AMG	nPC				Ugt1a6b	chr1	88103252	88219003
AMG3_TGTGTTTCAGTAACGG	AMG3	AMG	mPC				Ugt1a6a	chr1	88134809	88218997
AMG3_TTAGGCACAATTGCTG	AMG3	AMG	nPC				Ugt1a5	chr1	88166012	88218997
AMG3_TTAGGCAGTTTGCATG	AMG3	AMG	nPC				Ugt1a2	chr1	88200601	88218997
AMG3_TTCCCAGCAAACTGTC	AMG3	AMG	mPC				Dnajb3	chr1	88204732	88205782
AMG3_TTCTACAAGCTATGCT	AMG3	AMG	mPC				Ugt1a1	chr1	88211959	88218997
AMG3_TTCTACAGTGCGCTTG	AMG3	AMG	mPC				Mroh2a	chr1	88226986	88262289
AMG3_TTCTCAACAAGCTGTT	AMG3	AMG	mPC				Hjurp	chr1	88262471	88277633
AMG3_TTGAACGAGTAGTGCG	AMG3	AMG	mPC				Trpm8	chr1	88277661	88389293
AMG3_TTGACTTAGTTAACGA	AMG3	AMG	mPC				4930453O03Rik	chr1	88347489	88352930
AMG3_TTGCGTCAGTGGTCCC	AMG3	AMG	nPC				Spp2	chr1	88406961	88426438
AMG3_TTTATGCCAGGGATTG	AMG3	AMG	mPC				Gm29538	chr1	88443969	88462608
AMG3_TTTGCGCGTAAATGAC	AMG3	AMG	nPC				Gm28888	chr1	88459683	88465558
AMG3_TTTGCGCTCCTAGGGC	AMG3	AMG	mPC				Glrp1	chr1	88499871	88510066
MM1_AAACCTGAGCTCAACT	MM1	MM	mPC				Gm19589	chr1	88551517	88562167
MM1_AAACCTGCACATGACT	MM1	MM	mPC				Gm29336	chr1	88656308	88658100
MM1_AAACCTGCATCGGAAG	MM1	MM	mPC				Arl4c	chr1	88673125	88702221
MM1_AAACCTGGTACATCCA	MM1	MM	mPC				Platr5	chr1	88754890	88755736
MM1_AAACCTGGTACCGAGA	MM1	MM	mPC				Gm29337	chr1	88868475	88875410
MM1_AAACGGGCATATGAGA	MM1	MM	mPC				1700067G17Rik	chr1	89016113	89022210
MM1_AAAGATGAGGGCACTA	MM1	MM	mPC				Sh3bp4	chr1	89070415	89155068
MM1_AAAGATGTCAGGTAAA	MM1	MM	mPC				Gm28342	chr1	89302719	89358144
MM1_AAAGCAACAGTCTTCC	MM1	MM	mPC				C030007H22Rik	chr1	89360342	89406133
MM1_AAAGCAAGTTAGAACA	MM1	MM	mPC				Agap1	chr1	89454806	89897617
MM1_AAAGCAATCATGTCTT	MM1	MM	mPC				Gbx2	chr1	89927956	89931179
MM1_AAAGCAATCGGACAAG	MM1	MM	mPC				Asb18	chr1	89950220	90014666
MM1_AAAGTAGCAATGTAAG	MM1	MM	mPC				Iqca	chr1	90042132	90153401
MM1_AAAGTAGCAGCTATTG	MM1	MM	mPC				4930434B07Rik	chr1	90153628	90159462
MM1_AAAGTAGCATGTCGAT	MM1	MM	mPC				Ackr3	chr1	90203980	90216751
MM1_AAAGTAGGTCTCAACA	MM1	MM	nPC				Gm28721	chr1	90255276	90260120
MM1_AAAGTAGGTGCGATAG	MM1	MM	mPC				Gm28723	chr1	90280458	90283912
MM1_AAAGTAGGTTCTGAAC	MM1	MM	mPC				Gm28722	chr1	90453394	90454501
MM1_AAAGTAGTCGCCAAAT	MM1	MM	mPC				Cops8	chr1	90602981	90613341
MM1_AAAGTAGTCTGAGTGT	MM1	MM	mPC				Gm9991	chr1	90675161	90679793
MM1_AAATGCCAGTTAGCGG	MM1	MM	mPC				Col6a3	chr1	90765923	90843971
MM1_AAATGCCTCCTAGTGA	MM1	MM	mPC				Mlph	chr1	90915085	90951142
MM1_AACACGTAGCCTATGT	MM1	MM	mPC				Prlh	chr1	90953108	90954027
MM1_AACACGTAGTTTGCGT	MM1	MM	mPC				Rab17	chr1	90958133	90969661
MM1_AACACGTCACCTATCC	MM1	MM	mPC				Gm28199	chr1	90974459	90975260
MM1_AACACGTCAGCCTTGG	MM1	MM	mPC				Lrrfip1	chr1	90998737	91128944
MM1_AACACGTGTTCGCGAC	MM1	MM	mPC				Rbm44	chr1	91145089	91170795
MM1_AACACGTTCACCAGGC	MM1	MM	mPC				Ramp1	chr1	91179822	91225196
MM1_AACACGTTCGCGTAGC	MM1	MM	mPC				Ube2f	chr1	91250304	91290337
MM1_AACACGTTCTGTCAAG	MM1	MM	mPC				Gm26683	chr1	91297203	91304405
MM1_AACCATGAGAGCTGGT	MM1	MM	mPC				Scly	chr1	91298338	91321075
MM1_AACCATGAGATAGTCA	MM1	MM	mPC				Gm17090	chr1	91305092	91321101
MM1_AACCATGAGGTGCACA	MM1	MM	mPC				Espnl	chr1	91322075	91348306
MM1_AACCATGAGTGTCCAT	MM1	MM	mPC				Klhl30	chr1	91351016	91362416
MM1_AACCATGCAGATTGCT	MM1	MM	mPC				Fam132b	chr1	91366430	91374217
MM1_AACCATGCAGCGTCCA	MM1	MM	mPC				Ilkap	chr1	91373861	91398815
MM1_AACCATGTCCACGTGG	MM1	MM	mPC				1700020N18Rik	chr1	91404879	91406029
MM1_AACCGCGAGAAACCAT	MM1	MM	mPC				Hes6	chr1	91411483	91414038
MM1_AACCGCGAGCTAAGAT	MM1	MM	mPC				Per2	chr1	91415982	91459324
MM1_AACCGCGCATTAGGCT	MM1	MM	mPC				Gm28382	chr1	91483024	91484774
MM1_AACCGCGTCCTCAATT	MM1	MM	mPC				Traf3ip1	chr1	91494647	91529307
MM1_AACCGCGTCTCGTATT	MM1	MM	mPC				Asb1	chr1	91540544	91559589
MM1_AACGTTGAGGATGGTC	MM1	MM	mPC				Gm28380	chr1	91611406	91624500
MM1_AACGTTGAGGTAAACT	MM1	MM	mPC				Gm29100	chr1	91798528	91802937
MM1_AACGTTGAGTTAGGTA	MM1	MM	mPC				Twist2	chr1	91801461	91848028
MM1_AACGTTGCAGTCCTTC	MM1	MM	mPC				Hdac4	chr1	91928779	92180341
MM1_AACGTTGCATCGGTTA	MM1	MM	mPC				Gm26720	chr1	91989051	91992628
MM1_AACTCAGGTAGCACGA	MM1	MM	mPC				Gm29099	chr1	92324510	92329888
MM1_AACTCAGTCGCAGGCT	MM1	MM	mPC				Ndufa10	chr1	92439010	92473860
MM1_AACTCCCAGAAACGAG	MM1	MM	mPC				Olfr1416	chr1	92479681	92485113
MM1_AACTCCCAGCTCCTTC	MM1	MM	mPC				Olfr1415	chr1	92490818	92496101
MM1_AACTCCCAGGAGTAGA	MM1	MM	mPC				Olfr1414	chr1	92511048	92518515
MM1_AACTCCCGTGAGGCTA	MM1	MM	mPC				1700054K02Rik	chr1	92572374	92572749
MM1_AACTCCCTCGTCGTTC	MM1	MM	mPC				Olfr1413	chr1	92573125	92574206
MM1_AACTCTTAGTGTACTC	MM1	MM	mPC				Gm28479	chr1	92585870	92588129
MM1_AACTCTTCAGGAATGC	MM1	MM	mPC				Olfr1412	chr1	92588207	92589297
MM1_AACTCTTGTCCGAAGA	MM1	MM	mPC				Olfr1411	chr1	92596495	92597492
MM1_AACTCTTGTGAGGCTA	MM1	MM	mPC				Olfr1410	chr1	92607839	92608847
MM1_AACTCTTGTTAGTGGG	MM1	MM	mPC				Olfr12	chr1	92619881	92620936
MM1_AACTGGTAGAGTCGGT	MM1	MM	mPC				Myeov2	chr1	92637145	92641985
MM1_AACTGGTCACCTGGTG	MM1	MM	mPC				Otos	chr1	92644218	92648841
MM1_AACTGGTCAGCTTCGG	MM1	MM	mPC				Gm29483	chr1	92714234	92717202
MM1_AACTTTCCATGAGCGA	MM1	MM	mPC				Gm29482	chr1	92759213	92760480
MM1_AACTTTCGTATGGTTC	MM1	MM	mPC				Gm29481	chr1	92820958	92837896
MM1_AACTTTCGTCCCGACA	MM1	MM	mPC				Gpc1	chr1	92831645	92860779
MM1_AACTTTCGTTGTCTTT	MM1	MM	mPC				Gm29480	chr1	92842177	92848771
MM1_AAGACCTAGAGAACAG	MM1	MM	mPC				Ankmy1	chr1	92870129	92902906
MM1_AAGACCTGTCCGTCAG	MM1	MM	mPC				Dusp28	chr1	92906981	92908435
MM1_AAGACCTTCAACGGCC	MM1	MM	mPC				5033417F24Rik	chr1	92908378	92910764
MM1_AAGACCTTCCTCCTAG	MM1	MM	mPC				Rnpepl1	chr1	92910783	92924384
MM1_AAGACCTTCTAACGGT	MM1	MM	mPC				9430060I03Rik	chr1	92933526	92950590
MM1_AAGCCGCCATAAGACA	MM1	MM	mPC				Capn10	chr1	92934376	92947941
MM1_AAGCCGCGTTCGTGAT	MM1	MM	mPC				Gpr35	chr1	92950865	92986391
MM1_AAGCCGCGTTTCCACC	MM1	MM	mPC				Aqp12	chr1	93006334	93012269
MM1_AAGCCGCTCACATGCA	MM1	MM	mPC				Kif1a	chr1	93015464	93101951
MM1_AAGCCGCTCAGAGACG	MM1	MM	mPC				Gm28086	chr1	93122931	93124103
MM1_AAGCCGCTCTGGTATG	MM1	MM	mPC				Agxt	chr1	93135240	93145421
MM1_AAGGAGCCACACCGAC	MM1	MM	mPC				2310007B03Rik	chr1	93151349	93160948
MM1_AAGGAGCCATGCAATC	MM1	MM	mPC				Crocc2	chr1	93168725	93231072
MM1_AAGGAGCGTTAGTGGG	MM1	MM	mPC				Sned1	chr1	93235841	93301065
MM1_AAGGCAGAGAGAACAG	MM1	MM	mPC				Mterf4	chr1	93299211	93305915
MM1_AAGGCAGAGCGATATA	MM1	MM	mPC				Gm28535	chr1	93305964	93317309
MM1_AAGGCAGAGGGCTTCC	MM1	MM	mPC				Pask	chr1	93308770	93343482
MM1_AAGGCAGCACCGATAT	MM1	MM	mPC				Ppp1r7	chr1	93342854	93373489
MM1_AAGGCAGGTTTAGCTG	MM1	MM	mPC				Ano7	chr1	93373930	93404303
MM1_AAGGTTCAGACCACGA	MM1	MM	mPC				Hdlbp	chr1	93405940	93478815
MM1_AAGGTTCGTCTCTTTA	MM1	MM	mPC				2021-09-02	chr1	93478964	93510260
MM1_AAGGTTCTCATCTGTT	MM1	MM	mPC				Farp2	chr1	93512079	93621976
MM1_AAGGTTCTCCAGGGCT	MM1	MM	mPC				Stk25	chr1	93619751	93658659
MM1_AAGTCTGAGAAGGGTA	MM1	MM	mPC				Gm28536	chr1	93635193	93636509
MM1_AAGTCTGAGATGTAAC	MM1	MM	mPC				Bok	chr1	93685660	93695764
MM1_AAGTCTGAGGTGATAT	MM1	MM	mPC				Thap4	chr1	93701935	93754864
MM1_AAGTCTGAGGTTCCTA	MM1	MM	mPC				Gm10550	chr1	93731104	93751072
MM1_AAGTCTGCACCGGAAA	MM1	MM	mPC				Atg4b	chr1	93751500	93790610
MM1_AAGTCTGCATGTCGAT	MM1	MM	mPC				Dtymk	chr1	93792576	93801934
MM1_AAGTCTGTCGGAAATA	MM1	MM	mPC				Ing5	chr1	93803965	93822101
MM1_AATCCAGCACATCTTT	MM1	MM	mPC				D2hgdh	chr1	93824909	93852348
MM1_AATCCAGCAGTCTTCC	MM1	MM	mPC				Gal3st2	chr1	93861306	93876494
MM1_AATCCAGCATGCATGT	MM1	MM	mPC				Gm9994	chr1	93918311	93942650
MM1_AATCCAGGTTACCAGT	MM1	MM	mPC				Gm6086	chr1	93990509	94017147
MM1_AATCCAGTCAACACCA	MM1	MM	mPC				Neu4	chr1	94020451	94028334
MM1_AATCCAGTCTATCGCC	MM1	MM	mPC				Pdcd1	chr1	94038305	94052553
MM1_AATCCAGTCTGAGGGA	MM1	MM	mPC				4930440C22Rik	chr1	94797083	94802472
MM1_AATCGGTAGTCATCCA	MM1	MM	mPC				Fam174a	chr1	95313623	95335284
MM1_AATCGGTAGTCCATAC	MM1	MM	mPC				St8sia4	chr1	95587682	95667571
MM1_AATCGGTCACAGGAGT	MM1	MM	mPC				4930598F16Rik	chr1	95701184	95716518
MM1_AATCGGTGTCAGAAGC	MM1	MM	mPC				1700063A18Rik	chr1	95990659	96021758
MM1_AATCGGTGTCATGCCG	MM1	MM	mPC				Gm29601	chr1	96543059	96556703
MM1_AATCGGTTCCGATATG	MM1	MM	mPC				4930533P14Rik	chr1	96612057	96662573
MM1_AATCGGTTCTATCGCC	MM1	MM	mPC				Slco4c1	chr1	96816270	96872171
MM1_AATCGGTTCTGATTCT	MM1	MM	mPC				Panct2	chr1	96871126	96907796
MM1_ACACCAAAGAGTGACC	MM1	MM	mPC				Gm28901	chr1	97024516	97025565
MM1_ACACCAACAAGCCCAC	MM1	MM	mPC				Slco6c1	chr1	97059038	97128301
MM1_ACACCAAGTGCTGTAT	MM1	MM	mPC				D1Ertd622e	chr1	97606318	97662074
MM1_ACACCAATCACTCTTA	MM1	MM	mPC				Ppip5k2	chr1	97706048	97770411
MM1_ACACCAATCGATAGAA	MM1	MM	mPC				Gin1	chr1	97770172	97793709
MM1_ACACCCTAGTACACCT	MM1	MM	mPC				Pam	chr1	97795114	98095646
MM1_ACACCCTGTCAATACC	MM1	MM	mPC				1810006J02Rik	chr1	98131456	98144655
MM1_ACACCGGAGAAGAAGC	MM1	MM	mPC				Gm29461	chr1	98173648	98190698
MM1_ACACCGGGTAACGTTC	MM1	MM	mPC				Slco6d1	chr1	98421124	98516991
MM1_ACACCGGTCGGCGCTA	MM1	MM	mPC				Gm7967	chr1	98589517	98607384
MM1_ACACTGACAGATCTGT	MM1	MM	mPC				Cntnap5b	chr1	99772765	100485942
MM1_ACACTGATCAAGATCC	MM1	MM	mPC				Gm20268	chr1	101155809	101175202
MM1_ACACTGATCACAGTAC	MM1	MM	mPC				Gm28187	chr1	101892958	101895091
MM1_ACAGCCGAGAGGGATA	MM1	MM	mPC				Cdh20	chr1	104768529	104995481
MM1_ACAGCCGAGTATGACA	MM1	MM	mPC				Gm15699	chr1	104911431	104912333
MM1_ACAGCCGCAAAGGCGT	MM1	MM	mPC				Gm29012	chr1	105116454	105127366
MM1_ACAGCCGCAATGGTCT	MM1	MM	mPC				Rnf152	chr1	105276914	105356710
MM1_ACAGCCGTCACCATAG	MM1	MM	mPC				Gm17634	chr1	105356007	105361737
MM1_ACAGCTAAGTGAACAT	MM1	MM	mPC				Pign	chr1	105518422	105663677
MM1_ACAGCTACAAGTCTAC	MM1	MM	mPC				2310035C23Rik	chr1	105663861	105755191
MM1_ACAGCTACAGGCTCAC	MM1	MM	mPC				Tnfrsf11a	chr1	105780718	105847981
MM1_ACAGCTATCATAACCG	MM1	MM	mPC				Gm7160	chr1	105979350	105990282
MM1_ACATACGAGATAGTCA	MM1	MM	mPC				Zcchc2	chr1	105990406	106034074
MM1_ACATACGAGTTCGCAT	MM1	MM	mPC				Gm20753	chr1	106152625	106171524
MM1_ACATACGCAGACGCCT	MM1	MM	mPC				Phlpp1	chr1	106171752	106394250
MM1_ACATACGCATTAACCG	MM1	MM	mPC				A530053M12Rik	chr1	106400178	106401987
MM1_ACATACGGTCAGATAA	MM1	MM	mPC				Bcl2	chr1	106538178	106714274
MM1_ACATACGGTCGACTGC	MM1	MM	mPC				D630008O14Rik	chr1	106541943	106575045
MM1_ACATACGGTTAGTGGG	MM1	MM	mPC				Kdsr	chr1	106720459	106759727
MM1_ACATACGGTTTAAGCC	MM1	MM	mPC				Vps4b	chr1	106764071	106796728
MM1_ACATACGTCAGGCCCA	MM1	MM	mPC				Serpinb5	chr1	106861173	106883348
MM1_ACATACGTCCAGAGGA	MM1	MM	mPC				Serpinb12	chr1	106934449	106957080
MM1_ACATCAGGTTTAGCTG	MM1	MM	mPC				Serpinb13	chr1	106980984	107001195
MM1_ACATCAGTCGGCGGTT	MM1	MM	mPC				Serpinb3a	chr1	107045587	107052303
MM1_ACATCAGTCGTTGACA	MM1	MM	mPC				Serpinb3d	chr1	107078167	107083506
MM1_ACATGGTCACCAGTTA	MM1	MM	mPC				Serpinb3b	chr1	107153940	107278361
MM1_ACATGGTCAGCGTTCG	MM1	MM	mPC				Serpinb3c	chr1	107271201	107278371
MM1_ACATGGTCATGGTTGT	MM1	MM	mPC				Serpinb11	chr1	107361198	107380475
MM1_ACATGGTGTCAAACTC	MM1	MM	mPC				Gm15391	chr1	107385200	107387412
MM1_ACATGGTGTGGCCCTA	MM1	MM	mPC				Serpinb7	chr1	107399655	107452689
MM1_ACATGGTTCTCTTGAT	MM1	MM	mPC				Serpinb2	chr1	107511423	107535478
MM1_ACCAGTACAGACGTAG	MM1	MM	mPC				Serpinb10	chr1	107535508	107547072
MM1_ACCAGTAGTGACAAAT	MM1	MM	mPC				Serpinb8	chr1	107590006	107610484
MM1_ACCAGTATCGAGCCCA	MM1	MM	mPC				Gm15389	chr1	107687008	107693514
MM1_ACCCACTAGTGGAGAA	MM1	MM	mPC				D830032E09Rik	chr1	107917259	108028337
MM1_ACCCACTCAGGCGATA	MM1	MM	mPC				Cdh7	chr1	109982431	110140157
MM1_ACCCACTGTAAGTTCC	MM1	MM	mPC				Cdh19	chr1	110888326	110977584
MM1_ACCCACTGTACAGTGG	MM1	MM	mPC				Gm29088	chr1	111385690	111446645
MM1_ACCCACTGTCGAGATG	MM1	MM	mPC				Dsel	chr1	111858702	111864918
MM1_ACCCACTGTCGGGTCT	MM1	MM	mPC				Gm28189	chr1	113289340	113290365
MM1_ACCCACTTCAGAAATG	MM1	MM	mPC				9330185C12Rik	chr1	113891385	113964134
MM1_ACCCACTTCCTAGTGA	MM1	MM	mPC				Cntnap5a	chr1	115684756	116587323
MM1_ACCGTAACAGTGGAGT	MM1	MM	mPC				Gm19965	chr1	116802983	116823410
MM1_ACCGTAATCCTGCAGG	MM1	MM	mPC				Zfp813-ps	chr1	117603878	117606484
MM1_ACCGTAATCCTTTCTC	MM1	MM	mPC				Gm28363	chr1	117697131	117727441
MM1_ACCGTAATCTCCTATA	MM1	MM	mPC				B020011L13Rik	chr1	117781133	117803359
MM1_ACCGTAATCTTGTTTG	MM1	MM	mPC				Gm28360	chr1	117830081	117854496
MM1_ACCTTTAGTCCGAGTC	MM1	MM	mPC				Gm28168	chr1	117928015	117949988
MM1_ACCTTTATCAGTCAGT	MM1	MM	mPC				Gm7145	chr1	117965939	117986884
MM1_ACCTTTATCTTGTACT	MM1	MM	mPC				Gm29106	chr1	118176542	118202307
MM1_ACGAGCCAGACACTAA	MM1	MM	mPC				Tsn	chr1	118294778	118311739
MM1_ACGAGCCAGGGCACTA	MM1	MM	mPC				Nifk	chr1	118321839	118333822
MM1_ACGAGCCAGTCGTACT	MM1	MM	mPC				Gm28867	chr1	118357312	118363449
MM1_ACGAGCCTCGGCTACG	MM1	MM	mPC				Clasp1	chr1	118389058	118612678
MM1_ACGAGCCTCGTTTATC	MM1	MM	mPC				2900060B14Rik	chr1	118458652	118459267
MM1_ACGAGGACATCCGTGG	MM1	MM	mPC				Tfcp2l1	chr1	118627945	118685168
MM1_ACGAGGAGTCGGCATC	MM1	MM	mPC				Gli2	chr1	118834132	119053619
MM1_ACGATACAGGCGCTCT	MM1	MM	mPC				Gm26831	chr1	119058469	119059848
MM1_ACGATACGTCCATCCT	MM1	MM	mPC				Gm29456	chr1	119305346	119326833
MM1_ACGATACTCTCCCTGA	MM1	MM	mPC				Gm29455	chr1	119329200	119385581
MM1_ACGATGTAGTCCATAC	MM1	MM	mPC				Inhbb	chr1	119415465	119422248
MM1_ACGATGTCAGTATAAG	MM1	MM	mPC				Ralb	chr1	119470305	119504794
MM1_ACGATGTCATGGTTGT	MM1	MM	mPC				Gm27184	chr1	119520090	119526359
MM1_ACGATGTGTTCCAACA	MM1	MM	mPC				Tmem185b	chr1	119526160	119528983
MM1_ACGATGTTCCGCAGTG	MM1	MM	mPC				3830432H09Rik	chr1	119529480	119536165
MM1_ACGATGTTCGCATGAT	MM1	MM	mPC				Epb41l5	chr1	119545037	119649000
MM1_ACGCAGCAGTCTCGGC	MM1	MM	mPC				Ptpn4	chr1	119652467	119837613
MM1_ACGCAGCCATCCAACA	MM1	MM	mPC				Gm28209	chr1	119903130	119906897
MM1_ACGCAGCTCCGGGTGT	MM1	MM	mPC				Tmem177	chr1	119907890	119913208
MM1_ACGCCAGAGTGGAGTC	MM1	MM	mPC				Cfap221	chr1	119923341	119997234
MM1_ACGCCAGCACTTGGAT	MM1	MM	mPC				Sctr	chr1	120006894	120063536
MM1_ACGCCAGCATGCTAGT	MM1	MM	mPC				Tmem37	chr1	120067377	120074074
MM1_ACGCCAGGTCACACGC	MM1	MM	mPC				Dbi	chr1	120113280	120121078
MM1_ACGCCAGGTCGACTGC	MM1	MM	mPC				3110009E18Rik	chr1	120121187	120188189
MM1_ACGCCGAAGACTAAGT	MM1	MM	mPC				Steap3	chr1	120190757	120272705
MM1_ACGCCGAAGTCTCCTC	MM1	MM	mPC				C1ql2	chr1	120340582	120343174
MM1_ACGCCGAGTCTTCGTC	MM1	MM	mPC				1700012E03Rik	chr1	120435805	120438455
MM1_ACGCCGATCGATGAGG	MM1	MM	mPC				Marco	chr1	120474538	120505024
MM1_ACGGAGAAGTCCGGTC	MM1	MM	mPC				En1	chr1	120602418	120607992
MM1_ACGGAGACAATGCCAT	MM1	MM	mPC				2610027F03Rik	chr1	120621740	120690403
MM1_ACGGAGACAGACACTT	MM1	MM	mPC				Gm29346	chr1	120758443	120763565
MM1_ACGGAGAGTCTAGTCA	MM1	MM	mPC				Gm29345	chr1	120816500	120836997
MM1_ACGGAGATCGGAATCT	MM1	MM	mPC				Gm29348	chr1	120847989	120857486
MM1_ACGGCCAGTGGGTATG	MM1	MM	mPC				Gm29347	chr1	120856674	120858010
MM1_ACGGCCAGTTAGAACA	MM1	MM	mPC				Celrr	chr1	121087405	121178441
MM1_ACGGCCATCAAACAAG	MM1	MM	mPC				Gm29359	chr1	121224276	121227526
MM1_ACGGCCATCACAGGCC	MM1	MM	mPC				Insig2	chr1	121304353	121332589
MM1_ACGGCCATCCGATATG	MM1	MM	mPC				2210011K15Rik	chr1	121355116	121359900
MM1_ACGGCCATCGAGAGCA	MM1	MM	mPC				Ccdc93	chr1	121431049	121506460
MM1_ACGGGCTAGAATTCCC	MM1	MM	mPC				Gm15392	chr1	121489296	121493203
MM1_ACGGGCTAGCTAGTCT	MM1	MM	mPC				Htr5b	chr1	121509842	121528465
MM1_ACGGGCTCAGCGAACA	MM1	MM	mPC				Ddx18	chr1	121553835	121567989
MM1_ACGGGCTCATCTCCCA	MM1	MM	mPC				Gm28590	chr1	122205145	122252180
MM1_ACGGGCTTCCGCAGTG	MM1	MM	mPC				Dpp10	chr1	123321471	124045559
MM1_ACGGGTCCAATCACAC	MM1	MM	mPC				Gm28928	chr1	124505757	124846039
MM1_ACGGGTCCACAGCGTC	MM1	MM	mPC				1700121L03Rik	chr1	125190282	125197455
MM1_ACGGGTCCATATACCG	MM1	MM	mPC				Actr3	chr1	125392905	125435727
MM1_ACGGGTCGTCAAACTC	MM1	MM	mPC				Gm28706	chr1	125444567	125447398
MM1_ACGGGTCTCACATGCA	MM1	MM	mPC				Slc35f5	chr1	125560595	125595820
MM1_ACGTCAAAGAGACTTA	MM1	MM	mPC				Gpr39	chr1	125676995	125873862
MM1_ACGTCAAAGATGTAAC	MM1	MM	mPC				Lypd1	chr1	125867622	125913101
MM1_ACGTCAATCAAGATCC	MM1	MM	mPC				Nckap5	chr1	125913620	126830799
MM1_ACTATCTAGATGCCAG	MM1	MM	mPC				4930599A14Rik	chr1	126872203	126876615
MM1_ACTATCTAGGGAAACA	MM1	MM	mPC				Mgat5	chr1	127205015	127488336
MM1_ACTATCTCATGTAAGA	MM1	MM	mPC				Tmem163	chr1	127486546	127679548
MM1_ACTATCTTCCGCAAGC	MM1	MM	mPC				Acmsd	chr1	127729413	127767978
MM1_ACTGAACCAGCTCGAC	MM1	MM	mPC				2900009J06Rik	chr1	127753616	127774092
MM1_ACTGAACCATCGGACC	MM1	MM	mPC				Ccnt2	chr1	127774164	127808061
MM1_ACTGAGTAGAACAATC	MM1	MM	mPC				Map3k19	chr1	127815253	127855031
MM1_ACTGAGTAGGGCTTCC	MM1	MM	mPC				Rab3gap1	chr1	127868773	127943868
MM1_ACTGAGTCACACCGAC	MM1	MM	mPC				Zranb3	chr1	127954184	128103047
MM1_ACTGAGTCATAACCTG	MM1	MM	mPC				Gm28800	chr1	127959516	127967452
MM1_ACTGAGTCATGAGCGA	MM1	MM	mPC				R3hdm1	chr1	128103301	128237736
MM1_ACTGAGTGTAAATACG	MM1	MM	mPC				Ubxn4	chr1	128243964	128279378
MM1_ACTGAGTGTGTTTGTG	MM1	MM	mPC				Lct	chr1	128284756	128328318
MM1_ACTGAGTGTTCGTGAT	MM1	MM	mPC				Mcm6	chr1	128331590	128359664
MM1_ACTGATGAGTGCAAGC	MM1	MM	mPC				Dars	chr1	128363707	128417368
MM1_ACTGATGCACATCTTT	MM1	MM	mPC				Cxcr4	chr1	128588199	128592293
MM1_ACTGATGGTCACCTAA	MM1	MM	mPC				Gm26686	chr1	128770599	128774421
MM1_ACTGATGGTGCAGTAG	MM1	MM	mPC				Thsd7b	chr1	129273302	130219278
MM1_ACTGCTCGTAAAGTCA	MM1	MM	mPC				Gm16081	chr1	130269950	130281258
MM1_ACTGCTCGTCCTAGCG	MM1	MM	mPC				Cd55b	chr1	130388537	130423009
MM1_ACTGCTCGTTCAGACT	MM1	MM	mPC				Gm15674	chr1	130422824	130437914
MM1_ACTGCTCTCAAAGACA	MM1	MM	mPC				Gm15675	chr1	130429781	130437191
MM1_ACTGCTCTCCGCATAA	MM1	MM	mPC				Cd55	chr1	130439027	130462744
MM1_ACTGCTCTCTTCATGT	MM1	MM	mPC				Gm16083	chr1	130462576	130557075
MM1_ACTGTCCAGAATGTTG	MM1	MM	mPC				Zp3r	chr1	130576713	130629621
MM1_ACTGTCCAGCCAGGAT	MM1	MM	mPC				C4bp	chr1	130634773	130661632
MM1_ACTGTCCGTTCGTGAT	MM1	MM	mPC				Gm29427	chr1	130670209	130715799
MM1_ACTGTCCTCCATGAAC	MM1	MM	mPC				Pfkfb2	chr1	130689182	130729253
MM1_ACTGTCCTCCGTCATC	MM1	MM	mPC				Yod1	chr1	130717327	130724358
MM1_ACTGTCCTCGGACAAG	MM1	MM	mPC				AA986860	chr1	130731976	130744622
MM1_ACTGTCCTCGGTCTAA	MM1	MM	mPC				Gm28857	chr1	130740162	130741327
MM1_ACTTACTAGAGAGCTC	MM1	MM	mPC				Gm28856	chr1	130766384	130784433
MM1_ACTTACTCATCACAAC	MM1	MM	mPC				Fcamr	chr1	130800902	130814740
MM1_ACTTACTCATCCGTGG	MM1	MM	mPC				Gm15848	chr1	130809977	130824084
MM1_ACTTACTGTCAGATAA	MM1	MM	mPC				Pigr	chr1	130826684	130852249
MM1_ACTTACTGTTGTGGAG	MM1	MM	mPC				Fcmr	chr1	130865669	130880791
MM1_ACTTACTTCACTTCAT	MM1	MM	mPC				Il24	chr1	130882074	130887454
MM1_ACTTGTTAGTCGTTTG	MM1	MM	mPC				Il20	chr1	130906985	130911451
MM1_ACTTGTTAGTTGAGAT	MM1	MM	mPC				Il19	chr1	130932656	130940115
MM1_ACTTGTTCAATCTGCA	MM1	MM	mPC				Il10	chr1	131019845	131024974
MM1_ACTTGTTTCGCGGATC	MM1	MM	mPC				Mapkapk2	chr1	131053700	131097826
MM1_ACTTTCAAGGGTCGAT	MM1	MM	mPC				Dyrk3	chr1	131127455	131138340
MM1_ACTTTCAAGTGGTAAT	MM1	MM	mPC				Eif2d	chr1	131153181	131187658
MM1_ACTTTCACAAAGTCAA	MM1	MM	mPC				Rassf5	chr1	131176410	131245258
MM1_ACTTTCATCATGCTCC	MM1	MM	mPC				Ikbke	chr1	131254343	131279606
MM1_AGAATAGAGAGCTTCT	MM1	MM	mPC				Gm28914	chr1	131259507	131260553
MM1_AGAATAGAGCCAGTTT	MM1	MM	mPC				Gm28913	chr1	131263330	131266749
MM1_AGAATAGAGGATGCGT	MM1	MM	mPC				Srgap2	chr1	131285251	131527352
MM1_AGAATAGCAGTGACAG	MM1	MM	mPC				Fam72a	chr1	131527903	131539872
MM1_AGAATAGGTATAGTAG	MM1	MM	mPC				Avpr1b	chr1	131599239	131612000
MM1_AGACGTTAGCTAAGAT	MM1	MM	mPC				Ctse	chr1	131638306	131675505
MM1_AGACGTTCAAAGTGCG	MM1	MM	mPC				Rab7b	chr1	131688695	131715439
MM1_AGACGTTGTCGCCATG	MM1	MM	mPC				Slc26a9	chr1	131744022	131771504
MM1_AGACGTTTCATCGATG	MM1	MM	mPC				Pm20d1	chr1	131797381	131821473
MM1_AGAGCGACACGAAGCA	MM1	MM	mPC				Slc41a1	chr1	131827493	131848865
MM1_AGAGCGAGTAAGGGCT	MM1	MM	mPC				Rab29	chr1	131867224	131872887
MM1_AGAGCGAGTCGAACAG	MM1	MM	mPC				Nucks1	chr1	131910534	131936321
MM1_AGAGCGAGTGTTTGTG	MM1	MM	mPC				Slc45a3	chr1	131962967	131982969
MM1_AGAGCGAGTTACGACT	MM1	MM	mPC				Elk4	chr1	132007607	132032612
MM1_AGAGCGATCGGGAGTA	MM1	MM	mPC				Mfsd4	chr1	132022806	132068062
MM1_AGAGCTTCATCACAAC	MM1	MM	mPC				Gm26892	chr1	132036805	132067945
MM1_AGAGCTTTCAGGCAAG	MM1	MM	mPC				Cdk18	chr1	132112237	132139684
MM1_AGAGTGGCAGACACTT	MM1	MM	mPC				Gm29629	chr1	132139504	132142800
MM1_AGAGTGGGTACAAGTA	MM1	MM	mPC				Lemd1	chr1	132191431	132259227
MM1_AGAGTGGTCAGCGATT	MM1	MM	mPC				1700037F24Rik	chr1	132201069	132203803
MM1_AGATCTGCAATCACAC	MM1	MM	mPC				Gm10188	chr1	132229048	132229767
MM1_AGATCTGCATGCCACG	MM1	MM	mPC				Gm29630	chr1	132274716	132280411
MM1_AGATCTGGTAGCTTGT	MM1	MM	mPC				Klhdc8a	chr1	132298626	132307357
MM1_AGATCTGTCCACTCCA	MM1	MM	mPC				Nuak2	chr1	132316126	132333488
MM1_AGATTGCAGGCCGAAT	MM1	MM	mPC				F730311O21Rik	chr1	132342023	132349626
MM1_AGATTGCTCAGAGACG	MM1	MM	mPC				Tmcc2	chr1	132356315	132391281
MM1_AGATTGCTCGAATGGG	MM1	MM	mPC				Gm15849	chr1	132381129	132382509
MM1_AGCAGCCAGCTTATCG	MM1	MM	mPC				Dstyk	chr1	132417555	132466958
MM1_AGCAGCCAGGGTCGAT	MM1	MM	mPC				Rbbp5	chr1	132477365	132505659
MM1_AGCAGCCTCCAATGGT	MM1	MM	mPC				Tmem81	chr1	132506230	132508639
MM1_AGCATACCAAAGTCAA	MM1	MM	mPC				Cntn2	chr1	132509427	132543256
MM1_AGCATACTCCAAGCCG	MM1	MM	mPC				Nfasc	chr1	132564690	132741797
MM1_AGCATACTCCTAAGTG	MM1	MM	mPC				Gm10538	chr1	132729355	132732826
MM1_AGCCTAACACGAGGTA	MM1	MM	mPC				Lrrn2	chr1	132880273	132940005
MM1_AGCCTAACATACGCCG	MM1	MM	mPC				Mdm4	chr1	132959484	133030561
MM1_AGCCTAAGTCCAACTA	MM1	MM	mPC				Pik3c2b	chr1	133045667	133108687
MM1_AGCGGTCCACAACGTT	MM1	MM	mPC				Gm28609	chr1	133050128	133068405
MM1_AGCGGTCCACATGACT	MM1	MM	mPC				Ppp1r15b	chr1	133131143	133139783
MM1_AGCGGTCTCGAGAACG	MM1	MM	mPC				Plekha6	chr1	133181321	133303435
MM1_AGCGTATAGGACCACA	MM1	MM	mPC				Gm19461	chr1	133250398	133269808
MM1_AGCGTATAGGCTAGAC	MM1	MM	mPC				Golt1a	chr1	133309800	133323026
MM1_AGCGTATAGTGTCTCA	MM1	MM	mPC				Gm28040	chr1	133309827	133329901
MM1_AGCGTATTCCTGCCAT	MM1	MM	mPC				Kiss1	chr1	133309827	133329722
MM1_AGCGTCGAGACGCACA	MM1	MM	mPC				Ren1	chr1	133350510	133360325
MM1_AGCGTCGAGCCCAACC	MM1	MM	mPC				Etnk2	chr1	133363572	133380336
MM1_AGCGTCGAGGTAGCTG	MM1	MM	mPC				Sox13	chr1	133382303	133424377
MM1_AGCGTCGCAAGTTAAG	MM1	MM	mPC				Snrpe	chr1	133603871	133610291
MM1_AGCGTCGGTCTCATCC	MM1	MM	mPC				Gm26706	chr1	133610411	133614422
MM1_AGCGTCGTCCGAACGC	MM1	MM	mPC				Zc3h11a	chr1	133619862	133661380
MM1_AGCTCCTAGGACATTA	MM1	MM	mPC				Gm38394	chr1	133619940	133661318
MM1_AGCTCCTAGTAGCGGT	MM1	MM	mPC				Zbed6	chr1	133655879	133660885
MM1_AGCTCCTGTGCCTGCA	MM1	MM	mPC				Lax1	chr1	133679091	133690108
MM1_AGCTCTCAGCTGCGAA	MM1	MM	mPC				Atp2b4	chr1	133699457	133801041
MM1_AGCTTGAAGAAGGTTT	MM1	MM	mPC				Gm28441	chr1	133835189	133838372
MM1_AGCTTGACATAGTAAG	MM1	MM	mPC				Optc	chr1	133897199	133907999
MM1_AGCTTGACATTGTGCA	MM1	MM	mPC				Gm15851	chr1	133906531	133914822
MM1_AGCTTGAGTACTTCTT	MM1	MM	mPC				Prelp	chr1	133910304	133921414
MM1_AGCTTGATCAGCACAT	MM1	MM	mPC				Gm1627	chr1	133962162	133971938
MM1_AGCTTGATCTAGAGTC	MM1	MM	mPC				Fmod	chr1	134037254	134048277
MM1_AGCTTGATCTCCAACC	MM1	MM	mPC				Btg2	chr1	134075170	134079120
MM1_AGCTTGATCTCTAGGA	MM1	MM	mPC				Chit1	chr1	134111242	134151540
MM1_AGGCCACAGCCACCTG	MM1	MM	mPC				Chil1	chr1	134182176	134190181
MM1_AGGCCACAGGTTCCTA	MM1	MM	mPC				Mybph	chr1	134193448	134201232
MM1_AGGCCACAGTAACCCT	MM1	MM	mPC				Adora1	chr1	134199223	134235431
MM1_AGGCCACCAGCTTCGG	MM1	MM	mPC				Myog	chr1	134289989	134292548
MM1_AGGCCACGTACGCACC	MM1	MM	mPC				Ppfia4	chr1	134296783	134332928
MM1_AGGCCACGTTATTCTC	MM1	MM	mPC				Tmem183a	chr1	134346097	134361979
MM1_AGGCCACGTTCACGGC	MM1	MM	mPC				4933406M09Rik	chr1	134385940	134390981
MM1_AGGCCGTAGGTAAACT	MM1	MM	mPC				Cyb5r1	chr1	134405559	134411740
MM1_AGGCCGTCAAGCTGAG	MM1	MM	mPC				Adipor1	chr1	134415378	134433351
MM1_AGGCCGTCACCGCTAG	MM1	MM	mPC				Platr1	chr1	134435628	134439597
MM1_AGGCCGTCACTACAGT	MM1	MM	mPC				Klhl12	chr1	134455531	134491018
MM1_AGGCCGTCATACGCCG	MM1	MM	mPC				Rabif	chr1	134494648	134508774
MM1_AGGGAGTAGGCAAAGA	MM1	MM	mPC				Mgat4e	chr1	134540941	134549682
MM1_AGGGAGTAGGGAAACA	MM1	MM	mPC				Kdm5b	chr1	134560171	134635285
MM1_AGGGAGTCAAGCTGAG	MM1	MM	mPC				Gm26783	chr1	134642254	134646520
MM1_AGGGAGTCAAGGCTCC	MM1	MM	mPC				Syt2	chr1	134646677	134762593
MM1_AGGGAGTGTATTAGCC	MM1	MM	mPC				Ppp1r12b	chr1	134754658	134955942
MM1_AGGGAGTGTCCAACTA	MM1	MM	mPC				Gm28892	chr1	134834142	134846415
MM1_AGGGAGTTCAACGGGA	MM1	MM	mPC				Ube2t	chr1	134962565	134974162
MM1_AGGGAGTTCACGACTA	MM1	MM	mPC				Lgr6	chr1	134983301	135105276
MM1_AGGGAGTTCCGCGTTT	MM1	MM	mPC				Gm10535	chr1	135108961	135113378
MM1_AGGGATGAGTGTTGAA	MM1	MM	mPC				Ptpn7	chr1	135132700	135145317
MM1_AGGGATGCAAGTCATC	MM1	MM	mPC				Arl8a	chr1	135146824	135156269
MM1_AGGGATGCAGTAGAGC	MM1	MM	mPC				Gm15445	chr1	135152963	135153806
MM1_AGGGATGGTAGCTCCG	MM1	MM	mPC				Gpr37l1	chr1	135160234	135167681
MM1_AGGGATGTCAACACGT	MM1	MM	mPC				Gm26642	chr1	135248561	135266443
MM1_AGGGATGTCAGCTGGC	MM1	MM	mPC				Elf3	chr1	135253575	135258568
MM1_AGGGATGTCGCGGATC	MM1	MM	mPC				Rnpep	chr1	135262712	135284084
MM1_AGGGATGTCGGAAACG	MM1	MM	mPC				Timm17a	chr1	135295213	135313778
MM1_AGGGTGACAACACCTA	MM1	MM	mPC				Lmod1	chr1	135324807	135368065
MM1_AGGGTGACACTCTGTC	MM1	MM	mPC				Shisa4	chr1	135371057	135375237
MM1_AGGGTGACAGAAGCAC	MM1	MM	mPC				Ipo9	chr1	135382312	135430499
MM1_AGGGTGACAGATTGCT	MM1	MM	mPC				Nav1	chr1	135434580	135607295
MM1_AGGGTGAGTTATGTGC	MM1	MM	mPC				Gm4793	chr1	135584773	135599948
MM1_AGGTCATCAAGTAGTA	MM1	MM	mPC				Gm38399	chr1	135606447	135688105
MM1_AGGTCATCACGTCTCT	MM1	MM	mPC				Csrp1	chr1	135720061	135752232
MM1_AGGTCATGTTAGATGA	MM1	MM	mPC				Phlda3	chr1	135766119	135769136
MM1_AGGTCCGCATACAGCT	MM1	MM	mPC				Tnni1	chr1	135779434	135810989
MM1_AGGTCCGCATAGACTC	MM1	MM	mPC				Lad1	chr1	135818598	135833342
MM1_AGGTCCGGTCCGAATT	MM1	MM	mPC				Tnnt2	chr1	135836354	135852260
MM1_AGGTCCGTCCATTCTA	MM1	MM	mPC				Pkp1	chr1	135871395	135919207
MM1_AGGTCCGTCGCTAGCG	MM1	MM	mPC				Igfn1	chr1	135953578	136006342
MM1_AGTAGTCAGCGGCTTC	MM1	MM	mPC				Tmem9	chr1	136008150	136035342
MM1_AGTAGTCTCTCCAGGG	MM1	MM	mPC				Ascl5	chr1	136050804	136051370
MM1_AGTAGTCTCTTGCCGT	MM1	MM	mPC				Cacna1s	chr1	136052750	136119822
MM1_AGTCTTTAGCTCCTTC	MM1	MM	mPC				Gm37759	chr1	136116577	136119822
MM1_AGTCTTTCACTTGGAT	MM1	MM	mPC				Kif21b	chr1	136131389	136177998
MM1_AGTGAGGAGCTAGGCA	MM1	MM	mPC				Mroh3	chr1	136181474	136207097
MM1_AGTGAGGCAGATGGCA	MM1	MM	mPC				5730559C18Rik	chr1	136213531	136234264
MM1_AGTGAGGGTCATATCG	MM1	MM	mPC				Gm26568	chr1	136216074	136225071
MM1_AGTGAGGGTTAAAGAC	MM1	MM	mPC				A430034D21Rik	chr1	136247662	136250476
MM1_AGTGGGAAGCCCGAAA	MM1	MM	mPC				Gm37552	chr1	136252671	136255846
MM1_AGTGGGACACGAGAGT	MM1	MM	nPC				Gm26781	chr1	136259407	136274406
MM1_AGTGGGACACTAAGTC	MM1	MM	mPC				Gpr25	chr1	136259797	136260873
MM1_AGTGTCAAGATATGCA	MM1	MM	mPC				Camsap2	chr1	136268123	136346104
MM1_AGTGTCACAACACGCC	MM1	MM	mPC				Ddx59	chr1	136415271	136440158
MM1_AGTGTCAGTATCGCAT	MM1	MM	mPC				Kif14	chr1	136466343	136531511
MM1_AGTGTCAGTCCGAGTC	MM1	MM	mPC				Gm37799	chr1	136541605	136555873
MM1_AGTGTCATCGCTAGCG	MM1	MM	mPC				Gm33994	chr1	136576938	136579477
MM1_AGTGTCATCTCCTATA	MM1	MM	mPC				4933409D19Rik	chr1	136603033	136605468
MM1_AGTTGGTAGTTATCGC	MM1	MM	mPC				Platr23	chr1	136622098	136624650
MM1_AGTTGGTCAGCAGTTT	MM1	MM	mPC				Zfp281	chr1	136624901	136630053
MM1_AGTTGGTTCAGCAACT	MM1	MM	mPC				Gm19705	chr1	136670769	136690804
MM1_ATAACGCAGATATACG	MM1	MM	mPC				Platr22	chr1	136696211	136726142
MM1_ATAACGCAGGCTCATT	MM1	MM	mPC				Nr5a2	chr1	136842571	136960448
MM1_ATAAGAGCAGTGGAGT	MM1	MM	mPC				Gm26979	chr1	137917690	137921312
MM1_ATAAGAGCATAGAAAC	MM1	MM	mPC				Gm26936	chr1	137928389	137969240
MM1_ATAAGAGTCGTCGTTC	MM1	MM	mPC				A430106G13Rik	chr1	137966531	137969918
MM1_ATAGACCAGAGCCCAA	MM1	MM	mPC				Ptprc	chr1	138062861	138175708
MM1_ATAGACCAGGGTTTCT	MM1	MM	mPC				Gm28556	chr1	138190194	138192127
MM1_ATAGACCCACTTAAGC	MM1	MM	mPC				Atp6v1g3	chr1	138273738	138289462
MM1_ATAGACCTCAGAGCTT	MM1	MM	mPC				Nek7	chr1	138482875	138620141
MM1_ATAGACCTCGGGAGTA	MM1	MM	mPC				Gm28501	chr1	138515615	138550009
MM1_ATCACGAAGAGCTTCT	MM1	MM	mPC				Gm5833	chr1	138640095	138682077
MM1_ATCACGAAGCCGCCTA	MM1	MM	mPC				Lhx9	chr1	138825186	138848577
MM1_ATCACGATCTCCCTGA	MM1	MM	mPC				2310009B15Rik	chr1	138851983	138856852
MM1_ATCACGATCTGCAAGT	MM1	MM	mPC				1700019P21Rik	chr1	138876272	138876951
MM1_ATCATCTAGACGACGT	MM1	MM	mPC				Dennd1b	chr1	138963435	139178960
MM1_ATCATCTAGAGTTGGC	MM1	MM	mPC				Crb1	chr1	139197056	139377100
MM1_ATCATCTCAGGTCTCG	MM1	MM	mPC				4933436E23Rik	chr1	139379452	139402852
MM1_ATCATCTTCACATACG	MM1	MM	mPC				Gm34816	chr1	139408278	139413864
MM1_ATCATGGAGTGTCCAT	MM1	MM	mPC				Zbtb41	chr1	139422288	139453005
MM1_ATCATGGTCCAAGTAC	MM1	MM	mPC				Aspm	chr1	139454772	139494091
MM1_ATCCACCAGAAACGAG	MM1	MM	mPC				F13b	chr1	139501702	139523752
MM1_ATCCACCAGCCCGAAA	MM1	MM	mPC				Cfhr1	chr1	139547053	139560272
MM1_ATCCACCCAGATTGCT	MM1	MM	mPC				Gm4788	chr1	139697623	139781243
MM1_ATCCGAACAAGCGAGT	MM1	MM	mPC				Cfhr2	chr1	139804167	139858702
MM1_ATCCGAAGTCATATCG	MM1	MM	mPC				Cfh	chr1	140084708	140183764
MM1_ATCGAGTAGGGTCGAT	MM1	MM	mPC				Kcnt2	chr1	140246158	140612067
MM1_ATCGAGTAGTACGATA	MM1	MM	mPC				4930590L20Rik	chr1	140570176	140656404
MM1_ATCGAGTCAGTGAGTG	MM1	MM	mPC				Cdc73	chr1	143598800	143702893
MM1_ATCGAGTTCGGTTAAC	MM1	MM	mPC				B3galt2	chr1	143640664	143654614
MM1_ATCTACTAGCAAATCA	MM1	MM	mPC				Glrx2	chr1	143716338	143749676
MM1_ATCTACTCATCGATTG	MM1	MM	mPC				Trove2	chr1	143750790	143777068
MM1_ATCTGCCAGGTGCACA	MM1	MM	mPC				Uchl5	chr1	143777272	143807466
MM1_ATCTGCCCACGGTAGA	MM1	MM	mPC				Rgs2	chr1	143999338	144004161
MM1_ATCTGCCCATCACCCT	MM1	MM	mPC				Rgs13	chr1	144138654	144177372
MM1_ATCTGCCGTCTAGTGT	MM1	MM	mPC				Rgs1	chr1	144242296	144249242
MM1_ATGAGGGAGTGAAGTT	MM1	MM	mPC				Rgs21	chr1	144516648	144567667
MM1_ATGAGGGGTCGACTGC	MM1	MM	mPC				Rgs18	chr1	144752683	144775435
MM1_ATGAGGGGTGACTACT	MM1	MM	mPC				Gm29514	chr1	146419436	146495060
MM1_ATGAGGGGTTCTGTTT	MM1	MM	mPC				Brinp3	chr1	146494760	146902472
MM1_ATGAGGGTCATTTGGG	MM1	MM	mPC				Gm15584	chr1	146809831	146841696
MM1_ATGCGATCACTGTCGG	MM1	MM	mPC				Gm29515	chr1	148234517	148248378
MM1_ATGGGAGAGAGTACCG	MM1	MM	mPC				Gm29020	chr1	149106115	149127320
MM1_ATGGGAGAGTGGTCCC	MM1	MM	mPC				Gm29398	chr1	149413260	149449951
MM1_ATGGGAGCACACCGAC	MM1	MM	mPC				Pla2g4a	chr1	149829618	149961290
MM1_ATGGGAGCAGTGGGAT	MM1	MM	mPC				Ptgs2	chr1	150100031	150108227
MM1_ATGGGAGGTAAGGGAA	MM1	MM	mPC				Ptgs2os2	chr1	150159043	150164948
MM1_ATGGGAGTCAAGGCTT	MM1	MM	mPC				Pdc	chr1	150319417	150333906
MM1_ATGTGTGCATATGAGA	MM1	MM	mPC				2310030A07Rik	chr1	150320681	150346771
MM1_ATGTGTGGTGTTAAGA	MM1	MM	mPC				BC003331	chr1	150361305	150393080
MM1_ATTACTCAGACGCACA	MM1	MM	mPC				Tpr	chr1	150392838	150449935
MM1_ATTACTCCAAGCTGTT	MM1	MM	mPC				Prg4	chr1	150449412	150466165
MM1_ATTACTCCAATACGCT	MM1	MM	mPC				Hmcn1	chr1	150562524	150993435
MM1_ATTACTCCACATTAGC	MM1	MM	mPC				Gm20631	chr1	150625266	150783499
MM1_ATTACTCCAGATCGGA	MM1	MM	mPC				Gm29188	chr1	151001040	151004577
MM1_ATTACTCCAGCTCGCA	MM1	MM	mPC				C730036E19Rik	chr1	151138034	151142345
MM1_ATTACTCGTATGAAAC	MM1	MM	mPC				Gm10138	chr1	151339604	151345231
MM1_ATTACTCGTATTCGTG	MM1	MM	mPC				Ivns1abp	chr1	151344477	151364422
MM1_ATTACTCGTCACACGC	MM1	MM	mPC				Swt1	chr1	151367699	151428455
MM1_ATTATCCAGCGTTCCG	MM1	MM	mPC				Trmt1l	chr1	151428542	151458161
MM1_ATTATCCGTAAACCTC	MM1	MM	mPC				Rnf2	chr1	151458004	151500955
MM1_ATTATCCGTAGAGTGC	MM1	MM	mPC				Gm28181	chr1	151549245	151550943
MM1_ATTATCCGTGTTGAGG	MM1	MM	mPC				Fam129a	chr1	151571186	151721939
MM1_ATTCTACCACTTGGAT	MM1	MM	mPC				2810414N06Rik	chr1	151748949	151755018
MM1_ATTCTACGTAAATGAC	MM1	MM	mPC				Edem3	chr1	151755371	151822051
MM1_ATTCTACTCATGGTCA	MM1	MM	mPC				1700025G04Rik	chr1	151852403	152090125
MM1_ATTCTACTCCTAAGTG	MM1	MM	mPC				Gm28610	chr1	151875419	151887063
MM1_ATTGGACAGAGTCTGG	MM1	MM	mPC				Tsen15	chr1	152370735	152386688
MM1_ATTGGACAGATGTTAG	MM1	MM	mPC				Colgalt2	chr1	152399830	152510695
MM1_ATTGGACCAGGAATCG	MM1	MM	mPC				Rgl1	chr1	152516760	152766351
MM1_ATTGGACCATCCCACT	MM1	MM	mPC				Apobec4	chr1	152750551	152757544
MM1_ATTGGACGTAGCGCTC	MM1	MM	mPC				Arpc5	chr1	152766542	152775597
MM1_ATTGGACGTCAGCTAT	MM1	MM	mPC				Ncf2	chr1	152800194	152836991
MM1_ATTGGACTCAGTTTGG	MM1	MM	mPC				Smg7	chr1	152836995	152902646
MM1_ATTGGACTCCACGACG	MM1	MM	mPC				Nmnat2	chr1	152954993	153119261
MM1_ATTGGTGAGCGTTGCC	MM1	MM	mPC				Gm28960	chr1	153066481	153089507
MM1_ATTGGTGAGGAGTTGC	MM1	MM	mPC				Lamc2	chr1	153122756	153186447
MM1_ATTGGTGAGGGATGGG	MM1	MM	mPC				Lamc1	chr1	153218922	153332786
MM1_ATTGGTGCACAGGTTT	MM1	MM	mPC				Shcbp1l	chr1	153425162	153452574
MM1_ATTTCTGCAGGGATTG	MM1	MM	mPC				Dhx9	chr1	153455758	153487660
MM1_ATTTCTGGTCCGCTGA	MM1	MM	mPC				Npl	chr1	153503015	153550045
MM1_ATTTCTGTCTCGTTTA	MM1	MM	mPC				Rgs8	chr1	153653025	153700323
MM1_CAACCAACAGTTCATG	MM1	MM	mPC				Gm29529	chr1	153690391	153692656
MM1_CAACCAACATATACCG	MM1	MM	mPC				C230024C17Rik	chr1	153721240	153737829
MM1_CAACCAAGTTCAACCA	MM1	MM	mPC				Rgs16	chr1	153740349	153745468
MM1_CAACCAATCCTCGCAT	MM1	MM	mPC				Gm28513	chr1	153743552	153749324
MM1_CAACCAATCTCGTTTA	MM1	MM	mPC				Rnasel	chr1	153749426	153764221
MM1_CAACCTCGTAAGTAGT	MM1	MM	mPC				Rgsl1	chr1	153779381	153844142
MM1_CAACCTCGTAGCTGCC	MM1	MM	mPC				Teddm2	chr1	153849542	153900228
MM1_CAACCTCGTCTAAACC	MM1	MM	mPC				Teddm1b	chr1	153874345	153876871
MM1_CAACCTCGTGTGAAAT	MM1	MM	mPC				Teddm1a	chr1	153891742	153893058
MM1_CAACTAGAGAAGGGTA	MM1	MM	mPC				Glul	chr1	153899944	153909723
MM1_CAACTAGAGGCTATCT	MM1	MM	mPC				Gm29290	chr1	153939226	153941290
MM1_CAACTAGCAATTGCTG	MM1	MM	mPC				Gm29291	chr1	154003396	154006221
MM1_CAACTAGGTCCGAATT	MM1	MM	mPC				Gm28286	chr1	154027363	154034301
MM1_CAACTAGTCAACGCTA	MM1	MM	mPC				A830008E24Rik	chr1	154037597	154117951
MM1_CAAGAAAAGGTGATAT	MM1	MM	mPC				Zfp648	chr1	154201187	154205689
MM1_CAAGAAACAAAGGCGT	MM1	MM	mPC				4930452N14Rik	chr1	154241521	154256906
MM1_CAAGAAAGTGACTCAT	MM1	MM	mPC				4930532M18Rik	chr1	154255689	154270416
MM1_CAAGAAATCCTCGCAT	MM1	MM	mPC				Cacna1e	chr1	154390731	154884501
MM1_CAAGAAATCGCAGGCT	MM1	MM	mPC				Gm29282	chr1	155011332	155057179
MM1_CAAGAAATCTCGTATT	MM1	MM	mPC				Gm9530	chr1	155063447	155083266
MM1_CAAGATCAGAGCTGGT	MM1	MM	mPC				Ier5	chr1	155096361	155099636
MM1_CAAGATCAGGCATGGT	MM1	MM	mPC				Mr1	chr1	155127277	155146814
MM1_CAAGATCAGTTAAGTG	MM1	MM	mPC				Stx6	chr1	155158715	155208256
MM1_CAAGATCGTAGCAAAT	MM1	MM	mPC				BC034090	chr1	155212471	155244444
MM1_CAAGATCTCAAAGTAG	MM1	MM	mPC				Gm37622	chr1	155231304	155233159
MM1_CAAGATCTCAACCATG	MM1	MM	mPC				Xpr1	chr1	155275701	155417415
MM1_CAAGGCCAGAGACTTA	MM1	MM	mPC				Gm5532	chr1	155520173	155527143
MM1_CAAGGCCGTCCATGAT	MM1	MM	mPC				Acbd6	chr1	155558120	155691330
MM1_CAAGGCCGTGTCTGAT	MM1	MM	mPC				Lhx4	chr1	155698031	155751684
MM1_CAAGGCCTCACTTCAT	MM1	MM	mPC				Qsox1	chr1	155776029	155812889
MM1_CAAGGCCTCTGGTTCC	MM1	MM	mPC				Gm37571	chr1	155818494	155859591
MM1_CAAGTTGAGTCGAGTG	MM1	MM	mPC				Cep350	chr1	155844964	155973255
MM1_CAAGTTGCAGGCTCAC	MM1	MM	mPC				Tor1aip1	chr1	156004599	156036480
MM1_CAAGTTGGTAAGAGAG	MM1	MM	mPC				Tor1aip2	chr1	156035403	156068861
MM1_CACAAACCATCCGGGT	MM1	MM	mPC				Fam163a	chr1	156075966	156205026
MM1_CACAAACTCAGCATGT	MM1	MM	mPC				Tdrd5	chr1	156255296	156303664
MM1_CACAAACTCCATGCTC	MM1	MM	mPC				4930518J20Rik	chr1	156303489	156304966
MM1_CACAAACTCTTGTCAT	MM1	MM	mPC				Nphs2	chr1	156310727	156328035
MM1_CACACAAAGTGTGGCA	MM1	MM	mPC				Axdnd1	chr1	156323509	156421159
MM1_CACACAAGTCTGCGGT	MM1	MM	mPC				Gm2000	chr1	156366040	156366484
MM1_CACACAATCATAGCAC	MM1	MM	mPC				Soat1	chr1	156424525	156474331
MM1_CACACAATCCGCGCAA	MM1	MM	mPC				Gm10031	chr1	156524012	156526664
MM1_CACACAATCCTCAATT	MM1	MM	mPC				Abl2	chr1	156558786	156649568
MM1_CACACCTAGCTCCCAG	MM1	MM	mPC				Tor3a	chr1	156653617	156674356
MM1_CACACCTGTGAGGGAG	MM1	MM	mPC				Fam20b	chr1	156678532	156719086
MM1_CACACCTTCCCTAATT	MM1	MM	mPC				Ralgps2	chr1	156804166	156939626
MM1_CACACCTTCTGAGGGA	MM1	MM	mPC				Angptl1	chr1	156838562	156861078
MM1_CACACTCAGATAGGAG	MM1	MM	mPC				4930439D14Rik	chr1	156939838	156940196
MM1_CACACTCAGGAGCGTT	MM1	MM	mPC				Gm28694	chr1	156972760	157054034
MM1_CACACTCTCATTGCGA	MM1	MM	mPC				Tex35	chr1	157099139	157108680
MM1_CACAGGCAGATCGGGT	MM1	MM	mPC				Rasal2	chr1	157135182	157412595
MM1_CACAGGCCACATGGGA	MM1	MM	mPC				BC026585	chr1	157458577	157492638
MM1_CACAGGCGTATCACCA	MM1	MM	mPC				Gm15486	chr1	157497931	157511721
MM1_CACAGTAGTAAGTGTA	MM1	MM	mPC				Sec16b	chr1	157506728	157568425
MM1_CACAGTATCCTTAATC	MM1	MM	mPC				Brinp2	chr1	158245269	158356326
MM1_CACATAGGTACCTACA	MM1	MM	mPC				Astn1	chr1	158362273	158691781
MM1_CACATAGGTGGTCCGT	MM1	MM	mPC				Gm37679	chr1	158485032	158554299
MM1_CACATTTAGTATCTCG	MM1	MM	mPC				Pappa2	chr1	158711727	158980490
MM1_CACATTTCATGCAATC	MM1	MM	mPC				1600012P17Rik	chr1	158967701	158980463
MM1_CACATTTTCGAGAACG	MM1	MM	mPC				4930562F17Rik	chr1	159134272	159166387
MM1_CACCACTAGAACAATC	MM1	MM	mPC				Rfwd2	chr1	159232320	159347640
MM1_CACCACTAGATGCCTT	MM1	MM	mPC				Tnr	chr1	159523769	159931729
MM1_CACCACTCAGTGGGAT	MM1	MM	mPC				Gm38039	chr1	159928390	159931726
MM1_CACCACTGTACCGTTA	MM1	MM	mPC				Gm37294	chr1	160041701	160044331
MM1_CACCACTGTCTAGGTT	MM1	MM	mPC				4930523C07Rik	chr1	160044382	160080208
MM1_CACCACTTCCAAACAC	MM1	MM	mPC				4930562F07Rik	chr1	160074735	160077985
MM1_CACCACTTCTAAGCCA	MM1	MM	mPC				Tnn	chr1	160085029	160153580
MM1_CACCAGGAGTAGCCGA	MM1	MM	mPC				Mrps14	chr1	160195215	160202170
MM1_CACCAGGCAATCTGCA	MM1	MM	mPC				Cacybp	chr1	160202367	160212875
MM1_CACCAGGCACTGTGTA	MM1	MM	mPC				Rabgap1l	chr1	160219174	160793211
MM1_CACCAGGGTCATTAGC	MM1	MM	mPC				Gm36975	chr1	160264324	160443072
MM1_CACCAGGTCAATACCG	MM1	MM	mPC				Gm37083	chr1	160798682	160800819
MM1_CACCAGGTCTTGCAAG	MM1	MM	mPC				Gm38060	chr1	160839168	160839631
MM1_CACCTTGCAGCGTCCA	MM1	MM	mPC				Rc3h1	chr1	160906418	160974978
MM1_CACCTTGGTACTTGAC	MM1	MM	mPC				Serpinc1	chr1	160978585	161005863
MM1_CACTCCACAGGGATTG	MM1	MM	mPC				Zbtb37	chr1	161002922	161034849
MM1_CACTCCAGTAAATGTG	MM1	MM	mPC				Gm37362	chr1	161030582	161031456
MM1_CACTCCAGTACAGACG	MM1	MM	mPC				Dars2	chr1	161040601	161070658
MM1_CAGAATCCAACGATGG	MM1	MM	mPC				Gm37634	chr1	161040620	161041414
MM1_CAGAATCCAAGCCATT	MM1	MM	mPC				Cenpl	chr1	161070713	161086724
MM1_CAGAATCCAGTGGGAT	MM1	MM	mPC				Klhl20	chr1	161088375	161131511
MM1_CAGAATCGTTACTGAC	MM1	MM	mPC				Ankrd45	chr1	161142691	161170498
MM1_CAGAATCGTTTGACTG	MM1	MM	mPC				4930469G21Rik	chr1	161154558	161159314
MM1_CAGAGAGAGAGACGAA	MM1	MM	mPC				Prdx6	chr1	161240112	161251219
MM1_CAGAGAGAGCAAATCA	MM1	MM	mPC				Tnfsf4	chr1	161395409	161418410
MM1_CAGAGAGCACCGATAT	MM1	MM	mPC				Tnfsf18	chr1	161494655	161505290
MM1_CAGAGAGCACGCCAGT	MM1	MM	mPC				Fasl	chr1	161780689	161788495
MM1_CAGAGAGGTCTGGAGA	MM1	MM	mPC				Suco	chr1	161816114	161876682
MM1_CAGAGAGTCACAACGT	MM1	MM	mPC				Gm31925	chr1	161890458	161903173
MM1_CAGATCAAGACAGGCT	MM1	MM	mPC				4930558K02Rik	chr1	161942086	161979636
MM1_CAGATCAAGCAGGTCA	MM1	MM	mPC				Pigc	chr1	161969186	161973435
MM1_CAGATCACACCAGGTC	MM1	MM	mPC				Gm38304	chr1	161969200	162027106
MM1_CAGATCACACTTAAGC	MM1	MM	mPC				Dnm3	chr1	161982453	162478034
MM1_CAGATCAGTACTTCTT	MM1	MM	mPC				2810442N19Rik	chr1	162004969	162016494
MM1_CAGATCAGTATCAGTC	MM1	MM	mPC				Dnm3os	chr1	162217623	162225550
MM1_CAGATCAGTGCACTTA	MM1	MM	mPC				Mettl13	chr1	162532127	162548551
MM1_CAGATCATCAAGGCTT	MM1	MM	mPC				Vamp4	chr1	162570515	162599084
MM1_CAGATCATCTACTCAT	MM1	MM	mPC				Myoc	chr1	162639155	162649693
MM1_CAGCAGCGTAGGACAC	MM1	MM	mPC				7420461P10Rik	chr1	162647193	162658219
MM1_CAGCAGCGTCAAGCGA	MM1	MM	mPC				Prrc2c	chr1	162670725	162740556
MM1_CAGCAGCGTTTGTTGG	MM1	MM	mPC				Fmo4	chr1	162793188	162813972
MM1_CAGCAGCTCGCTAGCG	MM1	MM	mPC				Fmo1	chr1	162829561	162866610
MM1_CAGCATAAGATGTGGC	MM1	MM	mPC				Fmo2	chr1	162874317	162898726
MM1_CAGCATAAGCAGCCTC	MM1	MM	mPC				Fmo6	chr1	162916551	162937515
MM1_CAGCATACACAGGCCT	MM1	MM	mPC				Fmo3	chr1	162953800	162984528
MM1_CAGCATACACGAAGCA	MM1	MM	mPC				Gm37273	chr1	162983014	163066682
MM1_CAGCATAGTCTCCATC	MM1	MM	mPC				Mroh9	chr1	163024302	163085670
MM1_CAGCATAGTGGTCCGT	MM1	MM	mPC				Prrx1	chr1	163245119	163313710
MM1_CAGCATATCCGCAAGC	MM1	MM	mPC				Gm20471	chr1	163280356	163287045
MM1_CAGCATATCGCGCCAA	MM1	MM	mPC				Gm26523	chr1	163301790	163303620
MM1_CAGCCGACAAAGCGGT	MM1	MM	mPC				Gorab	chr1	163384908	163403669
MM1_CAGCCGATCTTATCTG	MM1	MM	mPC				Gm29500	chr1	163607377	163610269
MM1_CAGCGACAGTGTTTGC	MM1	MM	mPC				Mettl11b	chr1	163702256	163725232
MM1_CAGCGACCAGCTATTG	MM1	MM	mPC				Kifap3	chr1	163779583	163917109
MM1_CAGCGACCAGCTTAAC	MM1	MM	mPC				Scyl3	chr1	163929100	163955126
MM1_CAGCGACTCCCATTTA	MM1	MM	mPC				BC055324	chr1	163945993	163994796
MM1_CAGCGACTCGTAGATC	MM1	MM	mPC				Mettl18	chr1	163994889	163997243
MM1_CAGCTAAAGACAGGCT	MM1	MM	mPC				Sele	chr1	164048234	164057677
MM1_CAGCTAAAGCGTAATA	MM1	MM	mPC				Sell	chr1	164061982	164084181
MM1_CAGCTAAGTCCTCTTG	MM1	MM	mPC				Selp	chr1	164115264	164150026
MM1_CAGCTAATCATCATTC	MM1	MM	mPC				Gm16587	chr1	164143432	164146366
MM1_CAGCTGGAGAGACTTA	MM1	MM	mPC				Gm16548	chr1	164148591	164152217
MM1_CAGCTGGAGTCATCCA	MM1	MM	mPC				F5	chr1	164151838	164220277
MM1_CAGCTGGCAATAGCAA	MM1	MM	mPC				Slc19a2	chr1	164249046	164265385
MM1_CAGCTGGCACAGCCCA	MM1	MM	mPC				Ccdc181	chr1	164275585	164287847
MM1_CAGCTGGGTGAAAGAG	MM1	MM	mPC				Blzf1	chr1	164289800	164307489
MM1_CAGCTGGGTTACTGAC	MM1	MM	mPC				Nme7	chr1	164304121	164437725
MM1_CAGCTGGTCCTGTACC	MM1	MM	mPC				Atp1b1	chr1	164437109	164458355
MM1_CAGTAACAGGGAAACA	MM1	MM	mPC				Gm32391	chr1	164462442	164463989
MM1_CAGTAACTCCATGAAC	MM1	MM	mPC				Gm26685	chr1	164503309	164514882
MM1_CAGTAACTCTGATACG	MM1	MM	mPC				Gm37754	chr1	164631757	164659238
MM1_CAGTCCTCACAGCCCA	MM1	MM	mPC				Gm37853	chr1	164640953	164698233
MM1_CAGTCCTCACGCGAAA	MM1	MM	mPC				Gm37184	chr1	164681982	164712771
MM1_CAGTCCTGTAGTGAAT	MM1	MM	mPC				Gm36945	chr1	164705419	164712541
MM1_CAGTCCTGTCTCAACA	MM1	MM	mPC				Dpt	chr1	164796644	164824266
MM1_CATATGGAGATGAGAG	MM1	MM	mPC				Gm32569	chr1	164803969	164899591
MM1_CATATGGCAATAGAGT	MM1	MM	mPC				Xcl1	chr1	164931644	164935527
MM1_CATATGGCACCGTTGG	MM1	MM	mPC				1700029M03Rik	chr1	164960921	164962825
MM1_CATATTCAGCGCTTAT	MM1	MM	mPC				4930568G15Rik	chr1	165064024	165091928
MM1_CATATTCAGTGGTCCC	MM1	MM	mPC				Tbx19	chr1	165137855	165160773
MM1_CATATTCTCATTGCCC	MM1	MM	mPC				Sft2d2	chr1	165174337	165194438
MM1_CATCAAGAGAATCTCC	MM1	MM	mPC				Tiprl	chr1	165212286	165236996
MM1_CATCAAGCATGACATC	MM1	MM	mPC				Gpr161	chr1	165295789	165326745
MM1_CATCAAGGTTCCAACA	MM1	MM	mPC				Dcaf6	chr1	165328698	165460475
MM1_CATCAGAAGATGTAAC	MM1	MM	mPC				Mpc2	chr1	165460637	165481214
MM1_CATCAGACACACCGCA	MM1	MM	mPC				Adcy10	chr1	165485183	165576774
MM1_CATCAGACAGTGACAG	MM1	MM	mPC				Gm38325	chr1	165493791	165495167
MM1_CATCAGATCTTGAGGT	MM1	MM	mPC				Mpzl1	chr1	165592240	165634538
MM1_CATCCACAGGACGAAA	MM1	MM	mPC				Rcsd1	chr1	165646516	165709757
MM1_CATCCACCACAGACTT	MM1	MM	mPC				Gm37073	chr1	165721556	165722777
MM1_CATCCACCAGACTCGC	MM1	MM	mPC				Creg1	chr1	165763746	165775308
MM1_CATCCACCAGTTTACG	MM1	MM	mPC				Gm36972	chr1	165775868	165777155
MM1_CATCCACGTATCAGTC	MM1	MM	mPC				Cd247	chr1	165788681	165877277
MM1_CATCCACTCGCTTAGA	MM1	MM	mPC				Gm37469	chr1	165848155	165849044
MM1_CATCGAAAGCGCCTTG	MM1	MM	mPC				Pou2f1	chr1	165865154	166002678
MM1_CATCGAAAGCTTTGGT	MM1	MM	mPC				Gm26665	chr1	166002960	166038256
MM1_CATCGAAGTGGTCTCG	MM1	MM	mPC				Gm37923	chr1	166092415	166092575
MM1_CATCGGGCACCTGGTG	MM1	MM	mPC				Dusp27	chr1	166098148	166127922
MM1_CATGACAAGCTAGCCC	MM1	MM	mPC				Gpa33	chr1	166130238	166166510
MM1_CATGACAAGTACACCT	MM1	MM	mPC				Mael	chr1	166201201	166238747
MM1_CATGACACATCAGTCA	MM1	MM	mPC				Ildr2	chr1	166254139	166316823
MM1_CATGACATCTACCTGC	MM1	MM	mPC				5330438I03Rik	chr1	166306741	166309585
MM1_CATGCCTAGCAGCGTA	MM1	MM	mPC				Gm15853	chr1	166377878	166379918
MM1_CATGCCTAGGCTAGAC	MM1	MM	mPC				Tada1	chr1	166379097	166393621
MM1_CATGCCTAGTGTGAAT	MM1	MM	mPC				Pogk	chr1	166384622	166409863
MM1_CATGCCTCAATAAGCA	MM1	MM	mPC				Gm4846	chr1	166483613	166497588
MM1_CATGCCTTCAGCTCGG	MM1	MM	mPC				Gm4847	chr1	166628971	166647693
MM1_CATGCCTTCCTATTCA	MM1	MM	mPC				Fmo9	chr1	166662055	166681845
MM1_CATGGCGAGATACACA	MM1	MM	mPC				Gm16701	chr1	166974023	167000841
MM1_CATGGCGAGCGAAGGG	MM1	MM	mPC				Fam78b	chr1	167001417	167091302
MM1_CATGGCGCATGGAATA	MM1	MM	mPC				Uck2	chr1	167222883	167285320
MM1_CATGGCGTCCTCGCAT	MM1	MM	mPC				Gm37982	chr1	167242457	167251492
MM1_CATGGCGTCGGTTCGG	MM1	MM	mPC				Gm2453	chr1	167285068	167289856
MM1_CATTATCAGGCAGGTT	MM1	MM	mPC				Tmco1	chr1	167308378	167333978
MM1_CATTATCCAACGATGG	MM1	MM	mPC				Aldh9a1	chr1	167349991	167368532
MM1_CATTATCCACCAACCG	MM1	MM	mPC				Mgst3	chr1	167371966	167393841
MM1_CATTATCGTAGCGTGA	MM1	MM	mPC				Lrrc52	chr1	167445669	167466780
MM1_CATTATCGTAGGAGTC	MM1	MM	mPC				Rxrg	chr1	167598384	167639623
MM1_CATTATCGTTGTGGCC	MM1	MM	mPC				Lmx1a	chr1	167689237	167848741
MM1_CATTCGCAGAGACTTA	MM1	MM	mPC				Gm20711	chr1	168004139	168122465
MM1_CATTCGCAGAGATGAG	MM1	MM	mPC				Pbx1	chr1	168119364	168432270
MM1_CATTCGCAGATAGTCA	MM1	MM	mPC				Gm37839	chr1	169328529	169347632
MM1_CATTCGCCACGTTGGC	MM1	MM	mPC				Nuf2	chr1	169497934	169531464
MM1_CATTCGCCATTAACCG	MM1	MM	mPC				Rgs5	chr1	169655501	169695813
MM1_CATTCGCTCTCCTATA	MM1	MM	mPC				Rgs4	chr1	169741477	169747642
MM1_CCAATCCAGGCAGGTT	MM1	MM	mPC				Ccdc190	chr1	169928648	169934653
MM1_CCAATCCCAACAACCT	MM1	MM	mPC				Hsd17b7	chr1	169949535	169969241
MM1_CCAATCCGTGCAGTAG	MM1	MM	mPC				3110045C21Rik	chr1	169969409	169972396
MM1_CCACCTAAGCCTCGTG	MM1	MM	mPC				Ddr2	chr1	169972307	170110762
MM1_CCACCTACATATGGTC	MM1	MM	mPC				Uap1	chr1	170141938	170174957
MM1_CCACCTAGTCGTGGCT	MM1	MM	mPC				Gm37748	chr1	170175180	170176319
MM1_CCACCTAGTGTTAAGA	MM1	MM	mPC				Gm37502	chr1	170175382	170177772
MM1_CCACGGAAGCTTTGGT	MM1	MM	mPC				Uhmk1	chr1	170193420	170215397
MM1_CCACGGACATCCGGGT	MM1	MM	mPC				4930500M09Rik	chr1	170214860	170216422
MM1_CCACGGATCATCGATG	MM1	MM	mPC				Sh2d1b2	chr1	170232749	170253608
MM1_CCACGGATCCGGCACA	MM1	MM	mPC				Sh2d1b1	chr1	170277320	170286769
MM1_CCACGGATCTAACTTC	MM1	MM	mPC				Gm7694	chr1	170298199	170306332
MM1_CCACGGATCTGCTGCT	MM1	MM	mPC				Nos1ap	chr1	170302668	170589861
MM1_CCACTACAGCTCAACT	MM1	MM	mPC				1700015E13Rik	chr1	170308803	170312125
MM1_CCACTACAGGCATTGG	MM1	MM	mPC				Olfml2b	chr1	170644532	170682789
MM1_CCACTACCATGACATC	MM1	MM	mPC				Atf6	chr1	170704674	170867771
MM1_CCACTACTCAACACTG	MM1	MM	mPC				Dusp12	chr1	170873498	170885540
MM1_CCAGCGAAGATCCCGC	MM1	MM	mPC				Gm26620	chr1	170885065	170885881
MM1_CCAGCGAGTGCAGACA	MM1	MM	mPC				Fcrlb	chr1	170907273	170912941
MM1_CCATGTCGTGCCTGGT	MM1	MM	mPC				Fcrla	chr1	170917576	170927583
MM1_CCATGTCTCAGGCCCA	MM1	MM	mPC				Fcgr2b	chr1	170958617	170976547
MM1_CCATGTCTCCAGTAGT	MM1	MM	mPC				Gm38204	chr1	170973373	170977746
MM1_CCATGTCTCCCAAGAT	MM1	MM	mPC				Gm10522	chr1	170981944	170986466
MM1_CCATTCGAGGATGGAA	MM1	MM	mPC				Fcgr4	chr1	171018920	171029761
MM1_CCATTCGAGGGTCTCC	MM1	MM	mPC				Fcgr3	chr1	171051174	171064935
MM1_CCATTCGGTACTCAAC	MM1	MM	mPC				Cfap126	chr1	171113918	171126967
MM1_CCATTCGGTCTCCACT	MM1	MM	mPC				Sdhc	chr1	171127165	171150603
MM1_CCATTCGTCCACGTTC	MM1	MM	mPC				Mpz	chr1	171150711	171161130
MM1_CCCAATCGTTCAGCGC	MM1	MM	mPC				Pcp4l1	chr1	171173262	171196268
MM1_CCCAATCTCTTCCTTC	MM1	MM	mPC				Nr1i3	chr1	171213970	171220701
MM1_CCCAGTTAGTGGGATC	MM1	MM	mPC				Tomm40l	chr1	171216011	171222514
MM1_CCCAGTTCAATAGAGT	MM1	MM	mPC				Apoa2	chr1	171225054	171226379
MM1_CCCATACCAGGATTGG	MM1	MM	mPC				Fcer1g	chr1	171229572	171234365
MM1_CCCATACGTGGGTCAA	MM1	MM	mPC				Ndufs2	chr1	171234853	171251388
MM1_CCCATACTCGAGGTAG	MM1	MM	mPC				Adamts4	chr1	171250421	171260637
MM1_CCCATACTCGGTGTTA	MM1	MM	mPC				B4galt3	chr1	171270328	171276896
MM1_CCCTCCTCAACTGCGC	MM1	MM	mPC				Ppox	chr1	171275990	171281186
MM1_CCCTCCTCATCCGCGA	MM1	MM	mPC				Usp21	chr1	171281945	171287991
MM1_CCCTCCTCATGCCTAA	MM1	MM	mPC				Ufc1	chr1	171288563	171295024
MM1_CCCTCCTGTAGAGTGC	MM1	MM	mPC				Gm20045	chr1	171320601	171326177
MM1_CCGGGATAGGACGAAA	MM1	MM	mPC				Dedd	chr1	171329145	171342331
MM1_CCGGGATCAAACCCAT	MM1	MM	mPC				Nit1	chr1	171338008	171345646
MM1_CCGGGATGTTTCCACC	MM1	MM	mPC				Pfdn2	chr1	171345670	171359254
MM1_CCGGTAGTCGACAGCC	MM1	MM	mPC				Klhdc9	chr1	171358446	171360798
MM1_CCGTACTAGAGCAATT	MM1	MM	mPC				Pvrl4	chr1	171370099	171388598
MM1_CCGTACTGTCCGTCAG	MM1	MM	mPC				Arhgap30	chr1	171388954	171410298
MM1_CCGTACTGTCGCGAAA	MM1	MM	mPC				Usf1	chr1	171411313	171419142
MM1_CCGTGGACATCGATTG	MM1	MM	mPC				Tstd1	chr1	171418872	171420352
MM1_CCGTGGAGTACTTGAC	MM1	MM	mPC				Gm26641	chr1	171423185	171437318
MM1_CCGTGGATCCCGGATG	MM1	MM	mPC				F11r	chr1	171437535	171464603
MM1_CCGTTCAAGCTGCCCA	MM1	MM	mPC				B930036N10Rik	chr1	171500568	171504111
MM1_CCTAAAGAGCTGAAAT	MM1	MM	mPC				Alyref2	chr1	171503478	171504750
MM1_CCTAAAGAGTGACATA	MM1	MM	mPC				Itln1	chr1	171518122	171535294
MM1_CCTAAAGCAATCACAC	MM1	MM	mPC				Cd244	chr1	171559193	171609746
MM1_CCTAAAGCAATTCCTT	MM1	MM	mPC				Ly9	chr1	171588624	171607410
MM1_CCTAAAGCATCAGTCA	MM1	MM	mPC				Slamf7	chr1	171632403	171653035
MM1_CCTACACAGAGTCGGT	MM1	MM	mPC				Gm37787	chr1	171634879	171636022
MM1_CCTACACCAAACTGTC	MM1	MM	mPC				Cd48	chr1	171682009	171705258
MM1_CCTACACCATTGCGGC	MM1	MM	mPC				Slamf1	chr1	171767127	171801184
MM1_CCTACACGTACTTAGC	MM1	MM	mPC				Cd84	chr1	171839697	171890718
MM1_CCTACACGTAGTGAAT	MM1	MM	mPC				Gm10521	chr1	171895664	171898237
MM1_CCTACACTCTAACTCT	MM1	MM	mPC				Gm37065	chr1	171909957	171919356
MM1_CCTACCAAGCAGACTG	MM1	MM	mPC				Slamf6	chr1	171917515	171953170
MM1_CCTACCAGTAAACCTC	MM1	MM	mPC				Vangl2	chr1	172000960	172028444
MM1_CCTACCAGTGTCTGAT	MM1	MM	mPC				Nhlh1	chr1	172052292	172057573
MM1_CCTACCAGTTGATTGC	MM1	MM	mPC				Ncstn	chr1	172066013	172082795
MM1_CCTACCATCGGTTAAC	MM1	MM	mPC				Copa	chr1	172082529	172122330
MM1_CCTAGCTAGTAGCCGA	MM1	MM	mPC				Gm37756	chr1	172089910	172092679
MM1_CCTAGCTCATGTAAGA	MM1	MM	mPC				Pex19	chr1	172126755	172136493
MM1_CCTAGCTGTCTGCGGT	MM1	MM	mPC				Dcaf8	chr1	172148084	172197005
MM1_CCTAGCTGTTTAGCTG	MM1	MM	mPC				Pea15a	chr1	172196728	172206804
MM1_CCTAGCTTCATCTGCC	MM1	MM	mPC				Casq1	chr1	172209894	172219868
MM1_CCTAGCTTCTTTACAC	MM1	MM	mPC				Gm17224	chr1	172213021	172213680
MM1_CCTATTAAGATCTGAA	MM1	MM	mPC				Atp1a4	chr1	172223513	172258414
MM1_CCTATTAAGCGCCTCA	MM1	MM	mPC				Gm37950	chr1	172237291	172238290
MM1_CCTATTACAGGGAGAG	MM1	MM	mPC				Igsf8	chr1	172261641	172319841
MM1_CCTATTACATCAGTAC	MM1	MM	mPC				Atp1a2	chr1	172271709	172298064
MM1_CCTATTAGTACAGACG	MM1	MM	mPC				Kcnj9	chr1	172320501	172329318
MM1_CCTATTAGTATTCGTG	MM1	MM	mPC				Gm36937	chr1	172322994	172323661
MM1_CCTATTAGTGTCGCTG	MM1	MM	mPC				Kcnj10	chr1	172341210	172374085
MM1_CCTATTATCGTTGACA	MM1	MM	mPC				Pigm	chr1	172376546	172384099
MM1_CCTCAGTAGATAGCAT	MM1	MM	mPC				Slamf9	chr1	172475358	172478575
MM1_CCTCAGTCACTTCTGC	MM1	MM	mPC				Igsf9	chr1	172481788	172498878
MM1_CCTCAGTTCAGGCCCA	MM1	MM	mPC				Tagln2	chr1	172500047	172507380
MM1_CCTCAGTTCTACTTAC	MM1	MM	mPC				Cfap45	chr1	172520801	172545870
MM1_CCTCAGTTCTATCGCC	MM1	MM	mPC				Vsig8	chr1	172555938	172563717
MM1_CCTTACGAGACAGGCT	MM1	MM	mPC				Slamf8	chr1	172581758	172590568
MM1_CCTTACGAGCCAGTAG	MM1	MM	mPC				Fcrl6	chr1	172596642	172602551
MM1_CCTTACGAGCTAAGAT	MM1	MM	mPC				Dusp23	chr1	172630764	172632962
MM1_CCTTACGAGTGCCAGA	MM1	MM	mPC				Crp	chr1	172698055	172833031
MM1_CCTTACGCAATGAATG	MM1	MM	mPC				Apcs	chr1	172893961	172895041
MM1_CCTTACGGTTAAGAAC	MM1	MM	mPC				Olfr16	chr1	172956382	172957817
MM1_CCTTACGTCGTTGCCT	MM1	MM	mPC				Olfr1408	chr1	173130200	173137334
MM1_CCTTACGTCTACTCAT	MM1	MM	mPC				Olfr1406	chr1	173183442	173190635
MM1_CCTTACGTCTCGAGTA	MM1	MM	mPC				Olfr218	chr1	173203358	173204299
MM1_CCTTACGTCTGCGGCA	MM1	MM	mPC				Olfr1404	chr1	173215607	173216640
MM1_CCTTCCCAGTGGGATC	MM1	MM	mPC				Fcer1a	chr1	173221284	173227214
MM1_CCTTCCCCACCCATTC	MM1	MM	mPC				Olfr418	chr1	173270147	173271137
MM1_CCTTCCCGTTTCGCTC	MM1	MM	mPC				Mptx2	chr1	173274382	173277777
MM1_CCTTCGATCCGCGCAA	MM1	MM	mPC				Ackr1	chr1	173331886	173333750
MM1_CCTTTCTAGGGTGTGT	MM1	MM	mPC				Cadm3	chr1	173333258	173367695
MM1_CCTTTCTGTGCAGGTA	MM1	MM	mPC				Aim2	chr1	173350879	173466040
MM1_CCTTTCTTCCTTCAAT	MM1	MM	mPC				Gm4955	chr1	173468509	173491041
MM1_CGAACATCACAAGCCC	MM1	MM	mPC				BC094916	chr1	173519717	173535957
MM1_CGAACATGTATAGGTA	MM1	MM	mPC				Pydc4	chr1	173566284	173599274
MM1_CGAACATGTTCAGTAC	MM1	MM	mPC				Pyhin1	chr1	173630917	173647928
MM1_CGAACATTCATGTGGT	MM1	MM	mPC				Pydc3	chr1	173673675	173698392
MM1_CGAACATTCGAGCCCA	MM1	MM	mPC				AI607873	chr1	173723430	173741809
MM1_CGAACATTCGGCGCTA	MM1	MM	mPC				Ifi204	chr1	173747293	173766943
MM1_CGAATGTAGGGAACGG	MM1	MM	mPC				Mndal	chr1	173857220	173942491
MM1_CGAATGTTCATTGCGA	MM1	MM	mPC				Mnda	chr1	173896345	173913046
MM1_CGAATGTTCCGTAGTA	MM1	MM	mPC				Ifi203	chr1	173920407	173942672
MM1_CGACCTTAGCGATGAC	MM1	MM	mPC				Ifi202b	chr1	173962568	173982744
MM1_CGACCTTCAACCGCCA	MM1	MM	mPC				Ifi205	chr1	174011998	174031810
MM1_CGACCTTTCAAAGACA	MM1	MM	mPC				Olfr433	chr1	174041118	174043523
MM1_CGACCTTTCGTTTGCC	MM1	MM	mPC				Olfr432	chr1	174050375	174051313
MM1_CGACTTCCAAAGGCGT	MM1	MM	mPC				Olfr430	chr1	174069300	174070253
MM1_CGACTTCCAGAGCCAA	MM1	MM	mPC				Olfr429	chr1	174084331	174089980
MM1_CGACTTCTCAGTCAGT	MM1	MM	mPC				Olfr427	chr1	174099460	174100407
MM1_CGACTTCTCCTAGGGC	MM1	MM	mPC				Olfr231	chr1	174117091	174118014
MM1_CGACTTCTCGCCTGAG	MM1	MM	mPC				Olfr424	chr1	174136746	174137693
MM1_CGACTTCTCTCAAGTG	MM1	MM	mPC				Olfr420	chr1	174158722	174159767
MM1_CGAGAAGAGAGCTGGT	MM1	MM	mPC				Spta1	chr1	174172776	174248450
MM1_CGAGAAGCATAGAAAC	MM1	MM	mPC				Olfr419	chr1	174249889	174250976
MM1_CGAGAAGGTTCCGGCA	MM1	MM	mPC				Mptx1	chr1	174330518	174332873
MM1_CGAGCACAGCCACGCT	MM1	MM	mPC				Olfr417	chr1	174368919	174369848
MM1_CGAGCACTCAGAAATG	MM1	MM	mPC				Olfr248	chr1	174391046	174392055
MM1_CGAGCACTCAGCGATT	MM1	MM	mPC				Olfr414	chr1	174424126	174431552
MM1_CGAGCCAAGGAGTTTA	MM1	MM	mPC				Olfr220	chr1	174442159	174449602
MM1_CGAGCCAGTCATGCAT	MM1	MM	mPC				Fmn2	chr1	174501825	174822729
MM1_CGAGCCATCTCCTATA	MM1	MM	mPC				Grem2	chr1	174833785	174921819
MM1_CGAGCCATCTTGTCAT	MM1	MM	mPC				Rgs7	chr1	175059087	175492500
MM1_CGATCGGCAATACGCT	MM1	MM	mPC				Gm36307	chr1	175574309	175578425
MM1_CGATCGGCATCTCGCT	MM1	MM	mPC				Fh1	chr1	175600374	175625635
MM1_CGATCGGGTGATGATA	MM1	MM	mPC				Kmo	chr1	175620381	175662116
MM1_CGATCGGGTTTAAGCC	MM1	MM	mPC				Opn3	chr1	175662421	175692776
MM1_CGATCGGTCCGATATG	MM1	MM	mPC				Chml	chr1	175682237	175688353
MM1_CGATGGCAGAAACCGC	MM1	MM	mPC				Wdr64	chr1	175698593	175815734
MM1_CGATGGCCAGTCCTTC	MM1	MM	mPC				Exo1	chr1	175880581	175913489
MM1_CGATGGCCATGCTAGT	MM1	MM	mPC				Gm38100	chr1	175920329	175922225
MM1_CGATGGCCATTACGAC	MM1	MM	mPC				Pld5	chr1	175962306	176275312
MM1_CGATGGCTCTGCGGCA	MM1	MM	mPC				Rbm8a2	chr1	175977777	175979114
MM1_CGATGTAAGAAGGTTT	MM1	MM	mPC				Gm38101	chr1	176276213	176279769
MM1_CGATGTAAGCCATCGC	MM1	MM	mPC				Gm36536	chr1	176430111	176527273
MM1_CGATGTAGTAACGACG	MM1	MM	mPC				Cep170	chr1	176733653	176814067
MM1_CGATGTAGTGGTCCGT	MM1	MM	mPC				Gm36992	chr1	176754517	176758876
MM1_CGATGTAGTTTGGCGC	MM1	MM	mPC				Sdccag8	chr1	176814660	177020437
MM1_CGATGTATCCAAAGTC	MM1	MM	mPC				Gm15423	chr1	176927999	176932711
MM1_CGATGTATCCTCATTA	MM1	MM	mPC				Akt3	chr1	177020073	177258203
MM1_CGATTGAAGAGTTGGC	MM1	MM	mPC				Gm26801	chr1	177428338	177443270
MM1_CGATTGACACCACGTG	MM1	MM	mPC				Zbtb18	chr1	177442351	177450764
MM1_CGATTGATCGGTTCGG	MM1	MM	mPC				Gm37306	chr1	177467378	177476267
MM1_CGCCAAGAGAACTGTA	MM1	MM	mPC				Gm37280	chr1	177589021	177594522
MM1_CGCCAAGAGTATGACA	MM1	MM	mPC				2310043L19Rik	chr1	177641542	177642943
MM1_CGCCAAGAGTGAAGTT	MM1	MM	mPC				1700016C15Rik	chr1	177729814	177753324
MM1_CGCCAAGCAAGAAGAG	MM1	MM	mPC				Adss	chr1	177762962	177796511
MM1_CGCCAAGCAATGGACG	MM1	MM	mPC				Gm16432	chr1	177983423	178172704
MM1_CGCCAAGCAGCTGTTA	MM1	MM	mPC				Desi2	chr1	178187417	178257301
MM1_CGCCAAGGTCGCATCG	MM1	MM	mPC				B230369F24Rik	chr1	178313328	178318549
MM1_CGCCAAGTCAACACCA	MM1	MM	mPC				Cox20	chr1	178319130	178322693
MM1_CGCCAAGTCGTACCGG	MM1	MM	mPC				Gm16586	chr1	178321108	178324171
MM1_CGCGGTACAATAGCGG	MM1	MM	mPC				Gm28062	chr1	178323074	178337728
MM1_CGCGGTAGTACCAGTT	MM1	MM	mPC				Hnrnpu	chr1	178324343	178337797
MM1_CGCGGTATCACCGGGT	MM1	MM	mPC				Efcab2	chr1	178406085	178484513
MM1_CGCGGTATCTAACCGA	MM1	MM	mPC				Kif26b	chr1	178529125	178939200
MM1_CGCGTTTAGGATGTAT	MM1	MM	mPC				Gm16564	chr1	178898582	178917614
MM1_CGCGTTTAGTGAACGC	MM1	MM	mPC				Smyd3	chr1	178951960	179518041
MM1_CGCGTTTCAGGGTTAG	MM1	MM	mPC				Tfb2m	chr1	179528055	179546267
MM1_CGCGTTTGTTGAGTTC	MM1	MM	mPC				Cnst	chr1	179546370	179627478
MM1_CGCGTTTTCACCACCT	MM1	MM	mPC				Sccpdh	chr1	179668210	179687189
MM1_CGCGTTTTCGATGAGG	MM1	MM	mPC				Gm1305	chr1	179695297	179745185
MM1_CGCTATCAGCTCCTCT	MM1	MM	mPC				Ahctf1	chr1	179744894	179803680
MM1_CGCTATCCACAGCGTC	MM1	MM	mPC				Gm10518	chr1	179803376	179804676
MM1_CGCTATCCATCTACGA	MM1	MM	mPC				Cdc42bpa	chr1	179960472	180165603
MM1_CGCTGGAAGCGTGAAC	MM1	MM	mPC				Adck3	chr1	180165238	180199602
MM1_CGCTGGATCAACTCTT	MM1	MM	mPC				Gm37336	chr1	180202303	180212401
MM1_CGCTGGATCTACTATC	MM1	MM	mPC				Psen2	chr1	180227004	180263438
MM1_CGCTTCAAGAGTCGGT	MM1	MM	mPC				Gm31728	chr1	180256429	180274963
MM1_CGCTTCAAGCGATAGC	MM1	MM	mPC				Itpkb	chr1	180330485	180424802
MM1_CGCTTCACAAGCCGTC	MM1	MM	mPC				6330403A02Rik	chr1	180432387	180483504
MM1_CGCTTCATCACTTCAT	MM1	MM	mPC				Gm37267	chr1	180508778	180519727
MM1_CGGACACCATCCCATC	MM1	MM	mPC				Parp1	chr1	180568924	180601254
MM1_CGGACACGTCCGAGTC	MM1	MM	mPC				Lin9	chr1	180641150	180690694
MM1_CGGACACGTTAAAGAC	MM1	MM	mPC				Mixl1	chr1	180693043	180697034
MM1_CGGACACTCAGTCAGT	MM1	MM	mPC				Acbd3	chr1	180726043	180754204
MM1_CGGACACTCCATGAGT	MM1	MM	mPC				Gm37768	chr1	180743210	180755836
MM1_CGGACACTCCGCGCAA	MM1	MM	mPC				Gm38293	chr1	180763497	180768656
MM1_CGGACGTAGCTAGGCA	MM1	MM	mPC				H3f3a	chr1	180800832	180813943
MM1_CGGACGTCATGAACCT	MM1	MM	mPC				Gm17275	chr1	180802568	180809483
MM1_CGGACGTGTTCCAACA	MM1	MM	mPC				H3f3aos	chr1	180813776	180816859
MM1_CGGACGTGTTGAGGTG	MM1	MM	mPC				Sde2	chr1	180851127	180868113
MM1_CGGACGTTCAACACTG	MM1	MM	mPC				Lefty2	chr1	180893108	180899103
MM1_CGGACTGAGGGAGTAA	MM1	MM	mPC				Pycr2	chr1	180904293	180908088
MM1_CGGACTGGTACCGCTG	MM1	MM	mPC				Lefty1	chr1	180935022	180938400
MM1_CGGAGCTAGGCCCTCA	MM1	MM	mPC				Tmem63a	chr1	180942344	180975112
MM1_CGGAGCTCACCATGTA	MM1	MM	mPC				2210411M09Rik	chr1	180952064	180958149
MM1_CGGAGCTCAGGTCCAC	MM1	MM	mPC				Ephx1	chr1	180976210	181020904
MM1_CGGAGCTGTCAGCTAT	MM1	MM	mPC				9130409I23Rik	chr1	181051237	181060667
MM1_CGGAGCTTCAGCATGT	MM1	MM	mPC				Gm37406	chr1	181062070	181064475
MM1_CGGAGTCGTCTTTCAT	MM1	MM	mPC				Nvl	chr1	181087138	181144204
MM1_CGGAGTCTCTTTAGTC	MM1	MM	mPC				Cnih4	chr1	181144693	181168994
MM1_CGGCTAGCAACAACCT	MM1	MM	mPC				Wdr26	chr1	181173228	181211552
MM1_CGGCTAGGTATAATGG	MM1	MM	mPC				A430110L20Rik	chr1	181225986	181228498
MM1_CGGCTAGTCGGTTAAC	MM1	MM	mPC				Cnih3	chr1	181352628	181460641
MM1_CGGGTCACACGGATAG	MM1	MM	mPC				Ccdc121	chr1	181509633	181511451
MM1_CGGGTCACATGATCCA	MM1	MM	mPC				Dnah14	chr1	181576559	181815774
MM1_CGGGTCACATTCTCAT	MM1	MM	mPC				Lbr	chr1	181815335	181843046
MM1_CGGGTCATCCGCGGTA	MM1	MM	mPC				Gm5533	chr1	181851574	181853189
MM1_CGGTTAAAGTGGTCCC	MM1	MM	mPC				Enah	chr1	181896384	182019990
MM1_CGGTTAAGTATAGTAG	MM1	MM	mPC				Srp9	chr1	182124737	182132407
MM1_CGGTTAATCACTATTC	MM1	MM	mPC				Vmn1r1	chr1	182157144	182158319
MM1_CGGTTAATCTGGAGCC	MM1	MM	mPC				Degs1	chr1	182275772	182282804
MM1_CGTAGCGAGTAAGTAC	MM1	MM	mPC				1700047M11Rik	chr1	182287990	182303325
MM1_CGTAGCGCAGTTTACG	MM1	MM	mPC				Fbxo28	chr1	182313102	182341629
MM1_CGTAGCGTCCACTGGG	MM1	MM	mPC				Trp53bp2	chr1	182409172	182462432
MM1_CGTAGCGTCTTGCATT	MM1	MM	mPC				Capn2	chr1	182467260	182517608
MM1_CGTCACTAGAGCAATT	MM1	MM	mPC				Gm37885	chr1	182484179	182492473
MM1_CGTCACTAGGGCACTA	MM1	MM	mPC				Capn8	chr1	182565007	182632352
MM1_CGTCACTGTACCGTAT	MM1	MM	mPC				Gm37218	chr1	182687730	182688228
MM1_CGTCACTGTCACTGGC	MM1	MM	mPC				Ccdc185	chr1	182747126	182749180
MM1_CGTCACTGTGCAGACA	MM1	MM	mPC				Susd4	chr1	182763860	182896591
MM1_CGTCACTTCCTTGGTC	MM1	MM	mPC				Tlr5	chr1	182954788	182976044
MM1_CGTCAGGAGACTCGGA	MM1	MM	mPC				Gm38079	chr1	182976276	182976429
MM1_CGTCAGGAGATGGGTC	MM1	MM	mPC				Disp1	chr1	183086266	183221522
MM1_CGTCAGGAGTAGGTGC	MM1	MM	mPC				Brox	chr1	183276352	183297269
MM1_CGTCAGGCAGCGTTCG	MM1	MM	mPC				Aida	chr1	183296590	183325476
MM1_CGTCAGGCAGCTATTG	MM1	MM	mPC				Mia3	chr1	183326725	183369553
MM1_CGTCAGGCATGGTCAT	MM1	MM	mPC				Taf1a	chr1	183388981	183410198
MM1_CGTCAGGGTTCCACAA	MM1	MM	mPC				Gm37986	chr1	183414466	183414848
MM1_CGTCAGGTCACTCCTG	MM1	MM	mPC				Hhipl2	chr1	183418215	183436808
MM1_CGTCCATGTATCGCAT	MM1	MM	mPC				Gm33973	chr1	183563512	183564045
MM1_CGTCCATGTCACAAGG	MM1	MM	mPC				Gm34068	chr1	183748977	183809746
MM1_CGTCCATTCAACGGGA	MM1	MM	mPC				Gm38108	chr1	183928405	183929230
MM1_CGTCTACAGCTAAACA	MM1	MM	mPC				Dusp10	chr1	184013302	184075636
MM1_CGTCTACGTAGGCATG	MM1	MM	mPC				1700056E22Rik	chr1	184033030	184034301
MM1_CGTGAGCAGAAACGAG	MM1	MM	mPC				Gm37223	chr1	184358329	184394271
MM1_CGTGAGCAGCTCCTTC	MM1	MM	mPC				Gm37712	chr1	184376344	184382441
MM1_CGTGAGCAGGAGTTGC	MM1	MM	mPC				1700112H15Rik	chr1	184527841	184557691
MM1_CGTGAGCAGGTGCTAG	MM1	MM	mPC				Gm37800	chr1	184610280	184629473
MM1_CGTGAGCCACTACAGT	MM1	MM	mPC				4930488B22Rik	chr1	184712497	184718989
MM1_CGTGAGCGTATGAATG	MM1	MM	mPC				Hlx	chr1	184727140	184732619
MM1_CGTGAGCGTCTCAACA	MM1	MM	mPC				Gm34342	chr1	184736977	184739520
MM1_CGTGAGCTCACGCGGT	MM1	MM	mPC				2021-03-01	chr1	184786767	184811313
MM1_CGTGAGCTCTTGAGAC	MM1	MM	mPC				2021-03-02	chr1	184813068	184846451
MM1_CGTGTAAAGCGTAATA	MM1	MM	mPC				C130074G19Rik	chr1	184871926	184883218
MM1_CGTGTAACATCCCATC	MM1	MM	mPC				Mark1	chr1	184896789	184999570
MM1_CGTGTAAGTTGTCGCG	MM1	MM	mPC				Gm38251	chr1	184923136	184942500
MM1_CGTGTCTAGGTGCACA	MM1	MM	mPC				Gm34732	chr1	185082738	185085964
MM1_CGTGTCTGTCTTCAAG	MM1	MM	mPC				4930433J02Rik	chr1	185086102	185091319
MM1_CGTTAGAAGCACCGTC	MM1	MM	mPC				Gm37662	chr1	185091991	185099547
MM1_CGTTAGAAGGGTGTGT	MM1	MM	mPC				Rab3gap2	chr1	185204117	185286759
MM1_CGTTAGACACAGATTC	MM1	MM	mPC				Gm34882	chr1	185243713	185247889
MM1_CGTTAGACAGGTCCAC	MM1	MM	mPC				Iars2	chr1	185284726	185329396
MM1_CGTTAGACAGTCCTTC	MM1	MM	mPC				2010103J01Rik	chr1	185312187	185313803
MM1_CGTTAGAGTGAACCTT	MM1	MM	mPC				Bpnt1	chr1	185332149	185357777
MM1_CGTTAGATCGCCAGCA	MM1	MM	mPC				4930532G15Rik	chr1	185359461	185362865
MM1_CGTTGGGAGTGCGATG	MM1	MM	mPC				Eprs	chr1	185363044	185428360
MM1_CGTTGGGCAGCTGTTA	MM1	MM	mPC				9630028B13Rik	chr1	185429357	185441819
MM1_CGTTGGGGTCGCGTGT	MM1	MM	mPC				Gm2061	chr1	185447116	185455568
MM1_CTAACTTGTCATCCCT	MM1	MM	mPC				Slc30a10	chr1	185454848	185468762
MM1_CTAACTTGTGCAGTAG	MM1	MM	mPC				Gm38093	chr1	185744803	185757772
MM1_CTAACTTGTTAAAGTG	MM1	MM	mPC				Lyplal1	chr1	186087731	186117310
MM1_CTAACTTTCCAGTATG	MM1	MM	mPC				Gm37134	chr1	186177338	186223789
MM1_CTAAGACAGGGCACTA	MM1	MM	mPC				A730004F24Rik	chr1	186511838	186558681
MM1_CTAAGACAGTCGATAA	MM1	MM	mPC				Tgfb2	chr1	186622792	186705989
MM1_CTAAGACGTATGCTTG	MM1	MM	mPC				Gm29491	chr1	186705695	186707033
MM1_CTAAGACTCTTAGAGC	MM1	MM	mPC				Rrp15	chr1	186720978	186749358
MM1_CTAATGGCAGCCAGAA	MM1	MM	mPC				A430105J06Rik	chr1	186749396	186752921
MM1_CTAATGGTCCTAGGGC	MM1	MM	mPC				1700023G09Rik	chr1	186926933	186930112
MM1_CTAATGGTCGTCTGAA	MM1	MM	mPC				Gm37912	chr1	186964528	186967603
MM1_CTACACCAGCGGATCA	MM1	MM	mPC				D1Pas1	chr1	186967416	186970627
MM1_CTACACCCATAGGATA	MM1	MM	mPC				Spata17	chr1	187044648	187215465
MM1_CTACACCCATGCCTAA	MM1	MM	mPC				1700007P06Rik	chr1	187125138	187127852
MM1_CTACACCGTGCAACGA	MM1	MM	mPC				Gpatch2	chr1	187215508	187351704
MM1_CTACACCTCTTGAGGT	MM1	MM	mPC				Gm38155	chr1	187344970	187377469
MM1_CTACATTCACATTTCT	MM1	MM	mPC				Gm37896	chr1	187447877	187462664
MM1_CTACATTCAGTGGGAT	MM1	MM	mPC				Esrrg	chr1	187608791	188214885
MM1_CTACATTGTCAGAATA	MM1	MM	mPC				Gm36388	chr1	187616852	187651824
MM1_CTACATTTCGTTACAG	MM1	MM	mPC				9330162B11Rik	chr1	188006576	188008990
MM1_CTACATTTCTGATACG	MM1	MM	mPC				Gm38064	chr1	188246140	188257885
MM1_CTACCCAAGCCCAGCT	MM1	MM	mPC				Ush2a	chr1	188262023	188965041
MM1_CTACCCAAGCTTTGGT	MM1	MM	mPC				Kctd3	chr1	188971095	189007841
MM1_CTACCCAGTACGCTGC	MM1	MM	mPC				Kcnk2	chr1	189207930	189402273
MM1_CTACCCATCCAAACAC	MM1	MM	mPC				A430027H14Rik	chr1	189343431	189344897
MM1_CTACGTCCACCAACCG	MM1	MM	mPC				Cenpf	chr1	189640606	189688086
MM1_CTACGTCGTAGCCTAT	MM1	MM	mPC				Ptpn14	chr1	189728268	189876695
MM1_CTACGTCTCTATCCCG	MM1	MM	mPC				Gm26574	chr1	189833141	189836620
MM1_CTACGTCTCTCTTGAT	MM1	MM	mPC				Gm37422	chr1	189879935	189884652
MM1_CTACGTCTCTTTAGGG	MM1	MM	mPC				Smyd2	chr1	189880492	189922363
MM1_CTAGAGTAGTCGCCGT	MM1	MM	mPC				Prox1	chr1	190118035	190170714
MM1_CTAGAGTCAAGTCTGT	MM1	MM	mPC				Gm28172	chr1	190168670	190169633
MM1_CTAGAGTGTAGAGTGC	MM1	MM	mPC				Prox1os	chr1	190170296	190217276
MM1_CTAGAGTGTTAAGTAG	MM1	MM	mPC				Gm29678	chr1	190403645	190417145
MM1_CTAGAGTTCATAAAGG	MM1	MM	mPC				Gm30725	chr1	190419333	190444855
MM1_CTAGCCTCAGTGAGTG	MM1	MM	mPC				Gm30932	chr1	190594326	190604548
MM1_CTAGCCTGTAATTGGA	MM1	MM	mPC				Rps6kc1	chr1	190700202	190911770
MM1_CTAGCCTGTCCGCTGA	MM1	MM	mPC				Angel2	chr1	190925112	190946962
MM1_CTAGCCTTCACCGTAA	MM1	MM	mPC				Vash2	chr1	190947646	190979296
MM1_CTAGCCTTCGCGGATC	MM1	MM	mPC				Gm31373	chr1	190992692	190994677
MM1_CTAGTGAAGATGTTAG	MM1	MM	mPC				Mfsd7b	chr1	191005847	191026158
MM1_CTAGTGACAGCCAATT	MM1	MM	mPC				A230020J21Rik	chr1	191025350	191029781
MM1_CTAGTGAGTAGCGTAG	MM1	MM	mPC				Spata45	chr1	191036639	191042942
MM1_CTCACACAGCCAACAG	MM1	MM	mPC				Tatdn3	chr1	191045826	191062932
MM1_CTCACACCAATCCAAC	MM1	MM	mPC				Nsl1	chr1	191063012	191086474
MM1_CTCACACCATTCTTAC	MM1	MM	mPC				Gm38188	chr1	191077825	191078680
MM1_CTCACACGTCAATGTC	MM1	MM	mPC				Batf3	chr1	191097847	191108945
MM1_CTCACACTCAAGGCTT	MM1	MM	mPC				Gm38161	chr1	191132657	191134014
MM1_CTCACACTCAGGTAAA	MM1	MM	mPC				Fam71a	chr1	191162584	191164817
MM1_CTCACACTCTATCGCC	MM1	MM	mPC				Atf3	chr1	191170296	191218039
MM1_CTCAGAACATTAGCCA	MM1	MM	mPC				D730003I15Rik	chr1	191224454	191226140
MM1_CTCAGAAGTAATTGGA	MM1	MM	mPC				Gm37168	chr1	191267178	191288714
MM1_CTCAGAAGTTCGCTAA	MM1	MM	mPC				Nenf	chr1	191306789	191318194
MM1_CTCAGAATCCGCGTTT	MM1	MM	mPC				Tmem206	chr1	191325912	191350914
MM1_CTCATTAAGGAGTCTG	MM1	MM	mPC				Ppp2r5a	chr1	191351975	191403272
MM1_CTCATTAAGGGCTCTC	MM1	MM	mPC				Gm32200	chr1	191436340	191465048
MM1_CTCATTATCCCGGATG	MM1	MM	mPC				Gm37432	chr1	191490910	191493905
MM1_CTCCTAGAGCGTGAAC	MM1	MM	mPC				Dtl	chr1	191537356	191575544
MM1_CTCCTAGTCCCGGATG	MM1	MM	mPC				Ints7	chr1	191575636	191623688
MM1_CTCCTAGTCCTCCTAG	MM1	MM	mPC				Lpgat1	chr1	191717834	191784255
MM1_CTCGAAAAGCCGGTAA	MM1	MM	mPC				Gm38037	chr1	191820370	191821993
MM1_CTCGAAATCAACACCA	MM1	MM	mPC				Nek2	chr1	191821444	191833050
MM1_CTCGAAATCCGTACAA	MM1	MM	mPC				1700034H15Rik	chr1	191886130	191907527
MM1_CTCGAGGGTGCTGTAT	MM1	MM	mPC				Slc30a1	chr1	191906767	191913247
MM1_CTCGAGGTCAGATAAG	MM1	MM	mPC				Rd3	chr1	191977370	191988283
MM1_CTCGGAGAGCAGGTCA	MM1	MM	mPC				Gm26670	chr1	191986836	191990122
MM1_CTCGGAGAGTAGTGCG	MM1	MM	mPC				Traf5	chr1	191997205	192092559
MM1_CTCGGAGAGTGTACCT	MM1	MM	mPC				Gm26879	chr1	192092355	192099628
MM1_CTCGGAGAGTGTTTGC	MM1	MM	mPC				Rcor3	chr1	192098546	192138062
MM1_CTCGGAGCAATCAGAA	MM1	MM	mPC				Gm10516	chr1	192136896	192151026
MM1_CTCGGAGCACCATGTA	MM1	MM	mPC				Kcnh1	chr1	192190774	192510159
MM1_CTCGGAGCAGTATGCT	MM1	MM	mPC				Hhat	chr1	192496711	192771223
MM1_CTCGGAGTCAACGGGA	MM1	MM	mPC				1700065J18Rik	chr1	192841661	192842740
MM1_CTCGGGAGTCCCTTGT	MM1	MM	mPC				Sertad4	chr1	192844488	192855756
MM1_CTCGGGATCAGCAACT	MM1	MM	mPC				Gm15867	chr1	192854923	192856246
MM1_CTCGTACGTTCCGTCT	MM1	MM	mPC				Syt14	chr1	192891233	193035775
MM1_CTCGTACGTTCTGTTT	MM1	MM	mPC				Gm31406	chr1	193040973	193042405
MM1_CTCGTCAAGGCCGAAT	MM1	MM	mPC				Diexf	chr1	193091104	193130272
MM1_CTCGTCAAGTTCGCAT	MM1	MM	mPC				Irf6	chr1	193153111	193172023
MM1_CTCGTCAGTAGGCATG	MM1	MM	mPC				A130010J15Rik	chr1	193168046	193177832
MM1_CTCGTCAGTGCGAAAC	MM1	MM	mPC				Traf3ip3	chr1	193175453	193201703
MM1_CTCGTCATCACTATTC	MM1	MM	mPC				Gm15872	chr1	193187274	193192379
MM1_CTCTAATGTACCGAGA	MM1	MM	mPC				4930570N18Rik	chr1	193203038	193226208
MM1_CTCTAATGTCAAGCGA	MM1	MM	mPC				Lamb3	chr1	193207699	193343878
MM1_CTCTAATTCCGCTGTT	MM1	MM	mPC				Hsd11b1	chr1	193221634	193264075
MM1_CTCTACGCAGCCAGAA	MM1	MM	mPC				G0s2	chr1	193272161	193273217
MM1_CTCTACGTCCATGAGT	MM1	MM	mPC				Gm37650	chr1	193289766	193290889
MM1_CTCTGGTCACATCCAA	MM1	MM	mPC				Camk1g	chr1	193346346	193370298
MM1_CTCTGGTGTGTGAATA	MM1	MM	mPC				4631405K08Rik	chr1	193507238	193510174
MM1_CTGAAACAGACCTTTG	MM1	MM	mPC				4930503O07Rik	chr1	194212187	194222759
MM1_CTGAAACAGTTCGCGC	MM1	MM	mPC				Plxna2	chr1	194618218	194816869
MM1_CTGAAACCAGTGGAGT	MM1	MM	mPC				Cd34	chr1	194938819	194961279
MM1_CTGAAACGTACCGAGA	MM1	MM	mPC				Gm16897	chr1	194955759	194976960
MM1_CTGAAACTCCATGCTC	MM1	MM	mPC				Gm32250	chr1	194989062	194995345
MM1_CTGAAACTCTGGGCCA	MM1	MM	mPC				Gm37027	chr1	195017892	195018242
MM1_CTGAAGTAGTCCGGTC	MM1	MM	mPC				Cd46	chr1	195036826	195092249
MM1_CTGAAGTGTCGGATCC	MM1	MM	mPC				Cr1l	chr1	195097382	195131586
MM1_CTGATAGAGTCTCGGC	MM1	MM	mPC				Cr2	chr1	195136811	195176716
MM1_CTGATAGGTCGGCACT	MM1	MM	mPC				Fam171a1	chr2	3114224	3227806
MM1_CTGATAGGTTATCGGT	MM1	MM	mPC				Nmt2	chr2	3284212	3328877
MM1_CTGATCCAGTGGACGT	MM1	MM	mPC				Rpp38	chr2	3328949	3332643
MM1_CTGATCCGTAGTACCT	MM1	MM	mPC				Acbd7	chr2	3336168	3340993
MM1_CTGATCCTCACAGGCC	MM1	MM	mPC				Olah	chr2	3341982	3397210
MM1_CTGATCCTCTGGCGAC	MM1	MM	mPC				Meig1	chr2	3409043	3422648
MM1_CTGCCTACAGACAAGC	MM1	MM	mPC				Dclre1c	chr2	3424131	3464130
MM1_CTGCCTAGTTGATTGC	MM1	MM	mPC				Suv39h2	chr2	3455815	3475031
MM1_CTGCGGAAGCCTCGTG	MM1	MM	mPC				Gm13184	chr2	3468613	3474546
MM1_CTGCGGACACAGTCGC	MM1	MM	mPC				Hspa14	chr2	3488850	3512814
MM1_CTGCGGACATGATCCA	MM1	MM	mPC				Cdnf	chr2	3513030	3526376
MM1_CTGCGGAGTGCTAGCC	MM1	MM	mPC				Fam107b	chr2	3613758	3782142
MM1_CTGCGGAGTTCTCATT	MM1	MM	mPC				Gm13185	chr2	3752986	3755177
MM1_CTGCTGTAGTTCGCAT	MM1	MM	mPC				Gm13180	chr2	3855030	3877575
MM1_CTGCTGTGTAGGACAC	MM1	MM	mPC				Gm13191	chr2	3925808	3929139
MM1_CTGGTCTCAAGGTGTG	MM1	MM	mPC				Frmd4a	chr2	4017717	4614043
MM1_CTGGTCTCATATGAGA	MM1	MM	mPC				1700080N15Rik	chr2	4132063	4141141
MM1_CTGGTCTGTCTCCACT	MM1	MM	mPC				Gm13189	chr2	4137774	4144102
MM1_CTGGTCTGTTTACTCT	MM1	MM	mPC				Gm13175	chr2	4458434	4466670
MM1_CTGTGCTAGCGGATCA	MM1	MM	mPC				Gm13179	chr2	4586024	4587287
MM1_CTGTGCTCACATGACT	MM1	MM	mPC				Prpf18	chr2	4622058	4652113
MM1_CTGTGCTGTGCTGTAT	MM1	MM	mPC				Bend7	chr2	4717831	4802142
MM1_CTGTTTAGTCGCGGTT	MM1	MM	mPC				Sephs1	chr2	4881564	4910557
MM1_CTGTTTAGTTAGGGTG	MM1	MM	mPC				Phyh	chr2	4919019	4938730
MM1_CTTAACTAGCCGCCTA	MM1	MM	mPC				Ucma	chr2	4976122	4985748
MM1_CTTAACTGTCAAACTC	MM1	MM	mPC				Mcm10	chr2	4989714	5012791
MM1_CTTAACTGTTACGCGC	MM1	MM	mPC				Optn	chr2	5020642	5064051
MM1_CTTACCGAGTCGCCGT	MM1	MM	mPC				4930551O13Rik	chr2	5037280	5041133
MM1_CTTACCGCAGGGTACA	MM1	MM	mPC				Gm26776	chr2	5137749	5230864
MM1_CTTACCGGTCGCGTGT	MM1	MM	mPC				Ccdc3	chr2	5137776	5230878
MM1_CTTACCGTCAGAGGTG	MM1	MM	mPC				Camk1d	chr2	5293457	5714515
MM1_CTTACCGTCTTCTGGC	MM1	MM	mPC				Cdc123	chr2	5794294	5845164
MM1_CTTAGGAAGCGTTGCC	MM1	MM	mPC				Nudt5	chr2	5845019	5871895
MM1_CTTAGGACAGGCGATA	MM1	MM	mPC				Gm13199	chr2	5862080	5862934
MM1_CTTAGGACATCCGGGT	MM1	MM	mPC				Sec61a2	chr2	5870987	5895432
MM1_CTTAGGAGTATAGTAG	MM1	MM	mPC				Gm13267	chr2	5895510	5900131
MM1_CTTAGGATCATCGGAT	MM1	MM	mPC				Dhtkd1	chr2	5896115	5942792
MM1_CTTCTCTAGCTCAACT	MM1	MM	mPC				Upf2	chr2	5951469	6056703
MM1_CTTCTCTAGGCATTGG	MM1	MM	mPC				Proser2	chr2	6097607	6130211
MM1_CTTCTCTTCCTTGCCA	MM1	MM	mPC				Gm10857	chr2	6132869	6140568
MM1_CTTGGCTGTGCCTGGT	MM1	MM	mPC				Echdc3	chr2	6188465	6213033
MM1_CTTGGCTTCACCCTCA	MM1	MM	mPC				A230108P19Rik	chr2	6193251	6321611
MM1_CTTTGCGCACCAGTTA	MM1	MM	mPC				Gm13383	chr2	6255946	6257266
MM1_CTTTGCGCACGACTCG	MM1	MM	mPC				Usp6nl	chr2	6322667	6446390
MM1_CTTTGCGCATGGTAGG	MM1	MM	mPC				Gm13388	chr2	6431786	6436033
MM1_CTTTGCGTCATAACCG	MM1	MM	mPC				Gm13391	chr2	6472000	6478619
MM1_GAAACTCAGATCACGG	MM1	MM	mPC				Celf2	chr2	6539694	7509563
MM1_GAAACTCCATTTCAGG	MM1	MM	mPC				Gm13389	chr2	6884270	6886924
MM1_GAAACTCTCTCACATT	MM1	MM	mPC				Gm26565	chr2	7077265	7081313
MM1_GAAACTCTCTTGACGA	MM1	MM	mPC				Gm28641	chr2	7529939	7531307
MM1_GAAATGAAGAAGAAGC	MM1	MM	mPC				Gm13211	chr2	7716151	7781408
MM1_GAAATGACAGGCGATA	MM1	MM	mPC				1700061F12Rik	chr2	9189515	9197477
MM1_GAAATGAGTAAGTGGC	MM1	MM	mPC				Gm13219	chr2	9352431	9447676
MM1_GAAATGAGTTCAACCA	MM1	MM	mPC				Gm13218	chr2	9591219	9597843
MM1_GAACATCAGGAACTGC	MM1	MM	mPC				Gata3	chr2	9857078	9890034
MM1_GAACATCCACCCAGTG	MM1	MM	mPC				Gm13256	chr2	9877256	9878869
MM1_GAACATCCAGCCAGAA	MM1	MM	mPC				4930412O13Rik	chr2	9881252	9883921
MM1_GAACATCTCCATTCTA	MM1	MM	mPC				9230102O04Rik	chr2	9883041	9889540
MM1_GAACATCTCGATGAGG	MM1	MM	mPC				Gm13262	chr2	9906178	9914678
MM1_GAACCTAAGAATAGGG	MM1	MM	mPC				Taf3	chr2	9914552	10048596
MM1_GAACCTAAGGTAGCCA	MM1	MM	mPC				Atp5c1	chr2	10056016	10080510
MM1_GAACCTAAGTACGATA	MM1	MM	mPC				Kin	chr2	10080593	10092806
MM1_GAACCTACAGGATCGA	MM1	MM	mPC				Itih2	chr2	10094593	10131396
MM1_GAACCTAGTGGTCTCG	MM1	MM	mPC				Itih5	chr2	10153571	10256529
MM1_GAACCTATCGAGAGCA	MM1	MM	mPC				Sfmbt2	chr2	10370510	10595253
MM1_GAACCTATCTATCGCC	MM1	MM	mPC				Gm13264	chr2	11036873	11060129
MM1_GAACGGAAGAGTAAGG	MM1	MM	mPC				Prkcq	chr2	11172108	11301222
MM1_GAACGGAAGCTGAACG	MM1	MM	mPC				Gm38171	chr2	11315372	11319874
MM1_GAACGGACATTGGGCC	MM1	MM	mPC				8030442B05Rik	chr2	11338366	11398501
MM1_GAACGGAGTAGATTAG	MM1	MM	mPC				Gm13293	chr2	11339488	11344111
MM1_GAACGGAGTGGGTATG	MM1	MM	mPC				Gm13291	chr2	11385003	11387064
MM1_GAACGGAGTTACGCGC	MM1	MM	mPC				Pfkfb3	chr2	11471433	11554077
MM1_GAACGGATCCGCATCT	MM1	MM	mPC				Gm10851	chr2	11521706	11530836
MM1_GAAGCAGCAACACCTA	MM1	MM	mPC				Rbm17	chr2	11585437	11604153
MM1_GAAGCAGCACATGACT	MM1	MM	mPC				Gm17490	chr2	11625606	11626264
MM1_GAAGCAGGTACTTAGC	MM1	MM	mPC				Il2ra	chr2	11642807	11693193
MM1_GAATGAACAATGGAGC	MM1	MM	mPC				Il15ra	chr2	11705290	11734317
MM1_GAATGAAGTGGTCCGT	MM1	MM	mPC				Fbxo18	chr2	11742573	11777582
MM1_GAATGAAGTTCAGACT	MM1	MM	mPC				Ankrd16	chr2	11777876	11790329
MM1_GAATGAAGTTGGACCC	MM1	MM	mPC				Itga8	chr2	12106632	12301922
MM1_GAATGAATCACAGTAC	MM1	MM	mPC				E030013I19Rik	chr2	12300946	12312315
MM1_GAATGAATCCACGACG	MM1	MM	mPC				Fam188a	chr2	12347263	12419470
MM1_GAATGAATCCTCCTAG	MM1	MM	mPC				Gm37565	chr2	12697417	12706853
MM1_GACACGCAGCATGGCA	MM1	MM	mPC				Pter	chr2	12924041	13003455
MM1_GACACGCAGGACATTA	MM1	MM	mPC				C1ql3	chr2	13003457	13011806
MM1_GACACGCCACCCATTC	MM1	MM	mPC				Rsu1	chr2	13076821	13271415
MM1_GACACGCGTATTCGTG	MM1	MM	mPC				Cubn	chr2	13276338	13491813
MM1_GACACGCGTTCACCTC	MM1	MM	mPC				Trdmt1	chr2	13509014	13544668
MM1_GACAGAGAGATCGATA	MM1	MM	mPC				Vim	chr2	13573927	13582826
MM1_GACAGAGAGCCAGTTT	MM1	MM	mPC				St8sia6	chr2	13651021	13794064
MM1_GACAGAGCAGATCGGA	MM1	MM	mPC				Gm37126	chr2	13672516	13674434
MM1_GACCAATCAATGACCT	MM1	MM	mPC				Hacd1	chr2	13850282	14056135
MM1_GACCAATGTCGAGTTT	MM1	MM	mPC				Stam	chr2	14074098	14149634
MM1_GACCAATTCCTATGTT	MM1	MM	mPC				Tmem236	chr2	14174523	14221993
MM1_GACCTGGAGAAAGTGG	MM1	MM	mPC				Mrc1	chr2	14229392	14332057
MM1_GACCTGGCAACACCTA	MM1	MM	mPC				Slc39a12	chr2	14388316	14494977
MM1_GACGCGTAGATAGGAG	MM1	MM	mPC				Cacnb2	chr2	14603088	14987908
MM1_GACGCGTCAAAGCAAT	MM1	MM	mPC				Gm10848	chr2	14706834	14739722
MM1_GACGCGTGTACACCGC	MM1	MM	mPC				Gm13269	chr2	14740372	14767024
MM1_GACGCGTGTATAATGG	MM1	MM	mPC				Nsun6	chr2	14995131	15055069
MM1_GACGCGTTCGGCCGAT	MM1	MM	mPC				Arl5b	chr2	15049395	15082456
MM1_GACGGCTAGAAGGACA	MM1	MM	mPC				Malrd1	chr2	15526479	16255555
MM1_GACGTGCAGCTCTCGG	MM1	MM	mPC				Plxdc2	chr2	16356304	16755839
MM1_GACGTGCTCAACGAAA	MM1	MM	mPC				Gm13322	chr2	17181743	17185487
MM1_GACGTGCTCCAGTAGT	MM1	MM	mPC				Nebl	chr2	17343909	17731464
MM1_GACGTTACAGTCAGAG	MM1	MM	mPC				Gm13324	chr2	17559060	17559998
MM1_GACTAACAGAGACTAT	MM1	MM	mPC				H2afb1	chr2	17996417	17996958
MM1_GACTAACAGGTCATCT	MM1	MM	mPC				A930004D18Rik	chr2	18025193	18037737
MM1_GACTAACAGTGACTCT	MM1	MM	mPC				Gm13330	chr2	18032533	18039633
MM1_GACTAACGTACTCAAC	MM1	MM	mPC				Skida1	chr2	18040676	18049051
MM1_GACTAACGTACTTAGC	MM1	MM	mPC				Mllt10	chr2	18055237	18212388
MM1_GACTAACGTCATATCG	MM1	MM	mPC				Dnajc1	chr2	18195654	18392830
MM1_GACTAACGTGTAATGA	MM1	MM	mPC				Commd3	chr2	18672384	18676231
MM1_GACTAACTCCACGCAG	MM1	MM	mPC				Bmi1	chr2	18677018	18686629
MM1_GACTACAGTCACCCAG	MM1	MM	mPC				Spag6	chr2	18694032	18750413
MM1_GACTACAGTTGCGCAC	MM1	MM	mPC				Carlr	chr2	18799245	18801818
MM1_GACTACATCGTGGGAA	MM1	MM	mPC				Pip4k2a	chr2	18842255	18998126
MM1_GACTGCGGTACCGAGA	MM1	MM	mPC				4930426L09Rik	chr2	18998343	18999801
MM1_GACTGCGTCAACACGT	MM1	MM	mPC				Armc3	chr2	19199302	19310241
MM1_GACTGCGTCGCGCCAA	MM1	MM	mPC				4930447M23Rik	chr2	19344317	19351050
MM1_GACTGCGTCTTCAACT	MM1	MM	mPC				Msrb2	chr2	19371440	19394976
MM1_GAGCAGAAGATATGGT	MM1	MM	mPC				Gm13344	chr2	19429104	19431983
MM1_GAGCAGACAAAGGCGT	MM1	MM	mPC				Ptf1aos	chr2	19441508	19446674
MM1_GAGCAGAGTTATCGGT	MM1	MM	mPC				Ptf1a	chr2	19445663	19447501
MM1_GAGCAGATCGTAGATC	MM1	MM	mPC				4921504E06Rik	chr2	19462837	19553914
MM1_GAGGTGAAGTGGTAAT	MM1	MM	mPC				Gm13348	chr2	19634034	19636986
MM1_GAGGTGACAGTATAAG	MM1	MM	mPC				Otud1	chr2	19657752	19660583
MM1_GAGGTGATCTTGACGA	MM1	MM	mPC				Gm13346	chr2	19676711	19686157
MM1_GAGTCCGAGGCGCTCT	MM1	MM	mPC				Etl4	chr2	19909780	20810713
MM1_GAGTCCGAGGTGATAT	MM1	MM	mPC				Gm17171	chr2	20300817	20324670
MM1_GAGTCCGGTATCAGTC	MM1	MM	mPC				Gm13335	chr2	20420570	20432934
MM1_GAGTCCGGTGCGAAAC	MM1	MM	mPC				Gm13362	chr2	20709375	20713234
MM1_GAGTCCGGTTACGCGC	MM1	MM	mPC				Arhgap21	chr2	20847919	20968881
MM1_GATCAGTAGCGAGAAA	MM1	MM	mPC				Gm13375	chr2	20969054	20969997
MM1_GATCAGTCACCCATTC	MM1	MM	mPC				Gm13376	chr2	21097099	21120659
MM1_GATCAGTCACTTCTGC	MM1	MM	mPC				Enkur	chr2	21180731	21205365
MM1_GATCAGTGTACTTAGC	MM1	MM	mPC				Thnsl1	chr2	21205724	21215009
MM1_GATCAGTGTGTCAATC	MM1	MM	mPC				Gm13327	chr2	21341925	21369111
MM1_GATCAGTTCACTGGGC	MM1	MM	mPC				Gpr158	chr2	21367542	21830547
MM1_GATCAGTTCATATCGG	MM1	MM	mPC				Myo3a	chr2	22227503	22618252
MM1_GATCGATAGCTGTTCA	MM1	MM	mPC				Gad2	chr2	22622205	22693874
MM1_GATCGATCAGCTTAAC	MM1	MM	mPC				1700092C17Rik	chr2	22755984	22762273
MM1_GATCGATTCAGCTTAG	MM1	MM	mPC				Apbb1ip	chr2	22774094	22875653
MM1_GATCGATTCCGTAGGC	MM1	MM	mPC				Pdss1	chr2	22895522	22940266
MM1_GATCGCGAGAGCTGCA	MM1	MM	mPC				Abi1	chr2	22940073	23040241
MM1_GATCGCGCATAACCTG	MM1	MM	mPC				Acbd5	chr2	23068168	23114510
MM1_GATCGCGTCAGTGCAT	MM1	MM	mPC				Mastl	chr2	23115606	23156024
MM1_GATCGCGTCTCCAGGG	MM1	MM	mPC				Yme1l1	chr2	23156369	23199260
MM1_GATCGTACAGGAACGT	MM1	MM	mPC				4931423N10Rik	chr2	23207476	23267129
MM1_GATCGTAGTGACGCCT	MM1	MM	mPC				Nxph2	chr2	23321246	23401973
MM1_GATCTAGCAGGATTGG	MM1	MM	mPC				Spopl	chr2	23506220	23572106
MM1_GATCTAGGTCTTTCAT	MM1	MM	mPC				Hnmt	chr2	24002910	24049394
MM1_GATCTAGTCTTCAACT	MM1	MM	mPC				Tbpl2	chr2	24071721	24096595
MM1_GATGAAAAGGAGTAGA	MM1	MM	mPC				Il1f8	chr2	24153161	24160519
MM1_GATGAAACAGACGCTC	MM1	MM	mPC				Il1f9	chr2	24186476	24193568
MM1_GATGAAACAGATGAGC	MM1	MM	mPC				Il1f6	chr2	24215418	24225702
MM1_GATGAAACATAGACTC	MM1	MM	mPC				Il1f5	chr2	24276954	24283426
MM1_GATGAAAGTCGCGAAA	MM1	MM	mPC				Il1f10	chr2	24291196	24293820
MM1_GATGAAAGTGCACCAC	MM1	MM	mPC				Gm13411	chr2	24322424	24322956
MM1_GATGAAAGTGCAGACA	MM1	MM	mPC				Il1rn	chr2	24336853	24351494
MM1_GATGAGGAGTAGTGCG	MM1	MM	mPC				Psd4	chr2	24367580	24414954
MM1_GATGAGGCACACAGAG	MM1	MM	mPC				Pax8	chr2	24420560	24475599
MM1_GATGAGGCACCAGATT	MM1	MM	mPC				Gm13417	chr2	24545492	24566697
MM1_GATGAGGTCGCCAGCA	MM1	MM	mPC				Cacna1b	chr2	24603887	24763152
MM1_GATGCTACAAAGCGGT	MM1	MM	mPC				Ehmt1	chr2	24789928	24919614
MM1_GATGCTACAACTTGAC	MM1	MM	mPC				Arrdc1	chr2	24925352	24935252
MM1_GATGCTAGTGGCGAAT	MM1	MM	mPC				Zmynd19	chr2	24949792	24962075
MM1_GATGCTATCAGCTGGC	MM1	MM	mPC				Dph7	chr2	24962400	24972163
MM1_GATGCTATCTACGAGT	MM1	MM	mPC				Mrpl41	chr2	24974117	24975098
MM1_GATTCAGAGATCCTGT	MM1	MM	mPC				Pnpla7	chr2	24976033	25054057
MM1_GATTCAGCACATGACT	MM1	MM	mPC				Nsmf	chr2	25054355	25062881
MM1_GATTCAGCATCTACGA	MM1	MM	mPC				Entpd8	chr2	25080304	25085716
MM1_GCAAACTAGATCCGAG	MM1	MM	mPC				Noxa1	chr2	25085667	25095149
MM1_GCAAACTAGCACGCCT	MM1	MM	mPC				Gm13387	chr2	25122603	25145396
MM1_GCAAACTCACTGAAGG	MM1	MM	mPC				Nrarp	chr2	25180758	25183339
MM1_GCAAACTGTGATAAAC	MM1	MM	mPC				Gm38287	chr2	25180781	25183339
MM1_GCAAACTGTGCAGGTA	MM1	MM	mPC				Tor4a	chr2	25192966	25196886
MM1_GCAATCAGTGTAATGA	MM1	MM	mPC				Nelfb	chr2	25199712	25211489
MM1_GCACATAAGAAGGTGA	MM1	MM	mPC				4933433C11Rik	chr2	25212207	25214637
MM1_GCACATACAAGTCATC	MM1	MM	mPC				Fam166a	chr2	25218745	25222280
MM1_GCACATACACCAGTTA	MM1	MM	mPC				Tubb4b	chr2	25222160	25224702
MM1_GCACATACAGACAAGC	MM1	MM	mPC				Slc34a3	chr2	25228898	25234364
MM1_GCACATACATAAGACA	MM1	MM	mPC				Rnf224	chr2	25234476	25236787
MM1_GCACATAGTAACGCGA	MM1	MM	mPC				Cysrt1	chr2	25238818	25242452
MM1_GCACATAGTCGCGTGT	MM1	MM	mPC				Rnf208	chr2	25242255	25244262
MM1_GCACTCTAGAGTGAGA	MM1	MM	mPC				Ndor1	chr2	25244821	25256022
MM1_GCACTCTAGATCTGCT	MM1	MM	mPC				Tmem203	chr2	25255439	25256292
MM1_GCACTCTAGTACGATA	MM1	MM	mPC				Tprn	chr2	25262618	25269885
MM1_GCACTCTCACGAGGTA	MM1	MM	mPC				Ssna1	chr2	25271039	25272438
MM1_GCACTCTCAGTGGGAT	MM1	MM	mPC				Anapc2	chr2	25272478	25285915
MM1_GCACTCTGTTCCATGA	MM1	MM	mPC				Tmem210	chr2	25288145	25289189
MM1_GCAGCCAAGTGCAAGC	MM1	MM	mPC				Lrrc26	chr2	25289915	25291180
MM1_GCAGCCAAGTGTTTGC	MM1	MM	mPC				Grin1	chr2	25291181	25319187
MM1_GCAGCCACACATGGGA	MM1	MM	mPC				Grin1os	chr2	25291220	25298925
MM1_GCAGCCACATAACCTG	MM1	MM	mPC				AA543186	chr2	25327450	25332571
MM1_GCAGCCACATGCCTTC	MM1	MM	mPC				Man1b1	chr2	25332338	25352212
MM1_GCAGCCAGTACCGTTA	MM1	MM	mPC				Dpp7	chr2	25352276	25356359
MM1_GCAGCCAGTGGCTCCA	MM1	MM	mPC				Uap1l1	chr2	25359889	25365682
MM1_GCAGCCATCAACCAAC	MM1	MM	mPC				Sapcd2	chr2	25372321	25378213
MM1_GCAGTTAAGGCATGGT	MM1	MM	mPC				Entpd2	chr2	25395874	25401321
MM1_GCAGTTACAATCCGAT	MM1	MM	mPC				Npdc1	chr2	25399351	25409494
MM1_GCAGTTACAGGACGTA	MM1	MM	mPC				Fut7	chr2	25423267	25426374
MM1_GCATGATAGGCTCATT	MM1	MM	mPC				Abca2	chr2	25428703	25448540
MM1_GCATGATAGTCGCCGT	MM1	MM	mPC				BC029214	chr2	25455141	25461094
MM1_GCATGATCATGGGACA	MM1	MM	mPC				Clic3	chr2	25456838	25458776
MM1_GCATGATGTGTGCCTG	MM1	MM	mPC				Ptgds	chr2	25466709	25470046
MM1_GCATGATTCCTTTCTC	MM1	MM	mPC				Lcn12	chr2	25490845	25493911
MM1_GCATGCGCAGCTTCGG	MM1	MM	mPC				C8g	chr2	25498651	25501719
MM1_GCATGCGGTACACCGC	MM1	MM	mPC				Fbxw5	chr2	25500750	25505471
MM1_GCATGCGGTAGGCTGA	MM1	MM	mPC				Traf2	chr2	25517982	25546940
MM1_GCATGTACATTGAGCT	MM1	MM	mPC				Edf1	chr2	25557847	25562082
MM1_GCATGTATCAGAGACG	MM1	MM	mPC				Mamdc4	chr2	25563115	25574845
MM1_GCATGTATCAGCATGT	MM1	MM	mPC				Phpt1	chr2	25573430	25575224
MM1_GCCTCTAAGCCAACAG	MM1	MM	mPC				Gm996	chr2	25575416	25581757
MM1_GCCTCTACAAGCCGCT	MM1	MM	mPC				Gm26702	chr2	25575431	25580099
MM1_GCCTCTACACTCAGGC	MM1	MM	mPC				Rabl6	chr2	25583018	25608521
MM1_GCCTCTAGTGCCTGGT	MM1	MM	mPC				Fcnaos	chr2	25607892	25631761
MM1_GCCTCTATCGCGGATC	MM1	MM	mPC				Ccdc183	chr2	25608635	25617678
MM1_GCGACCAGTGCAGTAG	MM1	MM	mPC				Tmem141	chr2	25620067	25622005
MM1_GCGACCATCGAACGGA	MM1	MM	mPC				Fcna	chr2	25624666	25628030
MM1_GCGAGAAAGCCCAATT	MM1	MM	mPC				Lcn8	chr2	25653120	25656217
MM1_GCGAGAAGTGCGAAAC	MM1	MM	mPC				Lcn5	chr2	25657952	25661977
MM1_GCGAGAAGTGGGTCAA	MM1	MM	mPC				Lcn6	chr2	25676786	25681608
MM1_GCGAGAAGTTATCGGT	MM1	MM	mPC				Lcn10	chr2	25682726	25686081
MM1_GCGCAACAGTTATCGC	MM1	MM	mPC				Obp2a	chr2	25700043	25703326
MM1_GCGCAACCAGACGCTC	MM1	MM	mPC				A230005M16Rik	chr2	25705850	25709716
MM1_GCGCAACTCAGGCGAA	MM1	MM	mPC				Bmyc	chr2	25706739	25707721
MM1_GCGCAACTCCACTCCA	MM1	MM	mPC				Obp2b	chr2	25737009	25740097
MM1_GCGCAGTCAATGAAAC	MM1	MM	mPC				Lcn3	chr2	25765569	25768099
MM1_GCGCAGTGTATGAATG	MM1	MM	mPC				Lcn11	chr2	25777017	25780279
MM1_GCGCAGTTCAATACCG	MM1	MM	mPC				Gm13539	chr2	25784617	25787022
MM1_GCGCAGTTCCTACAGA	MM1	MM	mPC				Glt6d1	chr2	25793859	25815848
MM1_GCGCCAAAGTTAAGTG	MM1	MM	mPC				Lcn9	chr2	25823153	25825537
MM1_GCGCCAACAATTCCTT	MM1	MM	mPC				Sohlh1	chr2	25842995	25847248
MM1_GCGCCAAGTTAGGGTG	MM1	MM	mPC				Kcnt1	chr2	25863734	25918273
MM1_GCGCCAATCCAGAGGA	MM1	MM	mPC				Camsap1	chr2	25926838	25983282
MM1_GCGCGATCAACACGCC	MM1	MM	mPC				Ubac1	chr2	25998543	26021747
MM1_GCGCGATCAAGCGCTC	MM1	MM	mPC				Nacc2	chr2	26055535	26123220
MM1_GCGCGATCATATGGTC	MM1	MM	mPC				Gm13554	chr2	26059010	26060275
MM1_GCGCGATGTAAGTAGT	MM1	MM	mPC				C330006A16Rik	chr2	26136814	26140521
MM1_GCGCGATGTGCACGAA	MM1	MM	mPC				1810012K08Rik	chr2	26138546	26139543
MM1_GCGGGTTAGTGCAAGC	MM1	MM	mPC				Gm13553	chr2	26186729	26191678
MM1_GCGGGTTGTGAGTGAC	MM1	MM	mPC				Lhx3	chr2	26200212	26208289
MM1_GCGGGTTTCACCCTCA	MM1	MM	mPC				Gm27196	chr2	26206702	26209283
MM1_GCGGGTTTCGGCATCG	MM1	MM	mPC				Qsox2	chr2	26208637	26237525
MM1_GCGGGTTTCTTGTCAT	MM1	MM	mPC				C030048H21Rik	chr2	26251757	26257554
MM1_GCTCCTAAGTCTCCTC	MM1	MM	mPC				Ccdc187	chr2	26271646	26294557
MM1_GCTCCTACATCCCATC	MM1	MM	mPC				Gpsm1	chr2	26315515	26348237
MM1_GCTCCTAGTAATAGCA	MM1	MM	mPC				Dnlz	chr2	26348121	26352110
MM1_GCTCCTATCCCAAGTA	MM1	MM	mPC				Card9	chr2	26352176	26360918
MM1_GCTCCTATCTCAAACG	MM1	MM	mPC				Snapc4	chr2	26362765	26380653
MM1_GCTCTGTCATTACCTT	MM1	MM	mPC				Gm13563	chr2	26381526	26389018
MM1_GCTGCAGAGTCGTACT	MM1	MM	mPC				Sdccag3	chr2	26382802	26389316
MM1_GCTGCAGCAAGCCGCT	MM1	MM	mPC				Pmpca	chr2	26389339	26397122
MM1_GCTGCAGCAATACGCT	MM1	MM	mPC				Inpp5e	chr2	26396249	26409203
MM1_GCTGCAGTCATGTGGT	MM1	MM	mPC				Sec16a	chr2	26409431	26445216
MM1_GCTGCGAAGATGCCAG	MM1	MM	mPC				Notch1	chr2	26457903	26516663
MM1_GCTGCGAAGTCGTACT	MM1	MM	mPC				Egfl7	chr2	26580014	26593120
MM1_GCTGCGACATAGGATA	MM1	MM	mPC				Gm20532	chr2	26586639	26635634
MM1_GCTGCGAGTTGGAGGT	MM1	MM	mPC				Agpat2	chr2	26593057	26604417
MM1_GCTGCGATCAGTTTGG	MM1	MM	mPC				Fam69b	chr2	26628457	26636497
MM1_GCTGCTTAGATAGGAG	MM1	MM	mPC				Snhg7os	chr2	26640372	26645944
MM1_GCTGCTTCAGGTGCCT	MM1	MM	mPC				Lcn4	chr2	26667674	26671282
MM1_GCTGGGTAGTCCATAC	MM1	MM	mPC				Abo	chr2	26842503	26864979
MM1_GCTGGGTCAGTATCTG	MM1	MM	mPC				Surf6	chr2	26888628	26902879
MM1_GCTGGGTTCCTCTAGC	MM1	MM	mPC				Med22	chr2	26905262	26910677
MM1_GCTTCCACACTGAAGG	MM1	MM	mPC				Rpl7a	chr2	26910764	26913318
MM1_GCTTCCAGTAGGACAC	MM1	MM	mPC				Surf1	chr2	26913381	26916530
MM1_GCTTCCAGTGCCTGCA	MM1	MM	mPC				Surf2	chr2	26916367	26920183
MM1_GCTTCCATCTCAACTT	MM1	MM	mPC				Surf4	chr2	26920040	26933928
MM1_GCTTGAAAGACAGACC	MM1	MM	mPC				Stkld1	chr2	26934047	26953496
MM1_GCTTGAAGTTACGTCA	MM1	MM	nPC				Rexo4	chr2	26953563	26964386
MM1_GCTTGAATCACAACGT	MM1	MM	mPC				Adamts13	chr2	26973416	27009628
MM1_GGAAAGCAGGAGCGTT	MM1	MM	mPC				Cacfd1	chr2	27009926	27021089
MM1_GGAAAGCAGGATGGTC	MM1	MM	mPC				Slc2a6	chr2	27021363	27027998
[truncated: 25,121 more rows]

## Sheet: Figure 3B-D
	Sample_ID	UMAP_1	UMAP_2	cluster.id	cell_group_name
MM7_AAACCTGCAGGATCGA	MM7	-1.60089	3.28942	0	subpop_1
MM7_AAACGGGTCCGTCATC	MM7	-2.54957	2.50448	0	subpop_1
MM7_AGCAGCCCAGTATGCT	MM7	-0.464079	2.75855	0	subpop_1
MM7_AGGTCATGTGGGTCAA	MM7	1.22928	-0.21117	3	subpop_1
MM7_ATCCACCTCTGGGCCA	MM7	-1.93942	3.55768	0	subpop_1
MM7_CACCTTGCATGTTCCC	MM7	0.924426	-1.3243	2	subpop_1
MM7_CGATCGGCATGATCCA	MM7	-2.1179	2.89899	0	subpop_1
MM7_CGGCTAGAGGACTGGT	MM7	-0.927559	0.585972	0	subpop_1
MM7_GACGTTAGTTCGCTAA	MM7	-2.43571	2.45152	0	subpop_1
MM7_GCTTCCAGTTGACGTT	MM7	-2.35947	1.91372	0	subpop_1
MM7_GTACGTAGTCGAGATG	MM7	0.710961	-1.27918	2	subpop_1
MM7_TAAACCGGTATTCTCT	MM7	-1.3412	2.26517	0	subpop_1
MM7_TCAGGTATCCTCAACC	MM7	-2.47623	3.20882	0	subpop_1
MM7_TCTCTAAGTCCTCTTG	MM7	-1.75619	2.97555	0	subpop_1
MM7_TTCGGTCAGGAGCGAG	MM7	-2.53478	-0.276797	0	subpop_1
MM7_ACATACGAGTTACCCA	MM7	-2.27519	3.63575	0	subpop_2
MM7_ACATGGTAGACGACGT	MM7	-2.17963	2.03604	0	subpop_2
MM7_AGCAGCCTCGTGGTCG	MM7	-2.75703	2.19607	0	subpop_2
MM7_AGGGAGTCATTGTGCA	MM7	-1.81143	1.71523	0	subpop_2
MM7_AGTGAGGAGATCTGCT	MM7	-2.83394	1.83597	0	subpop_2
MM7_AGTGAGGGTGCCTGCA	MM7	-1.89875	2.19978	0	subpop_2
MM7_ATCCACCAGTAGCCGA	MM7	-2.17486	2.66027	0	subpop_2
MM7_ATGCGATAGTGTGAAT	MM7	-2.65713	2.67767	0	subpop_2
MM7_CAAGAAACAGGAACGT	MM7	-0.986265	2.12299	0	subpop_2
MM7_CACATAGCATGCCTAA	MM7	-2.4668	2.02131	0	subpop_2
MM7_CACATAGGTCCTAGCG	MM7	-1.42725	2.46352	0	subpop_2
MM7_CCACGGAAGTGCCATT	MM7	-2.58831	3.08248	0	subpop_2
MM7_CCGTACTTCTCTGAGA	MM7	-2.17559	3.28164	0	subpop_2
MM7_CGAGCACAGGACACCA	MM7	-1.79435	2.26665	0	subpop_2
MM7_CGATTGATCAGCCTAA	MM7	-1.2188	2.74592	0	subpop_2
MM7_CGTAGCGTCTGCAAGT	MM7	-0.20744	1.78757	0	subpop_2
MM7_CTACCCACATAGAAAC	MM7	-2.15262	3.30844	0	subpop_2
MM7_CTACGTCAGTAGGTGC	MM7	-2.00659	3.33617	0	subpop_2
MM7_CTTGGCTGTCAACATC	MM7	-1.38303	3.16075	0	subpop_2
MM7_GAAGCAGGTGTTGAGG	MM7	-0.386899	1.37559	0	subpop_2
MM7_GACACGCTCCCAACGG	MM7	-1.80455	3.40301	0	subpop_2
MM7_GACGCGTAGACATAAC	MM7	-2.39284	3.44955	0	subpop_2
MM7_GACTACACAAGCCGTC	MM7	-1.93973	3.13003	0	subpop_2
MM7_GATTCAGCACGTTGGC	MM7	-2.5695	1.94126	0	subpop_2
MM7_GCCAAATGTTGTGGCC	MM7	-0.789931	2.75014	0	subpop_2
MM7_GCGCAACTCACTGGGC	MM7	-1.08199	0.463168	5	subpop_2
MM7_GCGGGTTTCTTATCTG	MM7	-1.63038	2.60882	0	subpop_2
MM7_GCTCCTACAGACGCCT	MM7	-1.41336	1.67791	0	subpop_2
MM7_GCTCCTAGTCAAAGCG	MM7	-1.78592	2.13448	0	subpop_2
MM7_GGAAAGCCAACGATCT	MM7	-2.52169	1.42685	2	subpop_2
MM7_GGACAAGTCAGTCAGT	MM7	-2.10301	2.28832	0	subpop_2
MM7_GGCTGGTTCTATCGCC	MM7	-1.44655	2.31443	0	subpop_2
MM7_GGTGTTAGTGAGCGAT	MM7	-1.76075	2.46358	0	subpop_2
MM7_GTGAAGGTCTGTTGAG	MM7	-1.09979	3.06055	0	subpop_2
MM7_GTTAAGCCATCTATGG	MM7	-1.62984	-0.0113116	5	subpop_2
MM7_TACACGACAATGTAAG	MM7	-1.10356	2.8875	0	subpop_2
MM7_TAGCCGGTCGCGATCG	MM7	-1.19942	2.85596	0	subpop_2
MM7_TCAGGTAAGACCCACC	MM7	-1.4516	2.25676	0	subpop_2
MM7_TGAAAGACACTATCTT	MM7	-2.03133	1.96319	0	subpop_2
MM7_TGACAACTCGACAGCC	MM7	-1.4304	2.65896	0	subpop_2
MM7_TGACTAGGTATGCTTG	MM7	-2.02629	2.30462	0	subpop_2
MM7_TGAGAGGGTCGCGGTT	MM7	-2.77278	2.50487	0	subpop_2
MM7_TTCTACACACGTCAGC	MM7	-2.01093	2.13679	0	subpop_2
MM7_ACGCCGATCCAAATGC	MM7	-2.79115	2.86505	0	subpop_3
MM7_ACGGGTCGTAAGTTCC	MM7	-2.72411	1.85582	0	subpop_3
MM7_ACTTTCATCCAAGTAC	MM7	-2.28081	-4.33212	4	subpop_3
MM7_AGGTCATTCTGTACGA	MM7	-1.9217	2.58395	0	subpop_3
MM7_ATAGACCGTAGAAAGG	MM7	-2.09899	1.85531	0	subpop_3
MM7_ATCATGGGTTTAGCTG	MM7	-0.673312	2.44574	0	subpop_3
MM7_CATCAAGAGGTGGGTT	MM7	-2.33244	1.39776	0	subpop_3
MM7_CATGGCGTCACATGCA	MM7	-1.55616	2.6072	0	subpop_3
MM7_CCGGGATTCTGGCGTG	MM7	-2.11238	2.39829	0	subpop_3
MM7_CGTTAGATCGACAGCC	MM7	-1.9691	-4.46566	4	subpop_3
MM7_CTCGTCACAGAGCCAA	MM7	-2.45728	1.6294	0	subpop_3
MM7_CTCTGGTCAATGGAAT	MM7	-2.23964	2.86962	0	subpop_3
MM7_GACACGCAGGGCTTCC	MM7	-1.07636	2.27514	0	subpop_3
MM7_GACCTGGGTATAGGTA	MM7	-1.42258	1.03929	0	subpop_3
MM7_GATCGCGAGGGTGTTG	MM7	-3.04902	1.98693	0	subpop_3
MM7_GATGAGGAGAGTTGGC	MM7	-0.372676	2.64447	1	subpop_3
MM7_GTATCTTCAATCACAC	MM7	-0.609337	0.874922	5	subpop_3
MM7_GTCTCGTTCCGTTGTC	MM7	-0.0232565	-1.46657	2	subpop_3
MM7_TATTACCGTCAGAGGT	MM7	-1.93726	1.37729	0	subpop_3
MM7_TTCCCAGAGGTGTGGT	MM7	-0.783113	1.63203	0	subpop_3
MM7_TTGAACGAGCGATCCC	MM7	-2.6539	2.32662	0	subpop_3
MM7_TTGGCAAAGGTTACCT	MM7	-1.81545	2.94502	0	subpop_3
MM7_TTTGCGCCAGACACTT	MM7	1.27196	0.829852	1	subpop_3
MM7_AAACCTGCATGCAACT	MM7	-1.14864	0.601396	1	subpop_4
MM7_AAAGCAACACGTCAGC	MM7	2.07452	0.0907602	3	subpop_4
MM7_AACCGCGCAGGTGGAT	MM7	1.70683	2.56918	1	subpop_4
MM7_AACGTTGGTCCGCTGA	MM7	2.99168	-0.732012	3	subpop_4
MM7_AACGTTGTCTGCAAGT	MM7	1.23026	1.96863	1	subpop_4
MM7_AACTCCCGTATTACCG	MM7	1.04207	2.19453	1	subpop_4
MM7_AACTCCCTCAACCAAC	MM7	1.67589	-1.24954	2	subpop_4
MM7_AACTTTCCATAGACTC	MM7	1.62221	1.00549	1	subpop_4
MM7_AAGCCGCCAAGCCGTC	MM7	2.37896	-0.383462	3	subpop_4
MM7_AAGGCAGAGCCCTAAT	MM7	2.97039	0.512087	3	subpop_4
MM7_AAGGTTCCAGTCCTTC	MM7	2.33767	-0.285447	3	subpop_4
MM7_ACACCCTAGTCAAGCG	MM7	1.40603	2.58873	1	subpop_4
MM7_ACAGCTAAGAAGCCCA	MM7	-0.959408	0.0141239	5	subpop_4
MM7_ACGAGCCCAAGCGATG	MM7	3.06077	-0.79901	3	subpop_4
MM7_ACGGGTCGTCGCGTGT	MM7	0.689571	1.77247	1	subpop_4
MM7_ACTGAGTAGGCTCAGA	MM7	0.331476	-2.36393	2	subpop_4
MM7_ACTGATGTCAAGATCC	MM7	-1.66811	-3.33138	4	subpop_4
MM7_ACTTACTGTGCAGTAG	MM7	2.63083	-0.73126	3	subpop_4
MM7_AGAGCGACAGACGTAG	MM7	0.626568	0.739887	1	subpop_4
MM7_AGAGCGACAGCCACCA	MM7	-1.8138	-4.05167	4	subpop_4
MM7_AGATTGCCAAACTGTC	MM7	0.485665	-0.821747	2	subpop_4
MM7_AGGCCACAGACTAGAT	MM7	0.855876	2.50285	3	subpop_4
MM7_AGGGAGTGTGCACTTA	MM7	1.46544	1.45219	1	subpop_4
MM7_AGGGAGTTCCACGTGG	MM7	1.80589	0.52413	1	subpop_4
MM7_AGTGTCAGTAGTACCT	MM7	1.21651	1.48266	1	subpop_4
MM7_ATAACGCAGTGTTTGC	MM7	1.45718	0.147515	1	subpop_4
MM7_ATAACGCCAATGTTGC	MM7	2.63085	-1.17712	3	subpop_4
MM7_ATAAGAGCAGGGTTAG	MM7	1.2546	1.21193	1	subpop_4
MM7_ATCATCTGTTCCACGG	MM7	2.11639	-1.74599	2	subpop_4
MM7_ATCATGGGTTGGACCC	MM7	-1.03914	-3.61711	4	subpop_4
MM7_ATCCGAATCCCAAGAT	MM7	-0.976291	-2.9403	4	subpop_4
MM7_ATTATCCAGTATCGAA	MM7	0.821203	2.62869	1	subpop_4
MM7_ATTATCCCAGCTGGCT	MM7	2.77221	-0.969679	3	subpop_4
MM7_ATTGGACAGGCTATCT	MM7	0.757109	2.14566	1	subpop_4
MM7_CAACTAGTCACAATGC	MM7	0.83709	-1.53477	2	subpop_4
MM7_CAAGGCCAGGTGCTTT	MM7	2.78437	0.305222	3	subpop_4
MM7_CACAAACCATTAGGCT	MM7	0.466231	2.59642	1	subpop_4
MM7_CAGAGAGTCAACGAAA	MM7	1.83021	1.16912	1	subpop_4
MM7_CAGGTGCGTGTGACCC	MM7	-1.65256	-3.26892	4	subpop_4
MM7_CATCAAGCAATAAGCA	MM7	3.54359	0.134822	3	subpop_4
MM7_CATCGAATCGTAGGAG	MM7	1.23273	2.31632	1	subpop_4
MM7_CATGGCGTCGTCTGAA	MM7	1.77431	-0.100195	2	subpop_4
MM7_CCACCTAAGGTGCAAC	MM7	-0.464265	1.06913	1	subpop_4
MM7_CCACTACGTCTTGTCC	MM7	1.76374	1.52396	1	subpop_4
MM7_CCATGTCCATCTACGA	MM7	2.01883	-1.16192	1	subpop_4
MM7_CCATTCGGTCGAACAG	MM7	3.21259	0.227831	3	subpop_4
MM7_CCGTTCACAGATCCAT	MM7	-0.252932	-2.89669	2	subpop_4
MM7_CCTACACTCGTGGGAA	MM7	0.21645	1.65993	1	subpop_4
MM7_CCTAGCTGTTGATTGC	MM7	1.55546	2.62387	1	subpop_4
MM7_CCTATTAGTTTGACTG	MM7	3.31058	0.592806	3	subpop_4
MM7_CCTCAGTGTGGAAAGA	MM7	1.62427	-2.19547	2	subpop_4
MM7_CGAACATCACCCAGTG	MM7	-1.97719	-4.0314	4	subpop_4
MM7_CGAGAAGGTATATGAG	MM7	1.29334	2.81589	1	subpop_4
MM7_CGAGCCACAGAAGCAC	MM7	-2.19099	-4.1934	4	subpop_4
MM7_CGATGTATCGGAAATA	MM7	-2.14567	-3.587	4	subpop_4
MM7_CGATTGATCCAATGGT	MM7	2.28505	-0.487499	3	subpop_4
MM7_CGCGGTATCATGGTCA	MM7	1.01844	0.361691	2	subpop_4
MM7_CGCGTTTAGGACGAAA	MM7	2.16616	-0.397792	3	subpop_4
MM7_CGCTATCGTTAGGGTG	MM7	3.03011	-1.02692	3	subpop_4
MM7_CGTCTACAGGCATGGT	MM7	0.885394	1.1376	1	subpop_4
MM7_CGTGTCTTCAGCACAT	MM7	0.428027	2.39097	1	subpop_4
MM7_CTACACCGTCGAACAG	MM7	2.31471	0.673791	3	subpop_4
MM7_CTAGTGAGTCAGCTAT	MM7	2.03705	-0.377354	3	subpop_4
MM7_CTCGTCAGTGACGGTA	MM7	2.0417	2.26189	3	subpop_4
MM7_CTCTAATAGACTAGGC	MM7	2.77658	0.136402	3	subpop_4
MM7_CTCTAATAGTTTAGGA	MM7	0.934454	1.9586	1	subpop_4
MM7_CTGAAACTCTACTCAT	MM7	-0.758608	-3.14994	4	subpop_4
MM7_CTGCTGTTCAACGGCC	MM7	2.67026	-1.23189	3	subpop_4
MM7_CTGGTCTAGCGCTTAT	MM7	1.49804	-1.24096	2	subpop_4
MM7_CTGGTCTCAAGGTTTC	MM7	-1.71083	-4.16761	4	subpop_4
MM7_GAACATCCATAGACTC	MM7	0.864192	1.45065	1	subpop_4
MM7_GAACATCGTCAAAGCG	MM7	1.58654	0.916827	1	subpop_4
MM7_GACACGCGTGCAGTAG	MM7	0.965164	1.07468	1	subpop_4
MM7_GACGTGCGTAAGGGAA	MM7	1.20751	-0.0224228	1	subpop_4
MM7_GAGGTGATCACCTTAT	MM7	-2.21555	-3.91836	4	subpop_4
MM7_GATCGTATCTGGTTCC	MM7	0.151487	0.9039	1	subpop_4
MM7_GCATACAGTCCTCCAT	MM7	1.70601	1.6954	1	subpop_4
MM7_GCATGCGGTCTAGCGC	MM7	3.00791	-0.4003	3	subpop_4
MM7_GCCAAATAGCTAGCCC	MM7	1.75914	1.08876	1	subpop_4
MM7_GCGCGATCAAGCCCAC	MM7	1.12577	2.46559	1	subpop_4
MM7_GCTCCTATCGTGGTCG	MM7	1.19428	2.86284	1	subpop_4
MM7_GCTCTGTAGACTACAA	MM7	-2.01286	-3.47606	4	subpop_4
MM7_GCTCTGTGTTGACGTT	MM7	-1.7867	-3.67687	4	subpop_4
MM7_GCTTCCATCCGAGCCA	MM7	-1.90469	-4.54378	4	subpop_4
MM7_GCTTGAAAGAGATGAG	MM7	3.05451	0.355449	3	subpop_4
MM7_GGCGACTTCGATGAGG	MM7	1.37586	0.359287	1	subpop_4
MM7_GGCGTGTTCTCAACTT	MM7	0.857684	1.14966	1	subpop_4
MM7_GGCTCGACACGTGAGA	MM7	1.42745	1.1206	1	subpop_4
MM7_GGGAATGAGAATCTCC	MM7	1.56365	1.93786	1	subpop_4
MM7_GGGAATGAGTATCTCG	MM7	3.14116	-0.566788	3	subpop_4
MM7_GGGACCTCAAAGGCGT	MM7	-1.23705	-2.9554	4	subpop_4
MM7_GGGCATCAGGGAACGG	MM7	3.02276	-0.633513	3	subpop_4
MM7_GGTATTGAGAGCTATA	MM7	2.48106	-0.515899	3	subpop_4
MM7_GGTGAAGCAGCCAATT	MM7	3.40037	0.0269947	3	subpop_4
MM7_GTAGGCCTCCATGAGT	MM7	-0.859852	-3.21145	4	subpop_4
MM7_GTATCTTGTTGGTGGA	MM7	0.512033	2.19968	1	subpop_4
MM7_GTATTCTGTGGTACAG	MM7	0.633178	2.73579	1	subpop_4
MM7_GTCACGGGTCTTCAAG	MM7	-0.782336	-2.89506	2	subpop_4
MM7_TACACGAGTAGAGTGC	MM7	2.82251	-0.0450354	3	subpop_4
MM7_TACAGTGAGCTGAACG	MM7	1.09616	0.733517	1	subpop_4
MM7_TACCTTAAGATCACGG	MM7	2.34526	-1.06138	3	subpop_4
MM7_TACGGATAGTCGAGTG	MM7	-1.76185	-3.55208	4	subpop_4
MM7_TACGGATGTCTGCGGT	MM7	-1.15907	-3.34982	4	subpop_4
MM7_TACGGGCCATGTAGTC	MM7	0.812265	-2.54373	2	subpop_4
MM7_TACTCATCACTCGACG	MM7	-2.15133	-4.26256	4	subpop_4
MM7_TATCAGGTCTCGCTTG	MM7	1.31641	-2.44162	2	subpop_4
MM7_TCAACGAGTGCTTCTC	MM7	0.910167	0.985594	1	subpop_4
MM7_TCAATCTAGACACTAA	MM7	-1.97766	-4.13415	4	subpop_4
MM7_TCACGAATCCGAGCCA	MM7	3.19814	-0.111284	3	subpop_4
MM7_TCAGGATTCAACTCTT	MM7	0.576228	-1.55934	2	subpop_4
MM7_TCGGTAACAAGCTGTT	MM7	-1.0362	-0.00913431	1	subpop_4
MM7_TCGTACCCATCTATGG	MM7	2.10555	-0.944953	3	subpop_4
MM7_TCGTAGACACCAGGCT	MM7	3.35947	0.159465	3	subpop_4
MM7_TCTTTCCTCACCGTAA	MM7	0.668854	1.59676	1	subpop_4
MM7_TGAAAGATCTGCGACG	MM7	1.05181	2.72024	1	subpop_4
MM7_TGACAACTCATGTCTT	MM7	0.93447	1.42282	1	subpop_4
MM7_TGGCGCAAGATAGCAT	MM7	1.60851	-0.864615	1	subpop_4
MM7_TTAACTCTCGCAAACT	MM7	2.07028	-1.80264	2	subpop_4
MM7_TTAGGACTCGTCCAGG	MM7	0.414334	1.4226	1	subpop_4
MM7_TTAGGCATCCTTTACA	MM7	-0.864452	-0.833471	2	subpop_4
MM7_TTCGGTCAGCCACGCT	MM7	-1.26443	-0.363403	1	subpop_4
MM7_TTCTACAGTATAAACG	MM7	-1.04401	0.795366	3	subpop_4
MM7_TTCTCCTAGATCACGG	MM7	2.5362	0.254591	3	subpop_4
MM7_TTCTCCTTCAGTTCGA	MM7	-0.617842	0.7097	2	subpop_4
MM7_TTGCCGTTCTGTCCGT	MM7	2.34655	-1.58458	2	subpop_4
MM7_TTGGAACGTTCGTGAT	MM7	-1.46502	-3.36784	4	subpop_4
MM7_TTGGCAACAAGCGCTC	MM7	1.5572	1.13266	1	subpop_4
MM7_TTTACTGTCCACGCAG	MM7	2.63294	-0.104722	3	subpop_4
MM7_AAACCTGGTAGCTGCC	MM7	-0.356215	-3.13877	2	subpop_5
MM7_AACTCCCAGTGGGCTA	MM7	1.22536	-0.952804	2	subpop_5
MM7_AAGGAGCAGCAGGTCA	MM7	-0.126199	0.178062	2	subpop_5
MM7_AAGGCAGTCTTCATGT	MM7	-0.898491	-3.38037	4	subpop_5
MM7_ACACCCTAGCGATAGC	MM7	0.469066	-1.20042	2	subpop_5
MM7_ACCCACTGTGCTCTTC	MM7	1.5663	-1.76356	2	subpop_5
MM7_ACGGCCATCATTGCCC	MM7	0.811809	2.79884	1	subpop_5
MM7_ACTGATGGTCCGAATT	MM7	0.0985289	-1.54173	2	subpop_5
MM7_ACTTACTTCGCCAGCA	MM7	3.04516	-0.188165	3	subpop_5
MM7_AGATTGCCAGGTTTCA	MM7	-1.09344	-3.47723	4	subpop_5
MM7_AGGGTGAGTAGCGTCC	MM7	-0.127478	1.04147	5	subpop_5
MM7_AGGTCCGGTGGCTCCA	MM7	0.991213	-1.80087	2	subpop_5
MM7_AGTCTTTCACGAAAGC	MM7	0.894524	-0.966641	2	subpop_5
MM7_ATTACTCAGTGGAGTC	MM7	0.407183	1.99767	1	subpop_5
MM7_ATTATCCGTGTGTGCC	MM7	0.107032	-0.340222	5	subpop_5
MM7_CACAAACTCCAAACAC	MM7	1.14063	-2.76443	2	subpop_5
MM7_CACACCTGTTCCAACA	MM7	0.396097	-0.972001	2	subpop_5
MM7_CACACTCAGGGCTTCC	MM7	1.34391	0.464467	1	subpop_5
MM7_CACTCCAAGTGAAGAG	MM7	0.821339	-0.0824814	1	subpop_5
MM7_CACTCCACATGACGGA	MM7	-2.23775	-0.888363	5	subpop_5
MM7_CAGAGAGAGAAGAAGC	MM7	1.47713	-0.679547	2	subpop_5
MM7_CAGGTGCCAAAGTCAA	MM7	0.679194	-0.564869	3	subpop_5
MM7_CATCAGAAGATGGGTC	MM7	0.937139	-0.169548	3	subpop_5
MM7_CATGCCTAGCGGCTTC	MM7	1.57042	-0.416206	2	subpop_5
MM7_CATTATCCAGTATGCT	MM7	-0.0948109	-0.755063	3	subpop_5
MM7_CCACTACAGTTTGCGT	MM7	1.69619	0.689274	1	subpop_5
MM7_CCGTACTAGGTCATCT	MM7	2.10371	-1.03467	2	subpop_5
MM7_CCGTACTTCAAACCGT	MM7	1.78472	-2.19248	2	subpop_5
MM7_CCTACCAGTGCAGACA	MM7	1.32164	-2.41216	2	subpop_5
MM7_CCTAGCTAGGCACATG	MM7	1.04864	-1.71967	2	subpop_5
MM7_CCTATTAAGTTGCAGG	MM7	0.537413	-0.472837	5	subpop_5
MM7_CCTATTAGTCGACTAT	MM7	-0.388582	-0.421443	1	subpop_5
MM7_CCTTTCTTCCGCGTTT	MM7	-2.39918	-0.70077	5	subpop_5
MM7_CGCTATCGTGACCAAG	MM7	2.02423	0.661662	1	subpop_5
MM7_CGCTGGACATGCCTTC	MM7	-2.44497	-0.651439	5	subpop_5
MM7_CGGACGTGTAATCGTC	MM7	0.585251	0.504476	1	subpop_5
MM7_CGTCCATGTCTCCACT	MM7	1.37799	-2.41212	2	subpop_5
MM7_CTCGGAGAGTGGGTTG	MM7	0.942567	-2.30222	2	subpop_5
MM7_CTCGGAGGTGTGGCTC	MM7	1.23379	-1.74632	2	subpop_5
MM7_CTGCGGAAGCAGGTCA	MM7	0.806584	-2.01131	2	subpop_5
MM7_CTGCGGATCTAACTTC	MM7	-1.91384	0.83482	0	subpop_5
MM7_CTTGGCTAGCCCTAAT	MM7	-1.05328	-2.63138	4	subpop_5
MM7_CTTGGCTCAATGCCAT	MM7	1.12848	-1.27017	2	subpop_5
MM7_CTTTGCGCAAACCTAC	MM7	-0.443479	-1.8846	2	subpop_5
MM7_GAAATGAGTCTCCCTA	MM7	0.982345	-1.02652	2	subpop_5
MM7_GAAGCAGAGGCTATCT	MM7	-2.39442	-0.518604	5	subpop_5
MM7_GACTACATCAACACTG	MM7	1.11247	-1.50485	2	subpop_5
MM7_GAGCAGATCAGAGACG	MM7	-0.184452	-2.98793	4	subpop_5
MM7_GATCGCGCATGTTGAC	MM7	1.56015	-2.30495	2	subpop_5
MM7_GATGAAATCACCACCT	MM7	0.51298	-2.49474	2	subpop_5
MM7_GCGACCATCATAAAGG	MM7	0.772123	0.62456	2	subpop_5
MM7_GCGGGTTGTTTCCACC	MM7	1.61887	-0.977746	2	subpop_5
MM7_GCTGCGAAGATCCTGT	MM7	1.09902	-0.745877	2	subpop_5
MM7_GGACATTCATGCAATC	MM7	0.457518	-1.88741	2	subpop_5
MM7_GGCTGGTTCGCATGGC	MM7	-0.169317	-1.65321	2	subpop_5
MM7_GGGCATCTCGAGGTAG	MM7	1.905	0.0650816	3	subpop_5
MM7_GGTGTTAAGACGCTTT	MM7	0.290946	-2.58872	2	subpop_5
MM7_GTACGTATCTTCGGTC	MM7	1.04548	1.64489	1	subpop_5
MM7_GTCTCGTTCCACGAAT	MM7	0.21798	-0.137965	5	subpop_5
MM7_GTGCTTCAGATGTGGC	MM7	1.92997	2.09309	5	subpop_5
MM7_TAAGAGAAGGGCATGT	MM7	1.83027	-0.269927	3	subpop_5
MM7_TACACGAAGTACGACG	MM7	0.481059	0.103906	3	subpop_5
MM7_TCAATCTGTAAACACA	MM7	0.0385182	-0.829745	3	subpop_5
MM7_TCCACACTCACTCTTA	MM7	0.241991	-2.84504	2	subpop_5
MM7_TCTGAGAGTACAGTGG	MM7	0.116256	-2.30999	2	subpop_5
MM7_TCTTTCCCACACGCTG	MM7	-2.21476	-0.669669	5	subpop_5
MM7_TGAAAGACAATAGAGT	MM7	1.23475	-1.97931	2	subpop_5
MM7_TGAAAGACAGATGGGT	MM7	-1.57551	-3.49115	4	subpop_5
MM7_TGAAAGAGTCGAGATG	MM7	3.16042	-0.243775	3	subpop_5
MM7_TGAGAGGAGGCAGTCA	MM7	1.55754	-1.87424	2	subpop_5
MM7_TGATTTCTCCTATGTT	MM7	0.0323844	0.762866	1	subpop_5
MM7_TGGCCAGTCCAGAAGG	MM7	0.812855	-0.490398	3	subpop_5
MM7_TGGCTGGCACAGCCCA	MM7	0.12771	1.97981	1	subpop_5
MM7_TGGCTGGCATATGCTG	MM7	1.35206	0.0889149	1	subpop_5
MM7_TGTGTTTAGACAATAC	MM7	0.992444	-1.41986	2	subpop_5
MM7_TGTTCCGTCCGTAGGC	MM7	1.51862	0.248095	1	subpop_5
MM7_TTGTAGGTCACAGGCC	MM7	-0.412023	-3.03458	2	subpop_5
MM7_TTTACTGTCGAACTGT	MM7	0.888652	-2.5665	2	subpop_5
MM7_AGGCCGTGTCGACTGC	MM7	2.83042	0.989105	3	subpop_6
MM7_CATATGGCATCATCCC	MM7	-1.77292	-4.41611	4	subpop_6
MM7_CCTACCAGTCTGATCA	MM7	-1.51109	-3.8458	4	subpop_6
MM7_CGGTTAACATCTCGCT	MM7	-1.48857	-3.78062	4	subpop_6
MM7_CTAGTGATCTCACATT	MM7	-1.33337	-3.92064	4	subpop_6
MM7_CTCGGAGCAATGGAAT	MM7	2.60932	0.609607	3	subpop_6
MM7_CTGATAGGTTCCCGAG	MM7	-1.5995	-4.44947	4	subpop_6
MM7_GACGTTATCTATGTGG	MM7	3.11572	0.84467	3	subpop_6
MM7_GTGCGGTGTTCACGGC	MM7	2.8387	1.22966	3	subpop_6
MM7_TCTCATAAGAATTCCC	MM7	3.03853	1.15913	3	subpop_6
MM7_TTCCCAGTCTGAAAGA	MM7	-1.85964	-4.09496	4	subpop_6
MM7_TTCGAAGTCTGTACGA	MM7	2.30952	0.790441	3	subpop_6
MM7_AGTGAGGCATCCCATC	MM7	-1.06807	-4.53203	4	subpop_7
MM7_CCACTACCAACGATGG	MM7	-0.802143	-0.147185	5	subpop_7
MM7_CGTAGCGCAATCTGCA	MM7	0.0264826	-1.02732	5	subpop_7
MM7_CTTAACTGTCCAGTGC	MM7	-1.30219	-4.58113	4	subpop_7
MM7_GATGCTAGTCTGATCA	MM7	-1.46023	-3.79049	4	subpop_7
MM7_GTCTTCGGTTGGGACA	MM7	-0.395931	-4.31106	3	subpop_7
MM7_GTTAAGCGTACCGGCT	MM7	-0.834719	-4.54046	3	subpop_7
MM7_TATCAGGGTACCAGTT	MM7	-1.09587	-4.60308	4	subpop_7
MM7_TCAGGTAGTGACCAAG	MM7	-2.08522	-3.66162	4	subpop_7
MM7_TCTCATAGTTTGTGTG	MM7	-0.659133	-4.55469	2	subpop_7
MM7_TGCTACCTCTGTCCGT	MM7	-0.992556	-4.7173	4	subpop_7
MM6_AAACCTGAGTGTCTCA	MM6	2.67685	3.0281	0	subpop_1
MM6_AAATGCCGTAGAGCTG	MM6	1.31396	2.73034	0	subpop_1
MM6_AACTCCCAGTGCAAGC	MM6	1.63506	1.18777	0	subpop_1
MM6_AAGGAGCCAAGCGTAG	MM6	2.52435	2.97509	0	subpop_1
MM6_AATCGGTAGAGAGCTC	MM6	1.35871	1.91555	0	subpop_1
MM6_ACCAGTAAGTTAAGTG	MM6	0.702361	1.70902	0	subpop_1
MM6_ACGATACCATATGGTC	MM6	0.938566	2.57387	0	subpop_1
MM6_ACGATACGTTCCGTCT	MM6	2.22315	2.91224	0	subpop_1
MM6_ACGGCCAGTCTCTCTG	MM6	0.320798	1.34779	0	subpop_1
MM6_ACGGCCATCAATCACG	MM6	1.02317	2.96468	0	subpop_1
MM6_ACGGGTCTCTATGTGG	MM6	2.67392	3.37807	0	subpop_1
MM6_ACTTACTCACCTTGTC	MM6	0.570404	3.1908	0	subpop_1
MM6_ACTTGTTTCCCTAACC	MM6	2.15687	3.50373	0	subpop_1
MM6_AGCGGTCAGTAGTGCG	MM6	-0.865688	1.381	0	subpop_1
MM6_AGCTTGACAATGAAAC	MM6	0.798182	2.09763	0	subpop_1
MM6_AGCTTGAGTCTAGTGT	MM6	2.72871	2.51321	0	subpop_1
MM6_AGGCCACCACGAAGCA	MM6	2.70303	3.49427	0	subpop_1
MM6_AGGGAGTGTCAAACTC	MM6	0.625004	2.55669	0	subpop_1
MM6_AGTGAGGGTCATACTG	MM6	1.37324	3.77598	0	subpop_1
MM6_AGTTGGTTCACAGGCC	MM6	0.485173	1.21861	0	subpop_1
MM6_ATTACTCTCTGCGACG	MM6	1.26802	2.49042	0	subpop_1
MM6_ATTGGTGGTGCGCTTG	MM6	0.499792	1.68266	0	subpop_1
MM6_CAAGAAATCATGGTCA	MM6	1.07049	3.23374	0	subpop_1
MM6_CAAGGCCAGAAACCTA	MM6	-0.0093444	2.13608	0	subpop_1
MM6_CACACAAGTCGTCTTC	MM6	-2.2284	1.15619	0	subpop_1
MM6_CACAGTAGTTATTCTC	MM6	2.54645	1.58754	0	subpop_1
MM6_CAGCTAACAAGTTCTG	MM6	2.27992	3.12524	0	subpop_1
MM6_CCAATCCAGTTCGCAT	MM6	1.94583	3.08729	0	subpop_1
MM6_CCAGCGAAGCAGACTG	MM6	1.9998	2.90421	0	subpop_1
MM6_CCAGCGAAGCCATCGC	MM6	2.24494	3.08551	0	subpop_1
MM6_CCAGCGAAGGGAACGG	MM6	2.91335	2.2483	0	subpop_1
MM6_CCGGTAGTCTAACTCT	MM6	2.34296	3.46276	0	subpop_1
MM6_CCTACACAGTCGTTTG	MM6	2.67274	3.56584	0	subpop_1
MM6_CCTAGCTTCTTTACAC	MM6	-1.48128	-1.39903	1	subpop_1
MM6_CGATCGGTCGGCTACG	MM6	1.23843	3.56145	0	subpop_1
MM6_CGCGGTAAGTGTTAGA	MM6	0.713965	2.35287	0	subpop_1
MM6_CGGCTAGTCTGGCGAC	MM6	0.952691	3.1837	0	subpop_1
MM6_CGTTCTGTCCTTGGTC	MM6	2.82113	3.0933	0	subpop_1
MM6_CTACCCACAGGCAGTA	MM6	-1.81828	1.70739	0	subpop_1
MM6_CTCTAATAGGTGACCA	MM6	2.92191	2.87479	0	subpop_1
MM6_CTCTACGGTTATCGGT	MM6	2.04847	3.42385	0	subpop_1
MM6_GAACATCCAAGAGTCG	MM6	-4.34244	-1.95863	2	subpop_1
MM6_GACCAATGTAGAAGGA	MM6	1.62511	2.72378	0	subpop_1
MM6_GAGCAGATCATGCAAC	MM6	1.2991	3.454	0	subpop_1
MM6_GATCTAGGTCTGCGGT	MM6	1.6819	3.60042	0	subpop_1
MM6_GATGAGGCAAGCGTAG	MM6	-4.45587	-2.38551	2	subpop_1
MM6_GATTCAGAGATCCCGC	MM6	1.01725	1.30409	0	subpop_1
MM6_GATTCAGCAGCTGCAC	MM6	1.85463	3.76662	0	subpop_1
MM6_GCAATCAAGCCTATGT	MM6	-3.08053	-1.67892	0	subpop_1
MM6_GCACTCTGTAAGTGGC	MM6	-3.14244	-2.13563	2	subpop_1
MM6_GCATACATCTACCAGA	MM6	0.627037	1.76221	0	subpop_1
MM6_GGCAATTCAAAGGTGC	MM6	-4.22645	-2.085	2	subpop_1
MM6_GGCAATTGTGGGTATG	MM6	0.772476	1.22273	0	subpop_1
MM6_GGCAATTTCGGAGGTA	MM6	-1.9151	1.95516	0	subpop_1
MM6_GGCGACTTCAGAGCTT	MM6	1.3025	3.12531	0	subpop_1
MM6_GGGTCTGAGTCATCCA	MM6	-1.74492	1.98248	0	subpop_1
MM6_GTAACGTGTCGCGTGT	MM6	0.795178	3.4128	0	subpop_1
MM6_GTACTCCAGTGTTTGC	MM6	1.70221	3.82609	0	subpop_1
MM6_GTATCTTAGTGAACAT	MM6	-3.17187	-1.59691	0	subpop_1
MM6_GTATTCTTCCTTTCTC	MM6	2.37833	2.71839	0	subpop_1
MM6_GTCGGGTGTTGTACAC	MM6	2.14913	2.75482	0	subpop_1
MM6_GTGTTAGCATCTATGG	MM6	0.393949	1.1693	0	subpop_1
MM6_GTGTTAGGTATGGTTC	MM6	2.81255	0.688742	0	subpop_1
MM6_GTGTTAGGTGAGGCTA	MM6	-4.1162	-1.93674	2	subpop_1
MM6_GTTCTCGAGAGACGAA	MM6	1.08235	2.25125	0	subpop_1
MM6_TACGGTATCTCCAACC	MM6	0.28695	1.98159	0	subpop_1
MM6_TAGCCGGTCCCTTGTG	MM6	1.53528	1.80673	0	subpop_1
MM6_TAGTGGTAGTACGTAA	MM6	1.28535	3.65888	0	subpop_1
MM6_TAGTGGTGTACCAGTT	MM6	1.88866	2.86821	0	subpop_1
MM6_TCGTAGAGTTGAGGTG	MM6	1.17264	2.62906	0	subpop_1
MM6_TGAAAGACACGGATAG	MM6	-4.07949	-1.82546	2	subpop_1
MM6_TGAAAGAGTGTGTGCC	MM6	2.37507	2.24106	0	subpop_1
MM6_TGACTTTGTACCGTAT	MM6	1.54373	3.2403	0	subpop_1
MM6_TGAGAGGGTCTAGTCA	MM6	-0.273289	1.29927	0	subpop_1
MM6_TGGCCAGCATTAGCCA	MM6	1.67806	2.87204	0	subpop_1
MM6_TGGCGCAAGTTGTAGA	MM6	1.79576	2.98336	0	subpop_1
MM6_TGGTTCCGTGATGCCC	MM6	-4.4927	-2.09223	2	subpop_1
MM6_TTCTACAAGCAATCTC	MM6	2.27548	2.80116	0	subpop_1
MM6_TTGAACGAGAGTGACC	MM6	2.59371	3.12028	0	subpop_1
MM6_TTGGAACGTACAAGTA	MM6	2.25893	3.34617	0	subpop_1
MM6_TTTACTGCATCGACGC	MM6	0.902504	3.36937	0	subpop_1
MM6_AACTCAGCATCTCGCT	MM6	-2.21318	0.8759	0	subpop_2
MM6_ACACCAAGTAGGGACT	MM6	0.316474	2.64685	0	subpop_2
MM6_ACACCAATCAAAGACA	MM6	-2.41263	0.309772	0	subpop_2
MM6_ACCCACTAGTCAAGGC	MM6	1.42664	3.43101	0	subpop_2
MM6_ACTTTCACAATAGAGT	MM6	-1.19881	1.03895	0	subpop_2
MM6_AGTGTCAAGCTAAGAT	MM6	-2.24458	-1.6327	0	subpop_2
MM6_ATAGACCAGCCGATTT	MM6	-2.34247	0.537343	0	subpop_2
MM6_CCATGTCAGAAACCTA	MM6	-0.796354	2.22206	0	subpop_2
MM6_CTCTAATCACATTTCT	MM6	1.41087	2.51011	0	subpop_2
MM6_GAATAAGTCCATGCTC	MM6	1.74687	3.35969	0	subpop_2
MM6_AGCTCCTGTTCCGTCT	MM6	0.0323779	0.757092	0	subpop_3
MM6_ATCCACCTCCTTGCCA	MM6	-0.166409	1.99479	0	subpop_3
MM6_CAGCATATCACATAGC	MM6	-0.786328	0.928298	0	subpop_3
MM6_CTCACACTCGACAGCC	MM6	-2.05755	1.83714	0	subpop_3
MM6_GGAACTTGTAGATTAG	MM6	0.415837	3.28901	0	subpop_3
MM6_TAAACCGTCGGTGTCG	MM6	-2.28254	1.57122	0	subpop_3
MM6_TACAGTGAGTGAACAT	MM6	-0.482509	2.46356	0	subpop_3
MM6_TACTCGCTCTCTGAGA	MM6	0.0804884	2.74098	0	subpop_3
MM6_TACTTACGTTCGTCTC	MM6	2.08764	2.52266	0	subpop_3
MM6_AAACGGGCACAACGCC	MM6	0.580912	0.180481	0	subpop_4
MM6_AAATGCCAGCCAACAG	MM6	2.05727	0.817606	0	subpop_4
MM6_AACCATGAGGCGTACA	MM6	-0.0309446	-0.982477	1	subpop_4
MM6_AAGACCTTCCATGCTC	MM6	1.93375	-2.06573	1	subpop_4
MM6_AAGACCTTCTGTTTGT	MM6	-0.885354	-2.30767	1	subpop_4
MM6_AAGCCGCGTCGAGTTT	MM6	2.01507	-2.69935	1	subpop_4
MM6_AAGGTTCCACGTCTCT	MM6	1.00597	-2.50015	1	subpop_4
MM6_AAGTCTGAGTGGGCTA	MM6	0.161137	-1.1948	1	subpop_4
MM6_ACAGCCGGTTCGTGAT	MM6	-3.41959	-2.88928	2	subpop_4
MM6_ACAGCCGTCACCGGGT	MM6	2.41907	-2.40043	1	subpop_4
MM6_ACATCAGGTTAAGAAC	MM6	-2.96635	-3.0916	2	subpop_4
MM6_ACCAGTAGTTTGTGTG	MM6	-4.68995	-2.92357	2	subpop_4
MM6_ACCTTTAGTTGTCGCG	MM6	-3.52961	-3.35751	2	subpop_4
MM6_ACGAGGAGTTGGTTTG	MM6	0.444318	-1.62701	1	subpop_4
MM6_ACGCCAGAGCGATATA	MM6	2.17689	0.620172	0	subpop_4
MM6_ACGGAGATCAAGCCTA	MM6	2.80371	1.32244	0	subpop_4
MM6_ACGGGCTAGCCGGTAA	MM6	-2.96509	-2.61648	2	subpop_4
MM6_ACGGGCTTCGCCAAAT	MM6	-0.471683	-2.5296	1	subpop_4
MM6_ACGTCAAGTGATAAGT	MM6	-2.48515	1.094	0	subpop_4
MM6_ACTGAACGTGTTTGTG	MM6	1.34049	-2.5815	1	subpop_4
MM6_ACTGAACTCATGTCTT	MM6	0.734331	-0.96283	1	subpop_4
MM6_ACTGAGTCAGTCGATT	MM6	-4.40773	-2.20566	2	subpop_4
MM6_ACTGATGTCAGGTAAA	MM6	0.152197	-0.98952	1	subpop_4
MM6_ACTGTCCAGTCAAGGC	MM6	1.32038	-1.87682	1	subpop_4
MM6_AGAATAGCAGGTTTCA	MM6	0.21736	-1.32149	1	subpop_4
MM6_AGACGTTTCGAGGTAG	MM6	-4.28078	-3.21272	2	subpop_4
MM6_AGATCTGCAGCTATTG	MM6	1.67373	-2.82099	1	subpop_4
MM6_AGCGTCGCATCTCCCA	MM6	1.46335	-2.32318	1	subpop_4
MM6_AGCTCCTAGATGCCTT	MM6	-4.83315	-2.4654	0	subpop_4
MM6_AGGGTGATCCGTACAA	MM6	2.72524	0.343562	0	subpop_4
MM6_AGGTCCGTCTGCGGCA	MM6	-0.703012	0.516721	0	subpop_4
MM6_AGTAGTCTCAGGCGAA	MM6	0.816753	0.921018	0	subpop_4
MM6_AGTAGTCTCCTGCAGG	MM6	2.08033	-1.63489	1	subpop_4
MM6_ATCATCTTCTAACTCT	MM6	-3.06068	-3.07908	2	subpop_4
MM6_ATCCACCAGGGAAACA	MM6	0.349015	-1.56729	1	subpop_4
MM6_ATCCACCTCTTACCGC	MM6	0.550389	-2.76827	1	subpop_4
MM6_ATCCGAAGTACCGCTG	MM6	0.667647	-1.51309	1	subpop_4
MM6_ATCTGCCGTGTGGTTT	MM6	1.69404	-1.77979	1	subpop_4
MM6_ATGTGTGAGCTTATCG	MM6	1.22777	-1.89957	1	subpop_4
MM6_ATTATCCAGTGGACGT	MM6	0.931574	-2.41383	1	subpop_4
MM6_CAACTAGGTATTCTCT	MM6	2.43236	0.800509	0	subpop_4
MM6_CAACTAGTCATGCAAC	MM6	0.134006	-2.7441	1	subpop_4
MM6_CAAGATCCACCCATTC	MM6	1.54975	0.580104	0	subpop_4
MM6_CAAGGCCAGAGACTTA	MM6	1.07829	0.243883	0	subpop_4
MM6_CAAGGCCAGTGTTGAA	MM6	2.4074	0.630633	0	subpop_4
MM6_CACACAAAGCGTGTCC	MM6	-3.7944	-1.90274	2	subpop_4
MM6_CACACAAGTCCCGACA	MM6	1.52136	0.897058	0	subpop_4
MM6_CACACCTCAATTCCTT	MM6	-3.54587	-2.39288	2	subpop_4
MM6_CACACTCCATTAGGCT	MM6	1.71269	-3.11342	1	subpop_4
MM6_CACAGTAGTCTAGTGT	MM6	-3.51448	-2.98429	2	subpop_4
MM6_CACCTTGCATCCGCGA	MM6	-0.285591	-2.6535	1	subpop_4
MM6_CACTCCACATTAGCCA	MM6	-0.46449	-0.908646	1	subpop_4
MM6_CAGAGAGCACTGAAGG	MM6	-3.88032	-2.82451	2	subpop_4
MM6_CAGCAGCGTCTAGAGG	MM6	1.55072	-1.68565	1	subpop_4
MM6_CAGCATACACCACGTG	MM6	0.974618	0.442524	0	subpop_4
MM6_CAGGTGCGTCTAGTCA	MM6	-0.193173	-1.52978	1	subpop_4
MM6_CAGGTGCTCGCTGATA	MM6	-4.50338	-2.88432	2	subpop_4
MM6_CAGTAACTCCATTCTA	MM6	-3.29809	-2.82991	2	subpop_4
MM6_CAGTCCTGTAGCCTAT	MM6	-4.48867	-2.83873	2	subpop_4
MM6_CCACTACGTGTGGTTT	MM6	-0.275277	0.834752	0	subpop_4
MM6_CCAGCGAGTAAAGGAG	MM6	1.44888	-2.95726	1	subpop_4
MM6_CCCAGTTAGCGTCTAT	MM6	0.182093	0.265464	0	subpop_4
MM6_CCCAGTTGTCGCATCG	MM6	1.23287	1.00653	0	subpop_4
MM6_CCGTGGAGTATAGGTA	MM6	-0.161708	0.293834	0	subpop_4
MM6_CCTTCGACATGCCTTC	MM6	1.96985	1.78853	0	subpop_4
MM6_CCTTTCTCATTCCTGC	MM6	0.785993	-2.69261	1	subpop_4
MM6_CGACTTCAGAGCCCAA	MM6	1.75334	-0.633892	1	subpop_4
MM6_CGGAGCTTCATTCACT	MM6	1.69943	0.499283	0	subpop_4
MM6_CGGAGTCCATGACATC	MM6	1.82743	0.723265	0	subpop_4
MM6_CGGTTAAGTTTGTTTC	MM6	1.79452	-2.93064	1	subpop_4
MM6_CGGTTAATCCCATTTA	MM6	-1.87366	-2.67557	1	subpop_4
MM6_CGTAGGCCATCGACGC	MM6	-1.6227	0.854426	0	subpop_4
MM6_CGTCTACAGATAGTCA	MM6	-0.545746	-1.23404	1	subpop_4
MM6_CGTCTACAGATGAGAG	MM6	2.695	-0.944953	1	subpop_4
MM6_CGTGAGCTCACCCGAG	MM6	1.50823	-0.115429	0	subpop_4
MM6_CGTGTAAGTAATAGCA	MM6	-3.20108	-3.22952	2	subpop_4
MM6_CGTGTCTCATTACGAC	MM6	1.62081	-1.74347	1	subpop_4
MM6_CGTTAGAGTGTTGAGG	MM6	1.12086	-1.13926	1	subpop_4
MM6_CTAATGGGTTCAACCA	MM6	1.57295	-1.36817	1	subpop_4
MM6_CTACACCAGTTCGATC	MM6	1.21047	0.735794	0	subpop_4
MM6_CTACCCAGTAGCCTCG	MM6	2.76651	0.234865	0	subpop_4
MM6_CTACCCAGTAGGCTGA	MM6	1.35	-1.34987	1	subpop_4
MM6_CTCATTATCCGTACAA	MM6	2.55163	2.04912	0	subpop_4
MM6_CTCGAAACAATAGCGG	MM6	-4.06698	-2.75344	2	subpop_4
MM6_CTCGAGGCATGACGGA	MM6	2.34464	-0.281383	0	subpop_4
MM6_CTCGAGGTCGCGATCG	MM6	2.24332	-2.12344	1	subpop_4
MM6_CTCGGGAAGTCGATAA	MM6	-3.93532	-2.43995	2	subpop_4
MM6_CTCGGGACAGCCTATA	MM6	-3.94534	-3.40098	2	subpop_4
MM6_CTGAAGTTCCATGCTC	MM6	-3.95149	-3.32595	2	subpop_4
MM6_CTTAGGACATTACCTT	MM6	0.805249	-2.15315	1	subpop_4
MM6_GAAACTCGTTCGTTGA	MM6	-1.41702	-0.333538	0	subpop_4
MM6_GAAATGACAGCTGTAT	MM6	-2.69949	1.27598	0	subpop_4
MM6_GAACCTACAGCTCCGA	MM6	1.96163	0.91489	0	subpop_4
MM6_GACCTGGTCCCAACGG	MM6	-0.0149224	0.901599	0	subpop_4
MM6_GACGCGTTCTTTAGGG	MM6	2.60161	0.0527312	0	subpop_4
MM6_GACGGCTCACGGTGTC	MM6	1.3722	-0.74408	1	subpop_4
MM6_GAGGTGAGTGACTCAT	MM6	-0.439212	-0.832666	1	subpop_4
MM6_GATCAGTGTTACGCGC	MM6	-0.610998	-2.34156	1	subpop_4
MM6_GATCGTACACAAGCCC	MM6	1.96539	0.591639	0	subpop_4
MM6_GATCGTACAGCAGTTT	MM6	2.17483	1.37946	0	subpop_4
MM6_GATCTAGTCCTTGACC	MM6	2.68887	-1.54569	1	subpop_4
MM6_GATGAGGAGATGTTAG	MM6	-0.861771	-1.5468	1	subpop_4
MM6_GCACATAAGTTAGCGG	MM6	-2.58939	1.18204	0	subpop_4
MM6_GCATGTACACATCCGG	MM6	-3.31428	-2.83479	2	subpop_4
MM6_GCCTCTAAGGGTATCG	MM6	1.11269	0.681303	0	subpop_4
MM6_GCCTCTAAGGTAAACT	MM6	1.48657	0.12783	0	subpop_4
MM6_GCGCAGTTCTCAAGTG	MM6	2.50121	-1.6758	1	subpop_4
MM6_GCGGGTTTCTGTCTAT	MM6	2.30931	-2.61701	1	subpop_4
MM6_GCTCTGTGTTCCGGCA	MM6	2.86708	-0.96305	1	subpop_4
MM6_GGAACTTCATACAGCT	MM6	0.615333	-2.21489	1	subpop_4
MM6_GGAATAATCCTGCAGG	MM6	-0.677096	-1.08136	1	subpop_4
MM6_GGACAAGCAATGTTGC	MM6	0.246995	-1.80698	1	subpop_4
MM6_GGACAAGCACAGGAGT	MM6	-3.82448	-3.35415	2	subpop_4
MM6_GGACATTCAGGCTGAA	MM6	2.39344	3.16166	0	subpop_4
MM6_GGACATTTCCTTTCGG	MM6	2.60694	-0.473736	0	subpop_4
MM6_GGACGTCCAATGGACG	MM6	-0.310669	-2.04827	1	subpop_4
MM6_GGACGTCTCATCTGCC	MM6	-2.33442	-2.95553	1	subpop_4
MM6_GGCTCGAAGAGACTAT	MM6	-0.0406831	-2.80983	1	subpop_4
MM6_GGCTGGTGTGTGAATA	MM6	2.09554	0.481961	0	subpop_4
MM6_GGGATGAAGTCCGGTC	MM6	-4.18079	-1.90397	2	subpop_4
MM6_GGGCACTGTACAGCAG	MM6	1.48485	0.952756	0	subpop_4
MM6_GGGTCTGCAAACTGCT	MM6	-0.500534	2.00626	0	subpop_4
MM6_GGTGTTAAGTTACGGG	MM6	2.1991	0.244373	0	subpop_4
MM6_GTAACGTGTAGCAAAT	MM6	0.523103	-1.77018	1	subpop_4
MM6_GTCAAGTCAAGACGTG	MM6	1.695	-0.90673	1	subpop_4
MM6_GTCACGGTCTGCTGCT	MM6	1.06839	-2.16339	1	subpop_4
MM6_GTCCTCAGTCAGGACA	MM6	0.901902	-1.40176	1	subpop_4
MM6_GTCCTCATCTGGCGAC	MM6	2.23236	-0.10621	0	subpop_4
MM6_GTCGGGTGTCATGCCG	MM6	2.4922	-1.78682	1	subpop_4
MM6_GTCTCGTCAATCGGTT	MM6	-0.145542	-1.40292	1	subpop_4
MM6_GTCTCGTGTCAACTGT	MM6	1.58854	0.000164443	0	subpop_4
MM6_GTCTTCGTCTTCGAGA	MM6	1.97389	-1.76269	1	subpop_4
MM6_GTGCAGCAGTGCTGCC	MM6	-4.52492	-2.35435	2	subpop_4
MM6_GTGCGGTCAGGAATCG	MM6	0.0808207	0.965862	0	subpop_4
MM6_GTGGGTCGTAGCCTAT	MM6	1.84468	0.423834	0	subpop_4
MM6_GTGTTAGGTCGGGTCT	MM6	1.46332	-0.212177	0	subpop_4
MM6_TACCTATAGACAGAGA	MM6	2.42658	0.0922164	0	subpop_4
MM6_TAGACCACACCACGTG	MM6	0.727263	-0.407007	1	subpop_4
MM6_TAGAGCTCAATGAATG	MM6	-0.842402	-1.8757	1	subpop_4
MM6_TAGCCGGCATATGAGA	MM6	1.98034	-1.91104	1	subpop_4
MM6_TCAGATGTCTGTCCGT	MM6	1.82781	0.160151	0	subpop_4
MM6_TCAGGATAGTCCCACG	MM6	-0.0181492	-1.23253	1	subpop_4
MM6_TCATTACGTCCGAGTC	MM6	-0.77126	-2.42622	1	subpop_4
MM6_TCATTACTCCAGAAGG	MM6	2.08238	-2.13737	1	subpop_4
MM6_TCCACACCATTCACTT	MM6	-4.02619	-1.99351	2	subpop_4
MM6_TCGCGAGTCTTTCCTC	MM6	-4.03509	-2.67963	2	subpop_4
MM6_TCGTACCCATCGGGTC	MM6	-1.66789	0.0431349	0	subpop_4
MM6_TCGTAGAGTTCCCTTG	MM6	-3.83306	-2.7179	2	subpop_4
MM6_TCTATTGAGAAACCGC	MM6	1.6389	-1.99558	1	subpop_4
MM6_TCTATTGGTCTAGTCA	MM6	0.213237	-0.947177	1	subpop_4
MM6_TCTGAGAAGCTACCGC	MM6	0.514543	0.684884	0	subpop_4
MM6_TCTGAGAGTTTGACAC	MM6	-0.631132	-2.4168	1	subpop_4
MM6_TCTTCGGCACCACGTG	MM6	0.661153	-1.32587	1	subpop_4
MM6_TGACAACAGACGCTTT	MM6	1.67883	-2.23782	1	subpop_4
MM6_TGACAACGTCTGATCA	MM6	1.91702	-2.5643	1	subpop_4
MM6_TGACGGCTCATGTCCC	MM6	-4.24928	-2.22422	2	subpop_4
MM6_TGAGAGGCAAAGGTGC	MM6	1.73677	-2.60893	1	subpop_4
MM6_TGAGCATCACCGCTAG	MM6	-1.94753	0.270161	0	subpop_4
MM6_TGAGCATGTTGTTTGG	MM6	2.50968	-2.2137	1	subpop_4
MM6_TGAGCCGCACGAAGCA	MM6	1.1462	-2.81087	1	subpop_4
MM6_TGCGGGTCAGTATGCT	MM6	-3.59096	-2.62822	2	subpop_4
MM6_TGGGCGTTCAGCTCTC	MM6	0.936564	-2.90783	1	subpop_4
MM6_TGTGGTAGTGCCTGCA	MM6	-0.746796	-1.42077	1	subpop_4
MM6_TGTGTTTAGACATAAC	MM6	-3.5665	-2.17083	2	subpop_4
MM6_TGTGTTTTCCGTTGCT	MM6	0.839654	-0.758985	1	subpop_4
MM6_TTAACTCAGTAAGTAC	MM6	2.52126	-1.51016	1	subpop_4
MM6_TTAGGACCACCATCCT	MM6	1.85326	0.995812	0	subpop_4
MM6_TTAGGCAAGCACGCCT	MM6	-0.697239	-2.15565	1	subpop_4
MM6_TTAGTTCCAGTGGGAT	MM6	2.18191	1.09801	0	subpop_4
MM6_TTCTTAGAGGTGTGGT	MM6	1.19137	-0.272814	0	subpop_4
MM6_TTCTTAGAGTGGTAGC	MM6	-3.81108	-2.29834	2	subpop_4
MM6_TTGGCAAAGGGAAACA	MM6	-3.54823	-3.22686	2	subpop_4
MM6_TTGTAGGCAAACCCAT	MM6	-0.179527	-2.14308	1	subpop_4
MM6_TTTACTGCACAGTCGC	MM6	2.17295	-2.06387	1	subpop_4
MM6_TTTGTCACATGGGACA	MM6	2.12437	-1.59901	1	subpop_4
MM6_ATCATCTAGGGCTTGA	MM6	-3.24354	1.1491	0	subpop_5
MM6_ATTACTCGTATGCTTG	MM6	-0.965998	0.786645	0	subpop_5
MM6_ATTGGTGCAATAGCGG	MM6	2.99746	0.820188	0	subpop_5
MM6_ATTGGTGTCATGCAAC	MM6	-3.29246	1.3798	0	subpop_5
MM6_CACAAACGTGTAAGTA	MM6	1.97487	1.81029	0	subpop_5
MM6_CACACTCCAGGGCATA	MM6	-3.13296	1.33935	0	subpop_5
MM6_CCTATTAAGCTGATAA	MM6	-1.68673	1.88878	0	subpop_5
MM6_CCTTCGAGTAGCGCTC	MM6	-1.08281	-0.952828	0	subpop_5
MM6_CGTTGGGGTTTGACTG	MM6	2.12109	-2.83178	1	subpop_5
MM6_CTCGGGAAGCTCAACT	MM6	-2.50479	0.300758	0	subpop_5
MM6_CTTGGCTCAGGTCCAC	MM6	-2.63224	0.56949	0	subpop_5
MM6_GAATGAATCATCTGTT	MM6	-0.334536	-0.646243	0	subpop_5
MM6_GACAGAGCAAGCCGTC	MM6	1.7257	0.114357	0	subpop_5
MM6_GATCTAGTCGGAAACG	MM6	-3.0368	1.08059	0	subpop_5
MM6_GCGCAACCAGGTCTCG	MM6	2.83171	3.3709	0	subpop_5
MM6_GCTCCTACACCAGTTA	MM6	-1.17798	2.24841	0	subpop_5
MM6_GCTCTGTAGTACGTTC	MM6	-3.73463	-1.2358	0	subpop_5
MM6_GCTTCCATCGCTAGCG	MM6	1.06023	0.501227	0	subpop_5
MM6_GGACAGAGTGCCTGGT	MM6	-2.54814	1.50659	0	subpop_5
MM6_GGTATTGTCGTCCAGG	MM6	2.26896	-2.42485	1	subpop_5
MM6_GTACGTAAGCCCAATT	MM6	-1.7196	0.146972	0	subpop_5
MM6_GTTCTCGGTCCGAGTC	MM6	-3.26298	1.26672	0	subpop_5
MM6_TACTCGCGTTCGTTGA	MM6	-3.0203	1.18968	0	subpop_5
MM6_TATGCCCCAATACGCT	MM6	0.712542	-1.79686	1	subpop_5
MM6_TCAGCAACAGACAGGT	MM6	0.825197	2.8267	0	subpop_5
MM6_TCCACACGTCTCCACT	MM6	-0.718325	1.53218	0	subpop_5
MM6_TCGAGGCTCCGCAAGC	MM6	-0.952302	0.726106	0	subpop_5
MM6_TCGGGACAGCCAGTTT	MM6	-0.313803	-2.64906	1	subpop_5
MM6_TGCCAAAGTGGCTCCA	MM6	-2.78522	1.26955	0	subpop_5
MM6_TTAACTCAGCGTAATA	MM6	2.70421	-1.21555	1	subpop_5
MM6_TTTGCGCTCGCCAGCA	MM6	-2.98619	1.22437	0	subpop_5
MM6_AACCGCGTCGAGGTAG	MM6	2.14659	-1.07253	1	subpop_6
MM6_AAGGTTCAGGCTACGA	MM6	1.88531	-1.28699	1	subpop_6
MM6_ACGATACGTCGAACAG	MM6	-0.377971	0.219754	1	subpop_6
MM6_AGCTTGATCCTTGCCA	MM6	-3.82315	-2.73508	2	subpop_6
MM6_CAGCTAATCAAGGCTT	MM6	-0.756339	-0.906585	1	subpop_6
MM6_TGGCCAGTCGACAGCC	MM6	-3.5975	-3.02444	2	subpop_6
MM6_TTGCCGTAGCGATGAC	MM6	2.03629	-2.78262	1	subpop_6
MM6_CACCACTAGTGGCACA	MM6	0.412877	-1.08315	1	subpop_7
MM6_CACTCCAGTGGCCCTA	MM6	1.38746	-2.09773	1	subpop_7
MM6_CATCCACCACGGTTTA	MM6	2.34142	-2.00327	1	subpop_7
MM6_CCTCTGATCATCGCTC	MM6	-0.297901	-1.33123	1	subpop_7
MM6_CGAGAAGTCTGAAAGA	MM6	-0.607094	-1.97646	1	subpop_7
MM6_CGTCCATCAATGGAGC	MM6	-3.0571	-2.53497	2	subpop_7
MM6_CTGCTGTCAAAGGAAG	MM6	-4.20456	-2.49201	2	subpop_7
MM6_GAATAAGCACAAGCCC	MM6	1.41033	-2.06079	1	subpop_7
MM6_GATCGATAGGTGTGGT	MM6	1.12267	-1.67143	1	subpop_7
MM6_TTGGAACCATTAGCCA	MM6	1.75897	-1.2496	1	subpop_7
MM5_AAACCTGGTAGGACAC	MM5	3.37406	3.84409	2	subpop_1
MM5_AAGGCAGAGGCAATTA	MM5	3.76457	3.83314	2	subpop_1
MM5_AATCCAGTCCACTCCA	MM5	3.14549	3.89846	0	subpop_1
MM5_ACCGTAAGTTGACGTT	MM5	4.16501	2.62132	2	subpop_1
MM5_ACGCAGCCACGAGGTA	MM5	4.73222	2.70533	2	subpop_1
MM5_AGCAGCCGTTCAACCA	MM5	4.06109	2.97656	2	subpop_1
MM5_ATCCACCGTCGAGTTT	MM5	3.60173	3.74861	2	subpop_1
MM5_ATCTACTAGCGTCAAG	MM5	4.67375	3.0829	2	subpop_1
MM5_ATGTGTGTCGCCTGAG	MM5	2.22368	-0.335344	0	subpop_1
MM5_CACTCCACAGGGAGAG	MM5	3.9023	3.75239	2	subpop_1
MM5_CAGCTGGCACGAAATA	MM5	3.14184	2.47497	2	subpop_1
MM5_CAGTCCTAGTCCTCCT	MM5	-1.90491	1.43944	1	subpop_1
MM5_CATCAGATCTTGCATT	MM5	3.24477	3.47603	2	subpop_1
MM5_CATCGGGGTCCCTACT	MM5	-1.3854	0.862109	1	subpop_1
MM5_CATGCCTGTGCTAGCC	MM5	3.97144	2.8698	2	subpop_1
MM5_CCATGTCAGGACAGAA	MM5	4.32461	3.29627	2	subpop_1
MM5_CCATTCGTCGTCTGAA	MM5	4.25457	2.96297	2	subpop_1
MM5_CCTCAGTGTGTGCGTC	MM5	4.48681	3.22116	2	subpop_1
MM5_CGTTAGATCAGCTTAG	MM5	-0.691389	1.25609	1	subpop_1
MM5_CTCGAAACATAAGACA	MM5	3.93407	2.83814	2	subpop_1
MM5_CTGTGCTAGAGTTGGC	MM5	-0.294026	-3.1234	0	subpop_1
MM5_CTTCTCTAGAACAATC	MM5	3.0088	3.95886	2	subpop_1
MM5_GAAACTCCACATTTCT	MM5	3.09787	4.08994	2	subpop_1
MM5_GACCAATAGTGAACAT	MM5	3.45639	3.96003	2	subpop_1
MM5_GACCAATCAGGTGCCT	MM5	3.86928	3.51706	2	subpop_1
MM5_GAGCAGAAGCGTGTCC	MM5	4.62362	2.74411	2	subpop_1
MM5_GCCAAATGTTTGACAC	MM5	-1.05232	-2.76061	0	subpop_1
MM5_GCGCAGTCAGGTCGTC	MM5	4.83023	2.83594	0	subpop_1
MM5_GTAGGCCGTGCAGGTA	MM5	3.56261	3.41713	2	subpop_1
MM5_GTGCAGCTCCTATTCA	MM5	4.57383	3.06316	2	subpop_1
MM5_GTGGGTCTCGTGTAGT	MM5	3.64086	3.24421	2	subpop_1
MM5_GTTCGGGAGGATGTAT	MM5	3.50862	3.8038	2	subpop_1
MM5_TACAGTGAGATATACG	MM5	0.000981566	1.03369	1	subpop_1
MM5_TACCTATAGCGTGAAC	MM5	1.01391	-0.372186	0	subpop_1
MM5_TACTCGCGTCTAGGTT	MM5	3.13458	3.11073	2	subpop_1
MM5_TAGTTGGCAAACGCGA	MM5	-1.90009	-3.77972	0	subpop_1
MM5_TCAGATGCAATAGCGG	MM5	0.749287	0.946112	3	subpop_1
MM5_TCTTCGGGTGCAACTT	MM5	4.47569	2.91804	2	subpop_1
MM5_TTAGGACCATCTGGTA	MM5	0.393089	0.336352	1	subpop_1
MM5_TTAGGCACAGCCTATA	MM5	3.35615	3.55599	2	subpop_1
MM5_ACATACGAGTCATGCT	MM5	2.9727	3.51651	2	subpop_2
MM5_CAGTCCTGTTACGTCA	MM5	0.551979	0.158531	0	subpop_2
MM5_GTGCTTCTCTGTCTCG	MM5	-0.338991	-0.927266	0	subpop_2
MM5_AACCGCGTCAAGGTAA	MM5	-2.59658	-2.03414	0	subpop_3
MM5_AATCCAGCAATCCAAC	MM5	-2.53508	-1.72175	0	subpop_3
MM5_ACCCACTCATGTCTCC	MM5	1.26429	0.428104	0	subpop_3
MM5_AGCCTAACATTAGGCT	MM5	2.77237	3.88222	2	subpop_3
MM5_ATAAGAGTCAGAGCTT	MM5	1.31389	1.50039	3	subpop_3
MM5_CAGCTGGCAATTCCTT	MM5	0.864738	1.51312	3	subpop_3
MM5_CGAGCCAGTAAATGAC	MM5	2.39278	3.55025	2	subpop_3
MM5_GATCGATAGGCTAGGT	MM5	0.62049	-2.27012	0	subpop_3
MM5_GATGAGGTCAGGCAAG	MM5	0.756146	1.88902	1	subpop_3
MM5_GGAATAACAAAGGTGC	MM5	0.587703	2.02079	1	subpop_3
MM5_GTCCTCAAGTTTGCGT	MM5	1.8847	1.15712	3	subpop_3
MM5_TATGCCCCAAGCTGGA	MM5	3.67565	2.68791	2	subpop_3
MM5_GCGACCATCACATACG	MM5	-1.9735	-3.20882	0	subpop_4
MM5_AAAGATGTCATAACCG	MM5	-0.858416	-2.84376	0	subpop_5
MM5_AACCGCGGTGCATCTA	MM5	-1.35908	-1.35104	0	subpop_5
MM5_AACTCAGCACCGAATT	MM5	-0.0680263	-2.24978	0	subpop_5
MM5_ACATCAGAGAATAGGG	MM5	-1.87346	-1.39933	0	subpop_5
MM5_ACCAGTACAATAGCGG	MM5	1.20054	-0.896174	0	subpop_5
MM5_ACCAGTACACGAAAGC	MM5	-0.768868	1.92405	1	subpop_5
MM5_ACGCCAGGTACTTCTT	MM5	3.73905	2.08527	2	subpop_5
MM5_ACGCCAGTCGCATGAT	MM5	0.886873	0.661091	0	subpop_5
MM5_AGAATAGGTTAAGACA	MM5	-0.798304	-1.04667	0	subpop_5
MM5_AGAGCTTTCACGAAGG	MM5	-0.340073	0.41654	1	subpop_5
MM5_AGCGGTCAGAGTGAGA	MM5	-2.82553	-2.90884	0	subpop_5
MM5_AGCGGTCCAATGTAAG	MM5	0.992674	3.03974	1	subpop_5
MM5_AGCTCCTCATCTGGTA	MM5	1.55006	0.675615	3	subpop_5
MM5_AGGCCACTCAATACCG	MM5	-0.166097	-1.77638	0	subpop_5
MM5_AGTGAGGAGTCAAGGC	MM5	-1.50482	-3.45734	0	subpop_5
MM5_AGTTGGTGTCAACATC	MM5	-2.32336	-2.72361	0	subpop_5
MM5_ATCCACCTCGTCGTTC	MM5	-3.12629	-2.92124	0	subpop_5
MM5_ATCCGAACAAGTTCTG	MM5	0.0239689	1.40581	1	subpop_5
MM5_ATGGGAGTCATCTGCC	MM5	1.72723	-0.445236	3	subpop_5
MM5_ATTCTACTCTCACATT	MM5	1.3055	-0.996832	0	subpop_5
MM5_ATTGGACTCTTACCTA	MM5	-2.33083	0.253544	0	subpop_5
MM5_CAAGTTGAGATGTGTA	MM5	-2.04816	-2.7696	0	subpop_5
MM5_CAGAATCAGCGTAATA	MM5	-1.52852	-3.48944	0	subpop_5
MM5_CAGCAGCGTGCACGAA	MM5	-0.0376561	-2.75	0	subpop_5
MM5_CAGCGACCACGCGAAA	MM5	-0.854878	1.87377	1	subpop_5
MM5_CCGGTAGTCAACACTG	MM5	-0.63221	-1.35875	0	subpop_5
MM5_CCGTACTCAAGTACCT	MM5	1.71838	-0.787198	0	subpop_5
MM5_CCTTACGGTGCACGAA	MM5	-1.45379	0.394187	1	subpop_5
MM5_CGCTATCGTAAGGATT	MM5	0.210294	-2.09075	0	subpop_5
MM5_CGTGAGCCAACCGCCA	MM5	1.47027	-1.1755	0	subpop_5
MM5_CGTGAGCTCATGGTCA	MM5	0.33296	1.22406	1	subpop_5
MM5_CTAACTTTCCTTGCCA	MM5	-0.450741	0.776841	1	subpop_5
MM5_CTCGTCAGTGCACGAA	MM5	-2.77743	-3.29814	0	subpop_5
MM5_CTCTACGCATCGGACC	MM5	-1.06639	-1.19209	0	subpop_5
MM5_CTCTGGTCACCGATAT	MM5	-0.7062	-3.08461	0	subpop_5
MM5_CTGTTTAGTTACAGAA	MM5	-0.390508	-2.44213	0	subpop_5
MM5_GAAATGATCTTATCTG	MM5	-2.71914	-0.369579	0	subpop_5
MM5_GAACATCTCATTGCCC	MM5	-2.82712	-0.481975	1	subpop_5
MM5_GAACATCTCCCTCAGT	MM5	0.245939	1.71757	1	subpop_5
MM5_GACTGCGCACACCGAC	MM5	-3.09533	-2.47989	0	subpop_5
MM5_GATGAGGCAAGGACAC	MM5	-0.398089	-0.33977	0	subpop_5
MM5_GCAATCACATTTCACT	MM5	-0.636579	0.659165	1	subpop_5
MM5_GCCAAATTCTCGCTTG	MM5	-1.84957	-3.1216	0	subpop_5
MM5_GCTCCTACAGCATGAG	MM5	-2.75449	-0.586259	1	subpop_5
MM5_GGACATTGTCAGAAGC	MM5	-1.08438	-0.824238	0	subpop_5
MM5_GGCTCGAGTTCGAATC	MM5	1.3488	-0.653383	0	subpop_5
MM5_GGTGCGTTCGGATGTT	MM5	1.74531	0.269365	0	subpop_5
MM5_GTACGTATCGCAAGCC	MM5	-2.75111	-2.50494	0	subpop_5
MM5_GTACTTTAGCTTTGGT	MM5	-0.260955	-2.77914	0	subpop_5
MM5_GTAGTCAAGCTGTTCA	MM5	1.27233	-0.958439	0	subpop_5
MM5_GTCGGGTAGCCAGGAT	MM5	-1.03598	-2.17713	0	subpop_5
MM5_GTCGTAACACGAAATA	MM5	-1.63703	-2.28976	0	subpop_5
MM5_GTGAAGGGTAGCGTAG	MM5	1.76514	1.29942	3	subpop_5
MM5_GTGTGCGTCACCGGGT	MM5	-2.0823	-3.35703	0	subpop_5
MM5_GTTCATTAGGGATACC	MM5	-0.891038	-3.41824	0	subpop_5
MM5_TACAGTGGTAGGACAC	MM5	-0.307051	-3.76537	0	subpop_5
MM5_TACGGGCGTTATCCGA	MM5	4.57756	2.81517	2	subpop_5
MM5_TACTTACAGGCATTGG	MM5	-0.968957	-0.904479	0	subpop_5
MM5_TAGACCACAAATACAG	MM5	0.712368	-0.995924	0	subpop_5
MM5_TCAACGAAGTCTCCTC	MM5	0.205174	-1.67569	0	subpop_5
MM5_TCATTACGTCCCTTGT	MM5	-1.02877	-3.53509	0	subpop_5
MM5_TCGAGGCGTAGAGTGC	MM5	-2.40232	-3.09111	0	subpop_5
MM5_TCGGGACCACATTTCT	MM5	2.21304	0.773489	3	subpop_5
MM5_TCTTCGGAGGTAAACT	MM5	-0.766118	-1.722	0	subpop_5
MM5_TGAGGGAGTCAAAGAT	MM5	-1.5947	-2.0642	0	subpop_5
MM5_TGGCTGGCATTGGTAC	MM5	-0.818837	-1.82489	0	subpop_5
MM5_TTAGGCACAACTGCGC	MM5	-1.24983	-1.17736	0	subpop_5
MM5_TTAGTTCCAGTAACGG	MM5	-0.643264	2.15436	1	subpop_5
MM5_TTATGCTAGCGTCTAT	MM5	-0.461873	1.82247	1	subpop_5
MM5_TTGACTTTCACTCTTA	MM5	0.232061	-2.08527	0	subpop_5
MM5_AACTCTTCAGATCCAT	MM5	-2.15506	-0.292044	1	subpop_6
MM5_AAGACCTAGCAGGTCA	MM5	0.898865	-0.259973	0	subpop_6
MM5_AAGGAGCTCCCATTTA	MM5	-1.41639	-2.91177	0	subpop_6
MM5_ACACTGACACCCATTC	MM5	-1.3469	0.550022	1	subpop_6
MM5_ACAGCTACAGGGCATA	MM5	-3.03037	-2.25377	0	subpop_6
MM5_ACAGCTAGTAAGCACG	MM5	-0.636815	1.77968	1	subpop_6
MM5_ACTATCTGTAGAGGAA	MM5	-2.3104	-1.72455	0	subpop_6
MM5_ACTGCTCGTTGCCTCT	MM5	-2.42398	-0.558307	1	subpop_6
MM5_AGAATAGTCCAGAGGA	MM5	0.209205	-0.437013	1	subpop_6
MM5_AGATTGCCAGGCGATA	MM5	-1.99645	-0.111254	1	subpop_6
MM5_AGGGTGAAGCGAGAAA	MM5	-1.48967	0.771193	1	subpop_6
MM5_AGGGTGACACTGCCAG	MM5	-0.938878	0.318735	1	subpop_6
MM5_AGGTCATCATTGGTAC	MM5	-0.0165012	2.13342	1	subpop_6
MM5_ATCATCTAGTGCCAGA	MM5	1.76588	0.823495	3	subpop_6
MM5_ATCATGGCAGGTCGTC	MM5	-0.459501	0.0363224	1	subpop_6
MM5_ATCTGCCAGTCCGGTC	MM5	-1.2583	-3.21209	0	subpop_6
MM5_ATTCTACTCTGCCCTA	MM5	-0.746897	2.30973	1	subpop_6
MM5_ATTTCTGGTTGCGTTA	MM5	-0.657269	2.1997	1	subpop_6
MM5_CAAGATCTCCTGTAGA	MM5	-1.02475	0.0226539	1	subpop_6
MM5_CACTCCACATGGATGG	MM5	-2.75584	-3.02777	0	subpop_6
MM5_CAGAATCGTCCCTTGT	MM5	-1.0158	-3.79497	0	subpop_6
MM5_CAGTCCTTCTGGAGCC	MM5	-1.24359	2.10444	1	subpop_6
MM5_CATATTCCAAGACGTG	MM5	-0.648683	-3.6337	0	subpop_6
MM5_CATCGGGAGCACCGTC	MM5	-1.55694	1.98457	1	subpop_6
MM5_CATGGCGCATAGGATA	MM5	-1.3649	-0.445677	0	subpop_6
MM5_CATTATCTCGTGACAT	MM5	-0.527665	-3.10272	0	subpop_6
MM5_CCATTCGCAATGTAAG	MM5	-1.92464	0.984234	1	subpop_6
MM5_CCCAATCGTGTAACGG	MM5	2.96679	3.29311	2	subpop_6
MM5_CCGTACTTCGACGGAA	MM5	-0.253542	-1.44107	0	subpop_6
MM5_CCTTACGGTGCACCAC	MM5	-2.34762	-1.08255	0	subpop_6
MM5_CGACCTTCATTTGCTT	MM5	3.5988	4.00968	2	subpop_6
MM5_CGATCGGGTCGAGATG	MM5	-0.930372	-0.23077	1	subpop_6
MM5_CGCCAAGGTATTACCG	MM5	-1.1648	1.62246	1	subpop_6
MM5_CGCGTTTGTCGCTTCT	MM5	-0.920045	1.35766	1	subpop_6
MM5_CGGACGTGTCCAGTTA	MM5	0.118808	-2.96785	0	subpop_6
MM5_CGGGTCAAGATAGCAT	MM5	-1.09167	1.7151	1	subpop_6
MM5_CGTAGGCGTCAAAGAT	MM5	-1.00272	-1.74003	0	subpop_6
MM5_CGTAGGCGTTATGTGC	MM5	-2.31729	0.145025	1	subpop_6
MM5_CTAAGACCAGCCTATA	MM5	2.34564	3.74543	2	subpop_6
MM5_CTACCCAGTAGCTGCC	MM5	-1.21	1.84583	1	subpop_6
MM5_CTCAGAACATGAGCGA	MM5	0.458195	1.84061	1	subpop_6
MM5_CTCCTAGTCCGCGCAA	MM5	0.0339096	-2.53593	0	subpop_6
MM5_CTCGAAATCCACGCAG	MM5	-1.78935	1.03938	1	subpop_6
MM5_CTCGAGGAGCCATCGC	MM5	1.41914	0.316077	3	subpop_6
MM5_CTCGTACGTTTAAGCC	MM5	-0.521716	0.716775	1	subpop_6
MM5_CTCTACGAGCTGAACG	MM5	1.33627	1.31202	3	subpop_6
MM5_CTGAAGTAGGGATGGG	MM5	-1.81014	-2.24773	0	subpop_6
MM5_CTGAAGTCAAAGTGCG	MM5	-0.243712	-2.6317	0	subpop_6
MM5_CTGATAGCACATCCAA	MM5	-2.9062	-0.975216	0	subpop_6
MM5_CTGTGCTGTGTTTGGT	MM5	-0.665265	1.53535	1	subpop_6
MM5_CTTAGGATCCAGATCA	MM5	-1.35294	1.84652	1	subpop_6
MM5_GACACGCAGAGGTACC	MM5	-0.49432	2.45745	1	subpop_6
MM5_GACCAATCACATGACT	MM5	-1.25941	0.026284	1	subpop_6
MM5_GATCGATCAAGACGTG	MM5	-0.555134	2.15788	1	subpop_6
MM5_GATCTAGGTACGAAAT	MM5	-0.830454	-3.08583	0	subpop_6
MM5_GCATACAGTGTATGGG	MM5	2.31532	0.546453	3	subpop_6
MM5_GCATGCGTCTCCCTGA	MM5	-1.68187	-1.96193	0	subpop_6
MM5_GGACATTGTTTGTTTC	MM5	-0.105833	-2.17737	0	subpop_6
MM5_GGCAATTGTACCAGTT	MM5	-1.06723	1.61067	1	subpop_6
MM5_GGGACCTCACCGATAT	MM5	0.103138	1.84089	1	subpop_6
MM5_GTAACTGGTCCAGTTA	MM5	-1.03143	0.615605	1	subpop_6
MM5_GTACGTAGTTCCAACA	MM5	-0.270178	2.36886	1	subpop_6
MM5_GTACTTTCATACAGCT	MM5	-1.31621	0.509172	1	subpop_6
MM5_GTATCTTTCTACTATC	MM5	0.0259035	0.175751	1	subpop_6
MM5_GTCATTTAGCGAAGGG	MM5	-1.49685	-2.9322	0	subpop_6
MM5_GTGGGTCGTCGAGTTT	MM5	-1.44564	1.40535	1	subpop_6
MM5_TACACGAAGCGCTCCA	MM5	0.135493	2.25137	1	subpop_6
MM5_TACGGTACAAATCCGT	MM5	-1.20145	-3.52066	0	subpop_6
MM5_TATCAGGTCCACGACG	MM5	0.0408442	-0.311523	0	subpop_6
MM5_TCACGAACACTCAGGC	MM5	-2.00207	-3.69708	0	subpop_6
MM5_TCAGGTAAGTCGAGTG	MM5	-0.365362	-0.547205	0	subpop_6
MM5_TCGCGTTTCACCATAG	MM5	-0.966747	2.03363	1	subpop_6
MM5_TCGGTAAAGTCATGCT	MM5	1.14239	1.02728	3	subpop_6
MM5_TGACAACTCGTAGGAG	MM5	-1.16135	1.01524	1	subpop_6
MM5_TGCCAAATCTCCTATA	MM5	-2.69825	-1.60021	0	subpop_6
MM5_TGCTACCAGACTAAGT	MM5	-0.442608	1.72201	1	subpop_6
MM5_TGGCTGGTCACTTATC	MM5	-1.6689	0.346885	1	subpop_6
MM5_TGTATTCTCTCCAACC	MM5	0.0982287	0.0244682	0	subpop_6
MM5_TTATGCTCACCACCAG	MM5	-1.09487	2.34958	1	subpop_6
MM5_TTATGCTCACCATCCT	MM5	-0.308144	2.57294	1	subpop_6
MM5_TTGGAACCACTGTTAG	MM5	-1.44766	-2.39378	0	subpop_6
MM5_TTGGCAACATCTGGTA	MM5	-0.798789	-1.34428	0	subpop_6
MM5_TTTGGTTAGCTTATCG	MM5	-2.01853	0.0372003	0	subpop_6
MM5_AAGGAGCGTCGTCTTC	MM5	-1.72804	-0.79968	0	subpop_7
MM5_ACGAGGAAGTGCTGCC	MM5	-1.80949	-2.85984	0	subpop_7
MM5_ACGCCAGGTCTAGGTT	MM5	-0.382233	-0.951324	0	subpop_7
MM5_ACTTACTTCCGTCATC	MM5	-0.431444	-2.21226	0	subpop_7
MM5_ACTTGTTTCTCTAGGA	MM5	0.674773	-0.402812	0	subpop_7
MM5_AGGGATGCACTATCTT	MM5	-2.66335	-1.03618	0	subpop_7
MM5_ATAGACCTCTTCGAGA	MM5	-2.77904	-1.94253	0	subpop_7
MM5_ATTACTCGTGACGGTA	MM5	1.99072	0.999631	3	subpop_7
MM5_CAACTAGGTCCGAAGA	MM5	-2.26136	-2.20861	0	subpop_7
MM5_CACCACTGTGTTGAGG	MM5	-2.56012	-3.37769	0	subpop_7
MM5_CCTAAAGAGCCACTAT	MM5	-2.15028	-2.06341	0	subpop_7
MM5_CCTTCCCAGAGCCTAG	MM5	-2.86891	-2.03088	0	subpop_7
MM5_GAAGCAGAGCTCCTCT	MM5	-1.39683	-0.76538	1	subpop_7
MM5_GAATAAGTCGGTCTAA	MM5	-1.64525	-2.50302	0	subpop_7
MM5_GACAGAGCAGGGATTG	MM5	-1.82102	-0.89923	0	subpop_7
MM5_GACTAACAGACTAGAT	MM5	-1.95684	-1.75368	0	subpop_7
MM5_GACTACAGTCCAAGTT	MM5	0.046653	-0.117306	1	subpop_7
MM5_GCACATAGTTTACTCT	MM5	-1.40272	-3.41803	0	subpop_7
MM5_GCTGGGTAGCTGCCCA	MM5	-0.778982	0.379207	1	subpop_7
MM5_GGAGCAAGTTCTGAAC	MM5	-2.29853	-0.379685	0	subpop_7
MM5_GGATGTTCAGACAGGT	MM5	-2.01507	-1.97778	0	subpop_7
MM5_GTACTCCGTAGTGAAT	MM5	0.251667	2.30795	1	subpop_7
MM5_GTCGTAACATATGCTG	MM5	-1.31045	-0.157386	1	subpop_7
MM5_GTTAAGCAGCACCGTC	MM5	-1.33882	-1.37541	0	subpop_7
MM5_TAAACCGTCCCACTTG	MM5	-0.102685	1.20556	1	subpop_7
MM5_TACACGATCCGAAGAG	MM5	-1.84856	-1.16982	0	subpop_7
MM5_TATTACCAGAAACCTA	MM5	4.48942	2.44967	0	subpop_7
MM5_TCTGGAATCTAACGGT	MM5	-1.92346	-2.69394	0	subpop_7
MM5_TGGGCGTAGTCATCCA	MM5	-2.248	-3.38272	0	subpop_7
MM5_TTAGGCAAGTCAAGCG	MM5	-1.23122	-3.64885	0	subpop_7
MM5_TTCGGTCAGGATTCGG	MM5	3.58532	3.81617	2	subpop_7
MM5_TTTGTCAGTTCCATGA	MM5	-0.269159	-3.57255	0	subpop_7
MM5_AAGTCTGGTTATGTGC	MM5	-2.04136	-2.37178	0	subpop_8
MM5_ACACCAATCGTGTAGT	MM5	1.92928	0.916565	3	subpop_8
MM5_ACAGCCGCATTGAGCT	MM5	0.00112796	2.46045	1	subpop_8
MM5_ACGGCCAGTTCAGGCC	MM5	-0.776641	1.20695	1	subpop_8
MM5_ACGGGTCGTTACGACT	MM5	-2.64275	-3.62662	0	subpop_8
MM5_ACTTTCAGTCTAGGTT	MM5	4.16796	3.07495	2	subpop_8
MM5_AGACGTTGTATAGTAG	MM5	4.82605	2.59317	2	subpop_8
MM5_AGCCTAACATACAGCT	MM5	-2.31604	-2.70055	0	subpop_8
MM5_CAACTAGGTATCAGTC	MM5	2.45819	1.04775	3	subpop_8
MM5_CACACAATCGTCACGG	MM5	-1.15993	-2.45234	0	subpop_8
MM5_CACAGGCCACTTGGAT	MM5	4.12266	2.58497	2	subpop_8
MM5_CAGCAGCAGTGAAGTT	MM5	1.92837	2.95697	1	subpop_8
MM5_CAGTAACAGAAGGCCT	MM5	-2.78269	-0.221764	0	subpop_8
MM5_CATATTCCAGCTTAAC	MM5	-3.10187	-2.46536	0	subpop_8
MM5_CATCCACGTCACAAGG	MM5	-2.44294	0.680781	1	subpop_8
MM5_CCACGGATCGCCGTGA	MM5	1.81363	0.375341	0	subpop_8
MM5_CCTTACGCAGGACGTA	MM5	-2.21538	-1.49397	0	subpop_8
MM5_CGACTTCTCTAGCACA	MM5	1.68662	1.27497	3	subpop_8
MM5_CGAGCACTCTTTAGTC	MM5	-3.02625	-2.65024	0	subpop_8
MM5_CGCCAAGCAGGACCCT	MM5	-2.37237	-3.07699	0	subpop_8
MM5_CGGAGCTTCGTTTGCC	MM5	3.0771	3.73929	2	subpop_8
MM5_CGGCTAGCAAATTGCC	MM5	-1.9202	-3.57243	0	subpop_8
MM5_CGTCTACAGGTTACCT	MM5	-1.21737	-2.80023	0	subpop_8
MM5_CTACATTGTTCGTGAT	MM5	-1.27701	-0.690853	0	subpop_8
MM5_CTAGCCTAGTGGGTTG	MM5	2.34367	3.19072	2	subpop_8
MM5_CTAGTGATCCTAGTGA	MM5	-0.0494568	-2.34206	0	subpop_8
MM5_CTGGTCTCATTGCGGC	MM5	-0.730798	-1.20948	0	subpop_8
MM5_CTTACCGTCGTCCAGG	MM5	-2.52586	-2.36854	0	subpop_8
MM5_CTTCTCTAGTTACGGG	MM5	1.74304	0.843857	3	subpop_8
MM5_GAAACTCAGTATCGAA	MM5	-0.593188	-2.18853	0	subpop_8
MM5_GATCGATAGGGCTTGA	MM5	-1.68046	-2.44993	0	subpop_8
MM5_GATCGCGAGTGTCCAT	MM5	0.48693	-1.01538	0	subpop_8
MM5_GATGAAAAGTAGTGCG	MM5	-1.88515	0.0668059	1	subpop_8
MM5_GATGAGGAGATGGCGT	MM5	-0.132756	-3.64628	0	subpop_8
MM5_GCGACCAGTACCGGCT	MM5	0.393331	1.16448	1	subpop_8
MM5_GCGCAACCAGTGACAG	MM5	1.58803	1.11763	3	subpop_8
MM5_GGACAAGTCGTGGACC	MM5	-0.0183914	-2.6383	0	subpop_8
MM5_GGACGTCGTGAGGGAG	MM5	0.207695	0.373875	0	subpop_8
MM5_GGAGCAATCGGAAACG	MM5	-1.80898	0.944085	0	subpop_8
MM5_GGATGTTGTAACGCGA	MM5	-2.5872	-1.36314	0	subpop_8
MM5_GGGACCTTCATCACCC	MM5	2.12324	1.09182	3	subpop_8
MM5_GGGCATCTCTTCAACT	MM5	-0.546304	-1.54066	0	subpop_8
MM5_GGGTCTGGTGCTAGCC	MM5	-0.138749	-2.1306	0	subpop_8
MM5_GGTATTGGTTACGGAG	MM5	-2.52314	-2.44525	0	subpop_8
MM5_GTACGTATCACAGTAC	MM5	-1.7298	2.08179	1	subpop_8
MM5_GTCACGGAGACCGGAT	MM5	1.93201	0.384263	3	subpop_8
MM5_GTCGTAATCTGCTGCT	MM5	3.47004	3.01775	2	subpop_8
MM5_GTCTTCGGTACCGAGA	MM5	3.58503	2.93494	2	subpop_8
MM5_GTTCTCGCACAACTGT	MM5	2.18602	3.01966	2	subpop_8
MM5_TAAGCGTGTCTAAAGA	MM5	2.76362	3.74681	2	subpop_8
MM5_TCGGTAAAGGTTCCTA	MM5	-1.33773	-1.81352	0	subpop_8
MM5_TCGTACCAGAGGGATA	MM5	-0.0142434	2.1109	1	subpop_8
MM5_TCGTACCGTAGCGTCC	MM5	2.84972	3.43191	2	subpop_8
MM5_TGGCTGGTCTCTTGAT	MM5	1.51752	1.42449	3	subpop_8
MM5_TGGGCGTGTGCGCTTG	MM5	2.81203	3.9009	2	subpop_8
MM5_TGTCCCATCACGCGGT	MM5	-1.67046	-1.38333	0	subpop_8
MM5_TTCGGTCCAACTGCGC	MM5	3.74251	3.67829	2	subpop_8
MM5_TTCTCAAGTTGGGACA	MM5	-1.02307	-2.6037	0	subpop_8
MM5_TTGAACGTCACATGCA	MM5	-0.721184	1.14366	1	subpop_8
MM5_TTGACTTTCGGTTAAC	MM5	-0.656372	-0.544692	0	subpop_8
MM5_TTTGCGCAGTTTAGGA	MM5	-2.08797	-0.00409169	1	subpop_8
MM4_AAACCTGCATTAGCCA	MM4	10.3742	-4.11541	0	subpop_1
MM4_AAACGGGCACGACGAA	MM4	9.20643	-4.55488	0	subpop_1
MM4_AAAGCAAGTGAAGGCT	MM4	10.2178	-4.96494	0	subpop_1
MM4_AAATGCCGTAGTACCT	MM4	0.227781	-0.530061	8	subpop_1
MM4_AACACGTAGCACCGCT	MM4	10.1934	-3.92524	0	subpop_1
MM4_AACCATGAGTTGAGTA	MM4	8.50581	-3.92855	0	subpop_1
MM4_AACCGCGCAAGTAGTA	MM4	10.386	-5.09975	0	subpop_1
MM4_AACGTTGTCTTCGAGA	MM4	8.62741	-4.09788	0	subpop_1
MM4_AACTTTCAGACAGAGA	MM4	9.92313	-5.1074	0	subpop_1
MM4_AAGACCTTCCTCATTA	MM4	9.02594	-4.60501	0	subpop_1
MM4_ACACCAATCACTCTTA	MM4	9.86819	-3.65297	0	subpop_1
MM4_ACAGCCGCAAGGACTG	MM4	8.79344	-4.63814	0	subpop_1
MM4_ACAGCTAGTTCGGGCT	MM4	9.86412	-5.40354	0	subpop_1
MM4_ACGAGCCTCTGAGTGT	MM4	9.98582	-3.80058	0	subpop_1
MM4_ACGATACCATCCCACT	MM4	8.77626	-3.38705	0	subpop_1
MM4_ACGGGCTGTAGCTCCG	MM4	9.13775	-3.79409	0	subpop_1
MM4_ACTATCTGTGTCGCTG	MM4	10.2625	-5.35198	0	subpop_1
MM4_AGAGCTTCATGCAACT	MM4	8.78021	-2.95752	0	subpop_1
MM4_AGAGTGGAGGCCCTCA	MM4	9.34016	-5.27289	0	subpop_1
MM4_AGATCTGCAGCTGTGC	MM4	-6.79915	-2.07519	4	subpop_1
MM4_AGCAGCCAGCAACGGT	MM4	8.99529	-4.12929	0	subpop_1
MM4_AGCAGCCCATGCCTTC	MM4	9.33607	-4.45486	0	subpop_1
MM4_AGCAGCCTCCGTAGGC	MM4	8.70015	-4.75758	0	subpop_1
MM4_AGGGATGTCCGATATG	MM4	2.05902	4.79043	5	subpop_1
MM4_AGTAGTCCAAAGCAAT	MM4	8.73619	-3.55019	0	subpop_1
MM4_AGTGAGGAGTGGAGAA	MM4	-7.53953	1.40402	3	subpop_1
MM4_AGTGGGACAAAGGAAG	MM4	10.4893	-3.72767	0	subpop_1
MM4_AGTTGGTCAATACGCT	MM4	-0.81237	-0.350922	8	subpop_1
MM4_ATCACGACACATGTGT	MM4	-5.91566	-1.9334	4	subpop_1
MM4_ATCACGAGTCGGCACT	MM4	9.07294	-3.4728	0	subpop_1
MM4_ATCATCTTCGGAAATA	MM4	10.172	-4.12333	0	subpop_1
MM4_ATCCACCAGACAATAC	MM4	9.6935	-3.91584	0	subpop_1
MM4_ATCCACCAGCGTGTCC	MM4	10.0429	-4.5755	0	subpop_1
MM4_ATCCGAACATTATCTC	MM4	10.6921	-4.63534	0	subpop_1
MM4_ATGAGGGAGTGAACAT	MM4	10.2004	-3.77771	0	subpop_1
MM4_ATGAGGGTCACAACGT	MM4	10.0033	-4.33387	0	subpop_1
MM4_ATGAGGGTCTATCCTA	MM4	9.60319	-5.28789	0	subpop_1
MM4_ATTCTACGTCCAGTGC	MM4	10.5802	-4.18761	0	subpop_1
MM4_ATTGGACTCCCTTGCA	MM4	3.52076	5.29211	7	subpop_1
MM4_CAACTAGTCTAAGCCA	MM4	9.21874	-4.79156	0	subpop_1
MM4_CAAGATCCAAGGTGTG	MM4	-1.33594	-0.27519	4	subpop_1
MM4_CAAGATCTCAGCGATT	MM4	10.242	-4.97021	0	subpop_1
MM4_CAAGATCTCGCAAGCC	MM4	9.45125	-5.36444	0	subpop_1
MM4_CACATAGAGCTGTCTA	MM4	9.0746	-3.33559	0	subpop_1
MM4_CACATTTAGCCAACAG	MM4	9.12178	-4.30738	0	subpop_1
MM4_CACCACTAGTTCGCAT	MM4	-7.23152	-2.16555	4	subpop_1
MM4_CACCACTGTTGAGGTG	MM4	10.0652	-4.35558	0	subpop_1
MM4_CAGAGAGCAGTATAAG	MM4	9.95378	-5.43631	0	subpop_1
MM4_CAGAGAGTCGCAGGCT	MM4	10.2521	-5.02828	0	subpop_1
MM4_CAGCTAAGTCTTCGTC	MM4	9.56166	-4.70351	0	subpop_1
MM4_CAGGTGCTCACCTCGT	MM4	8.75083	-5.08998	0	subpop_1
MM4_CAGTAACAGCTCCTTC	MM4	10.6134	-4.06552	0	subpop_1
MM4_CATATTCGTCATCGGC	MM4	9.88961	-4.60788	0	subpop_1
MM4_CATCGAATCGCGCCAA	MM4	8.76147	-4.00454	0	subpop_1
MM4_CATCGGGTCAGGCCCA	MM4	10.8095	-4.29652	0	subpop_1
MM4_CATGACAGTTGCTCCT	MM4	8.92532	-3.82757	0	subpop_1
MM4_CATGGCGAGAACTGTA	MM4	9.58327	-4.40959	0	subpop_1
MM4_CATGGCGAGGAATTAC	MM4	9.22058	-5.10302	0	subpop_1
MM4_CATGGCGTCCTGTACC	MM4	8.70937	-4.79354	0	subpop_1
MM4_CCACCTATCGCATGGC	MM4	0.0480112	-0.623716	8	subpop_1
MM4_CCATGTCCAAACAACA	MM4	8.56893	-3.39907	0	subpop_1
MM4_CCATTCGTCATCTGTT	MM4	8.92148	-3.15039	0	subpop_1
MM4_CCGTGGAGTTCCACTC	MM4	9.40132	-3.25876	0	subpop_1
MM4_CCTTCGAAGGGTATCG	MM4	9.77941	-4.81656	0	subpop_1
MM4_CCTTTCTAGAAGATTC	MM4	10.1923	-5.04507	0	subpop_1
MM4_CGACTTCGTGCACGAA	MM4	10.9961	-4.56544	0	subpop_1
MM4_CGAGAAGTCAAGGCTT	MM4	9.69741	-4.40736	0	subpop_1
MM4_CGAGAAGTCAAGGTAA	MM4	10.7618	-4.71631	0	subpop_1
MM4_CGATGGCCACGTCTCT	MM4	9.23758	-4.02424	0	subpop_1
MM4_CGATGGCTCCGAGCCA	MM4	8.77368	-4.93156	0	subpop_1
MM4_CGCGGTACAATTGCTG	MM4	8.88306	-4.65174	0	subpop_1
MM4_CGCGGTATCGGCTACG	MM4	4.10114	5.52639	7	subpop_1
MM4_CGGACTGCAGCCTATA	MM4	9.31673	-5.22019	0	subpop_1
MM4_CGGACTGCATGGTCTA	MM4	9.07015	-3.70287	0	subpop_1
MM4_CGGAGTCGTTCCAACA	MM4	9.4461	-4.45937	0	subpop_1
MM4_CGGGTCATCTTATCTG	MM4	-0.555269	-1.05381	8	subpop_1
MM4_CGTAGGCGTACCGGCT	MM4	-0.626535	-1.00815	8	subpop_1
MM4_CGTCCATCAACACGCC	MM4	10.0653	-4.25372	0	subpop_1
MM4_CGTCTACCACTGTTAG	MM4	9.58939	-3.44103	0	subpop_1
MM4_CTAAGACTCACTTCAT	MM4	3.08125	1.6461	6	subpop_1
MM4_CTAATGGGTCTTCAAG	MM4	3.61877	1.34722	0	subpop_1
MM4_CTACATTCACGAAACG	MM4	9.8982	-3.83215	0	subpop_1
MM4_CTACATTTCCTCATTA	MM4	10.8998	-4.51512	0	subpop_1
MM4_CTAGTGACAGATGGGT	MM4	9.01631	-4.84705	0	subpop_1
MM4_CTCACACAGTGATCGG	MM4	9.02815	-5.31541	0	subpop_1
MM4_CTCGAAAAGCGTGAAC	MM4	0.0357255	-0.772247	8	subpop_1
MM4_CTCGAGGCAGCTATTG	MM4	0.647278	-0.784428	0	subpop_1
MM4_CTGATCCGTCTTCAAG	MM4	9.52684	-4.8435	0	subpop_1
MM4_CTGCCTACATGGTAGG	MM4	3.32667	1.64113	6	subpop_1
MM4_CTGCTGTCATTGAGCT	MM4	9.50954	-4.12378	0	subpop_1
MM4_CTGCTGTCATTTGCTT	MM4	8.95033	-4.81207	0	subpop_1
MM4_GAACCTACAAGAAGAG	MM4	10.9621	-4.57239	0	subpop_1
MM4_GAACCTACATCACCCT	MM4	2.54242	2.24832	6	subpop_1
MM4_GAACCTACATGACGGA	MM4	1.98444	1.91609	6	subpop_1
MM4_GAATAAGTCAACCATG	MM4	8.74701	-4.88391	0	subpop_1
MM4_GAGTCCGCATGAGCGA	MM4	9.3938	-4.47167	0	subpop_1
MM4_GATCAGTAGGAGTTTA	MM4	10.2965	-4.98719	0	subpop_1
MM4_GATGAAAAGCTAGCCC	MM4	10.5373	-4.68919	0	subpop_1
MM4_GATTCAGTCTGATACG	MM4	-7.08649	-1.56088	4	subpop_1
MM4_GCAAACTGTGCCTTGG	MM4	10.1587	-5.30178	0	subpop_1
MM4_GCAATCACAACTGCGC	MM4	9.48684	-4.94779	0	subpop_1
MM4_GCAGTTATCCGTACAA	MM4	9.25474	-3.01433	0	subpop_1
MM4_GCATGTATCCAAGTAC	MM4	9.60538	-4.11215	0	subpop_1
MM4_GCCAAATCAGAGCCAA	MM4	-3.95485	-0.902786	1	subpop_1
MM4_GCGCCAAAGCTAACAA	MM4	8.75901	-4.42074	0	subpop_1
MM4_GCGCCAACACACCGCA	MM4	9.77134	-5.23655	0	subpop_1
MM4_GCTGCTTAGACCGGAT	MM4	9.99109	-5.21735	0	subpop_1
MM4_GCTTCCACAAGGCTCC	MM4	10.3363	-4.60136	0	subpop_1
MM4_GGAAAGCAGCTAAGAT	MM4	9.85503	-3.99853	0	subpop_1
MM4_GGAAAGCAGTGGTAAT	MM4	10.731	-4.75723	0	subpop_1
MM4_GGAAAGCCAGGGATTG	MM4	9.17039	-5.05935	0	subpop_1
MM4_GGAAAGCGTCGCGGTT	MM4	-6.35514	-1.53625	1	subpop_1
MM4_GGAGCAACACATTCGA	MM4	8.49551	-4.15216	0	subpop_1
MM4_GGATGTTGTTTGTGTG	MM4	9.64113	-4.63624	0	subpop_1
MM4_GGCGTGTAGTACACCT	MM4	1.86535	4.11023	5	subpop_1
MM4_GGCGTGTCAATAGCGG	MM4	0.602656	-0.782304	0	subpop_1
MM4_GGGCACTTCTCGTATT	MM4	-0.379249	-1.09798	8	subpop_1
MM4_GGTGAAGAGCGATTCT	MM4	10.0575	-4.06494	0	subpop_1
MM4_GGTGTTAAGATAGTCA	MM4	10.8513	-4.25191	0	subpop_1
MM4_GTAACGTTCTTAGAGC	MM4	9.15507	-3.65325	0	subpop_1
MM4_GTACTTTAGTCCCACG	MM4	3.5783	1.45742	0	subpop_1
MM4_GTACTTTCACGCATCG	MM4	3.70523	5.14646	7	subpop_1
MM4_GTCACGGCAGTTAACC	MM4	3.68627	1.29116	0	subpop_1
MM4_GTCCTCACAGTCACTA	MM4	8.66707	-3.33869	0	subpop_1
MM4_GTCTCGTCATATACCG	MM4	2.2458	2.25544	6	subpop_1
MM4_GTCTCGTTCTTCCTTC	MM4	8.7355	-4.48232	0	subpop_1
MM4_GTGTGCGGTGTTTGTG	MM4	9.9901	-5.16706	0	subpop_1
MM4_GTGTGCGTCTCAACTT	MM4	10.3903	-4.8396	0	subpop_1
MM4_GTTAAGCGTCTAGAGG	MM4	10.1188	-5.09384	0	subpop_1
MM4_GTTCATTTCAGGTAAA	MM4	10.4206	-4.40466	0	subpop_1
MM4_GTTCGGGGTTGACGTT	MM4	9.05745	-4.25083	0	subpop_1
MM4_GTTCTCGCATTGAGCT	MM4	8.5137	-3.57867	0	subpop_1
MM4_TAAGAGAGTGGGTCAA	MM4	2.59465	1.97688	6	subpop_1
MM4_TACCTATGTACCTACA	MM4	-0.258115	2.71853	2	subpop_1
MM4_TACTTACAGCTAACTC	MM4	3.13584	1.81331	6	subpop_1
MM4_TACTTGTTCAGGATCT	MM4	10.218	-4.20483	0	subpop_1
MM4_TAGTTGGAGCACCGCT	MM4	9.01846	-5.19628	0	subpop_1
MM4_TAGTTGGTCAACTCTT	MM4	10.212	-3.4486	0	subpop_1
MM4_TATTACCAGTCCGTAT	MM4	10.7052	-4.52892	0	subpop_1
MM4_TCAACGATCCACTCCA	MM4	3.94763	5.35493	7	subpop_1
MM4_TCAATCTAGGCTATCT	MM4	9.65295	-4.85961	0	subpop_1
MM4_TCAATCTGTCCGAACC	MM4	9.74975	-3.60662	0	subpop_1
MM4_TCACAAGCACCACGTG	MM4	10.0405	-3.97402	0	subpop_1
MM4_TCACGAAGTATGCTTG	MM4	10.2536	-4.73679	0	subpop_1
MM4_TCAGATGGTAAATGTG	MM4	-5.04865	2.4231	2	subpop_1
MM4_TCAGGTACAAGTTGTC	MM4	-0.540066	-0.89769	8	subpop_1
MM4_TCAGGTAGTGATGATA	MM4	10.5157	-4.2708	0	subpop_1
MM4_TCATTTGTCGTTTATC	MM4	9.63452	-4.82118	0	subpop_1
MM4_TCGAGGCAGCGTTTAC	MM4	8.51391	-3.48251	0	subpop_1
MM4_TCGTACCCATAGAAAC	MM4	10.3744	-4.45149	0	subpop_1
MM4_TCGTAGATCTCTTGAT	MM4	1.12931	2.79235	6	subpop_1
MM4_TCTGGAATCAGCTTAG	MM4	9.66283	-4.91586	0	subpop_1
MM4_TCTTTCCCACACCGCA	MM4	9.18784	-4.16475	0	subpop_1
MM4_TGAAAGAAGGCAATTA	MM4	-1.90056	0.339028	4	subpop_1
MM4_TGAGCCGCAAGGTTTC	MM4	9.97977	-4.62948	0	subpop_1
MM4_TGATTTCAGGGAACGG	MM4	9.35251	-3.8228	0	subpop_1
MM4_TGCTACCAGCGACGTA	MM4	0.168922	-0.909117	8	subpop_1
MM4_TGGCTGGTCTCGTTTA	MM4	3.62233	3.88199	8	subpop_1
MM4_TGGGAAGAGATAGCAT	MM4	9.42367	-3.60284	0	subpop_1
MM4_TGGGCGTCATTCGACA	MM4	9.44496	-4.58648	0	subpop_1
MM4_TTAGGACTCTTGAGAC	MM4	0.604018	0.416363	5	subpop_1
MM4_TTAGTTCTCGGACAAG	MM4	9.88093	-4.77188	0	subpop_1
MM4_TTATGCTGTCAAGCGA	MM4	3.71166	5.14998	7	subpop_1
MM4_TTCGGTCTCGGAAATA	MM4	8.95353	-5.16632	0	subpop_1
MM4_TTCTCCTGTCCCGACA	MM4	10.7039	-4.53662	0	subpop_1
MM4_TTCTCCTTCTGCGTAA	MM4	9.81561	-5.47639	0	subpop_1
MM4_TTGAACGCATAGGATA	MM4	9.5639	-4.99202	0	subpop_1
MM4_TTGAACGGTGTTAAGA	MM4	0.00190728	-0.936029	8	subpop_1
MM4_TTGCCGTAGCAACGGT	MM4	10.2597	-4.46518	0	subpop_1
MM4_TTTACTGAGATCCCAT	MM4	9.85605	-5.17552	0	subpop_1
MM4_TTTATGCTCATAAAGG	MM4	9.73812	-4.27486	0	subpop_1
MM4_TTTCCTCGTTCTGGTA	MM4	9.81973	-4.36842	0	subpop_1
MM4_AAACGGGCATATGAGA	MM4	1.69405	4.11891	5	subpop_2
MM4_AAATGCCCACGAGGTA	MM4	2.05562	1.99477	6	subpop_2
MM4_AACTTTCGTATCAGTC	MM4	1.64095	2.10182	6	subpop_2
MM4_AACTTTCGTTTACTCT	MM4	8.73169	-2.81614	0	subpop_2
MM4_AAGACCTGTACAGACG	MM4	8.92189	-3.04963	0	subpop_2
MM4_AAGCCGCCAAGAGGCT	MM4	2.11893	3.89968	5	subpop_2
MM4_AAGGAGCAGTCCTCCT	MM4	2.1745	2.44016	6	subpop_2
MM4_AAGGCAGTCTTTACAC	MM4	2.65741	1.74464	6	subpop_2
MM4_ACAGCCGAGGGTGTGT	MM4	2.07556	3.98703	5	subpop_2
MM4_ACATGGTCAGTTCCCT	MM4	1.97743	2.00795	6	subpop_2
MM4_ACATGGTCATAGTAAG	MM4	10.7425	-4.13149	0	subpop_2
MM4_ACGAGGAAGCGGCTTC	MM4	3.94398	4.35348	7	subpop_2
MM4_ACGATGTTCTTGAGGT	MM4	8.42568	-3.61043	0	subpop_2
MM4_ACGCCGAAGCGATCCC	MM4	8.94212	-3.80554	0	subpop_2
MM4_ACGGGTCAGCAAATCA	MM4	8.98547	-4.8204	0	subpop_2
MM4_ACGTCAAAGATGCCAG	MM4	9.08886	-4.4323	0	subpop_2
MM4_ACTATCTAGCGTCAAG	MM4	8.60767	-2.75884	0	subpop_2
MM4_ACTGAGTGTGTCGCTG	MM4	1.72681	4.99975	5	subpop_2
MM4_ACTTACTTCTATCCCG	MM4	8.95597	-2.85702	0	subpop_2
MM4_AGACGTTGTCGACTAT	MM4	2.78383	5.35993	0	subpop_2
MM4_AGAGCGATCGACCAGC	MM4	2.80224	2.12855	6	subpop_2
MM4_AGCGGTCAGTCAATAG	MM4	9.51882	-3.29782	0	subpop_2
MM4_AGCGTATAGTTGTAGA	MM4	2.03522	4.30585	5	subpop_2
MM4_AGGCCGTTCTCCGGTT	MM4	3.5295	4.90211	7	subpop_2
MM4_AGGGATGTCAGTCCCT	MM4	1.69733	4.38707	5	subpop_2
MM4_AGGGTGACATTCCTGC	MM4	1.88926	1.50616	6	subpop_2
MM4_AGGGTGATCCCAACGG	MM4	9.96557	-4.47883	0	subpop_2
MM4_AGTAGTCTCGGAGGTA	MM4	2.32217	1.98978	6	subpop_2
MM4_AGTTGGTCACCTTGTC	MM4	10.2078	-4.5928	0	subpop_2
MM4_ATAACGCAGTCAAGCG	MM4	3.47414	5.14842	7	subpop_2
MM4_ATAAGAGCATACGCCG	MM4	8.46082	-2.72412	0	subpop_2
MM4_ATCATCTAGGACAGAA	MM4	9.4992	-3.13967	0	subpop_2
MM4_ATGTGTGAGCTAGTTC	MM4	-6.73416	-1.46926	4	subpop_2
MM4_ATTACTCAGAATGTGT	MM4	2.39433	4.52585	5	subpop_2
MM4_ATTTCTGGTAGTACCT	MM4	2.47821	2.31095	6	subpop_2
MM4_CAACCAACACGAGAGT	MM4	8.93522	-5.13953	0	subpop_2
MM4_CACACCTAGTTAAGTG	MM4	1.47928	4.56674	5	subpop_2
MM4_CACATTTCACGGCTAC	MM4	1.65664	3.8481	5	subpop_2
MM4_CACCACTCAGTATGCT	MM4	8.56399	-4.14469	0	subpop_2
MM4_CACCACTTCTCACATT	MM4	0.646884	0.0265511	5	subpop_2
MM4_CACCAGGAGCCCGAAA	MM4	8.57699	-2.88725	0	subpop_2
MM4_CACCAGGGTAGCTCCG	MM4	9.43672	-5.0831	0	subpop_2
MM4_CAGCCGAGTCTAAAGA	MM4	2.24885	4.4537	5	subpop_2
MM4_CAGCTAAAGGTAGCTG	MM4	9.30348	-3.11039	0	subpop_2
MM4_CAGTCCTGTCCGTGAC	MM4	8.60556	-2.81057	0	subpop_2
MM4_CATGCCTAGCGATATA	MM4	3.78551	5.07875	7	subpop_2
MM4_CATGCCTAGGGTTTCT	MM4	2.29758	2.46857	6	subpop_2
MM4_CCAATCCTCGGTTAAC	MM4	2.02338	4.12014	5	subpop_2
MM4_CCACGGACACCAGATT	MM4	1.92565	3.96316	5	subpop_2
MM4_CCACTACAGAGTAATC	MM4	8.64104	-3.9662	0	subpop_2
MM4_CCATGTCGTCTAGTGT	MM4	9.20123	-4.74156	0	subpop_2
MM4_CCGGGATGTGAGGCTA	MM4	2.24104	2.37415	6	subpop_2
MM4_CCGTACTTCTCGGACG	MM4	3.41949	1.56336	0	subpop_2
MM4_CCTACACGTGTCAATC	MM4	10.334	-5.34514	0	subpop_2
MM4_CCTACCACAGTCACTA	MM4	3.59704	4.8222	7	subpop_2
MM4_CCTAGCTGTAACGTTC	MM4	3.17467	4.84845	7	subpop_2
MM4_CCTAGCTGTATAGTAG	MM4	10.6039	-3.7419	0	subpop_2
MM4_CCTATTACAAACCCAT	MM4	9.83145	-4.48442	0	subpop_2
MM4_CCTTTCTAGCTAAACA	MM4	1.49461	4.22617	5	subpop_2
MM4_CCTTTCTCAAAGGAAG	MM4	2.27874	4.4502	5	subpop_2
MM4_CGAGAAGAGCTTATCG	MM4	2.60788	4.51182	5	subpop_2
MM4_CGAGCCAGTGCGGTAA	MM4	10.2186	-4.72661	0	subpop_2
MM4_CGCTGGATCCGCAAGC	MM4	3.17163	1.72339	6	subpop_2
MM4_CGGACTGAGCTTTGGT	MM4	2.49861	4.23024	5	subpop_2
MM4_CGGGTCAGTTGGGACA	MM4	1.73971	1.99584	6	subpop_2
MM4_CGGTTAACACTTCTGC	MM4	2.0351	4.75358	5	subpop_2
MM4_CGTAGGCCAAACTGCT	MM4	2.44355	4.26212	5	subpop_2
MM4_CTCACACCAGTCGATT	MM4	1.44696	4.82704	5	subpop_2
MM4_CTCAGAACACCCATTC	MM4	8.34635	-2.52781	0	subpop_2
MM4_CTCGAGGAGAGCCCAA	MM4	9.80662	-4.94496	0	subpop_2
MM4_CTCGTACTCATTATCC	MM4	3.90474	5.48064	7	subpop_2
MM4_CTGAAGTCACCGAAAG	MM4	2.44521	4.93152	5	subpop_2
MM4_CTGATAGAGCTACCGC	MM4	1.5655	4.89631	5	subpop_2
MM4_CTGATCCGTCGGCTCA	MM4	0.62714	0.390984	5	subpop_2
MM4_CTGCCTACAACACCTA	MM4	1.91216	4.21214	5	subpop_2
MM4_CTGCGGAGTTACGTCA	MM4	3.09398	4.6983	7	subpop_2
MM4_CTGCGGATCCTCTAGC	MM4	9.34961	-4.24689	0	subpop_2
MM4_CTGCTGTAGCGTAGTG	MM4	2.02167	2.22806	6	subpop_2
MM4_CTGCTGTGTGTTGGGA	MM4	2.38236	4.89034	5	subpop_2
MM4_CTGGTCTCATTCCTCG	MM4	3.81543	5.53072	7	subpop_2
MM4_CTGTGCTGTGAGGGAG	MM4	9.80942	-3.70521	0	subpop_2
MM4_CTTAACTCATGATCCA	MM4	1.74626	3.52838	5	subpop_2
MM4_CTTACCGTCCATTCTA	MM4	2.32707	1.79417	6	subpop_2
MM4_GAAACTCTCTGTCAAG	MM4	2.56687	4.17007	5	subpop_2
MM4_GAAATGACAATCGGTT	MM4	2.19375	4.30247	5	subpop_2
MM4_GAAATGATCCAAACAC	MM4	1.88919	2.0007	6	subpop_2
MM4_GAACCTAGTATATCCG	MM4	1.51312	4.80621	5	subpop_2
MM4_GACACGCTCGCAAACT	MM4	3.62525	4.47695	7	subpop_2
MM4_GACCAATAGTGTACGG	MM4	2.89213	2.12225	6	subpop_2
MM4_GACTAACAGTGGGATC	MM4	8.8156	-3.08234	0	subpop_2
MM4_GATCAGTAGAGACGAA	MM4	2.24916	4.71308	5	subpop_2
MM4_GATCAGTAGCTTTGGT	MM4	2.86421	1.9036	6	subpop_2
MM4_GATGAGGGTGGTACAG	MM4	3.86203	5.00585	7	subpop_2
MM4_GATGAGGTCAACCAAC	MM4	10.7304	-4.93551	0	subpop_2
MM4_GCACATAGTACCCAAT	MM4	9.41123	-4.71071	0	subpop_2
MM4_GCACATAGTGTTTGGT	MM4	10.4812	-3.7544	0	subpop_2
MM4_GCACTCTCACTGAAGG	MM4	0.600414	1.79621	2	subpop_2
MM4_GCACTCTTCTGAGTGT	MM4	1.33532	4.66605	5	subpop_2
MM4_GCATGATCAATGGATA	MM4	1.36922	4.32411	5	subpop_2
MM4_GCGCAACGTCACCTAA	MM4	3.921	5.27298	7	subpop_2
MM4_GCGCAACTCAAACAAG	MM4	3.58214	4.85312	7	subpop_2
MM4_GCGGGTTGTCCAAGTT	MM4	3.36891	4.78711	7	subpop_2
MM4_GCGGGTTTCTCTTATG	MM4	3.13393	1.85374	6	subpop_2
MM4_GCTGGGTGTAAAGGAG	MM4	0.423652	-0.292062	8	subpop_2
MM4_GGAACTTCACCCATGG	MM4	3.01583	4.55563	7	subpop_2
MM4_GGATGTTGTGACAAAT	MM4	2.23176	5.14947	5	subpop_2
MM4_GGCGACTAGCTGAAAT	MM4	1.91256	4.88907	5	subpop_2
MM4_GGGAATGGTTTGGCGC	MM4	2.73099	2.28984	6	subpop_2
MM4_GGGAGATTCACTTCAT	MM4	2.08384	2.16086	6	subpop_2
MM4_GGGCATCTCTGTTTGT	MM4	3.15057	4.63074	7	subpop_2
MM4_GGGTCTGGTGCAACTT	MM4	3.72382	5.43268	7	subpop_2
MM4_GTACGTATCACCAGGC	MM4	1.98592	3.92787	5	subpop_2
MM4_GTATCTTAGGCTCATT	MM4	3.37676	4.90339	7	subpop_2
MM4_GTATCTTCACCCAGTG	MM4	2.71278	4.08018	2	subpop_2
MM4_GTCGGGTGTCTACCTC	MM4	8.63794	-3.30887	0	subpop_2
MM4_GTCGTAATCTCTGCTG	MM4	1.34001	4.75385	5	subpop_2
MM4_GTGGGTCTCCGCGCAA	MM4	9.69763	-3.40921	0	subpop_2
MM4_GTGTGCGCAGCTGCTG	MM4	8.7698	-3.77889	0	subpop_2
MM4_GTTACAGCAGCGATCC	MM4	2.48711	4.54484	5	subpop_2
MM4_GTTTCTATCCTCCTAG	MM4	1.85336	2.01982	6	subpop_2
MM4_TAAGTGCGTCTACCTC	MM4	1.74085	4.73846	5	subpop_2
MM4_TACAGTGCATGCTAGT	MM4	1.98126	4.93516	5	subpop_2
MM4_TACGGTACACCACGTG	MM4	2.64584	1.83386	6	subpop_2
MM4_TAGACCACAAACGCGA	MM4	3.92504	5.34814	7	subpop_2
MM4_TATCAGGCAATGGTCT	MM4	9.54696	-4.02195	0	subpop_2
MM4_TCAACGAAGTGGTCCC	MM4	9.93907	-3.65448	0	subpop_2
MM4_TCAATCTCAGTCTTCC	MM4	1.52789	4.8775	5	subpop_2
MM4_TCAGATGTCCATGAAC	MM4	3.68582	5.0789	7	subpop_2
MM4_TCAGCAACAAGTTCTG	MM4	2.65668	2.0855	6	subpop_2
MM4_TCATTACGTTCGCGAC	MM4	2.49422	1.97038	6	subpop_2
MM4_TCATTTGAGAGTACAT	MM4	1.98597	4.60071	5	subpop_2
MM4_TCGCGAGGTCAGAGGT	MM4	9.06199	-3.76101	0	subpop_2
MM4_TCGGTAAAGGAGCGAG	MM4	2.02481	4.74218	5	subpop_2
MM4_TCTATTGAGCCACCTG	MM4	2.37661	4.87554	5	subpop_2
MM4_TCTGAGATCAAACCGT	MM4	2.90988	2.16981	6	subpop_2
MM4_TCTGGAAAGTGACTCT	MM4	9.68846	-4.7294	0	subpop_2
MM4_TGAAAGAGTTAGGGTG	MM4	1.37645	4.24607	5	subpop_2
MM4_TGACGGCAGATAGGAG	MM4	3.73987	5.1383	7	subpop_2
MM4_TGACGGCGTCGTTGTA	MM4	2.89257	1.81687	6	subpop_2
MM4_TGACTTTTCGGCTACG	MM4	3.78779	5.21227	7	subpop_2
MM4_TGACTTTTCTGGCGAC	MM4	2.35231	4.49761	5	subpop_2
MM4_TGAGCATTCGCATGAT	MM4	2.55444	1.87591	6	subpop_2
MM4_TGATTTCGTAGCTCCG	MM4	10.2718	-4.29593	0	subpop_2
MM4_TGCACCTCAGCTCGCA	MM4	1.34974	4.61538	5	subpop_2
MM4_TGCCCATTCTGCCCTA	MM4	10.1617	-4.12308	0	subpop_2
MM4_TGCGCAGCAGCGAACA	MM4	1.57509	4.8834	5	subpop_2
MM4_TGCGGGTTCTTACCGC	MM4	1.97465	1.95442	6	subpop_2
MM4_TGGCCAGCACATGACT	MM4	1.71166	4.25965	5	subpop_2
MM4_TGGGAAGCAATACGCT	MM4	1.56498	4.68445	5	subpop_2
MM4_TGGGCGTCAACGATGG	MM4	8.62819	-2.87743	0	subpop_2
MM4_TGTATTCTCCGAAGAG	MM4	2.09279	2.28016	6	subpop_2
MM4_TGTATTCTCGACCAGC	MM4	1.40862	4.13642	5	subpop_2
MM4_TGTCCCAAGAATTCCC	MM4	1.57799	4.84135	5	subpop_2
MM4_TGTGTTTAGCTAGGCA	MM4	0.563229	-0.69237	8	subpop_2
MM4_TTCCCAGGTGAAAGAG	MM4	1.54315	2.32891	6	subpop_2
MM4_TTGTAGGAGGTGACCA	MM4	9.18562	-3.82186	0	subpop_2
MM4_TTTATGCCAGGATCGA	MM4	2.01466	4.73017	5	subpop_2
MM4_TTTCCTCAGTGTTTGC	MM4	2.24094	2.25798	6	subpop_2
MM4_TTTGTCATCCGGCACA	MM4	2.19078	4.2459	5	subpop_2
MM4_AACTCAGCATGCGCAC	MM4	2.07512	5.13089	5	subpop_3
MM4_ACACCGGCAGCCTATA	MM4	2.11732	5.11116	5	subpop_3
MM4_ATCTACTCACGGTTTA	MM4	3.68524	5.35797	7	subpop_3
MM4_ATCTGCCTCCCTAACC	MM4	1.98916	4.16956	5	subpop_3
MM4_CGACCTTCACCACCAG	MM4	3.9898	5.10413	7	subpop_3
MM4_CGACTTCCAGTATCTG	MM4	3.26275	5.15506	7	subpop_3
MM4_CGGCTAGCATTGGTAC	MM4	8.89515	-4.52318	0	subpop_3
MM4_CTAATGGCAATGCCAT	MM4	3.67246	5.34643	7	subpop_3
MM4_CTCACACCAATTCCTT	MM4	8.80156	-5.37429	0	subpop_3
MM4_GCGGGTTGTGGACGAT	MM4	1.92046	3.94665	5	subpop_3
MM4_GGAGCAAAGAAGGTTT	MM4	3.82143	5.55753	7	subpop_3
MM4_GGCCGATCACCGAATT	MM4	2.5684	4.1584	5	subpop_3
MM4_GGCTCGAGTGCCTTGG	MM4	2.11885	5.13267	5	subpop_3
MM4_GTTACAGAGCTAAGAT	MM4	1.62512	4.48223	5	subpop_3
MM4_TACGGATGTCAACTGT	MM4	2.38005	3.42007	5	subpop_3
MM4_TAGTGGTGTGTAACGG	MM4	1.52589	3.9669	5	subpop_3
MM4_TCAGGATGTTAAAGTG	MM4	10.341	-4.29238	0	subpop_3
MM4_TCATTTGGTGGTCTCG	MM4	2.05901	4.99997	5	subpop_3
MM4_TGGGAAGTCGGCTTGG	MM4	3.75099	5.20594	7	subpop_3
MM4_TTTACTGAGACTGTAA	MM4	3.42049	5.5253	7	subpop_3
MM4_AAGGCAGGTAGCACGA	MM4	2.65356	4.86424	5	subpop_4
MM4_AGGTCATCATGTTGAC	MM4	3.43768	4.96068	7	subpop_4
MM4_ATTGGTGAGCGCCTCA	MM4	1.55444	4.77279	5	subpop_4
MM4_TCCCGATAGCTCCTCT	MM4	1.66482	4.48651	5	subpop_4
MM4_AAACCTGGTTGGGACA	MM4	-5.73184	0.180622	1	subpop_5
MM4_AAACCTGTCATCTGCC	MM4	-7.66863	1.04933	3	subpop_5
MM4_AAAGATGGTATAATGG	MM4	-0.612825	2.18523	2	subpop_5
MM4_AAAGTAGCATCCGCGA	MM4	-7.21821	1.25493	3	subpop_5
MM4_AAAGTAGGTGAGGGTT	MM4	-0.971486	2.64398	2	subpop_5
MM4_AAATGCCCAGACGTAG	MM4	-1.03663	-0.448063	1	subpop_5
MM4_AAATGCCTCGCCAAAT	MM4	-7.30785	-1.12856	4	subpop_5
MM4_AACACGTGTCATGCAT	MM4	-6.67608	-2.17035	4	subpop_5
MM4_AACCGCGAGTAACCCT	MM4	-7.37523	1.99903	3	subpop_5
MM4_AACTCAGAGGGAAACA	MM4	-0.316784	2.33047	2	subpop_5
MM4_AACTCAGGTAAGTGGC	MM4	-4.72692	-1.00438	1	subpop_5
MM4_AACTCAGTCAGGCCCA	MM4	-7.44983	0.220293	3	subpop_5
MM4_AACTCCCTCGTTACGA	MM4	-0.254253	1.994	2	subpop_5
MM4_AACTCTTAGACTAGAT	MM4	-4.88028	0.369633	1	subpop_5
MM4_AACTCTTAGTTCGATC	MM4	-0.640573	2.12684	2	subpop_5
MM4_AACTGGTTCTTGTACT	MM4	-0.734271	1.78314	2	subpop_5
MM4_AAGACCTTCTCCAGGG	MM4	-4.59433	2.51133	2	subpop_5
MM4_AAGCCGCGTATAGTAG	MM4	-0.494933	1.43761	3	subpop_5
MM4_AAGCCGCGTGTCCTCT	MM4	-1.89465	1.51555	4	subpop_5
MM4_AAGGAGCCAATGGACG	MM4	-4.46392	0.131874	1	subpop_5
MM4_AAGGCAGCATCCGCGA	MM4	-5.74123	1.45214	3	subpop_5
MM4_AAGGCAGTCCACGTGG	MM4	-6.23968	-1.34367	1	subpop_5
MM4_AAGTCTGGTGCACTTA	MM4	-7.46167	-1.03592	4	subpop_5
MM4_ACACCAACACGGCTAC	MM4	-5.88997	-1.14554	4	subpop_5
MM4_ACACCAACACTAGTAC	MM4	-6.42629	-0.655643	4	subpop_5
MM4_ACAGCCGAGCAGGTCA	MM4	-0.348573	3.25112	2	subpop_5
MM4_ACAGCTAAGCTGCCCA	MM4	0.210346	3.21138	2	subpop_5
MM4_ACATACGAGAGCCCAA	MM4	-6.91056	1.00109	3	subpop_5
MM4_ACCAGTAGTGGAAAGA	MM4	-1.02983	2.826	2	subpop_5
MM4_ACCAGTATCAGTGCAT	MM4	-0.970957	1.90636	2	subpop_5
MM4_ACCCACTGTCGGCACT	MM4	-6.01328	1.28514	1	subpop_5
MM4_ACCGTAATCAGTCAGT	MM4	-0.291821	2.93107	2	subpop_5
MM4_ACGAGCCCACTTACGA	MM4	-6.94077	2.13364	3	subpop_5
MM4_ACGAGCCGTTCATGGT	MM4	-7.33922	-1.9742	4	subpop_5
MM4_ACGATACGTAGTACCT	MM4	-4.56197	-0.823576	1	subpop_5
MM4_ACGATGTCACACCGCA	MM4	-4.79322	-0.460965	1	subpop_5
MM4_ACGCAGCGTACCGAGA	MM4	-7.04845	1.15626	3	subpop_5
MM4_ACGCCAGAGGACCACA	MM4	-6.90895	-2.11923	4	subpop_5
MM4_ACGCCGACACGAGAGT	MM4	0.213933	1.97786	2	subpop_5
MM4_ACGCCGACAGGCAGTA	MM4	-5.83719	0.674377	1	subpop_5
MM4_ACGCCGATCTGGCGAC	MM4	-5.89613	2.10117	3	subpop_5
MM4_ACGGCCACACTGTGTA	MM4	-6.12446	-0.844872	1	subpop_5
MM4_ACGGGCTTCAGCAACT	MM4	-1.17609	2.42619	2	subpop_5
MM4_ACGTCAAAGGAGTTGC	MM4	-1.35107	2.45472	2	subpop_5
MM4_ACTATCTCAGTGACAG	MM4	-5.28742	-1.67703	4	subpop_5
MM4_ACTGAGTGTCTGGAGA	MM4	-7.3541	1.12141	3	subpop_5
MM4_ACTTACTAGTGAAGAG	MM4	-1.12423	1.80635	2	subpop_5
MM4_ACTTACTTCTATCCTA	MM4	-6.14555	0.601942	1	subpop_5
MM4_ACTTGTTAGGCTACGA	MM4	-6.83776	0.409005	1	subpop_5
MM4_ACTTTCAAGCCACCTG	MM4	-6.44839	0.524192	3	subpop_5
MM4_AGAATAGTCAGCAACT	MM4	-0.720862	-0.575463	8	subpop_5
MM4_AGACGTTAGTGACTCT	MM4	-7.19196	1.68455	3	subpop_5
MM4_AGAGTGGCACGCGAAA	MM4	-5.36397	-0.195762	1	subpop_5
MM4_AGATTGCGTTTGACTG	MM4	-5.10339	-0.206936	1	subpop_5
MM4_AGCCTAAGTTCTGGTA	MM4	-5.96095	-1.00847	1	subpop_5
MM4_AGCGTATCACAAGCCC	MM4	-7.8097	-0.542793	3	subpop_5
MM4_AGCTCCTCATGTAGTC	MM4	-5.86188	-1.2347	4	subpop_5
MM4_AGCTCTCCACGAAACG	MM4	-0.647551	3.15498	2	subpop_5
MM4_AGCTTGATCAGGCAAG	MM4	0.315621	3.14616	2	subpop_5
MM4_AGGCCGTGTATTCGTG	MM4	-0.0686675	-0.506766	8	subpop_5
MM4_AGGGAGTTCTGTTTGT	MM4	-7.17489	-1.37755	4	subpop_5
MM4_AGGGTGAAGAGGGCTT	MM4	-5.08271	2.3826	2	subpop_5
MM4_AGGTCATCAGGTCCAC	MM4	-0.0736242	1.60668	2	subpop_5
MM4_AGGTCCGGTTGAACTC	MM4	-5.42666	-1.43414	1	subpop_5
MM4_AGTAGTCAGCAGCCTC	MM4	-7.35053	1.20196	3	subpop_5
MM4_AGTCTTTTCAAGATCC	MM4	-7.47287	-1.54732	4	subpop_5
MM4_AGTGAGGTCTGCGGCA	MM4	-1.18076	2.13009	2	subpop_5
MM4_AGTGGGAAGAATGTTG	MM4	-7.1768	0.857286	3	subpop_5
MM4_AGTGGGAGTTGGTAAA	MM4	-6.92672	-1.82751	4	subpop_5
MM4_AGTGGGATCAAAGTAG	MM4	-6.50793	-0.602571	4	subpop_5
MM4_AGTGTCACAATCCAAC	MM4	-7.44098	-2.0101	4	subpop_5
MM4_AGTGTCACACGAGGTA	MM4	-6.66472	1.06847	3	subpop_5
MM4_AGTGTCATCGTTACGA	MM4	-0.509511	0.00331522	2	subpop_5
MM4_AGTTGGTAGCTGTCTA	MM4	0.0523113	2.5186	2	subpop_5
MM4_AGTTGGTGTTGTGGAG	MM4	-7.11489	0.136284	3	subpop_5
MM4_AGTTGGTTCTAACTTC	MM4	-1.89903	2.14521	2	subpop_5
MM4_ATAACGCAGACCTAGG	MM4	-7.01451	2.02582	3	subpop_5
MM4_ATAACGCTCAGCGATT	MM4	-7.04013	1.49156	3	subpop_5
MM4_ATAGACCGTGGTAACG	MM4	-6.3028	0.436546	1	subpop_5
MM4_ATCACGAAGCCTCGTG	MM4	-6.61797	0.275178	3	subpop_5
MM4_ATCTACTAGTGTGGCA	MM4	-1.37131	2.00285	2	subpop_5
MM4_ATCTACTTCGGGAGTA	MM4	-7.21943	1.26009	3	subpop_5
MM4_ATGGGAGAGCGTGTCC	MM4	-6.66605	0.468817	3	subpop_5
MM4_ATGGGAGCATGTTCCC	MM4	-6.7414	0.839884	3	subpop_5
MM4_ATGGGAGGTAAATACG	MM4	-0.313066	2.71399	2	subpop_5
MM4_ATTACTCAGGTTACCT	MM4	-6.59216	1.06787	3	subpop_5
MM4_ATTACTCCATGGTTGT	MM4	-4.06669	-0.340995	1	subpop_5
MM4_ATTGGACAGCCCAGCT	MM4	-7.20048	-2.11701	4	subpop_5
MM4_ATTTCTGAGGGCATGT	MM4	0.378015	1.90599	2	subpop_5
MM4_ATTTCTGGTAGCAAAT	MM4	-7.64076	0.0646502	3	subpop_5
MM4_CAACCTCGTACCCAAT	MM4	-5.40102	0.769022	1	subpop_5
MM4_CAACTAGAGGCATGGT	MM4	-5.20219	-0.665411	1	subpop_5
MM4_CAACTAGGTACCGTTA	MM4	-5.35915	0.119813	1	subpop_5
MM4_CAAGATCAGTTAGGTA	MM4	-0.409561	-0.424711	8	subpop_5
MM4_CAAGGCCTCCATGAAC	MM4	-7.60416	-1.31995	4	subpop_5
MM4_CAAGTTGGTATGCTTG	MM4	-6.71683	0.629792	3	subpop_5
MM4_CACACCTAGGACCACA	MM4	-6.66099	-0.447857	1	subpop_5
MM4_CACACTCGTCTGATTG	MM4	-7.48841	1.86466	3	subpop_5
MM4_CACACTCTCAATCACG	MM4	-4.71568	-0.115254	1	subpop_5
MM4_CACATAGCATGAGCGA	MM4	-7.77091	-0.873855	4	subpop_5
MM4_CACATAGTCTTCGGTC	MM4	-0.571299	2.52345	2	subpop_5
MM4_CACATTTCACTGTTAG	MM4	-4.63718	-1.19761	1	subpop_5
MM4_CACATTTGTGTGGTTT	MM4	-1.13901	2.75059	2	subpop_5
MM4_CACCACTCAATGGACG	MM4	-7.35302	1.0606	3	subpop_5
MM4_CACTCCAGTGAAGGCT	MM4	-6.51981	1.00595	3	subpop_5
MM4_CAGAATCTCAACGGGA	MM4	8.90971	-5.26787	0	subpop_5
MM4_CAGAGAGCATCACAAC	MM4	-6.28884	-1.97616	4	subpop_5
MM4_CAGCAGCCAGGGAGAG	MM4	-7.43146	0.971736	3	subpop_5
MM4_CAGCCGACAAGCTGTT	MM4	-5.00945	-0.304607	1	subpop_5
MM4_CAGCCGATCACCTTAT	MM4	-4.69852	-0.115472	1	subpop_5
MM4_CAGCGACTCCAGGGCT	MM4	-5.66452	-1.21907	1	subpop_5
MM4_CAGGTGCCAAGGGTCA	MM4	-7.38305	-1.92869	4	subpop_5
MM4_CAGTAACGTGACGCCT	MM4	-0.418943	-0.56703	8	subpop_5
MM4_CATATGGCATAGTAAG	MM4	-5.27696	-1.18351	1	subpop_5
MM4_CATATGGGTGTAATGA	MM4	-4.86202	-1.23976	1	subpop_5
MM4_CATCCACCAGAGCCAA	MM4	-6.21701	0.481384	3	subpop_5
MM4_CATCGAACATTAGGCT	MM4	-7.47894	-1.69532	4	subpop_5
MM4_CATCGGGAGAGTGACC	MM4	-0.244618	2.38868	2	subpop_5
MM4_CCAATCCAGCTAACTC	MM4	-6.77085	2.31876	3	subpop_5
MM4_CCAATCCAGTATCGAA	MM4	-4.99126	-0.546004	1	subpop_5
MM4_CCAATCCGTGGTGTAG	MM4	-5.49438	-0.880707	1	subpop_5
MM4_CCACCTACACCAGCAC	MM4	-6.92188	1.75137	3	subpop_5
MM4_CCACGGAAGGGCACTA	MM4	-6.04506	-2.15887	4	subpop_5
MM4_CCACTACAGGATGGTC	MM4	-0.833317	2.5023	2	subpop_5
MM4_CCCAATCAGGCCCTCA	MM4	-5.93423	0.764345	1	subpop_5
MM4_CCCAATCCACTTCGAA	MM4	0.106982	1.5343	2	subpop_5
MM4_CCCAGTTGTTCCGTCT	MM4	-0.424505	3.3594	2	subpop_5
MM4_CCCATACCATCGGACC	MM4	0.0772356	1.73933	2	subpop_5
MM4_CCCTCCTAGGCTATCT	MM4	-7.45613	-1.92842	4	subpop_5
MM4_CCCTCCTCATGAACCT	MM4	-7.26963	-0.953272	4	subpop_5
MM4_CCGGTAGCACCATGTA	MM4	-6.04449	-1.41131	4	subpop_5
MM4_CCGTACTAGAAGGTTT	MM4	-7.12383	2.1717	3	subpop_5
MM4_CCGTTCAAGAGGTTAT	MM4	-0.337808	2.70952	2	subpop_5
MM4_CCGTTCAAGCGCTTAT	MM4	-6.26112	-1.98736	4	subpop_5
MM4_CCGTTCACAGGACGTA	MM4	-1.23082	1.90029	2	subpop_5
MM4_CCTAAAGTCTCGTATT	MM4	-0.729622	-0.353771	4	subpop_5
MM4_CCTACACGTATTACCG	MM4	-6.29954	-1.33162	4	subpop_5
MM4_CCTACACGTGCCTGTG	MM4	0.625628	2.59796	2	subpop_5
MM4_CCTAGCTTCTGGGCCA	MM4	-5.4405	-0.320387	1	subpop_5
MM4_CCTATTAAGCGTTCCG	MM4	-7.24686	-1.23167	4	subpop_5
MM4_CCTATTACAGGTTTCA	MM4	-6.9423	0.127257	4	subpop_5
MM4_CCTCTGATCGGCTTGG	MM4	-6.62061	-1.06089	4	subpop_5
MM4_CGAACATAGAGCTATA	MM4	-6.6773	2.16078	3	subpop_5
MM4_CGAATGTAGGAGTACC	MM4	-4.70814	0.274369	1	subpop_5
MM4_CGACTTCCATCGACGC	MM4	-5.41359	-0.151276	1	subpop_5
MM4_CGAGAAGCACAACTGT	MM4	-4.86638	-1.43311	1	subpop_5
MM4_CGAGAAGCACGGACAA	MM4	-6.45681	1.20381	3	subpop_5
MM4_CGATGGCAGCGTCAAG	MM4	-7.33439	-0.392017	3	subpop_5
MM4_CGCGGTACAAGGACAC	MM4	-5.21565	0.136108	1	subpop_5
MM4_CGCTGGAGTGAGTGAC	MM4	-1.34093	2.43798	2	subpop_5
MM4_CGGACACCAGATGAGC	MM4	-7.29509	1.71314	3	subpop_5
MM4_CGGACACTCCATGAGT	MM4	-4.86207	-1.41921	1	subpop_5
MM4_CGGACGTGTTCAACCA	MM4	-7.16715	-1.38027	4	subpop_5
MM4_CGGACGTTCAAGGTAA	MM4	-0.142951	1.85282	2	subpop_5
MM4_CGGACTGAGCGACGTA	MM4	-6.08952	0.213106	1	subpop_5
MM4_CGGAGCTGTACAGCAG	MM4	-7.44652	1.02727	3	subpop_5
MM4_CGGAGTCAGAGACTTA	MM4	0.17001	2.8646	2	subpop_5
MM4_CGTCTACAGAGAGCTC	MM4	0.285746	2.36359	2	subpop_5
MM4_CGTGAGCGTCGAATCT	MM4	-6.48524	1.69341	3	subpop_5
MM4_CGTTAGAGTACAGACG	MM4	-4.01368	-0.179823	1	subpop_5
MM4_CTAACTTGTTGAGGTG	MM4	-6.00325	0.496176	1	subpop_5
MM4_CTAACTTTCTCTAGGA	MM4	-0.0688644	-0.143675	8	subpop_5
MM4_CTAATGGTCCAGTAGT	MM4	-6.0683	-1.67175	4	subpop_5
MM4_CTACCCAGTTAAGACA	MM4	-0.636527	1.92459	2	subpop_5
MM4_CTAGTGAAGCATGGCA	MM4	-6.01286	-0.10475	1	subpop_5
MM4_CTCAGAAAGACCCACC	MM4	-5.19326	-0.481781	1	subpop_5
MM4_CTCATTAAGGGTCTCC	MM4	-6.79026	-1.9498	4	subpop_5
MM4_CTCATTACAGCCTTTC	MM4	-5.07618	-1.23303	1	subpop_5
MM4_CTCCTAGAGAACAATC	MM4	0.0210585	3.0401	2	subpop_5
MM4_CTCGAAACATGTTGAC	MM4	-5.43151	-1.54069	1	subpop_5
MM4_CTCGAAAGTCAAGCGA	MM4	-4.09189	-0.440875	1	subpop_5
MM4_CTCGGAGAGCGCCTTG	MM4	-6.2112	-0.27452	1	subpop_5
MM4_CTCGGAGCAGATCGGA	MM4	-6.33406	1.22458	1	subpop_5
MM4_CTCGGGACATTAGGCT	MM4	-6.01312	0.413094	1	subpop_5
MM4_CTCGTACTCCACTCCA	MM4	-7.01045	2.0769	3	subpop_5
MM4_CTCGTACTCTTTACGT	MM4	-0.610838	3.15572	2	subpop_5
MM4_CTCGTCATCATGTAGC	MM4	-7.51765	0.991349	3	subpop_5
MM4_CTCTAATGTACTCTCC	MM4	-6.76519	2.06769	3	subpop_5
MM4_CTCTACGGTTAAGGGC	MM4	-6.71664	0.577265	3	subpop_5
MM4_CTCTACGGTTCGGCAC	MM4	-7.5733	0.68952	3	subpop_5
MM4_CTCTGGTCATCGACGC	MM4	-0.862484	2.71847	2	subpop_5
MM4_CTGAAGTAGCGCTCCA	MM4	-6.92318	-0.103368	3	subpop_5
MM4_CTGCCTACAGCTTCGG	MM4	-5.64771	-0.668749	1	subpop_5
MM4_CTGCGGAAGCCACGTC	MM4	-7.76416	-0.668998	4	subpop_5
MM4_CTGGTCTAGAGACGAA	MM4	-6.4034	-0.015979	1	subpop_5
MM4_CTGGTCTGTAAACGCG	MM4	-6.93425	-1.52396	4	subpop_5
MM4_CTGTTTAGTCAATGTC	MM4	-7.0561	-1.21383	4	subpop_5
MM4_CTTAACTTCCACTGGG	MM4	-6.8399	2.32027	3	subpop_5
MM4_CTTACCGCATCCTTGC	MM4	-7.14842	1.33818	1	subpop_5
MM4_CTTACCGTCTGTCTAT	MM4	-6.96149	-0.66619	1	subpop_5
MM4_CTTACCGTCTTGTATC	MM4	-1.05528	1.93536	2	subpop_5
MM4_CTTAGGAAGAGACTAT	MM4	0.0471701	2.42551	2	subpop_5
MM4_CTTAGGACATTTCACT	MM4	-6.51648	1.11005	3	subpop_5
MM4_CTTCTCTAGCAGCGTA	MM4	-6.78476	1.64995	3	subpop_5
MM4_CTTCTCTTCCCAACGG	MM4	-5.66769	-1.52617	1	subpop_5
MM4_CTTGGCTTCGTTACGA	MM4	-6.41725	0.0869502	1	subpop_5
MM4_CTTTGCGAGAATGTTG	MM4	-5.38463	0.518511	1	subpop_5
MM4_GAAACTCCATTCTTAC	MM4	-6.24764	1.72349	3	subpop_5
MM4_GAACATCCACAAGTAA	MM4	-6.02117	1.43335	3	subpop_5
MM4_GAACATCCATTCCTCG	MM4	-6.4737	0.0734134	3	subpop_5
MM4_GAACCTACAGGTCCAC	MM4	-6.57707	-1.27199	4	subpop_5
MM4_GAAGCAGAGTCCAGGA	MM4	-6.76986	-1.79449	4	subpop_5
MM4_GAAGCAGCACATCCAA	MM4	-7.58069	1.74516	3	subpop_5
MM4_GACACGCAGAACTCGG	MM4	-7.57535	1.73401	3	subpop_5
MM4_GACACGCCATGGTCAT	MM4	-0.0438729	2.21895	2	subpop_5
MM4_GACCAATGTGCGATAG	MM4	-7.25367	1.68291	3	subpop_5
MM4_GACCAATTCAGCTCTC	MM4	-0.155963	2.70971	2	subpop_5
MM4_GACCTGGAGACTAGGC	MM4	-0.271826	2.39569	2	subpop_5
MM4_GACCTGGGTCGAGATG	MM4	-0.61381	2.07731	2	subpop_5
MM4_GACGGCTCATCATCCC	MM4	-4.70036	-1.32063	1	subpop_5
MM4_GACGGCTTCACGACTA	MM4	-6.09516	-0.695607	4	subpop_5
MM4_GACTACAAGAGAGCTC	MM4	-7.30565	-0.399052	4	subpop_5
MM4_GACTACAGTTATGCGT	MM4	0.0230874	1.90261	2	subpop_5
MM4_GAGCAGATCATCACCC	MM4	-6.48946	0.770468	3	subpop_5
MM4_GAGTCCGTCCAAAGTC	MM4	-6.3998	2.09932	1	subpop_5
MM4_GATCAGTAGTGGTCCC	MM4	-0.13663	2.20383	2	subpop_5
MM4_GATCAGTGTTACCAGT	MM4	0.272054	1.85208	2	subpop_5
MM4_GATCGATTCTGGCGAC	MM4	-5.19193	-0.355111	1	subpop_5
MM4_GATGAGGAGCACCGTC	MM4	-6.51701	1.19351	1	subpop_5
MM4_GATGAGGCAAGCCCAC	MM4	-5.72207	0.862846	1	subpop_5
MM4_GATGAGGCAGGTTTCA	MM4	-4.91844	0.236696	1	subpop_5
MM4_GATGCTATCCCAAGTA	MM4	-4.52191	-0.0463735	1	subpop_5
MM4_GATGCTATCGTAGGTT	MM4	-7.31257	-0.926741	4	subpop_5
MM4_GATTCAGTCAAGGTAA	MM4	-5.31071	0.751249	1	subpop_5
MM4_GCACATAAGATCCGAG	MM4	-6.721	1.19945	3	subpop_5
MM4_GCACATATCTTGAGAC	MM4	-4.65386	2.4486	2	subpop_5
MM4_GCAGCCAAGTGTCCAT	MM4	-0.355485	2.43114	2	subpop_5
MM4_GCAGCCATCTCATTCA	MM4	-6.69965	2.05133	3	subpop_5
MM4_GCATGCGGTTCAACCA	MM4	-5.02773	-0.270658	1	subpop_5
MM4_GCATGCGTCGCAAGCC	MM4	-0.929586	2.59069	2	subpop_5
MM4_GCATGTAAGCTACCTA	MM4	-4.62548	0.0131825	1	subpop_5
MM4_GCATGTAGTCAGATAA	MM4	-0.137075	1.91249	2	subpop_5
MM4_GCCAAATTCAATACCG	MM4	-7.06223	0.853405	3	subpop_5
MM4_GCCAAATTCGTCGTTC	MM4	-6.65992	-0.274926	3	subpop_5
MM4_GCCTCTAAGGACAGAA	MM4	-5.12552	2.39764	2	subpop_5
MM4_GCGACCAAGCCAACAG	MM4	-7.24859	0.455361	3	subpop_5
MM4_GCGACCAGTCCAAGTT	MM4	-6.25641	1.72844	3	subpop_5
MM4_GCGCAACTCAACACCA	MM4	-6.74047	-1.00968	4	subpop_5
MM4_GCGCCAACAAGTCATC	MM4	-5.14058	2.43057	2	subpop_5
MM4_GCTGCGACAGAGCCAA	MM4	-4.85609	2.52537	2	subpop_5
MM4_GCTGCGAGTGAGCGAT	MM4	-7.43179	0.319037	3	subpop_5
MM4_GCTGCTTGTGAACCTT	MM4	-7.07858	1.32729	3	subpop_5
MM4_GCTTCCACAGCGTCCA	MM4	-0.404377	1.89125	2	subpop_5
MM4_GCTTCCACATGCAACT	MM4	-6.71511	-2.11314	4	subpop_5
MM4_GCTTGAACAAAGAATC	MM4	-5.54888	-0.644821	1	subpop_5
MM4_GGAAAGCAGAAGCCCA	MM4	-7.39657	1.34053	3	subpop_5
MM4_GGAAAGCGTGAGTGAC	MM4	0.139917	1.92278	2	subpop_5
MM4_GGAAAGCTCGACGGAA	MM4	-6.85511	-1.79901	4	subpop_5
MM4_GGAATAAGTTGTGGAG	MM4	-5.57922	-0.361035	1	subpop_5
MM4_GGACAAGCACCAGGCT	MM4	-7.59893	-1.16959	4	subpop_5
MM4_GGACAGACAACACGCC	MM4	-7.26865	1.99516	3	subpop_5
MM4_GGACAGATCACAACGT	MM4	-7.02349	-1.10515	4	subpop_5
MM4_GGACATTTCCGAAGAG	MM4	-5.02262	0.266274	1	subpop_5
MM4_GGACGTCGTCGAACAG	MM4	-5.98237	-2.05134	4	subpop_5
MM4_GGACGTCTCGGTGTTA	MM4	-4.12387	-0.158033	1	subpop_5
MM4_GGATGTTAGTAGTGCG	MM4	-0.0159584	1.96303	2	subpop_5
MM4_GGATGTTGTATGCTTG	MM4	-6.19698	-1.58654	4	subpop_5
MM4_GGATTACCACCCATTC	MM4	-5.15795	2.36297	2	subpop_5
MM4_GGATTACTCATATCGG	MM4	-5.02588	-0.583333	1	subpop_5
MM4_GGCAATTAGGAGTAGA	MM4	-5.81801	-1.66381	4	subpop_5
MM4_GGCAATTGTTGCCTCT	MM4	-0.0420762	1.90634	2	subpop_5
MM4_GGCCGATAGTACACCT	MM4	-7.32916	-1.27622	4	subpop_5
MM4_GGCGACTGTGATGTGG	MM4	-5.07307	-1.50117	1	subpop_5
MM4_GGCTCGAAGCGCTCCA	MM4	-4.00987	-0.138507	1	subpop_5
MM4_GGCTGGTAGTATCGAA	MM4	-2.37899	1.27597	2	subpop_5
MM4_GGGACCTCATCACCCT	MM4	-0.96558	2.78974	2	subpop_5
MM4_GGGATGATCTTGTATC	MM4	-0.163308	-0.0237582	3	subpop_5
MM4_GGGCACTAGAGTGAGA	MM4	-6.97418	0.557698	3	subpop_5
MM4_GGGCACTTCTCGAGTA	MM4	-6.1973	0.0693264	1	subpop_5
MM4_GGGTCTGAGTAATCCC	MM4	-7.55329	1.51395	3	subpop_5
MM4_GGTATTGCATTAGGCT	MM4	-0.441946	1.25929	2	subpop_5
MM4_GGTATTGTCTGCTGTC	MM4	-0.365346	0.73591	2	subpop_5
MM4_GGTGCGTGTCGATTGT	MM4	-4.70939	-0.911796	1	subpop_5
MM4_GGTGCGTGTGCCTTGG	MM4	-2.0042	0.510246	2	subpop_5
MM4_GGTGCGTTCGCATGGC	MM4	-0.0565887	1.82173	2	subpop_5
MM4_GTAACGTAGCTGGAAC	MM4	-7.1194	0.277867	3	subpop_5
MM4_GTACGTAAGCCAACAG	MM4	-4.8578	2.47996	2	subpop_5
MM4_GTACGTAGTTATGCGT	MM4	-1.02	2.22776	2	subpop_5
MM4_GTACGTATCATGCTCC	MM4	-1.04428	1.72109	2	subpop_5
MM4_GTACTCCGTATATGAG	MM4	-5.86271	-0.71874	1	subpop_5
MM4_GTACTTTAGGTCGGAT	MM4	-6.29582	-1.48685	4	subpop_5
MM4_GTACTTTCACGGTAGA	MM4	-7.17793	-0.00954675	1	subpop_5
MM4_GTAGGCCTCGGAAACG	MM4	-1.65818	2.55794	1	subpop_5
MM4_GTAGTCACACTGTGTA	MM4	-1.30088	2.02766	2	subpop_5
MM4_GTAGTCAGTGCGATAG	MM4	-0.688751	1.97628	2	subpop_5
MM4_GTAGTCAGTTGGGACA	MM4	-5.56744	0.498957	1	subpop_5
MM4_GTATTCTAGAACTCGG	MM4	-5.28508	0.97761	1	subpop_5
MM4_GTATTCTAGCATGGCA	MM4	-7.41269	1.22282	3	subpop_5
MM4_GTCAAGTAGAAACCAT	MM4	-7.00543	0.919302	3	subpop_5
MM4_GTCAAGTCAGCCTGTG	MM4	-7.30055	-0.246606	3	subpop_5
MM4_GTCAAGTCATCACCCT	MM4	-4.90297	-0.690855	1	subpop_5
MM4_GTCCTCATCTACTCAT	MM4	-5.67495	-0.381203	1	subpop_5
MM4_GTCTTCGGTCTCTTAT	MM4	-1.4746	1.80811	2	subpop_5
MM4_GTCTTCGGTCTTCAAG	MM4	0.117002	3.23696	2	subpop_5
MM4_GTGCGGTAGCTAGTTC	MM4	0.285024	1.81731	2	subpop_5
MM4_GTTTCTAGTGACGCCT	MM4	-7.1388	-1.89778	4	subpop_5
MM4_TAAGAGAAGAAGCCCA	MM4	-0.786089	2.03404	2	subpop_5
MM4_TAAGAGATCGAACTGT	MM4	-5.26271	0.657225	1	subpop_5
MM4_TAAGCGTTCACGGTTA	MM4	-7.1609	1.89793	3	subpop_5
MM4_TACACGAAGGATGCGT	MM4	-1.77688	0.044476	3	subpop_5
MM4_TACACGAAGTCATCCA	MM4	-7.13861	2.1705	3	subpop_5
MM4_TACACGAAGTTCCACA	MM4	-4.71179	2.48846	2	subpop_5
MM4_TACCTTATCTGGAGCC	MM4	-7.26249	0.418376	3	subpop_5
MM4_TACGGGCCAGGGATTG	MM4	-7.69121	-1.40292	4	subpop_5
MM4_TACGGGCGTCTTTCAT	MM4	-5.39564	-1.493	1	subpop_5
MM4_TACGGGCGTTTGTGTG	MM4	-7.11577	-2.22047	4	subpop_5
MM4_TACGGTACATGTCGAT	MM4	-5.4928	0.00281859	1	subpop_5
MM4_TACGGTATCGTTGCCT	MM4	-6.4731	-1.21355	4	subpop_5
MM4_TACTCGCTCAACGGGA	MM4	-0.828179	1.92397	2	subpop_5
MM4_TACTTACCAGATTGCT	MM4	-6.56469	1.83186	3	subpop_5
MM4_TACTTACGTTCACCTC	MM4	-6.26998	1.92144	3	subpop_5
MM4_TACTTGTAGCTTATCG	MM4	-7.14221	0.755632	3	subpop_5
MM4_TAGCCGGCACAGACTT	MM4	-6.53279	2.2002	3	subpop_5
MM4_TAGGCATTCTGCGACG	MM4	-7.29158	1.21761	3	subpop_5
MM4_TAGTGGTTCATCATTC	MM4	-6.41375	1.49486	3	subpop_5
MM4_TATTACCAGGTGCTTT	MM4	-7.46606	-0.955746	4	subpop_5
MM4_TCAACGAGTCAGATAA	MM4	-6.97187	1.89566	3	subpop_5
MM4_TCAACGATCACTTATC	MM4	-0.0166879	2.28053	2	subpop_5
MM4_TCAATCTGTTGTCGCG	MM4	-4.71499	-0.150123	1	subpop_5
MM4_TCACAAGAGCTCCTCT	MM4	-4.97903	-1.54518	1	subpop_5
MM4_TCACGAATCGTTACGA	MM4	-0.278114	2.16944	2	subpop_5
MM4_TCAGCAAGTTCCCTTG	MM4	-7.2599	1.65633	3	subpop_5
MM4_TCAGGATCAGCCTATA	MM4	-0.300341	-0.299744	8	subpop_5
MM4_TCAGGTACATGTCCTC	MM4	-5.31302	-0.912261	1	subpop_5
MM4_TCATTACAGGCAATTA	MM4	-6.62159	2.00135	3	subpop_5
MM4_TCCACACCATCGGAAG	MM4	-7.09676	-1.30099	4	subpop_5
MM4_TCGAGGCTCATGTCTT	MM4	-4.63957	-0.829919	1	subpop_5
MM4_TCGCGAGAGCGGATCA	MM4	-7.18383	-1.22232	4	subpop_5
MM4_TCGCGTTAGTGTGAAT	MM4	-4.03901	0.42163	1	subpop_5
MM4_TCGGTAAGTGCAACTT	MM4	-5.38662	0.839732	1	subpop_5
MM4_TCTATTGTCTTCATGT	MM4	-4.8839	-0.552797	1	subpop_5
MM4_TCTCTAACAGGACCCT	MM4	-5.72807	-1.24347	4	subpop_5
MM4_TCTGGAAAGGGCTTGA	MM4	0.0212907	2.42704	2	subpop_5
MM4_TCTGGAAAGTACTTGC	MM4	-0.261703	2.99759	2	subpop_5
MM4_TCTGGAAGTCCGAATT	MM4	-6.37615	0.75402	3	subpop_5
MM4_TCTTCGGGTAGCTTGT	MM4	-5.35761	2.36647	3	subpop_5
MM4_TGAAAGAGTCTGGAGA	MM4	-7.45036	0.565667	3	subpop_5
MM4_TGACAACTCCGTAGGC	MM4	-6.71722	-1.05452	4	subpop_5
MM4_TGACGGCAGCACAGGT	MM4	-7.42625	-1.34576	4	subpop_5
MM4_TGACTAGTCAGTTCGA	MM4	-4.4762	0.132377	1	subpop_5
MM4_TGACTTTGTGCCTGCA	MM4	-6.91242	-0.74837	4	subpop_5
MM4_TGACTTTTCCTAGGGC	MM4	-4.28138	-0.736327	1	subpop_5
MM4_TGAGCCGCAACGATCT	MM4	-7.82451	-1.15676	4	subpop_5
MM4_TGATTTCAGTGGTAAT	MM4	-5.82853	1.07868	3	subpop_5
MM4_TGCACCTCACCACCAG	MM4	-0.197218	1.59873	2	subpop_5
MM4_TGCACCTGTCTCCACT	MM4	-6.20665	1.3896	3	subpop_5
MM4_TGCCAAAAGAATAGGG	MM4	-6.48599	-0.241502	3	subpop_5
MM4_TGCCAAACATACAGCT	MM4	-7.18414	-2.04315	4	subpop_5
MM4_TGCCCATTCAACACCA	MM4	-6.8819	0.90112	3	subpop_5
MM4_TGCCCATTCCAGGGCT	MM4	-7.26304	-1.48964	4	subpop_5
MM4_TGCCCTATCTGCTTGC	MM4	-0.98102	2.64704	2	subpop_5
MM4_TGCGCAGAGACCACGA	MM4	-7.07469	-0.262615	1	subpop_5
MM4_TGCTGCTTCTTAACCT	MM4	-5.53833	-0.897513	1	subpop_5
MM4_TGGACGCAGAACAATC	MM4	-5.53553	-0.721366	1	subpop_5
MM4_TGGCGCATCGCGCCAA	MM4	-7.27965	-2.09283	4	subpop_5
MM4_TGGCTGGCACATTCGA	MM4	-0.506112	3.22503	2	subpop_5
MM4_TGGGAAGAGTCACGCC	MM4	-0.323494	-0.861517	8	subpop_5
MM4_TGGGAAGGTCAGGACA	MM4	-4.57227	0.211665	1	subpop_5
MM4_TGGGCGTCAGTATGCT	MM4	-0.741243	2.20156	2	subpop_5
MM4_TGTCCCAAGGGCATGT	MM4	-7.52971	0.395081	3	subpop_5
MM4_TGTCCCATCAGAAATG	MM4	-4.21351	-0.480772	1	subpop_5
MM4_TGTGGTAAGGACCACA	MM4	-6.54086	1.64042	3	subpop_5
MM4_TGTGGTAAGGCAGGTT	MM4	-7.24157	-0.28527	4	subpop_5
MM4_TGTTCCGCAATGCCAT	MM4	-0.379328	-0.471739	8	subpop_5
MM4_TGTTCCGTCCAGATCA	MM4	-1.53403	2.14086	2	subpop_5
MM4_TGTTCCGTCGCTTGTC	MM4	-6.34121	1.9173	3	subpop_5
MM4_TTAACTCAGTCGCCGT	MM4	-6.74097	-0.445852	1	subpop_5
MM4_TTAGGCAAGAGTCTGG	MM4	-4.74026	-0.353915	1	subpop_5
MM4_TTAGTTCTCATAGCAC	MM4	-7.11713	-1.91553	4	subpop_5
MM4_TTCGAAGCATTCCTCG	MM4	-1.73565	0.608088	2	subpop_5
MM4_TTCTACAAGTCCTCCT	MM4	-1.46377	2.17388	2	subpop_5
MM4_TTCTACATCACAATGC	MM4	-4.29616	-0.261635	1	subpop_5
MM4_TTCTCCTGTAACGTTC	MM4	0.171767	1.59586	2	subpop_5
MM4_TTCTTAGCAGATCCAT	MM4	-6.7427	0.792262	3	subpop_5
MM4_TTGAACGCACTTGGAT	MM4	-5.80753	-1.99	4	subpop_5
MM4_TTGACTTGTCGAATCT	MM4	-6.51839	-0.721503	1	subpop_5
MM4_TTGCCGTGTGGAAAGA	MM4	-0.701421	2.25883	2	subpop_5
MM4_TTGGCAAGTATGAAAC	MM4	-5.08901	-1.43333	1	subpop_5
MM4_TTGGCAAGTCGGCATC	MM4	-5.02254	-0.325765	1	subpop_5
MM4_TTGGCAAGTGTTTGGT	MM4	-4.58699	-0.888219	1	subpop_5
MM4_TTGTAGGCAGAGCCAA	MM4	-7.31977	-1.79592	4	subpop_5
MM4_TTGTAGGGTCGCATCG	MM4	-7.04989	0.673587	3	subpop_5
MM4_TTTACTGAGCAGGTCA	MM4	-7.671	-1.26833	4	subpop_5
MM4_TTTACTGGTGCATCTA	MM4	-6.45419	1.9331	3	subpop_5
MM4_TTTGCGCGTTTCCACC	MM4	-4.91543	0.639891	1	subpop_5
MM4_TTTGGTTTCTACCAGA	MM4	-5.47332	-1.76336	4	subpop_5
MM4_ACGCCGACATCTCCCA	MM4	-4.58517	-0.183568	1	subpop_6
MM4_AGCGGTCTCCACGACG	MM4	-6.06814	-0.055974	1	subpop_6
MM4_CCACGGATCTCTTGAT	MM4	-4.58309	0.0202012	1	subpop_6
MM4_CGTTAGACATGCGCAC	MM4	-1.34599	1.99601	2	subpop_6
MM4_CTCGAGGAGCAGCGTA	MM4	-6.83317	2.28494	3	subpop_6
MM4_CTCTGGTTCATTCACT	MM4	-7.15675	-1.62669	4	subpop_6
MM4_CTTACCGTCGACGGAA	MM4	-7.61168	-1.24417	4	subpop_6
MM4_GAACATCAGCTGAACG	MM4	-1.39326	1.71397	2	subpop_6
MM4_GGAATAAGTACCGAGA	MM4	-6.58144	-1.03422	4	subpop_6
MM4_GGAGCAAGTGCGCTTG	MM4	-6.47585	-1.02118	4	subpop_6
MM4_TAAGTGCGTTCATGGT	MM4	-7.32161	-1.68152	4	subpop_6
MM4_TAGCCGGCAATGCCAT	MM4	-4.81439	-0.917494	1	subpop_6
MM4_TCACGAAGTTCTGAAC	MM4	-6.82092	-1.29459	4	subpop_6
MM4_TGCGTGGCACCAGATT	MM4	-6.92072	-1.04122	4	subpop_6
MM4_TGGCGCAGTTTGGGCC	MM4	-6.95247	-1.66776	4	subpop_6
MM4_TTATGCTTCGCCATAA	MM4	0.214991	2.88908	2	subpop_6
MM4_AAACCTGTCTAACTCT	MM4	-5.98764	-0.0557271	1	subpop_7
MM4_AAAGATGGTTAAGTAG	MM4	-4.46818	2.43248	2	subpop_7
MM4_AAAGTAGCAAGTCTGT	MM4	-0.758699	2.79114	2	subpop_7
MM4_AACACGTCAGGACCCT	MM4	-6.10966	1.48134	1	subpop_7
MM4_AACCATGAGCACAGGT	MM4	8.57221	-3.32974	0	subpop_7
MM4_AACTGGTCATAGTAAG	MM4	10.342	-3.44491	1	subpop_7
MM4_AAGCCGCGTGCGCTTG	MM4	-5.07671	-0.959515	1	subpop_7
MM4_ACACCGGTCGAATCCA	MM4	-1.29714	2.88689	2	subpop_7
MM4_ACAGCCGAGCGTGAAC	MM4	0.616763	-0.379428	7	subpop_7
MM4_ACATCAGAGTTCGCGC	MM4	-4.73491	-1.53352	1	subpop_7
MM4_ACGATACAGGTGCACA	MM4	10.5094	-4.13191	0	subpop_7
MM4_ATCATCTGTCGGCACT	MM4	-5.04301	-0.866043	1	subpop_7
MM4_ATGCGATTCTTCGAGA	MM4	-6.46613	-1.23181	4	subpop_7
MM4_CACCACTGTATCTGCA	MM4	2.92562	2.00839	6	subpop_7
MM4_CATATTCCAGACAGGT	MM4	-6.05001	0.155302	1	subpop_7
MM4_CATCGGGAGATCTGAA	MM4	-0.11386	-0.578553	1	subpop_7
MM4_CATTCGCTCTGTCAAG	MM4	-1.50456	0.298301	7	subpop_7
MM4_CCACGGACACAGATTC	MM4	0.285445	0.222861	2	subpop_7
MM4_CCGTACTAGGCCCTTG	MM4	-6.01071	-2.16988	4	subpop_7
MM4_CCTACACTCAGTCCCT	MM4	-6.68226	-0.597782	4	subpop_7
MM4_CCTACACTCTTAACCT	MM4	-6.71911	-1.97037	4	subpop_7
MM4_CCTTTCTTCATCTGCC	MM4	-0.370206	2.69013	2	subpop_7
MM4_CGATGTAGTAGCGCAA	MM4	1.55451	3.98659	5	subpop_7
MM4_CGCTATCTCGCCTGTT	MM4	-0.567814	3.26211	2	subpop_7
MM4_CGCTATCTCTGTCAAG	MM4	9.51425	-4.34252	0	subpop_7
MM4_CTGTTTAAGGAGTCTG	MM4	-5.19489	-0.17133	1	subpop_7
MM4_CTGTTTAGTCAAAGCG	MM4	-4.57721	-1.51456	1	subpop_7
MM4_CTTAGGAGTAATAGCA	MM4	3.59537	4.29416	7	subpop_7
MM4_GACCAATCAAGTAGTA	MM4	-1.3707	0.519914	2	subpop_7
MM4_GCATGCGCAGATAATG	MM4	-4.85578	-1.40527	1	subpop_7
MM4_GCATGCGGTACAAGTA	MM4	-5.2038	-0.0373548	1	subpop_7
MM4_GCCAAATCATGAGCGA	MM4	2.63439	3.94359	2	subpop_7
MM4_GCTGCTTAGACTACAA	MM4	-6.88606	0.294942	1	subpop_7
MM4_GGAAAGCTCAGGATCT	MM4	-7.69942	-1.04592	1	subpop_7
MM4_GGAACTTGTGCAGTAG	MM4	-4.71898	-0.121743	1	subpop_7
MM4_GTCGTAAGTAATAGCA	MM4	10.4071	-5.06464	0	subpop_7
MM4_TACAGTGCAATGAAAC	MM4	-0.254305	-0.697047	8	subpop_7
MM4_TATGCCCTCGCTTGTC	MM4	-5.92944	1.24952	1	subpop_7
MM4_TCGTACCCAATTGCTG	MM4	1.95205	2.37833	2	subpop_7
MM4_TCTCATAGTGAGGGTT	MM4	-5.55381	-0.761069	1	subpop_7
MM4_TCTGAGATCGTAGATC	MM4	-0.371521	2.51931	2	subpop_7
MM4_TGAAAGAGTCACACGC	MM4	1.24548	3.46991	5	subpop_7
MM4_TGAGCCGAGCCACTAT	MM4	-5.74397	-2.02557	4	subpop_7
MM4_TGCACCTCATTACCTT	MM4	-6.29219	-0.194431	1	subpop_7
MM4_TGCACCTGTTTAAGCC	MM4	-1.08278	0.708462	2	subpop_7
MM4_TGTGGTATCTTGGGTA	MM4	2.57248	3.90401	2	subpop_7
MM4_TTAACTCTCACCACCT	MM4	-7.43872	-0.037486	1	subpop_7
MM4_TTAGTTCCAAGTCTGT	MM4	0.497929	2.20026	2	subpop_7
MM4_TTCGAAGGTTATCACG	MM4	4.01362	5.48419	7	subpop_7
MM4_TTCTCAACAGTATCTG	MM4	-5.61496	-1.69365	4	subpop_7
MM4_TTCTTAGTCCCGACTT	MM4	-5.61633	1.37411	1	subpop_7
MM4_TTGGCAAGTCATCCCT	MM4	1.22769	4.01512	2	subpop_7
MM4_ACGCAGCTCACGCGGT	MM4	-0.258046	-1.01094	8	subpop_8
MM4_AGAGCGAAGAATCTCC	MM4	-5.72555	-1.63976	1	subpop_8
MM4_AGCAGCCCATTGGTAC	MM4	-0.547032	-0.994444	8	subpop_8
MM4_CTTGGCTCAGCCACCA	MM4	-0.255694	-0.72231	8	subpop_8
MM4_CTTTGCGTCACCGTAA	MM4	1.37126	4.3436	5	subpop_8
MM4_GCAATCATCGAATCCA	MM4	-5.51069	-1.89869	1	subpop_8
MM4_GCGCGATTCTGCTTGC	MM4	-6.36854	-2.01368	4	subpop_8
MM4_GGCCGATGTAACGACG	MM4	-0.63965	-0.883836	8	subpop_8
MM4_GGGAGATTCTTAACCT	MM4	-0.450225	-1.06089	8	subpop_8
MM4_GTGTTAGAGCAACGGT	MM4	-6.00667	-2.20655	4	subpop_8
MM4_TAGACCAGTATTCGTG	MM4	-0.672286	-0.852239	8	subpop_8
MM4_TGGCGCACACAACGTT	MM4	-0.430946	-0.699709	8	subpop_8
MM4_TTAGTTCCACTCTGTC	MM4	-0.643897	-0.801078	8	subpop_8
MM3_AAACGGGAGATCCCGC	MM3	-0.528808	1.12851	0	subpop_1
MM3_AAACGGGCAGCTATTG	MM3	3.04693	1.14066	1	subpop_1
MM3_AAAGATGAGTCCAGGA	MM3	4.44085	2.44435	1	subpop_1
MM3_AAAGATGCATCAGTAC	MM3	-0.535487	1.52938	0	subpop_1
MM3_AAAGATGGTTAGAACA	MM3	4.98628	0.507844	1	subpop_1
MM3_AAATGCCTCAGTCCCT	MM3	3.99458	-1.44426	5	subpop_1
MM3_AACACGTTCGGATGTT	MM3	2.93985	2.68969	1	subpop_1
MM3_AACACGTTCTCGCTTG	MM3	3.94896	1.80649	1	subpop_1
MM3_AACCATGGTAGAGTGC	MM3	-5.72645	2.00819	3	subpop_1
MM3_AACCGCGCATACGCCG	MM3	-4.76993	1.3499	3	subpop_1
MM3_AACCGCGTCAGGTAAA	MM3	-0.693636	0.543831	0	subpop_1
MM3_AACGTTGCATACGCTA	MM3	4.51055	1.65939	1	subpop_1
MM3_AACTCAGCAATGAAAC	MM3	3.43995	1.31013	1	subpop_1
MM3_AACTCCCCACATAACC	MM3	-1.90365	0.537423	0	subpop_1
MM3_AACTCCCGTCATGCCG	MM3	2.99749	1.33738	1	subpop_1
MM3_AACTCCCTCTTACCGC	MM3	3.33133	2.29382	1	subpop_1
MM3_AACTTTCCAGCTGCAC	MM3	3.87886	1.3582	1	subpop_1
MM3_AACTTTCTCAGGCAAG	MM3	3.11931	1.86557	1	subpop_1
MM3_AAGACCTCAATCAGAA	MM3	2.97242	1.73329	1	subpop_1
MM3_AAGACCTGTGTCAATC	MM3	4.70629	2.4905	1	subpop_1
MM3_AAGCCGCGTTCTCATT	MM3	-0.461042	1.29198	0	subpop_1
MM3_AAGGCAGTCATACGGT	MM3	1.02631	1.12481	0	subpop_1
MM3_AAGGTTCGTTCAGTAC	MM3	4.25777	2.26356	1	subpop_1
MM3_AAGGTTCTCGCTGATA	MM3	-5.47064	2.26585	3	subpop_1
MM3_AAGTCTGTCGGCGCTA	MM3	3.26535	1.19782	1	subpop_1
MM3_ACACCAACACTAAGTC	MM3	3.80271	2.29219	1	subpop_1
MM3_ACACCAACATGTTGAC	MM3	4.94412	1.23009	1	subpop_1
MM3_ACACCAATCTCGCTTG	MM3	5.26518	1.90125	1	subpop_1
MM3_ACACCCTAGGCGTACA	MM3	3.92743	0.577314	1	subpop_1
MM3_ACACCCTGTGCCTGCA	MM3	5.1197	1.38026	1	subpop_1
MM3_ACACCGGAGGCCATAG	MM3	2.93774	1.8915	1	subpop_1
MM3_ACACTGATCTACCTGC	MM3	3.26422	2.54661	1	subpop_1
MM3_ACAGCCGAGGTGACCA	MM3	5.06122	1.84425	1	subpop_1
MM3_ACAGCTACAGATCTGT	MM3	2.77349	0.472944	1	subpop_1
MM3_ACATACGGTAGCCTCG	MM3	-5.06032	1.31412	3	subpop_1
MM3_ACATGGTTCCAAATGC	MM3	3.73277	0.950094	1	subpop_1
MM3_ACCGTAATCGCCAAAT	MM3	3.12338	1.67471	1	subpop_1
MM3_ACCTTTAGTAAGTTCC	MM3	4.6665	1.88841	1	subpop_1
MM3_ACGAGCCAGAACAATC	MM3	-5.65913	2.14962	3	subpop_1
MM3_ACGATGTCACCAGGTC	MM3	3.48222	1.56051	1	subpop_1
MM3_ACGCAGCAGAGTAATC	MM3	-1.02839	3.94144	6	subpop_1
MM3_ACGCAGCAGGATCGCA	MM3	-5.36206	2.20454	3	subpop_1
MM3_ACGCAGCCAGTAAGCG	MM3	-5.66982	2.30864	3	subpop_1
MM3_ACGCCAGAGCGAAGGG	MM3	5.21956	1.27247	0	subpop_1
MM3_ACGCCAGCAGATAATG	MM3	2.72416	0.707427	1	subpop_1
MM3_ACGCCAGGTCTGGAGA	MM3	5.35171	1.48933	1	subpop_1
MM3_ACGCCAGTCTGTTTGT	MM3	4.86085	2.28244	1	subpop_1
MM3_ACGCCGAAGCGATATA	MM3	2.99003	2.76643	1	subpop_1
MM3_ACGGAGAAGAGCAATT	MM3	4.12942	1.30756	1	subpop_1
MM3_ACGGGCTAGCGTGAGT	MM3	3.50231	2.73517	1	subpop_1
MM3_ACGGGCTTCCGCGGTA	MM3	3.01953	2.43422	1	subpop_1
MM3_ACGGGTCAGCTTCGCG	MM3	-2.22577	-0.955019	0	subpop_1
MM3_ACGGGTCGTCGGCACT	MM3	-3.36046	-2.93962	2	subpop_1
MM3_ACGTCAAAGTGAACAT	MM3	2.90948	0.696797	1	subpop_1
MM3_ACTATCTGTTCGAATC	MM3	-4.78193	1.23962	3	subpop_1
MM3_ACTGAACCACTCAGGC	MM3	-4.66582	1.47982	3	subpop_1
MM3_ACTGTCCAGGGCTTCC	MM3	2.96493	0.321354	1	subpop_1
MM3_ACTGTCCTCCGCAAGC	MM3	2.50874	2.55876	1	subpop_1
MM3_ACTTACTCATGCGCAC	MM3	2.27347	2.00438	1	subpop_1
MM3_ACTTGTTTCAAACAAG	MM3	3.68217	0.812426	1	subpop_1
MM3_ACTTTCACAGTTAACC	MM3	-4.51885	0.815837	3	subpop_1
MM3_ACTTTCATCTTGTATC	MM3	-5.03295	1.7237	3	subpop_1
MM3_AGAATAGAGACAGAGA	MM3	3.74817	1.64834	1	subpop_1
MM3_AGAATAGCAAAGGAAG	MM3	4.92465	2.06095	1	subpop_1
MM3_AGAATAGCAAGCCCAC	MM3	0.466766	-0.187476	0	subpop_1
MM3_AGAGCGAAGCACACAG	MM3	4.97687	2.1402	1	subpop_1
MM3_AGAGCGAAGCCCAATT	MM3	4.26222	0.429245	1	subpop_1
MM3_AGAGCGACATCCAACA	MM3	4.51999	1.60042	1	subpop_1
MM3_AGAGCGAGTAAGTTCC	MM3	3.04429	0.593161	1	subpop_1
MM3_AGAGTGGAGTACGTTC	MM3	2.15346	0.821298	1	subpop_1
MM3_AGAGTGGGTATCACCA	MM3	-5.39954	1.82156	3	subpop_1
MM3_AGATCTGGTCCAACTA	MM3	0.915623	0.16772	0	subpop_1
MM3_AGATCTGGTGTGGTTT	MM3	3.89539	0.307413	1	subpop_1
MM3_AGCGGTCTCTTAACCT	MM3	3.70144	-1.00883	1	subpop_1
MM3_AGCTCTCCACAGCGTC	MM3	4.84077	2.02591	1	subpop_1
MM3_AGCTCTCCACCGCTAG	MM3	3.23517	1.31149	1	subpop_1
MM3_AGCTCTCGTTACCAGT	MM3	-1.92971	0.246988	0	subpop_1
MM3_AGCTTGAAGGTAAACT	MM3	2.06876	1.76184	1	subpop_1
MM3_AGCTTGAGTACTTAGC	MM3	0.226038	-0.293892	0	subpop_1
MM3_AGGGAGTAGGTAGCCA	MM3	4.29416	1.16065	1	subpop_1
MM3_AGGGATGAGAGACTAT	MM3	4.29163	2.11708	1	subpop_1
MM3_AGGGTGAGTGTTTGTG	MM3	-1.54274	-0.152347	0	subpop_1
MM3_AGGGTGATCCCAACGG	MM3	0.0423971	1.16513	0	subpop_1
MM3_AGTAGTCAGTCTCGGC	MM3	4.24622	-1.9744	5	subpop_1
MM3_AGTAGTCCAATGGTCT	MM3	-1.4097	-2.81025	4	subpop_1
MM3_AGTAGTCGTCAGATAA	MM3	-1.00688	0.361215	0	subpop_1
MM3_AGTAGTCGTGTGAAAT	MM3	-1.77149	4.03253	6	subpop_1
MM3_AGTCTTTAGCTATGCT	MM3	-1.41815	1.28065	0	subpop_1
MM3_AGTGGGACATGGTAGG	MM3	3.21676	2.39646	1	subpop_1
MM3_ATAACGCTCAGTTCGA	MM3	-5.70202	2.38017	3	subpop_1
MM3_ATAAGAGAGACCCACC	MM3	3.49826	0.55893	1	subpop_1
MM3_ATAAGAGCACGAAATA	MM3	3.11239	1.55111	1	subpop_1
MM3_ATCATCTCAAGGTTTC	MM3	3.39709	1.45254	1	subpop_1
MM3_ATCATCTGTAGCTGCC	MM3	4.20374	1.30303	1	subpop_1
MM3_ATCATGGGTCAGCTAT	MM3	3.24176	0.409414	1	subpop_1
MM3_ATCCACCAGTGCGATG	MM3	2.67776	2.6149	1	subpop_1
MM3_ATCCACCTCCAGGGCT	MM3	4.64088	1.69571	1	subpop_1
MM3_ATCCGAAGTCTCTTAT	MM3	3.86831	0.414099	1	subpop_1
MM3_ATCTACTAGCATCATC	MM3	-1.3307	-0.0452489	0	subpop_1
MM3_ATCTACTGTACATGTC	MM3	3.83047	-0.68069	1	subpop_1
MM3_ATCTACTTCATTTGGG	MM3	3.61099	0.346827	1	subpop_1
MM3_ATGAGGGGTCCGTCAG	MM3	3.38867	-0.0506369	1	subpop_1
MM3_ATGCGATGTACAAGTA	MM3	-1.62654	0.573635	0	subpop_1
MM3_ATGCGATGTTTGACAC	MM3	4.1808	1.9843	1	subpop_1
MM3_ATGCGATTCTTCCTTC	MM3	4.6565	1.7044	1	subpop_1
MM3_ATGTGTGTCAGCTCTC	MM3	-5.16967	2.03786	3	subpop_1
MM3_ATTATCCCACAGAGGT	MM3	-0.637862	2.10478	0	subpop_1
MM3_ATTATCCCATCCTTGC	MM3	3.56284	0.632889	1	subpop_1
MM3_ATTATCCGTAGGGTAC	MM3	4.88737	1.64367	1	subpop_1
MM3_ATTGGACAGTACGCGA	MM3	3.62507	0.72204	1	subpop_1
MM3_ATTGGACCATGGTCAT	MM3	3.99305	-1.6466	5	subpop_1
MM3_ATTGGTGAGGGTTCCC	MM3	3.53938	1.70058	1	subpop_1
MM3_CAACCTCAGTTGTCGT	MM3	4.76597	2.15366	1	subpop_1
MM3_CAAGGCCGTTTCGCTC	MM3	3.11822	2.66291	1	subpop_1
MM3_CAAGGCCTCCCTGACT	MM3	3.0501	0.762922	1	subpop_1
MM3_CAAGTTGGTAAGGATT	MM3	2.70916	0.334663	1	subpop_1
MM3_CAAGTTGGTGGTGTAG	MM3	4.55316	2.02159	1	subpop_1
MM3_CAAGTTGTCCTCAACC	MM3	-0.761366	-0.0798651	0	subpop_1
MM3_CACAAACTCTCGATGA	MM3	3.47217	-0.419667	1	subpop_1
MM3_CACACAAAGAGGGCTT	MM3	4.43336	0.505267	1	subpop_1
MM3_CACACCTCACCCAGTG	MM3	0.138854	1.26722	0	subpop_1
MM3_CACACCTTCCACGACG	MM3	-4.92834	1.57592	3	subpop_1
MM3_CACAGGCAGCTGGAAC	MM3	3.55304	2.06368	1	subpop_1
MM3_CACAGGCAGGACCACA	MM3	-0.465031	1.3653	0	subpop_1
MM3_CACAGGCGTGTAAGTA	MM3	0.152157	2.0135	1	subpop_1
MM3_CACAGGCGTTATTCTC	MM3	2.49186	1.73915	1	subpop_1
MM3_CACAGTACAAGTCATC	MM3	-0.515674	0.657103	0	subpop_1
MM3_CACAGTAGTCTCTCTG	MM3	3.96081	0.7253	1	subpop_1
MM3_CACATAGGTAGGGACT	MM3	-1.29864	4.25761	6	subpop_1
MM3_CACATTTTCAGCAACT	MM3	-5.18775	0.576604	3	subpop_1
MM3_CACCAGGGTCTTCTCG	MM3	3.72431	2.38693	1	subpop_1
MM3_CACCTTGCATGGTCTA	MM3	4.10919	1.70493	1	subpop_1
MM3_CACTCCATCCTGCTTG	MM3	3.7798	-1.06431	5	subpop_1
MM3_CAGAATCCAGATCTGT	MM3	2.29781	0.89675	1	subpop_1
MM3_CAGAATCGTTCACCTC	MM3	-5.69571	2.13782	3	subpop_1
MM3_CAGATCACAGTATCTG	MM3	3.17856	0.217913	1	subpop_1
MM3_CAGATCACATTCTCAT	MM3	-4.55808	1.08344	3	subpop_1
MM3_CAGATCAGTTCCACGG	MM3	-1.48624	3.72983	6	subpop_1
MM3_CAGCATAAGGCTCATT	MM3	3.70729	1.4197	1	subpop_1
MM3_CAGCATACAGCTGGCT	MM3	-1.48881	4.23809	6	subpop_1
MM3_CAGCCGATCCGAACGC	MM3	3.65384	-0.769938	1	subpop_1
MM3_CAGCTGGTCATGGTCA	MM3	-0.620585	0.080933	0	subpop_1
MM3_CAGGTGCAGGCAGTCA	MM3	4.4373	-1.77678	5	subpop_1
MM3_CAGGTGCGTAGGACAC	MM3	4.06902	1.84661	1	subpop_1
MM3_CAGTAACCAGCCTTTC	MM3	-1.74227	4.47275	6	subpop_1
MM3_CATCAAGTCCGCAAGC	MM3	4.02737	1.70735	1	subpop_1
MM3_CATCCACCAGGATTGG	MM3	-3.76157	-1.13895	2	subpop_1
MM3_CATCGGGAGGGTTTCT	MM3	3.27636	2.49217	1	subpop_1
MM3_CATCGGGTCGGAAATA	MM3	3.0902	1.65517	1	subpop_1
MM3_CATGACACAGCATGAG	MM3	2.94264	0.453336	1	subpop_1
MM3_CCAATCCAGCGTGTCC	MM3	4.3346	-1.33626	5	subpop_1
MM3_CCAATCCAGGTAGCCA	MM3	2.64153	1.67066	1	subpop_1
MM3_CCAATCCCAAAGCAAT	MM3	-1.38082	1.04621	0	subpop_1
MM3_CCAATCCGTCAGAAGC	MM3	3.9985	2.53137	1	subpop_1
MM3_CCACCTACAGTGAGTG	MM3	4.44315	1.08901	1	subpop_1
MM3_CCACGGAAGCCCAACC	MM3	4.73918	1.60507	1	subpop_1
MM3_CCACGGAGTAGAGCTG	MM3	4.13408	-0.827808	1	subpop_1
MM3_CCACGGATCGTCGTTC	MM3	-0.459062	1.48506	0	subpop_1
MM3_CCACTACCACGTCTCT	MM3	3.68366	2.13155	1	subpop_1
MM3_CCACTACTCGGTCCGA	MM3	2.68689	1.67052	1	subpop_1
MM3_CCAGCGATCTAAGCCA	MM3	3.72649	-0.833237	1	subpop_1
MM3_CCATGTCCATAAAGGT	MM3	3.89597	0.206826	1	subpop_1
MM3_CCCAATCCATAAAGGT	MM3	-1.59052	1.11981	0	subpop_1
MM3_CCCAATCTCAGCCTAA	MM3	3.13094	1.48079	1	subpop_1
MM3_CCCATACAGTGTTTGC	MM3	1.80945	0.875071	1	subpop_1
MM3_CCGGGATCAGACGCCT	MM3	4.39425	1.88333	1	subpop_1
MM3_CCGGGATTCGGTGTTA	MM3	-4.59173	1.67066	3	subpop_1
MM3_CCGGGATTCTTGACGA	MM3	-1.16192	-2.60277	1	subpop_1
MM3_CCGTACTCATGAGCGA	MM3	4.12907	-1.82922	5	subpop_1
MM3_CCGTTCACAATGAAAC	MM3	3.77326	-1.26777	5	subpop_1
MM3_CCTACACCACATCCAA	MM3	-5.04721	0.450129	3	subpop_1
MM3_CCTACCATCTGCCAGG	MM3	-5.70084	2.19442	3	subpop_1
MM3_CCTCTGAAGGATGGTC	MM3	-0.105894	1.04243	0	subpop_1
MM3_CCTCTGACACGAGGTA	MM3	3.98425	1.15101	1	subpop_1
MM3_CCTCTGATCAGCGATT	MM3	-4.8162	1.54461	3	subpop_1
MM3_CCTCTGATCTACTATC	MM3	4.20004	1.60769	1	subpop_1
MM3_CCTTACGCAGACGTAG	MM3	1.11146	-3.06803	1	subpop_1
MM3_CCTTACGCATGAGCGA	MM3	3.33244	1.83719	1	subpop_1
MM3_CCTTACGGTCCAGTGC	MM3	4.27942	1.24182	1	subpop_1
MM3_CCTTACGGTTACAGAA	MM3	-1.66042	-2.7187	4	subpop_1
MM3_CCTTCCCTCCGTAGTA	MM3	-4.70895	1.97889	3	subpop_1
MM3_CCTTCGATCAACTCTT	MM3	5.19097	1.50834	1	subpop_1
MM3_CGAACATAGGCACATG	MM3	5.26616	1.3134	1	subpop_1
MM3_CGAACATTCTGGTTCC	MM3	4.23083	-1.03554	5	subpop_1
MM3_CGAATGTCACTCAGGC	MM3	3.41679	2.12537	1	subpop_1
MM3_CGACCTTAGAGTGAGA	MM3	4.43451	1.65758	1	subpop_1
MM3_CGACCTTCACGGCGTT	MM3	-5.79023	2.00685	3	subpop_1
MM3_CGACTTCTCATCTGTT	MM3	4.12339	1.69696	1	subpop_1
MM3_CGAGAAGAGCTGAACG	MM3	0.361783	1.75547	0	subpop_1
MM3_CGAGAAGTCAACACGT	MM3	4.7608	2.22586	1	subpop_1
MM3_CGAGCCACATCGACGC	MM3	-1.15752	1.43012	0	subpop_1
MM3_CGATCGGCAAGGTGTG	MM3	-5.63548	1.90989	3	subpop_1
MM3_CGATCGGGTAGCGTGA	MM3	3.57909	0.929434	1	subpop_1
MM3_CGATGGCAGAAACGAG	MM3	3.45645	2.59056	1	subpop_1
MM3_CGATGTAAGCTAGCCC	MM3	-5.5662	2.06001	3	subpop_1
MM3_CGATTGATCACGATGT	MM3	2.54703	1.10037	1	subpop_1
MM3_CGCCAAGTCATTTGGG	MM3	3.03571	0.539581	1	subpop_1
MM3_CGCGTTTCACGAAAGC	MM3	4.85929	1.20256	1	subpop_1
MM3_CGCTATCGTCACCCAG	MM3	2.8584	1.01492	1	subpop_1
MM3_CGCTGGAGTCAACTGT	MM3	2.45927	0.448926	1	subpop_1
MM3_CGGACACAGTCGCCGT	MM3	-3.71488	-2.86166	2	subpop_1
MM3_CGGACACCAAGCTGGA	MM3	4.10592	-2.0338	5	subpop_1
MM3_CGGACACGTGAAATCA	MM3	-4.8113	1.3979	3	subpop_1
MM3_CGGACACGTGATGATA	MM3	2.66317	2.86986	1	subpop_1
MM3_CGGACACGTTGGTTTG	MM3	3.39078	0.453274	1	subpop_1
MM3_CGGACGTGTCCCTACT	MM3	3.73486	-1.58848	5	subpop_1
MM3_CGGACGTTCGTCGTTC	MM3	2.45314	0.0656399	0	subpop_1
MM3_CGGACTGCACGTCAGC	MM3	3.51758	0.896401	1	subpop_1
MM3_CGGAGCTGTAGCGCTC	MM3	2.75423	1.05004	1	subpop_1
MM3_CGGCTAGAGTGCAAGC	MM3	3.8941	1.44521	1	subpop_1
MM3_CGGCTAGGTTCCAACA	MM3	3.56096	1.6001	1	subpop_1
MM3_CGGGTCATCAACACGT	MM3	-5.04358	2.07395	3	subpop_1
MM3_CGTCACTCACAAGTAA	MM3	5.12806	2.1696	1	subpop_1
MM3_CGTCAGGAGGCCCTCA	MM3	3.19487	1.61041	1	subpop_1
MM3_CGTCCATCAAGCCATT	MM3	3.77512	0.521878	1	subpop_1
MM3_CGTGTCTTCTCCCTGA	MM3	3.84628	2.41202	1	subpop_1
MM3_CGTTAGACATCTCGCT	MM3	4.25679	2.71353	1	subpop_1
MM3_CGTTGGGTCCAAACTG	MM3	4.57712	0.861229	1	subpop_1
MM3_CTAACTTGTCTTCAAG	MM3	-1.04043	-4.38029	1	subpop_1
MM3_CTAACTTTCAGTTTGG	MM3	-0.128214	0.501446	0	subpop_1
MM3_CTAACTTTCGCAGGCT	MM3	-3.84139	-3.05093	2	subpop_1
MM3_CTACACCGTCCATGAT	MM3	-1.1735	0.0756573	0	subpop_1
MM3_CTACACCTCACCGTAA	MM3	-5.74731	1.91339	3	subpop_1
MM3_CTACATTAGGCCATAG	MM3	-0.96906	3.9868	1	subpop_1
MM3_CTACCCAAGAAGGGTA	MM3	4.90035	2.10801	1	subpop_1
MM3_CTACGTCAGCCACTAT	MM3	4.60537	1.13533	1	subpop_1
MM3_CTAGAGTGTAGCGTAG	MM3	-1.88183	0.734945	0	subpop_1
MM3_CTAGTGACATTTCACT	MM3	-5.79187	2.33765	3	subpop_1
MM3_CTCATTAAGCGTTGCC	MM3	-5.39273	2.07728	3	subpop_1
MM3_CTCATTAAGGAATTAC	MM3	-1.3105	-0.0890287	0	subpop_1
MM3_CTCATTACAGCCTTGG	MM3	3.87351	2.25809	1	subpop_1
MM3_CTCGGAGAGATATACG	MM3	3.70731	-1.40505	5	subpop_1
MM3_CTCGGGAGTAGGAGTC	MM3	4.76787	1.68102	1	subpop_1
MM3_CTCGGGAGTTGTGGCC	MM3	3.86893	1.64343	1	subpop_1
MM3_CTCGGGATCTTCGAGA	MM3	-5.52927	1.84926	3	subpop_1
MM3_CTCGTACAGGGCTTGA	MM3	4.42495	2.06436	1	subpop_1
MM3_CTCGTACTCCTCTAGC	MM3	-5.05673	1.52449	3	subpop_1
MM3_CTCGTCAAGTGCCATT	MM3	2.90184	2.52287	1	subpop_1
MM3_CTCGTCACATCACCCT	MM3	4.58651	2.47658	1	subpop_1
MM3_CTCTAATTCCGGCACA	MM3	-1.4071	-0.270818	0	subpop_1
MM3_CTCTACGGTTATTCTC	MM3	-1.19568	-2.68564	1	subpop_1
MM3_CTCTACGTCGTGGACC	MM3	3.38295	1.30667	1	subpop_1
[truncated: 3,970 more rows]
