# Supplementary material for: Longitudinal single-cell analysis of a myeloma mouse model identifies subclonal molecular programs associated with progression
Source: Nat Commun. 2021 Nov 3;12:6322. doi: 10.1038/s41467-021-26598-w (PMC8566524; doi:10.1038/s41467-021-26598-w)
Supplement: Supplementary file 5 — Source Data [file 41467_2021_26598_MOESM5_ESM.zip › SourceData_Fig4.xlsx]

## Sheet: Figure 4A
	MM1_c0	MM1_c11	MM1_c2	MM1_c3	MM1_c4	MM1_c5	MM1_c6	MM1_c7	MM1_c8	MM1_c9	MM2_c1	MM2_c2	MM2_c3	MM3_c0	MM3_c1	MM3_c2	MM3_c3	MM3_c4	MM3_c5	MM3_c6	MM4_c0	MM4_c1	MM4_c2	MM4_c3	MM4_c4	MM4_c5	MM4_c6	MM4_c7	MM4_c8	MM5_c0	MM5_c1	MM5_c2	MM6_c0	MM6_c1	MM6_c2	MM7_c0	MM7_c1	MM7_c2	MM7_c3	MM7_c4	MM7_c5			Mki67	Top2a	G1	G2M	S	Sample_ID
MM1_c0	1	0	0.111111	0.00913242	0	0.00357143	0.0436137	0	0.0181818	0	0	0.0185185	0	0	0.388889	0	0	0	0.0185185	0	0.0153846	0	0	0.0535714	0.241379	0.0123967	0.00434783	0.0151515	0	0.0909091	0.0185185	0	0	0.0166667	0	0.119048	0	0.0185185	0	0	0		MM1_c0	-0.2463	-0.199408	0.957845	0.00234192	0.0398126	MM1
MM1_c11	0	1	0.0277778	0.00847458	0.0222222	0.0170648	0.0965732	0.0408163	0.659091	0.0483871	0.139535	0.674419	0.00743494	0	0	0.0434783	0.00638978	0.0689655	0.674419	0.027027	0.537037	0.484848	0.00682594	0.00746269	0.104167	0.114894	0.127273	0.555556	0.0392157	0.018018	0.674419	0.00664452	0.0697674	0.591837	0.00680272	0.684211	0	0.674419	0	0.00719424	0.0555556		MM1_c11	-0.241632	-0.0443417	0.857143	0	0.142857	MM1
MM1_c2	0.111111	0.0277778	1	0	0	0	0.0125392	0.047619	0	0.0285714	0.0526316	0	0	0	0.0555556	0.0555556	0	0.03125	0	0.285714	0	0	0	0.0291262	0.2	0.00865801	0	0.0185185	0.0434783	0.037037	0	0	0.0625	0	0	0.09375	0	0	0	0	0.125		MM1_c2	-0.0760908	-0.225847	0.949791	0.0041841	0.0460251	MM1
MM1_c3	0.00913242	0.00847458	0	1	0.00460829	0.195929	0.326582	0.0229358	0.00823045	0.025974	0.0231481	0.00826446	0.200542	0.00485437	0.0528634	0.0280374	0.205446	0.0263158	0.00826446	0	0.0159363	0	0.203608	0.300847	0	0.139108	0.196581	0.00787402	0.0227273	0.144578	0.00826446	0.199495	0.0186916	0.0162602	0.19084	0.00854701	0.0135135	0.00826446	0	0.228261	0.00478469		MM1_c3	-0.268978	-0.245205	0.940909	0	0.0590909	MM1
MM1_c4	0	0.0222222	0	0.00460829	1	0.0109091	0.00606061	0	0.0392157	0	0.0357143	0.04	0.004	0	0	0	0.00682594	0	0.04	0	0.0327869	0	0.0185185	0.0550459	0	0.00833333	0.00884956	0.0322581	0	0.0449438	0.04	0.00711744	0.181818	0.0357143	0.00729927	0.0232558	0	0.04	0	0	0		MM1_c4	-0.107335	-0.175899	0.890411	0.00456621	0.105023	MM1
MM1_c5	0.00357143	0.0170648	0	0.195929	0.0109091	1	0.120921	0.0035461	0.0200669	0.0102041	0.0107914	0.0201342	0.612179	0	0.0033557	0.0108303	0.693498	0.0103093	0.0201342	0	0.0294118	0	0.611621	0.0762463	0	0.49697	0.454545	0.0193548	0.00706714	0.0681115	0.0201342	0.641104	0.00361011	0.0367893	0.604863	0.0171821	0	0.0201342	0	0.6	0		MM1_c5	1.74606	1.76388	0.057971	0.700483	0.241546	MM1
MM1_c6	0.0436137	0.0965732	0.0125392	0.326582	0.00606061	0.120921	1	0.012012	0.0945122	0.0173913	0.0371517	0.0948012	0.111776	0	0.0928793	0.0151976	0.115028	0.0205279	0.0948012	0.00934579	0.114804	0.0501567	0.106667	0.234604	0.0335366	0.165957	0.153348	0.0946746	0.0119403	0.14	0.0948012	0.113422	0.0215385	0.0930931	0.102273	0.0971787	0.0272727	0.0948012	0	0.116371	0.00934579		MM1_c6	-0.179596	-0.246655	0.95	0	0.05	MM1
MM1_c7	0	0.0408163	0.047619	0.0229358	0	0.0035461	0.012012	1	0	0.351351	0.0625	0	0.00392157	0	0	0	0.00334448	0.342857	0	0.0454545	0	0	0.00358423	0.00840336	0.0555556	0.0122951	0.0130435	0.0615385	0.461538	0.0425532	0	0.00348432	0.107143	0	0.0144404	0.0208333	0.027027	0	0	0.00378788	0.15		MM1_c7	-0.211851	-0.191041	0.915663	0.0240964	0.060241	MM1
MM1_c8	0.0181818	0.659091	0	0.00823045	0.0392157	0.0200669	0.0945122	0	1	0.0140845	0.0980392	0.975	0.00724638	0	0	0.0377358	0.00940439	0.0298507	0.975	0	0.730769	0.4	0.00666667	0.0070922	0.0344828	0.135021	0.133333	0.716981	0	0.00840336	0.975	0.00977199	0.0192308	0.808511	0.01	0.577778	0	0.975	0	0.00701754	0		MM1_c8	-0.214597	-0.26305	0.632911	0.126582	0.240506	MM1
MM1_c9	0	0.0483871	0.0285714	0.025974	0	0.0102041	0.0173913	0.351351	0.0140845	1	0.0666667	0.0142857	0.011236	0	0	0	0.0096463	0.605263	0.0142857	0.0277778	0.0123457	0	0.0103093	0.0075188	0.04	0.0195312	0.0248963	0.0641026	0.485714	0.0566038	0.0142857	0.0100334	0.125	0.0131579	0.0207612	0.016129	0.0196078	0.0142857	0	0.0108696	0.0882353		MM1_c9	-0.249421	-0.235945	0.815385	0.0615385	0.123077	MM1
MM2_c1	0	0.139535	0.0526316	0.0231481	0.0357143	0.0107914	0.0371517	0.0625	0.0980392	0.0666667	1	0.1	0.00793651	0	0.0204082	0.291667	0.0170648	0.0714286	0.1	0.05	0.157895	0.0666667	0.00724638	0.0172414	0.0909091	0.0208333	0.0221239	0.0983607	0.0909091	0.0666667	0.1	0.0141844	0.16	0.0892857	0.0108696	0.119048	0	0.1	0	0.00766284	0.105263		MM2_c1	-0.103445	-0.117125	0.941799	0.0026455	0.0555556	MM2
MM2_c2	0.0185185	0.674419	0	0.00826446	0.04	0.0201342	0.0948012	0	0.975	0.0142857	0.1	1	0.00727273	0	0	0.0384615	0.00943396	0.030303	1	0	0.745098	0.410256	0.00668896	0.00714286	0.0350877	0.135593	0.133929	0.730769	0	0.00847458	1	0.00980392	0.0196078	0.826087	0.0100334	0.590909	0	1	0	0.00704225	0		MM2_c2	-0.179974	0.00883266	0.707317	0.0731707	0.219512	MM2
MM2_c3	0	0.00743494	0	0.200542	0.004	0.612179	0.111776	0.00392157	0.00724638	0.011236	0.00793651	0.00727273	1	0	0	0.0284553	0.661342	0.0113636	0.00727273	0	0.00699301	0	0.805054	0.0559006	0.00389105	0.593857	0.623656	0.00696864	0.0078125	0.0743243	0.00727273	0.833935	0	0.0143369	0.808664	0.00749064	0.0117647	0.00727273	0	0.872587	0.00413223		MM2_c3	3.15159	3.00866	0	0.821429	0.178571	MM2
MM3_c0	0	0	0	0.00485437	0	0	0	0	0	0	0	0	0	1	0	0	0	0	0	0	0	0	0	0.00970874	0	0	0	0	0	0.0123457	0	0	0	0	0	0	0	0	0	0	0		MM3_c0	-0.0830717	-0.133502	0.816456	0.0189873	0.164557	MM3
MM3_c1	0.388889	0	0.0555556	0.0528634	0	0.0033557	0.0928793	0	0	0	0.0204082	0	0	0	1	0	0	0	0	0	0.0243902	0	0	0.0708661	0.125	0.0115385	0	0	0	0.0857143	0	0	0.0444444	0	0	0.0655738	0.0588235	0	0	0	0		MM3_c1	-0.29828	-0.229299	0.881007	0.01373	0.105263	MM3
MM3_c2	0	0.0434783	0.0555556	0.0280374	0	0.0108303	0.0151976	0	0.0377358	0	0.291667	0.0384615	0.0284553	0	0	1	0.03125	0	0.0384615	0.0526316	0.101695	0	0.0259259	0	0.0606061	0.0209205	0.0267857	0.03125	0	0	0.0384615	0.0288809	0	0.0714286	0.0258303	0.0454545	0	0.0384615	0	0.027451	0		MM3_c2	0.0481218	0.0343911	0.865591	0.0215054	0.112903	MM3
MM3_c3	0	0.00638978	0	0.205446	0.00682594	0.693498	0.115028	0.00334448	0.00940439	0.0096463	0.0170648	0.00943396	0.661342	0	0	0.03125	1	0.00974026	0.00943396	0	0.0152905	0	0.679012	0.0696379	0.00332226	0.520833	0.453216	0.00909091	0.00666667	0.0647059	0.00943396	0.719626	0	0.0283019	0.692547	0.00643087	0.00332226	0.00943396	0	0.663522	0.0034965		MM3_c3	1.67969	1.9219	0	0.754098	0.245902	MM3
MM3_c4	0	0.0689655	0.03125	0.0263158	0	0.0103093	0.0205279	0.342857	0.0298507	0.605263	0.0714286	0.030303	0.0113636	0	0	0	0.00974026	1	0.030303	0.030303	0.025974	0	0.0104167	0.00769231	0.0425532	0.0238095	0.0295359	0.0810811	0.484848	0.0686275	0.030303	0.0101351	0.135135	0.0277778	0.020979	0.0169492	0.0208333	0.030303	0	0.010989	0.0967742		MM3_c4	-0.196938	-0.206889	0.649123	0.114035	0.236842	MM3
MM3_c5	0.0185185	0.674419	0	0.00826446	0.04	0.0201342	0.0948012	0	0.975	0.0142857	0.1	1	0.00727273	0	0	0.0384615	0.00943396	0.030303	1	0	0.745098	0.410256	0.00668896	0.00714286	0.0350877	0.135593	0.133929	0.730769	0	0.00847458	1	0.00980392	0.0196078	0.826087	0.0100334	0.590909	0	1	0	0.00704225	0		MM3_c5	-0.159586	-0.523448	0.434211	0.171053	0.394737	MM3
MM3_c6	0	0.027027	0.285714	0	0	0	0.00934579	0.0454545	0	0.0277778	0.05	0	0	0	0	0.0526316	0	0.030303	0	1	0	0	0	0.0190476	0.0869565	0	0	0.0181818	0.0416667	0.0119048	0	0	0.0588235	0	0	0.0285714	0	0	0	0	0.111111		MM3_c6	-0.159492	-0.23362	0.8	0.05	0.15	MM3
MM4_c0	0.0153846	0.537037	0	0.0159363	0.0327869	0.0294118	0.114804	0	0.730769	0.0123457	0.157895	0.745098	0.00699301	0	0.0243902	0.101695	0.0152905	0.025974	0.745098	0	1	0.32	0.00645161	0.0201342	0.0294118	0.129555	0.12766	0.603175	0	0.00775194	0.745098	0.0126582	0.016129	0.666667	0.00967742	0.472727	0.0144928	0.745098	0	0.00677966	0		MM4_c0	-0.494729	-0.45455	0.920635	0.010582	0.0687831	MM4
MM4_c1	0	0.484848	0	0	0	0	0.0501567	0	0.4	0	0.0666667	0.410256	0	0	0	0	0	0	0.410256	0	0.32	1	0	0	0.0285714	0.069869	0.0744186	0.313725	0	0	0.410256	0	0	0.355556	0	0.46875	0	0.410256	0	0	0		MM4_c1	-0.493063	-0.477015	0.911765	0.0147059	0.0735294	MM4
MM4_c2	0	0.00682594	0	0.203608	0.0185185	0.611621	0.106667	0.00358423	0.00666667	0.0103093	0.00724638	0.00668896	0.805054	0	0	0.0259259	0.679012	0.0104167	0.00668896	0	0.00645161	0	1	0.0674487	0.00355872	0.553797	0.548701	0.00643087	0.00714286	0.0754717	0.00668896	0.8157	0.00364964	0.0132013	0.779661	0.00687285	0.00714286	0.00668896	0.00380228	0.830935	0.0037594		MM4_c2	0.91491	0.876233	0.0769231	0.589744	0.333333	MM4
MM4_c3	0.0535714	0.00746269	0.0291262	0.300847	0.0550459	0.0762463	0.234604	0.00840336	0.0070922	0.0075188	0.0172414	0.00714286	0.0559006	0.00970874	0.0708661	0	0.0696379	0.00769231	0.00714286	0.0190476	0.0201342	0	0.0674487	1	0.0701754	0.0507937	0.0673401	0.013245	0.00826446	0.123457	0.00714286	0.0628571	0.0176991	0.00684932	0.0488506	0.0310078	0.0166667	0.00714286	0	0.0640244	0.00943396		MM4_c3	-0.573435	-0.55546	1	0	0	MM4
MM4_c4	0.241379	0.104167	0.2	0	0	0	0.0335366	0.0555556	0.0344828	0.04	0.0909091	0.0350877	0.00389105	0	0.125	0.0606061	0.00332226	0.0425532	0.0350877	0.0869565	0.0294118	0.0285714	0.00355872	0.0701754	1	0.0204918	0.012931	0.0441176	0.0526316	0.123596	0.0350877	0.00346021	0.0645161	0.0483871	0.0035461	0.159091	0	0.0350877	0	0.0037594	0.136364		MM4_c4	-0.594302	-0.539308	0.947917	0	0.0520833	MM4
MM4_c5	0.0123967	0.114894	0.00865801	0.139108	0.00833333	0.49697	0.165957	0.0122951	0.135021	0.0195312	0.0208333	0.135593	0.593857	0	0.0115385	0.0209205	0.520833	0.0238095	0.135593	0	0.129555	0.069869	0.553797	0.0507937	0.0204918	1	0.580071	0.142857	0.0204918	0.0766551	0.135593	0.584127	0.00414938	0.136929	0.597403	0.12069	0.0121951	0.135593	0	0.565789	0.00429185		MM4_c5	1.68395	1.73064	0	0.763889	0.236111	MM4
MM4_c6	0.00434783	0.127273	0	0.196581	0.00884956	0.454545	0.153348	0.0130435	0.133333	0.0248963	0.0221239	0.133929	0.623656	0	0	0.0267857	0.453216	0.0295359	0.133929	0	0.12766	0.0744186	0.548701	0.0673401	0.012931	0.580071	1	0.136752	0.017316	0.0460993	0.133929	0.590164	0.00440529	0.135371	0.572368	0.118182	0	0.133929	0	0.626761	0.00456621		MM4_c6	1.38171	1.46413	0	0.853659	0.146341	MM4
MM4_c7	0.0151515	0.555556	0.0185185	0.00787402	0.0322581	0.0193548	0.0946746	0.0615385	0.716981	0.0641026	0.0983607	0.730769	0.00696864	0	0	0.03125	0.00909091	0.0810811	0.730769	0.0181818	0.603175	0.313725	0.00643087	0.013245	0.0441176	0.142857	0.136752	1	0.0597015	0.0155039	0.730769	0.00943396	0.0322581	0.655172	0.0228013	0.490909	0	0.730769	0	0.00675676	0.0181818		MM4_c7	-0.145993	-0.451441	0.794872	0.0512821	0.153846	MM4
MM4_c8	0	0.0392157	0.0434783	0.0227273	0	0.00706714	0.0119403	0.461538	0	0.485714	0.0909091	0	0.0078125	0	0	0	0.00666667	0.484848	0	0.0416667	0	0	0.00714286	0.00826446	0.0526316	0.0204918	0.017316	0.0597015	1	0.0526316	0	0.00694444	0.137931	0	0.0179856	0.02	0.025641	0	0	0.00754717	0.136364		MM4_c8	-0.0923927	-0.303932	0.676471	0.117647	0.205882	MM4
MM5_c0	0.0909091	0.018018	0.037037	0.144578	0.0449438	0.0681115	0.14	0.0425532	0.00840336	0.0566038	0.0666667	0.00847458	0.0743243	0.0123457	0.0857143	0	0.0647059	0.0686275	0.00847458	0.0119048	0.00775194	0	0.0754717	0.123457	0.123596	0.0766551	0.0460993	0.0155039	0.0526316	1	0.00847458	0.0670732	0.107143	0.00806452	0.0685358	0.0471698	0.0526316	0.00847458	0	0.0827815	0.0365854		MM5_c0	-0.356596	-0.359741	0.960784	0	0.0392157	MM5
MM5_c1	0.0185185	0.674419	0	0.00826446	0.04	0.0201342	0.0948012	0	0.975	0.0142857	0.1	1	0.00727273	0	0	0.0384615	0.00943396	0.030303	1	0	0.745098	0.410256	0.00668896	0.00714286	0.0350877	0.135593	0.133929	0.730769	0	0.00847458	1	0.00980392	0.0196078	0.826087	0.0100334	0.590909	0	1	0	0.00704225	0		MM5_c1	-0.315306	-0.327693	0.938272	0.0246914	0.037037	MM5
MM5_c2	0	0.00664452	0	0.199495	0.00711744	0.641104	0.113422	0.00348432	0.00977199	0.0100334	0.0141844	0.00980392	0.833935	0	0	0.0288809	0.719626	0.0101351	0.00980392	0	0.0126582	0	0.8157	0.0628571	0.00346021	0.584127	0.590164	0.00943396	0.00694444	0.0670732	0.00980392	1	0	0.016129	0.831615	0.00668896	0	0.00980392	0	0.833333	0.00364964		MM5_c2	1.73076	1.74543	0.0408163	0.571429	0.387755	MM5
MM6_c0	0	0.0697674	0.0625	0.0186916	0.181818	0.00361011	0.0215385	0.107143	0.0192308	0.125	0.16	0.0196078	0	0	0.0444444	0	0	0.135135	0.0196078	0.0588235	0.016129	0	0.00364964	0.0176991	0.0645161	0.00414938	0.00440529	0.0322581	0.137931	0.107143	0.0196078	0	1	0.0175439	0.00363636	0.047619	0.0645161	0.0196078	0	0.003861	0.2		MM6_c0	-0.300387	-0.260212	0.923858	0.0203046	0.0558376	MM6
MM6_c1	0.0166667	0.591837	0	0.0162602	0.0357143	0.0367893	0.0930931	0	0.808511	0.0131579	0.0892857	0.826087	0.0143369	0	0	0.0714286	0.0283019	0.0277778	0.826087	0	0.666667	0.355556	0.0132013	0.00684932	0.0483871	0.136929	0.135371	0.655172	0	0.00806452	0.826087	0.016129	0.0175439	1	0.0165017	0.52	0	0.826087	0	0.0138889	0		MM6_c1	-0.320312	-0.247319	0.933333	0	0.0666667	MM6
MM6_c2	0	0.00680272	0	0.19084	0.00729927	0.604863	0.102273	0.0144404	0.01	0.0207612	0.0108696	0.0100334	0.808664	0	0	0.0258303	0.692547	0.020979	0.0100334	0	0.00967742	0	0.779661	0.0488506	0.0035461	0.597403	0.572368	0.0228013	0.0179856	0.0685358	0.0100334	0.831615	0.00363636	0.0165017	1	0.00684932	0.0216606	0.0100334	0	0.808511	0.00374532		MM6_c2	2.10929	1.75523	0.0454545	0.704545	0.25	MM6
MM7_c0	0.119048	0.684211	0.09375	0.00854701	0.0232558	0.0171821	0.0971787	0.0208333	0.577778	0.016129	0.119048	0.590909	0.00749064	0	0.0655738	0.0454545	0.00643087	0.0169492	0.590909	0.0285714	0.472727	0.46875	0.00687285	0.0310078	0.159091	0.12069	0.118182	0.490909	0.02	0.0471698	0.590909	0.00668896	0.047619	0.52	0.00684932	1	0	0.590909	0	0.00724638	0.0285714		MM7_c0	-0.311066	-0.287422	0.986667	0	0.0133333	MM7
MM7_c1	0	0	0	0.0135135	0	0	0.0272727	0.027027	0	0.0196078	0	0	0.0117647	0	0.0588235	0	0.00332226	0.0208333	0	0	0.0144928	0	0.00714286	0.0166667	0	0.0121951	0	0	0.025641	0.0526316	0	0	0.0645161	0	0.0216606	0	1	0	0	0.0113636	0.0416667		MM7_c1	-0.367732	-0.344738	1	0	0	MM7
MM7_c2	0.0185185	0.674419	0	0.00826446	0.04	0.0201342	0.0948012	0	0.975	0.0142857	0.1	1	0.00727273	0	0	0.0384615	0.00943396	0.030303	1	0	0.745098	0.410256	0.00668896	0.00714286	0.0350877	0.135593	0.133929	0.730769	0	0.00847458	1	0.00980392	0.0196078	0.826087	0.0100334	0.590909	0	1	0	0.00704225	0		MM7_c2	-0.0567939	-0.155416	0.854839	0.0483871	0.0967742	MM7
MM7_c3	0	0	0	0	0	0	0	0	0	0	0	0	0	0	0	0	0	0	0	0	0	0	0.00380228	0	0	0	0	0	0	0	0	0	0	0	0	0	0	0	1	0	0		MM7_c3	-0.373284	-0.315004	0.981818	0	0.0181818	MM7
MM7_c4	0	0.00719424	0	0.228261	0	0.6	0.116371	0.00378788	0.00701754	0.0108696	0.00766284	0.00704225	0.872587	0	0	0.027451	0.663522	0.010989	0.00704225	0	0.00677966	0	0.830935	0.0640244	0.0037594	0.565789	0.626761	0.00675676	0.00754717	0.0827815	0.00704225	0.833333	0.003861	0.0138889	0.808511	0.00724638	0.0113636	0.00704225	0	1	0.00398406		MM7_c4	1.94079	1.88915	0	0.9	0.1	MM7
MM7_c5	0	0.0555556	0.125	0.00478469	0	0	0.00934579	0.15	0	0.0882353	0.105263	0	0.00413223	0	0	0	0.0034965	0.0967742	0	0.111111	0	0	0.0037594	0.00943396	0.136364	0.00429185	0.00456621	0.0181818	0.136364	0.0365854	0	0.00364964	0.2	0	0.00374532	0.0285714	0.0416667	0	0	0.00398406	1		MM7_c5	-0.181022	-0.127454	0.83871	0.0645161	0.0967742	MM7

## Sheet: Figure 4C
	Sample_ID	Cohort_ID	REACTOME_RESPONSE_OF_EIF2AK4_GCN2_TO_AMINO_ACID_DEFICIENCY_MOUSE_ModuleScore	REACTOME_UNFOLDED_PROTEIN_RESPONSE_UPR_MOUSE_ModuleScore	REACTOME_TRANSLATION_MOUSE_ModuleScore	REACTOME_PERK_REGULATES_GENE_EXPRESSION_MOUSE_ModuleScore
Cont1_AAACGGGTCTTGCATT	Cont1	Cont	1.58609	0.0665553	0.61148	0.0198055
Cont1_AAGGAGCTCCGAACGC	Cont1	Cont	1.48839	-0.0131028	0.644566	-0.0439464
Cont1_AATCGGTGTAGCGTCC	Cont1	Cont	1.35911	0.267143	0.710304	0.126113
Cont1_ACATCAGTCATCTGCC	Cont1	Cont	1.74976	-0.0664309	0.66077	-0.0659754
Cont1_ACGGAGATCTATCCTA	Cont1	Cont	1.65058	0.131028	0.676364	0.0807293
Cont1_ACGGCCATCTGTTGAG	Cont1	Cont	1.70549	0.0585951	0.677792	0.0493265
Cont1_ACTGAACTCTAAGCCA	Cont1	Cont	1.69806	0.144769	0.761833	0.125811
Cont1_AGCAGCCCAAGGTTCT	Cont1	Cont	1.78128	0.0913927	0.70612	-0.0117923
Cont1_AGCAGCCTCTTTACGT	Cont1	Cont	1.65667	0.217238	0.709674	0.232454
Cont1_AGCCTAAAGAGTGACC	Cont1	Cont	1.56794	0.062152	0.584934	0.030766
Cont1_AGGCCGTCAAGCCGCT	Cont1	Cont	1.52414	0.101911	0.660812	0.0263107
Cont1_ATCATGGCAGGGTACA	Cont1	Cont	1.65857	0.239174	0.719464	0.174067
Cont1_ATCGAGTCATTGGGCC	Cont1	Cont	1.68182	-0.00533867	0.650156	0.0409851
Cont1_CACCACTCAATGGACG	Cont1	Cont	1.6798	-0.0182759	0.635649	-0.137621
Cont1_CAGTCCTTCGGTTAAC	Cont1	Cont	1.20728	-0.0353203	0.486411	-0.00166896
Cont1_CATCAGAAGGATGTAT	Cont1	Cont	1.56837	0.0628975	0.577171	0.0176686
Cont1_CATTATCCATTCCTCG	Cont1	Cont	1.78958	0.0309844	0.738159	-0.052711
Cont1_CCTCAGTAGCCCTAAT	Cont1	Cont	1.31098	0.200947	0.540774	0.117647
Cont1_CCTTCCCAGTGTACGG	Cont1	Cont	1.55298	0.0989553	0.667744	-0.00913447
Cont1_CGAATGTAGCTTCGCG	Cont1	Cont	1.41361	-0.048699	0.563901	-0.0471859
Cont1_CGAATGTTCAGCAACT	Cont1	Cont	1.57246	0.0410063	0.684096	-0.15361
Cont1_CGATGTACAGCTGCAC	Cont1	Cont	1.45915	0.194179	0.605653	0.212826
Cont1_CGTTGGGCAATGAATG	Cont1	Cont	1.40223	0.038244	0.618244	-0.0927581
Cont1_CTGTGCTGTATTAGCC	Cont1	Cont	1.73622	0.0248808	0.622418	-0.00938839
Cont1_GATCGCGGTCCGTGAC	Cont1	Cont	1.53719	0.0388884	0.609112	-0.113878
Cont1_GATCGTACACTGCCAG	Cont1	Cont	1.3812	0.107955	0.637222	-0.00919888
Cont1_GCGAGAAAGACTACAA	Cont1	Cont	1.76263	0.10685	0.661093	0.0648168
Cont1_GCTCTGTTCTGATACG	Cont1	Cont	1.24821	0.226177	0.524257	0.255154
Cont1_GGGACCTTCAGTTTGG	Cont1	Cont	1.45602	0.0717908	0.622849	0.0869192
Cont1_GTCTCGTGTTCCCGAG	Cont1	Cont	1.75535	0.0127854	0.697372	-0.0529377
Cont1_GTGCATACATCGATGT	Cont1	Cont	1.58854	0.106175	0.64071	0.0956072
Cont1_GTGTTAGAGAGTAATC	Cont1	Cont	1.84984	0.123176	0.758649	0.0214216
Cont1_TAAACCGGTCCAGTAT	Cont1	Cont	1.4996	0.0355249	0.616345	-0.0320218
Cont1_TACTCATCAGACGCTC	Cont1	Cont	1.70667	0.0380896	0.683667	-0.0149468
Cont1_TATCAGGTCCACGTTC	Cont1	Cont	1.72274	-0.0448196	0.714738	-0.0279085
Cont1_TATCTCAAGGACAGAA	Cont1	Cont	1.42547	0.157608	0.698517	-0.0221499
Cont1_TCACGAAGTGCGAAAC	Cont1	Cont	1.65968	0.0517224	0.596786	0.0574916
Cont1_TCGGTAACACTTACGA	Cont1	Cont	1.7515	0.0326919	0.676299	0.035937
Cont1_TCTGAGAGTACAAGTA	Cont1	Cont	1.47442	-0.0346071	0.628268	-0.069714
Cont1_TGCCCTAGTCGACTAT	Cont1	Cont	1.53451	0.155364	0.650636	0.0120991
Cont1_TGTTCCGAGTCTCAAC	Cont1	Cont	1.55053	0.0287813	0.636744	0.0317317
Cont1_TGTTCCGCAACTTGAC	Cont1	Cont	1.47555	0.0495287	0.614891	0.0306098
Cont1_TTCGAAGAGTGTCCAT	Cont1	Cont	1.43523	0.0417961	0.557276	0.0735079
Cont1_TTCTCAATCATCTGCC	Cont1	Cont	1.64301	0.116788	0.698572	0.063892
Cont2_AAAGTAGGTCTAGCGC	Cont2	Cont	1.18773	-0.051381	0.497318	-0.0793688
Cont2_AAATGCCAGCTTATCG	Cont2	Cont	1.32066	-0.0194904	0.549018	-0.0866172
Cont2_AAGACCTAGCTGAACG	Cont2	Cont	1.44237	0.00696411	0.62483	0.0230737
Cont2_ACATCAGTCGCTAGCG	Cont2	Cont	1.3919	-0.0898983	0.595599	-0.114528
Cont2_ACATGGTCATCCAACA	Cont2	Cont	1.24482	-0.00265914	0.484062	0.0348574
Cont2_ACGCAGCGTACCGTAT	Cont2	Cont	1.09635	0.0538754	0.481474	0.101022
Cont2_ACGGGCTTCAAGATCC	Cont2	Cont	1.26642	-0.00363032	0.481408	0.0646835
Cont2_ACTTACTCAGTGGAGT	Cont2	Cont	1.44913	0.0220134	0.530102	0.267275
Cont2_AGACGTTAGAAACCTA	Cont2	Cont	1.28466	0.00877452	0.563075	-0.102153
Cont2_AGCGTCGGTTGTACAC	Cont2	Cont	1.27886	-0.108412	0.501354	-0.188465
Cont2_AGGCCGTCAGCCAATT	Cont2	Cont	1.39679	-0.0902724	0.592219	-0.199306
Cont2_AGGTCATGTTAAGATG	Cont2	Cont	1.12935	0.0328179	0.521037	0.0223231
Cont2_AGTGGGAGTCGAGTTT	Cont2	Cont	1.18891	-0.088034	0.516108	-0.173808
Cont2_ATAACGCTCACCCTCA	Cont2	Cont	1.3304	-0.0636524	0.513121	-0.0230884
Cont2_ATAAGAGGTAAGTTCC	Cont2	Cont	1.4438	-0.0309359	0.601774	-0.0475159
Cont2_ATCACGATCATCACCC	Cont2	Cont	1.35287	-0.0678113	0.553875	-0.120962
Cont2_ATTACTCCATACTCTT	Cont2	Cont	1.20039	-0.0537978	0.514968	-0.241295
Cont2_ATTATCCCATCCTTGC	Cont2	Cont	1.15773	0.0705452	0.490399	-0.0432583
Cont2_ATTCTACCAAGGTTTC	Cont2	Cont	1.42692	-0.196812	0.502982	-0.0392186
Cont2_CAACTAGAGCAGACTG	Cont2	Cont	1.23184	-0.0606326	0.503954	-0.197871
Cont2_CACATTTTCCAGAAGG	Cont2	Cont	1.47416	-0.00767609	0.542461	-0.0682261
Cont2_CACCACTCAAAGGCGT	Cont2	Cont	1.35053	0.0609618	0.586759	0.109267
Cont2_CAGGTGCAGAGAACAG	Cont2	Cont	1.32208	0.0571209	0.53771	0.117675
Cont2_CCAATCCCACTAGTAC	Cont2	Cont	1.51739	-0.0379692	0.613898	-0.0463709
Cont2_CCACTACCACACATGT	Cont2	Cont	1.14371	0.0884799	0.577023	-0.075387
Cont2_CCATGTCGTCGATTGT	Cont2	Cont	1.32286	-0.0280464	0.529881	-0.100233
Cont2_CCCAGTTGTCTCTCTG	Cont2	Cont	1.4392	-0.0575537	0.550909	-0.0452919
Cont2_CCCATACAGGTAGCTG	Cont2	Cont	1.3983	-0.0131161	0.54825	-0.0167089
Cont2_CCCTCCTGTGGAAAGA	Cont2	Cont	1.3733	-0.0857965	0.572303	-0.0489195
Cont2_CCGTTCAGTAGAGGAA	Cont2	Cont	1.29973	0.0452005	0.527087	0.0896863
Cont2_CCTAGCTCATGGTCTA	Cont2	Cont	1.21233	-0.0818137	0.463201	-0.060692
Cont2_CGAATGTCAAGTCATC	Cont2	Cont	1.35956	-0.0165173	0.563003	-0.0100201
Cont2_CGTTCTGAGCCAACAG	Cont2	Cont	1.09012	0.0452821	0.504678	-0.0797669
Cont2_CTAGTGAGTTGGTTTG	Cont2	Cont	1.29975	0.117213	0.646107	-0.00183759
Cont2_CTCATTATCACAAACC	Cont2	Cont	1.42211	-0.033898	0.593345	-0.0601685
Cont2_CTGATAGAGGCATGGT	Cont2	Cont	1.42123	-0.137852	0.536048	-0.126782
Cont2_CTGCTGTGTCTCCCTA	Cont2	Cont	1.38336	-0.0653452	0.536541	-0.0811981
Cont2_CTGGTCTCATCGTCGG	Cont2	Cont	1.43901	-0.057309	0.539551	-0.0724164
Cont2_CTGGTCTTCCGTCAAA	Cont2	Cont	1.1783	0.0342832	0.475237	0.0523117
Cont2_CTTTGCGGTCTTCGTC	Cont2	Cont	1.47695	0.0348336	0.610553	0.0698537
Cont2_GACACGCCATGGTCAT	Cont2	Cont	1.10951	0.0990048	0.513319	-0.00346184
Cont2_GATCAGTTCAGCGATT	Cont2	Cont	1.24611	0.0426877	0.571027	-0.0161244
Cont2_GATCGTAGTGTCCTCT	Cont2	Cont	1.4216	0.0065315	0.580239	-0.0179842
Cont2_GATGAGGGTAGCAAAT	Cont2	Cont	1.44116	-0.000759181	0.557603	-0.0534915
Cont2_GCACTCTCAGTGGGAT	Cont2	Cont	1.21427	-0.0589974	0.547957	-0.107255
Cont2_GCAGCCACATTGAGCT	Cont2	Cont	1.3058	0.0463744	0.587046	-0.0260322
Cont2_GCAGCCATCACCATAG	Cont2	Cont	1.45147	0.0648841	0.545487	-0.0212238
Cont2_GCTGCAGCACAAGTAA	Cont2	Cont	1.26634	-0.0160708	0.591772	-0.061717
Cont2_GGAGCAATCTTGTCAT	Cont2	Cont	1.04878	-0.0829608	0.496566	-0.0173372
Cont2_GGATTACTCGGCGGTT	Cont2	Cont	1.33636	-0.0780438	0.564139	-0.129304
Cont2_GGGATGATCTGCCCTA	Cont2	Cont	1.38384	0.00124359	0.576888	-0.0798794
Cont2_GGTGCGTGTGTGGTTT	Cont2	Cont	1.35542	0.0453114	0.554802	0.0114184
Cont2_GTCATTTTCAACACAC	Cont2	Cont	1.15419	0.0022059	0.487324	-0.0649905
Cont2_GTGCGGTGTGGTAACG	Cont2	Cont	1.23854	-0.0179269	0.523194	-0.109954
Cont2_GTTCGGGAGCGTAATA	Cont2	Cont	1.30572	-0.0218348	0.58103	-0.0478617
Cont2_GTTTCTACATTTGCTT	Cont2	Cont	1.39169	-0.0580976	0.540687	-0.182905
Cont2_TAAGAGAGTAGAAGGA	Cont2	Cont	1.34313	-0.0792162	0.540614	-0.042376
Cont2_TACTTACTCGCGCCAA	Cont2	Cont	1.44088	0.0207577	0.597901	-0.0598315
Cont2_TCACGAACAAAGCAAT	Cont2	Cont	1.34264	-0.035447	0.565973	-0.0214905
Cont2_TCGGTAAAGGAGCGTT	Cont2	Cont	1.09595	-0.0803481	0.457894	-0.0973943
Cont2_TGAAAGACACGAAAGC	Cont2	Cont	1.27778	-0.00488693	0.508405	-0.039394
Cont2_TGACTTTGTATCACCA	Cont2	Cont	1.49017	-0.0955943	0.632221	-5.86496e-05
Cont2_TGAGCATGTTCCAACA	Cont2	Cont	1.27652	0.0370504	0.479873	0.0699549
Cont2_TGATTTCTCGTCTGAA	Cont2	Cont	1.28372	-0.0476775	0.528109	-0.0160143
Cont2_TGGGAAGAGACCGGAT	Cont2	Cont	1.24286	0.0128041	0.530587	-0.0130748
Cont2_TGTGTTTTCTTAGAGC	Cont2	Cont	1.27957	0.00311205	0.518483	0.0112755
Cont2_TTAGTTCTCGTCCAGG	Cont2	Cont	1.47478	0.0555044	0.596178	0.0744739
Cont2_TTGGCAAGTGACAAAT	Cont2	Cont	1.2845	0.10349	0.599355	0.118394
Cont2_TTTACTGAGGGTTTCT	Cont2	Cont	1.50293	-0.0253493	0.635044	0.0520127
Cont2_TTTATGCGTGCCTGGT	Cont2	Cont	1.28991	0.0650938	0.55112	-0.0363808
Cont2_TTTGCGCGTCGACTAT	Cont2	Cont	1.47997	0.12003	0.586164	0.150167
Cont2_TTTGTCATCCGAACGC	Cont2	Cont	1.27977	-0.0307714	0.537078	-0.0720073
Cont3_AAACCTGCACGAAATA	Cont3	Cont	1.63865	0.00857015	0.69476	-0.115797
Cont3_AAACGGGAGGGATCTG	Cont3	Cont	1.52442	0.118119	0.653499	0.0552548
Cont3_AACACGTTCCTGCAGG	Cont3	Cont	1.8032	0.0296245	0.737317	0.1764
Cont3_AACTCCCGTTCCCGAG	Cont3	Cont	1.56206	0.0268528	0.642811	-0.00933885
Cont3_AACTGGTAGTGCGATG	Cont3	Cont	1.56871	0.0226677	0.632216	0.0591047
Cont3_AACTGGTGTCTTGTCC	Cont3	Cont	1.75829	0.000717912	0.700699	0.0368963
Cont3_AAGGAGCTCTAACTTC	Cont3	Cont	1.46266	0.0178274	0.606625	-0.08589
Cont3_ACGAGCCAGGATGGAA	Cont3	Cont	1.31345	0.195451	0.597615	0.135824
Cont3_ACGGAGAAGTGCAAGC	Cont3	Cont	2.00481	0.0586437	0.788316	0.147517
Cont3_ACGGAGAGTTAAAGAC	Cont3	Cont	1.66897	0.0722688	0.667262	0.0792791
Cont3_ACGGCCAAGTCCGTAT	Cont3	Cont	1.50698	0.160638	0.701258	0.0943457
Cont3_ACGGGCTTCAGGTTCA	Cont3	Cont	1.64995	0.0357393	0.65202	0.0242117
Cont3_AGAGTGGAGAGTAATC	Cont3	Cont	1.75226	-0.0155334	0.653002	-0.0923513
Cont3_AGATCTGCAGCTGTGC	Cont3	Cont	1.6957	0.0341677	0.652056	-0.020121
Cont3_AGATTGCAGACAAGCC	Cont3	Cont	1.09912	0.0484989	0.496318	-0.0265155
Cont3_AGCCTAATCCCTAATT	Cont3	Cont	1.80484	-0.0102345	0.691064	0.0651962
Cont3_AGGGATGGTACAGACG	Cont3	Cont	1.64851	0.145454	0.655645	0.0971941
Cont3_AGGTCCGAGCCGGTAA	Cont3	Cont	1.47826	0.133694	0.655576	-0.00606715
Cont3_AGTCTTTTCCAACCAA	Cont3	Cont	1.76123	0.0307001	0.675266	0.00995552
Cont3_AGTGAGGAGTGGTCCC	Cont3	Cont	1.75754	0.0657213	0.721824	0.160967
Cont3_AGTTGGTAGACAAAGG	Cont3	Cont	1.58164	0.319549	0.702464	0.312357
Cont3_ATAACGCTCCACGAAT	Cont3	Cont	1.10874	0.211858	0.48889	0.0792691
Cont3_ATCATGGAGCTTCGCG	Cont3	Cont	1.43718	0.0959665	0.603053	0.088637
Cont3_ATCCACCAGCTCAACT	Cont3	Cont	1.53617	0.0193685	0.58049	-0.00229678
Cont3_ATCCACCGTCGGATCC	Cont3	Cont	1.68838	0.100791	0.614468	-0.0145587
Cont3_ATCGAGTCACTAGTAC	Cont3	Cont	1.64841	0.0988728	0.609052	-0.0356287
Cont3_ATGTGTGCAGCGAACA	Cont3	Cont	1.75194	0.0421353	0.709962	0.0216038
Cont3_ATTGGACCAGCCTATA	Cont3	Cont	1.50747	-0.0311955	0.564829	-0.146333
Cont3_CAACCAAAGGCTAGCA	Cont3	Cont	1.64569	0.00811744	0.710876	-0.0433057
Cont3_CAAGGCCAGTTCCACA	Cont3	Cont	1.46585	0.0995151	0.609993	0.0402331
Cont3_CACAAACAGCTATGCT	Cont3	Cont	1.13201	0.254722	0.482668	0.0452988
Cont3_CACACTCTCCGTCAAA	Cont3	Cont	1.56976	0.10914	0.599541	-0.0142081
Cont3_CACAGTATCGGTGTTA	Cont3	Cont	1.78225	0.0827799	0.734865	0.0910174
Cont3_CACATAGTCAGGTAAA	Cont3	Cont	1.67019	0.202131	0.695935	0.192944
Cont3_CAGCAGCGTTGCTCCT	Cont3	Cont	1.78756	0.00912764	0.731174	-0.130878
Cont3_CAGGTGCAGGACAGCT	Cont3	Cont	1.83935	0.125396	0.819215	0.129398
Cont3_CATGACAGTCGTGGCT	Cont3	Cont	1.6013	-0.0250453	0.617563	-0.067967
Cont3_CCATTCGCACCCAGTG	Cont3	Cont	1.54166	0.199768	0.656793	0.065259
Cont3_CCGGTAGTCAATCACG	Cont3	Cont	1.37125	0.217533	0.623947	0.0762287
Cont3_CCGTTCATCGAATCCA	Cont3	Cont	1.59609	0.204792	0.709111	-0.0333356
Cont3_CCTAAAGCAGGTGCCT	Cont3	Cont	1.75663	0.141167	0.683171	0.0878612
Cont3_CCTACCAGTCTTCGTC	Cont3	Cont	1.65399	0.0945059	0.687978	0.176414
Cont3_CCTATTAAGACTAGGC	Cont3	Cont	1.88576	0.0172319	0.692531	0.0899081
Cont3_CCTCAGTGTCGCGGTT	Cont3	Cont	1.53979	0.130039	0.607699	0.0389864
Cont3_CCTTTCTGTAGCAAAT	Cont3	Cont	1.61429	0.117463	0.671345	-0.0653291
Cont3_CGAGCCAAGAAGGCCT	Cont3	Cont	1.6003	0.0964255	0.707658	-0.0411056
Cont3_CGAGCCAAGCTAAGAT	Cont3	Cont	1.67769	0.00571602	0.601745	0.0797385
Cont3_CGATTGACAGCCTTTC	Cont3	Cont	1.72839	0.0845699	0.679861	0.0648377
Cont3_CGCCAAGGTTGCTCCT	Cont3	Cont	1.73222	0.0527176	0.720502	0.00724015
Cont3_CGCTTCACATGCTAGT	Cont3	Cont	1.47562	0.0922897	0.670443	-0.0292294
Cont3_CGCTTCAGTGGGTCAA	Cont3	Cont	1.7932	0.0760299	0.784504	-0.090665
Cont3_CGGACACTCGGCCGAT	Cont3	Cont	1.70794	0.058326	0.724271	0.0219395
Cont3_CGGACTGGTTGAACTC	Cont3	Cont	1.60274	0.231576	0.695564	0.234696
Cont3_CGGAGTCCACGCTTTC	Cont3	Cont	1.43608	0.0931868	0.646167	-0.0252104
Cont3_CGTAGGCTCCACTCCA	Cont3	Cont	1.71005	0.042154	0.672625	0.0810496
Cont3_CGTCCATAGCGTAATA	Cont3	Cont	1.87959	0.0497063	0.741892	0.0904621
Cont3_CGTCCATGTCTACCTC	Cont3	Cont	1.52047	0.0458781	0.621457	0.0841265
Cont3_CGTTAGATCTCGAGTA	Cont3	Cont	1.65464	0.000445967	0.668385	-0.036228
Cont3_CGTTCTGAGGATGTAT	Cont3	Cont	1.71379	0.0864224	0.670097	0.0661946
Cont3_CTAGAGTAGAGATGAG	Cont3	Cont	1.24381	0.0657068	0.58015	-0.00603295
Cont3_CTCGGAGTCATGCATG	Cont3	Cont	1.50238	0.0203713	0.66897	-0.0583488
Cont3_CTCTAATCACCAGCAC	Cont3	Cont	1.66475	0.0766361	0.71456	0.0670601
Cont3_CTGATCCAGCAATCTC	Cont3	Cont	1.68153	0.0581857	0.638169	-0.043444
Cont3_CTTAGGACAGGTCGTC	Cont3	Cont	1.60074	-0.000336153	0.614144	-0.0425572
Cont3_CTTCTCTAGACAGAGA	Cont3	Cont	1.68571	0.00101603	0.62463	-0.106007
Cont3_CTTTGCGGTCTGGAGA	Cont3	Cont	1.79992	0.0264639	0.743151	-0.0262395
Cont3_GAACATCCACACTGCG	Cont3	Cont	1.56374	0.232429	0.665963	0.102956
Cont3_GAAGCAGTCAGTTCGA	Cont3	Cont	1.29765	0.255622	0.530157	0.130103
Cont3_GAATAAGAGACAGGCT	Cont3	Cont	1.48654	0.13817	0.631081	0.0560003
Cont3_GACCAATCATCTCCCA	Cont3	Cont	1.53395	0.0895383	0.645287	-0.0315118
Cont3_GACGTTAGTGACGGTA	Cont3	Cont	1.61587	0.0570444	0.613427	0.0682346
Cont3_GACTAACAGATATGGT	Cont3	Cont	1.49165	0.133008	0.660619	0.0732124
Cont3_GACTAACAGCAGACTG	Cont3	Cont	1.35265	0.0937319	0.585574	-0.0984317
Cont3_GACTAACTCTTCATGT	Cont3	Cont	1.45366	0.0402247	0.621271	0.0128403
Cont3_GACTGCGCATCACAAC	Cont3	Cont	1.5199	0.166439	0.699683	0.133431
Cont3_GATGAAAAGAGGGATA	Cont3	Cont	1.53493	-0.0123962	0.628661	-0.080184
Cont3_GCAATCAAGCGATAGC	Cont3	Cont	1.64411	0.124591	0.687465	0.104634
Cont3_GCACATACACAGGAGT	Cont3	Cont	1.72714	0.0441428	0.648648	0.0546262
Cont3_GCATGCGGTCTGATTG	Cont3	Cont	1.77899	0.118849	0.665267	0.0742617
Cont3_GGACGTCGTGTCTGAT	Cont3	Cont	1.86663	0.050764	0.759657	-0.0315751
Cont3_GGAGCAATCACCTTAT	Cont3	Cont	1.6742	0.114561	0.659292	-0.0482404
Cont3_GGCAATTAGCACGCCT	Cont3	Cont	1.76402	0.127198	0.695731	0.205027
Cont3_GGCCGATCAGACAAGC	Cont3	Cont	1.45991	0.124328	0.648391	0.0660223
Cont3_GGCGACTGTGTGCCTG	Cont3	Cont	1.71624	-0.171098	0.572179	-0.0214325
Cont3_GGCGACTTCTCTGTCG	Cont3	Cont	1.69057	0.125741	0.727097	0.100524
Cont3_GGCTCGAGTGCTAGCC	Cont3	Cont	1.9079	0.105373	0.736979	-0.0785216
Cont3_GGGAGATAGAGATGAG	Cont3	Cont	1.54149	0.00828907	0.648335	-0.0550298
Cont3_GGGCATCTCAGGCGAA	Cont3	Cont	2.06982	-0.0342081	0.846073	-0.0193495
Cont3_GTACGTATCAGATAAG	Cont3	Cont	1.81323	0.05573	0.71669	0.135662
Cont3_GTATCTTAGCGTGAGT	Cont3	Cont	1.76609	0.00475338	0.68957	-0.0897628
Cont3_GTATTCTCATCGACGC	Cont3	Cont	1.60684	0.117964	0.699868	0.0445409
Cont3_GTCAAGTAGAGCTTCT	Cont3	Cont	1.54633	0.121973	0.715674	0.0814161
Cont3_GTCAAGTCAAGGACTG	Cont3	Cont	1.64976	0.0726517	0.687778	-0.014759
Cont3_GTCACAACACAGCCCA	Cont3	Cont	1.56038	0.175768	0.61125	0.117325
Cont3_GTCATTTCACCTGGTG	Cont3	Cont	1.35502	0.150401	0.533821	0.139064
Cont3_GTGAAGGCAGCTGTTA	Cont3	Cont	1.72474	0.152604	0.664822	0.132751
Cont3_GTGCATATCATTGCCC	Cont3	Cont	1.56634	0.0851354	0.637459	-0.0314148
Cont3_GTGCTTCGTAAATACG	Cont3	Cont	1.59886	0.0589053	0.688057	0.120773
Cont3_GTTAAGCCACAACGTT	Cont3	Cont	1.74937	-0.0423226	0.682443	-0.0475348
Cont3_GTTAAGCGTACATGTC	Cont3	Cont	1.49262	0.112434	0.656036	0.0349628
Cont3_GTTACAGGTGACGCCT	Cont3	Cont	1.51077	0.137787	0.666946	0.0113898
Cont3_TAAGCGTAGGCGCTCT	Cont3	Cont	1.49348	0.184512	0.630558	0.190602
Cont3_TACACGAAGTCGATAA	Cont3	Cont	1.64759	0.0459605	0.66056	-0.0288919
Cont3_TACACGATCAACCATG	Cont3	Cont	1.78417	0.0688378	0.724523	-0.0519674
Cont3_TACCTATCAAGCCTAT	Cont3	Cont	1.49071	0.131168	0.632147	0.0126801
Cont3_TACGGATTCAGCTGGC	Cont3	Cont	1.71433	0.0607367	0.68658	0.0387948
Cont3_TACTCATTCATAGCAC	Cont3	Cont	1.52902	0.0675397	0.676149	0.0143445
Cont3_TAGACCAAGTGAACAT	Cont3	Cont	1.76884	0.0371482	0.726447	0.034137
Cont3_TATCTCACACTAAGTC	Cont3	Cont	1.62869	0.222936	0.654773	0.153446
Cont3_TATCTCATCGCCATAA	Cont3	Cont	1.7765	0.00589348	0.680395	-0.0579038
Cont3_TATGCCCTCCTAGTGA	Cont3	Cont	1.85126	0.0742678	0.734904	0.0586292
Cont3_TCAATCTAGCTATGCT	Cont3	Cont	1.55187	0.0389483	0.585104	0.110415
Cont3_TCAATCTTCGGCGGTT	Cont3	Cont	1.69979	-0.0455487	0.663753	-0.0303647
Cont3_TCACGAAAGAGTCTGG	Cont3	Cont	1.68779	0.07067	0.687592	0.0654148
Cont3_TCACGAACACCTCGGA	Cont3	Cont	1.57027	0.0875299	0.681473	-0.0376242
Cont3_TCAGCAAGTTGCTCCT	Cont3	Cont	1.49561	0.160991	0.610399	0.103647
Cont3_TCAGCTCAGGGATCTG	Cont3	Cont	1.2659	0.0884892	0.585026	0.077529
Cont3_TCAGGATAGTGCCAGA	Cont3	Cont	1.64529	0.135147	0.653247	0.0239186
Cont3_TCAGGATGTTGTCTTT	Cont3	Cont	1.41844	-0.00238023	0.549401	-0.0131187
Cont3_TCAGGTACAACGATGG	Cont3	Cont	1.22529	0.111648	0.55736	0.161049
Cont3_TCAGGTAGTTCAGACT	Cont3	Cont	1.79971	0.0416395	0.737185	-0.0142476
Cont3_TCATTACCAAACAACA	Cont3	Cont	1.5232	0.261777	0.716793	0.284734
Cont3_TCGCGTTAGATGGGTC	Cont3	Cont	1.48244	0.00457616	0.625159	-0.0401567
Cont3_TCGTAGACAGTATGCT	Cont3	Cont	1.67311	-0.00196716	0.663113	0.0318589
Cont3_TCTGGAACAGCCTATA	Cont3	Cont	1.94059	-0.0775217	0.711775	-0.157841
Cont3_TCTTCGGCACGGCGTT	Cont3	Cont	1.83403	0.1079	0.71674	0.0439872
Cont3_TCTTCGGTCGGCGGTT	Cont3	Cont	1.50716	0.0483475	0.638522	0.0537119
Cont3_TGAGGGATCAGTGCAT	Cont3	Cont	1.64217	0.14916	0.707328	0.12422
Cont3_TGCACCTGTTAGTGGG	Cont3	Cont	1.46193	0.163968	0.623818	0.174765
Cont3_TGCCAAATCATAACCG	Cont3	Cont	1.70641	0.0581006	0.697084	-0.0416428
Cont3_TGGCCAGAGAGAACAG	Cont3	Cont	1.59962	0.0220173	0.667515	0.0110716
Cont3_TGGCGCAAGGAATCGC	Cont3	Cont	1.71308	0.0669489	0.700427	0.0743623
Cont3_TGGCGCAGTCTAAACC	Cont3	Cont	1.65439	0.080265	0.680571	0.0562972
Cont3_TGGGAAGCATGTCTCC	Cont3	Cont	1.57765	0.0294291	0.623172	0.059933
Cont3_TTAACTCAGTCGATAA	Cont3	Cont	1.84534	0.0340103	0.715796	0.0247798
Cont3_TTAGTTCCACGACTCG	Cont3	Cont	1.62081	0.0108437	0.678274	0.0736847
Cont3_TTCGAAGTCGTTTAGG	Cont3	Cont	1.7632	0.0971946	0.725961	0.0174551
Cont3_TTCTACAAGCGATATA	Cont3	Cont	1.69401	0.0829387	0.669778	0.040507
Cont3_TTCTACACATATGAGA	Cont3	Cont	1.65286	0.0823353	0.65174	0.123287
Cont3_TTGCGTCAGACTAAGT	Cont3	Cont	1.46622	0.139726	0.586555	-0.0345979
Cont3_TTGGCAAGTCTCTTTA	Cont3	Cont	1.44137	0.0419625	0.612908	0.0183916
Cont3_TTGGCAATCTGCCCTA	Cont3	Cont	1.82305	0.155843	0.689456	0.0606784
Cont3_TTGTAGGTCCACTCCA	Cont3	Cont	1.4616	0.0790174	0.614191	0.0872396
Cont3_TTTATGCAGCACGCCT	Cont3	Cont	1.67054	0.0656973	0.682988	0.0629316
Cont3_TTTATGCAGCCGATTT	Cont3	Cont	1.4655	0.0422162	0.645256	-0.034472
Cont3_TTTATGCCATAGAAAC	Cont3	Cont	1.47788	0.178634	0.534069	0.243794
Cont3_TTTGCGCAGACTTTCG	Cont3	Cont	1.38295	0.0333747	0.577756	-0.109121
Cont3_TTTGTCACATTTCAGG	Cont3	Cont	1.60335	0.186466	0.702786	0.0242862
ND1_AACGTTGCAATGAATG	ND1	ND	1.66654	0.0424586	0.7674	-0.0752574
ND1_ACGATACCACGGTAAG	ND1	ND	1.77059	0.0314379	0.771023	-0.0590495
ND1_ACGCCAGGTACTTCTT	ND1	ND	1.70315	0.126594	0.786651	-0.0369713
ND1_AGGGTGAGTTGTACAC	ND1	ND	2.14619	-0.00150475	0.827612	-0.0523129
ND1_AGGTCCGCAAGCCGTC	ND1	ND	1.66854	-0.0137168	0.730033	-0.115288
ND1_AGTAGTCAGATGTGTA	ND1	ND	1.78233	0.0432119	0.778211	0.0010757
ND1_ATGAGGGAGCAGGTCA	ND1	ND	1.93395	0.0897731	0.831892	0.0208316
ND1_ATTGGACCACCTTGTC	ND1	ND	1.87394	0.0783735	0.81207	-0.0306813
ND1_ATTGGACTCCCTTGTG	ND1	ND	1.93545	0.0467731	0.807036	-0.0600771
ND1_CACACAAAGACATAAC	ND1	ND	1.75983	0.139125	0.770246	0.0303042
ND1_CACCAGGCAGCAGTTT	ND1	ND	1.85384	0.0993147	0.78101	-0.0319628
ND1_CATCGGGAGGCAGGTT	ND1	ND	1.94247	0.0268654	0.852245	-0.0425931
ND1_CATCGGGCATATACCG	ND1	ND	1.71498	0.0674209	0.620522	0.0946201
ND1_CCATTCGTCTGGCGAC	ND1	ND	1.88779	0.0981231	0.851053	0.0523976
ND1_CCTAGCTTCTAACTTC	ND1	ND	1.58621	-0.15525	0.609201	-0.027348
ND1_CCTCAGTCAACGATGG	ND1	ND	1.85585	0.127303	0.837604	0.0758258
ND1_CGTCCATCATGAGCGA	ND1	ND	1.84818	0.0235139	0.798325	-0.0463766
ND1_CGTTAGAGTAATCGTC	ND1	ND	1.76643	0.081254	0.750933	-0.068727
ND1_CGTTCTGGTCGAATCT	ND1	ND	1.68592	-0.027138	0.706225	-0.165535
ND1_CTACATTTCTACCTGC	ND1	ND	1.90709	-0.00363017	0.802021	-0.106743
ND1_CTCGAAATCTTGTTTG	ND1	ND	1.88413	0.0409466	0.787575	-0.0546561
ND1_CTCGGGATCCTAGTGA	ND1	ND	1.86151	0.078772	0.816972	-0.0531567
ND1_GAAGCAGGTGAAGGCT	ND1	ND	2.00647	0.0551736	0.837737	-0.000342724
ND1_GAATAAGGTTGAGTTC	ND1	ND	1.85145	0.0429918	0.797449	-0.0607768
ND1_GCATACATCCACGCAG	ND1	ND	1.94362	0.048696	0.790908	0.0177355
ND1_GCTTGAAAGCCAGTTT	ND1	ND	1.92363	0.0258217	0.81835	-0.0192189
ND1_GGAAAGCGTCTCTTAT	ND1	ND	2.02046	0.0696889	0.84686	-0.0155376
ND1_GGCAATTCAATGGACG	ND1	ND	1.83761	0.0454522	0.809202	-0.0800091
ND1_GGCCGATGTAGTACCT	ND1	ND	1.80215	0.0253595	0.772483	0.0402366
ND1_GGCCGATTCTCTAAGG	ND1	ND	1.80967	0.00780501	0.77009	-0.0785563
ND1_GGCGTGTTCCCTGACT	ND1	ND	1.9179	0.0599966	0.808805	-0.160592
ND1_GTCACAAGTGATAAGT	ND1	ND	1.93246	0.076582	0.866714	-0.0416243
ND1_GTGTTAGCAGATCGGA	ND1	ND	2.04374	0.0334576	0.857037	-0.119147
ND1_GTTCTCGTCACTTATC	ND1	ND	1.83951	0.0890793	0.786239	-0.00119393
ND1_TACAGTGGTTGGGACA	ND1	ND	1.78485	0.0581237	0.77738	-0.067955
ND1_TACTTGTAGAAGGTGA	ND1	ND	1.72435	0.106955	0.814975	0.0719364
ND1_TATCTCAAGTTTAGGA	ND1	ND	1.63892	0.119618	0.785656	0.0133723
ND1_TCATTACAGAAAGTGG	ND1	ND	1.777	0.0946149	0.795338	0.0895529
ND1_TCGGTAAGTACAAGTA	ND1	ND	1.89158	0.0232257	0.841457	0.0249548
ND1_TCTCATATCAACGCTA	ND1	ND	1.84047	0.0179029	0.780296	-0.0788448
ND1_TCTGAGACAGATCGGA	ND1	ND	1.9322	0.0244922	0.872956	-0.0613951
ND1_TGGCGCACATCGTCGG	ND1	ND	1.87008	0.0692817	0.816311	0.0371238
ND1_TTCGGTCGTCTAAAGA	ND1	ND	1.85483	0.0529406	0.789461	0.0354698
ND1_TTGCGTCAGTGGACGT	ND1	ND	1.75192	0.00625129	0.77839	-0.121355
ND1_TTTACTGTCACTCCTG	ND1	ND	1.83332	0.0532036	0.845434	-0.106565
AMG1_AAACCTGTCGTAGATC	AMG1	AMG	1.42808	0.0662766	0.661148	0.0916726
AMG1_AAAGATGAGTGTGAAT	AMG1	AMG	1.65316	0.0342842	0.759373	-0.0104799
AMG1_AAATGCCAGCATCATC	AMG1	AMG	1.66678	0.0348511	0.707823	0.0352287
AMG1_AACCATGTCATAAAGG	AMG1	AMG	1.62358	0.0650627	0.709993	0.0628213
AMG1_AACGTTGTCTACCTGC	AMG1	AMG	1.74592	0.0734498	0.678965	0.0545167
AMG1_AACTCAGAGATATACG	AMG1	AMG	1.49569	0.225783	0.695032	0.122673
AMG1_AACTCCCAGTGGGCTA	AMG1	AMG	1.42285	0.0989699	0.658958	0.0181069
AMG1_AACTCCCCACCAGGCT	AMG1	AMG	1.62695	0.0528076	0.702482	0.0231941
AMG1_AACTGGTCAGGCAGTA	AMG1	AMG	1.67462	0.0975605	0.71748	0.0548611
AMG1_AAGCCGCGTCACCTAA	AMG1	AMG	1.6065	0.00805066	0.667482	0.0448331
AMG1_AAGTCTGAGGAGCGAG	AMG1	AMG	1.60376	-0.00576003	0.713725	-0.063312
AMG1_AAGTCTGGTAATTGGA	AMG1	AMG	1.56065	0.0543858	0.727839	0.0524069
AMG1_AATCGGTCATGCCACG	AMG1	AMG	1.57499	0.117912	0.666407	0.00621142
AMG1_ACACCAAAGGAGTTTA	AMG1	AMG	1.51914	0.074737	0.715854	0.050415
AMG1_ACATCAGGTCGAGATG	AMG1	AMG	1.71965	0.02956	0.739635	0.0848379
AMG1_ACCGTAAAGAAACCGC	AMG1	AMG	1.74899	0.0622982	0.737623	0.0492556
AMG1_ACGAGGAAGGTGACCA	AMG1	AMG	1.67804	0.0335842	0.747956	0.0244829
AMG1_ACGATACGTGGGTATG	AMG1	AMG	1.55853	0.0615145	0.639723	0.0338992
AMG1_ACGATGTGTATATGGA	AMG1	AMG	1.68701	0.0212106	0.696785	-0.0691301
AMG1_ACGCCGAGTTATCCGA	AMG1	AMG	1.59976	0.111955	0.699636	0.0385368
AMG1_ACGGGCTGTCGACTGC	AMG1	AMG	1.48521	0.0520993	0.660895	0.079767
AMG1_ACGGGCTTCTTGACGA	AMG1	AMG	1.45451	0.0156312	0.66984	-0.0343411
AMG1_ACTATCTGTGATGATA	AMG1	AMG	1.70701	0.11037	0.685669	0.0433383
AMG1_ACTGAGTCAGGATCGA	AMG1	AMG	1.64679	0.0707443	0.73362	0.0230664
AMG1_ACTGAGTCAGGCTCAC	AMG1	AMG	1.52558	0.0353343	0.681858	-0.0980446
AMG1_ACTGATGGTAGCTAAA	AMG1	AMG	1.18513	-0.00767627	0.446411	0.138041
AMG1_ACTGATGGTGTAAGTA	AMG1	AMG	1.44085	0.107265	0.679535	0.0724124
AMG1_ACTGCTCTCCAAGCCG	AMG1	AMG	1.47659	0.0510533	0.67806	-0.0171113
AMG1_ACTGCTCTCGTGACAT	AMG1	AMG	1.59866	0.0669595	0.73402	-0.0607341
AMG1_ACTGTCCGTCTCTCGT	AMG1	AMG	1.86569	0.108049	0.776577	0.0179501
AMG1_AGAATAGGTACCGTTA	AMG1	AMG	1.72888	0.0508859	0.748775	-0.0298174
AMG1_AGCAGCCCAGTAACGG	AMG1	AMG	1.47218	0.0294373	0.703478	0.015325
AMG1_AGCGTATTCACATGCA	AMG1	AMG	1.44897	0.0356852	0.63301	-0.0297327
AMG1_AGCGTCGCACAGGCCT	AMG1	AMG	1.64272	0.123425	0.74207	0.0962708
AMG1_AGCTCCTAGGAGTAGA	AMG1	AMG	1.79999	0.0176496	0.762089	0.010322
AMG1_AGCTCTCTCCTGTACC	AMG1	AMG	1.67075	0.0465904	0.721617	0.0206273
AMG1_AGCTCTCTCTATCCCG	AMG1	AMG	1.29604	0.0296461	0.500527	0.0316253
AMG1_AGGTCATAGGTAAACT	AMG1	AMG	1.68697	0.120257	0.730656	0.133931
AMG1_AGGTCCGCAACGCACC	AMG1	AMG	1.7156	0.109538	0.783712	0.0533192
AMG1_AGGTCCGTCTGCCCTA	AMG1	AMG	1.53031	0.0414873	0.701957	-0.064547
AMG1_AGTAGTCTCAGGTAAA	AMG1	AMG	1.70916	0.0187219	0.756964	-0.0832595
AMG1_AGTCTTTAGCTAACTC	AMG1	AMG	1.61335	-0.0328749	0.712641	0.00223539
AMG1_AGTCTTTTCTTGACGA	AMG1	AMG	1.6619	0.0544386	0.725494	0.0183084
AMG1_AGTGGGACAGATGGCA	AMG1	AMG	1.58509	-0.0100465	0.560325	0.0531494
AMG1_AGTGGGAGTCAACATC	AMG1	AMG	1.91482	0.0160338	0.807886	-0.0214882
AMG1_ATAACGCTCGGAAACG	AMG1	AMG	1.78195	-0.00933122	0.759721	-0.0528139
AMG1_ATCATCTGTGCACCAC	AMG1	AMG	1.58048	0.111106	0.689012	0.0296484
AMG1_ATCCACCTCTCTGAGA	AMG1	AMG	1.64973	0.0777879	0.72952	0.0724552
AMG1_ATCCGAATCAGGTTCA	AMG1	AMG	1.485	0.0464304	0.630001	-0.00684555
AMG1_ATCCGAATCTAGCACA	AMG1	AMG	1.58215	0.0566276	0.666843	0.00665095
AMG1_ATGAGGGAGAGGACGG	AMG1	AMG	1.57551	0.0427932	0.660568	0.0445144
AMG1_ATGAGGGAGTTTCCTT	AMG1	AMG	1.52904	0.0986717	0.736711	0.0186022
AMG1_ATTACTCCACCAACCG	AMG1	AMG	1.74157	0.0374368	0.733566	-0.0907018
AMG1_ATTGGACGTGTTAAGA	AMG1	AMG	1.58784	0.142337	0.694647	0.0287233
AMG1_CAACCTCGTAGAAGGA	AMG1	AMG	1.73983	0.0198365	0.705894	-0.0581614
AMG1_CAAGATCCATGAGCGA	AMG1	AMG	1.64905	0.0756774	0.714889	0.0582593
AMG1_CAAGGCCGTCCGAAGA	AMG1	AMG	1.69452	0.0492977	0.747832	0.0176744
AMG1_CAAGTTGCACATCTTT	AMG1	AMG	1.31738	0.0205405	0.598454	0.0605923
AMG1_CACAGTAAGGTGATAT	AMG1	AMG	1.55488	0.0281947	0.689372	-0.0580882
AMG1_CACATTTAGACGACGT	AMG1	AMG	1.28265	0.144715	0.616298	0.131691
AMG1_CACCACTAGGCCCGTT	AMG1	AMG	1.56204	0.0559139	0.697165	0.065155
AMG1_CACCTTGAGATTACCC	AMG1	AMG	1.53461	0.0754009	0.692738	0.0476276
AMG1_CACCTTGTCAGCATGT	AMG1	AMG	1.52664	0.104579	0.693458	0.0775755
AMG1_CACTCCAGTGCAGTAG	AMG1	AMG	1.65633	0.145057	0.72825	0.119704
AMG1_CAGAATCCACTGTGTA	AMG1	AMG	1.57681	-0.114637	0.563533	-0.0415362
AMG1_CAGATCAGTCTCTCGT	AMG1	AMG	1.73673	0.0708355	0.769266	0.0331263
AMG1_CAGCTAACAGATTGCT	AMG1	AMG	1.89083	-0.040091	0.729171	0.0926227
AMG1_CAGGTGCTCTGTCCGT	AMG1	AMG	1.71588	0.0255883	0.747305	-0.0415362
AMG1_CAGTAACCATCTCGCT	AMG1	AMG	1.6517	0.0917283	0.687781	0.0277442
AMG1_CAGTAACTCAACACGT	AMG1	AMG	1.58359	0.093445	0.701024	-0.0271653
AMG1_CATATTCCATCACAAC	AMG1	AMG	1.72947	0.0860907	0.755716	0.0664905
AMG1_CATCCACAGTAGGTGC	AMG1	AMG	1.47961	0.0372053	0.689819	0.00621724
AMG1_CATGCCTAGTACCGGA	AMG1	AMG	1.46844	0.0943679	0.661707	0.15191
AMG1_CATTCGCAGGAGTTTA	AMG1	AMG	1.4004	0.0973074	0.645768	-0.0829851
AMG1_CATTCGCGTCGTTGTA	AMG1	AMG	1.81642	0.023727	0.806319	-0.061671
AMG1_CCACCTATCGACAGCC	AMG1	AMG	1.66155	0.0647847	0.774143	-0.0379988
AMG1_CCATGTCCAATCCGAT	AMG1	AMG	1.53911	0.0905314	0.71499	0.0605803
AMG1_CCATTCGCAATTCCTT	AMG1	AMG	1.63637	0.0234063	0.704637	-0.0354743
AMG1_CCATTCGGTACCATCA	AMG1	AMG	1.64035	0.0606704	0.69667	0.103361
AMG1_CCCAATCCATAGAAAC	AMG1	AMG	1.48068	0.068696	0.693512	-0.0148188
AMG1_CCCAATCTCTATGTGG	AMG1	AMG	1.48996	0.074239	0.646959	0.00606019
AMG1_CCCTCCTAGTCGCCGT	AMG1	AMG	1.55886	-0.0184248	0.62963	-0.114671
AMG1_CCCTCCTAGTGTTGAA	AMG1	AMG	1.70372	0.0315595	0.693043	9.87133e-05
AMG1_CCCTCCTTCTTCCTTC	AMG1	AMG	1.55774	0.00127393	0.653636	-0.00751323
AMG1_CCGTACTGTCTTCGTC	AMG1	AMG	1.76949	-0.0801213	0.764359	-0.161299
AMG1_CCTAAAGAGTCCGGTC	AMG1	AMG	1.65375	0.108739	0.75669	0.0320903
AMG1_CCTCTGATCTTTAGTC	AMG1	AMG	1.49362	0.0818095	0.673237	-0.0162582
AMG1_CCTTCCCCAATGCCAT	AMG1	AMG	1.56752	-0.00848573	0.712322	-0.0577475
AMG1_CCTTCGACAGATGGCA	AMG1	AMG	1.67986	0.0768842	0.745577	-0.00415975
AMG1_CCTTTCTGTTTGGGCC	AMG1	AMG	1.64732	0.0441432	0.722759	0.0490298
AMG1_CGAACATAGAATCTCC	AMG1	AMG	1.66529	0.116449	0.757923	-0.0391689
AMG1_CGAACATTCGTAGGTT	AMG1	AMG	1.62843	-0.167976	0.55457	-0.0351169
AMG1_CGAGAAGAGGAGTAGA	AMG1	AMG	1.60903	-0.0232872	0.714724	-0.0728043
AMG1_CGAGCCACAATGGACG	AMG1	AMG	1.66827	0.0674662	0.703815	0.0211084
AMG1_CGAGCCATCACGCATA	AMG1	AMG	1.73666	0.0477707	0.75117	-0.0654201
AMG1_CGATGGCCACGCATCG	AMG1	AMG	1.47527	0.0649434	0.711046	0.0507684
AMG1_CGCGGTATCGAATGGG	AMG1	AMG	1.65476	-0.0193514	0.706311	-0.0410204
AMG1_CGGAGTCGTACGACCC	AMG1	AMG	1.71698	0.0651644	0.750662	0.090539
AMG1_CGGTTAAAGTGTTGAA	AMG1	AMG	1.51158	0.142735	0.655346	0.12528
AMG1_CGTGTCTAGCCAACAG	AMG1	AMG	1.6295	0.067369	0.77073	-0.0183454
AMG1_CGTTCTGAGGCTCATT	AMG1	AMG	1.65545	0.0201799	0.711548	-0.0364278
AMG1_CTACATTAGAAGGACA	AMG1	AMG	1.55067	0.0491789	0.689696	-0.0591083
AMG1_CTACCCATCAACACCA	AMG1	AMG	1.5097	-0.00131086	0.672357	-0.046385
AMG1_CTCAGAAGTGAGGGAG	AMG1	AMG	1.64801	0.140318	0.700191	0.112296
AMG1_CTCCTAGCACCGCTAG	AMG1	AMG	1.62764	-0.207921	0.539164	-0.024301
AMG1_CTCGTACGTAGGGTAC	AMG1	AMG	1.40781	0.139755	0.641235	0.0102634
AMG1_CTCTACGGTACGCACC	AMG1	AMG	1.72523	0.000355794	0.734432	-0.0672746
AMG1_CTGTGCTAGCCGGTAA	AMG1	AMG	1.65468	-0.0272526	0.744595	-0.0843105
AMG1_CTTCTCTGTCGCATCG	AMG1	AMG	1.42224	0.0989255	0.657637	0.0312033
AMG1_CTTGGCTAGTGGACGT	AMG1	AMG	1.67473	0.0541514	0.702956	-0.0197824
AMG1_CTTTGCGCAATGGAAT	AMG1	AMG	1.75892	0.0347395	0.774455	-0.0111856
AMG1_GAATAAGCATGACGGA	AMG1	AMG	1.5007	0.0819888	0.669363	0.0325983
AMG1_GACACGCCAATAGAGT	AMG1	AMG	1.71299	0.100532	0.760142	0.0741045
AMG1_GACGGCTGTAGGCTGA	AMG1	AMG	1.39683	0.0293104	0.586232	-0.0451958
AMG1_GACGGCTTCTCATTCA	AMG1	AMG	1.61488	0.146392	0.693892	0.0982345
AMG1_GACTACAAGCGTCAAG	AMG1	AMG	1.54709	0.109561	0.682139	0.0174107
AMG1_GAGTCCGCATACCATG	AMG1	AMG	1.67184	-0.000730379	0.70731	-0.0435477
AMG1_GATGAGGGTGAGTATA	AMG1	AMG	1.5686	-0.0785024	0.688358	-0.115296
AMG1_GATGAGGTCCTACAGA	AMG1	AMG	1.63941	0.123576	0.744634	0.0792664
AMG1_GATTCAGCAGGGATTG	AMG1	AMG	1.57959	0.122495	0.660129	0.076242
AMG1_GCAATCATCGGTCCGA	AMG1	AMG	1.60189	0.079764	0.731272	0.0133499
AMG1_GCACTCTAGATGCCAG	AMG1	AMG	1.69984	0.047724	0.733878	-0.0291916
AMG1_GCAGCCATCCCTAACC	AMG1	AMG	1.60509	0.123	0.662967	0.0646331
AMG1_GCATGCGTCTCAAGTG	AMG1	AMG	1.52372	0.00932932	0.692047	-0.0801849
AMG1_GCCTCTATCTTGGGTA	AMG1	AMG	1.77955	0.0531469	0.748441	0.0113654
AMG1_GCGCAACAGTGTACCT	AMG1	AMG	1.65055	0.0286587	0.710022	-0.065037
AMG1_GCGCCAAAGTGTCCCG	AMG1	AMG	1.39331	-0.0668793	0.542542	0.179481
AMG1_GCGCGATCATGGTCTA	AMG1	AMG	1.5708	0.0229697	0.719541	-0.0947789
AMG1_GCTCCTATCGGAGGTA	AMG1	AMG	1.66116	-0.0248796	0.686096	-0.00510551
AMG1_GCTGCGAGTACAGACG	AMG1	AMG	1.49116	0.0208875	0.671872	-0.0786475
AMG1_GCTGCGAGTCTCTCGT	AMG1	AMG	1.64633	0.131854	0.722349	0.062931
AMG1_GCTGCTTCATCACGTA	AMG1	AMG	1.66543	0.06735	0.71458	0.0182342
AMG1_GCTGCTTTCGCATGGC	AMG1	AMG	1.71882	-0.000770293	0.759746	0.0754559
AMG1_GGACAAGCATACTCTT	AMG1	AMG	1.54806	0.0504811	0.676359	0.0709501
AMG1_GGATTACAGCGCTCCA	AMG1	AMG	1.57027	0.0337458	0.689997	-0.0589136
AMG1_GGCCGATGTCCAGTGC	AMG1	AMG	1.7137	-0.0207343	0.719906	-0.0651501
AMG1_GGCTGGTAGACTAGAT	AMG1	AMG	1.40655	0.00366789	0.664489	-0.0705504
AMG1_GGCTGGTCAACGCACC	AMG1	AMG	1.72896	0.150387	0.776149	0.0794466
AMG1_GGGAATGAGGATGTAT	AMG1	AMG	1.70158	0.053786	0.716058	0.0444673
AMG1_GGTGTTACATGCATGT	AMG1	AMG	1.66992	0.0661302	0.755716	-0.000968279
AMG1_GTAGGCCAGTGCGTGA	AMG1	AMG	1.69173	0.126557	0.726991	0.0800205
AMG1_GTAGTCATCCTTCAAT	AMG1	AMG	1.45928	0.121095	0.669708	0.0547993
AMG1_GTATTCTGTCCATGAT	AMG1	AMG	1.67744	0.0276512	0.7392	0.0270466
AMG1_GTATTCTGTTGATTGC	AMG1	AMG	1.62369	0.0695725	0.707393	0.0644031
AMG1_GTCACGGTCGTACGGC	AMG1	AMG	1.75323	0.0415596	0.776987	0.0364839
AMG1_GTCATTTAGGTGCTTT	AMG1	AMG	1.78125	0.0684626	0.778382	0.0371002
AMG1_GTCCTCAAGTCTCAAC	AMG1	AMG	1.7355	0.0671407	0.774513	0.0189626
AMG1_GTCGTAACAAAGCGGT	AMG1	AMG	1.80023	0.0299414	0.738953	-0.0382668
AMG1_GTGAAGGAGTCATCCA	AMG1	AMG	1.50062	0.0485199	0.672066	-0.0545956
AMG1_GTGAAGGGTCACCTAA	AMG1	AMG	1.70283	0.0748435	0.729768	-0.0192257
AMG1_GTGCAGCAGGCCATAG	AMG1	AMG	1.74568	0.0569606	0.787714	0.0076167
AMG1_GTGGGTCCACACATGT	AMG1	AMG	1.17974	0.0573946	0.542275	-0.0654197
AMG1_GTTCGGGAGTCTTGCA	AMG1	AMG	1.59957	0.122133	0.73497	0.184696
AMG1_GTTTCTACAACTGCTA	AMG1	AMG	1.54617	0.015101	0.671405	-0.0732682
AMG1_TAAACCGGTGTAATGA	AMG1	AMG	1.61733	0.00233892	0.724077	-0.0591759
AMG1_TAAGTGCCATCTCGCT	AMG1	AMG	1.57485	0.0573836	0.699924	0.0328705
AMG1_TACACGAAGGTGGGTT	AMG1	AMG	1.62706	0.0389294	0.696179	0.0551947
AMG1_TACCTTAGTACCATCA	AMG1	AMG	1.70034	0.111205	0.761317	0.0736653
AMG1_TACGGGCAGTCACGCC	AMG1	AMG	1.7792	0.109939	0.785255	0.142393
AMG1_TACGGGCCAGGAACGT	AMG1	AMG	1.57707	0.114074	0.721925	0.0304992
AMG1_TACGGTAAGATGAGAG	AMG1	AMG	1.56608	0.0259012	0.681202	-0.0091612
AMG1_TACTCATTCAACACTG	AMG1	AMG	1.6419	0.133704	0.68985	0.156973
AMG1_TACTCGCAGAATCTCC	AMG1	AMG	1.54245	0.0766114	0.694283	0.0805857
AMG1_TAGACCAGTGAAAGAG	AMG1	AMG	1.60177	0.0650548	0.702231	0.101601
AMG1_TAGCCGGTCGGACAAG	AMG1	AMG	1.62159	0.134168	0.684531	0.0169233
AMG1_TAGGCATTCTGGGCCA	AMG1	AMG	1.5141	-0.00346011	0.706246	-0.0476075
AMG1_TATCAGGCAAGACACG	AMG1	AMG	1.61194	0.0438127	0.724002	-0.055067
AMG1_TCACGAAGTCTTGATG	AMG1	AMG	1.4623	0.0811418	0.669606	0.0538631
AMG1_TCAGCTCTCAACACTG	AMG1	AMG	1.71747	-0.0570854	0.729779	-0.127032
AMG1_TCCACACGTGACAAAT	AMG1	AMG	1.51006	0.0496596	0.674048	-0.0662961
AMG1_TCCACACTCAAGCCTA	AMG1	AMG	1.5867	0.0835523	0.714135	-0.037632
AMG1_TCGGGACCAATGTAAG	AMG1	AMG	1.60128	0.0261279	0.686852	-0.0198385
AMG1_TCGGGACGTGCTCTTC	AMG1	AMG	1.44739	0.0846385	0.671002	0.0379503
AMG1_TCGGTAATCACCTCGT	AMG1	AMG	1.16064	0.195017	0.533859	0.136429
AMG1_TCTTCGGGTTACTGAC	AMG1	AMG	1.50141	0.144887	0.627917	0.054824
AMG1_TCTTTCCAGCATCATC	AMG1	AMG	1.38864	0.00724558	0.606635	-0.0674254
AMG1_TGAAAGATCACAATGC	AMG1	AMG	1.60907	0.122381	0.709395	0.14942
AMG1_TGAAAGATCGCCTGAG	AMG1	AMG	1.58352	0.0721741	0.773761	-0.0584494
AMG1_TGACGGCCACGCGAAA	AMG1	AMG	1.558	0.0464027	0.69644	0.01649
AMG1_TGACTAGTCCTTCAAT	AMG1	AMG	1.52189	0.231515	0.663808	0.162579
AMG1_TGAGAGGCATGGATGG	AMG1	AMG	1.66379	0.135885	0.752952	0.103461
AMG1_TGAGAGGGTAAGAGAG	AMG1	AMG	1.54101	0.0859791	0.683603	0.0441022
AMG1_TGATTTCCACACCGCA	AMG1	AMG	1.61752	0.0576904	0.684304	0.0615437
AMG1_TGCACCTGTCTGCCAG	AMG1	AMG	1.50132	0.0327565	0.584931	0.092793
AMG1_TGCGCAGGTACGAAAT	AMG1	AMG	1.76512	0.101456	0.748194	-0.00427066
AMG1_TGCGTGGCAATGGATA	AMG1	AMG	1.53078	0.130987	0.717314	0.0611757
AMG1_TGCTGCTCACTGAAGG	AMG1	AMG	1.7576	0.056251	0.754859	0.0201783
AMG1_TGGGAAGAGTGAAGAG	AMG1	AMG	1.55492	0.115993	0.675169	0.151371
AMG1_TGGTTAGTCACGCGGT	AMG1	AMG	1.14688	0.144389	0.573722	-0.0259424
AMG1_TGTGGTACATATGGTC	AMG1	AMG	1.51118	0.0360486	0.705303	-0.0400229
AMG1_TTAGTTCCAGGTGGAT	AMG1	AMG	1.52509	0.0296944	0.689712	0.0484248
AMG1_TTCGAAGAGGGTGTGT	AMG1	AMG	0.941408	0.261988	0.453282	0.169927
AMG1_TTCGGTCTCACCACCT	AMG1	AMG	1.55503	0.0877978	0.7143	-0.0583688
AMG1_TTCTACAAGATGCCAG	AMG1	AMG	1.70732	0.00758516	0.744529	-0.0983459
AMG1_TTCTACACAGCTGCAC	AMG1	AMG	1.61824	0.0530541	0.69848	0.0690674
AMG1_TTCTACAGTAGGGTAC	AMG1	AMG	1.65199	0.0509203	0.731816	-0.000422801
AMG1_TTCTCAAGTCCAGTAT	AMG1	AMG	1.60591	0.0562526	0.734841	-0.0737699
AMG1_TTCTCAATCACAATGC	AMG1	AMG	1.57633	-0.0211559	0.712237	-0.059226
AMG1_TTCTCCTCACGGATAG	AMG1	AMG	1.7205	0.0760267	0.763471	0.0182452
AMG1_TTCTTAGGTGTTCTTT	AMG1	AMG	1.23759	0.220635	0.53331	0.326372
AMG1_TTGAACGTCGGCTACG	AMG1	AMG	1.62864	0.0199706	0.732827	-0.0136341
AMG1_TTGGCAATCTTTACAC	AMG1	AMG	1.63282	0.0710004	0.716354	0.0430146
AMG1_TTTACTGTCTGAGGGA	AMG1	AMG	1.56448	0.00897949	0.749721	-0.0722201
AMG1_TTTATGCAGCTCTCGG	AMG1	AMG	1.72892	0.0296028	0.759116	-0.00302435
AMG1_TTTATGCTCGTAGGTT	AMG1	AMG	1.59523	0.0512477	0.715215	-0.0222037
AMG1_TTTGGTTCATCGGGTC	AMG1	AMG	1.67686	0.0546391	0.726249	0.109008
AMG2_AAAGATGCATACGCTA	AMG2	AMG	1.63408	0.060079	0.710708	0.0346273
AMG2_AAAGCAAGTAATCGTC	AMG2	AMG	1.51415	0.102847	0.705533	0.0749176
AMG2_AACCGCGTCAGCTGGC	AMG2	AMG	1.58896	-0.0726092	0.549526	-0.109482
AMG2_AACGTTGGTATAAACG	AMG2	AMG	1.39994	0.0383003	0.623167	-0.0688106
AMG2_AAGCCGCTCCTACAGA	AMG2	AMG	1.68853	0.0164173	0.694726	-0.0905166
AMG2_AAGGCAGAGGCCCGTT	AMG2	AMG	1.70998	0.10028	0.762133	0.0961519
AMG2_AAGTCTGAGTGCTGCC	AMG2	AMG	1.59304	-0.0305647	0.715484	-0.0150193
AMG2_ACCTTTAAGTACCGGA	AMG2	AMG	1.52142	-0.194661	0.537267	0.0409143
AMG2_ACGATACAGTCATCCA	AMG2	AMG	1.50277	0.0515336	0.674961	-0.0106286
AMG2_ACGGGTCTCAACCAAC	AMG2	AMG	1.60464	0.100445	0.738153	0.0479097
AMG2_ACGGGTCTCGCAAGCC	AMG2	AMG	1.52072	0.10836	0.720648	0.0437721
AMG2_ACGTCAAGTCTCACCT	AMG2	AMG	1.46094	0.130245	0.661569	0.0100491
AMG2_ACTGAGTTCGAGAACG	AMG2	AMG	1.24307	0.139724	0.515515	0.105372
AMG2_ACTGCTCCATAGAAAC	AMG2	AMG	1.47868	0.0876545	0.687171	0.124991
AMG2_ACTTGTTAGACTGGGT	AMG2	AMG	1.70202	0.0709257	0.716177	0.0396219
AMG2_AGAGCTTAGGGCTCTC	AMG2	AMG	1.49568	-0.0716618	0.612884	-0.0964886
AMG2_AGATCTGCAGGCAGTA	AMG2	AMG	1.616	0.113079	0.73204	0.143577
AMG2_AGGGAGTAGTGGACGT	AMG2	AMG	1.73515	0.0287024	0.744617	0.0246458
AMG2_AGGTCCGCATATGCTG	AMG2	AMG	1.59935	0.0252675	0.67367	-0.0606755
AMG2_ATCTGCCCACGCGAAA	AMG2	AMG	1.59817	0.0395856	0.719272	-0.0581393
AMG2_CAACTAGTCTGCCAGG	AMG2	AMG	1.66143	0.0294097	0.690347	-0.135577
AMG2_CAAGTTGAGGTGCTTT	AMG2	AMG	1.57483	0.0986582	0.709392	-0.00172833
AMG2_CACATTTTCCGTAGTA	AMG2	AMG	1.37553	-0.0357529	0.581667	-0.0953113
AMG2_CACCTTGAGCTAGTTC	AMG2	AMG	1.73681	-0.0508555	0.719987	-0.156144
AMG2_CAGAGAGCACTTAACG	AMG2	AMG	1.53309	0.0682412	0.622152	0.115409
AMG2_CAGAGAGTCCAAATGC	AMG2	AMG	1.66894	0.13282	0.742736	0.105673
AMG2_CAGATCAAGAAGGGTA	AMG2	AMG	1.68143	0.0627867	0.758316	0.0637616
AMG2_CATATGGCACAGGTTT	AMG2	AMG	1.52481	0.0815484	0.710368	0.125983
AMG2_CATTCGCCAATGAAAC	AMG2	AMG	1.67359	0.0365334	0.710771	0.0392625
AMG2_CCACCTACAGATCCAT	AMG2	AMG	1.50762	-0.0329503	0.660015	-0.183848
AMG2_CCACGGATCCCTAACC	AMG2	AMG	1.68711	0.0698546	0.768972	0.0150421
AMG2_CCCATACTCTATGTGG	AMG2	AMG	1.63658	0.0464979	0.740001	0.0201773
AMG2_CCGTTCACAGTTAACC	AMG2	AMG	1.63844	0.0807839	0.72972	-0.0284485
AMG2_CCTAAAGGTACCATCA	AMG2	AMG	1.58685	0.0155766	0.690432	0.00754441
AMG2_CGAACATAGCGTAATA	AMG2	AMG	1.32059	-0.067149	0.551845	-0.152943
AMG2_CGAATGTCATTGCGGC	AMG2	AMG	1.41893	0.00478941	0.680625	-0.029328
AMG2_CGATGGCCAATGGACG	AMG2	AMG	1.49486	0.0854149	0.681546	-0.0350623
AMG2_CGATGTAGTAGAGTGC	AMG2	AMG	2.07917	-0.0272267	0.845804	-0.0155265
AMG2_CGCTATCCAATGCCAT	AMG2	AMG	1.44297	0.12038	0.679927	0.148086
AMG2_CGGACACTCTTGTATC	AMG2	AMG	1.57903	0.09812	0.716992	0.167108
AMG2_CGGAGCTTCTCAAGTG	AMG2	AMG	1.64172	0.062686	0.731	-0.0802925
AMG2_CGGAGTCGTCAAACTC	AMG2	AMG	1.30273	0.134829	0.621067	0.0151907
AMG2_CGTCCATAGGGATGGG	AMG2	AMG	1.39741	-0.123277	0.46845	-0.020982
AMG2_CGTGTAAAGGGTATCG	AMG2	AMG	1.55463	-0.026467	0.661619	-0.00803707
AMG2_CTAACTTGTTATTCTC	AMG2	AMG	1.55831	0.0758394	0.729411	-0.109746
AMG2_CTAGAGTTCTTTACGT	AMG2	AMG	1.18703	0.00430942	0.521247	0.00215852
AMG2_CTCTAATCAAACTGCT	AMG2	AMG	1.39339	0.0940645	0.639619	0.107144
AMG2_CTCTGGTCAAGTCTGT	AMG2	AMG	1.61061	0.0406799	0.674097	0.0390834
AMG2_CTGATAGGTTCAGTAC	AMG2	AMG	1.48169	0.0759459	0.651348	0.01123
AMG2_CTGTGCTGTTTGTTTC	AMG2	AMG	1.41407	0.0883876	0.658171	-0.0143429
AMG2_GACGTTACAGGATCGA	AMG2	AMG	1.42478	0.010863	0.547308	0.0827202
AMG2_GACTGCGTCCACTGGG	AMG2	AMG	1.01376	-0.0337498	0.417762	-0.00708084
AMG2_GCATACACAATAACGA	AMG2	AMG	1.52495	0.0415498	0.677641	0.0265911
AMG2_GCATACACAGATGAGC	AMG2	AMG	1.52471	0.0875737	0.662327	0.0707517
AMG2_GCATGTATCCAGATCA	AMG2	AMG	1.51178	0.0301443	0.712548	0.0506589
AMG2_GCTCCTACAATGAATG	AMG2	AMG	1.65329	0.0968667	0.755676	0.0361742
AMG2_GCTGCGACATCGATTG	AMG2	AMG	1.59654	0.0833764	0.717203	0.0441207
AMG2_GGAATAACAGCCAGAA	AMG2	AMG	1.73702	0.106896	0.789271	-0.0651401
AMG2_GGAGCAAGTTCCATGA	AMG2	AMG	1.47901	0.100201	0.713031	0.050753
AMG2_GGCTCGATCTCGGACG	AMG2	AMG	1.72903	0.0601131	0.742101	-0.0240517
AMG2_GGGAATGAGTCGTACT	AMG2	AMG	1.67009	0.0998328	0.78195	0.0724738
AMG2_GGGAGATAGCTAACTC	AMG2	AMG	1.6674	0.0497298	0.720358	0.0498417
AMG2_GGGATGAGTTCGAATC	AMG2	AMG	1.73043	-0.00651084	0.769977	-0.110251
AMG2_GGTGCGTCACGACGAA	AMG2	AMG	1.46044	0.0634846	0.66502	0.00734012
AMG2_GGTGCGTGTCACCTAA	AMG2	AMG	1.54991	0.0656879	0.708494	-0.034113
AMG2_GGTGTTATCTCTAAGG	AMG2	AMG	1.58134	0.137941	0.731555	0.0433496
AMG2_GTAACTGGTTTGACTG	AMG2	AMG	1.65659	0.03135	0.620552	-0.0674415
AMG2_GTACGTAAGTTAACGA	AMG2	AMG	1.67206	0.102362	0.730192	0.140004
AMG2_GTATCTTCAAGGTTTC	AMG2	AMG	1.50741	0.00476568	0.604255	-0.0903677
AMG2_GTATTCTAGACCTAGG	AMG2	AMG	1.497	0.151209	0.713124	0.0811782
AMG2_GTCACAAGTTATTCTC	AMG2	AMG	1.52565	0.056084	0.686977	0.0246877
AMG2_GTCGTAAAGGAATGGA	AMG2	AMG	1.46261	0.0438895	0.669862	0.0278465
AMG2_TACTCGCAGGCATTGG	AMG2	AMG	1.61901	0.0721687	0.715342	-0.0774072
AMG2_TAGCCGGCATACGCTA	AMG2	AMG	1.68662	0.0668118	0.715895	0.0283199
AMG2_TATGCCCCAGTAAGAT	AMG2	AMG	1.7003	0.067923	0.76703	0.0880482
AMG2_TCAGGATAGGGTCGAT	AMG2	AMG	1.79799	-0.0117637	0.728714	0.121827
AMG2_TCAGGTATCTTGACGA	AMG2	AMG	1.66541	0.00533073	0.746348	-0.0550351
AMG2_TCGGTAATCAACACAC	AMG2	AMG	1.4385	-0.0524922	0.634483	-0.115392
AMG2_TGACGGCCAGTCAGAG	AMG2	AMG	1.24275	0.0364741	0.519731	0.0628002
AMG2_TGCACCTCAATTGCTG	AMG2	AMG	1.60919	0.0922356	0.68658	0.0964082
AMG2_TGCACCTCAGCCAGAA	AMG2	AMG	1.67489	0.0544547	0.741699	0.0172053
AMG2_TGCCCTATCTGATTCT	AMG2	AMG	1.43386	-0.00517452	0.65098	-0.131686
AMG2_TGCTACCTCTGAGGGA	AMG2	AMG	1.65824	0.0643358	0.708655	0.00406913
AMG2_TGTTCCGAGCTAGCCC	AMG2	AMG	1.59959	-0.114722	0.61538	-0.0322076
AMG2_TTAGTTCTCCAAAGTC	AMG2	AMG	1.66577	0.0940427	0.740946	0.0359754
AMG2_TTCCCAGGTCTAGTCA	AMG2	AMG	1.69578	0.00449224	0.710254	-0.090616
AMG2_TTCGGTCTCGGATGGA	AMG2	AMG	1.5621	0.087576	0.706834	0.0557504
AMG2_TTTCCTCAGATCCCGC	AMG2	AMG	1.63399	0.0379925	0.704837	-0.0895757
AMG3_AACTCAGCATTGCGGC	AMG3	AMG	1.43392	-0.16655	0.510683	-0.0858112
AMG3_AAGCCGCCACCCATGG	AMG3	AMG	1.50548	-0.00140911	0.668478	-0.0524988
AMG3_AAGGTTCCAAGACGTG	AMG3	AMG	1.34437	0.0357166	0.573768	-0.0577346
AMG3_ACACCCTAGTACGATA	AMG3	AMG	1.47588	0.0531455	0.678454	-0.0756657
AMG3_ACACTGAAGTCCGTAT	AMG3	AMG	1.75931	0.0128936	0.740289	-0.0333452
AMG3_ACCAGTAAGCAGACTG	AMG3	AMG	1.47432	-0.00910559	0.624244	-0.0788408
AMG3_ACGAGGATCCGAATGT	AMG3	AMG	1.54579	-0.0188219	0.687914	-0.115053
AMG3_ACGCCGAGTCCATCCT	AMG3	AMG	1.47283	0.0358846	0.652243	-0.0645235
AMG3_ACGGCCATCATCTGCC	AMG3	AMG	1.49445	0.0211492	0.704481	-0.0333015
AMG3_ACTGAACAGCTCCTTC	AMG3	AMG	1.55857	0.163586	0.697701	0.151221
AMG3_ACTGAGTGTAAAGGAG	AMG3	AMG	1.75702	0.0650029	0.792654	0.0475257
AMG3_ACTGCTCCAGCCTATA	AMG3	AMG	1.26023	0.00578145	0.537726	-0.106509
AMG3_AGCAGCCTCCCTCAGT	AMG3	AMG	1.87068	0.00651609	0.763293	-0.0905185
AMG3_AGCATACCACGGTAAG	AMG3	AMG	1.61209	0.0485605	0.704393	0.000273152
AMG3_AGCGGTCGTTCAGCGC	AMG3	AMG	1.6283	0.0308287	0.716541	-0.00834088
AMG3_AGCGTATAGATATGGT	AMG3	AMG	1.53931	0.118638	0.682743	0.0875914
AMG3_AGCGTCGAGTATGACA	AMG3	AMG	1.48307	0.0552487	0.687844	-0.00508711
AMG3_AGCGTCGCAATGGATA	AMG3	AMG	1.5871	0.0513092	0.745494	-0.0546992
AMG3_AGCGTCGTCGTTACGA	AMG3	AMG	1.51498	0.120728	0.696781	0.0436844
AMG3_AGCTCCTGTACAGTGG	AMG3	AMG	1.60741	0.0946653	0.697751	0.0112315
AMG3_AGGGATGAGGCGACAT	AMG3	AMG	1.57798	0.0245106	0.636747	-0.0282321
AMG3_AGTGAGGGTCCGAACC	AMG3	AMG	1.5009	0.0773338	0.633215	0.0571763
AMG3_ATAACGCCACCCAGTG	AMG3	AMG	1.52577	0.0257471	0.689118	-0.00286164
AMG3_ATAGACCAGCCCAACC	AMG3	AMG	1.57204	0.092047	0.694108	0.0209119
AMG3_ATAGACCCACTCGACG	AMG3	AMG	1.55279	-0.0352994	0.698045	-0.0145435
AMG3_ATCACGATCAACACGT	AMG3	AMG	1.16638	0.0554071	0.543624	0.0800006
AMG3_ATCATCTCACGAGGTA	AMG3	AMG	1.71052	0.0196272	0.733457	0.0214923
AMG3_ATCATGGGTGTCGCTG	AMG3	AMG	1.49253	0.0557382	0.662593	0.0423695
AMG3_ATCTACTAGACCTAGG	AMG3	AMG	1.65302	0.103847	0.725075	0.0706995
AMG3_ATCTACTGTGACGGTA	AMG3	AMG	1.46471	0.0524183	0.682654	0.106841
AMG3_ATGAGGGTCAGCGATT	AMG3	AMG	1.63656	0.0472136	0.705703	0.0655963
AMG3_ATGTGTGAGTGAAGAG	AMG3	AMG	1.55706	0.150137	0.679231	0.143811
AMG3_ATTCTACTCCTAGAAC	AMG3	AMG	1.55137	0.10013	0.670379	-0.0183191
AMG3_ATTGGTGGTAACGCGA	AMG3	AMG	1.50634	0.105723	0.591463	0.030151
AMG3_CAACCTCTCCGATATG	AMG3	AMG	1.70934	0.0313815	0.723725	-0.021784
AMG3_CAAGAAAGTCGCGAAA	AMG3	AMG	1.6217	0.0827551	0.714194	-0.016475
AMG3_CAAGATCTCTAACTTC	AMG3	AMG	1.02071	0.127368	0.433995	-0.033176
AMG3_CAAGATCTCTCTTATG	AMG3	AMG	1.33836	0.0874424	0.590796	-0.0139271
AMG3_CAAGGCCCAGACAAAT	AMG3	AMG	1.64689	-0.0214565	0.682609	0.0603601
AMG3_CACACCTCAGCTATTG	AMG3	AMG	1.71446	0.141848	0.718844	0.127534
AMG3_CACATTTGTCTAGCGC	AMG3	AMG	1.59245	0.124997	0.678774	0.0779035
AMG3_CACCTTGGTCAGATAA	AMG3	AMG	1.6677	0.0831604	0.732452	0.0178739
AMG3_CAGCAGCAGTGAACAT	AMG3	AMG	1.69244	0.103826	0.728779	0.0623904
AMG3_CAGTCCTGTGAGGGAG	AMG3	AMG	1.57001	0.101313	0.674054	-0.0232059
AMG3_CATATGGGTAGCTCCG	AMG3	AMG	1.66761	0.0703832	0.764722	-0.0223895
AMG3_CATCGAAAGTTCGATC	AMG3	AMG	1.71921	0.0911188	0.716475	0.0831726
AMG3_CATGACAGTAGAGCTG	AMG3	AMG	1.66552	0.0803935	0.732455	0.0250262
AMG3_CATGCCTCATCCGTGG	AMG3	AMG	1.53121	-0.00144062	0.687702	-0.097787
AMG3_CATGCCTGTACAAGTA	AMG3	AMG	1.58465	-0.0165268	0.740085	-0.0596015
AMG3_CATTCGCGTCATCCCT	AMG3	AMG	1.7192	0.0723724	0.692202	0.0178346
AMG3_CCAATCCAGGACCACA	AMG3	AMG	1.56471	0.0860165	0.719716	0.0192108
AMG3_CCATTCGCACTGTTAG	AMG3	AMG	1.71759	0.0720238	0.742972	-0.0607694
AMG3_CCCAATCTCTTTACAC	AMG3	AMG	1.45634	0.0334265	0.664347	0.0949159
AMG3_CCCATACAGGCAGTCA	AMG3	AMG	1.5755	0.0776711	0.651504	0.0656441
AMG3_CCCTCCTTCCTACAGA	AMG3	AMG	1.36512	0.0738091	0.625688	0.036679
AMG3_CCGGGATTCCACTCCA	AMG3	AMG	1.53716	0.0504873	0.65663	0.0726292
AMG3_CCGTGGAGTCACTGGC	AMG3	AMG	1.6139	-0.0150941	0.738949	-0.152441
AMG3_CCTTTCTGTTACCAGT	AMG3	AMG	1.60829	0.00915582	0.691661	-0.096394
AMG3_CGAACATAGATGTAAC	AMG3	AMG	1.48669	0.0933197	0.683915	0.0136474
AMG3_CGAGCACTCAATCTCT	AMG3	AMG	1.51044	0.0887741	0.66568	0.131481
AMG3_CGAGCACTCTCTGAGA	AMG3	AMG	1.51408	0.029321	0.688948	-0.0342481
AMG3_CGAGCCAAGTTTGCGT	AMG3	AMG	1.49572	0.1677	0.680292	0.118756
AMG3_CGATGTAGTCTCAACA	AMG3	AMG	1.11666	0.144089	0.491841	0.0597031
AMG3_CGCTTCAGTCATGCAT	AMG3	AMG	1.67997	0.0750069	0.703402	0.0386543
AMG3_CGGACTGCACCTATCC	AMG3	AMG	1.5824	0.0214849	0.666842	-0.088791
AMG3_CGGTTAACAATGGAAT	AMG3	AMG	1.80721	0.0673608	0.733697	0.0944616
AMG3_CGTCTACAGGGAGTAA	AMG3	AMG	1.51442	-0.0275502	0.705588	-0.177283
AMG3_CGTTAGAGTGTGAATA	AMG3	AMG	1.7204	-0.00150032	0.690053	0.0147857
AMG3_CTAACTTCATGGGACA	AMG3	AMG	1.728	0.0750247	0.715537	0.0100931
AMG3_CTACACCAGGGAACGG	AMG3	AMG	1.62055	0.0440986	0.685986	0.0255974
AMG3_CTAGTGACACCAGCAC	AMG3	AMG	1.35405	0.174933	0.643635	0.0488378
AMG3_CTCACACTCTAACTGG	AMG3	AMG	1.27152	0.112574	0.608378	0.129796
AMG3_CTCAGAAAGGCTACGA	AMG3	AMG	1.46578	0.0858173	0.67757	0.0414102
AMG3_CTCCTAGGTAAGTAGT	AMG3	AMG	1.668	0.0544948	0.746731	0.0558814
AMG3_CTCGAGGTCGAACGGA	AMG3	AMG	1.67433	0.181502	0.739135	0.0922496
AMG3_CTGCCTAAGGCATGTG	AMG3	AMG	1.22583	0.193237	0.588533	0.0107698
AMG3_CTTGGCTCACGGCGTT	AMG3	AMG	1.52046	0.0883404	0.684975	0.144798
AMG3_GAAACTCCAGTAGAGC	AMG3	AMG	1.6137	0.013952	0.666988	-0.0655256
AMG3_GAAATGAGTCAGAAGC	AMG3	AMG	1.43185	0.0516157	0.656785	-0.0299214
AMG3_GAACATCTCAACACAC	AMG3	AMG	1.59017	0.0223249	0.620875	-0.0110006
AMG3_GAATGAAAGCCCAATT	AMG3	AMG	1.44512	0.186324	0.680296	0.0611536
AMG3_GAATGAACACTTGGAT	AMG3	AMG	1.70834	0.0416397	0.684934	-0.0502355
AMG3_GACAGAGAGAGTAATC	AMG3	AMG	1.60456	0.0594665	0.728698	-0.0245971
AMG3_GACGGCTCAATGAATG	AMG3	AMG	1.6498	0.0177535	0.695414	-0.009966
AMG3_GACGGCTCATATGCTG	AMG3	AMG	1.5191	0.110011	0.717304	0.0473908
AMG3_GACTAACGTTGCTCCT	AMG3	AMG	1.60866	0.0596952	0.662055	0.0931952
AMG3_GATGAAAGTCGAATCT	AMG3	AMG	1.47117	0.00859956	0.645812	-0.0853049
AMG3_GATTCAGTCGTGGGAA	AMG3	AMG	1.46973	0.0936523	0.662658	0.0698698
AMG3_GCAATCACAGGTTTCA	AMG3	AMG	1.64061	0.0264767	0.709097	-0.0865992
AMG3_GCATGATTCGTTGACA	AMG3	AMG	1.54369	0.0565359	0.652811	0.063507
AMG3_GCATGTAAGTGTACGG	AMG3	AMG	1.67726	0.111813	0.714211	0.0717332
AMG3_GCATGTATCATGTCCC	AMG3	AMG	1.5444	0.0175113	0.618787	0.0516918
AMG3_GCGACCAAGGGTGTTG	AMG3	AMG	1.57658	-0.0606214	0.713746	-0.17107
AMG3_GCTCCTAAGACTAGGC	AMG3	AMG	1.55916	-0.051407	0.668727	-0.0962532
AMG3_GCTGGGTGTACAGTGG	AMG3	AMG	1.71061	0.109277	0.740138	0.0579947
AMG3_GCTGGGTTCGGTCCGA	AMG3	AMG	1.51118	0.0403409	0.678086	-0.013966
AMG3_GGAACTTAGAACTCGG	AMG3	AMG	1.57506	0.00659362	0.660203	-0.0101232
AMG3_GGACAGACATGGGACA	AMG3	AMG	1.49011	0.0722191	0.703014	0.00121334
AMG3_GGACGTCTCTTATCTG	AMG3	AMG	1.54812	0.00637801	0.681747	-0.0749395
AMG3_GGCTGGTTCAGTTTGG	AMG3	AMG	1.52384	-0.0071362	0.676321	-0.0762812
AMG3_GGGAATGGTGTTGAGG	AMG3	AMG	1.65565	0.00426466	0.699696	-0.0163215
AMG3_GGGACCTCAAGAGGCT	AMG3	AMG	1.57852	0.0353435	0.70183	-0.0311276
AMG3_GGGAGATAGGTTACCT	AMG3	AMG	1.53311	0.0731037	0.658191	-0.0727621
AMG3_GGGAGATCAACTGCGC	AMG3	AMG	1.53992	0.00160633	0.701839	-0.0997697
AMG3_GGGAGATCACTGCCAG	AMG3	AMG	1.57549	0.0137329	0.712355	-0.0060632
AMG3_GGGTCTGGTCATCCCT	AMG3	AMG	1.64163	0.0329439	0.685275	0.00412863
AMG3_GGGTCTGGTTTGGCGC	AMG3	AMG	1.35405	0.170878	0.583581	0.12061
AMG3_GGTGAAGGTGGTAACG	AMG3	AMG	1.63602	0.109581	0.69399	0.0830028
AMG3_GGTGCGTGTAGATTAG	AMG3	AMG	1.64044	0.0778529	0.739293	0.0149687
AMG3_GTAACGTGTGATGTCT	AMG3	AMG	1.59495	-0.0272132	0.677907	-0.0537325
AMG3_GTAACGTTCACCGTAA	AMG3	AMG	1.66479	-0.01405	0.701297	-0.0924568
AMG3_GTCTTCGAGGTGACCA	AMG3	AMG	1.58884	-0.0218663	0.710499	-0.0962148
AMG3_TAAACCGTCCGTACAA	AMG3	AMG	1.4817	0.0360468	0.653592	-0.0503258
AMG3_TAAGAGAAGCTGCAAG	AMG3	AMG	1.6213	0.120592	0.611326	0.0655016
AMG3_TAAGCGTGTAGGAGTC	AMG3	AMG	1.58907	0.0215747	0.713397	-0.0264581
AMG3_TACAGTGGTCGAAAGC	AMG3	AMG	1.53229	0.0818846	0.653163	-0.00543407
AMG3_TACCTTAGTCAATGTC	AMG3	AMG	1.58033	0.0446176	0.667113	-0.0414709
AMG3_TACGGTAAGGGATGGG	AMG3	AMG	1.54393	0.0688716	0.709466	-0.0141446
AMG3_TAGCCGGTCACAATGC	AMG3	AMG	1.78551	0.233143	0.742765	0.330208
AMG3_TAGGCATGTCTCGTTC	AMG3	AMG	1.55178	0.0184872	0.725171	-0.112299
AMG3_TATCAGGAGCTAAACA	AMG3	AMG	1.73962	0.150394	0.738507	0.139115
AMG3_TATCAGGCAAACGTGG	AMG3	AMG	1.71635	0.0475565	0.744336	0.0369913
AMG3_TATCAGGCAGTGGAGT	AMG3	AMG	1.61514	0.0981192	0.75471	0.0353224
AMG3_TATGCCCAGGGTGTTG	AMG3	AMG	1.73008	0.0471321	0.766764	-0.0674928
AMG3_TCACAAGCACAGGTTT	AMG3	AMG	1.43858	0.00612307	0.619594	-0.111686
AMG3_TCAGATGGTCGACTAT	AMG3	AMG	1.53931	0.0806106	0.730779	0.0468814
AMG3_TCATTACCAGATGGGT	AMG3	AMG	1.35577	0.180029	0.666558	0.10522
AMG3_TCATTTGTCCAGAGGA	AMG3	AMG	1.71939	0.0108757	0.738244	-0.0149925
AMG3_TCCACACAGTAATCCC	AMG3	AMG	1.60145	0.0457197	0.70681	-0.0298411
AMG3_TCGCGTTAGGAGTAGA	AMG3	AMG	1.62426	0.01455	0.688408	-0.0992789
AMG3_TCGGTAAGTACGCACC	AMG3	AMG	1.50639	0.0375353	0.636415	0.106552
AMG3_TCTGGAACAGCTGCTG	AMG3	AMG	1.60632	-0.0460343	0.695268	-0.032526
AMG3_TGACGGCGTACTCGCG	AMG3	AMG	1.4108	0.0874999	0.615559	0.106411
AMG3_TGACTAGAGCGATATA	AMG3	AMG	1.74317	-0.0284752	0.703656	-0.0834989
AMG3_TGAGAGGCAAGCCTAT	AMG3	AMG	1.44882	0.0573355	0.634554	0.0864898
AMG3_TGCGCAGGTCACCCAG	AMG3	AMG	1.4712	0.129953	0.652454	0.102506
AMG3_TGCGTGGTCATCTGCC	AMG3	AMG	1.66983	0.040743	0.711067	-0.028316
AMG3_TGGCGCATCGTCTGCT	AMG3	AMG	1.59267	0.0719413	0.681449	-0.0817632
AMG3_TGGGAAGCACAGCGTC	AMG3	AMG	1.64949	0.0641669	0.695249	0.104292
AMG3_TGGTTAGTCGCTAGCG	AMG3	AMG	1.64243	0.108092	0.663923	0.179732
AMG3_TGTGTTTCAGTAACGG	AMG3	AMG	1.55188	0.0485456	0.682512	0.0559939
AMG3_TTCCCAGCAAACTGTC	AMG3	AMG	1.4099	-0.00791816	0.65171	-0.117555
AMG3_TTCTACAAGCTATGCT	AMG3	AMG	1.61534	0.11294	0.666708	0.0428634
AMG3_TTCTACAGTGCGCTTG	AMG3	AMG	1.60312	0.0346741	0.6923	-0.0320069
AMG3_TTCTCAACAAGCTGTT	AMG3	AMG	1.69151	0.00968683	0.715299	-0.0736022
AMG3_TTGAACGAGTAGTGCG	AMG3	AMG	1.48453	0.0266225	0.667193	-0.0657658
AMG3_TTGACTTAGTTAACGA	AMG3	AMG	1.45087	-0.00770454	0.601152	0.0343331
AMG3_TTTATGCCAGGGATTG	AMG3	AMG	1.56151	0.0364072	0.719909	-0.00982376
AMG3_TTTGCGCTCCTAGGGC	AMG3	AMG	1.63148	-0.0413459	0.689545	-0.0302878
MM1_AAACCTGAGCTCAACT	MM1	MM	1.72028	0.0904799	0.70822	-0.0333726
MM1_AAACCTGCACATGACT	MM1	MM	1.6092	0.107364	0.738	0.00754374
MM1_AAACCTGCATCGGAAG	MM1	MM	1.50146	-0.0065831	0.67077	-0.0874122
MM1_AAACCTGGTACATCCA	MM1	MM	1.72219	0.0233425	0.750946	-0.0353002
MM1_AAACCTGGTACCGAGA	MM1	MM	1.68346	0.138426	0.728545	0.128568
MM1_AAACGGGCATATGAGA	MM1	MM	1.53799	0.0749214	0.674893	0.0868528
MM1_AAAGATGAGGGCACTA	MM1	MM	1.78988	0.0579402	0.728881	-0.0754668
MM1_AAAGATGTCAGGTAAA	MM1	MM	1.81845	0.104366	0.754663	0.113704
MM1_AAAGCAACAGTCTTCC	MM1	MM	1.70199	0.0653437	0.722506	-0.0385797
MM1_AAAGCAAGTTAGAACA	MM1	MM	1.6296	0.0828273	0.693313	0.00728179
MM1_AAAGCAATCATGTCTT	MM1	MM	1.66983	0.102412	0.710544	-0.0416213
MM1_AAAGCAATCGGACAAG	MM1	MM	1.65629	0.0747871	0.711786	-0.0184952
MM1_AAAGTAGCAATGTAAG	MM1	MM	1.94139	0.0938154	0.728985	0.269039
MM1_AAAGTAGCAGCTATTG	MM1	MM	1.47216	0.128952	0.691613	0.0244007
MM1_AAAGTAGCATGTCGAT	MM1	MM	1.69362	0.16283	0.724062	0.154204
MM1_AAAGTAGGTGCGATAG	MM1	MM	1.79105	0.0807477	0.804907	0.0502512
MM1_AAAGTAGGTTCTGAAC	MM1	MM	1.77375	0.0570124	0.807028	0.0570175
MM1_AAAGTAGTCGCCAAAT	MM1	MM	1.69694	0.173722	0.785532	0.138332
MM1_AAAGTAGTCTGAGTGT	MM1	MM	1.64796	0.0439277	0.752104	0.125121
MM1_AAATGCCAGTTAGCGG	MM1	MM	1.74823	0.0927251	0.772326	0.0263852
MM1_AAATGCCTCCTAGTGA	MM1	MM	1.63508	0.108594	0.754877	-0.0455956
MM1_AACACGTAGCCTATGT	MM1	MM	1.78825	0.0713698	0.788806	-0.00560763
MM1_AACACGTAGTTTGCGT	MM1	MM	1.74203	0.0255646	0.711935	-0.0768782
MM1_AACACGTCACCTATCC	MM1	MM	1.84191	0.119184	0.742784	0.123968
MM1_AACACGTCAGCCTTGG	MM1	MM	1.65342	0.0775886	0.701046	-0.0347736
MM1_AACACGTGTTCGCGAC	MM1	MM	1.71756	0.0312793	0.748501	-0.0260596
MM1_AACACGTTCACCAGGC	MM1	MM	1.77801	0.0749874	0.73935	0.00889285
MM1_AACACGTTCGCGTAGC	MM1	MM	1.70141	0.0640309	0.743996	0.0219991
MM1_AACACGTTCTGTCAAG	MM1	MM	1.66341	0.110005	0.754371	0.0227179
MM1_AACCATGAGAGCTGGT	MM1	MM	1.72008	0.0899157	0.752636	0.0672702
MM1_AACCATGAGATAGTCA	MM1	MM	1.69583	0.0840041	0.710497	-0.072169
MM1_AACCATGAGGTGCACA	MM1	MM	1.82749	0.0854066	0.82391	0.143234
MM1_AACCATGAGTGTCCAT	MM1	MM	1.64809	0.0527251	0.731175	0.0298289
MM1_AACCATGCAGATTGCT	MM1	MM	1.73055	0.139457	0.77223	0.0922266
MM1_AACCATGCAGCGTCCA	MM1	MM	1.86477	0.0599058	0.804891	-0.00899236
MM1_AACCATGTCCACGTGG	MM1	MM	1.73652	0.0218425	0.71441	-0.0331438
MM1_AACCGCGAGAAACCAT	MM1	MM	1.79987	0.0718773	0.811571	-0.0216257
MM1_AACCGCGAGCTAAGAT	MM1	MM	1.71809	0.0289096	0.770757	-0.15915
MM1_AACCGCGCATTAGGCT	MM1	MM	1.58984	0.101418	0.741389	0.0822352
MM1_AACCGCGTCCTCAATT	MM1	MM	1.69276	0.100235	0.703073	-0.0034303
MM1_AACCGCGTCTCGTATT	MM1	MM	1.71962	0.103762	0.801722	0.00847976
MM1_AACGTTGAGGATGGTC	MM1	MM	1.58637	0.0792283	0.746564	0.013816
MM1_AACGTTGAGGTAAACT	MM1	MM	1.8213	0.0801145	0.768927	0.0533195
MM1_AACGTTGAGTTAGGTA	MM1	MM	1.68933	0.0959484	0.752708	0.0807955
MM1_AACGTTGCAGTCCTTC	MM1	MM	1.65073	-0.00266083	0.710494	-0.0251467
MM1_AACGTTGCATCGGTTA	MM1	MM	1.69461	0.0534439	0.753035	0.00458316
MM1_AACTCAGGTAGCACGA	MM1	MM	1.65907	0.0869246	0.733616	-0.0117662
MM1_AACTCAGTCGCAGGCT	MM1	MM	1.80019	0.034943	0.780315	-0.0620369
MM1_AACTCCCAGAAACGAG	MM1	MM	1.76954	0.134546	0.74633	-0.000748233
MM1_AACTCCCAGCTCCTTC	MM1	MM	1.57565	0.0988461	0.685059	0.0543383
MM1_AACTCCCAGGAGTAGA	MM1	MM	1.68206	0.087783	0.77489	0.00258459
MM1_AACTCCCGTGAGGCTA	MM1	MM	1.83375	-0.097724	0.595951	0.0738655
MM1_AACTCCCTCGTCGTTC	MM1	MM	1.57427	0.117732	0.758661	-0.0100413
MM1_AACTCTTAGTGTACTC	MM1	MM	1.77342	0.0896541	0.760801	0.00677827
MM1_AACTCTTCAGGAATGC	MM1	MM	1.6982	0.0458902	0.743075	-0.00952834
MM1_AACTCTTGTCCGAAGA	MM1	MM	1.53175	0.0386393	0.734206	0.0447182
MM1_AACTCTTGTGAGGCTA	MM1	MM	1.59374	0.00938987	0.660923	0.103229
MM1_AACTCTTGTTAGTGGG	MM1	MM	1.69005	0.0720917	0.792187	0.0257075
MM1_AACTGGTAGAGTCGGT	MM1	MM	1.71939	0.0477529	0.739209	0.0694056
MM1_AACTGGTCACCTGGTG	MM1	MM	1.74135	0.100742	0.763158	0.0414806
MM1_AACTGGTCAGCTTCGG	MM1	MM	1.77228	0.0987105	0.71293	0.136579
MM1_AACTTTCCATGAGCGA	MM1	MM	1.9682	0.170161	0.816609	0.221498
MM1_AACTTTCGTATGGTTC	MM1	MM	1.43571	0.0755309	0.66531	-0.111741
MM1_AACTTTCGTCCCGACA	MM1	MM	1.6806	0.0794194	0.748598	0.0562437
MM1_AACTTTCGTTGTCTTT	MM1	MM	1.7424	0.00768266	0.768474	-0.0882459
MM1_AAGACCTAGAGAACAG	MM1	MM	1.67102	0.0682375	0.783124	0.0465887
MM1_AAGACCTGTCCGTCAG	MM1	MM	1.61158	0.148979	0.696991	0.196044
MM1_AAGACCTTCAACGGCC	MM1	MM	1.70893	0.109293	0.703702	0.0563922
MM1_AAGACCTTCCTCCTAG	MM1	MM	1.80845	0.110426	0.804216	0.0601868
MM1_AAGACCTTCTAACGGT	MM1	MM	1.65204	0.0789899	0.744946	0.0714562
MM1_AAGCCGCCATAAGACA	MM1	MM	1.23808	0.182011	0.563275	0.0692998
MM1_AAGCCGCGTTCGTGAT	MM1	MM	1.63659	0.0675683	0.737943	-0.0335216
MM1_AAGCCGCGTTTCCACC	MM1	MM	1.92845	0.128582	0.803482	0.121202
MM1_AAGCCGCTCACATGCA	MM1	MM	1.68201	-0.0196761	0.734116	-0.148619
MM1_AAGCCGCTCAGAGACG	MM1	MM	1.76733	0.136252	0.776332	0.0927114
MM1_AAGCCGCTCTGGTATG	MM1	MM	1.76996	0.155636	0.754282	0.0772874
MM1_AAGGAGCCACACCGAC	MM1	MM	1.69008	0.216503	0.723498	0.129844
MM1_AAGGAGCCATGCAATC	MM1	MM	1.72259	0.086351	0.751933	-0.00673206
MM1_AAGGAGCGTTAGTGGG	MM1	MM	1.80501	0.0803136	0.764186	0.0991375
MM1_AAGGCAGAGAGAACAG	MM1	MM	1.76849	0.0307697	0.769616	0.088248
MM1_AAGGCAGAGCGATATA	MM1	MM	1.6301	0.0100733	0.715675	-0.0315052
MM1_AAGGCAGAGGGCTTCC	MM1	MM	1.73286	-0.0198659	0.681658	0.0141981
MM1_AAGGCAGCACCGATAT	MM1	MM	1.70911	0.115379	0.71677	0.153636
MM1_AAGGCAGGTTTAGCTG	MM1	MM	1.73788	0.0578401	0.76163	0.0376351
MM1_AAGGTTCAGACCACGA	MM1	MM	1.82615	0.0666661	0.78092	0.0757508
MM1_AAGGTTCGTCTCTTTA	MM1	MM	1.71842	0.153691	0.677757	0.108178
MM1_AAGGTTCTCATCTGTT	MM1	MM	1.68582	0.111867	0.780882	-0.0119335
MM1_AAGGTTCTCCAGGGCT	MM1	MM	1.66486	0.0807827	0.719839	0.0999579
MM1_AAGTCTGAGAAGGGTA	MM1	MM	1.64593	0.093161	0.779528	0.0230285
MM1_AAGTCTGAGATGTAAC	MM1	MM	1.78118	0.138974	0.791098	0.0695472
MM1_AAGTCTGAGGTGATAT	MM1	MM	1.7249	-0.00416383	0.729757	-0.0677541
MM1_AAGTCTGAGGTTCCTA	MM1	MM	1.78844	0.0180032	0.779831	-0.0440571
MM1_AAGTCTGCACCGGAAA	MM1	MM	1.70856	0.0583078	0.720441	0.00227045
MM1_AAGTCTGCATGTCGAT	MM1	MM	1.66932	0.0563714	0.724479	0.0266782
MM1_AAGTCTGTCGGAAATA	MM1	MM	1.64994	0.0958357	0.719384	0.0851266
MM1_AATCCAGCACATCTTT	MM1	MM	1.50567	0.132419	0.712253	0.0620051
MM1_AATCCAGCAGTCTTCC	MM1	MM	1.71092	0.127921	0.778179	0.0296617
MM1_AATCCAGCATGCATGT	MM1	MM	1.67526	0.147867	0.738725	-0.0212961
MM1_AATCCAGGTTACCAGT	MM1	MM	1.59638	0.072802	0.693385	0.00109137
MM1_AATCCAGTCAACACCA	MM1	MM	1.63436	0.0355356	0.755751	-0.0279488
MM1_AATCCAGTCTATCGCC	MM1	MM	1.78839	0.129363	0.826604	0.126834
MM1_AATCCAGTCTGAGGGA	MM1	MM	1.79797	0.109508	0.764187	0.0392552
MM1_AATCGGTAGTCATCCA	MM1	MM	1.67502	0.137138	0.740064	0.117295
MM1_AATCGGTAGTCCATAC	MM1	MM	1.66724	0.0301858	0.732543	-0.0344217
MM1_AATCGGTCACAGGAGT	MM1	MM	1.64542	0.123486	0.752844	0.153049
MM1_AATCGGTGTCAGAAGC	MM1	MM	1.66261	0.0383416	0.757358	-0.0475768
MM1_AATCGGTGTCATGCCG	MM1	MM	1.73242	0.0407125	0.72158	0.0200234
MM1_AATCGGTTCCGATATG	MM1	MM	1.56761	0.158485	0.734029	0.0658674
MM1_AATCGGTTCTATCGCC	MM1	MM	1.74074	0.151356	0.719529	0.0924919
MM1_AATCGGTTCTGATTCT	MM1	MM	1.70184	0.101761	0.750294	0.00518047
MM1_ACACCAAAGAGTGACC	MM1	MM	1.64396	0.105901	0.753578	0.0348485
MM1_ACACCAACAAGCCCAC	MM1	MM	1.70416	-0.01319	0.727631	-0.091221
MM1_ACACCAAGTGCTGTAT	MM1	MM	1.63337	0.139982	0.777138	0.112556
MM1_ACACCAATCACTCTTA	MM1	MM	1.76668	0.215604	0.737921	0.134074
MM1_ACACCAATCGATAGAA	MM1	MM	1.79418	0.0967822	0.75619	0.0445802
MM1_ACACCCTAGTACACCT	MM1	MM	1.60729	0.0725362	0.747044	0.0584032
MM1_ACACCCTGTCAATACC	MM1	MM	1.55797	0.247108	0.735231	0.241058
MM1_ACACCGGAGAAGAAGC	MM1	MM	1.86224	0.054929	0.78101	0.07057
MM1_ACACCGGGTAACGTTC	MM1	MM	1.81728	0.255577	0.795319	0.34464
MM1_ACACCGGTCGGCGCTA	MM1	MM	1.49688	0.0357214	0.630495	0.00995294
MM1_ACACTGACAGATCTGT	MM1	MM	1.65887	0.221912	0.768932	0.22747
MM1_ACACTGATCAAGATCC	MM1	MM	1.76272	0.0709553	0.772195	0.0433699
MM1_ACACTGATCACAGTAC	MM1	MM	1.07305	0.232057	0.624535	0.0772195
MM1_ACAGCCGAGAGGGATA	MM1	MM	1.83151	0.0360241	0.82647	0.0741182
MM1_ACAGCCGAGTATGACA	MM1	MM	1.75875	0.180653	0.76156	0.096761
MM1_ACAGCCGCAAAGGCGT	MM1	MM	1.78687	0.147088	0.783303	0.0569583
MM1_ACAGCCGCAATGGTCT	MM1	MM	1.82723	-0.00398418	0.744268	0.0207998
MM1_ACAGCCGTCACCATAG	MM1	MM	1.53839	0.0315438	0.727515	-0.138343
MM1_ACAGCTAAGTGAACAT	MM1	MM	1.64321	0.0913324	0.714825	-0.0243942
MM1_ACAGCTACAAGTCTAC	MM1	MM	1.47021	0.0895836	0.6942	0.0515638
MM1_ACAGCTACAGGCTCAC	MM1	MM	1.65774	0.104372	0.772727	0.0716586
MM1_ACAGCTATCATAACCG	MM1	MM	1.71699	0.0620531	0.759374	-0.0150651
MM1_ACATACGAGATAGTCA	MM1	MM	1.82728	0.0604074	0.788388	0.0545858
MM1_ACATACGAGTTCGCAT	MM1	MM	1.61281	0.160465	0.643343	0.124673
MM1_ACATACGCAGACGCCT	MM1	MM	1.59448	0.0484377	0.688168	-0.0579677
MM1_ACATACGCATTAACCG	MM1	MM	1.79048	0.0907249	0.777929	0.0729232
MM1_ACATACGGTCAGATAA	MM1	MM	1.72278	-0.0437405	0.692538	-0.0909823
MM1_ACATACGGTCGACTGC	MM1	MM	1.71752	0.0156795	0.738719	-0.00279219
MM1_ACATACGGTTAGTGGG	MM1	MM	1.75816	0.0909879	0.774453	0.0188489
MM1_ACATACGGTTTAAGCC	MM1	MM	1.57424	0.0837539	0.712256	0.0594526
MM1_ACATACGTCAGGCCCA	MM1	MM	1.76203	0.0601469	0.739245	0.088566
MM1_ACATACGTCCAGAGGA	MM1	MM	1.81929	0.122921	0.755061	0.0165315
MM1_ACATCAGGTTTAGCTG	MM1	MM	1.61086	0.0303942	0.698583	-0.00432471
MM1_ACATCAGTCGGCGGTT	MM1	MM	1.90771	0.0433412	0.773195	0.0276872
MM1_ACATCAGTCGTTGACA	MM1	MM	1.69292	0.0355424	0.77752	0.0439509
MM1_ACATGGTCACCAGTTA	MM1	MM	1.69107	0.0390491	0.75103	0.0420424
MM1_ACATGGTCAGCGTTCG	MM1	MM	1.82907	0.114204	0.823473	0.0607113
MM1_ACATGGTCATGGTTGT	MM1	MM	1.83689	0.12996	0.791658	-0.0157207
MM1_ACATGGTGTCAAACTC	MM1	MM	1.63824	0.039559	0.748661	-0.055613
MM1_ACATGGTGTGGCCCTA	MM1	MM	1.75698	0.073108	0.741527	0.0703681
MM1_ACATGGTTCTCTTGAT	MM1	MM	1.61385	0.143155	0.719606	0.131989
MM1_ACCAGTACAGACGTAG	MM1	MM	1.87486	-0.0179215	0.765307	-0.0525987
MM1_ACCAGTAGTGACAAAT	MM1	MM	1.7186	0.0792848	0.801448	0.070378
MM1_ACCAGTATCGAGCCCA	MM1	MM	1.78034	-0.0124846	0.786822	-0.075002
MM1_ACCCACTAGTGGAGAA	MM1	MM	1.63771	0.164979	0.760658	0.135335
MM1_ACCCACTCAGGCGATA	MM1	MM	1.85882	0.0248348	0.78805	0.0293124
MM1_ACCCACTGTAAGTTCC	MM1	MM	1.69223	0.0894965	0.747491	0.0104228
MM1_ACCCACTGTACAGTGG	MM1	MM	1.67841	0.0661968	0.782305	0.0879725
MM1_ACCCACTGTCGAGATG	MM1	MM	0.977455	0.0407869	0.380719	0.129204
MM1_ACCCACTGTCGGGTCT	MM1	MM	1.85099	0.194924	0.781658	0.118313
MM1_ACCCACTTCAGAAATG	MM1	MM	1.52156	0.121774	0.678597	0.0837349
MM1_ACCCACTTCCTAGTGA	MM1	MM	1.62259	0.0504663	0.697194	0.022425
MM1_ACCGTAACAGTGGAGT	MM1	MM	1.72873	0.0592867	0.769583	-0.00716137
MM1_ACCGTAATCCTGCAGG	MM1	MM	1.90715	0.0277122	0.803717	-0.0686332
MM1_ACCGTAATCCTTTCTC	MM1	MM	1.63909	0.0993443	0.698151	0.0299681
MM1_ACCGTAATCTCCTATA	MM1	MM	1.64364	0.0941713	0.702797	-0.0163701
MM1_ACCGTAATCTTGTTTG	MM1	MM	1.25314	0.168192	0.463244	0.036658
MM1_ACCTTTAGTCCGAGTC	MM1	MM	1.85276	0.0242584	0.79147	0.0178608
MM1_ACCTTTATCAGTCAGT	MM1	MM	1.80548	0.0156362	0.739652	0.0413289
MM1_ACCTTTATCTTGTACT	MM1	MM	1.48165	0.0959495	0.648288	0.126918
MM1_ACGAGCCAGACACTAA	MM1	MM	1.76259	0.0366202	0.795676	0.0356477
MM1_ACGAGCCAGGGCACTA	MM1	MM	1.61699	0.0150335	0.722788	-0.0254593
MM1_ACGAGCCAGTCGTACT	MM1	MM	1.68598	0.151494	0.738455	0.0880435
MM1_ACGAGCCTCGGCTACG	MM1	MM	1.73725	0.100244	0.732436	0.0287727
MM1_ACGAGCCTCGTTTATC	MM1	MM	1.75509	0.0843163	0.732715	0.0596399
MM1_ACGAGGACATCCGTGG	MM1	MM	1.64715	0.0701647	0.695582	0.00604673
MM1_ACGAGGAGTCGGCATC	MM1	MM	1.68536	0.0167664	0.725933	-0.0607972
MM1_ACGATACAGGCGCTCT	MM1	MM	1.76855	0.0435121	0.723702	0.049111
MM1_ACGATACGTCCATCCT	MM1	MM	1.62935	0.104342	0.767034	-0.0400421
MM1_ACGATACTCTCCCTGA	MM1	MM	1.35132	0.0538991	0.495358	0.0409556
MM1_ACGATGTAGTCCATAC	MM1	MM	1.60084	0.00694853	0.698934	0.0489499
MM1_ACGATGTCAGTATAAG	MM1	MM	1.68965	0.0603002	0.78821	0.0101894
MM1_ACGATGTCATGGTTGT	MM1	MM	1.79415	0.210043	0.701341	0.331957
MM1_ACGATGTGTTCCAACA	MM1	MM	1.59555	0.051621	0.728755	0.0136569
MM1_ACGATGTTCCGCAGTG	MM1	MM	1.7769	0.0314588	0.751579	-0.0578858
MM1_ACGATGTTCGCATGAT	MM1	MM	1.69867	0.137815	0.763533	0.0481668
MM1_ACGCAGCAGTCTCGGC	MM1	MM	1.6756	0.0512524	0.766086	0.0532468
MM1_ACGCAGCCATCCAACA	MM1	MM	1.6509	0.0867129	0.719062	0.026686
MM1_ACGCAGCTCCGGGTGT	MM1	MM	1.71862	0.011628	0.771208	-0.0314007
MM1_ACGCCAGAGTGGAGTC	MM1	MM	1.72162	0.0262772	0.696152	0.0419904
MM1_ACGCCAGCACTTGGAT	MM1	MM	1.63326	0.0879761	0.652861	0.0681772
MM1_ACGCCAGCATGCTAGT	MM1	MM	1.77006	0.0749961	0.755573	0.0309534
MM1_ACGCCAGGTCACACGC	MM1	MM	1.58066	0.107107	0.751513	0.045698
MM1_ACGCCAGGTCGACTGC	MM1	MM	1.89944	0.0471091	0.750222	-0.0238442
MM1_ACGCCGAAGACTAAGT	MM1	MM	1.8032	-0.011591	0.766993	-0.077139
MM1_ACGCCGAAGTCTCCTC	MM1	MM	1.41205	0.0102715	0.684943	-0.0138602
MM1_ACGCCGAGTCTTCGTC	MM1	MM	1.68554	0.0764394	0.718921	0.0798074
MM1_ACGCCGATCGATGAGG	MM1	MM	1.78827	0.0692482	0.794608	0.115477
MM1_ACGGAGAAGTCCGGTC	MM1	MM	1.90156	0.136471	0.797071	0.163799
MM1_ACGGAGACAATGCCAT	MM1	MM	1.66899	0.0871257	0.733168	0.0216617
MM1_ACGGAGACAGACACTT	MM1	MM	1.60026	0.120235	0.711891	0.131965
MM1_ACGGAGAGTCTAGTCA	MM1	MM	1.68741	0.0501374	0.769932	0.090774
MM1_ACGGAGATCGGAATCT	MM1	MM	1.52309	0.128246	0.733819	0.000937422
MM1_ACGGCCAGTGGGTATG	MM1	MM	1.63875	0.0523777	0.716017	-0.10056
MM1_ACGGCCAGTTAGAACA	MM1	MM	1.73336	0.0581036	0.763056	0.0281165
MM1_ACGGCCATCAAACAAG	MM1	MM	1.64048	0.0864954	0.73547	0.0191924
MM1_ACGGCCATCACAGGCC	MM1	MM	1.76585	0.143222	0.783793	0.103602
MM1_ACGGCCATCCGATATG	MM1	MM	1.75812	0.0853992	0.759493	-0.00052722
MM1_ACGGCCATCGAGAGCA	MM1	MM	1.6323	0.0892733	0.703366	-0.0186837
MM1_ACGGGCTAGAATTCCC	MM1	MM	1.64854	0.11221	0.804838	0.0508587
MM1_ACGGGCTAGCTAGTCT	MM1	MM	1.77275	0.0636032	0.782538	0.0999382
MM1_ACGGGCTCAGCGAACA	MM1	MM	1.80378	0.0858342	0.78575	0.0259972
MM1_ACGGGCTCATCTCCCA	MM1	MM	1.65314	0.0558158	0.784386	0.0380917
MM1_ACGGGCTTCCGCAGTG	MM1	MM	1.69864	0.042264	0.75085	0.0788469
MM1_ACGGGTCCAATCACAC	MM1	MM	1.72682	0.0787916	0.737247	0.0168379
MM1_ACGGGTCCACAGCGTC	MM1	MM	1.8135	0.0645196	0.750991	0.0542339
MM1_ACGGGTCCATATACCG	MM1	MM	1.71498	0.140685	0.777369	0.037357
MM1_ACGGGTCGTCAAACTC	MM1	MM	1.67929	0.0887432	0.703055	0.150995
MM1_ACGGGTCTCACATGCA	MM1	MM	1.59381	0.122624	0.738385	-0.000726203
MM1_ACGTCAAAGAGACTTA	MM1	MM	1.73897	0.0908264	0.776374	0.0808112
MM1_ACGTCAAAGATGTAAC	MM1	MM	1.627	0.121601	0.719072	-0.0379319
MM1_ACGTCAATCAAGATCC	MM1	MM	1.80769	0.135938	0.777233	0.0873847
MM1_ACTATCTAGATGCCAG	MM1	MM	1.77883	0.0270711	0.74454	0.014545
MM1_ACTATCTAGGGAAACA	MM1	MM	1.89534	0.0772147	0.82735	0.0598843
MM1_ACTATCTCATGTAAGA	MM1	MM	1.60438	0.0344402	0.763609	0.0271599
MM1_ACTATCTTCCGCAAGC	MM1	MM	1.6022	0.0809572	0.667004	0.155227
MM1_ACTGAACCAGCTCGAC	MM1	MM	1.66058	0.0960278	0.752039	0.0993777
MM1_ACTGAACCATCGGACC	MM1	MM	1.76554	0.136506	0.797626	0.151085
MM1_ACTGAGTAGAACAATC	MM1	MM	1.75843	0.0912059	0.760768	0.0428908
MM1_ACTGAGTAGGGCTTCC	MM1	MM	1.57317	0.163725	0.764381	0.0765169
MM1_ACTGAGTCACACCGAC	MM1	MM	1.81852	0.109659	0.770688	0.046314
MM1_ACTGAGTCATAACCTG	MM1	MM	1.4931	0.0925576	0.700675	0.130936
MM1_ACTGAGTCATGAGCGA	MM1	MM	1.77628	0.0677339	0.745059	-0.00507228
MM1_ACTGAGTGTAAATACG	MM1	MM	1.57125	0.101416	0.677593	-0.0253948
MM1_ACTGAGTGTGTTTGTG	MM1	MM	1.75319	0.0809633	0.749688	0.0180564
MM1_ACTGAGTGTTCGTGAT	MM1	MM	1.64334	0.134617	0.628872	0.12972
MM1_ACTGATGAGTGCAAGC	MM1	MM	1.73362	0.134464	0.736165	-0.0164045
MM1_ACTGATGCACATCTTT	MM1	MM	1.86438	0.144302	0.77215	0.105061
MM1_ACTGATGGTCACCTAA	MM1	MM	1.67853	0.0576288	0.714244	0.0172656
MM1_ACTGATGGTGCAGTAG	MM1	MM	1.7713	0.162492	0.720361	0.0697455
MM1_ACTGCTCGTAAAGTCA	MM1	MM	1.76401	0.0808909	0.750019	0.0503366
MM1_ACTGCTCGTCCTAGCG	MM1	MM	1.51157	0.0141806	0.61474	-0.00387294
MM1_ACTGCTCGTTCAGACT	MM1	MM	1.64191	0.0794733	0.713087	-0.0212548
MM1_ACTGCTCTCAAAGACA	MM1	MM	1.58764	0.178151	0.704539	0.0304963
MM1_ACTGCTCTCCGCATAA	MM1	MM	1.62962	0.0742941	0.72407	-0.051209
MM1_ACTGCTCTCTTCATGT	MM1	MM	1.81806	0.0227679	0.792326	-0.0773968
MM1_ACTGTCCAGAATGTTG	MM1	MM	1.66967	0.110989	0.72133	0.156691
MM1_ACTGTCCAGCCAGGAT	MM1	MM	1.61434	0.0757035	0.724337	-0.0347024
MM1_ACTGTCCGTTCGTGAT	MM1	MM	1.68601	0.0115158	0.723457	-0.0406923
MM1_ACTGTCCTCCATGAAC	MM1	MM	1.69109	0.0150934	0.754749	-0.0735164
MM1_ACTGTCCTCCGTCATC	MM1	MM	1.74383	0.118258	0.727515	0.0818473
MM1_ACTGTCCTCGGACAAG	MM1	MM	1.63898	0.0645841	0.734289	-0.000840384
MM1_ACTGTCCTCGGTCTAA	MM1	MM	1.43306	0.0182634	0.621174	-0.110982
MM1_ACTTACTAGAGAGCTC	MM1	MM	1.67583	0.113331	0.676446	0.11893
MM1_ACTTACTCATCACAAC	MM1	MM	2.01386	0.0211281	0.845522	0.0831424
MM1_ACTTACTCATCCGTGG	MM1	MM	1.7012	0.0322657	0.66277	-0.00922324
MM1_ACTTACTGTCAGATAA	MM1	MM	1.67689	0.176144	0.767044	0.0642827
MM1_ACTTACTGTTGTGGAG	MM1	MM	1.72239	0.0445001	0.751512	0.0308764
MM1_ACTTACTTCACTTCAT	MM1	MM	1.588	0.0705838	0.656112	0.0171263
MM1_ACTTGTTAGTCGTTTG	MM1	MM	1.64642	0.0766333	0.704024	0.0186568
MM1_ACTTGTTAGTTGAGAT	MM1	MM	1.63001	0.0726296	0.707009	0.0821168
MM1_ACTTGTTCAATCTGCA	MM1	MM	1.55834	0.269805	0.687063	0.223111
MM1_ACTTGTTTCGCGGATC	MM1	MM	1.61591	0.0686156	0.749984	-0.0368466
MM1_ACTTTCAAGGGTCGAT	MM1	MM	1.61863	0.089696	0.739123	0.0699417
MM1_ACTTTCAAGTGGTAAT	MM1	MM	1.62023	0.150736	0.721243	0.100661
MM1_ACTTTCACAAAGTCAA	MM1	MM	1.69591	0.115529	0.730227	0.138943
MM1_ACTTTCATCATGCTCC	MM1	MM	1.63869	0.193154	0.725989	0.149408
MM1_AGAATAGAGAGCTTCT	MM1	MM	1.61305	0.0734051	0.701529	0.0159779
MM1_AGAATAGAGCCAGTTT	MM1	MM	1.73588	0.168976	0.729538	0.147055
MM1_AGAATAGAGGATGCGT	MM1	MM	1.70199	0.0597965	0.747258	0.0610696
MM1_AGAATAGCAGTGACAG	MM1	MM	1.67776	0.0483307	0.741887	0.0275579
MM1_AGAATAGGTATAGTAG	MM1	MM	1.72238	-0.0527085	0.734254	0.0302906
MM1_AGACGTTAGCTAAGAT	MM1	MM	1.79394	0.140483	0.758186	0.0397604
MM1_AGACGTTCAAAGTGCG	MM1	MM	1.61776	0.0983315	0.726215	0.00504526
MM1_AGACGTTGTCGCCATG	MM1	MM	1.98086	0.176988	0.856025	0.137647
MM1_AGACGTTTCATCGATG	MM1	MM	1.68609	0.101627	0.741362	0.0872567
MM1_AGAGCGACACGAAGCA	MM1	MM	1.654	0.0143085	0.772872	-0.110107
MM1_AGAGCGAGTAAGGGCT	MM1	MM	1.63822	-0.0485088	0.710304	-0.153141
MM1_AGAGCGAGTCGAACAG	MM1	MM	1.79912	0.107448	0.764044	0.137148
MM1_AGAGCGAGTGTTTGTG	MM1	MM	1.54236	0.0815588	0.661407	0.0525599
MM1_AGAGCGAGTTACGACT	MM1	MM	1.60645	0.0285147	0.72321	0.041299
MM1_AGAGCGATCGGGAGTA	MM1	MM	1.57956	0.00903182	0.69449	-0.0649134
MM1_AGAGCTTCATCACAAC	MM1	MM	1.87002	0.0744742	0.782083	-0.0251644
MM1_AGAGCTTTCAGGCAAG	MM1	MM	1.81037	0.00126786	0.689933	0.00886756
MM1_AGAGTGGCAGACACTT	MM1	MM	1.78657	0.0721674	0.731735	0.0162046
MM1_AGAGTGGGTACAAGTA	MM1	MM	1.70257	0.0567929	0.771594	-0.0446496
MM1_AGAGTGGTCAGCGATT	MM1	MM	1.86949	0.147142	0.798606	0.168501
MM1_AGATCTGCAATCACAC	MM1	MM	1.69963	0.0423799	0.732253	0.0124509
MM1_AGATCTGCATGCCACG	MM1	MM	1.60452	0.104892	0.73958	0.0365039
MM1_AGATCTGGTAGCTTGT	MM1	MM	1.67227	0.0320306	0.760053	-0.0156865
MM1_AGATCTGTCCACTCCA	MM1	MM	1.59067	0.0690198	0.695146	-0.0161974
MM1_AGATTGCAGGCCGAAT	MM1	MM	1.72947	0.116792	0.77264	0.0731599
MM1_AGATTGCTCAGAGACG	MM1	MM	1.73418	0.0643476	0.695546	0.0552215
MM1_AGATTGCTCGAATGGG	MM1	MM	1.49476	0.134519	0.697479	-0.0108128
MM1_AGCAGCCAGCTTATCG	MM1	MM	1.56271	0.0331724	0.721008	-0.0227874
MM1_AGCAGCCAGGGTCGAT	MM1	MM	1.80351	0.128905	0.766018	0.139992
MM1_AGCAGCCTCCAATGGT	MM1	MM	1.71441	0.050675	0.7316	-0.0326119
MM1_AGCATACCAAAGTCAA	MM1	MM	1.76652	0.103017	0.752649	0.161618
MM1_AGCATACTCCAAGCCG	MM1	MM	1.73459	0.129646	0.7804	0.105631
MM1_AGCATACTCCTAAGTG	MM1	MM	1.71799	0.0563697	0.772536	0.0485072
MM1_AGCCTAACACGAGGTA	MM1	MM	1.69248	0.116917	0.780081	-0.0998392
MM1_AGCCTAACATACGCCG	MM1	MM	1.73272	0.0915355	0.731064	0.0623915
MM1_AGCCTAAGTCCAACTA	MM1	MM	1.78277	0.146573	0.701232	0.128754
MM1_AGCGGTCCACAACGTT	MM1	MM	1.68096	0.157384	0.796529	0.162293
MM1_AGCGGTCCACATGACT	MM1	MM	2.05249	0.0837519	0.811298	0.0756983
MM1_AGCGGTCTCGAGAACG	MM1	MM	1.82976	-0.0171153	0.744552	0.0177859
MM1_AGCGTATAGGACCACA	MM1	MM	1.82485	0.182261	0.768707	0.189588
MM1_AGCGTATAGGCTAGAC	MM1	MM	1.67259	0.0996258	0.770244	0.0506719
MM1_AGCGTATAGTGTCTCA	MM1	MM	1.64931	0.0677283	0.759473	-0.0537834
MM1_AGCGTATTCCTGCCAT	MM1	MM	1.77861	0.157396	0.746222	0.105744
MM1_AGCGTCGAGACGCACA	MM1	MM	1.61708	0.0590713	0.711013	-0.0202435
MM1_AGCGTCGAGCCCAACC	MM1	MM	1.60181	0.133008	0.696814	-0.0741412
MM1_AGCGTCGAGGTAGCTG	MM1	MM	1.60098	0.0836582	0.762844	-0.0172334
MM1_AGCGTCGCAAGTTAAG	MM1	MM	1.74384	0.110615	0.747084	0.0828399
MM1_AGCGTCGGTCTCATCC	MM1	MM	1.74652	0.0734951	0.793589	0.0468867
MM1_AGCGTCGTCCGAACGC	MM1	MM	1.81469	0.0677622	0.732782	0.132502
MM1_AGCTCCTAGGACATTA	MM1	MM	1.50923	0.0151585	0.701257	-0.114539
MM1_AGCTCCTAGTAGCGGT	MM1	MM	1.60672	0.101543	0.705555	0.0579588
MM1_AGCTCCTGTGCCTGCA	MM1	MM	1.70966	0.155275	0.750455	0.0724081
MM1_AGCTCTCAGCTGCGAA	MM1	MM	1.70901	0.0242981	0.770699	-0.081647
MM1_AGCTTGAAGAAGGTTT	MM1	MM	1.81153	0.0848293	0.760567	0.0230272
MM1_AGCTTGACATAGTAAG	MM1	MM	1.74565	0.0279958	0.772406	-0.0699622
MM1_AGCTTGACATTGTGCA	MM1	MM	1.66186	0.15316	0.753808	0.128035
MM1_AGCTTGAGTACTTCTT	MM1	MM	1.72277	0.0794314	0.704666	0.00284029
MM1_AGCTTGATCAGCACAT	MM1	MM	1.78519	0.0155598	0.784012	-0.0988998
MM1_AGCTTGATCTAGAGTC	MM1	MM	1.71544	0.0100986	0.697287	-0.0962546
MM1_AGCTTGATCTCCAACC	MM1	MM	1.66323	0.0801049	0.742288	0.112127
MM1_AGCTTGATCTCTAGGA	MM1	MM	1.81495	0.0751592	0.714318	0.138021
MM1_AGGCCACAGCCACCTG	MM1	MM	1.75328	0.148936	0.77529	0.172052
MM1_AGGCCACAGGTTCCTA	MM1	MM	1.7685	0.11382	0.749954	0.0864714
MM1_AGGCCACAGTAACCCT	MM1	MM	1.64022	0.167232	0.78989	0.106972
MM1_AGGCCACCAGCTTCGG	MM1	MM	1.80132	0.0576914	0.754164	-0.10693
MM1_AGGCCACGTACGCACC	MM1	MM	1.71921	0.0801044	0.732261	0.0437204
MM1_AGGCCACGTTATTCTC	MM1	MM	1.66276	-0.0152211	0.698949	-0.00546535
MM1_AGGCCACGTTCACGGC	MM1	MM	1.64677	0.10158	0.724267	0.151758
MM1_AGGCCGTAGGTAAACT	MM1	MM	1.73301	0.0867059	0.744417	-0.02163
MM1_AGGCCGTCAAGCTGAG	MM1	MM	1.79462	0.0601525	0.770972	0.0063185
MM1_AGGCCGTCACCGCTAG	MM1	MM	1.6296	0.135284	0.781109	0.14399
MM1_AGGCCGTCACTACAGT	MM1	MM	1.73503	0.107462	0.740248	0.112362
MM1_AGGCCGTCATACGCCG	MM1	MM	1.68105	0.0662936	0.719113	0.0171233
MM1_AGGGAGTAGGCAAAGA	MM1	MM	1.70196	0.0840305	0.701476	0.114926
MM1_AGGGAGTAGGGAAACA	MM1	MM	1.66697	0.178707	0.750169	0.230653
MM1_AGGGAGTCAAGCTGAG	MM1	MM	1.93634	0.0764192	0.831429	0.126513
MM1_AGGGAGTCAAGGCTCC	MM1	MM	1.63315	0.111641	0.747914	0.0817617
MM1_AGGGAGTGTATTAGCC	MM1	MM	1.73784	0.222003	0.800296	0.364952
MM1_AGGGAGTGTCCAACTA	MM1	MM	1.75437	0.0770908	0.744196	0.0235097
MM1_AGGGAGTTCAACGGGA	MM1	MM	1.68973	0.211668	0.754663	0.227968
MM1_AGGGAGTTCACGACTA	MM1	MM	1.66552	0.141775	0.768493	-0.048663
MM1_AGGGAGTTCCGCGTTT	MM1	MM	1.76161	0.16108	0.773184	0.186736
MM1_AGGGATGAGTGTTGAA	MM1	MM	1.70908	0.0503546	0.740768	-0.0844598
MM1_AGGGATGCAAGTCATC	MM1	MM	1.62679	0.148093	0.682801	0.132818
MM1_AGGGATGCAGTAGAGC	MM1	MM	1.58931	0.0690374	0.706468	0.0260598
MM1_AGGGATGGTAGCTCCG	MM1	MM	1.56935	0.0133652	0.717702	0.00480316
MM1_AGGGATGTCAACACGT	MM1	MM	1.7122	0.143497	0.772833	0.126967
MM1_AGGGATGTCAGCTGGC	MM1	MM	1.62281	0.00326799	0.680205	-0.0641935
MM1_AGGGATGTCGCGGATC	MM1	MM	1.6152	0.106442	0.662917	-0.0499724
MM1_AGGGATGTCGGAAACG	MM1	MM	1.63424	0.0336008	0.734537	-0.0314139
MM1_AGGGTGACAACACCTA	MM1	MM	1.59461	0.159681	0.724525	0.0470265
MM1_AGGGTGACACTCTGTC	MM1	MM	1.74177	0.150454	0.730071	0.13843
MM1_AGGGTGACAGAAGCAC	MM1	MM	1.78177	0.181776	0.779374	0.238333
MM1_AGGGTGACAGATTGCT	MM1	MM	1.7625	0.0768602	0.773669	0.0427003
MM1_AGGGTGAGTTATGTGC	MM1	MM	1.91832	0.142536	0.796	0.140101
MM1_AGGTCATCAAGTAGTA	MM1	MM	1.57156	0.145072	0.715214	-0.00554403
MM1_AGGTCATCACGTCTCT	MM1	MM	1.65026	0.000114225	0.70237	0.012234
MM1_AGGTCATGTTAGATGA	MM1	MM	1.67026	0.0663157	0.688686	0.0315751
MM1_AGGTCCGCATACAGCT	MM1	MM	1.6663	0.0612112	0.716132	0.0524186
MM1_AGGTCCGCATAGACTC	MM1	MM	1.6847	0.0448138	0.742449	0.0341405
MM1_AGGTCCGGTCCGAATT	MM1	MM	1.76892	0.0935713	0.782287	0.0247977
MM1_AGGTCCGTCCATTCTA	MM1	MM	1.6827	0.109608	0.749229	0.0821164
MM1_AGGTCCGTCGCTAGCG	MM1	MM	1.7187	0.081333	0.724047	0.018049
MM1_AGTAGTCAGCGGCTTC	MM1	MM	1.12591	0.162922	0.534674	0.174671
MM1_AGTAGTCTCTCCAGGG	MM1	MM	1.56179	-0.0202773	0.657573	-0.0185662
MM1_AGTAGTCTCTTGCCGT	MM1	MM	1.78211	0.103186	0.745142	0.0660297
MM1_AGTCTTTAGCTCCTTC	MM1	MM	1.64019	0.111397	0.709243	0.0292362
MM1_AGTCTTTCACTTGGAT	MM1	MM	1.69857	0.127272	0.736023	0.102968
MM1_AGTGAGGAGCTAGGCA	MM1	MM	1.82496	0.0699341	0.773718	0.0144424
MM1_AGTGAGGCAGATGGCA	MM1	MM	1.63064	0.0846945	0.705236	-0.0063548
MM1_AGTGAGGGTCATATCG	MM1	MM	1.78189	0.143368	0.763073	0.0911609
MM1_AGTGAGGGTTAAAGAC	MM1	MM	1.69114	0.0415212	0.745297	-0.0276215
MM1_AGTGGGAAGCCCGAAA	MM1	MM	1.3867	0.201175	0.665128	0.19293
MM1_AGTGGGACACTAAGTC	MM1	MM	1.67001	0.134203	0.815651	0.106644
MM1_AGTGTCAAGATATGCA	MM1	MM	1.77495	-0.0219602	0.704159	0.0312423
MM1_AGTGTCACAACACGCC	MM1	MM	1.8727	0.0272542	0.731473	-0.0153072
MM1_AGTGTCAGTATCGCAT	MM1	MM	1.77769	0.0354393	0.778121	0.0304858
MM1_AGTGTCAGTCCGAGTC	MM1	MM	1.665	0.0207757	0.750357	-0.116777
MM1_AGTGTCATCGCTAGCG	MM1	MM	1.79487	0.140555	0.782763	0.156453
MM1_AGTGTCATCTCCTATA	MM1	MM	1.24692	0.00617079	0.476063	0.0503265
MM1_AGTTGGTAGTTATCGC	MM1	MM	1.70056	0.17176	0.797986	0.128934
MM1_AGTTGGTCAGCAGTTT	MM1	MM	1.66388	0.0898013	0.723355	0.0710913
MM1_AGTTGGTTCAGCAACT	MM1	MM	1.73024	0.181118	0.743671	0.0333251
MM1_ATAACGCAGATATACG	MM1	MM	1.67806	0.050467	0.717051	0.00225751
MM1_ATAACGCAGGCTCATT	MM1	MM	1.504	-0.0549727	0.574223	-0.0726838
MM1_ATAAGAGCAGTGGAGT	MM1	MM	1.64615	0.0877754	0.762088	0.0232217
MM1_ATAAGAGCATAGAAAC	MM1	MM	1.73668	0.208191	0.754981	0.140826
MM1_ATAAGAGTCGTCGTTC	MM1	MM	1.61958	0.097854	0.713112	0.0667186
MM1_ATAGACCAGAGCCCAA	MM1	MM	1.86044	0.0845413	0.767924	0.0570061
MM1_ATAGACCAGGGTTTCT	MM1	MM	1.55637	0.160236	0.683494	0.00866498
MM1_ATAGACCCACTTAAGC	MM1	MM	1.68341	0.0860384	0.734239	0.0718594
MM1_ATAGACCTCAGAGCTT	MM1	MM	1.78894	0.118352	0.772638	0.0751396
MM1_ATAGACCTCGGGAGTA	MM1	MM	1.65484	0.0178765	0.71298	-0.0660411
MM1_ATCACGAAGAGCTTCT	MM1	MM	1.9972	0.0712212	0.807019	0.126705
MM1_ATCACGAAGCCGCCTA	MM1	MM	1.73687	0.0220473	0.761598	-0.0544743
MM1_ATCACGATCTCCCTGA	MM1	MM	1.53579	0.0485607	0.662254	-0.053725
MM1_ATCACGATCTGCAAGT	MM1	MM	1.83015	0.131591	0.768096	-0.0105429
MM1_ATCATCTAGACGACGT	MM1	MM	1.79265	0.0797751	0.802996	0.0116649
MM1_ATCATCTAGAGTTGGC	MM1	MM	1.42116	-0.00549395	0.61421	-0.0329881
MM1_ATCATCTCAGGTCTCG	MM1	MM	1.41255	-0.0592673	0.622417	-0.0468684
MM1_ATCATCTTCACATACG	MM1	MM	1.52127	0.0805564	0.702285	0.108997
MM1_ATCATGGAGTGTCCAT	MM1	MM	1.69674	0.112315	0.791505	0.0958246
MM1_ATCATGGTCCAAGTAC	MM1	MM	1.77933	0.193966	0.745578	0.302902
MM1_ATCCACCAGAAACGAG	MM1	MM	2.08568	0.0647484	0.785849	0.063511
MM1_ATCCACCAGCCCGAAA	MM1	MM	1.73345	0.104819	0.78647	0.0449366
MM1_ATCCACCCAGATTGCT	MM1	MM	1.81801	0.0315014	0.728356	0.0438935
MM1_ATCCGAACAAGCGAGT	MM1	MM	1.80936	0.134884	0.791144	0.160034
MM1_ATCCGAAGTCATATCG	MM1	MM	1.80149	0.112749	0.737402	0.0892445
MM1_ATCGAGTAGGGTCGAT	MM1	MM	1.86828	0.0698898	0.79658	0.0562594
MM1_ATCGAGTAGTACGATA	MM1	MM	1.7383	0.0827805	0.781371	0.0580038
MM1_ATCGAGTCAGTGAGTG	MM1	MM	1.70754	-0.0294272	0.746639	-0.0570875
MM1_ATCGAGTTCGGTTAAC	MM1	MM	1.50744	-0.00821252	0.692429	-0.0662003
MM1_ATCTACTAGCAAATCA	MM1	MM	1.56958	0.105059	0.726517	0.0145086
MM1_ATCTACTCATCGATTG	MM1	MM	1.49924	0.169536	0.701988	0.0113151
MM1_ATCTGCCAGGTGCACA	MM1	MM	1.47917	0.0742199	0.73565	0.0578619
MM1_ATCTGCCCACGGTAGA	MM1	MM	1.7092	0.0974423	0.761258	0.0753185
MM1_ATCTGCCCATCACCCT	MM1	MM	1.58137	0.0170235	0.710315	0.00100714
MM1_ATCTGCCGTCTAGTGT	MM1	MM	1.60516	0.0805992	0.731575	-0.0170429
MM1_ATGAGGGAGTGAAGTT	MM1	MM	1.61928	0.120349	0.75428	0.00617726
MM1_ATGAGGGGTCGACTGC	MM1	MM	1.5842	0.0483722	0.699471	0.00336564
MM1_ATGAGGGGTGACTACT	MM1	MM	1.58738	0.0403464	0.678481	-0.0352007
MM1_ATGAGGGGTTCTGTTT	MM1	MM	1.71896	0.0440435	0.736962	-0.101694
MM1_ATGAGGGTCATTTGGG	MM1	MM	1.68842	-0.0229175	0.698333	-0.0484261
MM1_ATGCGATCACTGTCGG	MM1	MM	1.71412	0.0525351	0.737727	0.0315794
MM1_ATGGGAGAGAGTACCG	MM1	MM	1.67904	0.0304704	0.750127	0.117098
MM1_ATGGGAGAGTGGTCCC	MM1	MM	1.7488	0.131147	0.764715	0.117484
MM1_ATGGGAGCACACCGAC	MM1	MM	1.69045	0.13561	0.62251	0.186553
MM1_ATGGGAGCAGTGGGAT	MM1	MM	1.70874	0.168106	0.813012	0.105454
MM1_ATGGGAGGTAAGGGAA	MM1	MM	1.65654	0.145209	0.762896	0.0807616
MM1_ATGGGAGTCAAGGCTT	MM1	MM	1.77141	0.227397	0.792821	0.224675
MM1_ATGTGTGCATATGAGA	MM1	MM	1.75209	0.113694	0.776784	-0.0255114
MM1_ATGTGTGGTGTTAAGA	MM1	MM	1.6653	0.0363592	0.703329	0.0551656
MM1_ATTACTCAGACGCACA	MM1	MM	1.69734	0.0687611	0.761798	0.0636294
MM1_ATTACTCCAAGCTGTT	MM1	MM	1.71355	0.0577985	0.747706	-0.0311079
MM1_ATTACTCCAATACGCT	MM1	MM	1.66497	0.137301	0.760645	-0.00887912
MM1_ATTACTCCACATTAGC	MM1	MM	1.60058	0.139998	0.747638	0.0506595
MM1_ATTACTCCAGATCGGA	MM1	MM	1.81533	0.00169193	0.767709	-0.0669999
MM1_ATTACTCCAGCTCGCA	MM1	MM	1.64889	-0.0185465	0.710775	-0.151941
MM1_ATTACTCGTATGAAAC	MM1	MM	1.67251	0.121126	0.686638	0.0877267
MM1_ATTACTCGTATTCGTG	MM1	MM	1.35787	0.195437	0.660395	0.131354
MM1_ATTACTCGTCACACGC	MM1	MM	1.6267	0.0591702	0.693702	-0.0280992
MM1_ATTATCCAGCGTTCCG	MM1	MM	1.55863	0.128477	0.698488	0.00566204
MM1_ATTATCCGTAAACCTC	MM1	MM	1.74707	0.140708	0.746525	0.107095
MM1_ATTATCCGTAGAGTGC	MM1	MM	1.8823	0.0472227	0.783231	-0.0594226
MM1_ATTATCCGTGTTGAGG	MM1	MM	1.64107	0.161867	0.741608	0.0193656
MM1_ATTCTACCACTTGGAT	MM1	MM	1.78372	0.114832	0.721568	0.166847
MM1_ATTCTACGTAAATGAC	MM1	MM	1.70766	0.0414562	0.719662	-0.0263418
MM1_ATTCTACTCATGGTCA	MM1	MM	1.72048	0.0362047	0.763441	-0.0230623
MM1_ATTCTACTCCTAAGTG	MM1	MM	1.53399	-0.00592053	0.7106	-0.0823622
MM1_ATTGGACAGAGTCTGG	MM1	MM	1.72956	0.091642	0.762382	0.0603914
MM1_ATTGGACAGATGTTAG	MM1	MM	1.67572	0.150022	0.703086	0.0814237
MM1_ATTGGACCAGGAATCG	MM1	MM	1.40275	0.0576112	0.682187	-0.033092
MM1_ATTGGACCATCCCACT	MM1	MM	1.82076	0.000656052	0.776356	0.0582474
MM1_ATTGGACGTAGCGCTC	MM1	MM	1.6638	0.157107	0.70797	0.0666482
MM1_ATTGGACGTCAGCTAT	MM1	MM	1.58212	0.0162121	0.712794	-0.115295
MM1_ATTGGACTCAGTTTGG	MM1	MM	1.78609	0.0160274	0.756509	-0.0303246
MM1_ATTGGACTCCACGACG	MM1	MM	1.64772	0.0674915	0.716755	0.0820914
MM1_ATTGGTGAGCGTTGCC	MM1	MM	1.71909	0.150247	0.769254	0.2137
MM1_ATTGGTGAGGAGTTGC	MM1	MM	1.65953	0.122169	0.759195	0.00780459
MM1_ATTGGTGAGGGATGGG	MM1	MM	1.75973	0.126989	0.750249	0.0416029
MM1_ATTGGTGCACAGGTTT	MM1	MM	1.84086	0.0813206	0.739519	0.0539359
MM1_ATTTCTGCAGGGATTG	MM1	MM	1.68276	0.137772	0.755476	0.08616
MM1_ATTTCTGGTCCGCTGA	MM1	MM	1.69102	0.0636749	0.787193	-0.0120517
MM1_ATTTCTGTCTCGTTTA	MM1	MM	1.73423	0.0870619	0.731585	0.0176251
MM1_CAACCAACAGTTCATG	MM1	MM	1.8088	0.0776117	0.762304	0.0154982
MM1_CAACCAACATATACCG	MM1	MM	1.69315	-0.0362251	0.742544	-0.0841215
MM1_CAACCAAGTTCAACCA	MM1	MM	1.70956	0.13388	0.720326	0.0391479
MM1_CAACCAATCCTCGCAT	MM1	MM	1.68112	0.0330926	0.72095	-0.0477845
MM1_CAACCAATCTCGTTTA	MM1	MM	1.65395	0.130222	0.738326	0.108922
MM1_CAACCTCGTAAGTAGT	MM1	MM	1.74097	0.0745511	0.750665	0.0146307
MM1_CAACCTCGTAGCTGCC	MM1	MM	1.7086	0.0494398	0.766782	0.0575717
MM1_CAACCTCGTCTAAACC	MM1	MM	1.67962	0.0999979	0.743449	0.0461632
MM1_CAACCTCGTGTGAAAT	MM1	MM	1.64778	0.0710985	0.723559	0.00619488
MM1_CAACTAGAGAAGGGTA	MM1	MM	1.59643	0.126205	0.740187	0.110269
MM1_CAACTAGAGGCTATCT	MM1	MM	1.75816	0.0966507	0.753767	0.0721277
MM1_CAACTAGCAATTGCTG	MM1	MM	1.70388	-0.0117442	0.681006	-0.0722409
MM1_CAACTAGGTCCGAATT	MM1	MM	1.79938	0.192546	0.747421	0.229585
MM1_CAACTAGTCAACGCTA	MM1	MM	1.70149	0.085391	0.737921	-0.0527379
MM1_CAAGAAAAGGTGATAT	MM1	MM	1.62529	0.0873146	0.722418	0.0516652
MM1_CAAGAAACAAAGGCGT	MM1	MM	1.67445	0.0829893	0.789489	-0.00471855
MM1_CAAGAAAGTGACTCAT	MM1	MM	1.76139	-0.00528728	0.741244	-0.0670229
MM1_CAAGAAATCCTCGCAT	MM1	MM	1.77663	0.145849	0.740409	0.0244268
MM1_CAAGAAATCGCAGGCT	MM1	MM	1.70432	0.0863351	0.727214	-0.000191917
MM1_CAAGAAATCTCGTATT	MM1	MM	1.78862	0.19378	0.74351	0.236889
MM1_CAAGATCAGAGCTGGT	MM1	MM	1.67244	0.0810773	0.73611	0.101298
MM1_CAAGATCAGGCATGGT	MM1	MM	1.72897	0.102084	0.755528	0.0505136
MM1_CAAGATCAGTTAAGTG	MM1	MM	1.75447	-0.0030894	0.75802	-0.101884
MM1_CAAGATCGTAGCAAAT	MM1	MM	1.82936	0.0941941	0.814029	0.107426
MM1_CAAGATCTCAAAGTAG	MM1	MM	1.58062	0.079645	0.689815	0.0816444
MM1_CAAGATCTCAACCATG	MM1	MM	1.64386	0.0828621	0.718199	-0.00946412
MM1_CAAGGCCAGAGACTTA	MM1	MM	1.75951	0.152507	0.730863	0.169576
MM1_CAAGGCCGTCCATGAT	MM1	MM	1.595	0.209685	0.713311	0.188233
MM1_CAAGGCCGTGTCTGAT	MM1	MM	1.73774	0.0359847	0.734949	-0.0993368
MM1_CAAGGCCTCACTTCAT	MM1	MM	1.65306	0.0309117	0.756065	0.0355473
MM1_CAAGGCCTCTGGTTCC	MM1	MM	1.59865	-0.0198503	0.70926	-0.119063
MM1_CAAGTTGAGTCGAGTG	MM1	MM	1.78157	0.0978487	0.778139	0.0182983
MM1_CAAGTTGCAGGCTCAC	MM1	MM	1.34061	0.165886	0.579419	0.0305983
MM1_CAAGTTGGTAAGAGAG	MM1	MM	1.58421	0.163863	0.723863	0.0733355
MM1_CACAAACCATCCGGGT	MM1	MM	1.70574	0.0210062	0.774434	-0.0638296
MM1_CACAAACTCAGCATGT	MM1	MM	1.57587	-0.0195417	0.707763	-0.0318889
MM1_CACAAACTCCATGCTC	MM1	MM	1.81281	-0.0370547	0.748743	-0.141385
MM1_CACAAACTCTTGTCAT	MM1	MM	1.67054	0.173272	0.729569	0.1493
MM1_CACACAAAGTGTGGCA	MM1	MM	1.95517	0.0848021	0.754371	0.0795776
MM1_CACACAAGTCTGCGGT	MM1	MM	1.72784	0.124006	0.787738	0.0598052
MM1_CACACAATCATAGCAC	MM1	MM	1.71308	0.0506889	0.770571	-0.00446372
MM1_CACACAATCCGCGCAA	MM1	MM	1.70818	0.188541	0.711764	0.128531
MM1_CACACAATCCTCAATT	MM1	MM	1.85558	-0.0308585	0.773238	0.0178442
MM1_CACACCTAGCTCCCAG	MM1	MM	1.67964	0.116518	0.728702	-0.0322475
MM1_CACACCTGTGAGGGAG	MM1	MM	1.63816	0.0747097	0.738099	0.141984
MM1_CACACCTTCCCTAATT	MM1	MM	1.51885	-0.0390643	0.666782	-0.202671
MM1_CACACCTTCTGAGGGA	MM1	MM	1.90371	0.161374	0.783179	0.119523
MM1_CACACTCAGATAGGAG	MM1	MM	1.49277	0.0454691	0.701228	-0.0792034
MM1_CACACTCAGGAGCGTT	MM1	MM	1.75987	0.0221266	0.773625	-0.0131153
MM1_CACACTCTCATTGCGA	MM1	MM	1.68967	0.127427	0.764071	0.0191491
MM1_CACAGGCAGATCGGGT	MM1	MM	1.60916	0.0397902	0.708628	-0.0442581
MM1_CACAGGCCACATGGGA	MM1	MM	1.77402	0.0647274	0.748068	0.0678506
MM1_CACAGGCGTATCACCA	MM1	MM	1.6508	0.0479484	0.704858	0.0898594
MM1_CACAGTAGTAAGTGTA	MM1	MM	1.70495	0.127341	0.762365	0.155864
MM1_CACAGTATCCTTAATC	MM1	MM	1.79433	0.0515108	0.714965	-0.0470441
MM1_CACATAGGTACCTACA	MM1	MM	1.78825	0.0869842	0.76393	0.0902894
MM1_CACATAGGTGGTCCGT	MM1	MM	1.78816	0.107734	0.706513	0.0944434
MM1_CACATTTAGTATCTCG	MM1	MM	1.92625	0.113436	0.799994	0.116838
MM1_CACATTTCATGCAATC	MM1	MM	1.72282	0.147814	0.752839	0.0367777
MM1_CACATTTTCGAGAACG	MM1	MM	1.64562	0.0653537	0.803312	0.0182607
MM1_CACCACTAGAACAATC	MM1	MM	1.7232	0.100128	0.746573	0.105853
MM1_CACCACTAGATGCCTT	MM1	MM	1.68995	0.135335	0.711719	0.100476
MM1_CACCACTCAGTGGGAT	MM1	MM	1.63868	0.095474	0.726412	0.0722867
MM1_CACCACTGTACCGTTA	MM1	MM	1.68941	0.16983	0.746413	0.140172
MM1_CACCACTGTCTAGGTT	MM1	MM	1.63929	0.1158	0.699902	0.00414622
MM1_CACCACTTCCAAACAC	MM1	MM	1.7064	0.0768443	0.734814	-0.0034734
MM1_CACCACTTCTAAGCCA	MM1	MM	1.84491	0.134423	0.794141	0.0859154
MM1_CACCAGGAGTAGCCGA	MM1	MM	1.79073	0.0210662	0.752515	0.0216087
MM1_CACCAGGCAATCTGCA	MM1	MM	1.4916	0.129595	0.681932	0.115672
MM1_CACCAGGCACTGTGTA	MM1	MM	1.66009	0.122258	0.756893	0.1708
MM1_CACCAGGGTCATTAGC	MM1	MM	1.46918	0.0929683	0.718842	0.04565
MM1_CACCAGGTCAATACCG	MM1	MM	1.64904	0.0233817	0.701261	-0.0888858
MM1_CACCAGGTCTTGCAAG	MM1	MM	1.65827	0.0672103	0.733218	-0.029201
MM1_CACCTTGCAGCGTCCA	MM1	MM	2.33788	0.00347856	0.857222	0.0195095
MM1_CACCTTGGTACTTGAC	MM1	MM	1.58442	0.190999	0.738296	0.0563719
MM1_CACTCCACAGGGATTG	MM1	MM	1.70856	0.0436817	0.766339	-0.0301436
MM1_CACTCCAGTAAATGTG	MM1	MM	1.67252	0.167033	0.72497	0.173278
MM1_CACTCCAGTACAGACG	MM1	MM	1.60403	0.0138587	0.708847	0.00863024
MM1_CAGAATCCAACGATGG	MM1	MM	1.66187	0.0255852	0.715251	0.0112983
MM1_CAGAATCCAAGCCATT	MM1	MM	1.6671	0.161471	0.766626	0.119205
MM1_CAGAATCCAGTGGGAT	MM1	MM	1.69465	0.124376	0.688894	0.152446
MM1_CAGAATCGTTACTGAC	MM1	MM	1.64593	0.0775203	0.691442	-0.00357611
MM1_CAGAATCGTTTGACTG	MM1	MM	1.81038	0.0999264	0.769032	0.103045
MM1_CAGAGAGAGAGACGAA	MM1	MM	1.71037	0.0305908	0.713432	-0.0502701
MM1_CAGAGAGAGCAAATCA	MM1	MM	1.82827	0.0431156	0.802048	0.00454822
MM1_CAGAGAGCACCGATAT	MM1	MM	1.75104	0.101521	0.817442	0.0488039
MM1_CAGAGAGCACGCCAGT	MM1	MM	1.78426	0.0105458	0.753001	0.0417973
MM1_CAGAGAGGTCTGGAGA	MM1	MM	1.52099	0.0584387	0.666941	-0.0647079
MM1_CAGAGAGTCACAACGT	MM1	MM	1.78783	0.149919	0.760842	0.127119
MM1_CAGATCAAGACAGGCT	MM1	MM	1.95337	0.0757941	0.800363	0.0269731
MM1_CAGATCAAGCAGGTCA	MM1	MM	1.61525	0.0770613	0.705439	-0.0229442
MM1_CAGATCACACCAGGTC	MM1	MM	1.68076	0.0841429	0.733878	0.0108951
MM1_CAGATCACACTTAAGC	MM1	MM	1.49116	0.134759	0.673631	0.0170268
MM1_CAGATCAGTACTTCTT	MM1	MM	1.623	0.117701	0.700074	-0.00928215
MM1_CAGATCAGTATCAGTC	MM1	MM	1.59556	0.190628	0.698409	0.0909017
MM1_CAGATCAGTGCACTTA	MM1	MM	1.61501	-0.0107965	0.753234	0.0213397
MM1_CAGATCATCAAGGCTT	MM1	MM	1.61365	0.0121324	0.715931	-0.0605171
MM1_CAGATCATCTACTCAT	MM1	MM	1.83272	0.00435839	0.769281	-0.0190546
MM1_CAGCAGCGTAGGACAC	MM1	MM	1.82774	0.136051	0.820754	0.200884
MM1_CAGCAGCGTCAAGCGA	MM1	MM	1.65692	0.0636948	0.737007	0.0784945
MM1_CAGCAGCGTTTGTTGG	MM1	MM	1.68205	0.0340084	0.748029	-0.0574796
MM1_CAGCAGCTCGCTAGCG	MM1	MM	1.89985	0.0768965	0.802812	0.0485007
MM1_CAGCATAAGATGTGGC	MM1	MM	1.8168	0.104974	0.788098	0.0962437
MM1_CAGCATAAGCAGCCTC	MM1	MM	2.07594	-0.0711141	0.845194	-0.0391948
MM1_CAGCATACACAGGCCT	MM1	MM	1.61685	0.120553	0.734204	0.105041
MM1_CAGCATACACGAAGCA	MM1	MM	1.77047	0.0609444	0.757365	-0.0305164
MM1_CAGCATAGTCTCCATC	MM1	MM	1.64793	0.125376	0.759917	0.000824777
MM1_CAGCATAGTGGTCCGT	MM1	MM	1.86117	0.124113	0.808084	0.0653461
MM1_CAGCATATCCGCAAGC	MM1	MM	1.58994	0.0638025	0.714896	-0.0181182
MM1_CAGCATATCGCGCCAA	MM1	MM	1.65063	0.154172	0.744829	0.0911931
MM1_CAGCCGACAAAGCGGT	MM1	MM	1.68457	0.033252	0.716421	0.0486326
MM1_CAGCCGATCTTATCTG	MM1	MM	1.64046	0.0981635	0.748296	0.0430331
MM1_CAGCGACAGTGTTTGC	MM1	MM	1.61198	0.0972905	0.74268	0.0263636
MM1_CAGCGACCAGCTATTG	MM1	MM	1.75203	0.0543939	0.773295	0.0512082
MM1_CAGCGACCAGCTTAAC	MM1	MM	1.38483	0.168336	0.655473	0.21601
MM1_CAGCGACTCCCATTTA	MM1	MM	1.71017	0.123622	0.770854	0.0696523
MM1_CAGCGACTCGTAGATC	MM1	MM	1.69489	0.123548	0.730549	0.185529
MM1_CAGCTAAAGACAGGCT	MM1	MM	1.67634	0.0434066	0.763932	-0.0494119
MM1_CAGCTAAAGCGTAATA	MM1	MM	1.65677	0.0891005	0.738074	-0.0160031
MM1_CAGCTAAGTCCTCTTG	MM1	MM	1.52246	0.0615489	0.660596	0.112445
MM1_CAGCTAATCATCATTC	MM1	MM	1.79915	0.00515433	0.77568	-0.129143
MM1_CAGCTGGAGAGACTTA	MM1	MM	1.55667	0.0730878	0.763614	-0.0949009
MM1_CAGCTGGAGTCATCCA	MM1	MM	1.58056	0.0267652	0.724192	-0.140112
MM1_CAGCTGGCAATAGCAA	MM1	MM	1.57091	0.023638	0.724705	0.00259898
MM1_CAGCTGGCACAGCCCA	MM1	MM	1.77872	0.0797379	0.774164	-0.0498204
MM1_CAGCTGGGTGAAAGAG	MM1	MM	1.44396	0.201478	0.669149	0.0787076
MM1_CAGCTGGGTTACTGAC	MM1	MM	1.73445	0.0472126	0.732576	0.00520591
MM1_CAGCTGGTCCTGTACC	MM1	MM	1.80547	0.0883633	0.774944	0.130444
MM1_CAGTAACAGGGAAACA	MM1	MM	1.8429	0.0817009	0.746706	0.130003
MM1_CAGTAACTCCATGAAC	MM1	MM	1.70749	0.0669639	0.71729	0.0360507
MM1_CAGTAACTCTGATACG	MM1	MM	1.40077	0.121534	0.68847	0.0926172
MM1_CAGTCCTCACAGCCCA	MM1	MM	1.35876	0.188956	0.645005	0.125217
MM1_CAGTCCTCACGCGAAA	MM1	MM	1.78305	0.143302	0.759322	0.171352
MM1_CAGTCCTGTAGTGAAT	MM1	MM	1.71579	0.0110956	0.745037	-0.0253607
MM1_CAGTCCTGTCTCAACA	MM1	MM	1.71404	0.112749	0.757587	0.024108
MM1_CATATGGAGATGAGAG	MM1	MM	1.74998	0.0599172	0.810022	0.0523716
MM1_CATATGGCAATAGAGT	MM1	MM	1.97954	0.119292	0.813308	0.0963735
MM1_CATATGGCACCGTTGG	MM1	MM	1.61634	0.182092	0.66929	0.031779
MM1_CATATTCAGCGCTTAT	MM1	MM	1.4635	0.0967811	0.704047	0.115562
MM1_CATATTCAGTGGTCCC	MM1	MM	1.52723	0.0401164	0.663423	0.0683342
MM1_CATATTCTCATTGCCC	MM1	MM	1.65572	-0.000214578	0.796163	-0.101466
MM1_CATCAAGAGAATCTCC	MM1	MM	1.65316	0.0681283	0.714278	0.0889976
MM1_CATCAAGCATGACATC	MM1	MM	1.6694	0.126051	0.751994	0.0192394
MM1_CATCAAGGTTCCAACA	MM1	MM	1.84612	0.108389	0.78719	0.0805318
MM1_CATCAGAAGATGTAAC	MM1	MM	1.63492	0.0186531	0.705038	0.00802866
MM1_CATCAGACACACCGCA	MM1	MM	1.57882	0.0191864	0.66172	-0.0838442
MM1_CATCAGACAGTGACAG	MM1	MM	1.79266	0.132546	0.702298	0.0636458
MM1_CATCAGATCTTGAGGT	MM1	MM	1.71588	-0.00382067	0.752025	-0.0275162
MM1_CATCCACAGGACGAAA	MM1	MM	1.73492	0.099648	0.747717	-0.020263
MM1_CATCCACCACAGACTT	MM1	MM	1.69926	-0.015246	0.744593	-0.068574
MM1_CATCCACCAGACTCGC	MM1	MM	1.70601	0.180824	0.764412	0.13446
MM1_CATCCACCAGTTTACG	MM1	MM	1.65815	0.100509	0.726429	-0.0412874
MM1_CATCCACGTATCAGTC	MM1	MM	1.67226	0.0566075	0.760483	-0.0260569
MM1_CATCCACTCGCTTAGA	MM1	MM	1.55691	0.239059	0.66604	0.135005
MM1_CATCGAAAGCGCCTTG	MM1	MM	1.48773	0.0463148	0.668794	0.0589519
MM1_CATCGAAAGCTTTGGT	MM1	MM	1.71751	0.132298	0.715564	0.174141
MM1_CATCGAAGTGGTCTCG	MM1	MM	1.57862	0.0561302	0.636576	-0.00609512
MM1_CATCGGGCACCTGGTG	MM1	MM	1.72561	0.0548845	0.755301	0.025674
MM1_CATGACAAGCTAGCCC	MM1	MM	1.73707	0.0512703	0.763879	0.0297375
MM1_CATGACAAGTACACCT	MM1	MM	1.63898	0.148328	0.73578	0.0314813
MM1_CATGACACATCAGTCA	MM1	MM	1.7161	0.0800504	0.768131	-0.0416314
MM1_CATGACATCTACCTGC	MM1	MM	1.67579	0.156198	0.711869	0.165036
MM1_CATGCCTAGCAGCGTA	MM1	MM	1.75654	0.0429384	0.784938	-0.0895713
MM1_CATGCCTAGGCTAGAC	MM1	MM	1.5823	0.109233	0.698191	0.0943627
MM1_CATGCCTAGTGTGAAT	MM1	MM	1.82033	0.154688	0.764427	0.131576
MM1_CATGCCTCAATAAGCA	MM1	MM	1.68741	0.113264	0.752152	0.0520483
MM1_CATGCCTTCAGCTCGG	MM1	MM	1.67512	0.0547378	0.740217	0.0950803
MM1_CATGCCTTCCTATTCA	MM1	MM	1.66225	-0.00709711	0.762237	0.0292355
MM1_CATGGCGAGATACACA	MM1	MM	1.73482	0.0657022	0.783083	0.111123
MM1_CATGGCGAGCGAAGGG	MM1	MM	1.66169	0.110401	0.727456	-0.0234704
MM1_CATGGCGCATGGAATA	MM1	MM	1.74676	0.123089	0.759129	0.125685
MM1_CATGGCGTCCTCGCAT	MM1	MM	1.6039	0.133425	0.720132	0.0232298
MM1_CATGGCGTCGGTTCGG	MM1	MM	1.6922	0.0359272	0.761841	-0.0404485
MM1_CATTATCAGGCAGGTT	MM1	MM	1.72269	0.115113	0.764959	0.0508521
MM1_CATTATCCAACGATGG	MM1	MM	1.60206	0.040509	0.742347	-0.00728377
MM1_CATTATCCACCAACCG	MM1	MM	1.69307	0.0469843	0.747696	-0.00588213
MM1_CATTATCGTAGCGTGA	MM1	MM	1.62467	0.0248962	0.731472	-0.0658106
MM1_CATTATCGTAGGAGTC	MM1	MM	1.63101	0.110313	0.751728	0.181116
MM1_CATTATCGTTGTGGCC	MM1	MM	1.76814	0.129196	0.779091	0.223959
MM1_CATTCGCAGAGACTTA	MM1	MM	1.67916	0.0610899	0.695019	0.0661964
MM1_CATTCGCAGAGATGAG	MM1	MM	1.59376	0.155222	0.767527	0.103516
MM1_CATTCGCAGATAGTCA	MM1	MM	1.72205	0.172278	0.729443	0.149568
MM1_CATTCGCCACGTTGGC	MM1	MM	1.69907	0.149894	0.690042	-0.00677942
MM1_CATTCGCCATTAACCG	MM1	MM	1.64556	-0.000162454	0.811876	-0.176787
MM1_CATTCGCTCTCCTATA	MM1	MM	1.73581	0.0985299	0.742477	0.0445702
MM1_CCAATCCAGGCAGGTT	MM1	MM	1.89644	0.0111603	0.798515	-0.0336451
MM1_CCAATCCCAACAACCT	MM1	MM	1.66375	-0.00925498	0.753969	-0.0598631
MM1_CCAATCCGTGCAGTAG	MM1	MM	1.83329	-0.00387351	0.74338	0.0199595
MM1_CCACCTAAGCCTCGTG	MM1	MM	1.8041	0.10286	0.721662	0.15201
MM1_CCACCTACATATGGTC	MM1	MM	1.63777	-0.00272609	0.706236	0.00135359
MM1_CCACCTAGTCGTGGCT	MM1	MM	1.7424	0.114588	0.749831	0.0387275
MM1_CCACCTAGTGTTAAGA	MM1	MM	1.742	0.160658	0.730962	0.10506
MM1_CCACGGAAGCTTTGGT	MM1	MM	1.69327	0.065959	0.713062	0.0189382
MM1_CCACGGACATCCGGGT	MM1	MM	1.69493	0.190867	0.738111	0.144996
MM1_CCACGGATCATCGATG	MM1	MM	1.73373	0.00390001	0.708812	-0.0520794
MM1_CCACGGATCCGGCACA	MM1	MM	1.71741	0.0595986	0.722667	-0.03506
MM1_CCACGGATCTAACTTC	MM1	MM	1.55985	0.0546007	0.72167	-0.0752152
MM1_CCACGGATCTGCTGCT	MM1	MM	1.67935	0.0670471	0.717476	0.0350004
MM1_CCACTACAGCTCAACT	MM1	MM	1.71038	0.0297225	0.72337	-0.0939321
MM1_CCACTACAGGCATTGG	MM1	MM	1.72246	0.12143	0.771632	0.105203
MM1_CCACTACCATGACATC	MM1	MM	1.67365	0.0883576	0.718802	-0.0492901
MM1_CCACTACTCAACACTG	MM1	MM	1.7877	0.024588	0.734604	-0.0103556
MM1_CCAGCGAAGATCCCGC	MM1	MM	1.73427	0.0768854	0.71903	0.00649244
MM1_CCAGCGAGTGCAGACA	MM1	MM	1.68266	0.200226	0.758832	0.121736
MM1_CCATGTCGTGCCTGGT	MM1	MM	1.69299	0.0941329	0.728874	0.181406
MM1_CCATGTCTCAGGCCCA	MM1	MM	1.72704	0.12808	0.786679	-0.0428892
MM1_CCATGTCTCCAGTAGT	MM1	MM	1.8549	0.0915698	0.800575	0.057711
MM1_CCATGTCTCCCAAGAT	MM1	MM	1.69113	0.0627389	0.718909	0.0507614
MM1_CCATTCGAGGATGGAA	MM1	MM	1.80443	0.0613527	0.758472	-0.00504063
MM1_CCATTCGAGGGTCTCC	MM1	MM	1.72074	0.0868519	0.740233	0.0489451
MM1_CCATTCGGTACTCAAC	MM1	MM	1.88938	0.0487437	0.774864	0.0635781
MM1_CCATTCGGTCTCCACT	MM1	MM	1.66848	0.00921034	0.766765	-0.0667357
MM1_CCATTCGTCCACGTTC	MM1	MM	1.5675	0.144839	0.733295	0.00310021
MM1_CCCAATCGTTCAGCGC	MM1	MM	1.75503	0.0733562	0.760032	0.0148559
MM1_CCCAATCTCTTCCTTC	MM1	MM	1.61645	0.0410631	0.679235	-0.0259656
MM1_CCCAGTTAGTGGGATC	MM1	MM	1.73067	0.0902016	0.753613	0.0790529
MM1_CCCAGTTCAATAGAGT	MM1	MM	1.78484	0.180652	0.808328	0.0970794
MM1_CCCATACCAGGATTGG	MM1	MM	1.70152	0.183043	0.756496	0.051046
MM1_CCCATACGTGGGTCAA	MM1	MM	1.69362	0.141681	0.758261	0.147786
MM1_CCCATACTCGAGGTAG	MM1	MM	1.72105	0.134283	0.733154	0.114698
MM1_CCCATACTCGGTGTTA	MM1	MM	1.96913	-0.0106407	0.838499	-0.0116133
MM1_CCCTCCTCAACTGCGC	MM1	MM	1.68664	0.21979	0.760277	0.241686
MM1_CCCTCCTCATCCGCGA	MM1	MM	1.61584	0.00976593	0.701921	-0.15762
MM1_CCCTCCTCATGCCTAA	MM1	MM	1.60516	0.132455	0.663484	0.0154674
MM1_CCCTCCTGTAGAGTGC	MM1	MM	1.80019	0.0179723	0.762028	0.0414713
MM1_CCGGGATAGGACGAAA	MM1	MM	1.9251	0.00554326	0.755243	-0.030836
MM1_CCGGGATCAAACCCAT	MM1	MM	1.65568	0.0283338	0.760212	-0.0312822
MM1_CCGGGATGTTTCCACC	MM1	MM	1.7339	0.0526004	0.727454	-0.0164557
MM1_CCGGTAGTCGACAGCC	MM1	MM	1.59651	0.0869066	0.71979	-0.0263367
MM1_CCGTACTAGAGCAATT	MM1	MM	1.67993	0.0484925	0.6946	0.034272
MM1_CCGTACTGTCCGTCAG	MM1	MM	1.5915	0.124596	0.733906	0.141891
MM1_CCGTACTGTCGCGAAA	MM1	MM	1.55915	-0.0286092	0.673126	-0.0587412
MM1_CCGTGGACATCGATTG	MM1	MM	1.8595	-0.00194081	0.752295	0.0229668
MM1_CCGTGGAGTACTTGAC	MM1	MM	1.75327	0.0341086	0.789703	-0.0688946
MM1_CCGTGGATCCCGGATG	MM1	MM	1.69249	0.119133	0.77079	-0.0419968
MM1_CCGTTCAAGCTGCCCA	MM1	MM	1.57533	0.0542929	0.717819	-0.0199708
MM1_CCTAAAGAGCTGAAAT	MM1	MM	1.74723	-0.0285068	0.780223	-0.0530989
MM1_CCTAAAGAGTGACATA	MM1	MM	1.72958	0.0916054	0.778119	0.0395707
MM1_CCTAAAGCAATCACAC	MM1	MM	1.71289	0.0640895	0.727227	-0.0530484
MM1_CCTAAAGCAATTCCTT	MM1	MM	1.74859	0.0409257	0.75328	0.0345907
MM1_CCTAAAGCATCAGTCA	MM1	MM	1.68296	0.0721772	0.701401	-0.0403264
MM1_CCTACACAGAGTCGGT	MM1	MM	1.5666	-0.00650082	0.74014	-0.0996569
MM1_CCTACACCAAACTGTC	MM1	MM	1.68449	0.094529	0.738453	0.0766237
MM1_CCTACACCATTGCGGC	MM1	MM	1.78815	0.129831	0.775021	0.0378805
MM1_CCTACACGTACTTAGC	MM1	MM	1.77808	0.0344338	0.764398	-0.0830782
MM1_CCTACACGTAGTGAAT	MM1	MM	1.75592	0.111375	0.766413	0.0419147
MM1_CCTACACTCTAACTCT	MM1	MM	1.68617	0.101164	0.735155	-0.0176383
MM1_CCTACCAAGCAGACTG	MM1	MM	1.63295	0.0969912	0.779513	-0.00370595
MM1_CCTACCAGTAAACCTC	MM1	MM	1.73014	0.0557443	0.724262	0.0131884
MM1_CCTACCAGTGTCTGAT	MM1	MM	1.65139	0.120187	0.712569	-0.0217798
MM1_CCTACCAGTTGATTGC	MM1	MM	1.70338	0.111459	0.766552	0.0343481
MM1_CCTACCATCGGTTAAC	MM1	MM	1.68535	0.114527	0.687158	0.160852
MM1_CCTAGCTAGTAGCCGA	MM1	MM	1.60745	0.0534964	0.716885	0.0704993
MM1_CCTAGCTCATGTAAGA	MM1	MM	1.87148	0.0990983	0.713589	0.0398066
MM1_CCTAGCTGTCTGCGGT	MM1	MM	1.77831	0.173484	0.769625	0.0368333
MM1_CCTAGCTGTTTAGCTG	MM1	MM	1.82493	0.0245177	0.738519	-0.0598462
MM1_CCTAGCTTCATCTGCC	MM1	MM	1.64979	0.0267839	0.725048	-0.00920312
MM1_CCTAGCTTCTTTACAC	MM1	MM	1.78553	0.0304485	0.776745	0.0335325
MM1_CCTATTAAGATCTGAA	MM1	MM	1.71338	0.092009	0.74685	-0.0759757
MM1_CCTATTAAGCGCCTCA	MM1	MM	1.65438	0.0343341	0.728867	-0.0423694
MM1_CCTATTACAGGGAGAG	MM1	MM	1.67144	0.0672904	0.672871	-0.0133772
MM1_CCTATTACATCAGTAC	MM1	MM	1.52863	0.0297182	0.708347	-0.0475236
MM1_CCTATTAGTACAGACG	MM1	MM	1.68454	0.00237322	0.751867	-0.0570707
MM1_CCTATTAGTATTCGTG	MM1	MM	1.72723	0.05092	0.725952	-0.00255942
MM1_CCTATTAGTGTCGCTG	MM1	MM	1.70407	0.00896028	0.741522	-0.055538
MM1_CCTATTATCGTTGACA	MM1	MM	1.47217	0.143667	0.531402	0.222128
MM1_CCTCAGTAGATAGCAT	MM1	MM	1.6062	0.0776034	0.729945	-0.0785385
MM1_CCTCAGTCACTTCTGC	MM1	MM	1.58631	0.0893283	0.715593	0.055476
MM1_CCTCAGTTCAGGCCCA	MM1	MM	1.79525	0.0671772	0.756486	0.108794
MM1_CCTCAGTTCTACTTAC	MM1	MM	1.67822	0.0652314	0.678577	-0.0403012
MM1_CCTCAGTTCTATCGCC	MM1	MM	1.69387	0.124769	0.727869	0.160941
MM1_CCTTACGAGACAGGCT	MM1	MM	1.86942	0.0259255	0.7943	-0.0339294
MM1_CCTTACGAGCCAGTAG	MM1	MM	1.70599	0.107141	0.727971	0.0694307
MM1_CCTTACGAGCTAAGAT	MM1	MM	1.73082	0.144452	0.76817	-0.0174194
MM1_CCTTACGAGTGCCAGA	MM1	MM	1.68648	-0.0274704	0.767366	-0.100879
MM1_CCTTACGCAATGAATG	MM1	MM	1.95268	0.0390014	0.80399	-0.0185481
MM1_CCTTACGGTTAAGAAC	MM1	MM	1.74592	0.13644	0.769805	0.0398332
MM1_CCTTACGTCGTTGCCT	MM1	MM	1.72438	0.160694	0.770042	-0.0442413
MM1_CCTTACGTCTACTCAT	MM1	MM	1.65128	0.06073	0.732167	-0.0976684
MM1_CCTTACGTCTCGAGTA	MM1	MM	1.60296	0.0855375	0.751207	0.0842171
MM1_CCTTACGTCTGCGGCA	MM1	MM	1.73036	0.0597489	0.736341	0.0535049
MM1_CCTTCCCAGTGGGATC	MM1	MM	1.78225	0.0358605	0.766023	0.0378574
MM1_CCTTCCCCACCCATTC	MM1	MM	1.76288	0.140366	0.798072	-0.0399054
MM1_CCTTCCCGTTTCGCTC	MM1	MM	1.55331	0.0828085	0.739168	-0.0123216
MM1_CCTTCGATCCGCGCAA	MM1	MM	1.6825	0.0260477	0.732487	0.0263564
MM1_CCTTTCTAGGGTGTGT	MM1	MM	1.80848	0.0529049	0.783827	-0.0323858
MM1_CCTTTCTGTGCAGGTA	MM1	MM	1.66275	0.181279	0.748753	0.124897
MM1_CCTTTCTTCCTTCAAT	MM1	MM	1.57951	0.10166	0.692325	-0.00160091
MM1_CGAACATCACAAGCCC	MM1	MM	1.99053	0.0769664	0.845686	-0.0147713
MM1_CGAACATGTATAGGTA	MM1	MM	1.61683	0.0783063	0.665808	0.109921
MM1_CGAACATGTTCAGTAC	MM1	MM	1.59306	0.178089	0.73797	0.142672
MM1_CGAACATTCATGTGGT	MM1	MM	1.62026	0.0719762	0.734554	-0.0118647
MM1_CGAACATTCGAGCCCA	MM1	MM	1.68299	0.11519	0.719883	0.0345225
MM1_CGAACATTCGGCGCTA	MM1	MM	1.73107	0.0229118	0.778909	0.0850704
MM1_CGAATGTAGGGAACGG	MM1	MM	1.80883	0.0555007	0.760117	-0.0280433
MM1_CGAATGTTCATTGCGA	MM1	MM	1.45634	0.120814	0.595524	-0.0522137
MM1_CGAATGTTCCGTAGTA	MM1	MM	1.72444	0.153999	0.778653	0.00203461
MM1_CGACCTTAGCGATGAC	MM1	MM	1.5621	0.0476783	0.738337	-0.131911
MM1_CGACCTTCAACCGCCA	MM1	MM	1.63716	0.156684	0.698086	0.144441
MM1_CGACCTTTCAAAGACA	MM1	MM	1.70179	-0.0355162	0.711546	-0.0769647
MM1_CGACCTTTCGTTTGCC	MM1	MM	1.79583	0.00941822	0.734436	-0.11606
MM1_CGACTTCCAAAGGCGT	MM1	MM	1.65539	0.106625	0.74271	0.0290735
MM1_CGACTTCCAGAGCCAA	MM1	MM	1.65295	0.0802312	0.699109	0.121612
MM1_CGACTTCTCAGTCAGT	MM1	MM	1.55363	0.0965006	0.689292	0.0983441
MM1_CGACTTCTCCTAGGGC	MM1	MM	1.67731	0.0650081	0.707378	0.0198259
MM1_CGACTTCTCGCCTGAG	MM1	MM	1.75547	0.0511219	0.743378	-0.0346429
MM1_CGACTTCTCTCAAGTG	MM1	MM	1.51162	0.138206	0.679779	0.063544
MM1_CGAGAAGAGAGCTGGT	MM1	MM	1.79103	0.0936477	0.805938	0.0726446
MM1_CGAGAAGCATAGAAAC	MM1	MM	1.77675	0.111576	0.751694	0.0576695
MM1_CGAGAAGGTTCCGGCA	MM1	MM	1.69346	0.00678929	0.716871	0.0535702
MM1_CGAGCACAGCCACGCT	MM1	MM	1.63721	0.0812633	0.760953	-0.012019
MM1_CGAGCACTCAGAAATG	MM1	MM	1.74563	0.132112	0.74187	0.113135
MM1_CGAGCACTCAGCGATT	MM1	MM	1.92675	0.1873	0.818372	0.33369
MM1_CGAGCCAAGGAGTTTA	MM1	MM	1.56816	0.180362	0.700047	0.137912
MM1_CGAGCCAGTCATGCAT	MM1	MM	1.76212	0.0841737	0.616442	0.0877021
MM1_CGAGCCATCTCCTATA	MM1	MM	1.69794	0.0400876	0.75818	-0.0416677
MM1_CGAGCCATCTTGTCAT	MM1	MM	1.90411	0.00242217	0.71398	0.00230176
MM1_CGATCGGCAATACGCT	MM1	MM	1.76298	0.0455914	0.786413	0.100913
MM1_CGATCGGCATCTCGCT	MM1	MM	1.58863	0.0196261	0.718314	0.0121665
MM1_CGATCGGGTGATGATA	MM1	MM	1.75705	0.123799	0.742636	0.0746006
MM1_CGATCGGGTTTAAGCC	MM1	MM	1.77287	0.0445482	0.722868	-0.065645
MM1_CGATCGGTCCGATATG	MM1	MM	1.74119	0.0927091	0.784693	0.0486102
MM1_CGATGGCAGAAACCGC	MM1	MM	1.59322	0.115054	0.740785	0.119525
MM1_CGATGGCCAGTCCTTC	MM1	MM	1.74842	0.0953068	0.734366	0.128235
MM1_CGATGGCCATGCTAGT	MM1	MM	1.62113	0.173268	0.745096	0.205241
MM1_CGATGGCCATTACGAC	MM1	MM	1.87807	-0.0152059	0.759378	-0.00154793
MM1_CGATGGCTCTGCGGCA	MM1	MM	1.63159	0.138708	0.754542	-0.027776
MM1_CGATGTAAGAAGGTTT	MM1	MM	1.55	0.0320702	0.712556	-0.00586506
MM1_CGATGTAAGCCATCGC	MM1	MM	1.58119	0.0410999	0.785625	-0.0179363
MM1_CGATGTAGTAACGACG	MM1	MM	1.6841	0.0577267	0.721064	-0.00118441
MM1_CGATGTAGTGGTCCGT	MM1	MM	1.77609	0.140437	0.788122	0.153483
MM1_CGATGTAGTTTGGCGC	MM1	MM	1.82321	0.195213	0.774095	0.241826
MM1_CGATGTATCCAAAGTC	MM1	MM	1.77684	0.0770717	0.771126	0.00216097
MM1_CGATGTATCCTCATTA	MM1	MM	1.67357	0.0997319	0.767236	0.0886452
MM1_CGATTGAAGAGTTGGC	MM1	MM	1.6674	0.1669	0.763203	0.13464
MM1_CGATTGACACCACGTG	MM1	MM	1.48626	0.168448	0.700903	0.191699
MM1_CGATTGATCGGTTCGG	MM1	MM	1.77979	0.128993	0.74937	0.0159638
MM1_CGCCAAGAGAACTGTA	MM1	MM	1.70343	0.146037	0.734556	0.0953876
MM1_CGCCAAGAGTATGACA	MM1	MM	1.55917	-0.0133639	0.692107	-0.0453386
MM1_CGCCAAGAGTGAAGTT	MM1	MM	1.57846	0.0116309	0.687195	-0.1176
MM1_CGCCAAGCAAGAAGAG	MM1	MM	1.65489	0.16075	0.74063	0.144569
MM1_CGCCAAGCAATGGACG	MM1	MM	1.64047	0.0637069	0.713561	0.0732381
MM1_CGCCAAGCAGCTGTTA	MM1	MM	1.67697	0.193139	0.70956	0.206223
MM1_CGCCAAGGTCGCATCG	MM1	MM	1.83969	0.0628636	0.750205	0.0208269
MM1_CGCCAAGTCAACACCA	MM1	MM	1.76678	0.0943783	0.755167	0.132164
MM1_CGCCAAGTCGTACCGG	MM1	MM	1.8065	0.150667	0.791169	0.132752
MM1_CGCGGTACAATAGCGG	MM1	MM	1.83883	0.0837236	0.773423	-0.00587948
MM1_CGCGGTAGTACCAGTT	MM1	MM	1.72647	0.0388853	0.757067	-0.0116317
MM1_CGCGGTATCACCGGGT	MM1	MM	1.71145	0.0461422	0.766998	0.0134604
MM1_CGCGGTATCTAACCGA	MM1	MM	1.99461	0.0264678	0.805498	-0.0745088
MM1_CGCGTTTAGGATGTAT	MM1	MM	1.66283	0.157387	0.73773	0.154238
MM1_CGCGTTTAGTGAACGC	MM1	MM	1.8641	0.0948018	0.715481	0.0736343
MM1_CGCGTTTCAGGGTTAG	MM1	MM	1.79355	0.0373015	0.71408	-0.0237552
MM1_CGCGTTTGTTGAGTTC	MM1	MM	1.60125	0.1715	0.747911	0.231864
MM1_CGCGTTTTCACCACCT	MM1	MM	1.79116	0.116999	0.773585	0.160312
MM1_CGCGTTTTCGATGAGG	MM1	MM	1.70109	0.109864	0.742901	0.116606
MM1_CGCTATCAGCTCCTCT	MM1	MM	1.75568	0.0870878	0.765061	0.0711379
MM1_CGCTATCCACAGCGTC	MM1	MM	1.83347	0.106246	0.797177	0.0957964
MM1_CGCTATCCATCTACGA	MM1	MM	1.67188	0.234174	0.749456	0.124936
MM1_CGCTGGAAGCGTGAAC	MM1	MM	1.62224	0.0597003	0.743757	-0.0649569
MM1_CGCTGGATCAACTCTT	MM1	MM	1.7222	0.0604756	0.729031	0.0490469
MM1_CGCTGGATCTACTATC	MM1	MM	1.8146	0.0610248	0.783151	-0.0568153
MM1_CGCTTCAAGAGTCGGT	MM1	MM	1.77379	-0.00187595	0.713675	-0.105351
MM1_CGCTTCAAGCGATAGC	MM1	MM	1.78	0.142838	0.754909	0.0178661
MM1_CGCTTCACAAGCCGTC	MM1	MM	1.8404	0.0974913	0.755975	0.0169807
MM1_CGCTTCATCACTTCAT	MM1	MM	1.40881	0.267179	0.602076	0.230557
MM1_CGGACACCATCCCATC	MM1	MM	1.73604	0.133268	0.760256	0.150851
MM1_CGGACACGTCCGAGTC	MM1	MM	1.62197	0.157427	0.788313	0.0190665
MM1_CGGACACGTTAAAGAC	MM1	MM	1.72013	0.0322506	0.750108	-0.0169871
MM1_CGGACACTCAGTCAGT	MM1	MM	1.67397	0.0574433	0.738288	-0.0164281
MM1_CGGACACTCCATGAGT	MM1	MM	1.78187	0.01666	0.76382	-0.0110109
MM1_CGGACACTCCGCGCAA	MM1	MM	1.88255	0.0260008	0.82835	-0.0641095
MM1_CGGACGTAGCTAGGCA	MM1	MM	1.64125	0.102503	0.742348	0.0788478
MM1_CGGACGTCATGAACCT	MM1	MM	1.84482	0.0410411	0.772868	-0.0301877
MM1_CGGACGTGTTCCAACA	MM1	MM	1.49905	0.163399	0.71344	0.107919
MM1_CGGACGTGTTGAGGTG	MM1	MM	1.70899	0.0268778	0.739183	0.012696
MM1_CGGACGTTCAACACTG	MM1	MM	1.61321	0.0442818	0.738377	-0.0115936
MM1_CGGACTGAGGGAGTAA	MM1	MM	1.63862	0.0541642	0.700609	0.048351
MM1_CGGACTGGTACCGCTG	MM1	MM	1.64869	0.173823	0.740201	0.114715
MM1_CGGAGCTAGGCCCTCA	MM1	MM	1.82079	0.0268818	0.761862	-0.0789354
MM1_CGGAGCTCACCATGTA	MM1	MM	1.60593	0.045263	0.700659	-0.075884
MM1_CGGAGCTCAGGTCCAC	MM1	MM	1.748	0.222626	0.738165	0.187874
MM1_CGGAGCTGTCAGCTAT	MM1	MM	1.67698	0.0531128	0.719309	-0.0184917
MM1_CGGAGCTTCAGCATGT	MM1	MM	1.64222	0.0647557	0.756303	-0.0219292
MM1_CGGAGTCGTCTTTCAT	MM1	MM	1.75763	0.215543	0.729326	0.175899
MM1_CGGAGTCTCTTTAGTC	MM1	MM	1.69854	0.0990047	0.637721	0.0505367
MM1_CGGCTAGCAACAACCT	MM1	MM	1.80991	0.180471	0.744818	0.159815
MM1_CGGCTAGGTATAATGG	MM1	MM	1.63898	0.0687916	0.702527	0.0803888
MM1_CGGCTAGTCGGTTAAC	MM1	MM	1.79259	0.0752685	0.745982	0.0663778
MM1_CGGGTCACACGGATAG	MM1	MM	1.54206	0.0642153	0.684976	0.0433888
MM1_CGGGTCACATGATCCA	MM1	MM	1.65284	0.0912856	0.760058	-0.0733446
MM1_CGGGTCACATTCTCAT	MM1	MM	1.55129	0.0671069	0.721185	-0.0624435
MM1_CGGGTCATCCGCGGTA	MM1	MM	1.64004	0.160753	0.702859	0.0831365
MM1_CGGTTAAAGTGGTCCC	MM1	MM	1.68905	0.155472	0.742649	0.159529
MM1_CGGTTAAGTATAGTAG	MM1	MM	1.61975	0.190708	0.710138	0.181385
MM1_CGGTTAATCACTATTC	MM1	MM	1.61811	0.117363	0.722614	0.181907
MM1_CGGTTAATCTGGAGCC	MM1	MM	1.58017	0.122721	0.686023	0.0515372
MM1_CGTAGCGAGTAAGTAC	MM1	MM	1.91109	0.0751988	0.728355	0.151417
MM1_CGTAGCGCAGTTTACG	MM1	MM	1.6226	0.187339	0.746428	0.0870342
MM1_CGTAGCGTCCACTGGG	MM1	MM	1.6298	0.109705	0.74919	0.0871799
MM1_CGTAGCGTCTTGCATT	MM1	MM	1.64937	0.0865027	0.719146	0.0728882
MM1_CGTCACTAGAGCAATT	MM1	MM	1.68069	0.0475308	0.720238	0.014326
MM1_CGTCACTAGGGCACTA	MM1	MM	1.4852	0.195724	0.708762	0.208688
MM1_CGTCACTGTACCGTAT	MM1	MM	1.72099	0.122196	0.760874	0.0123651
MM1_CGTCACTGTCACTGGC	MM1	MM	1.58991	0.0801589	0.715863	-0.000644403
MM1_CGTCACTGTGCAGACA	MM1	MM	1.55916	0.0545543	0.692259	-0.00985114
MM1_CGTCACTTCCTTGGTC	MM1	MM	1.6095	0.0981813	0.731775	0.0935736
MM1_CGTCAGGAGACTCGGA	MM1	MM	1.7963	0.124253	0.76845	0.0876369
MM1_CGTCAGGAGATGGGTC	MM1	MM	1.68042	0.0658728	0.76956	-0.0463086
MM1_CGTCAGGAGTAGGTGC	MM1	MM	1.46768	0.0374604	0.688628	-0.0739313
MM1_CGTCAGGCAGCGTTCG	MM1	MM	1.70301	0.068309	0.762464	-0.0235632
MM1_CGTCAGGCAGCTATTG	MM1	MM	1.75018	0.0443326	0.78519	-0.0233641
MM1_CGTCAGGCATGGTCAT	MM1	MM	1.71153	0.0726475	0.762077	0.176089
MM1_CGTCAGGGTTCCACAA	MM1	MM	1.62894	0.119488	0.740129	0.0526018
MM1_CGTCAGGTCACTCCTG	MM1	MM	1.82559	0.0508957	0.78057	0.0230325
MM1_CGTCCATGTATCGCAT	MM1	MM	1.62571	0.0694886	0.727443	0.0442903
MM1_CGTCCATGTCACAAGG	MM1	MM	1.56568	0.220534	0.730834	0.16723
MM1_CGTCCATTCAACGGGA	MM1	MM	1.73942	0.174984	0.796791	0.239271
MM1_CGTCTACAGCTAAACA	MM1	MM	1.82135	0.105786	0.776541	0.0887323
MM1_CGTCTACGTAGGCATG	MM1	MM	1.91159	0.125499	0.831033	0.0227861
MM1_CGTGAGCAGAAACGAG	MM1	MM	1.51791	0.116044	0.682342	-0.00749617
MM1_CGTGAGCAGCTCCTTC	MM1	MM	1.64889	0.0440169	0.73305	-0.0231144
MM1_CGTGAGCAGGAGTTGC	MM1	MM	1.7408	0.0531035	0.737478	-0.0529652
MM1_CGTGAGCAGGTGCTAG	MM1	MM	1.77157	0.0746346	0.774828	0.0698263
MM1_CGTGAGCCACTACAGT	MM1	MM	1.64745	0.0548463	0.759842	0.0413186
MM1_CGTGAGCGTATGAATG	MM1	MM	1.7098	0.100509	0.726923	0.0259828
MM1_CGTGAGCGTCTCAACA	MM1	MM	1.58569	0.198956	0.759194	0.258084
MM1_CGTGAGCTCACGCGGT	MM1	MM	1.74955	0.0766092	0.779644	0.092055
MM1_CGTGAGCTCTTGAGAC	MM1	MM	1.85522	0.0115281	0.806592	-0.086269
MM1_CGTGTAAAGCGTAATA	MM1	MM	1.53197	-0.0141549	0.718433	-0.19071
MM1_CGTGTAACATCCCATC	MM1	MM	1.74555	0.101992	0.763086	-0.0116915
MM1_CGTGTAAGTTGTCGCG	MM1	MM	1.614	0.0124098	0.664497	-0.0714284
MM1_CGTGTCTAGGTGCACA	MM1	MM	1.62932	0.033282	0.719945	-0.077353
MM1_CGTGTCTGTCTTCAAG	MM1	MM	1.66798	0.109085	0.752235	-0.0275964
MM1_CGTTAGAAGCACCGTC	MM1	MM	1.53772	0.0700778	0.711862	0.0718531
MM1_CGTTAGAAGGGTGTGT	MM1	MM	1.82867	0.120742	0.810854	0.169718
MM1_CGTTAGACACAGATTC	MM1	MM	1.68953	0.103728	0.750808	0.0235724
MM1_CGTTAGACAGGTCCAC	MM1	MM	1.71452	0.123072	0.776872	0.129871
MM1_CGTTAGACAGTCCTTC	MM1	MM	1.69029	-0.0219334	0.731846	-0.0568912
MM1_CGTTAGAGTGAACCTT	MM1	MM	1.61273	-0.0303038	0.679176	-0.107961
MM1_CGTTAGATCGCCAGCA	MM1	MM	1.71066	0.000249183	0.765919	-0.0682844
MM1_CGTTGGGAGTGCGATG	MM1	MM	1.73784	0.111057	0.685418	1.3629e-05
MM1_CGTTGGGCAGCTGTTA	MM1	MM	1.71701	0.0268184	0.686789	-0.0510469
MM1_CGTTGGGGTCGCGTGT	MM1	MM	1.72701	0.140872	0.76436	0.0585207
MM1_CTAACTTGTCATCCCT	MM1	MM	1.75475	0.0926691	0.766085	-0.0277421
MM1_CTAACTTGTGCAGTAG	MM1	MM	1.63376	0.0327975	0.75869	0.0484704
MM1_CTAACTTGTTAAAGTG	MM1	MM	1.57847	-0.00483492	0.627486	0.0152881
MM1_CTAACTTTCCAGTATG	MM1	MM	1.5771	0.0757013	0.706372	0.0502284
MM1_CTAAGACAGGGCACTA	MM1	MM	1.60857	0.078257	0.722058	0.060746
MM1_CTAAGACAGTCGATAA	MM1	MM	2.05637	-0.123457	0.816434	-0.228402
MM1_CTAAGACGTATGCTTG	MM1	MM	1.67428	0.105987	0.711969	0.0321116
MM1_CTAAGACTCTTAGAGC	MM1	MM	1.58788	0.121462	0.736209	0.10402
MM1_CTAATGGCAGCCAGAA	MM1	MM	1.62836	0.13067	0.700487	0.0988253
MM1_CTAATGGTCCTAGGGC	MM1	MM	1.79641	0.00622299	0.775114	0.0127575
MM1_CTAATGGTCGTCTGAA	MM1	MM	1.66958	0.0788522	0.740087	-0.053923
MM1_CTACACCAGCGGATCA	MM1	MM	1.5637	0.121371	0.72028	0.0542747
MM1_CTACACCCATAGGATA	MM1	MM	1.85291	0.0369522	0.818817	-0.0137885
MM1_CTACACCCATGCCTAA	MM1	MM	1.67633	-0.016072	0.71786	-0.128218
MM1_CTACACCGTGCAACGA	MM1	MM	1.75688	0.0332406	0.743292	-0.00340354
MM1_CTACACCTCTTGAGGT	MM1	MM	1.69475	0.0891092	0.742161	-0.0570842
MM1_CTACATTCACATTTCT	MM1	MM	2.05605	-0.0580596	0.809352	-0.110056
MM1_CTACATTCAGTGGGAT	MM1	MM	1.64854	0.193306	0.711138	0.180006
MM1_CTACATTGTCAGAATA	MM1	MM	1.69454	0.0819394	0.740404	-0.0443809
MM1_CTACATTTCGTTACAG	MM1	MM	1.68566	0.0998037	0.718628	-0.00929379
MM1_CTACATTTCTGATACG	MM1	MM	1.56388	-0.00727822	0.648589	-0.0993247
MM1_CTACCCAAGCCCAGCT	MM1	MM	1.72105	0.117381	0.748916	0.106198
MM1_CTACCCAAGCTTTGGT	MM1	MM	1.72304	0.114138	0.736136	0.0674018
MM1_CTACCCAGTACGCTGC	MM1	MM	1.82808	0.163486	0.775243	0.125429
MM1_CTACCCATCCAAACAC	MM1	MM	1.46028	0.100178	0.532189	0.0682899
MM1_CTACGTCCACCAACCG	MM1	MM	1.66586	0.0413749	0.699676	-0.0282226
MM1_CTACGTCGTAGCCTAT	MM1	MM	1.79641	0.0794373	0.811408	-0.0124956
MM1_CTACGTCTCTATCCCG	MM1	MM	1.68271	0.0504708	0.734161	0.0248236
MM1_CTACGTCTCTCTTGAT	MM1	MM	1.69776	0.108915	0.736357	0.0901469
MM1_CTACGTCTCTTTAGGG	MM1	MM	1.69113	0.081224	0.720998	0.131584
MM1_CTAGAGTAGTCGCCGT	MM1	MM	1.76388	0.0768637	0.78084	-0.0570313
MM1_CTAGAGTCAAGTCTGT	MM1	MM	1.66242	0.072429	0.756904	0.0709387
MM1_CTAGAGTGTAGAGTGC	MM1	MM	1.74518	0.122984	0.789316	0.0982356
MM1_CTAGAGTGTTAAGTAG	MM1	MM	1.79459	0.160452	0.793007	0.112277
MM1_CTAGAGTTCATAAAGG	MM1	MM	1.67679	0.15713	0.722228	0.196865
MM1_CTAGCCTCAGTGAGTG	MM1	MM	1.81309	0.0330472	0.682133	-0.150229
MM1_CTAGCCTGTAATTGGA	MM1	MM	1.61097	0.0617134	0.748025	0.0380589
MM1_CTAGCCTGTCCGCTGA	MM1	MM	1.07324	0.105069	0.419124	0.0586982
MM1_CTAGCCTTCACCGTAA	MM1	MM	1.73505	-0.00158496	0.734436	-0.0645921
MM1_CTAGCCTTCGCGGATC	MM1	MM	1.90427	0.0532211	0.744063	0.217929
MM1_CTAGTGAAGATGTTAG	MM1	MM	1.72779	0.109877	0.747813	0.113452
MM1_CTAGTGACAGCCAATT	MM1	MM	1.69305	0.0480589	0.745384	-0.133653
MM1_CTAGTGAGTAGCGTAG	MM1	MM	1.85971	0.146702	0.783848	0.143336
MM1_CTCACACAGCCAACAG	MM1	MM	1.77339	-0.0648048	0.812125	-0.0170161
MM1_CTCACACCAATCCAAC	MM1	MM	1.79965	0.042555	0.797287	-0.0238637
MM1_CTCACACCATTCTTAC	MM1	MM	1.31637	0.109289	0.685521	0.056184
MM1_CTCACACGTCAATGTC	MM1	MM	1.78223	0.0290572	0.711061	0.0928656
MM1_CTCACACTCAAGGCTT	MM1	MM	1.67087	0.0656664	0.731529	0.0248056
MM1_CTCACACTCAGGTAAA	MM1	MM	1.60193	0.0763812	0.70345	0.0398281
MM1_CTCACACTCTATCGCC	MM1	MM	1.78907	-0.0273181	0.743157	-0.133219
MM1_CTCAGAACATTAGCCA	MM1	MM	1.88951	0.105899	0.785805	0.0576307
MM1_CTCAGAAGTAATTGGA	MM1	MM	1.75392	0.0560211	0.737801	0.0220539
MM1_CTCAGAAGTTCGCTAA	MM1	MM	1.72559	0.160478	0.749768	0.255564
MM1_CTCAGAATCCGCGTTT	MM1	MM	1.6477	0.164688	0.786003	0.0578472
MM1_CTCATTAAGGAGTCTG	MM1	MM	1.74262	0.107127	0.761628	0.143646
MM1_CTCATTAAGGGCTCTC	MM1	MM	1.67676	0.0337991	0.778667	-0.0375393
MM1_CTCATTATCCCGGATG	MM1	MM	1.71581	0.240503	0.767305	0.304431
MM1_CTCCTAGAGCGTGAAC	MM1	MM	1.63263	0.0905358	0.757562	0.0629348
MM1_CTCCTAGTCCCGGATG	MM1	MM	1.81378	0.15714	0.803771	0.0998511
MM1_CTCCTAGTCCTCCTAG	MM1	MM	1.38665	0.197838	0.654379	0.185401
MM1_CTCGAAAAGCCGGTAA	MM1	MM	1.71291	0.151619	0.781948	0.252411
MM1_CTCGAAATCAACACCA	MM1	MM	1.7448	0.120543	0.772526	0.0996487
MM1_CTCGAAATCCGTACAA	MM1	MM	1.579	0.0819499	0.684935	0.0582953
MM1_CTCGAGGGTGCTGTAT	MM1	MM	1.84922	0.133429	0.76972	0.168101
MM1_CTCGAGGTCAGATAAG	MM1	MM	1.74097	0.0487656	0.737176	-0.00199011
MM1_CTCGGAGAGCAGGTCA	MM1	MM	1.54682	-0.00750239	0.725358	-0.0983479
MM1_CTCGGAGAGTAGTGCG	MM1	MM	1.59499	0.0772492	0.750272	-0.00982025
MM1_CTCGGAGAGTGTACCT	MM1	MM	1.86057	-0.0322694	0.706562	0.0448272
MM1_CTCGGAGAGTGTTTGC	MM1	MM	1.82842	0.114891	0.784588	0.0655662
MM1_CTCGGAGCAATCAGAA	MM1	MM	1.79602	0.224759	0.815892	0.222736
MM1_CTCGGAGCACCATGTA	MM1	MM	1.52026	0.0777068	0.681813	-0.0169765
MM1_CTCGGAGCAGTATGCT	MM1	MM	1.51579	0.160192	0.699148	0.0498608
MM1_CTCGGAGTCAACGGGA	MM1	MM	1.74109	0.103278	0.774523	0.0874119
MM1_CTCGGGAGTCCCTTGT	MM1	MM	1.78767	0.110027	0.756023	0.0938548
MM1_CTCGGGATCAGCAACT	MM1	MM	1.80796	0.0508847	0.829343	0.0258155
MM1_CTCGTACGTTCCGTCT	MM1	MM	1.79879	0.0728517	0.819285	-0.0154892
MM1_CTCGTACGTTCTGTTT	MM1	MM	1.68345	0.109846	0.751949	0.0472959
MM1_CTCGTCAAGGCCGAAT	MM1	MM	1.79939	0.0365566	0.785744	0.00789723
MM1_CTCGTCAAGTTCGCAT	MM1	MM	1.86084	0.0260357	0.779742	-0.0482931
MM1_CTCGTCAGTAGGCATG	MM1	MM	1.71196	0.0359188	0.74656	-0.00629277
MM1_CTCGTCAGTGCGAAAC	MM1	MM	1.68173	0.0872498	0.763632	0.127077
MM1_CTCGTCATCACTATTC	MM1	MM	1.7113	0.0677133	0.74222	0.0543595
MM1_CTCTAATGTACCGAGA	MM1	MM	1.69176	0.00583792	0.720363	-0.10195
MM1_CTCTAATGTCAAGCGA	MM1	MM	1.74467	0.091024	0.734503	0.0418954
MM1_CTCTAATTCCGCTGTT	MM1	MM	1.46339	0.0895442	0.663676	0.0375056
MM1_CTCTACGCAGCCAGAA	MM1	MM	1.41988	0.077182	0.617137	0.12771
MM1_CTCTACGTCCATGAGT	MM1	MM	1.6002	0.0815038	0.744433	0.0652632
MM1_CTCTGGTCACATCCAA	MM1	MM	1.50053	0.21441	0.656686	0.342032
MM1_CTCTGGTGTGTGAATA	MM1	MM	1.62976	0.0900861	0.74895	-0.046918
MM1_CTGAAACAGACCTTTG	MM1	MM	1.68001	0.0676753	0.748559	0.0410668
MM1_CTGAAACAGTTCGCGC	MM1	MM	1.84696	0.14127	0.829531	0.143338
MM1_CTGAAACCAGTGGAGT	MM1	MM	1.72916	0.225183	0.725661	0.268615
MM1_CTGAAACGTACCGAGA	MM1	MM	1.55138	0.114796	0.730543	-0.0791662
MM1_CTGAAACTCCATGCTC	MM1	MM	1.5811	0.0240141	0.718442	-0.00874994
MM1_CTGAAACTCTGGGCCA	MM1	MM	1.69783	0.02845	0.708966	-0.0201764
MM1_CTGAAGTAGTCCGGTC	MM1	MM	1.70394	0.00708226	0.70446	-0.00226554
MM1_CTGAAGTGTCGGATCC	MM1	MM	1.73085	0.0775844	0.777565	0.026604
MM1_CTGATAGAGTCTCGGC	MM1	MM	1.61641	0.11196	0.734581	0.056712
MM1_CTGATAGGTCGGCACT	MM1	MM	1.83203	0.0871888	0.779025	0.0514013
MM1_CTGATAGGTTATCGGT	MM1	MM	1.12869	0.151042	0.435981	0.0357676
MM1_CTGATCCAGTGGACGT	MM1	MM	1.71692	0.108023	0.731246	0.0322915
MM1_CTGATCCGTAGTACCT	MM1	MM	1.68516	0.0259734	0.756966	-0.0532556
MM1_CTGATCCTCACAGGCC	MM1	MM	1.7961	0.0777038	0.772909	0.0253393
MM1_CTGATCCTCTGGCGAC	MM1	MM	1.55294	0.0551912	0.686033	0.0423205
MM1_CTGCCTACAGACAAGC	MM1	MM	1.50774	0.0750879	0.691268	0.0087762
MM1_CTGCCTAGTTGATTGC	MM1	MM	1.49042	0.134862	0.684343	0.102541
MM1_CTGCGGAAGCCTCGTG	MM1	MM	1.68746	0.0891189	0.772239	-0.053852
MM1_CTGCGGACACAGTCGC	MM1	MM	2.01799	-0.0223611	0.807059	0.0246633
MM1_CTGCGGACATGATCCA	MM1	MM	1.78101	0.070251	0.769708	0.0111022
MM1_CTGCGGAGTGCTAGCC	MM1	MM	1.74307	0.0589824	0.748812	0.080368
MM1_CTGCGGAGTTCTCATT	MM1	MM	1.6199	0.0335655	0.673285	-0.0177882
MM1_CTGCTGTAGTTCGCAT	MM1	MM	1.71243	0.106295	0.75237	0.0976609
MM1_CTGCTGTGTAGGACAC	MM1	MM	1.74475	0.0506868	0.755856	-0.0598962
MM1_CTGGTCTCAAGGTGTG	MM1	MM	1.52241	0.0634705	0.724319	0.0644306
MM1_CTGGTCTCATATGAGA	MM1	MM	1.75886	0.0540646	0.750241	-0.00587846
MM1_CTGGTCTGTCTCCACT	MM1	MM	1.79072	0.0834885	0.750023	0.0171816
MM1_CTGGTCTGTTTACTCT	MM1	MM	1.61704	0.0642992	0.748636	0.0686147
MM1_CTGTGCTAGCGGATCA	MM1	MM	1.72328	0.118432	0.779616	0.124284
MM1_CTGTGCTCACATGACT	MM1	MM	2.04279	0.118974	0.838002	0.206598
MM1_CTGTGCTGTGCTGTAT	MM1	MM	1.52029	0.0387366	0.731526	-0.0656253
MM1_CTGTTTAGTCGCGGTT	MM1	MM	1.42001	0.114824	0.670427	0.054648
MM1_CTGTTTAGTTAGGGTG	MM1	MM	1.6641	0.0936199	0.731718	-0.0388972
MM1_CTTAACTAGCCGCCTA	MM1	MM	1.78877	0.0561398	0.76105	0.0466104
MM1_CTTAACTGTCAAACTC	MM1	MM	1.69336	0.0765903	0.76971	0.0298654
MM1_CTTAACTGTTACGCGC	MM1	MM	1.66749	0.0319614	0.723971	-0.0482598
MM1_CTTACCGAGTCGCCGT	MM1	MM	1.6037	0.166362	0.737153	0.113484
MM1_CTTACCGCAGGGTACA	MM1	MM	1.71121	0.0504177	0.752965	0.0673167
MM1_CTTACCGGTCGCGTGT	MM1	MM	1.73694	0.0761513	0.803515	0.0260206
MM1_CTTACCGTCAGAGGTG	MM1	MM	1.46849	0.017493	0.602399	-0.0640511
MM1_CTTACCGTCTTCTGGC	MM1	MM	1.80719	0.03298	0.747481	-0.0440067
MM1_CTTAGGAAGCGTTGCC	MM1	MM	1.78407	0.153165	0.797191	0.0603508
MM1_CTTAGGACAGGCGATA	MM1	MM	1.76209	0.0448448	0.748487	-0.0628905
MM1_CTTAGGACATCCGGGT	MM1	MM	1.66566	0.0699135	0.731805	0.110916
MM1_CTTAGGAGTATAGTAG	MM1	MM	1.76845	0.127625	0.779506	0.0726262
MM1_CTTAGGATCATCGGAT	MM1	MM	1.85021	-0.0201794	0.76896	-0.0506791
MM1_CTTCTCTAGCTCAACT	MM1	MM	1.61075	0.062529	0.704033	0.0020305
MM1_CTTCTCTAGGCATTGG	MM1	MM	1.70137	0.0475377	0.770011	-0.118438
MM1_CTTCTCTTCCTTGCCA	MM1	MM	1.73979	0.0737349	0.751888	-0.0740509
MM1_CTTGGCTGTGCCTGGT	MM1	MM	1.5621	0.106377	0.745508	0.0807545
MM1_CTTGGCTTCACCCTCA	MM1	MM	1.63994	0.141143	0.718809	0.0277529
MM1_CTTTGCGCACCAGTTA	MM1	MM	1.90016	0.102382	0.732264	0.0579956
MM1_CTTTGCGCACGACTCG	MM1	MM	1.83636	0.0668261	0.789287	-0.000164657
MM1_CTTTGCGCATGGTAGG	MM1	MM	1.8165	-0.0003077	0.699915	-0.149322
MM1_CTTTGCGTCATAACCG	MM1	MM	1.73492	0.0761336	0.729949	0.11325
MM1_GAAACTCAGATCACGG	MM1	MM	1.82241	0.0184559	0.749156	-0.085418
MM1_GAAACTCCATTTCAGG	MM1	MM	1.82281	0.0709483	0.790059	0.114801
MM1_GAAACTCTCTCACATT	MM1	MM	1.64952	0.101317	0.738737	-0.0143475
MM1_GAAACTCTCTTGACGA	MM1	MM	1.76917	0.0578143	0.70025	0.0582654
MM1_GAAATGAAGAAGAAGC	MM1	MM	1.62019	0.0122434	0.726073	-0.0218576
MM1_GAAATGACAGGCGATA	MM1	MM	1.71085	-0.0248637	0.734119	-0.0635677
MM1_GAAATGAGTAAGTGGC	MM1	MM	1.6818	-0.0170002	0.751647	-0.103164
MM1_GAAATGAGTTCAACCA	MM1	MM	1.75216	0.160966	0.803416	0.155673
MM1_GAACATCAGGAACTGC	MM1	MM	1.53413	-0.00341643	0.737145	-0.106759
MM1_GAACATCCACCCAGTG	MM1	MM	1.60088	0.0360918	0.671083	-0.0212588
MM1_GAACATCCAGCCAGAA	MM1	MM	1.78031	0.0438512	0.744525	0.0208632
MM1_GAACATCTCCATTCTA	MM1	MM	1.64629	0.0979204	0.735425	0.0855429
MM1_GAACATCTCGATGAGG	MM1	MM	1.59112	0.0509139	0.711198	-0.0279567
MM1_GAACCTAAGAATAGGG	MM1	MM	1.7321	-0.0509357	0.724316	-0.00312823
MM1_GAACCTAAGGTAGCCA	MM1	MM	1.54182	0.192213	0.751929	0.170474
MM1_GAACCTAAGTACGATA	MM1	MM	1.78598	0.126145	0.716297	0.0965162
MM1_GAACCTACAGGATCGA	MM1	MM	1.56926	0.0209672	0.655642	-0.0519365
MM1_GAACCTAGTGGTCTCG	MM1	MM	1.57865	0.0627096	0.738745	0.0142277
MM1_GAACCTATCGAGAGCA	MM1	MM	1.94375	0.0559528	0.739954	0.138769
MM1_GAACCTATCTATCGCC	MM1	MM	1.67539	-0.0177905	0.735383	-0.104307
MM1_GAACGGAAGAGTAAGG	MM1	MM	1.80391	0.0556725	0.777096	0.0052905
MM1_GAACGGAAGCTGAACG	MM1	MM	1.8189	0.0951286	0.759412	0.0433624
MM1_GAACGGACATTGGGCC	MM1	MM	1.7611	0.0563785	0.746367	0.00191094
MM1_GAACGGAGTAGATTAG	MM1	MM	1.79253	0.0872547	0.792495	0.0233932
MM1_GAACGGAGTGGGTATG	MM1	MM	1.82952	0.0759852	0.789051	0.0348202
MM1_GAACGGAGTTACGCGC	MM1	MM	1.62739	0.00297055	0.73338	-0.105403
MM1_GAACGGATCCGCATCT	MM1	MM	1.78918	0.0562357	0.775917	-0.00933387
MM1_GAAGCAGCAACACCTA	MM1	MM	1.55756	0.0622209	0.722331	-0.0100288
MM1_GAAGCAGCACATGACT	MM1	MM	1.66945	0.0578278	0.765705	-0.0425365
MM1_GAAGCAGGTACTTAGC	MM1	MM	1.67406	0.0904497	0.754699	0.0111885
MM1_GAATGAACAATGGAGC	MM1	MM	1.77845	0.0584613	0.761587	-0.000671337
MM1_GAATGAAGTGGTCCGT	MM1	MM	1.71822	0.0663529	0.765006	0.0182948
MM1_GAATGAAGTTCAGACT	MM1	MM	1.73786	0.170835	0.728801	0.101425
MM1_GAATGAAGTTGGACCC	MM1	MM	1.69391	0.0265481	0.779088	-0.0599975
MM1_GAATGAATCACAGTAC	MM1	MM	1.57819	0.086008	0.759214	-0.00594548
MM1_GAATGAATCCACGACG	MM1	MM	1.50671	0.0347313	0.706017	-0.144003
MM1_GAATGAATCCTCCTAG	MM1	MM	1.6715	0.202848	0.61872	0.10753
MM1_GACACGCAGCATGGCA	MM1	MM	1.69683	0.0505271	0.727552	0.0320668
MM1_GACACGCAGGACATTA	MM1	MM	1.57939	0.226764	0.763544	0.22118
MM1_GACACGCCACCCATTC	MM1	MM	1.76439	0.0346004	0.750763	0.0187718
MM1_GACACGCGTATTCGTG	MM1	MM	1.58608	0.131082	0.707075	0.0851526
MM1_GACACGCGTTCACCTC	MM1	MM	1.77306	0.0321754	0.736213	0.0245396
MM1_GACAGAGAGATCGATA	MM1	MM	1.46062	0.0762867	0.691615	0.0517687
MM1_GACAGAGAGCCAGTTT	MM1	MM	1.66676	0.0462267	0.747392	-0.0124261
MM1_GACAGAGCAGATCGGA	MM1	MM	1.6838	0.0673402	0.752185	0.022204
MM1_GACCAATCAATGACCT	MM1	MM	1.66542	0.150593	0.743113	0.131735
MM1_GACCAATGTCGAGTTT	MM1	MM	1.61276	0.166561	0.751914	-0.000994567
MM1_GACCAATTCCTATGTT	MM1	MM	1.27165	0.109468	0.539658	0.0557537
MM1_GACCTGGAGAAAGTGG	MM1	MM	1.60854	0.037073	0.724529	0.0322947
MM1_GACCTGGCAACACCTA	MM1	MM	1.90607	-0.0186014	0.773193	0.016453
MM1_GACGCGTAGATAGGAG	MM1	MM	1.82003	0.0845128	0.731083	0.0619143
MM1_GACGCGTCAAAGCAAT	MM1	MM	1.90316	0.0105758	0.759269	-0.14028
MM1_GACGCGTGTACACCGC	MM1	MM	1.25825	0.186535	0.557819	-0.106844
MM1_GACGCGTGTATAATGG	MM1	MM	1.69557	0.0154133	0.755909	0.0385536
MM1_GACGCGTTCGGCCGAT	MM1	MM	1.7559	0.117409	0.791998	0.0725904
MM1_GACGGCTAGAAGGACA	MM1	MM	1.60407	0.0374027	0.738574	0.0232532
MM1_GACGTGCAGCTCTCGG	MM1	MM	1.63559	0.0719802	0.728489	0.0363808
MM1_GACGTGCTCAACGAAA	MM1	MM	1.69224	0.0733937	0.771365	0.0767695
MM1_GACGTGCTCCAGTAGT	MM1	MM	1.75573	0.0488796	0.760536	-0.0238055
MM1_GACGTTACAGTCAGAG	MM1	MM	1.7108	0.00384522	0.679789	-0.0229813
MM1_GACTAACAGAGACTAT	MM1	MM	1.82626	-0.107051	0.715279	-0.236929
MM1_GACTAACAGGTCATCT	MM1	MM	1.75448	0.0606698	0.781878	-0.0812534
MM1_GACTAACAGTGACTCT	MM1	MM	1.69656	0.0853274	0.750244	0.101873
MM1_GACTAACGTACTCAAC	MM1	MM	1.82215	0.0427999	0.768957	-0.0490023
MM1_GACTAACGTACTTAGC	MM1	MM	1.81897	0.0136957	0.751935	0.0115214
MM1_GACTAACGTCATATCG	MM1	MM	1.69878	0.0540361	0.717175	0.0534139
MM1_GACTAACGTGTAATGA	MM1	MM	1.8027	0.0788899	0.750877	0.0615754
MM1_GACTAACTCCACGCAG	MM1	MM	1.56266	0.0436207	0.746817	-0.0097309
MM1_GACTACAGTCACCCAG	MM1	MM	1.60067	0.130926	0.734364	0.0669995
MM1_GACTACAGTTGCGCAC	MM1	MM	1.84727	0.0668717	0.758653	-0.0106
MM1_GACTACATCGTGGGAA	MM1	MM	1.7129	0.182925	0.790954	0.163237
MM1_GACTGCGGTACCGAGA	MM1	MM	1.67817	0.0244045	0.740361	-0.087522
MM1_GACTGCGTCAACACGT	MM1	MM	1.66875	0.0922957	0.768777	0.0272871
MM1_GACTGCGTCGCGCCAA	MM1	MM	1.87231	0.139895	0.774906	0.137729
MM1_GACTGCGTCTTCAACT	MM1	MM	1.95254	-0.0289291	0.799419	-0.0435551
MM1_GAGCAGAAGATATGGT	MM1	MM	1.65138	0.118133	0.767982	0.0981947
MM1_GAGCAGACAAAGGCGT	MM1	MM	1.68827	0.152229	0.740741	0.128981
MM1_GAGCAGAGTTATCGGT	MM1	MM	1.67824	0.107764	0.718646	0.0504689
MM1_GAGCAGATCGTAGATC	MM1	MM	1.53844	0.174866	0.76415	0.0638061
MM1_GAGGTGAAGTGGTAAT	MM1	MM	1.76969	0.0952544	0.721507	0.0426999
MM1_GAGGTGACAGTATAAG	MM1	MM	1.53423	0.0313751	0.685796	-0.0205932
MM1_GAGGTGATCTTGACGA	MM1	MM	1.70642	0.0323358	0.727964	-0.0620482
MM1_GAGTCCGAGGCGCTCT	MM1	MM	1.80398	-0.0309746	0.744906	0.00682895
MM1_GAGTCCGAGGTGATAT	MM1	MM	1.67334	0.140787	0.729257	0.109263
MM1_GAGTCCGGTATCAGTC	MM1	MM	1.67401	0.13019	0.749606	0.0321692
MM1_GAGTCCGGTGCGAAAC	MM1	MM	1.86379	0.118558	0.755683	0.0918482
MM1_GAGTCCGGTTACGCGC	MM1	MM	1.50706	-0.00846682	0.702208	-0.0691386
MM1_GATCAGTAGCGAGAAA	MM1	MM	1.83272	0.149549	0.818966	0.167027
MM1_GATCAGTCACCCATTC	MM1	MM	1.86497	0.110664	0.767874	0.0924117
MM1_GATCAGTCACTTCTGC	MM1	MM	1.72964	0.0885067	0.775918	0.102625
MM1_GATCAGTGTACTTAGC	MM1	MM	1.68479	0.152243	0.726072	0.100836
MM1_GATCAGTGTGTCAATC	MM1	MM	1.90418	0.165882	0.831113	0.102632
MM1_GATCAGTTCACTGGGC	MM1	MM	1.60344	0.0509216	0.700436	-0.0190602
MM1_GATCAGTTCATATCGG	MM1	MM	1.67991	0.0323167	0.751796	0.0590752
MM1_GATCGATAGCTGTTCA	MM1	MM	1.77865	0.110759	0.76807	0.221694
MM1_GATCGATCAGCTTAAC	MM1	MM	1.36701	0.141475	0.574278	0.108572
MM1_GATCGATTCAGCTTAG	MM1	MM	1.4206	0.0556883	0.665344	-0.0303038
MM1_GATCGATTCCGTAGGC	MM1	MM	1.7767	0.0850035	0.740607	0.0176394
MM1_GATCGCGAGAGCTGCA	MM1	MM	1.53146	0.0465174	0.688299	-0.068476
MM1_GATCGCGCATAACCTG	MM1	MM	1.75009	0.104288	0.784955	0.0513519
MM1_GATCGCGTCAGTGCAT	MM1	MM	1.58759	-0.0449081	0.62672	0.0202597
MM1_GATCGCGTCTCCAGGG	MM1	MM	1.90176	0.0597483	0.800078	0.00613814
MM1_GATCGTACAGGAACGT	MM1	MM	1.81356	0.036767	0.80541	-0.0343925
MM1_GATCGTAGTGACGCCT	MM1	MM	1.66232	0.170474	0.737906	0.237944
MM1_GATCTAGCAGGATTGG	MM1	MM	1.99434	0.0496226	0.790158	0.0119438
MM1_GATCTAGGTCTTTCAT	MM1	MM	1.73844	0.141062	0.767651	0.0585365
MM1_GATCTAGTCTTCAACT	MM1	MM	1.76459	-0.00482586	0.721278	-0.0447505
MM1_GATGAAAAGGAGTAGA	MM1	MM	1.78394	0.00956941	0.748096	0.00437802
MM1_GATGAAACAGACGCTC	MM1	MM	1.69622	0.0309009	0.7783	-0.0486668
MM1_GATGAAACAGATGAGC	MM1	MM	1.7011	0.0832248	0.783032	0.029447
MM1_GATGAAACATAGACTC	MM1	MM	1.71234	0.182853	0.818075	0.000733052
MM1_GATGAAAGTCGCGAAA	MM1	MM	1.67002	0.0555324	0.674146	0.120425
MM1_GATGAAAGTGCACCAC	MM1	MM	1.67787	-0.00406573	0.692899	-0.0412315
MM1_GATGAAAGTGCAGACA	MM1	MM	1.72658	0.0314692	0.779106	-0.00758225
MM1_GATGAGGAGTAGTGCG	MM1	MM	1.73797	0.14908	0.761278	0.0817282
MM1_GATGAGGCACACAGAG	MM1	MM	1.61834	0.0877354	0.774489	-0.0147931
MM1_GATGAGGCACCAGATT	MM1	MM	1.73582	0.0796636	0.763761	-0.00203386
MM1_GATGAGGTCGCCAGCA	MM1	MM	1.68348	-0.0118364	0.787372	-0.0114917
MM1_GATGCTACAAAGCGGT	MM1	MM	1.71702	0.0987932	0.783002	0.078067
MM1_GATGCTACAACTTGAC	MM1	MM	1.72372	0.0762284	0.712805	-0.00753394
MM1_GATGCTAGTGGCGAAT	MM1	MM	1.71244	0.124861	0.722449	0.0879021
MM1_GATGCTATCAGCTGGC	MM1	MM	1.83148	0.0563634	0.772805	0.0838089
MM1_GATGCTATCTACGAGT	MM1	MM	1.56924	0.148073	0.723442	0.0560029
MM1_GATTCAGAGATCCTGT	MM1	MM	1.83208	-0.0198556	0.742828	-0.0698229
MM1_GATTCAGCACATGACT	MM1	MM	1.65006	0.119462	0.764877	-0.0054867
MM1_GATTCAGCATCTACGA	MM1	MM	1.72202	0.0205488	0.756207	-0.0985207
MM1_GCAAACTAGATCCGAG	MM1	MM	1.65774	0.0613245	0.750905	-0.010949
MM1_GCAAACTAGCACGCCT	MM1	MM	1.78469	0.0631054	0.763078	-0.0512187
MM1_GCAAACTCACTGAAGG	MM1	MM	1.76847	0.21995	0.778662	0.135125
MM1_GCAAACTGTGATAAAC	MM1	MM	1.53706	0.126398	0.718211	-0.00174497
MM1_GCAAACTGTGCAGGTA	MM1	MM	1.66971	0.0300882	0.74876	0.0321002
MM1_GCAATCAGTGTAATGA	MM1	MM	1.75539	0.188592	0.789342	0.117256
MM1_GCACATAAGAAGGTGA	MM1	MM	1.69853	0.0159503	0.722729	-0.0775488
MM1_GCACATACAAGTCATC	MM1	MM	1.8265	-0.00931639	0.806215	-0.0304647
MM1_GCACATACACCAGTTA	MM1	MM	1.58577	0.0561398	0.739076	-0.0465422
MM1_GCACATACAGACAAGC	MM1	MM	1.87144	0.0310002	0.785599	0.00604598
MM1_GCACATACATAAGACA	MM1	MM	1.6375	0.0533297	0.764217	-0.0341651
MM1_GCACATAGTAACGCGA	MM1	MM	1.61954	0.0388089	0.726126	-0.113929
MM1_GCACATAGTCGCGTGT	MM1	MM	1.75821	0.0473206	0.732565	-0.077383
MM1_GCACTCTAGAGTGAGA	MM1	MM	1.73846	0.127592	0.76506	0.0883968
MM1_GCACTCTAGATCTGCT	MM1	MM	1.53194	0.109097	0.72992	0.0238722
MM1_GCACTCTAGTACGATA	MM1	MM	1.47287	0.203434	0.648245	0.292023
MM1_GCACTCTCACGAGGTA	MM1	MM	1.65627	-0.0117393	0.70032	0.0333136
MM1_GCACTCTCAGTGGGAT	MM1	MM	1.54378	0.0953475	0.712195	0.00466245
MM1_GCACTCTGTTCCATGA	MM1	MM	1.85679	0.0780925	0.778696	0.0822873
MM1_GCAGCCAAGTGCAAGC	MM1	MM	1.52346	0.0815787	0.695313	-0.0326475
MM1_GCAGCCAAGTGTTTGC	MM1	MM	1.73344	-0.0237445	0.738398	-0.0367329
MM1_GCAGCCACACATGGGA	MM1	MM	1.60865	0.165337	0.717479	0.17683
MM1_GCAGCCACATAACCTG	MM1	MM	1.68554	0.00328398	0.683105	-0.0506158
MM1_GCAGCCACATGCCTTC	MM1	MM	1.64676	0.167848	0.677643	0.132122
MM1_GCAGCCAGTACCGTTA	MM1	MM	1.7016	0.0954221	0.742247	0.024369
MM1_GCAGCCAGTGGCTCCA	MM1	MM	1.45483	0.080142	0.666237	-0.117493
MM1_GCAGCCATCAACCAAC	MM1	MM	1.90406	0.0202134	0.738227	-0.062615
MM1_GCAGTTAAGGCATGGT	MM1	MM	1.64506	0.130792	0.760741	0.0643899
MM1_GCAGTTACAATCCGAT	MM1	MM	1.67655	0.100743	0.75811	0.0661385
MM1_GCAGTTACAGGACGTA	MM1	MM	1.62484	0.0769483	0.747896	0.0311808
MM1_GCATGATAGGCTCATT	MM1	MM	1.76149	0.0249886	0.762652	-0.0206902
MM1_GCATGATAGTCGCCGT	MM1	MM	1.76788	0.0243959	0.757839	-0.0994788
MM1_GCATGATCATGGGACA	MM1	MM	1.67288	0.0492342	0.735777	0.0400343
MM1_GCATGATGTGTGCCTG	MM1	MM	1.61068	-0.0479979	0.6609	-0.026646
MM1_GCATGATTCCTTTCTC	MM1	MM	1.83545	0.0776674	0.757707	0.0076326
MM1_GCATGCGCAGCTTCGG	MM1	MM	1.6656	0.0624267	0.763477	-0.00979614
MM1_GCATGCGGTACACCGC	MM1	MM	1.70201	0.122989	0.725523	0.0629441
MM1_GCATGCGGTAGGCTGA	MM1	MM	1.67682	0.0738517	0.790362	0.02999
MM1_GCATGTACATTGAGCT	MM1	MM	1.69742	0.0174992	0.735719	-0.0666055
MM1_GCATGTATCAGAGACG	MM1	MM	1.52557	0.0235672	0.757467	0.0130141
MM1_GCATGTATCAGCATGT	MM1	MM	1.47721	0.0508501	0.697305	-0.0362192
MM1_GCCTCTAAGCCAACAG	MM1	MM	1.50364	0.0955914	0.683165	0.0301106
MM1_GCCTCTACAAGCCGCT	MM1	MM	1.59089	0.0511362	0.764791	-0.0396432
MM1_GCCTCTACACTCAGGC	MM1	MM	1.75139	0.0681523	0.734785	0.0154548
MM1_GCCTCTAGTGCCTGGT	MM1	MM	1.54956	0.126013	0.669228	0.124484
MM1_GCCTCTATCGCGGATC	MM1	MM	1.66146	0.114674	0.734844	0.0107269
MM1_GCGACCAGTGCAGTAG	MM1	MM	1.70704	0.0404475	0.758637	-0.0354225
MM1_GCGACCATCGAACGGA	MM1	MM	1.81797	0.105983	0.777185	0.090822
MM1_GCGAGAAAGCCCAATT	MM1	MM	1.63122	0.102636	0.707222	0.0144684
MM1_GCGAGAAGTGCGAAAC	MM1	MM	1.69783	0.0749504	0.709678	0.0771766
MM1_GCGAGAAGTGGGTCAA	MM1	MM	1.67526	0.139393	0.693284	0.193718
MM1_GCGAGAAGTTATCGGT	MM1	MM	1.8233	0.0404243	0.769326	-0.00560343
MM1_GCGCAACAGTTATCGC	MM1	MM	1.48854	0.0572672	0.656316	-0.0022686
MM1_GCGCAACCAGACGCTC	MM1	MM	1.65217	0.155713	0.753322	0.0802051
MM1_GCGCAACTCAGGCGAA	MM1	MM	1.82343	0.163516	0.717177	0.224894
MM1_GCGCAACTCCACTCCA	MM1	MM	1.65775	0.0316281	0.715644	0.00330403
MM1_GCGCAGTCAATGAAAC	MM1	MM	1.62437	0.0733277	0.775025	-0.0428853
MM1_GCGCAGTGTATGAATG	MM1	MM	1.7937	0.109616	0.778853	0.0961535
MM1_GCGCAGTTCAATACCG	MM1	MM	1.55131	0.0494757	0.753825	-0.00344656
MM1_GCGCAGTTCCTACAGA	MM1	MM	1.88921	0.00754921	0.839166	-0.0605407
MM1_GCGCCAAAGTTAAGTG	MM1	MM	1.67615	0.105475	0.729679	0.113871
MM1_GCGCCAACAATTCCTT	MM1	MM	1.82596	0.0974648	0.756759	-0.0376146
[truncated: 4,845 more rows]
