# Supplementary material for: Longitudinal single-cell analysis of a myeloma mouse model identifies subclonal molecular programs associated with progression
Source: Nat Commun. 2021 Nov 3;12:6322. doi: 10.1038/s41467-021-26598-w (PMC8566524; doi:10.1038/s41467-021-26598-w)
Supplement: Supplementary file 5 — Source Data [file 41467_2021_26598_MOESM5_ESM.zip › SourceData_Fig6.xlsx]

## Sheet: Figure 6A
REACTOME_RESPONSE_OF_EIF2AK4_GCN2_TO_AMINO_ACID_DEFICIENCY	ID_REF	disease	pt	module_sig
0.16658	GSM148912	MGUS	M004	0.16658
-0.536411	GSM148914	New MM	M024	-0.536411
0.138467	GSM148915	New MM	M025	0.138467
-0.00695008	GSM148917	New MM	M032	-0.00695008
0.0852655	GSM148918	New MM	M037	0.0852655
0.37522	GSM148919	Smoldering MM	M047	0.37522
-0.349757	GSM148921	New MM	M058	-0.349757
0.824053	GSM148922	New MM	M059	0.824053
0.906989	GSM148923	New MM	M061	0.906989
0.10551	GSM148925	New MM	M073	0.10551
0.349657	GSM148927	Smoldering MM	M087	0.349657
-0.044206	GSM148928	Smoldering MM	M097	-0.044206
0.814859	GSM148929	Smoldering MM	M103	0.814859
0.419817	GSM148931	Smoldering MM	M111	0.419817
0.416767	GSM148937	MGUS	M132	0.416767
-0.181482	GSM148938	New MM	M134	-0.181482
0.0574765	GSM148939	New MM	M135	0.0574765
-0.219255	GSM148940	New MM	M142	-0.219255
-0.518567	GSM148941	Smoldering MM	M145	-0.518567
-0.169499	GSM148942	New MM	M146	-0.169499
-0.258333	GSM148943	Smoldering MM	M154	-0.258333
-0.105962	GSM148944	New MM	M157	-0.105962
0.318874	GSM148945	Smoldering MM	M162	0.318874
0.342886	GSM148946	New MM	M163	0.342886
0.0849722	GSM148947	New MM	M167	0.0849722
-0.176071	GSM148948	MGUS	M192	-0.176071
0.0744089	GSM148949	New MM	M196	0.0744089
0.754189	GSM148950	New MM	M198	0.754189
0.345696	GSM148951	New MM	M200	0.345696
-0.67128	GSM148953	MGUS	M204	-0.67128
-0.244231	GSM148954	MGUS	M213	-0.244231
0.211001	GSM148955	New MM	M217	0.211001
0.433776	GSM148956	New MM	M218	0.433776
-1.54959	GSM148957	Smoldering MM	M226	-1.54959
-0.256141	GSM148958	New MM	M227	-0.256141
-0.164422	GSM148960	New MM	M230	-0.164422
-0.0560944	GSM148961	New MM	M233	-0.0560944
-0.75616	GSM148963	MGUS	M237	-0.75616
0.730488	GSM148964	New MM	M245	0.730488
0.209469	GSM148965	Smoldering MM	M246	0.209469
-0.755753	GSM148966	MGUS	M247	-0.755753
0.593354	GSM148967	New MM	M249	0.593354
0.14437	GSM148968	New MM	M250	0.14437
-0.0732209	GSM148970	MGUS	M256	-0.0732209
0.0798293	GSM148971	New MM	M257	0.0798293
-0.423977	GSM148972	MGUS	M261	-0.423977
0.0421874	GSM148973	New MM	M263	0.0421874
0.75058	GSM148974	New MM	M264	0.75058
0.216515	GSM148975	Smoldering MM	M266	0.216515
-0.197064	GSM148976	MGUS	M269	-0.197064
-0.0520127	GSM148977	MGUS	M270	-0.0520127
0.0309976	GSM148978	New MM	M271	0.0309976
0.409211	GSM148979	New MM	M272	0.409211
0.776416	GSM148981	New MM	M279	0.776416
-0.0321702	GSM148982	MGUS	M280	-0.0321702
1.24753	GSM148983	New MM	M288	1.24753
0.0972724	GSM148984	Smoldering MM	M290	0.0972724
-0.0954618	GSM148985	MGUS	M295	-0.0954618
0.629355	GSM148986	New MM	M297	0.629355
1.16754	GSM148987	New MM	M300	1.16754
0.816669	GSM148988	New MM	M304	0.816669
-0.655339	GSM148989	New MM	M305	-0.655339
-0.117074	GSM148990	New MM	M307	-0.117074
0.00954225	GSM148991	New MM	M310	0.00954225
0.515694	GSM148993	New MM	M318	0.515694
-0.629594	GSM148994	Smoldering MM	M319	-0.629594
0.139754	GSM148995	New MM	M321	0.139754
-0.537492	GSM148996	Normal donor	M326	-0.537492
0.0885615	GSM148997	New MM	M337	0.0885615
1.23985	GSM148998	New MM	M338	1.23985
-0.274257	GSM148999	New MM	M350	-0.274257
-0.334878	GSM149002	New MM	M356	-0.334878
-0.0127813	GSM149003	MGUS	M358	-0.0127813
-0.289281	GSM149004	New MM	M359	-0.289281
0.617699	GSM149005	New MM	M370	0.617699
1.30871	GSM149006	New MM	M373	1.30871
0.148587	GSM149007	New MM	M380	0.148587
0.481424	GSM149008	New MM	M383	0.481424
-0.110561	GSM149009	New MM	M387	-0.110561
0.51546	GSM149010	New MM	M390	0.51546
0.525543	GSM149011	MGUS	M394	0.525543
-0.553639	GSM149013	MGUS	M399	-0.553639
-0.303064	GSM149014	Smoldering MM	M400	-0.303064
0.09222	GSM149015	MGUS	M403	0.09222
0.251138	GSM149016	New MM	M407	0.251138
-0.143105	GSM149017	New MM	M410	-0.143105
-0.0967392	GSM149018	New MM	M412	-0.0967392
0.505871	GSM149019	New MM	M413	0.505871
0.774228	GSM149020	Smoldering MM	M417	0.774228
0.321785	GSM149021	New MM	M419	0.321785
-0.532539	GSM149022	MGUS	M420	-0.532539
0.176176	GSM149024	Smoldering MM	M416	0.176176
-0.13364	GSM149025	New MM	M427	-0.13364
0.882621	GSM149026	Smoldering MM	M428	0.882621
-0.571612	GSM149027	Smoldering MM	M429	-0.571612
-0.674313	GSM149029	Normal donor	M436	-0.674313
-0.643671	GSM149031	New MM	M452	-0.643671
0.0928056	GSM149033	New MM	M467	0.0928056
-0.700818	GSM149035	Smoldering MM	M658	-0.700818
0.976171	GSM149036	Smoldering MM	M661	0.976171
-0.919203	GSM149037	New MM	M672	-0.919203
-0.127886	GSM149038	New MM	M678	-0.127886
0.700286	GSM149039	Smoldering MM	M682	0.700286
0.589853	GSM149040	New MM	M687	0.589853
-0.50395	GSM149041	MGUS	M691	-0.50395
-0.0428779	GSM149042	Smoldering MM	M692	-0.0428779
1.02572	GSM149044	New MM	M700	1.02572
-0.290092	GSM149045	Normal donor	M708	-0.290092
0.364482	GSM149046	MGUS	M722	0.364482
-0.493515	GSM149048	New MM	M790	-0.493515
-0.194649	GSM149049	New MM	M795	-0.194649
-0.311232	GSM149050	New MM	M797	-0.311232
0.475966	GSM149051	Smoldering MM	M798	0.475966
-0.168241	GSM149052	New MM	M804	-0.168241
-0.182098	GSM149053	MGUS	M805	-0.182098
0.335175	GSM149054	New MM	M806	0.335175
-0.0463008	GSM149055	New MM	M813	-0.0463008
-0.0470605	GSM149056	New MM	M814	-0.0470605
-0.267658	GSM149057	MGUS	M817	-0.267658
0.0374898	GSM149058	Smoldering MM	M819	0.0374898
-0.278632	GSM149059	New MM	M820	-0.278632
-0.349135	GSM149061	New MM	M822	-0.349135
-0.636327	GSM149062	Normal donor	NC04	-0.636327
-0.4764	GSM149063	Normal donor	NC05	-0.4764
-0.798262	GSM149064	Normal donor	NC08	-0.798262
-0.561249	GSM149065	Normal donor	NC09	-0.561249
-0.708672	GSM149066	Normal donor	NC11	-0.708672
-0.934492	GSM149067	Normal donor	NC12	-0.934492
-0.87191	GSM149068	Normal donor	NC13	-0.87191
-0.901696	GSM149069	Normal donor	NC14	-0.901696
-0.82364	GSM149070	Normal donor	NC15	-0.82364
-0.60935	GSM149071	Normal donor	NC16	-0.60935
-1.06108	GSM149072	Normal donor	NC18	-1.06108
-0.546988	GSM149073	Normal donor	NC19	-0.546988

## Sheet: Figure 6B
	Experiment_ID	module_sig	Disease
hip02_BMPC	hip02_BMPC	0.528265	Healthy
hip11_BMPC	hip11_BMPC	0.600559	Healthy
hip01_BMPC	hip01_BMPC	0.611569	Healthy
hip08_BMPC	hip08_BMPC	0.604861	Healthy
hip05_BMPC	hip05_BMPC	0.620138	Healthy
hip03_BMPC	hip03_BMPC	0.633745	Healthy
hip09_BMPC	hip09_BMPC	0.647303	Healthy
hip04_BMPC	hip04_BMPC	0.662146	Healthy
hip10_BMPC	hip10_BMPC	0.729119	Healthy
hip07_BMPC	hip07_BMPC	0.747468	Healthy
hip06_BMPC	hip06_BMPC	0.809155	Healthy
MGUS01_BMPC	MGUS01_BMPC	0.564415	MGUS
MGUS07_BMPC	MGUS07_BMPC	0.598188	MGUS
MGUS04_BMPC	MGUS04_BMPC	0.671275	MGUS
MGUS05_BMPC	MGUS05_BMPC	0.750838	MGUS
MGUS03_BMPC	MGUS03_BMPC	0.800748	MGUS
MGUS02_BMPC	MGUS02_BMPC	0.871969	MGUS
SMM05_BMPC	SMM05_BMPC	0.733534	SMM
SMM03_BMPC	SMM03_BMPC	0.763165	SMM
SMM02_BMPC	SMM02_BMPC	0.8944	SMM
SMM06_BMPC	SMM06_BMPC	0.940919	SMM
SMM04_BMPC	SMM04_BMPC	0.902309	SMM
SMM01_BMPC	SMM01_BMPC	1.04683	SMM
MM07_BMPC	MM07_BMPC	0.411364	MM
MM08_BMPC	MM08_BMPC	0.60864	MM
MM11_BMPC	MM11_BMPC	0.781775	MM
MM05_BMPC	MM05_BMPC	0.784675	MM
MM01_BMPC	MM01_BMPC	0.844691	MM
MM12_BMPC	MM12_BMPC	0.91665	MM
MM06_BMPC	MM06_BMPC	0.963668	MM
MM02_BMPC	MM02_BMPC	0.942687	MM
MM04_BMPC	MM04_BMPC	1.15266	MM
MM10_BMPC	MM10_BMPC	1.27577	MM
MM03_BMPC	MM03_BMPC	1.30416	MM
MM09_BMPC	MM09_BMPC	1.43836	MM

## Sheet: Figure 6C
Cell.line	Dose	Average	SD
AMO1	DMSO	100	0
AMO1	GCN2iB 1uM	62.6201	4.24891
JJN3	DMSO	100	0
JJN3	GCN2iB 1uM	73.929	3.14924
MM1S	DMSO	100	0
MM1S	GCN2iB 1uM	91.1977	4.1051
MY5	DMSO	100	0
MY5	GCN2iB 1uM	83.0871	3.92724
OPM2	DMSO	100	0
OPM2	GCN2iB 1uM	78.0937	11.3482
RPMI8226	DMSO	100	0
RPMI8226	GCN2iB 1uM	62.9602	2.3485
U266	DMSO	100	0
U266	GCN2iB 1uM	73.9538	8.74423
XG6	DMSO	100	0
XG6	GCN2iB 1uM	60.9011	2.8531
XG7	DMSO	100	0
XG7	GCN2iB 1uM	87.6833	6.77624

## Sheet: Figure 6D
Cell.line	Dose	Average	REACTOME_RESPONSE_OF_EIF2AK4_GCN2_TO_AMINO_ACID_DEFICIENCY
AMO1	GCN2iB 1uM	62.6201	-0.116082
JJN3	GCN2iB 1uM	73.929	-0.560932
KMS11	GCN2iB 1uM	83.2794	0.010011
KMS12PE	GCN2iB 1uM	79.0695	-0.229863
KMS18	GCN2iB 1uM	79.4287	-0.220612
MM1S	GCN2iB 1uM	91.1977	-0.473592
MY5	GCN2iB 1uM	83.0871	-0.0669442
OPM2	GCN2iB 1uM	78.0937	-0.13776
RPMI8226	GCN2iB 1uM	62.9602	0.0643994
U266	GCN2iB 1uM	73.9538	0.191613
UTMC2	GCN2iB 1uM	113.364	-0.480244
XG6	GCN2iB 1uM	60.9011	0.25699
XG7	GCN2iB 1uM	87.6833	-0.719375

## Sheet: Figure 6G
Cell line	Guide	Experiment	Experiment Type	Count
RPMI8226	LCV2	Experiment 1	Trypan Blue	16
RPMI8226	GCN2-A	Experiment 1	Trypan Blue	10.4
RPMI8226	GCN2-B	Experiment 1	Trypan Blue	5.7
OPM2	LCV2	Experiment 1	Trypan Blue	23
OPM2	GCN2-A	Experiment 1	Trypan Blue	13
OPM2	GCN2-B	Experiment 1	Trypan Blue	7
RPMI8226	LCV2	Experiment 2	Trypan Blue	17
RPMI8226	GCN2-A	Experiment 2	Trypan Blue	9.6
RPMI8226	GCN2-B	Experiment 2	Trypan Blue	6
OPM2	LCV2	Experiment 2	Trypan Blue	25
OPM2	GCN2-A	Experiment 2	Trypan Blue	14
OPM2	GCN2-B	Experiment 2	Trypan Blue	8
