# Supplementary material for: Longitudinal single-cell analysis of a myeloma mouse model identifies subclonal molecular programs associated with progression
Source: Nat Commun. 2021 Nov 3;12:6322. doi: 10.1038/s41467-021-26598-w (PMC8566524; doi:10.1038/s41467-021-26598-w)
Supplement: Supplementary file 5 — Source Data [file 41467_2021_26598_MOESM5_ESM.zip › SourceData_FigS1.xlsx]

## Sheet: Figure S1B-D
	Sample_ID	SeqBatch	Cohort_ID	Sex	readCounts	percent.mt	nGene	nUMI	Phase	UMAP_1	UMAP_2	tSNE_1	tSNE_2	Sdc1	Ncr1	Cd19	Seurat_cluster_res.2	SingleR_FirstLabels	SingleR_PrunedLabels	SingleR_Labels	Label_MaxProp
ND1_AAACCTGAGACAAGCC	ND1	Batch2	ND	Female	119768	1.92926	3568	21459	S	-8.61024	-8.70132	-22.9767	36.7158	0	0	0	31	B cells	Stem cells	Stem cells	Stem cells
ND1_AAACCTGAGTACGTTC	ND1	Batch2	ND	Female	14920	0.272944	663	2931	G1	0.860549	11.1176	35.0162	16.9077	0	0	0	2	Neutrophils	Neutrophils	Neutrophils	Neutrophils
ND1_AAACCTGGTCCGTGAC	ND1	Batch2	ND	Female	79783	1.81735	3472	13151	G2M	-3.27052	-7.05782	-16.0698	23.4279	0	0	0	27	Stem cells	DC	DC	Monocytes
ND1_AAACCTGTCGCAGGCT	ND1	Batch2	ND	Female	40256	2.37037	1977	6750	G1	-1.98541	-3.72899	-44.587	28.9334	0	0	0	13	Monocytes	Monocytes	Monocytes	Monocytes
ND1_AAACGGGAGGGTATCG	ND1	Batch2	ND	Female	24365	3.81763	1281	3641	G1	3.01266	-10.1684	-6.30308	25.7071	0	0	0	19	B cells	B cells	B cells	B cells
ND1_AAACGGGGTGTTCTTT	ND1	Batch2	ND	Female	28764	3.18498	1572	4741	G1	2.8339	-10.1532	-7.38169	25.8401	0	0	1.13438	19	B cells	B cells	B cells	B cells
ND1_AAAGATGAGGAGCGTT	ND1	Batch2	ND	Female	55359	5.03569	2646	10227	G2M	-5.08495	-6.97438	-10.8157	7.9578	0	0	0.681987	38	Monocytes	Monocytes	Monocytes	Monocytes
ND1_AAAGATGCACCGTTGG	ND1	Batch2	ND	Female	30272	0.162946	1202	6137	G1	1.36142	12.6846	48.6684	7.6556	0	0	0	31	Neutrophils	Neutrophils	Neutrophils	Stem cells
ND1_AAAGATGTCCTTTCGG	ND1	Batch2	ND	Female	26294	0.442027	1130	5882	G1	-0.317495	5.47644	-0.490972	4.75159	0	0	0	4	Neutrophils	Neutrophils	Neutrophils	Neutrophils
ND1_AAAGTAGAGAGTACAT	ND1	Batch2	ND	Female	15133	2.39726	882	2336	G1	1.59743	-12.0452	-11.6305	32.599	0	0	0	36	B cells	B cells	B cells	B cells
ND1_AAAGTAGCATTAACCG	ND1	Batch2	ND	Female	9293	0.17341	518	1730	G1	1.8064	12.8522	49.679	1.80435	0	0	0	7	Neutrophils	Neutrophils	Neutrophils	Neutrophils
ND1_AAAGTAGGTAAGTGTA	ND1	Batch2	ND	Female	31566	0.680272	1219	6762	G1	0.508556	4.84901	2.44169	0.935047	0	0	0	5	Neutrophils	Neutrophils	Neutrophils	Neutrophils
ND1_AAATGCCCAAATACAG	ND1	Batch2	ND	Female	50396	0.788165	2037	8247	G1	-0.407888	-4.73828	-39.1711	-2.43394	0	0	0	27	Monocytes	Monocytes	Monocytes	Monocytes
ND1_AACACGTCATTCGACA	ND1	Batch2	ND	Female	33606	3.41762	1495	5062	G1	8.69645	-5.99808	-15.4049	-39.8999	0	0	0	26	NK cells	NKT	NKT	T cells
ND1_AACACGTGTGTGGTTT	ND1	Batch2	ND	Female	72884	0.679839	2300	14121	G2M	-6.5648	1.86862	21.3439	-41.1895	0	0	0	10	Neutrophils	Neutrophils	Neutrophils	Neutrophils
ND1_AACACGTTCAGAGGTG	ND1	Batch2	ND	Female	22533	2.3456	1154	4647	G2M	-9.01025	2.9284	12.1505	-24.0772	0	0	0	24	Neutrophils	Neutrophils	Neutrophils	Neutrophils
ND1_AACACGTTCCGTTGCT	ND1	Batch2	ND	Female	29761	3.75315	1439	3970	G1	2.04921	-11.1028	-9.31121	29.5979	0	0	0	19	B cells	B cells	B cells	B cells
ND1_AACACGTTCGATAGAA	ND1	Batch2	ND	Female	59268	0.948798	2277	12226	S	-1.33408	-15.2035	25.1158	32.6336	0	0	0	9	Stem cells	Stem cells	Stem cells	Stem cells
ND1_AACACGTTCTAACTCT	ND1	Batch2	ND	Female	17955	0.0864304	755	3471	G1	0.616803	11.4768	32.6288	16.9889	0	0	0	2	Neutrophils	Neutrophils	Neutrophils	Neutrophils
ND1_AACCGCGCAAGGGTCA	ND1	Batch2	ND	Female	78720	0.820885	2522	14862	G2M	-7.50472	1.84393	13.4851	-43.0063	0	0	0	10	Neutrophils	Neutrophils	Neutrophils	Neutrophils
ND1_AACCGCGCAGGGAGAG	ND1	Batch2	ND	Female	23605	0.331469	862	4827	G1	-0.255422	6.83732	7.09902	10.6643	0	0	0	4	Neutrophils	Neutrophils	Neutrophils	Neutrophils
ND1_AACCGCGCATAGTAAG	ND1	Batch2	ND	Female	54452	0.839598	1661	10243	G1	-0.3659	2.66904	-8.95213	-6.78885	0	0	0	5	Neutrophils	Neutrophils	Neutrophils	Neutrophils
ND1_AACGTTGCAATGAATG	ND1	Batch2	ND	Female	231583	2.07484	3010	16917	G1	12.6285	0.057461	-37.8156	-8.86127	2.63939	0	0	22	B cells	B cells	B cells	B cells
ND1_AACGTTGGTCATATCG	ND1	Batch2	ND	Female	159615	2.31459	4486	28774	G2M	-5.14982	-6.72974	-17.5703	17.7644	0	0	0	21	Monocytes	Monocytes	Monocytes	Monocytes
ND1_AACGTTGGTGCCTGTG	ND1	Batch2	ND	Female	60069	1.27335	1829	11937	S	-10.3516	1.83193	5.43183	-31.6007	0	0	0	25	Neutrophils	Neutrophils	Neutrophils	Neutrophils
ND1_AACTCAGGTAGCGATG	ND1	Batch2	ND	Female	24169	4.062	1212	3742	G1	8.28998	-5.17299	-11.0765	-41.5335	0	0	0	26	T cells	T cells	T cells	T cells
ND1_AACTCAGTCCCTGACT	ND1	Batch2	ND	Female	11775	0.153061	607	1960	G1	0.716361	12.6651	41.9861	16.4493	0	0	0	2	Neutrophils	Neutrophils	Neutrophils	Neutrophils
ND1_AACTCAGTCCGTCAAA	ND1	Batch2	ND	Female	78773	1.05983	2635	14625	G2M	-8.11847	2.1134	11.5647	-42.4835	0	0	0	10	Neutrophils	Neutrophils	Neutrophils	Neutrophils
ND1_AACTCCCGTTGGAGGT	ND1	Batch2	ND	Female	9779	0.786925	628	1652	G1	0.89864	13.9605	50.1113	18.5225	0	0	0	2	Neutrophils	Neutrophils	Neutrophils	Neutrophils
ND1_AACTCTTTCGGCTACG	ND1	Batch2	ND	Female	9703	0.343137	558	2040	G2M	1.5583	12.4207	47.0362	4.13218	0	0	0	7	Neutrophils	Neutrophils	Neutrophils	Neutrophils
ND1_AACTGGTAGGGTTCCC	ND1	Batch2	ND	Female	24432	4.18778	1387	3749	G1	3.6126	-9.31022	-3.0443	19.9397	0	0	1.84605	19	B cells	B cells	B cells	B cells
ND1_AACTGGTAGTTATCGC	ND1	Batch2	ND	Female	61097	2.49097	2540	10799	G1	-3.2375	-5.3711	-33.4241	31.0241	0	0	0	13	Monocytes	Monocytes	Monocytes	Monocytes
ND1_AACTGGTCATTCGACA	ND1	Batch2	ND	Female	15989	0.155183	661	3222	G1	0.0525982	8.48818	19.6858	10.9169	0	0	0	3	Neutrophils	Neutrophils	Neutrophils	Neutrophils
ND1_AACTGGTTCAGGATCT	ND1	Batch2	ND	Female	45364	2.12682	2133	7570	G1	-1.73235	-4.48348	-42.5761	30.1242	0	0	0	13	Monocytes	Monocytes	Monocytes	Monocytes
ND1_AACTGGTTCGAGCCCA	ND1	Batch2	ND	Female	109425	3.12257	3722	19279	G2M	-5.02302	-6.80461	-16.9939	15.0545	0	0	0	21	Monocytes	Stem cells	Stem cells	Monocytes
ND1_AACTTTCCAGCTCCGA	ND1	Batch2	ND	Female	37311	2.06035	2027	6164	G1	-1.40518	-3.8443	-46.24	27.1622	0	0	0	13	Monocytes	Monocytes	Monocytes	Monocytes
ND1_AACTTTCTCTCCCTGA	ND1	Batch2	ND	Female	34525	2.51127	1675	6212	G1	8.90288	-5.07681	-10.4104	-37.8085	0	0	0	26	T cells	T cells	T cells	T cells
ND1_AAGACCTTCGGGAGTA	ND1	Batch2	ND	Female	16345	0.200688	711	3488	G1	-0.119254	9.0361	20.4864	11.7982	0	0	0	3	Neutrophils	Neutrophils	Neutrophils	Neutrophils
ND1_AAGACCTTCTAACTGG	ND1	Batch2	ND	Female	75786	1.75425	3238	13168	G2M	-4.33169	-7.91074	-14.0763	19.6955	0	0	0	21	Monocytes	Monocytes	Monocytes	Monocytes
ND1_AAGCCGCAGGCTAGCA	ND1	Batch2	ND	Female	8077	0.17762	516	1126	G1	0.16238	14.1628	50.1024	18.0291	0	0	0	2	Neutrophils	Neutrophils	Neutrophils	Neutrophils
ND1_AAGCCGCCAACTGCTA	ND1	Batch2	ND	Female	55398	1.29272	2439	8896	G1	-0.579349	-4.68655	-39.4331	-2.64896	0	0	0	27	Monocytes	Monocytes	Monocytes	Monocytes
ND1_AAGCCGCCATTGAGCT	ND1	Batch2	ND	Female	19078	0.242001	744	3719	G1	0.182399	11.142	31.5833	19.1823	0	0	0	2	Neutrophils	Neutrophils	Neutrophils	Neutrophils
ND1_AAGGAGCAGAAGGTGA	ND1	Batch2	ND	Female	22143	3.73715	1329	3211	G1	3.35917	-9.37619	-4.32321	17.8666	1.41447	0	1.97804	19	B cells	B cells	B cells	B cells
ND1_AAGGAGCCAAAGCGGT	ND1	Batch2	ND	Female	8291	0.391901	521	1531	G1	1.1305	12.0811	40.3572	18.2945	0	0	0	2	Neutrophils	Neutrophils	Neutrophils	Neutrophils
ND1_AAGGAGCCAAGCCCAC	ND1	Batch2	ND	Female	9989	0.0640615	533	1561	G1	0.600417	13.7331	47.16	21.266	0	0	0	2	Neutrophils	Neutrophils	Neutrophils	Neutrophils
ND1_AAGGAGCTCACTTACT	ND1	Batch2	ND	Female	29252	0.463918	991	5820	G1	0.294015	6.12187	5.95144	4.54062	0	0	0	4	Neutrophils	Neutrophils	Neutrophils	Neutrophils
ND1_AAGGCAGAGACGCAAC	ND1	Batch2	ND	Female	10670	0.780379	652	1794	G1	0.588158	11.7372	37.4097	16.5719	0	0	0	2	Neutrophils	Neutrophils	Neutrophils	Neutrophils
ND1_AAGGTTCGTGACGGTA	ND1	Batch2	ND	Female	28879	5.4722	1469	4532	G1	3.39819	-10.7204	-4.95599	28.2688	0	0	1.16519	19	B cells	B cells	B cells	B cells
ND1_AAGTCTGAGCTCCTTC	ND1	Batch2	ND	Female	35490	3.11278	1785	6136	G1	-1.54218	-3.12567	-40.9129	22.6571	0	0	0	13	Monocytes	Monocytes	Monocytes	Monocytes
ND1_AAGTCTGAGGCGACAT	ND1	Batch2	ND	Female	8469	0.319081	500	1567	G2M	0.709022	13.6259	46.398	22.4912	0	0	0	2	Neutrophils	Neutrophils	Neutrophils	Neutrophils
ND1_AAGTCTGGTAAGGGCT	ND1	Batch2	ND	Female	35389	0.605083	1233	7437	G1	0.00959486	4.2671	-1.82033	1.52233	0	0	0	5	Neutrophils	Neutrophils	Neutrophils	Neutrophils
ND1_AAGTCTGGTCTTGCGG	ND1	Batch2	ND	Female	23211	4.53437	1242	4102	G1	1.94871	-12.5595	-10.1286	34.9244	0	0	0	36	B cells	B cells	B cells	B cells
ND1_AAGTCTGGTGCTAGCC	ND1	Batch2	ND	Female	13179	3.524	789	1958	G1	2.03514	-12.8684	-10.5322	36.9937	0	0	0	36	B cells	B cells	B cells	B cells
ND1_AATCCAGTCGTACCGG	ND1	Batch2	ND	Female	40185	0.603064	1355	8291	G1	1.17355	5.27245	2.96501	1.29528	0	0	0	5	Neutrophils	Neutrophils	Neutrophils	Neutrophils
ND1_AATCGGTGTAAACACA	ND1	Batch2	ND	Female	53184	0.34407	1685	10463	G2M	-4.5373	2.7974	33.5229	-36.4755	0	0	0	28	Neutrophils	Neutrophils	Neutrophils	Neutrophils
ND1_AATCGGTGTTGGAGGT	ND1	Batch2	ND	Female	28592	0.320285	1115	5620	G1	1.44301	8.36323	24.2677	1.928	0	0	0	1	Neutrophils	Neutrophils	Neutrophils	Neutrophils
ND1_AATCGGTTCCCATTAT	ND1	Batch2	ND	Female	76760	2.44659	3204	14183	S	-4.43601	-5.54758	-22.9995	12.9014	0	0	0	21	Monocytes	Monocytes	Monocytes	Monocytes
ND1_ACACCAATCAGCATGT	ND1	Batch2	ND	Female	14134	0.2886	702	2772	G1	-0.188989	11.7642	32.4874	21.4407	0	0	1.52769	2	Neutrophils	Neutrophils	Neutrophils	Neutrophils
ND1_ACACCAATCAGTCAGT	ND1	Batch2	ND	Female	68956	1.02475	2248	13174	G2M	-8.0446	2.15489	11.5236	-41.9195	0	0	0	10	Neutrophils	Neutrophils	Neutrophils	Neutrophils
ND1_ACACCCTAGATCACGG	ND1	Batch2	ND	Female	33533	0.348078	1069	6895	G1	0.104667	5.66322	5.37244	3.56191	0	0	0	4	Neutrophils	Neutrophils	Neutrophils	Neutrophils
ND1_ACACCCTCACCGAATT	ND1	Batch2	ND	Female	23417	0.228781	951	4371	G1	1.11323	12.2663	41.262	5.88897	0	0	0	2	Neutrophils	Neutrophils	Neutrophils	Neutrophils
ND1_ACACCGGCAATTGCTG	ND1	Batch2	ND	Female	38701	1.22094	1262	7699	S	-10.0653	2.10481	0.931695	-23.6353	0	0	0	25	Neutrophils	Neutrophils	Neutrophils	Neutrophils
ND1_ACACTGAAGCTGAAAT	ND1	Batch2	ND	Female	61399	0.829811	2043	12774	G2M	-0.73485	-16.7079	29.3328	37.0934	0	0	0.578208	9	Stem cells	Stem cells	Stem cells	Stem cells
ND1_ACACTGATCTGTGCAA	ND1	Batch2	ND	Female	87080	1.66929	3363	15276	S	-4.55873	-5.56929	-22.6511	12.5567	0	0	0	21	Monocytes	Monocytes	Monocytes	Monocytes
ND1_ACAGCTAGTCAACTGT	ND1	Batch2	ND	Female	12123	0.166667	591	2400	G1	-0.650999	11.7716	35.6391	12.1464	0	0	0	2	Neutrophils	Neutrophils	Neutrophils	Neutrophils
ND1_ACAGCTAGTGCGCTTG	ND1	Batch2	ND	Female	57266	1.12453	2448	9604	G1	-0.683868	-4.06434	-48.0569	25.5429	0	0	0	13	Monocytes	Monocytes	Monocytes	Monocytes
ND1_ACAGCTATCAAACAAG	ND1	Batch2	ND	Female	30662	3.43421	1663	4659	G1	2.60732	-10.6093	-7.58161	27.1909	0	0	0	19	B cells	B cells	B cells	B cells
ND1_ACATACGGTTGTCTTT	ND1	Batch2	ND	Female	25588	4.15116	1272	3493	G1	3.36725	-10.7884	-5.12233	28.3106	1.35141	0	1.35141	19	B cells	B cells	B cells	B cells
ND1_ACATCAGAGCACCGCT	ND1	Batch2	ND	Female	83112	1.2427	2561	15933	S	-9.65274	-0.1085	0.205627	-31.7549	0	0	0	25	Monocytes	Neutrophils	Neutrophils	Neutrophils
ND1_ACATCAGTCCTAGGGC	ND1	Batch2	ND	Female	11015	2.88326	710	1422	G1	0.481613	-1.4559	-27.4123	21.555	0	0	0	32	Monocytes	Monocytes	Monocytes	Monocytes
ND1_ACATGGTGTCAGATAA	ND1	Batch2	ND	Female	16544	0.41841	701	3107	G1	0.792538	4.79261	1.83767	0.967415	0	0	0	5	Neutrophils	Neutrophils	Neutrophils	Neutrophils
ND1_ACCAGTACATTATCTC	ND1	Batch2	ND	Female	27149	2.70089	1222	4480	G1	9.1596	-4.87934	-10.3199	-43.9824	0	0	0	16	T cells	T cells	T cells	NKT
ND1_ACCAGTAGTCACTTCC	ND1	Batch2	ND	Female	379092	2.2955	6030	66957	G2M	-5.79242	-12.5684	-28.6893	43.766	0	0	0	37	Stem cells	Stem cells	Stem cells	Stem cells
ND1_ACCCACTGTAAATGTG	ND1	Batch2	ND	Female	27455	3.11804	1238	4041	G1	1.63292	-11.9521	-11.0316	32.2995	0	0	1.24549	36	B cells	B cells	B cells	B cells
ND1_ACCGTAAAGCAGATCG	ND1	Batch2	ND	Female	23730	4.22009	1071	3744	G1	1.97794	-12.6249	-10.4064	35.2742	0	0	1.30045	36	B cells	B cells	B cells	B cells
ND1_ACCGTAACACCGGAAA	ND1	Batch2	ND	Female	52560	1.19444	2509	8707	G2M	-2.30252	-5.52341	-35.2614	-0.90138	0	0	0	27	Monocytes	Monocytes	Monocytes	Monocytes
ND1_ACCGTAAGTATCAGTC	ND1	Batch2	ND	Female	15378	0.299601	649	3004	G1	-0.356675	7.88227	14.6255	8.80174	0	0	0	4	Neutrophils	Neutrophils	Neutrophils	Neutrophils
ND1_ACCGTAATCGACCAGC	ND1	Batch2	ND	Female	48248	3.61905	2168	7350	G1	1.61184	-6.1236	-53.328	-15.4172	0	0	0	18	DC	DC	DC	DC
ND1_ACCGTAATCTTGTCAT	ND1	Batch2	ND	Female	32995	3.83366	1606	4617	G1	2.85991	-10.0885	-6.84309	25.3542	0	0	1.15244	19	B cells	B cells	B cells	B cells
ND1_ACCTTTAAGGGTTCCC	ND1	Batch2	ND	Female	25437	3.21285	1454	3984	G1	3.08622	-9.34835	-5.11911	18.1124	0	0	1.25563	19	B cells	B cells	B cells	B cells
ND1_ACCTTTACAATGGAGC	ND1	Batch2	ND	Female	25046	0.0993838	1013	5031	G1	-0.414176	8.6735	15.16	14.8697	0	0	0	3	Neutrophils	Neutrophils	Neutrophils	Neutrophils
ND1_ACGAGCCAGCTGGAAC	ND1	Batch2	ND	Female	24072	0.926554	902	4425	G1	-0.116675	5.1291	5.38212	0.784793	0	0	0	4	Neutrophils	Neutrophils	Neutrophils	Neutrophils
ND1_ACGAGCCCATGTTCCC	ND1	Batch2	ND	Female	47499	3.125	2299	7744	G1	0.463251	-6.08377	-48.1802	-16.5475	0	0	0	18	DC	DC	DC	DC
ND1_ACGAGCCTCTCTAAGG	ND1	Batch2	ND	Female	8911	0.149925	546	1334	G1	1.20903	13.4607	49.3179	18.8334	0	0	0	2	Neutrophils	Neutrophils	Neutrophils	Neutrophils
ND1_ACGAGGAGTTCGTCTC	ND1	Batch2	ND	Female	27363	2.65443	1406	4031	G1	3.16757	-9.1559	-5.05872	18.2112	0	0	0	19	B cells	B cells	B cells	B cells
ND1_ACGATACAGCGTGAGT	ND1	Batch2	ND	Female	108160	2.45106	3720	17829	G2M	-5.09443	-6.972	-17.1873	15.4675	0	0	0	21	Monocytes	Monocytes	Monocytes	Monocytes
ND1_ACGATACCACGGTAAG	ND1	Batch2	ND	Female	357005	3.24044	4684	37032	S	12.4487	-0.461781	-48.8133	-8.08753	1.81333	0	0	22	B cells	B cells	B cells	B cells
ND1_ACGATACCATCGATGT	ND1	Batch2	ND	Female	38279	4.29553	1516	5820	G1	1.77208	-12.3797	-10.6053	34.5663	0	0	0	36	B cells	B cells	B cells	B cells
ND1_ACGATACGTACATCCA	ND1	Batch2	ND	Female	52682	0.0897733	559	13367	G2M	5.28998	0.00420344	29.4947	29.8264	0	0	0	45	Macrophages	NA	Neutrophils	Neutrophils
ND1_ACGATGTCAGGAATGC	ND1	Batch2	ND	Female	64787	3.82784	2834	11129	S	-5.66355	-5.90822	-18.9701	11.3681	0	0	0	21	Stem cells	Stem cells	Stem cells	Monocytes
ND1_ACGATGTCAGGTGGAT	ND1	Batch2	ND	Female	61636	0.842298	1986	11991	S	-8.71615	2.25709	9.7486	-39.9506	0	0	0	10	B cells	Neutrophils	Neutrophils	Neutrophils
ND1_ACGCAGCGTATAATGG	ND1	Batch2	ND	Female	21876	2.63397	1288	3303	G1	-8.28382	-8.52795	-24.3417	35.3246	0	0	0	31	Stem cells	Stem cells	Stem cells	Stem cells
ND1_ACGCCAGGTACTTCTT	ND1	Batch2	ND	Female	175394	3.69559	2930	16425	G1	12.2287	0.455875	-55.0371	-4.25515	1.39727	0	0	22	B cells	B cells	B cells	B cells
ND1_ACGCCAGTCCAGTAGT	ND1	Batch2	ND	Female	39911	2.30233	1994	6602	G1	-2.43656	-4.62245	-37.1648	31.2697	0	0	0	13	Monocytes	Monocytes	Monocytes	Monocytes
ND1_ACGCCGACAGCTTAAC	ND1	Batch2	ND	Female	18044	2.64672	996	2607	G1	8.74745	-4.09279	0.515889	-41.4361	0	0	0	35	T cells	NKT	NKT	NKT
ND1_ACGCCGACATCCTTGC	ND1	Batch2	ND	Female	15276	0.0960615	642	3123	G1	0.340936	10.142	26.4341	14.4987	0	0	0	3	Neutrophils	Neutrophils	Neutrophils	Neutrophils
ND1_ACGCCGACATGACATC	ND1	Batch2	ND	Female	41611	0.588019	1198	8163	G1	-0.821904	2.72094	-6.10767	-9.52855	0	0	0	5	Neutrophils	Neutrophils	Neutrophils	Neutrophils
ND1_ACGCCGATCACAGTAC	ND1	Batch2	ND	Female	12361	0.205508	540	2433	G1	0.238337	10.8354	32.3003	13.8447	0	0	0	2	Neutrophils	Neutrophils	Neutrophils	Neutrophils
ND1_ACGGAGACACAACTGT	ND1	Batch2	ND	Female	43537	0.708973	1396	8604	G1	-0.0269922	3.46039	-5.31912	-4.1763	0	0	0	5	Neutrophils	Neutrophils	Neutrophils	Neutrophils
ND1_ACGGAGATCGTCCGTT	ND1	Batch2	ND	Female	9922	0.163488	659	1835	G1	0.662955	13.8522	48.3815	17.9448	0	0	0	2	Neutrophils	Neutrophils	Neutrophils	Neutrophils
ND1_ACGGCCATCCAGTATG	ND1	Batch2	ND	Female	125587	3.26194	3754	22318	S	-9.15087	-2.13705	-18.939	-16.1794	0	0	0	23	Stem cells	Stem cells	Stem cells	Stem cells
ND1_ACGGCCATCGTTGCCT	ND1	Batch2	ND	Female	89110	1.00751	2564	16377	G2M	-7.40951	2.00026	13.9088	-42.7206	0	0	0	10	Neutrophils	Neutrophils	Neutrophils	Neutrophils
ND1_ACGGGCTAGTTCGATC	ND1	Batch2	ND	Female	8687	0.505689	524	1582	G2M	-0.118666	10.0529	26.4178	13.9761	0	0	0	3	Neutrophils	Neutrophils	Neutrophils	Neutrophils
ND1_ACGGGCTTCAGAGACG	ND1	Batch2	ND	Female	97634	0.914236	2820	20673	G2M	-1.04315	-15.3389	26.3458	32.6135	0	0	0	9	Stem cells	Stem cells	Stem cells	Stem cells
ND1_ACGTCAATCCCAACGG	ND1	Batch2	ND	Female	9024	0.59453	510	1682	G1	1.13658	13.1616	47.1308	16.5052	0	0	0	2	Neutrophils	Neutrophils	Neutrophils	Neutrophils
ND1_ACTATCTCAGATCCAT	ND1	Batch2	ND	Female	32649	0.162426	537	9235	G2M	5.29146	-0.0292484	29.1332	29.7618	0	0	0	45	Neutrophils	NA	Neutrophils	Neutrophils
ND1_ACTGAACCATGTAGTC	ND1	Batch2	ND	Female	31224	3.55805	1574	4806	G1	2.25155	-11.0368	-8.38079	29.2391	0	0	1.64122	19	B cells	B cells	B cells	B cells
ND1_ACTGAACTCCGAGCCA	ND1	Batch2	ND	Female	5839	2.69097	571	1152	S	-3.822	-14.3355	-54.7431	11.7309	0	0	0	46	Macrophages	Stem cells	Stem cells	Stem cells
ND1_ACTGAGTAGCCTCGTG	ND1	Batch2	ND	Female	48435	0.849405	1910	10007	G2M	-7.99076	2.34092	11.7629	-41.5439	0	0	0	10	Neutrophils	Neutrophils	Neutrophils	Neutrophils
ND1_ACTGAGTGTGGGTCAA	ND1	Batch2	ND	Female	38364	4.85296	1975	6223	G1	-1.7836	-6.00337	-33.9325	-1.78799	0	0	0	27	Stem cells	NA	DC	Monocytes
ND1_ACTGAGTTCGATGAGG	ND1	Batch2	ND	Female	26290	0.247808	959	5246	G1	0.755863	5.54434	4.39543	3.45152	0	0	0	4	Neutrophils	Neutrophils	Neutrophils	Neutrophils
ND1_ACTGATGAGTACGTAA	ND1	Batch2	ND	Female	283870	2.28328	5564	53432	G2M	-5.23706	-13.2904	-26.7107	45.5636	0	0	0	37	Stem cells	Stem cells	Stem cells	Stem cells
ND1_ACTGATGAGTTTCCTT	ND1	Batch2	ND	Female	27964	4.78781	1264	4595	G1	2.41095	-12.6741	-9.29462	37.3867	0	0	0	36	B cells	B cells	B cells	B cells
ND1_ACTGATGCATCAGTCA	ND1	Batch2	ND	Female	13630	0.385424	677	2854	S	0.0458039	9.7478	28.6129	11.4099	0	0	0	3	Neutrophils	Neutrophils	Neutrophils	Neutrophils
ND1_ACTGATGTCTTTACAC	ND1	Batch2	ND	Female	56169	0.305097	1934	11144	G2M	-6.05935	1.83147	22.3102	-41.0854	0	0	0	10	Neutrophils	Neutrophils	Neutrophils	Neutrophils
ND1_ACTGCTCAGTCCGTAT	ND1	Batch2	ND	Female	73380	1.0735	2389	13973	G2M	-6.45783	1.83569	19.3174	-43.7828	0	0	0	10	Neutrophils	Neutrophils	Neutrophils	Neutrophils
ND1_ACTGTCCAGCTAGTTC	ND1	Batch2	ND	Female	36634	5.71225	1613	5602	G1	2.18767	-13.1294	-10.3493	37.5419	1.02439	0	1.02439	36	B cells	B cells	B cells	B cells
ND1_ACTGTCCTCTTGAGGT	ND1	Batch2	ND	Female	8183	0.160256	533	1248	G2M	0.339764	14.2853	49.2023	21.914	0	0	0	2	Neutrophils	Neutrophils	Neutrophils	Neutrophils
ND1_ACTTACTCAATCTACG	ND1	Batch2	ND	Female	38431	3.4322	2095	7080	G1	-2.51814	-4.36259	-36.9474	29.3084	0	0	0	13	Monocytes	Monocytes	Monocytes	Monocytes
ND1_ACTTACTTCCAAATGC	ND1	Batch2	ND	Female	52830	0.849399	1626	10478	G1	-0.129394	3.12677	-5.56118	-4.22381	0	0	0	5	Neutrophils	Neutrophils	Neutrophils	Neutrophils
ND1_ACTTGTTAGAGCTTCT	ND1	Batch2	ND	Female	32997	0.278687	1433	8253	G2M	-0.268414	-16.8016	31.8585	37.032	0	0	0	9	Stem cells	Stem cells	Stem cells	Stem cells
ND1_ACTTGTTTCTATGTGG	ND1	Batch2	ND	Female	131798	3.07332	4387	29447	S	-8.69389	-4.42932	-22.8164	-11.2977	0	0	0	40	Stem cells	Stem cells	Stem cells	Stem cells
ND1_ACTTTCAAGACCGGAT	ND1	Batch2	ND	Female	11659	1.86301	853	1825	G1	0.232451	-1.60967	-25.5607	25.4588	0	0	0	32	Monocytes	Monocytes	Monocytes	Monocytes
ND1_ACTTTCAGTAGCTAAA	ND1	Batch2	ND	Female	46024	2.08838	2469	8667	G1	-1.37352	-3.69767	-45.9124	28.3012	0	0	0	13	Monocytes	Monocytes	Monocytes	Monocytes
ND1_ACTTTCAGTCTCCATC	ND1	Batch2	ND	Female	14562	0.062422	693	3204	G1	-0.911431	8.50945	14.6173	17.3959	0	0	0	3	Neutrophils	Neutrophils	Neutrophils	Neutrophils
ND1_AGAATAGAGCCCTAAT	ND1	Batch2	ND	Female	33056	0.628302	1116	7003	G1	-0.0305486	4.96161	2.36191	1.2553	0	0	0	5	Neutrophils	Neutrophils	Neutrophils	Neutrophils
ND1_AGAATAGGTCGCGAAA	ND1	Batch2	ND	Female	31683	0.345532	1061	6367	G1	-0.0141652	3.85834	-3.48804	-0.862296	0	0	0	5	Neutrophils	Neutrophils	Neutrophils	Neutrophils
ND1_AGACGTTCACGAAAGC	ND1	Batch2	ND	Female	18754	0.188273	779	3718	G1	0.11733	8.61969	18.7765	11.5087	0	0	0	3	Neutrophils	Neutrophils	Neutrophils	Neutrophils
ND1_AGACGTTGTCGCCATG	ND1	Batch2	ND	Female	13513	0.0366166	614	2731	G1	-0.723074	9.00662	19.6622	17.7849	0	0	0	3	Neutrophils	Neutrophils	Neutrophils	Neutrophils
ND1_AGAGCGATCGATGAGG	ND1	Batch2	ND	Female	13379	0.100773	715	2977	G1	0.902207	13.523	48.1528	18.636	0	0	0	2	Neutrophils	Neutrophils	Neutrophils	Neutrophils
ND1_AGAGCTTGTGAGGGTT	ND1	Batch2	ND	Female	12755	0.37144	672	2423	G1	0.514778	11.8171	36.4924	17.8668	0	0	0	2	Neutrophils	Neutrophils	Neutrophils	Neutrophils
ND1_AGAGCTTTCTATCCTA	ND1	Batch2	ND	Female	36697	1.79588	2066	6849	G1	-0.577271	-4.99079	-38.6546	-2.56866	0	0	0	27	Monocytes	Monocytes	Monocytes	Monocytes
ND1_AGAGCTTTCTTTACGT	ND1	Batch2	ND	Female	20311	1.89274	1398	3487	G1	0.554272	-1.99249	-30.4818	21.9395	0	0	0	32	Monocytes	Monocytes	Monocytes	Monocytes
ND1_AGAGTGGAGTCCTCCT	ND1	Batch2	ND	Female	104252	3.52506	3637	18099	G2M	-5.19739	-6.73999	-17.0566	14.7367	0	0	0	21	Monocytes	Stem cells	Stem cells	Monocytes
ND1_AGATCTGAGATGTCGG	ND1	Batch2	ND	Female	14392	0.261352	732	3061	G1	-0.345362	10.0105	29.9477	11.7738	0	0	0	3	Neutrophils	Neutrophils	Neutrophils	Neutrophils
ND1_AGATCTGCATTCCTCG	ND1	Batch2	ND	Female	19155	3.17568	1031	2960	G1	1.63115	-12.0434	-11.5247	32.9498	0	0	0	36	B cells	B cells	B cells	B cells
ND1_AGATCTGCATTGAGCT	ND1	Batch2	ND	Female	43808	1.65165	2264	7992	G1	-2.78988	-4.32651	-42.7068	31.6951	0	0	0	13	Monocytes	Monocytes	Monocytes	Monocytes
ND1_AGATCTGTCACGACTA	ND1	Batch2	ND	Female	24677	0.38214	933	4972	G1	0.119524	8.95416	20.9015	11.2749	0	0	0	3	Neutrophils	Neutrophils	Neutrophils	Neutrophils
ND1_AGATTGCAGAGCAATT	ND1	Batch2	ND	Female	139152	1.68498	3675	27122	G2M	-8.06207	0.450586	-9.9605	-32.9979	0	0	0	10	Monocytes	Neutrophils	Neutrophils	Neutrophils
ND1_AGATTGCCAAGACGTG	ND1	Batch2	ND	Female	10870	0.400802	547	1996	G1	0.481766	12.1378	39.7378	18.2784	0	0	0	2	Neutrophils	Neutrophils	Neutrophils	Neutrophils
ND1_AGCAGCCAGAAAGTGG	ND1	Batch2	ND	Female	36381	0.23266	1124	6877	G1	0.066214	6.83132	7.34552	8.87672	0	0	0	4	Neutrophils	Neutrophils	Neutrophils	Neutrophils
ND1_AGCAGCCCAAGTAATG	ND1	Batch2	ND	Female	71382	2.22029	2928	11530	G2M	0.705814	-9.65751	-7.99987	-24.6834	0	0	1.00604	34	B cells	B cells	B cells	B cells
ND1_AGCAGCCTCGGACAAG	ND1	Batch2	ND	Female	9045	0.291333	587	1373	G1	0.0977024	14.0054	49.0835	19.9312	0	0	0	2	Neutrophils	Neutrophils	Neutrophils	Neutrophils
ND1_AGCATACCAATCGAAA	ND1	Batch2	ND	Female	111279	2.35346	3790	18271	G2M	-4.40801	-7.75814	-14.4729	19.3247	0	0	0	21	Monocytes	Monocytes	Monocytes	Monocytes
ND1_AGCATACCAGACAAGC	ND1	Batch2	ND	Female	42102	1.46493	2018	6758	G1	-1.50927	-3.63891	-46.481	27.0822	0	0	0	13	Monocytes	Monocytes	Monocytes	Monocytes
ND1_AGCATACGTGACCAAG	ND1	Batch2	ND	Female	26214	3.65884	1190	4045	G1	8.62748	-4.67835	-8.44906	-39.3085	0	0	0	26	T cells	T cells	T cells	T cells
ND1_AGCATACTCCAGGGCT	ND1	Batch2	ND	Female	25319	4.17697	1278	3639	G1	2.9126	-10.9125	-6.04138	28.8728	0	0	0	19	B cells	B cells	B cells	B cells
ND1_AGCCTAAAGAAGCCCA	ND1	Batch2	ND	Female	22613	4.37519	1306	3337	G1	3.88486	-9.37961	-1.474	18.3411	0	0	0	19	B cells	B cells	B cells	B cells
ND1_AGCGTATAGATGGCGT	ND1	Batch2	ND	Female	37458	0.419599	1255	7388	G1	0.424917	3.77426	-2.97628	-3.72016	0	0	0	5	Neutrophils	Neutrophils	Neutrophils	Neutrophils
ND1_AGCGTATAGCGGATCA	ND1	Batch2	ND	Female	23712	4.20073	1311	3547	G1	2.59641	-10.737	-7.49301	28.0671	0	0	1.34006	19	B cells	B cells	B cells	B cells
ND1_AGCGTATCATGGTTGT	ND1	Batch2	ND	Female	25280	4.11589	1435	3693	G1	8.98774	-4.01208	0.926415	-42.0021	0	0	0	35	T cells	T cells	T cells	NKT
ND1_AGCGTATGTTACCAGT	ND1	Batch2	ND	Female	35239	0.52599	1243	6464	G1	-0.565664	4.61536	-4.06229	3.57828	0	0	0	5	Neutrophils	Neutrophils	Neutrophils	Neutrophils
ND1_AGCGTATTCTTAACCT	ND1	Batch2	ND	Female	26952	3.30579	1287	4235	G1	8.70688	-5.04645	-9.07323	-37.8291	0	0	0	26	T cells	T cells	T cells	T cells
ND1_AGCGTCGCAGTCACTA	ND1	Batch2	ND	Female	79208	0.682594	2517	19924	G2M	-4.82693	2.10152	31.913	-36.6698	0	0	0	28	Neutrophils	Neutrophils	Neutrophils	Neutrophils
ND1_AGCGTCGGTTCCAACA	ND1	Batch2	ND	Female	13226	0.241327	795	3315	G2M	0.551595	11.1966	32.117	16.1441	0	0	0	2	Neutrophils	Neutrophils	Neutrophils	Neutrophils
ND1_AGCGTCGTCATTGCGA	ND1	Batch2	ND	Female	10810	4.6875	875	2816	G1	2.46446	-13.0843	-10.1201	39.1528	0	0	1.51538	36	B cells	B cells	B cells	B cells
ND1_AGCTCCTGTATAATGG	ND1	Batch2	ND	Female	23874	0.242826	988	4530	G1	0.605002	11.9855	37.3272	19.0368	0	0	0	2	Neutrophils	Neutrophils	Neutrophils	Neutrophils
ND1_AGCTCCTGTGTCGCTG	ND1	Batch2	ND	Female	20252	3.60039	1210	3083	G1	3.09534	-9.73603	-6.09795	23.6806	0	0	0	19	B cells	B cells	B cells	B cells
ND1_AGCTCCTTCTACTATC	ND1	Batch2	ND	Female	12375	0.238284	559	2518	G1	0.55779	8.8247	21.3602	9.6034	0	0	0	3	Neutrophils	Neutrophils	Neutrophils	Neutrophils
ND1_AGCTCTCCACGAAGCA	ND1	Batch2	ND	Female	50655	0.542199	1479	9775	G1	0.641221	4.61036	-0.963173	0.374578	0	0	0.70459	5	Neutrophils	Neutrophils	Neutrophils	Neutrophils
ND1_AGCTTGACATCTCCCA	ND1	Batch2	ND	Female	7122	0.144509	632	1384	S	-4.19805	-12.1953	-55.5974	12.9146	0	0	0	46	Stem cells	Stem cells	Stem cells	Stem cells
ND1_AGCTTGAGTAAGCACG	ND1	Batch2	ND	Female	9521	0.28169	567	1420	G1	0.43009	13.9304	48.7029	18.4195	0	0	0	2	Neutrophils	Neutrophils	Neutrophils	Neutrophils
ND1_AGCTTGATCACCATAG	ND1	Batch2	ND	Female	208176	2.79374	5451	34971	G2M	-3.69293	-6.78662	-27.4614	1.775	0	0	0	27	Stem cells	Stem cells	Stem cells	Monocytes
ND1_AGGCCACAGGTCGGAT	ND1	Batch2	ND	Female	30164	3.02718	1349	4856	G1	8.75157	-4.92007	-9.5066	-37.8859	0	0	0	26	T cells	T cells	T cells	T cells
ND1_AGGCCACCACCAGATT	ND1	Batch2	ND	Female	52706	0.563297	1453	10119	G1	-0.138872	3.64342	-5.75037	-1.37855	0	0	0	5	Neutrophils	Neutrophils	Neutrophils	Neutrophils
ND1_AGGCCACGTATTACCG	ND1	Batch2	ND	Female	46700	0.482604	1397	8910	G1	-0.306498	3.25438	-6.78781	-4.14915	0	0	0	5	Neutrophils	Neutrophils	Neutrophils	Neutrophils
ND1_AGGCCACTCTTGTCAT	ND1	Batch2	ND	Female	42959	0.401322	1331	8472	G1	0.17177	4.56086	-1.31628	1.41981	0	0	0	5	Neutrophils	Neutrophils	Neutrophils	Neutrophils
ND1_AGGCCGTAGGAGCGAG	ND1	Batch2	ND	Female	84458	2.61311	3212	14963	G2M	-3.95283	-7.72994	-11.7658	19.6141	0	0	0	21	Monocytes	Monocytes	Monocytes	Monocytes
ND1_AGGCCGTCATACAGCT	ND1	Batch2	ND	Female	17396	0.3544	732	3386	G1	0.586807	10.8746	34.5933	14.3747	0	0	0	2	Neutrophils	Neutrophils	Neutrophils	Neutrophils
ND1_AGGCCGTTCGTTTAGG	ND1	Batch2	ND	Female	27881	0.360036	1056	5555	G1	0.387061	7.15203	14.2885	3.49573	0	0	0	4	Neutrophils	Neutrophils	Neutrophils	Neutrophils
ND1_AGGGAGTAGAAAGTGG	ND1	Batch2	ND	Female	17012	0.353261	739	3680	G1	0.172475	8.48544	17.2908	9.5242	0	0	0	3	Neutrophils	Neutrophils	Neutrophils	Neutrophils
ND1_AGGGAGTCACATTTCT	ND1	Batch2	ND	Female	34715	0.199743	1179	7009	G1	-0.28334	7.2029	9.72922	9.48685	0	0	0	4	Neutrophils	Neutrophils	Neutrophils	Neutrophils
ND1_AGGGAGTGTTTGACAC	ND1	Batch2	ND	Female	23132	4.65311	1034	3589	G1	2.1968	-12.9408	-10.3188	37.8575	0	0	0	36	B cells	B cells	B cells	B cells
ND1_AGGGAGTTCAGCTTAG	ND1	Batch2	ND	Female	13351	0.192678	610	2595	G1	0.57421	11.3488	32.3104	16.5302	0	0	0	2	Neutrophils	Neutrophils	Neutrophils	Neutrophils
ND1_AGGGATGGTGCCTGTG	ND1	Batch2	ND	Female	38378	0.308932	1182	7445	G1	-0.245334	4.91368	-1.29772	3.77422	0	0	0	5	Neutrophils	Neutrophils	Neutrophils	Neutrophils
ND1_AGGGATGTCATATCGG	ND1	Batch2	ND	Female	40741	2.8609	2000	6851	G1	-2.57086	-3.95498	-33.621	26.2148	0	0	0	13	Monocytes	Monocytes	Monocytes	Monocytes
ND1_AGGGTGAAGCGTAATA	ND1	Batch2	ND	Female	90958	1.35779	2599	17013	S	-9.81761	0.632614	1.67369	-33.228	0	0	0	25	Monocytes	Neutrophils	Neutrophils	Neutrophils
ND1_AGGGTGAGTTGTACAC	ND1	Batch2	ND	Female	183060	3.76679	3286	28592	G2M	11.7459	0.026445	-49.1257	-5.7968	0.875049	0	0	22	B cells	B cells	B cells	B cells
ND1_AGGGTGATCCCAAGAT	ND1	Batch2	ND	Female	26049	0.281577	982	4972	G1	0.385237	9.83022	28.7395	10.5242	0	0	0	3	Neutrophils	Neutrophils	Neutrophils	Neutrophils
ND1_AGGTCATAGCCCTAAT	ND1	Batch2	ND	Female	40757	4.23928	1951	6369	G1	1.83086	-5.86641	-53.6277	-15.7564	0	0	0	18	DC	DC	DC	DC
ND1_AGGTCCGCAAGCCGTC	ND1	Batch2	ND	Female	150626	2.99027	2096	9765	G1	12.5394	0.155553	-55.4926	-2.11976	1.96633	0	0	22	Macrophages	B cells	B cells	B cells
ND1_AGGTCCGCATAGACTC	ND1	Batch2	ND	Female	33194	0.217763	1035	6429	G1	0.15934	5.27961	1.15071	5.17571	0	0	0	4	Neutrophils	Neutrophils	Neutrophils	Neutrophils
ND1_AGGTCCGGTGGGTCAA	ND1	Batch2	ND	Female	46457	3.17945	2224	7863	G1	-2.58802	-4.51664	-37.3107	29.9744	0	0	0	13	Monocytes	Monocytes	Monocytes	Monocytes
ND1_AGTAGTCAGATGTGTA	ND1	Batch2	ND	Female	247564	2.9971	3530	25191	G1	12.3461	0.169655	-55.5532	-3.8181	1.75156	0	0	22	B cells	B cells	B cells	B cells
ND1_AGTAGTCCAGGAACGT	ND1	Batch2	ND	Female	24100	0.345647	910	4629	G1	0.642692	11.4226	31.933	18.0111	0	0	0	2	Neutrophils	Neutrophils	Neutrophils	Neutrophils
ND1_AGTAGTCCATCTCGCT	ND1	Batch2	ND	Female	55231	0.625514	1983	12150	S	-1.32549	-16.2294	27.1529	39.6198	0	0	0	9	Stem cells	Stem cells	Stem cells	Stem cells
ND1_AGTAGTCTCACAGTAC	ND1	Batch2	ND	Female	14577	0.303235	679	2968	G1	0.310779	11.1523	34.6978	17.3151	0	0	0	2	Neutrophils	Neutrophils	Neutrophils	Neutrophils
ND1_AGTCTTTAGCTAGTCT	ND1	Batch2	ND	Female	62976	1.13157	2590	13521	S	-1.97584	-15.9052	24.0531	39.3977	0	0	0	9	Stem cells	Stem cells	Stem cells	Stem cells
ND1_AGTCTTTCACAACGTT	ND1	Batch2	ND	Female	97247	4.36546	3481	18738	S	-7.72204	-5.93766	-27.7672	-3.73467	0	0	0	17	Stem cells	Stem cells	Stem cells	Stem cells
ND1_AGTCTTTGTACACCGC	ND1	Batch2	ND	Female	62792	2.0125	2845	11677	G1	-1.88794	-5.55296	-35.3724	-0.940031	0	0	0	27	Monocytes	Monocytes	Monocytes	Monocytes
ND1_AGTCTTTGTATGGTTC	ND1	Batch2	ND	Female	28111	2.7589	1665	4857	G1	2.69991	-9.38704	-6.22708	18.6669	0	0	1.11805	19	B cells	B cells	B cells	B cells
ND1_AGTCTTTTCACGACTA	ND1	Batch2	ND	Female	7397	0.210822	515	1423	G1	-0.622776	13.561	47.2783	12.2066	0	0	0	2	Neutrophils	Neutrophils	Neutrophils	Neutrophils
ND1_AGTGAGGGTAAATGTG	ND1	Batch2	ND	Female	125127	2.98059	3923	22311	S	-6.93712	-5.66496	-26.7206	-4.34406	0	0	0	40	Stem cells	Stem cells	Stem cells	Stem cells
ND1_AGTGAGGGTCAGATAA	ND1	Batch2	ND	Female	22070	1.6756	1183	2984	G1	0.302427	-1.87315	-30.7393	23.0238	0	0	0	32	Monocytes	Monocytes	Monocytes	Monocytes
ND1_AGTGAGGTCTATCGCC	ND1	Batch2	ND	Female	10474	0.106838	525	1872	G1	0.709473	13.186	44.1317	15.4519	0	0	0	2	Neutrophils	Neutrophils	Neutrophils	Neutrophils
ND1_AGTGGGAAGTACCGGA	ND1	Batch2	ND	Female	22837	3.50669	1166	3365	G1	1.67981	-12.06	-10.694	32.9479	0	0	1.93781	36	B cells	B cells	B cells	B cells
ND1_AGTGGGACAATCGGTT	ND1	Batch2	ND	Female	22127	3.63396	1314	3027	G1	3.51423	-9.47492	-3.3648	17.6151	0	0	1.45945	19	B cells	B cells	B cells	B cells
ND1_AGTGGGACATCCAACA	ND1	Batch2	ND	Female	17070	0.167224	658	3588	G1	1.17562	8.81316	26.0059	1.99213	0	0	0	1	Neutrophils	Neutrophils	Neutrophils	Neutrophils
ND1_AGTGGGACATGTCCTC	ND1	Batch2	ND	Female	17356	5.37105	891	2439	G1	2.86978	-13.5362	-10.8981	40.7009	0	0	0	36	B cells	B cells	B cells	B cells
ND1_AGTGGGAGTGAAAGAG	ND1	Batch2	ND	Female	61689	2.62055	2830	10494	G2M	0.104462	-9.21002	-7.12062	-22.4797	0.669328	0	1.06673	34	B cells	B cells	B cells	B cells
ND1_AGTGGGATCCCTGACT	ND1	Batch2	ND	Female	40570	0.152818	613	10470	G1	5.24348	-0.0404232	30.2381	30.0601	0	0	0	45	Macrophages	NA	Neutrophils	Neutrophils
ND1_AGTGTCAAGAGTAAGG	ND1	Batch2	ND	Female	35133	0.667666	1653	7339	S	-1.15678	-15.6115	26.5804	33.9562	0	0	0	9	Stem cells	Stem cells	Stem cells	Stem cells
ND1_ATAACGCGTGAAGGCT	ND1	Batch2	ND	Female	93767	1.60098	3673	16365	G2M	-3.07373	-7.00341	-15.5732	24.0595	0	0	0	27	Stem cells	Stem cells	Stem cells	Monocytes
ND1_ATAGACCAGCAATCTC	ND1	Batch2	ND	Female	11123	8.94239	647	1163	G1	7.1876	-3.21488	3.94929	-54.8323	0	0	0	35	T cells	T cells	T cells	NKT
ND1_ATAGACCAGCTCCCAG	ND1	Batch2	ND	Female	33866	1.60708	1740	5538	G1	-0.368546	-2.6876	-46.1569	22.7178	0	0	0	13	Monocytes	Monocytes	Monocytes	Monocytes
ND1_ATAGACCAGGCAGGTT	ND1	Batch2	ND	Female	11389	1.30385	647	1764	G1	1.0916	12.6913	45.1664	16.6781	0	0	0	2	Neutrophils	Neutrophils	Neutrophils	Neutrophils
ND1_ATAGACCAGTTATCGC	ND1	Batch2	ND	Female	53402	0.584564	1650	12659	G2M	0.146266	-16.2113	32.1936	35.048	0	0	0	9	Stem cells	Stem cells	Stem cells	Stem cells
ND1_ATCATCTAGGTGCTAG	ND1	Batch2	ND	Female	60892	0.763676	2190	12047	G2M	-7.26682	2.00246	14.7976	-42.2242	0	0	0	10	Neutrophils	Neutrophils	Neutrophils	Neutrophils
ND1_ATCATCTTCAGATAAG	ND1	Batch2	ND	Female	19776	5.11214	1199	3032	G1	3.98424	-10.3264	-0.0528619	22.2576	0	0	2.38825	19	B cells	B cells	B cells	B cells
ND1_ATCATGGTCCTCCTAG	ND1	Batch2	ND	Female	21983	0.286092	829	4544	G1	0.0807087	8.09488	16.1462	10.25	0	0	0	3	Neutrophils	Neutrophils	Neutrophils	Neutrophils
ND1_ATCATGGTCTAGCACA	ND1	Batch2	ND	Female	123654	1.1329	2957	24274	G2M	-5.20949	2.01779	24.2898	-47.4904	0	0	0	28	Neutrophils	Neutrophils	Neutrophils	Neutrophils
ND1_ATCCACCAGAGTACCG	ND1	Batch2	ND	Female	26924	4.59633	1163	4199	G1	2.18382	-13.0191	-11.4493	36.8147	0	0	1.21833	36	B cells	B cells	B cells	B cells
ND1_ATCCACCCAGCTGGCT	ND1	Batch2	ND	Female	26436	3.98502	1331	3739	G1	1.91082	-12.2128	-10.6965	33.5888	0	0	1.84853	36	B cells	B cells	B cells	B cells
ND1_ATCTACTAGTGATCGG	ND1	Batch2	ND	Female	31940	2.10205	1881	6232	G1	-1.8535	-3.92879	-43.1159	28.0131	0	0	0	13	Monocytes	Monocytes	Monocytes	Monocytes
ND1_ATCTACTGTCAGAGGT	ND1	Batch2	ND	Female	44501	4.24251	2123	7307	G1	1.59899	-6.16353	-52.6239	-15.914	0	0	0	18	DC	DC	DC	DC
ND1_ATCTACTGTCTCCCTA	ND1	Batch2	ND	Female	25630	3.97594	1219	3823	G1	1.76722	-12.0465	-10.3906	33.8873	0	0	1.82962	36	B cells	B cells	B cells	B cells
ND1_ATCTACTTCCTGCAGG	ND1	Batch2	ND	Female	33409	0.175131	1260	6852	G1	0.238623	3.03521	-4.68839	-6.20498	0	0	0	5	Neutrophils	Neutrophils	Neutrophils	Neutrophils
ND1_ATCTGCCAGTACCGGA	ND1	Batch2	ND	Female	58503	0.694915	2113	11800	S	-1.59214	-16.2005	26.5421	39.293	0	0	0	9	Stem cells	Stem cells	Stem cells	Stem cells
ND1_ATCTGCCAGTGTACTC	ND1	Batch2	ND	Female	15134	0.29831	786	3017	G1	0.046345	11.5079	31.4888	20.0312	0	0	0	2	Neutrophils	Neutrophils	Neutrophils	Neutrophils
ND1_ATCTGCCGTCTGGAGA	ND1	Batch2	ND	Female	55032	1.17669	1875	10623	S	-9.1573	2.45554	7.54687	-35.7889	0	0	0	25	Neutrophils	Neutrophils	Neutrophils	Neutrophils
ND1_ATGAGGGAGAGGTTGC	ND1	Batch2	ND	Female	25088	2.86052	1548	4230	G1	2.88984	-9.22668	-5.52839	18.285	0	0	0	19	B cells	B cells	B cells	B cells
ND1_ATGAGGGAGCAGGTCA	ND1	Batch2	ND	Female	223263	4.34581	3223	23678	G1	12.1788	0.618414	-53.1924	-1.84542	1.37532	0	0	22	Macrophages	B cells	B cells	B cells
ND1_ATGAGGGAGGATCGCA	ND1	Batch2	ND	Female	25948	3.7858	1491	4015	G1	2.58507	-10.2714	-7.75435	26.1235	0	0	0	19	B cells	B cells	B cells	B cells
ND1_ATGAGGGAGTGAACAT	ND1	Batch2	ND	Female	48702	1.64905	2279	8611	G1	-1.9895	-4.60932	-42.4378	30.878	0	0	0	13	Monocytes	Monocytes	Monocytes	Monocytes
ND1_ATGAGGGCATAGGATA	ND1	Batch2	ND	Female	16752	0.43153	782	3476	G1	-0.523033	8.92884	18.3463	15.5588	0	0	0	3	Neutrophils	Neutrophils	Neutrophils	Neutrophils
ND1_ATGAGGGTCCCTCTTT	ND1	Batch2	ND	Female	77094	1.06921	2424	15432	G2M	-7.9992	0.714898	0.773026	-28.444	0	0	0	25	Monocytes	Neutrophils	Neutrophils	Neutrophils
ND1_ATGAGGGTCGGAGCAA	ND1	Batch2	ND	Female	12008	0.0789578	561	2533	G1	0.555144	11.8575	37.6001	16.4724	0	0	0	2	Neutrophils	Neutrophils	Neutrophils	Neutrophils
ND1_ATGCGATAGGCTATCT	ND1	Batch2	ND	Female	16150	0.545922	695	3114	G1	-0.248064	4.46815	0.416804	1.0514	0	0	0	5	Neutrophils	Neutrophils	Neutrophils	Neutrophils
ND1_ATGCGATCAGCGTTCG	ND1	Batch2	ND	Female	35913	0.507026	1249	6903	G1	-0.145981	5.62063	2.99333	6.15403	0	0	0	4	Neutrophils	Neutrophils	Neutrophils	Neutrophils
ND1_ATGCGATCATCGGTTA	ND1	Batch2	ND	Female	21412	3.98928	1044	3359	G1	1.82195	-12.4084	-10.6612	34.588	0	0	0	36	B cells	B cells	B cells	B cells
ND1_ATGCGATTCAATCTCT	ND1	Batch2	ND	Female	14567	0	672	2606	G1	1.24838	12.1694	42.0047	5.20139	0	0	0	2	Neutrophils	Neutrophils	Neutrophils	Neutrophils
ND1_ATGCGATTCGGAAACG	ND1	Batch2	ND	Female	25659	2.8063	1267	4383	G1	8.70237	-4.94656	-9.17074	-38.378	0	0	0	26	T cells	T cells	T cells	T cells
ND1_ATGGGAGAGGACGAAA	ND1	Batch2	ND	Female	45329	1.98351	2168	7764	G1	-2.17648	-4.18133	-42.555	31.3508	0	0	0	13	Monocytes	Monocytes	Monocytes	Monocytes
ND1_ATGGGAGAGGCCGAAT	ND1	Batch2	ND	Female	81737	1.67109	3234	13943	G2M	-4.35412	-7.90355	-14.1319	19.698	0	0	0	21	Monocytes	Monocytes	Monocytes	Monocytes
ND1_ATGGGAGGTTTGTTTC	ND1	Batch2	ND	Female	26554	0.1072	860	5597	G1	-0.234957	5.90843	2.13798	6.97614	0	0	0	4	Neutrophils	Neutrophils	Neutrophils	Neutrophils
ND1_ATGGGAGTCGACAGCC	ND1	Batch2	ND	Female	7381	0.891632	652	1458	G2M	-4.09477	-12.4644	-55.0717	12.2472	0	0	0	46	Stem cells	Stem cells	Stem cells	Stem cells
ND1_ATGTGTGAGAGTCGGT	ND1	Batch2	ND	Female	13357	0.320384	627	2497	G1	0.973843	12.5814	40.9984	18.0709	0	0	0	2	Neutrophils	Neutrophils	Neutrophils	Neutrophils
ND1_ATGTGTGAGGCCCTTG	ND1	Batch2	ND	Female	11442	4.28485	697	1657	G1	2.58953	-13.5349	-12.457	40.3352	0	0	0	36	B cells	B cells	B cells	B cells
ND1_ATGTGTGCAATGAATG	ND1	Batch2	ND	Female	21281	3.6421	1107	3487	G1	1.59415	-12.1004	-10.9435	32.9711	0	0	0	36	B cells	B cells	B cells	B cells
ND1_ATTACTCCACCGCTAG	ND1	Batch2	ND	Female	42692	0.5612	1610	10335	G2M	-0.0786032	-16.7936	32.1893	36.7115	0	0	0	9	Stem cells	Stem cells	Stem cells	Stem cells
ND1_ATTACTCTCAACACTG	ND1	Batch2	ND	Female	64903	2.96218	2751	13166	G1	1.67733	-11.4553	-10.8927	30.482	0.565048	0	0.565048	36	B cells	B cells	B cells	B cells
ND1_ATTACTCTCAGGCCCA	ND1	Batch2	ND	Female	8720	0.100857	535	1983	G2M	0.518237	12.7099	39.9801	20.1534	0	0	0	2	Neutrophils	Neutrophils	Neutrophils	Neutrophils
ND1_ATTATCCAGCTAGTGG	ND1	Batch2	ND	Female	7076	1.03406	546	1644	G1	8.56861	-7.09055	-18.4816	-40.6436	0	0	0	39	NK cells	NK cells	NK cells	ILC
ND1_ATTATCCAGTTACGGG	ND1	Batch2	ND	Female	7745	0.310559	637	1288	G1	0.393047	14.096	48.4231	22.3949	0	0	0	2	Neutrophils	Neutrophils	Neutrophils	Neutrophils
ND1_ATTATCCCATTTCAGG	ND1	Batch2	ND	Female	14736	4.7958	953	2669	G1	2.18125	-12.9312	-10.4701	37.6264	0	0	0	36	B cells	B cells	B cells	B cells
ND1_ATTATCCGTCCGAATT	ND1	Batch2	ND	Female	105689	1.80017	4211	20387	G2M	-3.10718	-6.98759	-15.7111	24.1448	0	0	0	27	Stem cells	DC	DC	Monocytes
ND1_ATTATCCGTTGGGACA	ND1	Batch2	ND	Female	23191	3.21651	1517	4166	G1	3.00684	-9.27687	-5.32139	18.1785	0	0	1.22389	19	B cells	B cells	B cells	B cells
ND1_ATTCTACCAGTCAGAG	ND1	Batch2	ND	Female	65119	0.435248	2137	14015	G2M	-7.29733	2.26527	17.2744	-39.5938	0	0	0	10	Neutrophils	Neutrophils	Neutrophils	Neutrophils
ND1_ATTCTACTCCAACCAA	ND1	Batch2	ND	Female	31318	0.398773	970	6520	G1	-0.14746	6.42664	7.84813	5.75736	0	0	0	4	Neutrophils	Neutrophils	Neutrophils	Neutrophils
ND1_ATTCTACTCTCAAGTG	ND1	Batch2	ND	Female	16876	0.218659	797	4116	G1	-0.721618	8.93627	19.4746	13.977	0	0	0	3	Neutrophils	Neutrophils	Neutrophils	Neutrophils
ND1_ATTGGACCACCTTGTC	ND1	Batch2	ND	Female	178527	2.78847	2636	19222	G1	12.3237	0.32881	-55.1522	-2.25301	2.23257	0	0	22	B cells	B cells	B cells	B cells
ND1_ATTGGACGTCCGAACC	ND1	Batch2	ND	Female	79973	2.89013	3550	12387	G2M	-2.53578	-7.13813	-28.3538	3.21636	0.96111	0	0	27	B cells	B cells, pro	B cells, pro	Monocytes
ND1_ATTGGACGTCCTAGCG	ND1	Batch2	ND	Female	9931	0.270856	536	1846	G1	-0.475691	13.4742	46.7719	12.4647	0	0	0	2	Neutrophils	Neutrophils	Neutrophils	Neutrophils
ND1_ATTGGACTCCCTTGTG	ND1	Batch2	ND	Female	152756	3.99285	2750	21814	G1	12.06	0.887834	-51.4117	-0.263523	1.19153	0	0	22	Macrophages	B cells	B cells	B cells
ND1_ATTGGACTCCTCATTA	ND1	Batch2	ND	Female	33705	0.355316	1230	7036	G1	-0.156622	5.67256	3.76573	5.72816	0	0	0	4	Neutrophils	Neutrophils	Neutrophils	Neutrophils
ND1_ATTGGTGAGACTAGAT	ND1	Batch2	ND	Female	35952	0.402722	1175	7201	G1	-0.728974	6.77172	6.18739	13.5773	0	0	0	4	Neutrophils	Neutrophils	Neutrophils	Neutrophils
ND1_ATTGGTGCATGGTCTA	ND1	Batch2	ND	Female	42220	0.552354	1328	8328	G1	-0.253319	3.46164	-6.25035	-3.64823	0	0	0	5	Neutrophils	Neutrophils	Neutrophils	Neutrophils
ND1_ATTGGTGGTTCCACAA	ND1	Batch2	ND	Female	18782	3.93613	1173	2693	G1	8.70734	-5.50065	-14.596	-39.9873	0	0	0	26	NKT	NKT	NKT	T cells
ND1_ATTTCTGCAGCAGTTT	ND1	Batch2	ND	Female	39810	0.737889	1870	9351	G2M	-0.99255	-16.4376	29.1162	36.0329	0	0	0	9	Stem cells	Stem cells	Stem cells	Stem cells
ND1_ATTTCTGGTCACAAGG	ND1	Batch2	ND	Female	18996	0.116732	901	5140	G1	-0.463817	6.51621	5.01309	12.1395	0	0	0	4	Neutrophils	Neutrophils	Neutrophils	Neutrophils
ND1_ATTTCTGTCATGTCCC	ND1	Batch2	ND	Female	6252	0.13986	509	1430	G1	0.723964	13.6811	45.9006	21.2384	0	0	0	2	Neutrophils	Neutrophils	Neutrophils	Neutrophils
ND1_CAACCAACAGACGCAA	ND1	Batch2	ND	Female	56356	3.07744	2429	8936	S	-2.73911	-6.20446	-32.0122	-0.456585	0	0	0	27	Stem cells	Monocytes	Monocytes	Monocytes
ND1_CAACCAAGTGTTCTTT	ND1	Batch2	ND	Female	15863	0.553846	682	3250	G1	0.321289	7.71755	15.4156	6.3259	0	0	0	3	Neutrophils	Neutrophils	Neutrophils	Neutrophils
ND1_CAACCAATCAGCATGT	ND1	Batch2	ND	Female	109678	2.31406	3748	18971	S	-8.60719	-5.26632	-23.0126	-9.81598	0	0	0	40	Stem cells	Stem cells	Stem cells	Stem cells
ND1_CAACCTCAGTCCTCCT	ND1	Batch2	ND	Female	73367	4.29585	2924	12966	G2M	-4.89376	-6.19207	-25.2909	9.2974	0	0	0.571684	17	Monocytes	Stem cells	Stem cells	Stem cells
ND1_CAACCTCGTGAAAGAG	ND1	Batch2	ND	Female	38199	0.663689	1196	7835	G1	-1.52457	2.56375	-5.08888	-11.1882	0	0	0	5	Neutrophils	Neutrophils	Neutrophils	Neutrophils
ND1_CAACTAGCACAGTCGC	ND1	Batch2	ND	Female	48017	1.83093	2216	7701	G1	-1.83481	-3.35366	-45.5526	28.3482	0	0	0	13	Monocytes	Monocytes	Monocytes	Monocytes
ND1_CAACTAGCACCCATGG	ND1	Batch2	ND	Female	16924	0.270433	660	3328	G1	-0.514533	9.99731	24.9261	17.1391	0	0	0	3	Neutrophils	Neutrophils	Neutrophils	Neutrophils
ND1_CAACTAGGTACCCAAT	ND1	Batch2	ND	Female	24610	4.13512	1384	3434	G1	3.29063	-10.4756	-6.07984	26.2862	0	0	1.36406	19	B cells	B cells	B cells	B cells
ND1_CAACTAGGTAGTAGTA	ND1	Batch2	ND	Female	27382	2.5615	1210	3943	G1	1.58082	-11.9082	-11.0672	32.0131	1.26304	0	1.26304	36	B cells	B cells	B cells	B cells
ND1_CAACTAGTCCTATTCA	ND1	Batch2	ND	Female	15078	0.477164	644	2934	G1	1.30055	10.9303	39.1025	0.0337024	0	0	0	7	Neutrophils	Neutrophils	Neutrophils	Neutrophils
ND1_CAACTAGTCGCGTAGC	ND1	Batch2	ND	Female	64980	1.42788	2592	14427	S	-8.79019	1.68931	3.73464	-37.3504	0	0	0	25	Monocytes	Neutrophils	Neutrophils	Neutrophils
ND1_CAAGAAAGTAGTACCT	ND1	Batch2	ND	Female	18914	0.29232	806	3763	G1	-0.669327	10.6887	31.7166	11.3616	0	0	0	3	Neutrophils	Neutrophils	Neutrophils	Neutrophils
ND1_CAAGAAATCCAGAAGG	ND1	Batch2	ND	Female	33135	3.42836	1623	5367	G1	3.17764	-9.11907	-4.34376	18.28	0	0	1.55318	19	B cells	B cells	B cells	B cells
ND1_CAAGAAATCTCTTGAT	ND1	Batch2	ND	Female	11564	0.0961538	628	2080	G1	0.746492	13.8573	47.9537	19.4192	0	0	0	2	Neutrophils	Neutrophils	Neutrophils	Neutrophils
ND1_CAAGATCCACATTCGA	ND1	Batch2	ND	Female	20095	3.22826	976	2633	G1	1.62097	-12.0655	-10.9252	32.971	0	0	2.15129	36	B cells	B cells	B cells	B cells
ND1_CAAGATCCACCAGATT	ND1	Batch2	ND	Female	26769	3.78336	1450	3859	G1	3.15399	-9.3737	-5.01664	17.9096	1.27853	0	2.1718	19	B cells	B cells	B cells	B cells
ND1_CAAGATCCAGTCAGCC	ND1	Batch2	ND	Female	254930	2.76286	5354	46184	S	-5.46288	-12.9579	-27.7733	44.7553	0	0	0	37	Stem cells	Stem cells	Stem cells	Stem cells
ND1_CAAGATCCATGTCCTC	ND1	Batch2	ND	Female	77754	0.43963	2076	15695	G2M	-5.19008	2.29221	30.4171	-38.2021	0	0	0	10	Neutrophils	Neutrophils	Neutrophils	Neutrophils
ND1_CAAGATCGTATATGAG	ND1	Batch2	ND	Female	6944	0.415973	500	1202	G2M	0.753114	13.6919	48.3626	18.0316	0	0	0	2	Neutrophils	Neutrophils	Neutrophils	Neutrophils
ND1_CAAGATCTCTTACCTA	ND1	Batch2	ND	Female	52326	4.05341	2321	8388	G1	1.7319	-6.08948	-53.4665	-15.3586	0	0	0	18	DC	DC	DC	DC
ND1_CAAGGCCCACTGTGTA	ND1	Batch2	ND	Female	23410	0.389824	907	4874	G1	0.465092	7.46712	15.2859	5.57891	0	0	0	4	Neutrophils	Neutrophils	Neutrophils	Neutrophils
ND1_CAAGGCCGTCACTTCC	ND1	Batch2	ND	Female	25340	3.88298	1396	3760	G1	3.41477	-9.40352	-3.22739	19.8309	1.29735	0	0	19	B cells	B cells	B cells	B cells
ND1_CAAGTTGAGACTTGAA	ND1	Batch2	ND	Female	57628	0.807037	1620	11028	G1	-1.09847	2.27216	-7.04313	-10.6139	0	0	0	5	Neutrophils	Neutrophils	Neutrophils	Neutrophils
ND1_CAAGTTGTCCGCAAGC	ND1	Batch2	ND	Female	20706	0.467836	807	4275	G1	-0.126558	6.97803	11.0239	7.66058	0	0	0	4	Neutrophils	Neutrophils	Neutrophils	Neutrophils
ND1_CACAAACAGATGAGAG	ND1	Batch2	ND	Female	21449	3.87117	1225	3229	G1	3.57743	-9.29677	-2.87053	18.0802	0	0	0	19	B cells	B cells	B cells	B cells
ND1_CACAAACAGATGCCTT	ND1	Batch2	ND	Female	27658	3.54796	1487	3805	G1	2.83031	-10.2444	-7.25208	25.6971	0	0	0	19	B cells	B cells	B cells	B cells
ND1_CACAAACTCCACGCAG	ND1	Batch2	ND	Female	39358	0.222593	1195	7188	G1	0.120321	6.78232	8.76384	7.38597	0	0	0	4	Neutrophils	Neutrophils	Neutrophils	Neutrophils
ND1_CACACAAAGACATAAC	ND1	Batch2	ND	Female	271292	2.36671	3308	22394	G1	12.5158	0.148242	-55.6062	-4.7466	1.52004	0	0	22	Macrophages	B cells	B cells	B cells
ND1_CACACAACAGTACACT	ND1	Batch2	ND	Female	18590	0.0912131	772	3289	G1	0.824881	12.6462	41.8665	17.6502	0	0	0	2	Neutrophils	Neutrophils	Neutrophils	Neutrophils
ND1_CACACAATCCTTGCCA	ND1	Batch2	ND	Female	85707	3.22739	3177	14222	G2M	-4.70393	-5.98763	-24.6245	11.8738	0	0	0	21	Monocytes	Monocytes	Monocytes	Monocytes
ND1_CACACTCAGAAGGGTA	ND1	Batch2	ND	Female	18850	0.428427	799	3968	G1	0.257935	6.96209	12.1057	4.96547	0	0	0	4	Neutrophils	Neutrophils	Neutrophils	Neutrophils
ND1_CACACTCAGAGTTGGC	ND1	Batch2	ND	Female	25563	3.97712	1495	3671	G1	3.73183	-9.43482	-2.56147	17.6662	0	0	1.86379	19	B cells	B cells	B cells	B cells
ND1_CACAGGCTCCGCATAA	ND1	Batch2	ND	Female	30241	0.283036	987	5653	G1	0.107035	8.73057	19.3111	11.2882	0	0	0	3	Neutrophils	Neutrophils	Neutrophils	Neutrophils
ND1_CACAGTACAGTTCATG	ND1	Batch2	ND	Female	28601	3.83251	1590	4227	G1	3.31092	-9.33624	-4.09365	17.9565	0	0	0	19	B cells	B cells	B cells	B cells
ND1_CACAGTAGTGACGCCT	ND1	Batch2	ND	Female	15756	0.357569	737	2517	G1	0.426719	14.0602	49.8713	17.9395	0	0	0	2	Neutrophils	Neutrophils	Neutrophils	Neutrophils
ND1_CACAGTATCAAGATCC	ND1	Batch2	ND	Female	36599	3.62444	1761	5794	G1	2.79994	-9.01345	-5.92112	20.0954	0	0	1.49332	19	B cells	B cells	B cells	B cells
ND1_CACAGTATCTGCTGTC	ND1	Batch2	ND	Female	42609	0.259805	1430	8083	G1	-0.312018	3.10965	-5.0798	-6.26164	0	0	0	5	Neutrophils	Neutrophils	Neutrophils	Neutrophils
ND1_CACATAGAGTGACATA	ND1	Batch2	ND	Female	22434	3.42181	1327	3127	G1	3.04354	-9.73189	-6.13295	23.4721	0	0	2.36027	19	B cells	B cells	B cells	B cells
ND1_CACATTTAGGGTTTCT	ND1	Batch2	ND	Female	88415	0.520725	2610	19204	S	-1.05184	-16.4323	27.5368	39.4444	0	0	0	9	Stem cells	Stem cells	Stem cells	Stem cells
ND1_CACATTTAGTGTACGG	ND1	Batch2	ND	Female	19307	0.448207	817	4016	G1	0.0563407	9.29608	23.893	11.3611	0	0	0	3	Neutrophils	Neutrophils	Neutrophils	Neutrophils
ND1_CACATTTCATACAGCT	ND1	Batch2	ND	Female	27055	3.60991	1400	3712	G1	3.36582	-9.56143	-3.1758	19.8111	0	0	1.85441	19	B cells	B cells	B cells	B cells
ND1_CACATTTGTATGAAAC	ND1	Batch2	ND	Female	23029	0.4038	888	4210	G1	-0.222388	6.78088	7.41131	10.7418	0	0	0	4	Neutrophils	Neutrophils	Neutrophils	Neutrophils
ND1_CACATTTTCAGCAACT	ND1	Batch2	ND	Female	14023	0.141945	619	2818	G1	1.31881	10.3602	34.5031	3.91745	0	0	0	7	Neutrophils	Neutrophils	Neutrophils	Neutrophils
ND1_CACATTTTCATAGCAC	ND1	Batch2	ND	Female	65138	2.05834	2944	10251	G1	-0.611203	-6.11168	-34.1895	-2.8956	0	0	0	27	DC	DC	DC	Monocytes
ND1_CACCACTAGCCACGCT	ND1	Batch2	ND	Female	16091	0.0932256	708	3218	G1	0.0936033	6.23113	6.31538	7.66314	0	0	0	4	Neutrophils	Neutrophils	Neutrophils	Neutrophils
ND1_CACCACTAGTAGCGGT	ND1	Batch2	ND	Female	40223	2.6283	1976	6430	G1	2.79656	-9.16501	-5.65706	18.2182	0.938134	0	1.73442	19	B cells	B cells	B cells	B cells
ND1_CACCACTCACATTCGA	ND1	Batch2	ND	Female	91194	2.64475	3238	15389	S	-4.648	-5.46231	-22.8695	12.9738	0	0	0	21	Monocytes	Monocytes	Monocytes	Monocytes
ND1_CACCAGGCAGCAGTTT	ND1	Batch2	ND	Female	195242	4.10746	2980	23859	G1	12.1671	0.53555	-53.2804	-1.21018	1.36963	0	0	22	Macrophages	B cells, pro	B cells, pro	B cells
ND1_CACCTTGAGATCACGG	ND1	Batch2	ND	Female	39463	1.76479	1995	6913	G1	-1.50811	-3.08585	-46.1122	27.1803	0	0	0	13	Monocytes	Monocytes	Monocytes	Monocytes
ND1_CACCTTGAGCCATCGC	ND1	Batch2	ND	Female	23313	3.44828	1222	3248	G1	1.63459	-12.2052	-10.9615	33.3886	0	0	0	36	B cells	B cells	B cells	B cells
ND1_CACCTTGCAACGATGG	ND1	Batch2	ND	Female	19061	4.49438	978	2759	G1	2.04262	-13.0676	-11.4569	37.2114	0	0	0	36	B cells	B cells	B cells	B cells
ND1_CACTCCAAGAGAACAG	ND1	Batch2	ND	Female	54872	0.629723	1512	10322	G1	0.146652	3.70659	-4.56067	-1.93156	0	0	0	5	Neutrophils	Neutrophils	Neutrophils	Neutrophils
ND1_CACTCCAAGATATGGT	ND1	Batch2	ND	Female	42029	4.45656	2078	6238	G1	1.98147	-5.86264	-53.682	-15.5618	0	0	0	18	DC	DC	DC	DC
ND1_CACTCCAGTTATCGGT	ND1	Batch2	ND	Female	26548	3.35338	1223	4324	G1	8.54973	-5.95398	-13.5555	-39.6243	0	0	0	26	Tgd	NKT	NKT	T cells
ND1_CAGAATCAGGGTCTCC	ND1	Batch2	ND	Female	72702	2.44124	3148	12084	S	0.914995	-8.557	-7.91135	-18.659	0	0	0.976527	34	B cells	B cells	B cells	B cells
ND1_CAGAATCCATTAGGCT	ND1	Batch2	ND	Female	25524	2.30483	1431	4035	G1	-0.11774	-2.12394	-30.7218	20.2805	0	0	0	32	Monocytes	Monocytes	Monocytes	Monocytes
ND1_CAGAATCTCACATACG	ND1	Batch2	ND	Female	38397	0.731739	1154	7653	G1	-0.375685	2.67322	-8.7972	-6.29795	0	0	0	5	Neutrophils	Neutrophils	Neutrophils	Neutrophils
ND1_CAGAATCTCCTAGTGA	ND1	Batch2	ND	Female	102404	1.87665	3748	18597	G2M	-3.40235	-6.95806	-15.2862	23.8801	0	0	0	27	Monocytes	Monocytes	Monocytes	Monocytes
ND1_CAGAGAGCATTCTCAT	ND1	Batch2	ND	Female	129462	2.96705	3991	22278	S	-4.34289	-5.83136	-23.8108	11.1599	0	0	0	21	Monocytes	Stem cells	Stem cells	Monocytes
ND1_CAGAGAGTCTCGTTTA	ND1	Batch2	ND	Female	21653	3.79747	1289	3160	G1	3.55785	-9.27606	-2.80645	18.2102	0	0	0	19	B cells	B cells	B cells	B cells
ND1_CAGATCATCTTTACAC	ND1	Batch2	ND	Female	53360	0.4149	1474	10846	G1	-0.882127	2.456	-8.53487	-9.03741	0	0	0	5	Neutrophils	Neutrophils	Neutrophils	Neutrophils
ND1_CAGCAGCAGACCCACC	ND1	Batch2	ND	Female	127983	1.79335	3523	22918	S	-3.18415	-15.0787	19.8092	40.5353	0	0	0	9	Stem cells	Stem cells	Stem cells	Stem cells
ND1_CAGCAGCAGACGCACA	ND1	Batch2	ND	Female	55261	2.28645	2463	9272	G2M	-3.41208	-5.54332	-32.1889	32.0623	0	0	0	13	Monocytes	Monocytes	Monocytes	Monocytes
ND1_CAGCAGCCAAACGTGG	ND1	Batch2	ND	Female	21454	4.5677	1016	3065	G1	1.98181	-12.8272	-11.0368	36.169	0	0	0	36	B cells	B cells	B cells	B cells
ND1_CAGCAGCCAGTACACT	ND1	Batch2	ND	Female	24523	0.257235	899	4665	G1	0.310948	9.90816	24.7299	13.5097	0	0	0	3	Neutrophils	Neutrophils	Neutrophils	Neutrophils
ND1_CAGCAGCGTAAATGTG	ND1	Batch2	ND	Female	172353	0.698973	3453	34193	G2M	-8.00553	0.669707	1.04042	-28.3355	0	0	0	25	Neutrophils	Neutrophils	Neutrophils	Neutrophils
ND1_CAGCAGCTCTTGCAAG	ND1	Batch2	ND	Female	66240	0.801233	1665	12980	G1	-1.24185	2.26772	-9.10143	-10.4687	0	0	0	5	Neutrophils	Neutrophils	Neutrophils	Neutrophils
ND1_CAGCATAAGCCGTCGT	ND1	Batch2	ND	Female	46861	1.5753	2184	7935	G1	-1.64539	-3.65971	-46.4355	27.2782	0	0	0	13	Monocytes	Monocytes	Monocytes	Monocytes
ND1_CAGCATACATCCAACA	ND1	Batch2	ND	Female	22245	3.94407	1200	2789	G1	8.74205	-7.09842	-20.9151	-43.0252	0	2.46441	0	39	ILC	ILC	ILC	ILC
ND1_CAGCATACATGTCTCC	ND1	Batch2	ND	Female	34226	2.11325	1663	4874	G1	0.711861	-2.07228	-21.4259	21.3822	0	0	0	41	Monocytes	Monocytes	Monocytes	Macrophages
ND1_CAGCATAGTGCGATAG	ND1	Batch2	ND	Female	33160	1.31703	1031	6378	G1	0.561783	5.67049	30.2206	-17.7189	0	0	0	4	Neutrophils	Neutrophils	Neutrophils	Neutrophils
ND1_CAGCATATCCACGTGG	ND1	Batch2	ND	Female	151476	1.91332	3272	16359	G2M	-8.70655	-1.70435	-12.9577	-19.1214	0.798664	0	0	23	Stem cells	Stem cells	Stem cells	Stem cells
ND1_CAGCCGAAGTACACCT	ND1	Batch2	ND	Female	48564	4.89442	2133	7151	G1	1.86542	-6.13232	-52.5951	-17.0639	0.874804	0	0	18	DC	DC	DC	DC
ND1_CAGCCGAGTATTCTCT	ND1	Batch2	ND	Female	41201	0.169731	597	10605	G1	5.2736	-0.00367773	29.7079	29.8903	0	0	0	45	Macrophages	NA	Neutrophils	Neutrophils
ND1_CAGCGACGTTACGACT	ND1	Batch2	ND	Female	60156	2.62046	2699	10418	G1	-1.34041	-4.80201	-48.2069	26.6876	0	0	0	27	Monocytes	Monocytes	Monocytes	Monocytes
ND1_CAGCGACTCCCTCTTT	ND1	Batch2	ND	Female	65986	0.360942	1644	15792	G2M	0.349793	-15.614	31.8679	32.8874	0	0	0	45	Stem cells	Stem cells	Stem cells	Neutrophils
ND1_CAGCGACTCGCGTTTC	ND1	Batch2	ND	Female	13555	0.115652	536	2594	G1	1.62635	11.6427	45.9719	2.33294	0	0	1.58002	7	Neutrophils	Neutrophils	Neutrophils	Neutrophils
ND1_CAGCGACTCGGTGTTA	ND1	Batch2	ND	Female	42599	2.48076	1605	8707	G2M	-6.34871	3.21839	18.8972	-21.6077	0	0	0	48	Neutrophils	Neutrophils	Neutrophils	Neutrophils
ND1_CAGCTAAAGATGTAAC	ND1	Batch2	ND	Female	30582	0.595453	1002	5542	G1	0.191532	6.58999	8.48327	6.09129	0	0	0	4	Neutrophils	Neutrophils	Neutrophils	Neutrophils
ND1_CAGCTAACACAGCCCA	ND1	Batch2	ND	Female	66081	2.87253	2759	11140	G1	-2.66176	-5.05771	-34.9469	30.6832	0	0	0	13	Monocytes	Monocytes	Monocytes	Monocytes
ND1_CAGCTAACATTGCGGC	ND1	Batch2	ND	Female	45082	0.226347	1284	8836	G1	-0.310113	2.86194	-5.95339	-7.32094	0	0	0	5	Neutrophils	Neutrophils	Neutrophils	Neutrophils
ND1_CAGCTGGAGCTAGCCC	ND1	Batch2	ND	Female	191605	1.69496	4356	35163	G2M	-3.36141	-15.2835	18.8095	36.3903	0	0	0	9	Stem cells	Stem cells	Stem cells	Stem cells
ND1_CAGCTGGCACAACGCC	ND1	Batch2	ND	Female	16445	0.162127	619	3084	G2M	0.132826	10.6332	28.3751	15.524	0	0	0	3	Neutrophils	Neutrophils	Neutrophils	Neutrophils
ND1_CAGCTGGGTGTCCTCT	ND1	Batch2	ND	Female	26920	2.67148	1387	4155	G1	8.83884	-4.92272	-10.4483	-38.2683	0	0	0	26	T cells	NKT	NKT	T cells
ND1_CAGGTGCCAATACGCT	ND1	Batch2	ND	Female	21707	2.61833	1167	2979	G1	1.62167	-11.8203	-11.1745	31.9105	0	0	0	36	B cells	B cells	B cells	B cells
ND1_CAGGTGCGTAAACGCG	ND1	Batch2	ND	Female	49929	3.44704	1863	8355	G1	8.59021	-5.13188	-8.7523	-37.5841	0	0	0	26	T cells	T cells	T cells	T cells
ND1_CAGGTGCTCCGAGCCA	ND1	Batch2	ND	Female	39152	0.405241	1178	7403	G1	0.322049	4.32231	-2.38474	0.132536	0	0	0	5	Neutrophils	Neutrophils	Neutrophils	Neutrophils
ND1_CAGTAACAGTCTCAAC	ND1	Batch2	ND	Female	117374	1.02316	2801	21893	G2M	-6.45026	1.67172	21.5813	-42.1601	0	0	0	10	Neutrophils	Neutrophils	Neutrophils	Neutrophils
ND1_CAGTAACCAAGGTGTG	ND1	Batch2	ND	Female	87832	0.883945	2193	16630	G2M	-5.43616	1.80216	28.9616	-37.8224	0	0	0	10	Neutrophils	Neutrophils	Neutrophils	Neutrophils
ND1_CAGTAACGTCACTTCC	ND1	Batch2	ND	Female	29482	0.182482	1143	5480	G1	0.0491718	8.91883	16.1671	14.2827	0	0	0	3	Neutrophils	Neutrophils	Neutrophils	Neutrophils
ND1_CAGTCCTAGTGCAAGC	ND1	Batch2	ND	Female	121240	2.98328	4059	19978	S	-8.0577	-6.77982	-28.9499	-3.21934	0.693748	0	0	31	B cells	B cells, pro	B cells, pro	Stem cells
ND1_CAGTCCTCATACTCTT	ND1	Batch2	ND	Female	32123	1.80464	1425	6040	G2M	-7.18296	2.88805	29.2633	-42.6423	0	0	0	10	Neutrophils	Neutrophils	Neutrophils	Neutrophils
ND1_CAGTCCTGTCTAAACC	ND1	Batch2	ND	Female	11808	8.58252	783	2575	S	-8.9268	1.35613	-5.33889	-27.9649	0	0	0	48	Stem cells	Stem cells	Stem cells	Neutrophils
ND1_CAGTCCTTCGCCCTTA	ND1	Batch2	ND	Female	12056	0.210084	559	1904	G1	0.957553	13.6609	48.2372	18.8107	0	0	0	2	Neutrophils	Neutrophils	Neutrophils	Neutrophils
ND1_CATATGGAGGATGCGT	ND1	Batch2	ND	Female	9254	0.336247	565	1487	G1	0.746815	13.9401	49.5247	19.1832	0	0	0	2	Neutrophils	Neutrophils	Neutrophils	Neutrophils
ND1_CATATGGCACTTCTGC	ND1	Batch2	ND	Female	21957	0.340754	877	4402	G1	-0.752717	4.9224	-2.39934	5.03323	0	0	0	5	Neutrophils	Neutrophils	Neutrophils	Neutrophils
ND1_CATATGGCATGCCCGA	ND1	Batch2	ND	Female	112681	1.41402	3114	21499	S	-2.58353	-15.1274	22.0196	42.4815	0	0	0	9	Macrophages	NA	Neutrophils	Stem cells
ND1_CATATTCAGTAGGTGC	ND1	Batch2	ND	Female	26274	3.4911	1259	4268	G1	8.57851	-6.41665	-16.324	-40.4998	0	2.08307	0	26	NK cells	ILC	ILC	T cells
ND1_CATATTCAGTGTGGCA	ND1	Batch2	ND	Female	10219	0.202943	517	1971	G1	1.41512	11.8945	42.8219	4.63267	0	0	0	7	Neutrophils	Neutrophils	Neutrophils	Neutrophils
ND1_CATCAAGCACCATGTA	ND1	Batch2	ND	Female	98831	0.890845	2627	18634	G2M	-7.32712	1.58072	12.9024	-45.1746	0	0	0	10	Neutrophils	Neutrophils	Neutrophils	Neutrophils
ND1_CATCAAGTCACAATGC	ND1	Batch2	ND	Female	31907	3.68755	1702	5044	G2M	2.30928	-9.15727	-5.28172	-16.1252	1.60243	0	0	19	B cells	B cells	B cells	B cells
ND1_CATCAAGTCAGAAATG	ND1	Batch2	ND	Female	19020	4.41989	1092	2353	G1	0.488878	-1.05748	-25.8237	22.2385	0	0	0	32	Monocytes	Monocytes	Monocytes	Monocytes
ND1_CATCAGAAGTGTGAAT	ND1	Batch2	ND	Female	7756	0.088574	524	1129	G2M	0.550309	14.2442	50.4193	18.8879	0	0	0	2	Neutrophils	Neutrophils	Neutrophils	Neutrophils
ND1_CATCAGACAGGTCGTC	ND1	Batch2	ND	Female	46668	0.342173	1303	9352	G1	-1.08779	2.5918	-5.6912	-10.304	0	0	0	5	Neutrophils	Neutrophils	Neutrophils	Neutrophils
ND1_CATCAGAGTCATGCAT	ND1	Batch2	ND	Female	18115	3.14019	1083	2675	G1	8.73845	-5.28371	-10.2039	-38.6227	0	0	0	26	T cells	NK cells	NK cells	T cells
ND1_CATCCACCACGGTGTC	ND1	Batch2	ND	Female	24684	4.61035	1141	3362	G1	2.10415	-13.0585	-10.7609	37.6514	0	0	0	36	B cells	B cells	B cells	B cells
ND1_CATCGAAGTGCCTGCA	ND1	Batch2	ND	Female	9127	2.8777	791	1390	G2M	2.09073	-8.03397	-2.67811	26.8713	0	0	2.10343	19	B cells	B cells, pro	B cells, pro	B cells
ND1_CATCGGGAGGCAGGTT	ND1	Batch2	ND	Female	299897	3.69422	3858	32808	G1	12.2434	0.474972	-54.9666	-3.28922	1.31995	0	0	22	B cells	B cells	B cells	B cells
ND1_CATCGGGCATATACCG	ND1	Batch2	ND	Female	59091	4.24111	1741	5989	G1	12.1401	0.71261	-50.8115	0.77702	2.87341	0	0	22	T cells	T cells	T cells	B cells
ND1_CATCGGGGTACATCCA	ND1	Batch2	ND	Female	12966	1.83078	931	2021	G1	0.538569	-1.85792	-29.4216	22.4122	0	0	0	32	Monocytes	Monocytes	Monocytes	Monocytes
ND1_CATCGGGTCGGGAGTA	ND1	Batch2	ND	Female	66621	0.631607	2060	15041	G2M	-0.0328398	-16.2313	31.9692	35.1295	0	0	0	9	Stem cells	Stem cells	Stem cells	Stem cells
ND1_CATCGGGTCTTGACGA	ND1	Batch2	ND	Female	18592	0.464277	805	3877	G1	0.618602	6.61317	10.1529	5.55058	0	0	0	4	Neutrophils	Neutrophils	Neutrophils	Neutrophils
ND1_CATGACAAGGTTACCT	ND1	Batch2	ND	Female	94056	0.874736	2590	17491	G2M	-7.76931	2.00065	13.0476	-41.9553	0	0	0	10	Neutrophils	Neutrophils	Neutrophils	Neutrophils
ND1_CATGACAGTACCCAAT	ND1	Batch2	ND	Female	47569	1.56924	2168	7647	G1	-2.03171	-4.21131	-42.8948	30.6988	0	0	0	13	Monocytes	Monocytes	Monocytes	Monocytes
ND1_CATGCCTCAATTCCTT	ND1	Batch2	ND	Female	65916	2.16929	2846	11294	S	1.53469	-8.02372	-8.23058	-16.0392	0	0	1.01915	34	B cells	B cells	B cells	B cells
ND1_CATGGCGAGTGGGTTG	ND1	Batch2	ND	Female	23306	0.224568	852	4453	G1	0.647927	9.89049	27.9965	11.0063	0	0	0	3	Neutrophils	Neutrophils	Neutrophils	Neutrophils
ND1_CATGGCGCAGTGGAGT	ND1	Batch2	ND	Female	23529	0.209205	904	4780	G1	-0.857969	5.33752	-2.01541	9.53994	0	0	0	5	Neutrophils	Neutrophils	Neutrophils	Neutrophils
ND1_CATGGCGGTCGATTGT	ND1	Batch2	ND	Female	30756	9.22624	1017	6113	G1	4.95891	6.377	43.9523	-22.7422	0	0	0	47	Neutrophils	Neutrophils	Neutrophils	Neutrophils
ND1_CATTATCAGAAGGCCT	ND1	Batch2	ND	Female	25804	0.314157	941	5093	G1	0.16507	9.8796	22.6108	14.2787	0	0	0	3	Neutrophils	Neutrophils	Neutrophils	Neutrophils
ND1_CATTCGCTCAGCACAT	ND1	Batch2	ND	Female	14579	0.580271	642	2585	G1	1.16438	11.9035	42.3348	16.2246	0	0	0	2	Neutrophils	Neutrophils	Neutrophils	Neutrophils
ND1_CATTCGCTCGCCCTTA	ND1	Batch2	ND	Female	20609	4.84152	1167	2871	G1	2.38953	-12.429	-10.1449	36.3921	0	0	1.50032	36	B cells	B cells	B cells	B cells
ND1_CATTCGCTCGGCGGTT	ND1	Batch2	ND	Female	33754	0.206338	1075	6785	G1	-0.237286	5.50495	0.925785	6.52314	0	0	0	4	Neutrophils	Neutrophils	Neutrophils	Neutrophils
ND1_CCAATCCCAGGCGATA	ND1	Batch2	ND	Female	77498	1.19826	2185	14521	S	-10.05	1.32835	3.86967	-31.6003	0	0	0	25	Monocytes	Neutrophils	Neutrophils	Neutrophils
ND1_CCAATCCTCAGTTGAC	ND1	Batch2	ND	Female	41524	1.52591	1987	6619	G1	-2.83237	-5.2158	-34.8362	32.783	0	0	0	13	Monocytes	Monocytes	Monocytes	Monocytes
ND1_CCACCTATCCACTCCA	ND1	Batch2	ND	Female	20840	0.171779	793	4075	G1	0.553619	6.42941	12.9088	-0.605969	0	0	0	4	Neutrophils	Neutrophils	Neutrophils	Neutrophils
ND1_CCACGGAAGCGTGAGT	ND1	Batch2	ND	Female	98246	0.77786	2551	18898	G2M	-6.02643	1.88767	22.3606	-41.2434	0	0	0	10	Neutrophils	Neutrophils	Neutrophils	Neutrophils
ND1_CCACGGACAGTCGATT	ND1	Batch2	ND	Female	18871	2.46575	1140	2555	G1	0.372594	-1.83487	-28.5213	21.782	0	0	0	32	Monocytes	Monocytes	Monocytes	Monocytes
ND1_CCACGGAGTCTAGCGC	ND1	Batch2	ND	Female	38512	0.225315	1194	7545	G1	0.071607	4.25695	-4.21372	1.30254	0	0	0	5	Neutrophils	Neutrophils	Neutrophils	Neutrophils
ND1_CCAGCGAAGAATAGGG	ND1	Batch2	ND	Female	15832	0.392927	635	3054	G1	-0.0557449	4.11905	-0.637699	-0.540276	0	0	0	5	Neutrophils	Neutrophils	Neutrophils	Neutrophils
ND1_CCATTCGAGAAAGTGG	ND1	Batch2	ND	Female	84925	0.846149	2263	16191	S	-10.3034	1.73385	4.72667	-33.0161	0	0	0	25	Monocytes	Neutrophils	Neutrophils	Neutrophils
ND1_CCATTCGAGATGCCAG	ND1	Batch2	ND	Female	24574	4.25931	1149	3733	G1	1.93195	-12.6136	-11.0467	35.9981	0	0	1.30259	36	B cells	B cells	B cells	B cells
ND1_CCATTCGAGGCATGGT	ND1	Batch2	ND	Female	126454	1.47465	3369	23531	S	-2.87124	-15.5737	21.35	37.971	0	0	0	9	Stem cells	Stem cells	Stem cells	Stem cells
ND1_CCATTCGTCCCTAACC	ND1	Batch2	ND	Female	48960	1.42626	2201	7432	G1	-1.55571	-3.59618	-45.6304	28.427	0	0	0	13	Monocytes	Monocytes	Monocytes	Monocytes
ND1_CCATTCGTCTGGCGAC	ND1	Batch2	ND	Female	193721	4.16182	3406	24941	G1	12.3697	0.513747	-53.863	-3.35332	1.10019	0	0.337148	22	B cells	B cells	B cells	B cells
ND1_CCCAATCAGCGTCAAG	ND1	Batch2	ND	Female	75373	1.81014	2998	12430	G2M	-8.58176	-7.52955	-20.9844	33.7797	0	0	0	31	Stem cells	Stem cells	Stem cells	Stem cells
ND1_CCCAATCAGGGAACGG	ND1	Batch2	ND	Female	69249	2.86995	2944	11603	S	-8.32793	-8.3027	-22.4947	34.4955	0	0	0	31	Stem cells	Stem cells	Stem cells	Stem cells
ND1_CCCAATCGTAAGCACG	ND1	Batch2	ND	Female	101150	1.71928	3764	17391	G2M	-3.99863	-7.50982	-12.1933	22.3866	0	0	0	21	Monocytes	Monocytes	Monocytes	Monocytes
ND1_CCCAATCGTGGTCCGT	ND1	Batch2	ND	Female	29152	0.155602	986	5784	G1	0.210685	5.95233	4.40913	5.01176	0	0	0	4	Neutrophils	Neutrophils	Neutrophils	Neutrophils
ND1_CCCAATCTCGTTTAGG	ND1	Batch2	ND	Female	64917	0.493624	1831	14586	G2M	0.124589	-15.6822	31.6448	33.1284	0	0	0	45	Stem cells	Stem cells	Stem cells	Neutrophils
ND1_CCCAGTTCAGTTCATG	ND1	Batch2	ND	Female	15071	0.121139	666	3302	G1	-0.457078	9.10945	18.4464	15.9665	0	0	0	3	Neutrophils	Neutrophils	Neutrophils	Neutrophils
ND1_CCCAGTTTCCAAGCCG	ND1	Batch2	ND	Female	28618	5.01188	1472	4210	G1	2.24821	-11.6011	-7.65346	30.7446	0	0	0	19	B cells	B cells	B cells	B cells
ND1_CCCAGTTTCCGCGCAA	ND1	Batch2	ND	Female	33403	0.386997	1059	6460	G1	-0.153246	6.09328	5.39492	5.90427	0	0	0	4	Neutrophils	Neutrophils	Neutrophils	Neutrophils
ND1_CCCATACAGAGTTGGC	ND1	Batch2	ND	Female	27416	4.29132	1281	4078	G1	1.83671	-12.2372	-10.2739	34.2467	0	0	1.77569	36	B cells	B cells	B cells	B cells
ND1_CCCATACAGTCGTTTG	ND1	Batch2	ND	Female	44092	2.13458	2048	7074	G1	-1.58635	-3.19397	-46.0014	27.0553	0.881131	0	0	13	Monocytes	Monocytes	Monocytes	Monocytes
ND1_CCCATACCATTTCAGG	ND1	Batch2	ND	Female	24986	4.93996	1279	3664	G1	8.48865	-5.90508	-14.8825	-41.0198	0	0	0	26	NKT	NKT	NKT	T cells
ND1_CCCTCCTAGTCGTACT	ND1	Batch2	ND	Female	66363	0.448461	1799	14940	G2M	0.370692	-15.792	31.8708	33.0908	0	0	0	45	Stem cells	Stem cells	Stem cells	Neutrophils
ND1_CCGGGATGTACTCAAC	ND1	Batch2	ND	Female	67189	2.17516	2972	10482	G2M	-3.41894	-7.08062	-16.1325	23.0101	0	0	0	27	Stem cells	DC	DC	Monocytes
ND1_CCGGTAGAGGAATCGC	ND1	Batch2	ND	Female	168347	3.2891	4457	30221	S	-6.73405	-5.88811	-24.9087	-1.71694	0	0	0	40	Stem cells	Stem cells	Stem cells	Stem cells
ND1_CCGGTAGTCAGCATGT	ND1	Batch2	ND	Female	74429	0.518061	2146	14091	G2M	-6.7407	2.02062	21.3275	-40.5818	0	0	0	10	Neutrophils	Neutrophils	Neutrophils	Neutrophils
ND1_CCGTACTTCCACGCAG	ND1	Batch2	ND	Female	15071	0.164799	754	3034	G1	0.988637	7.91886	21.1511	1.65348	0	0	0	1	Neutrophils	Neutrophils	Neutrophils	Neutrophils
ND1_CCGTGGACACGCCAGT	ND1	Batch2	ND	Female	52870	2.737	2533	9061	G1	-2.3949	-4.9844	-37.2381	31.4794	0	0	0	13	Monocytes	Monocytes	Monocytes	Monocytes
ND1_CCGTGGAGTGTTCGAT	ND1	Batch2	ND	Female	18841	0.105457	782	3793	G1	0.569827	8.93115	23.714	7.38513	0	0	0	3	Neutrophils	Neutrophils	Neutrophils	Neutrophils
ND1_CCGTTCACATTGGGCC	ND1	Batch2	ND	Female	35834	2.34599	1882	5925	G1	8.8424	-7.30162	-23.0995	-41.3263	0	1.47603	0	39	NK cells	NK cells	NK cells	ILC
ND1_CCGTTCAGTAACGCGA	ND1	Batch2	ND	Female	21685	5.67641	1216	2942	G1	2.45705	-12.9395	-9.52345	38.02	0	0	0	36	B cells	B cells	B cells	B cells
ND1_CCTAAAGAGAAGCCCA	ND1	Batch2	ND	Female	10501	0.223464	540	1790	G1	0.148357	12.6582	38.6324	21.0497	0	0	0	2	Neutrophils	Neutrophils	Neutrophils	Neutrophils
ND1_CCTAAAGTCCTAGTGA	ND1	Batch2	ND	Female	11867	2.47253	886	2184	G1	0.405605	-1.59221	-27.2693	21.0045	0	0	0	32	Monocytes	Monocytes	Monocytes	Monocytes
ND1_CCTACACCAAGTAGTA	ND1	Batch2	ND	Female	14128	0.0820008	701	2439	G1	0.719939	13.7618	45.6466	22.3245	0	0	0	2	Neutrophils	Neutrophils	Neutrophils	Neutrophils
ND1_CCTACACGTACAGCAG	ND1	Batch2	ND	Female	12968	0.736067	694	1902	G1	0.752039	13.7945	48.5581	19.2679	0	0	0	2	Neutrophils	Neutrophils	Neutrophils	Neutrophils
ND1_CCTACCAAGTATGACA	ND1	Batch2	ND	Female	28252	3.7234	1271	4324	G1	8.33077	-6.03692	-14.8292	-41.0587	0	0	0	26	NK cells	ILC	ILC	T cells
ND1_CCTACCATCAACGCTA	ND1	Batch2	ND	Female	9537	0.101989	523	1961	G1	-0.748223	10.5846	27.0384	20.2946	0	0	0	3	Neutrophils	Neutrophils	Neutrophils	Neutrophils
ND1_CCTACCATCCCAACGG	ND1	Batch2	ND	Female	47853	4.30376	2279	7203	G1	1.64665	-6.01075	-53.3283	-15.5123	0	0	0	18	DC	DC	DC	DC
ND1_CCTAGCTGTTACGGAG	ND1	Batch2	ND	Female	62611	0.366425	1750	14737	G2M	0.202569	-15.6474	31.7371	33.05	0	0	0	45	Stem cells	Stem cells	Stem cells	Neutrophils
ND1_CCTAGCTTCCAACCAA	ND1	Batch2	ND	Female	65950	0.394017	1988	12436	G2M	-6.34785	1.86525	22.1707	-40.5744	0	0	0	10	Neutrophils	Neutrophils	Neutrophils	Neutrophils
ND1_CCTAGCTTCTAACTTC	ND1	Batch2	ND	Female	77179	2.46702	3039	12809	G2M	0.190264	-9.57428	-6.28972	-23.8044	0	0	0	34	B cells	B cells	B cells	B cells
ND1_CCTATTAAGAATTCCC	ND1	Batch2	ND	Female	10127	0.169492	510	2360	G1	0.324649	9.03709	19.25	16.9906	1.6558	0	0	3	Neutrophils	Neutrophils	Neutrophils	Neutrophils
ND1_CCTATTAGTACATCCA	ND1	Batch2	ND	Female	34300	0.226693	1095	7058	G1	0.538015	5.81176	4.30335	4.78118	0	0	0	4	Neutrophils	Neutrophils	Neutrophils	Neutrophils
ND1_CCTATTAGTCTCGTTC	ND1	Batch2	ND	Female	22422	3.30164	1162	3786	G1	8.68362	-6.04521	-15.3351	-40.1047	0	0	0	26	NK cells	ILC	ILC	T cells
ND1_CCTATTATCCAGAGGA	ND1	Batch2	ND	Female	23519	3.79367	1336	3664	G1	2.73936	-10.245	-7.36756	26.0743	0	0	1.8654	19	B cells	B cells	B cells	B cells
ND1_CCTATTATCCCATTTA	ND1	Batch2	ND	Female	12286	0.12205	612	2458	G1	-0.186182	10.5085	27.1463	16.4048	0	0	0	3	Neutrophils	Neutrophils	Neutrophils	Neutrophils
ND1_CCTATTATCTTATCTG	ND1	Batch2	ND	Female	11010	1.2682	1126	2129	G2M	1.59609	-8.03519	-7.95562	-15.9865	0	0	0	44	B cells	B cells, pro	B cells, pro	B cells, pro
ND1_CCTCAGTCAACGATGG	ND1	Batch2	ND	Female	162417	3.06211	2602	17243	G1	12.3374	0.199781	-55.2658	-2.0881	1.91684	0	0	22	B cells	B cells, pro	B cells, pro	B cells
ND1_CCTCAGTTCACCTCGT	ND1	Batch2	ND	Female	17834	0.236407	772	3384	G1	0.584977	12.3001	37.9305	19.6584	0	0	0	2	Neutrophils	Neutrophils	Neutrophils	Neutrophils
ND1_CCTCTGAAGGAATCGC	ND1	Batch2	ND	Female	24459	2.96392	1331	3880	G1	8.7253	-7.23604	-21.9283	-40.897	0	2.63092	0	39	ILC	ILC	ILC	ILC
ND1_CCTCTGAGTAGAAGGA	ND1	Batch2	ND	Female	26079	3.82883	1436	3996	G2M	8.05881	-6.64043	-18.2149	-37.6916	0	0	0	50	NKT	NKT	NKT	T cells
ND1_CCTCTGAGTGACTCAT	ND1	Batch2	ND	Female	13957	0.353357	679	2830	G1	1.20532	8.543	24.4367	1.12897	0	0	0	3	Neutrophils	Neutrophils	Neutrophils	Neutrophils
ND1_CCTCTGATCGAGAGCA	ND1	Batch2	ND	Female	80845	1.12264	2649	16390	G2M	-8.14393	1.82077	11.2736	-43.2525	0.476314	0	0	10	Neutrophils	Neutrophils	Neutrophils	Neutrophils
ND1_CCTTACGGTGTATGGG	ND1	Batch2	ND	Female	47460	2.59231	2456	7908	G2M	-2.6287	-6.82826	-29.568	3.02966	0	0	0	27	Stem cells	Stem cells	Stem cells	Monocytes
ND1_CCTTCCCCATTACCTT	ND1	Batch2	ND	Female	26592	4.12324	1331	4414	G1	3.61251	-9.52476	-2.41438	21.0768	0	0	0	19	B cells	B cells	B cells	B cells
ND1_CCTTCCCTCCAAATGC	ND1	Batch2	ND	Female	17869	4.16152	1003	2427	G1	8.67485	-4.37591	-5.75361	-51.0032	0	0	0	26	T cells	NKT	NKT	T cells
ND1_CCTTCCCTCTGCTGTC	ND1	Batch2	ND	Female	31103	1.34061	1152	6415	G1	-9.87417	1.8558	0.784823	-23.7067	0	0	0	25	Neutrophils	Neutrophils	Neutrophils	Neutrophils
ND1_CCTTCGAAGACCTTTG	ND1	Batch2	ND	Female	49368	1.56028	2180	8460	G1	-0.462207	-4.86484	-38.8647	-2.56397	0	0	0	27	Monocytes	Monocytes	Monocytes	Monocytes
ND1_CCTTCGAAGTAGATGT	ND1	Batch2	ND	Female	100204	2.37274	3784	17111	G2M	-4.09851	-7.54593	-12.0101	22.3227	0	0	0	21	Monocytes	Monocytes	Monocytes	Monocytes
ND1_CCTTCGATCGGAGGTA	ND1	Batch2	ND	Female	13782	3.96894	931	2318	G1	8.48827	-5.70914	-14.8334	-41.3027	0	0	0	26	NKT	NKT	NKT	T cells
ND1_CCTTTCTGTGGCAAAC	ND1	Batch2	ND	Female	100505	1.5391	3398	19427	S	-9.37431	-0.374317	-16.1476	-21.0751	0	0	0.415249	25	Stem cells	Stem cells	Stem cells	Neutrophils
ND1_CCTTTCTGTTAGAACA	ND1	Batch2	ND	Female	8858	0.0658762	501	1518	G2M	1.05363	12.512	43.5979	16.6039	0	0	0	2	Neutrophils	Neutrophils	Neutrophils	Neutrophils
ND1_CGAACATCATTCCTGC	ND1	Batch2	ND	Female	63183	0.460714	2022	11938	G2M	-7.12304	1.97373	14.5484	-42.3085	0	0	0	10	Neutrophils	Neutrophils	Neutrophils	Neutrophils
ND1_CGAACATGTAGCGCTC	ND1	Batch2	ND	Female	71094	2.60922	3162	11536	G2M	0.613023	-9.64005	-8.02679	-24.6941	0	0	0.624253	34	B cells	B cells	B cells	B cells
ND1_CGAACATGTTGGGACA	ND1	Batch2	ND	Female	27118	1.9102	1435	4031	G1	-8.12969	-9.13468	-24.6878	36.2648	0	0	0	31	Stem cells	Stem cells	Stem cells	Stem cells
ND1_CGAATGTCATAGGATA	ND1	Batch2	ND	Female	12314	1.47651	754	1490	G1	0.585785	-1.93872	-27.8099	20.2234	0	0	0	32	Monocytes	NA	Monocytes	Monocytes
ND1_CGAATGTCATCGGTTA	ND1	Batch2	ND	Female	21339	2.36546	1232	3382	G1	-0.02732	-2.17125	-30.713	20.166	0	0	0	32	Monocytes	Monocytes	Monocytes	Monocytes
ND1_CGACTTCTCAGAGGTG	ND1	Batch2	ND	Female	44895	1.85961	2092	7636	G1	-0.615205	-4.05612	-48.2319	25.3602	0	0	0	13	Monocytes	Monocytes	Monocytes	Monocytes
ND1_CGAGAAGCACTTCGAA	ND1	Batch2	ND	Female	18894	0.0782881	830	3832	G1	-0.563563	6.64536	5.17284	13.1702	0	0	0	4	Neutrophils	Neutrophils	Neutrophils	Neutrophils
ND1_CGAGAAGTCGTCACGG	ND1	Batch2	ND	Female	103854	2.73151	3649	18012	G2M	-3.9829	-7.60213	-12.7052	22.0172	0	0	0	21	Monocytes	Monocytes	Monocytes	Monocytes
ND1_CGAGAAGTCTGCTTGC	ND1	Batch2	ND	Female	27815	0.253165	975	5530	G1	-0.824697	7.51851	11.0593	15.7944	0	0	0	4	Neutrophils	Neutrophils	Neutrophils	Neutrophils
ND1_CGAGCACCACAACGCC	ND1	Batch2	ND	Female	54849	2.71728	2595	9458	S	0.840759	-8.8656	-6.25037	-19.8253	0.721397	0	0	34	B cells	B cells	B cells	B cells
ND1_CGAGCACTCACTTCAT	ND1	Batch2	ND	Female	51235	0.7179	2217	8497	G1	-1.47486	-3.6322	-45.6287	28.3597	0	0	0	13	Monocytes	Monocytes	Monocytes	Monocytes
ND1_CGAGCCAAGAGCTTCT	ND1	Batch2	ND	Female	13597	0.344037	635	2616	G1	0.670268	13.1539	46.3892	16.7928	0	0	0	2	Neutrophils	Neutrophils	Neutrophils	Neutrophils
ND1_CGAGCCACATGCATGT	ND1	Batch2	ND	Female	47586	0.945055	1472	9100	G1	-9.81047	1.55891	0.413572	-24.3112	0	0	0.741414	25	Neutrophils	Neutrophils	Neutrophils	Neutrophils
ND1_CGAGCCAGTCTAGTCA	ND1	Batch2	ND	Female	27192	4.39752	1371	4025	G1	8.89039	-7.14652	-24.2556	-46.3695	0	0	0	39	ILC	ILC	ILC	ILC
ND1_CGATCGGTCCGTACAA	ND1	Batch2	ND	Female	9088	0.0668003	580	1497	G1	0.385831	13.5471	47.6441	16.9994	0	0	0	2	Neutrophils	Neutrophils	Neutrophils	Neutrophils
ND1_CGATGGCCAGACGCTC	ND1	Batch2	ND	Female	40639	1.65076	1805	6603	G1	-0.402428	-3.8195	-48.439	24.9306	0	0	0	13	Monocytes	Monocytes	Monocytes	Monocytes
ND1_CGATGGCGTTCCACGG	ND1	Batch2	ND	Female	67997	0.884491	2072	13341	G2M	-5.93481	1.79212	22.9329	-41.5322	0	0	0	10	Neutrophils	Neutrophils	Neutrophils	Neutrophils
ND1_CGATGGCTCATTGCCC	ND1	Batch2	ND	Female	97386	1.39183	3057	17962	S	-2.67474	-15.5321	21.9414	39.2688	0	0	0	9	Stem cells	Stem cells	Stem cells	Stem cells
ND1_CGATGTACATCCCATC	ND1	Batch2	ND	Female	50406	2.44363	2399	8471	G1	-1.89146	-5.42124	-35.4795	-0.891129	0	0	0	27	Monocytes	Monocytes	Monocytes	Monocytes
ND1_CGATGTAGTGATGTCT	ND1	Batch2	ND	Female	79697	1.05663	2341	15805	S	-9.88348	2.04277	4.99521	-34.7448	0	0	0	25	Neutrophils	Neutrophils	Neutrophils	Neutrophils
ND1_CGATGTATCTCTAGGA	ND1	Batch2	ND	Female	13250	0.238379	600	2517	G1	0.197227	11.0392	31.6115	15.5355	0	0	0	2	Neutrophils	Neutrophils	Neutrophils	Neutrophils
ND1_CGATTGAAGCTCAACT	ND1	Batch2	ND	Female	36141	1.95412	1887	5885	G1	-0.796398	-3.14065	-45.3471	23.5415	0	0	0	13	Monocytes	Monocytes	Monocytes	Monocytes
ND1_CGATTGAGTTAGATGA	ND1	Batch2	ND	Female	14505	0.0371609	716	2691	G1	0.781493	13.5531	44.3455	23.3215	0	0	0	2	Neutrophils	Neutrophils	Neutrophils	Neutrophils
ND1_CGATTGAGTTCGGCAC	ND1	Batch2	ND	Female	20566	2.64163	1130	3142	G1	8.81342	-5.60099	-12.9169	-39.3266	0	0	0	26	T cells	T cells	T cells	T cells
ND1_CGCCAAGCAAAGTCAA	ND1	Batch2	ND	Female	55713	0.55436	1767	12086	G2M	-0.0628577	-16.4438	31.9487	35.2644	0	0	0	9	Stem cells	Stem cells	Stem cells	Stem cells
ND1_CGCCAAGGTGACTACT	ND1	Batch2	ND	Female	8752	0.443459	520	1353	G1	0.741766	11.8584	34.8455	23.5777	0	0	0	2	Neutrophils	Neutrophils	Neutrophils	Neutrophils
ND1_CGCGGTACAATAGAGT	ND1	Batch2	ND	Female	75093	0.78724	2149	14608	S	-9.86502	1.32135	2.35181	-29.1275	0	0	0	25	Neutrophils	Neutrophils	Neutrophils	Neutrophils
ND1_CGCGGTACAGGACGTA	ND1	Batch2	ND	Female	16768	0.253004	686	3162	G1	0.709039	11.2956	31.7486	18.3811	0	0	0	2	Neutrophils	Neutrophils	Neutrophils	Neutrophils
ND1_CGCGGTAGTTGTGGAG	ND1	Batch2	ND	Female	49039	0.933358	1924	10714	G2M	-0.95978	-16.7631	29.6422	38.6758	0	0	0	9	Stem cells	Stem cells	Stem cells	Stem cells
ND1_CGCTATCGTACCGTTA	ND1	Batch2	ND	Female	37915	2.6651	1793	5966	G1	2.98569	-9.08309	-5.37828	18.2631	0	0	0.984385	19	B cells	B cells	B cells	B cells
ND1_CGCTGGAAGTGATCGG	ND1	Batch2	ND	Female	67240	0.670449	2027	13573	G2M	-5.83357	2.21593	24.333	-39.5761	0	0	0	10	Neutrophils	Neutrophils	Neutrophils	Neutrophils
ND1_CGCTTCACAACGATGG	ND1	Batch2	ND	Female	49712	1.65911	2300	8378	G1	-0.790009	-5.13212	-37.8745	-2.50548	0	0	0	27	Monocytes	Monocytes	Monocytes	Monocytes
ND1_CGCTTCACATGTCTCC	ND1	Batch2	ND	Female	48285	3.73096	2114	7746	S	1.583	-10.0573	-1.64056	-20.9393	0	0	1.81872	19	B cells	B cells	B cells	B cells
ND1_CGCTTCATCATACGGT	ND1	Batch2	ND	Female	47821	1.98351	2342	7764	G1	-0.785837	-5.54372	-36.4414	-2.67851	0	0	0	27	Monocytes	DC	DC	Monocytes
ND1_CGGACACGTTGTCTTT	ND1	Batch2	ND	Female	24587	3.71747	1312	3497	G1	3.03324	-10.1452	-6.42285	25.4877	0	0	1.35056	19	B cells	B cells	B cells	B cells
ND1_CGGACACTCTAGAGTC	ND1	Batch2	ND	Female	25708	3.98418	1302	3539	G1	3.5999	-9.31776	-3.17712	17.6011	0	0	0	19	B cells	B cells	B cells	B cells
ND1_CGGACGTAGGAGCGTT	ND1	Batch2	ND	Female	35931	0.502649	1075	7361	G1	-0.0985443	5.26773	2.8789	3.05853	0	0	0	4	Neutrophils	Neutrophils	Neutrophils	Neutrophils
ND1_CGGACGTTCAGTCCCT	ND1	Batch2	ND	Female	10471	0.13181	520	2276	G1	-0.684042	8.15764	13.6342	13.648	0	0	0	4	Neutrophils	Neutrophils	Neutrophils	Neutrophils
ND1_CGGACTGAGCTGGAAC	ND1	Batch2	ND	Female	54675	0.579737	1467	10867	G1	0.351544	4.76806	8.43481	-0.256252	0	0	0	5	Neutrophils	Neutrophils	Neutrophils	Neutrophils
ND1_CGGACTGAGGGTGTGT	ND1	Batch2	ND	Female	13795	0.0366569	655	2728	G1	0.49551	10.6458	26.8378	18.5326	0	0	0	3	Neutrophils	Neutrophils	Neutrophils	Neutrophils
ND1_CGGACTGCACGACTCG	ND1	Batch2	ND	Female	26097	3.84817	1425	3820	G1	2.57076	-10.6039	-7.78419	27.322	0	0	1.83028	19	B cells	B cells	B cells	B cells
ND1_CGGACTGCAGTAAGCG	ND1	Batch2	ND	Female	30900	0.416112	1077	6008	G1	1.18815	5.16496	9.3706	-7.09291	0	0	0	0	Neutrophils	Neutrophils	Neutrophils	Neutrophils
ND1_CGGAGCTAGACTGGGT	ND1	Batch2	ND	Female	46368	2.49932	2006	7322	G1	1.46916	-6.27456	-50.8428	-17.4317	0	0	0	18	DC	NA	Neutrophils	DC
ND1_CGGAGCTGTAACGCGA	ND1	Batch2	ND	Female	33931	0.49239	1175	6702	G1	-0.593779	4.47557	-4.26385	2.77622	0	0	0	5	Neutrophils	Neutrophils	Neutrophils	Neutrophils
ND1_CGGAGCTTCAGTGCAT	ND1	Batch2	ND	Female	26738	0.247054	1005	5262	G1	0.162713	7.76241	12.9169	10.6334	0	0	0	4	Neutrophils	Neutrophils	Neutrophils	Neutrophils
ND1_CGGAGCTTCGTCACGG	ND1	Batch2	ND	Female	16124	0.106345	792	2821	G1	0.410116	13.7035	48.2546	17.6048	0	0	0	2	Neutrophils	Neutrophils	Neutrophils	Neutrophils
ND1_CGGAGTCAGGGTCGAT	ND1	Batch2	ND	Female	25960	0.22927	911	5234	G1	-0.457716	7.87714	12.9537	13.25	0	0	0	4	Neutrophils	Neutrophils	Neutrophils	Neutrophils
ND1_CGGAGTCCAGTAGAGC	ND1	Batch2	ND	Female	67296	2.86697	2734	11336	S	8.10934	-6.30818	-17.5494	-37.1191	0	0	0	50	T cells	T cells	T cells	T cells
ND1_CGGCTAGTCCCATTAT	ND1	Batch2	ND	Female	20429	4.57711	1265	3015	G1	3.72667	-9.46685	-1.24276	19.5302	0	0	1.4625	19	B cells	B cells	B cells	B cells
ND1_CGGGTCAAGACACGAC	ND1	Batch2	ND	Female	15710	1.70863	972	2224	G1	0.609811	-1.98666	-28.5024	20.818	0	0	0	32	Monocytes	Monocytes	Monocytes	Monocytes
ND1_CGGGTCAGTAGATTAG	ND1	Batch2	ND	Female	35182	0.642148	1211	6852	G1	1.00556	3.91041	7.27139	-13.8839	0	0	0	5	Neutrophils	Neutrophils	Neutrophils	Neutrophils
ND1_CGGGTCATCACCATAG	ND1	Batch2	ND	Female	54297	0.593883	1849	10103	G2M	-5.25008	2.16085	25.579	-44.6978	0	0	0	28	Neutrophils	Neutrophils	Neutrophils	Neutrophils
ND1_CGGGTCATCCCTCAGT	ND1	Batch2	ND	Female	70333	2.72586	2872	12253	S	-4.65927	-5.41937	-22.6674	13.5192	0	0	0	21	Monocytes	Monocytes	Monocytes	Monocytes
ND1_CGGTTAACAGCTCGCA	ND1	Batch2	ND	Female	49090	1.96442	2430	8094	G1	-1.49486	-4.60431	-48.1121	26.657	0	0	0.804457	13	Monocytes	Monocytes	Monocytes	Monocytes
ND1_CGGTTAAGTATCTGCA	ND1	Batch2	ND	Female	34928	0.62364	1118	6895	G1	0.599033	4.72167	2.66801	0.743337	0	0	0	5	Neutrophils	Neutrophils	Neutrophils	Neutrophils
ND1_CGGTTAAGTCGAGTTT	ND1	Batch2	ND	Female	18709	4.04704	920	2891	G1	2.1345	-12.9164	-9.63025	37.2164	0	0	0	36	B cells	B cells	B cells	B cells
ND1_CGGTTAAGTGCTTCTC	ND1	Batch2	ND	Female	33322	0.396322	1134	6308	G1	-0.327992	4.2242	5.27881	-6.43506	0	0	0	5	Neutrophils	Neutrophils	Neutrophils	Neutrophils
ND1_CGGTTAATCAAGGCTT	ND1	Batch2	ND	Female	49215	0.440165	1534	10905	G2M	0.0566932	-16.6361	32.3935	36.5271	0	0	0	9	Stem cells	Stem cells	Stem cells	Stem cells
ND1_CGTAGCGAGGACTGGT	ND1	Batch2	ND	Female	20382	0.105513	886	3791	G1	1.44401	8.76815	21.4632	3.44509	0	0	0	1	Neutrophils	Neutrophils	Neutrophils	Neutrophils
ND1_CGTAGCGCAGTCGTGC	ND1	Batch2	ND	Female	41950	2.11683	1859	7464	G1	8.86235	-5.23356	-10.7429	-37.7001	0	0	0	26	T cells	T cells	T cells	T cells
ND1_CGTAGCGTCAACACCA	ND1	Batch2	ND	Female	20337	0.556199	872	4315	G2M	-1.80699	2.72378	-4.40538	-11.6246	0	0	0	5	Neutrophils	Neutrophils	Neutrophils	Neutrophils
ND1_CGTAGCGTCGGAATCT	ND1	Batch2	ND	Female	59161	2.74192	3066	11853	S	-4.28008	-5.44116	-23.5831	14.3888	0	0	0	21	Monocytes	Monocytes	Monocytes	Monocytes
ND1_CGTAGGCGTTCGTGAT	ND1	Batch2	ND	Female	40823	1.99019	1945	6934	G1	-1.33201	-3.45258	-46.1275	27.2153	0.892887	0	0	13	Monocytes	Monocytes	Monocytes	Monocytes
ND1_CGTAGGCTCTGTCAAG	ND1	Batch2	ND	Female	36325	1.95209	2068	5635	G2M	-3.51383	-7.12375	-16.1484	22.4893	0	0	0	27	Stem cells	Monocytes	Monocytes	Monocytes
ND1_CGTCACTGTAGCCTAT	ND1	Batch2	ND	Female	7489	0.184162	549	1086	G1	0.276218	14.2705	49.8845	21.6055	0	0	0	2	Neutrophils	Neutrophils	Neutrophils	Neutrophils
ND1_CGTCACTTCGCAAACT	ND1	Batch2	ND	Female	104260	1.42594	3110	19566	S	-2.34571	-15.3729	22.1817	40.4302	0	0	0	9	Stem cells	Stem cells	Stem cells	Stem cells
ND1_CGTCACTTCTCTGCTG	ND1	Batch2	ND	Female	28551	4.2737	1464	4399	G1	1.88383	-10.9503	-10.5866	28.8623	0	0	0	19	B cells	B cells	B cells	B cells
ND1_CGTCAGGGTTCGAATC	ND1	Batch2	ND	Female	48219	0.51207	1333	9569	G1	-0.93304	2.3438	-8.78205	-9.65587	0	0	0	5	Neutrophils	Neutrophils	Neutrophils	Neutrophils
ND1_CGTCAGGGTTTAGGAA	ND1	Batch2	ND	Female	22907	1.34961	894	4668	G1	-0.558228	3.22303	-8.70226	-1.1376	0	0	0	5	Neutrophils	Neutrophils	Neutrophils	Neutrophils
ND1_CGTCCATCATGAGCGA	ND1	Batch2	ND	Female	155159	3.40606	2505	13887	G1	12.3246	0.300352	-54.9113	-3.00424	1.79852	0	0	22	B cells	B cells	B cells	B cells
ND1_CGTCCATGTACAGTGG	ND1	Batch2	ND	Female	37561	2.46225	1767	6092	G1	-1.90745	-3.74956	-42.9273	27.6008	0	0	0	13	Monocytes	Monocytes	Monocytes	Monocytes
ND1_CGTCCATTCGGCGGTT	ND1	Batch2	ND	Female	24938	5.28902	1227	3460	G1	2.41801	-13.0685	-9.93832	38.8037	0	0	1.91403	36	B cells	B cells	B cells	B cells
ND1_CGTGAGCAGACTTTCG	ND1	Batch2	ND	Female	113517	2.7468	3831	20715	S	-8.01526	-5.26312	-25.5254	-8.63167	0	0	0	40	Stem cells	Stem cells	Stem cells	Stem cells
ND1_CGTGAGCGTGGTAACG	ND1	Batch2	ND	Female	9061	0.126582	540	1580	G1	0.648615	13.2529	45.7641	18.5111	0	0	0	2	Neutrophils	Neutrophils	Neutrophils	Neutrophils
ND1_CGTGAGCGTTAAGATG	ND1	Batch2	ND	Female	57550	0.932013	1892	12017	S	-9.67439	1.3648	2.29078	-29.0033	0	0	0	25	Neutrophils	Neutrophils	Neutrophils	Neutrophils
ND1_CGTGTAAAGGCATGGT	ND1	Batch2	ND	Female	15635	4.8248	1360	3710	G1	4.04043	-9.64871	-0.385059	19.3933	0	0	1.30709	19	B cells	B cells	B cells	B cells
ND1_CGTGTAAGTACTTAGC	ND1	Batch2	ND	Female	7127	0.225989	518	1770	G1	1.12353	12.8437	41.84	18.1319	0	0	0	2	Neutrophils	Neutrophils	Neutrophils	Neutrophils
ND1_CGTGTCTGTAGAGGAA	ND1	Batch2	ND	Female	21581	3.59692	1408	3642	G1	1.56745	-11.9724	-11.2752	32.4427	0	0	0	36	B cells	B cells	B cells	B cells
ND1_CGTGTCTGTAGGCTGA	ND1	Batch2	ND	Female	34739	1.75765	2205	6998	G1	-2.80886	-5.37395	-34.1081	32.905	0	0	0	13	Monocytes	Monocytes	Monocytes	Monocytes
ND1_CGTGTCTTCTCGAGTA	ND1	Batch2	ND	Female	36369	1.88491	2007	7003	G1	-1.31343	-3.33666	-46.2305	27.1688	0	0	0	13	Monocytes	Monocytes	Monocytes	Monocytes
ND1_CGTTAGAAGACACGAC	ND1	Batch2	ND	Female	20902	0.468557	781	4055	G1	-0.231868	5.94313	5.96274	4.02346	0	0	0	4	Neutrophils	Neutrophils	Neutrophils	Neutrophils
ND1_CGTTAGAGTAATCGTC	ND1	Batch2	ND	Female	191489	5.95416	2758	14746	G1	12.0067	1.38175	-49.2174	-1.00643	1.62312	0	0	22	B cells	B cells	B cells	B cells
ND1_CGTTCTGCACTTAAGC	ND1	Batch2	ND	Female	29746	3.6038	1607	4634	G1	2.69561	-10.2259	-7.50106	25.9371	0	0	1.67071	19	B cells	B cells	B cells	B cells
ND1_CGTTCTGGTCGAATCT	ND1	Batch2	ND	Female	24054	1.88985	703	1852	G1	13.7184	0.256651	-28.7497	-27.2921	2.46803	0	0	30	Macrophages	B cells, pro	B cells, pro	B cells, pro
ND1_CGTTCTGGTGAACCTT	ND1	Batch2	ND	Female	61839	0.939787	1976	12024	S	-9.33649	2.36947	6.63141	-35.9661	0	0	0	25	Neutrophils	Neutrophils	Neutrophils	Neutrophils
ND1_CGTTGGGAGAAACGCC	ND1	Batch2	ND	Female	18365	0.303281	730	3627	G1	0.276026	10.4606	27.2812	14.5853	0	0	0	3	Neutrophils	Neutrophils	Neutrophils	Neutrophils
ND1_CGTTGGGAGCTAACAA	ND1	Batch2	ND	Female	26226	4.89227	1443	3945	G1	3.90502	-9.80156	-0.450452	20.6428	0	0	0	19	B cells	B cells	B cells	B cells
ND1_CGTTGGGAGTACGCCC	ND1	Batch2	ND	Female	22057	3.46651	1058	3404	G1	1.67969	-12.1922	-10.8768	33.3569	0	0	0	36	B cells	B cells	B cells	B cells
ND1_CTAACTTAGAACTGTA	ND1	Batch2	ND	Female	15167	2.63261	1058	2545	G1	-0.171678	-1.41392	-27.8573	26.5255	0	0	0	32	Monocytes	Monocytes	Monocytes	Monocytes
ND1_CTAACTTAGATATACG	ND1	Batch2	ND	Female	53386	0.712848	1844	11924	S	-10.3273	1.9186	5.37737	-32.9643	0	0	0.609029	25	Neutrophils	Neutrophils	Neutrophils	Neutrophils
ND1_CTAACTTGTTGGAGGT	ND1	Batch2	ND	Female	17515	3.56772	1173	2887	G1	1.08224	-2.06601	-21.296	21.0256	0	0	0	41	Monocytes	Monocytes	Monocytes	Macrophages
ND1_CTAACTTTCCGTTGCT	ND1	Batch2	ND	Female	18874	2.96747	1008	2797	G1	1.61907	-12.1285	-11.4954	33.0371	0	0	1.52066	36	B cells	B cells	B cells	B cells
ND1_CTAACTTTCCTTGACC	ND1	Batch2	ND	Female	24354	0.534453	936	5239	G1	0.456716	5.78693	5.03063	3.60356	0	0	0	4	Neutrophils	Neutrophils	Neutrophils	Neutrophils
ND1_CTAAGACAGACGCACA	ND1	Batch2	ND	Female	24714	4.79315	1260	3505	G1	4.24101	-9.55387	-0.0362964	19.2551	0	0	0	19	B cells	B cells	B cells	B cells
ND1_CTAAGACAGCTGCCCA	ND1	Batch2	ND	Female	77045	2.52248	3165	13122	G2M	0.827283	-9.60607	-8.01927	-24.7332	0	0	0.925908	34	B cells	B cells	B cells	B cells
ND1_CTAAGACAGGCTCATT	ND1	Batch2	ND	Female	21655	4.6061	1046	3148	G1	2.16486	-13.0428	-10.4964	37.7054	0	0	1.4295	36	B cells	B cells	B cells	B cells
ND1_CTAAGACCAAGCCCAC	ND1	Batch2	ND	Female	29549	3.94646	1548	4333	G1	2.31681	-11.1486	-8.12007	29.493	0	0	0	19	B cells	B cells	B cells	B cells
ND1_CTAAGACGTCGAGATG	ND1	Batch2	ND	Female	60963	1.02779	2284	12162	S	-2.03341	-15.1906	22.6904	41.1696	0	0	0	9	Stem cells	Stem cells	Stem cells	Stem cells
ND1_CTAAGACGTGACGGTA	ND1	Batch2	ND	Female	81109	3.28533	3125	14306	S	-5.01998	-5.67237	-23.6564	11.1285	0	0	0	21	Monocytes	Stem cells	Stem cells	Monocytes
ND1_CTAAGACTCATCGCTC	ND1	Batch2	ND	Female	20945	0.2487	805	4423	G1	-0.374711	8.75925	20.1656	11.8306	0	0	0	3	Neutrophils	Neutrophils	Neutrophils	Neutrophils
ND1_CTAATGGGTCTAGCCG	ND1	Batch2	ND	Female	38317	3.72078	2071	6289	G1	1.54451	-6.00576	-53.4195	-15.304	0	0	0	18	DC	DC	DC	DC
ND1_CTAATGGTCAACGCTA	ND1	Batch2	ND	Female	29126	2.86521	1410	4607	G1	9.09051	-6.64478	-17.1727	-40.2812	0	0	0	39	ILC	ILC	ILC	ILC
ND1_CTACACCAGGGTATCG	ND1	Batch2	ND	Female	14114	0.0395257	689	2530	G1	0.440586	13.0865	41.8704	21.7812	0	0	0	2	Neutrophils	Neutrophils	Neutrophils	Neutrophils
ND1_CTACACCCATTGGCGC	ND1	Batch2	ND	Female	21839	0.146997	840	4762	G1	0.0155375	5.4592	3.47372	4.35488	0	0	0	4	Neutrophils	Neutrophils	Neutrophils	Neutrophils
ND1_CTACATTAGACACTAA	ND1	Batch2	ND	Female	18748	0.144161	758	4162	G1	-0.451871	7.09304	9.20352	10.9247	0	0	0	4	Neutrophils	Neutrophils	Neutrophils	Neutrophils
ND1_CTACATTAGTCACGCC	ND1	Batch2	ND	Female	11882	0.0956938	592	2090	G1	0.374587	11.7593	36.1921	19.4065	0	0	0	2	Neutrophils	Neutrophils	Neutrophils	Neutrophils
ND1_CTACATTAGTTATCGC	ND1	Batch2	ND	Female	22352	2.26799	1325	3836	G1	8.75983	-6.08779	-15.5463	-39.0476	0	0	0	26	T cells	NKT	NKT	T cells
ND1_CTACATTCATCTCGCT	ND1	Batch2	ND	Female	205771	1.24416	4365	42358	G2M	-2.30729	-15.9978	23.664	36.9762	0	0	0	9	Stem cells	Stem cells	Stem cells	Stem cells
ND1_CTACATTTCTACCTGC	ND1	Batch2	ND	Female	342653	2.79615	4669	46707	G1	11.9757	0.071671	-49.9889	-7.47857	0.99801	0	0	22	B cells	B cells	B cells	B cells
ND1_CTACCCAAGCAGCCTC	ND1	Batch2	ND	Female	25521	3.94498	1392	3853	G1	3.80553	-9.32966	-2.10705	17.9026	0	0	2.17318	19	B cells	B cells	B cells	B cells
ND1_CTACCCAAGGCAATTA	ND1	Batch2	ND	Female	25910	3.75737	1471	4072	G1	2.66721	-10.7351	-7.30485	27.9064	0	0	2.38169	19	B cells	B cells	B cells	B cells
ND1_CTACCCAAGTTGTAGA	ND1	Batch2	ND	Female	155378	2.74299	4320	26832	G2M	-6.80667	-6.04832	-24.8582	-1.13966	0	0	0	40	Stem cells	Stem cells	Stem cells	Stem cells
ND1_CTACCCACACAAGTAA	ND1	Batch2	ND	Female	15550	0.782047	654	2941	G1	-0.361242	5.00172	1.74196	3.6207	0	0	0	5	Neutrophils	Neutrophils	Neutrophils	Neutrophils
ND1_CTACGTCTCGCCAAAT	ND1	Batch2	ND	Female	12877	1.26084	1034	2538	S	-8.73931	-7.52424	-21.537	31.8042	1.59739	0	0	31	Macrophages	Stem cells	Stem cells	Stem cells
ND1_CTAGAGTAGTGTACCT	ND1	Batch2	ND	Female	87272	1.56113	2751	18192	S	-9.78608	-0.141157	0.103722	-32.1394	0	0	0	25	Monocytes	Neutrophils	Neutrophils	Neutrophils
ND1_CTAGCCTAGCAGGCTA	ND1	Batch2	ND	Female	35027	4.22511	1801	5846	G1	3.36836	-9.22585	-3.52304	18.9794	0	0	0	19	B cells	B cells	B cells	B cells
ND1_CTAGCCTAGTGTGGCA	ND1	Batch2	ND	Female	17048	3.44408	938	2468	S	1.72089	-12.1738	-10.738	33.4539	0	0	0	36	B cells	B cells	B cells	B cells
ND1_CTAGCCTGTTTAAGCC	ND1	Batch2	ND	Female	12304	0.393013	645	2290	G1	0.377487	13.064	43.0443	18.216	0	0	0	2	Neutrophils	Neutrophils	Neutrophils	Neutrophils
ND1_CTAGTGACACTTCTGC	ND1	Batch2	ND	Female	16061	0.564972	717	3009	G1	0.132116	10.8769	27.8425	14.7691	0	0	0	3	Neutrophils	Neutrophils	Neutrophils	Neutrophils
ND1_CTAGTGATCACGGTTA	ND1	Batch2	ND	Female	50880	0.957391	1836	9505	G2M	-6.69465	2.06873	19.8798	-41.2644	0	0	0	10	Neutrophils	Neutrophils	Neutrophils	Neutrophils
ND1_CTCACACAGTATCTCG	ND1	Batch2	ND	Female	14531	5.95437	785	1797	G1	3.50748	-13.8848	4.65053	46.9903	0	0	0	36	B cells	B cells	B cells	B cells
ND1_CTCACACGTACCAGTT	ND1	Batch2	ND	Female	42212	0.397022	1295	8060	G1	0.909005	4.89893	6.46011	-6.19109	0	0	0	5	Neutrophils	Neutrophils	Neutrophils	Neutrophils
ND1_CTCACACTCCAGATCA	ND1	Batch2	ND	Female	36037	1.95278	1836	5633	G1	-2.17428	-3.44675	-45.0272	28.6514	0	0	0	13	Monocytes	Monocytes	Monocytes	Monocytes
ND1_CTCACACTCCGTAGGC	ND1	Batch2	ND	Female	40705	1.97921	1672	7983	G2M	-1.30247	-16.5694	28.2149	38.4297	0	0	0	9	Stem cells	Stem cells	Stem cells	Stem cells
ND1_CTCACACTCTAACTTC	ND1	Batch2	ND	Female	15046	0.369499	686	2977	G2M	-0.183676	7.73477	11.3988	13.9476	0	0	0	4	Neutrophils	Neutrophils	Neutrophils	Neutrophils
ND1_CTCAGAACAAGTCATC	ND1	Batch2	ND	Female	10372	0.157233	591	1908	G1	0.508665	13.1773	43.4031	17.2568	0	0	0	2	Neutrophils	Neutrophils	Neutrophils	Neutrophils
ND1_CTCAGAATCTTCGAGA	ND1	Batch2	ND	Female	60523	0.537812	2214	12086	G2M	-7.45355	2.11861	14.4995	-42.1371	0	0	0	10	Neutrophils	Neutrophils	Neutrophils	Neutrophils
ND1_CTCATTAGTCCAGTTA	ND1	Batch2	ND	Female	94199	2.47834	3463	17310	S	1.26549	-8.12452	-8.68297	-16.6797	0	0	0.767977	34	B cells	B cells	B cells	B cells
ND1_CTCCTAGAGCCGTCGT	ND1	Batch2	ND	Female	17383	2.38672	1182	2891	G1	8.88015	-4.27317	1.26893	-41.6689	0	0	0	35	T cells	T cells	T cells	NKT
ND1_CTCCTAGAGCGTAGTG	ND1	Batch2	ND	Female	16030	6.70575	931	2729	G1	3.69383	-13.7533	4.69893	47.5096	0	0	1.53995	36	B cells	B cells	B cells	B cells
ND1_CTCCTAGCACATTCGA	ND1	Batch2	ND	Female	50437	0.971457	1331	9985	G1	-0.968711	2.67287	-5.71016	-10.7027	0	0	0	5	Neutrophils	Neutrophils	Neutrophils	Neutrophils
ND1_CTCCTAGGTGTGAATA	ND1	Batch2	ND	Female	27154	0.387324	1004	5680	G1	-0.307757	6.6122	5.51075	8.16617	0	0	0	4	Neutrophils	Neutrophils	Neutrophils	Neutrophils
ND1_CTCGAAAAGTCAAGCG	ND1	Batch2	ND	Female	58462	1.10832	1994	12361	G2M	-0.471156	-16.4347	30.0495	35.7844	0	0	0	9	Stem cells	Stem cells	Stem cells	Stem cells
ND1_CTCGAAACATTATCTC	ND1	Batch2	ND	Female	31931	0.26967	1172	6304	G1	-0.440904	4.29824	-4.69525	1.6452	0	0	0	5	Neutrophils	Neutrophils	Neutrophils	Neutrophils
ND1_CTCGAAAGTCCAGTAT	ND1	Batch2	ND	Female	76250	0.35109	2121	14811	G2M	-6.08759	2.10444	23.3186	-42.2172	0	0	0	10	Neutrophils	Neutrophils	Neutrophils	Neutrophils
ND1_CTCGAAAGTGCCTGTG	ND1	Batch2	ND	Female	28035	4.39335	1602	4393	G1	2.79017	-10.5698	-6.80917	27.3488	0	0	1.18673	19	B cells	B cells	B cells	B cells
ND1_CTCGAAATCTTGTACT	ND1	Batch2	ND	Female	12251	0	622	2145	G1	0.809576	13.9382	49.5429	18.42	0	0	0	2	Neutrophils	Neutrophils	Neutrophils	Neutrophils
ND1_CTCGAAATCTTGTTTG	ND1	Batch2	ND	Female	181234	3.64009	2717	15604	G1	12.1031	0.262481	-52.6398	0.48109	1.43611	0	0	22	B cells	B cells	B cells	B cells
ND1_CTCGAGGAGACAATAC	ND1	Batch2	ND	Female	108125	0.803844	3047	21646	S	-1.61715	-15.2586	24.2928	32.7709	0	0	0	9	Stem cells	Stem cells	Stem cells	Stem cells
ND1_CTCGAGGAGACTAGAT	ND1	Batch2	ND	Female	101187	1.38659	2948	19905	G2M	-8.22114	0.600224	0.776673	-28.8432	0	0	0	25	Monocytes	Neutrophils	Neutrophils	Neutrophils
ND1_CTCGAGGAGTAAGTAC	ND1	Batch2	ND	Female	47776	0.769069	1463	9492	G1	-0.296082	2.72612	-8.7833	-6.14942	0	0	0	5	Neutrophils	Neutrophils	Neutrophils	Neutrophils
ND1_CTCGAGGCACTGCCAG	ND1	Batch2	ND	Female	23513	0.206654	821	4839	G1	0.0765463	9.65841	23.3946	12.2486	0	0	0	3	Neutrophils	Neutrophils	Neutrophils	Neutrophils
ND1_CTCGAGGTCAACGGCC	ND1	Batch2	ND	Female	20182	0.176812	834	3959	G1	0.290316	9.06721	19.2028	11.6082	0	0	0	3	Neutrophils	Neutrophils	Neutrophils	Neutrophils
ND1_CTCGGAGAGGGTTCCC	ND1	Batch2	ND	Female	24894	0.564016	931	5319	G1	0.0838708	5.60384	5.41089	3.39427	0	0	0	4	Neutrophils	Neutrophils	Neutrophils	Neutrophils
ND1_CTCGGGACATGGTTGT	ND1	Batch2	ND	Female	16940	3.80435	1017	2208	G1	3.92415	-9.68111	-0.350207	19.307	0	0	1.71	19	B cells	B cells	B cells	B cells
ND1_CTCGGGATCCTAGTGA	ND1	Batch2	ND	Female	350694	3.76613	4588	46334	G1	12.1698	0.500646	-54.9256	-3.34662	0.920602	0	0	22	B cells	B cells	B cells	B cells
ND1_CTCGTACCACCTCGGA	ND1	Batch2	ND	Female	21992	3.94234	1051	3399	G1	1.71564	-12.7262	-11.8498	35.7072	0	0	0	36	B cells	B cells	B cells	B cells
ND1_CTCGTACTCACCACCT	ND1	Batch2	ND	Female	27373	0.330518	961	5446	G1	0.293905	5.53721	3.90675	2.07785	0	0	0	4	Neutrophils	Neutrophils	Neutrophils	Neutrophils
ND1_CTCGTCAGTTTAAGCC	ND1	Batch2	ND	Female	12898	0.172191	644	2323	G1	-0.246091	12.9402	41.7504	13.0616	0	0	0	2	Neutrophils	Neutrophils	Neutrophils	Neutrophils
ND1_CTCTAATCATCAGTAC	ND1	Batch2	ND	Female	17495	0.448934	746	3564	G1	0.128477	8.7324	20.4615	10.349	0	0	0	3	Neutrophils	Neutrophils	Neutrophils	Neutrophils
ND1_CTCTAATGTCGAACAG	ND1	Batch2	ND	Female	14247	0.25878	681	2705	G1	0.629895	10.169	28.0577	12.6513	0	0	0	3	Neutrophils	Neutrophils	Neutrophils	Neutrophils
ND1_CTCTAATTCCGCATCT	ND1	Batch2	ND	Female	26316	0.190186	941	5258	G1	-0.443601	6.93656	10.6114	9.63177	0	0	0	4	Neutrophils	Neutrophils	Neutrophils	Neutrophils
ND1_CTCTACGCAGCGTTCG	ND1	Batch2	ND	Female	16967	0.436427	672	3437	G1	0.0725804	9.83016	25.4333	13.7674	0	0	0	3	Neutrophils	Neutrophils	Neutrophils	Neutrophils
ND1_CTCTACGGTTATGCGT	ND1	Batch2	ND	Female	48575	2.43205	2214	8388	G1	-2.52504	-4.43093	-39.3019	30.7947	0	0	0	13	Monocytes	Monocytes	Monocytes	Monocytes
ND1_CTCTGGTAGCTCTCGG	ND1	Batch2	ND	Female	26641	4.66633	1383	3986	G1	2.8912	-11.1415	-6.25928	29.4769	0	0	1.25527	19	B cells	B cells	B cells	B cells
ND1_CTCTGGTGTGTTGAGG	ND1	Batch2	ND	Female	15083	0.229961	752	3044	G1	-0.0541571	7.40042	9.94301	7.57047	0	0	0	4	Neutrophils	Neutrophils	Neutrophils	Neutrophils
ND1_CTGAAGTAGCTTTGGT	ND1	Batch2	ND	Female	21249	4.63378	1052	3345	G1	2.03753	-12.8915	-10.603	37.4467	0	0	0	36	B cells	B cells	B cells	B cells
ND1_CTGAAGTAGTCGATAA	ND1	Batch2	ND	Female	13340	6.08466	836	1890	G1	0.329587	-0.615027	-24.1549	21.849	0	0	0	32	Monocytes	Monocytes	Monocytes	Monocytes
ND1_CTGAAGTCACTTCGAA	ND1	Batch2	ND	Female	100670	2.25769	3516	18293	G2M	-4.99892	-7.03501	-14.6809	15.1097	0	0	0	21	Monocytes	Monocytes	Monocytes	Monocytes
ND1_CTGAAGTCAGTCAGAG	ND1	Batch2	ND	Female	41587	0.425687	1265	8222	G1	-0.569435	4.91019	-1.77144	4.74504	0	0	0	5	Neutrophils	Neutrophils	Neutrophils	Neutrophils
ND1_CTGAAGTGTTATTCTC	ND1	Batch2	ND	Female	20647	0.406407	843	4183	G1	-0.179812	9.22446	20.2448	14.8299	0	0	0	3	Neutrophils	Neutrophils	Neutrophils	Neutrophils
ND1_CTGAAGTGTTCAGACT	ND1	Batch2	ND	Female	36580	0.393479	1127	7116	G1	-0.568807	5.32869	-0.332498	5.3847	0	0	0	5	Neutrophils	Neutrophils	Neutrophils	Neutrophils
ND1_CTGATAGGTTATGCGT	ND1	Batch2	ND	Female	35533	0.269978	1256	7408	G1	-0.392918	3.05061	-5.24091	-6.19541	0	0	0	5	Neutrophils	Neutrophils	Neutrophils	Neutrophils
ND1_CTGATAGGTTTCCACC	ND1	Batch2	ND	Female	38908	0.241761	1192	7859	G1	-0.123319	4.77019	-1.44494	3.23307	0	0	0	5	Neutrophils	Neutrophils	Neutrophils	Neutrophils
ND1_CTGATCCAGGGCTTCC	ND1	Batch2	ND	Female	71013	2.65449	2866	11829	G1	-0.469727	-2.84696	-44.6337	22.3428	0	0	0	13	Monocytes	Monocytes	Monocytes	Monocytes
ND1_CTGATCCGTCTGCCAG	ND1	Batch2	ND	Female	11898	0.196367	587	2037	G1	0.980577	13.4885	48.602	18.7578	0	0	0	2	Neutrophils	Neutrophils	Neutrophils	Neutrophils
ND1_CTGCCTACAGGTTTCA	ND1	Batch2	ND	Female	25765	3.92002	1191	3801	G1	1.68242	-12.0802	-10.9611	33.1841	0	0	0	36	B cells	B cells	B cells	B cells
ND1_CTGCCTACATGTAAGA	ND1	Batch2	ND	Female	39472	4.36466	1961	5682	G1	1.89556	-6.01306	-53.6603	-15.5493	0	0	0	18	DC	DC	DC	DC
ND1_CTGCCTAGTCTCTTTA	ND1	Batch2	ND	Female	31679	0.397204	1006	6294	G1	0.322925	8.4465	18.8249	9.65997	0	0	0	3	Neutrophils	Neutrophils	Neutrophils	Neutrophils
ND1_CTGCGGACAAGCGTAG	ND1	Batch2	ND	Female	41457	0.593149	1226	8261	G1	-0.563438	4.20592	-5.82689	0.77191	0	0	0	5	Neutrophils	Neutrophils	Neutrophils	Neutrophils
ND1_CTGCGGACAATCCGAT	ND1	Batch2	ND	Female	21691	4.00631	1110	3170	G1	1.80456	-12.2796	-10.4095	34.2043	0	0	0	36	B cells	B cells	B cells	B cells
ND1_CTGCGGAGTGACAAAT	ND1	Batch2	ND	Female	87464	2.72401	3344	15345	G2M	-4.25028	-5.99424	-24.7767	12.2012	0	0	0	21	Monocytes	Monocytes	Monocytes	Monocytes
ND1_CTGCTGTCACACCGAC	ND1	Batch2	ND	Female	43964	0.641822	1929	9660	G2M	-1.08495	-15.3539	26.1803	33.1632	0	0	0	9	Stem cells	Stem cells	Stem cells	Stem cells
ND1_CTGCTGTGTCTAGAGG	ND1	Batch2	ND	Female	16715	0.240674	782	3324	G1	-0.62983	11.5936	35.9153	12.2305	0	0	0	2	Neutrophils	Neutrophils	Neutrophils	Neutrophils
ND1_CTGGTCTCACGGACAA	ND1	Batch2	ND	Female	25836	4.86486	1187	3885	G1	2.15314	-12.7402	-10.0176	37.5743	0	0	0	36	B cells	B cells	B cells	B cells
ND1_CTGGTCTCAGCATGAG	ND1	Batch2	ND	Female	25369	2.1164	1515	4347	G1	-0.456947	-2.66226	-44.7015	22.0982	0	0	0	13	Monocytes	Monocytes	Monocytes	Monocytes
ND1_CTGTGCTTCACAGGCC	ND1	Batch2	ND	Female	13929	0.0392465	666	2548	G1	0.689794	12.2229	37.4945	19.0663	0	0	0	2	Neutrophils	Neutrophils	Neutrophils	Neutrophils
ND1_CTGTTTAGTGTAACGG	ND1	Batch2	ND	Female	10395	0.331283	528	2113	G1	0.596138	10.956	35.7693	16.1099	0	0	0	2	Neutrophils	Neutrophils	Neutrophils	Neutrophils
ND1_CTGTTTATCGAACGGA	ND1	Batch2	ND	Female	43774	1.86287	2097	7730	G1	-0.524312	-5.1866	-38.3849	-2.76385	0	0	0	27	Monocytes	Monocytes	Monocytes	Monocytes
ND1_CTTAACTAGTATTGGA	ND1	Batch2	ND	Female	63825	2.1097	3034	11613	G2M	-1.48195	-3.54388	-47.6547	30.1241	0	0	1.00144	13	Monocytes	Monocytes	Monocytes	Monocytes
ND1_CTTAACTGTACTTCTT	ND1	Batch2	ND	Female	83599	1.07387	2733	17693	G2M	-7.89546	1.84423	12.1205	-43.538	0	0	0	10	Monocytes	Neutrophils	Neutrophils	Neutrophils
ND1_CTTACCGCACTGCCAG	ND1	Batch2	ND	Female	17666	0.214477	710	3730	G1	-0.536987	8.78886	19.319	13.9585	0	0	0	3	Neutrophils	Neutrophils	Neutrophils	Neutrophils
ND1_CTTAGGAAGCTTCGCG	ND1	Batch2	ND	Female	16062	5.22134	964	2643	G1	2.82915	-13.5162	-10.7741	40.5936	0	0	2.14794	36	B cells	B cells	B cells	B cells
ND1_CTTCTCTAGTCAATAG	ND1	Batch2	ND	Female	81149	1.33592	2948	16992	G2M	-2.47916	-15.4699	23.9731	38.8557	0	0	0	9	Stem cells	Stem cells	Stem cells	Stem cells
ND1_CTTGGCTAGGTTCCTA	ND1	Batch2	ND	Female	10260	0.338983	697	1475	G1	0.457612	14.2096	50.6223	18.5516	0	0	0	2	Neutrophils	Neutrophils	Neutrophils	Neutrophils
ND1_CTTGGCTCACAACTGT	ND1	Batch2	ND	Female	18897	3.77618	967	2913	G1	8.53336	-4.52929	-8.3759	-40.407	0	0	0	26	T cells	T cells	T cells	T cells
ND1_CTTGGCTTCTTACCGC	ND1	Batch2	ND	Female	42692	1.99621	2117	6863	G1	-0.659228	-2.82071	-46.6618	23.0551	0	0	0	13	Monocytes	Monocytes	Monocytes	Monocytes
ND1_CTTTGCGCAGTTCCCT	ND1	Batch2	ND	Female	97470	2.39662	3795	16106	S	-2.71676	-6.24152	-31.3159	-0.000899361	0.482973	0	0	27	Stem cells	Stem cells	Stem cells	Monocytes
ND1_CTTTGCGGTATAGTAG	ND1	Batch2	ND	Female	44310	0.932427	1805	9116	S	-8.59226	2.29716	10.1099	-40.7304	0	0	0	10	Neutrophils	Neutrophils	Neutrophils	Neutrophils
ND1_GAAACTCCAAGCGAGT	ND1	Batch2	ND	Female	43606	0.602694	1195	8462	G1	0.21879	5.13655	2.35193	2.12192	0	0	0.780129	5	Neutrophils	Neutrophils	Neutrophils	Neutrophils
ND1_GAAACTCGTTACGTCA	ND1	Batch2	ND	Female	26084	0.215813	947	5097	G1	0.0476744	7.47786	10.9889	9.88451	0	0	0	4	Neutrophils	Neutrophils	Neutrophils	Neutrophils
ND1_GAAATGAAGGATGGTC	ND1	Batch2	ND	Female	10452	0.30581	608	1962	G2M	0.881564	12.92	40.9743	21.8795	0	0	0	2	Neutrophils	Neutrophils	Neutrophils	Neutrophils
ND1_GAAATGACATCACGTA	ND1	Batch2	ND	Female	52405	2.84868	2301	8776	G1	-2.62259	-4.31098	-33.5352	26.4404	0	0	0	13	Monocytes	Monocytes	Monocytes	Monocytes
ND1_GAAATGATCTCCGGTT	ND1	Batch2	ND	Female	56104	0.450122	1433	8220	G1	13.7678	0.465818	-29.5579	-29.1324	1.23346	0	0	30	Neutrophils	Neutrophils	Neutrophils	B cells, pro
ND1_GAACCTAGTACCGTAT	ND1	Batch2	ND	Female	52091	0.148507	821	12794	G1	5.31099	-0.0979269	30.0928	29.9858	0	0	0	45	Macrophages	NA	Neutrophils	Neutrophils
ND1_GAACCTATCGCACTCT	ND1	Batch2	ND	Female	88798	1.18946	2616	17487	G2M	-1.1547	-15.6085	26.2637	32.8304	0	0	0	9	Stem cells	Stem cells	Stem cells	Stem cells
ND1_GAACCTATCTCTGAGA	ND1	Batch2	ND	Female	18267	6.33346	931	2621	G1	3.6861	-13.8643	4.56781	47.5476	0	0	0	36	B cells	B cells	B cells	B cells
ND1_GAACGGAAGTCCGGTC	ND1	Batch2	ND	Female	20537	1.87983	1193	2979	G1	0.306804	-1.92312	-30.4155	21.6503	0	0	0	32	Monocytes	Monocytes	Monocytes	Monocytes
ND1_GAAGCAGAGGACAGAA	ND1	Batch2	ND	Female	35788	2.73688	1760	5773	G1	2.74529	-9.06459	-5.95851	21.1239	0	0	0	19	B cells	B cells, pro	B cells, pro	B cells
ND1_GAAGCAGCAGTCTTCC	ND1	Batch2	ND	Female	16078	0.307692	712	2925	G1	-0.696419	8.7741	31.9015	9.07876	0	0	0	3	Neutrophils	Neutrophils	Neutrophils	Neutrophils
ND1_GAAGCAGCATAGACTC	ND1	Batch2	ND	Female	39075	0.947274	1835	5595	G1	-0.308127	-4.57215	-39.7168	-2.11075	1.02508	0	0	27	Monocytes	Monocytes	Monocytes	Monocytes
ND1_GAAGCAGGTCAAACTC	ND1	Batch2	ND	Female	20402	0.413424	807	4112	G1	0.622102	7.2068	13.7643	5.27299	0	0	0	4	Neutrophils	Neutrophils	Neutrophils	Neutrophils
ND1_GAAGCAGGTGAAGGCT	ND1	Batch2	ND	Female	182451	4.01912	2791	23015	G1	12.2544	0.838055	-51.4586	-0.189047	1.28288	0	0	22	Monocytes	B cells	B cells	B cells
ND1_GAAGCAGGTGCGAAAC	ND1	Batch2	ND	Female	10119	6.74897	636	1215	G1	7.5932	-3.57299	2.53756	-52.7412	0	0	0	35	T cells	NKT	NKT	NKT
ND1_GAAGCAGGTTCCCTTG	ND1	Batch2	ND	Female	8739	0.511322	536	1369	G1	0.765665	13.9044	49.2744	19.5467	0	0	0	2	Neutrophils	Neutrophils	Neutrophils	Neutrophils
ND1_GAAGCAGTCTGGCGAC	ND1	Batch2	ND	Female	29926	0.48772	1068	5741	G1	0.66994	7.44063	14.3051	3.52234	0	0	0	4	Neutrophils	Neutrophils	Neutrophils	Neutrophils
ND1_GAATAAGAGGGTGTTG	ND1	Batch2	ND	Female	8975	0.355619	545	1406	G1	0.871561	13.7939	49.4611	19.1529	0	0	0	2	Neutrophils	Neutrophils	Neutrophils	Neutrophils
ND1_GAATAAGCACAAGACG	ND1	Batch2	ND	Female	39624	2.71429	2068	6300	G1	-1.55169	-3.34846	-44.4911	26.5591	0	0	0	13	Monocytes	Monocytes	Monocytes	Monocytes
ND1_GAATAAGGTAAGGATT	ND1	Batch2	ND	Female	21168	3.60222	1346	3248	G1	3.36835	-9.38351	-3.65223	18.1001	0	0	1.40581	19	B cells	B cells	B cells	B cells
ND1_GAATAAGGTTGAGTTC	ND1	Batch2	ND	Female	293163	3.56327	4241	34575	G1	12.0725	0.446704	-55.2619	-3.98877	1.72771	0	0	22	B cells	B cells	B cells	B cells
ND1_GAATGAAAGAAGAAGC	ND1	Batch2	ND	Female	35307	0.45509	1328	8350	G2M	0.264126	-16.4271	33.0406	35.8639	0	0	0	9	Stem cells	Stem cells	Stem cells	Stem cells
ND1_GAATGAATCTCTAGGA	ND1	Batch2	ND	Female	95974	1.41145	2862	19271	S	-9.66364	0.348804	0.56805	-34.2699	0	0	0	25	Monocytes	Neutrophils	Neutrophils	Neutrophils
ND1_GACCAATAGATCGGGT	ND1	Batch2	ND	Female	8302	0.490196	547	1224	G1	0.971515	13.7956	49.3729	19.5933	0	0	0	2	Neutrophils	Neutrophils	Neutrophils	Neutrophils
ND1_GACCAATTCAAACAAG	ND1	Batch2	ND	Female	25404	3.11958	1351	3462	G1	2.96014	-9.10786	-5.36941	18.2912	0	0	0	19	B cells	B cells	B cells	B cells
ND1_GACCAATTCATCATTC	ND1	Batch2	ND	Female	25733	4.76828	1173	3733	G1	2.14056	-13.08	-10.84	37.1681	0	0	1.30259	36	B cells	B cells	B cells	B cells
ND1_GACCAATTCCGTCATC	ND1	Batch2	ND	Female	13877	0.297398	596	2690	G1	0.0980698	11.4896	36.9959	17.0001	0	0	0	2	Neutrophils	Neutrophils	Neutrophils	Neutrophils
ND1_GACCTGGCAGGGTTAG	ND1	Batch2	ND	Female	25694	4.65239	1508	3783	G1	3.77096	-9.51662	-0.781097	19.2789	0	0	1.29311	19	B cells	B cells	B cells	B cells
ND1_GACCTGGTCTTGTACT	ND1	Batch2	ND	Female	28873	0.355571	1052	5906	G1	-0.0286346	5.51758	3.10572	5.65606	0	0	0	4	Neutrophils	Neutrophils	Neutrophils	Neutrophils
ND1_GACGGCTAGACTGGGT	ND1	Batch2	ND	Female	28527	3.60994	1480	4266	G1	3.07444	-9.4453	-5.25741	22.2036	0	0	1.2072	19	B cells	B cells	B cells	B cells
ND1_GACGGCTAGTCAATAG	ND1	Batch2	ND	Female	30256	5.28984	1474	4537	G1	4.06485	-9.59481	0.182536	19.5743	0	0	0	19	B cells	B cells	B cells	B cells
ND1_GACGGCTGTAAACACA	ND1	Batch2	ND	Female	33796	0.357254	1151	6438	G1	-0.00288386	6.80123	8.27757	7.24265	0	0	0	4	Neutrophils	Neutrophils	Neutrophils	Neutrophils
ND1_GACGGCTGTACCAGTT	ND1	Batch2	ND	Female	36987	1.9454	2007	6117	G1	-1.22292	-3.78528	-45.6071	25.8148	0	0	0	13	Monocytes	Monocytes	Monocytes	Monocytes
ND1_GACGGCTTCGCGTTTC	ND1	Batch2	ND	Female	105236	1.51106	2942	21111	G2M	-7.91858	2.10262	12.2292	-42.2571	0	0	0	10	Neutrophils	Neutrophils	Neutrophils	Neutrophils
ND1_GACGTGCAGTTCCACA	ND1	Batch2	ND	Female	31894	0.365752	1029	6015	G1	0.281405	6.25894	11.7731	1.44082	0	0	0	4	Neutrophils	Neutrophils	Neutrophils	Neutrophils
ND1_GACGTGCTCTTGCATT	ND1	Batch2	ND	Female	21305	4.2446	1202	2780	G1	2.883	-11.308	-6.22837	29.8768	0	0	0	19	B cells	B cells	B cells	B cells
ND1_GACTAACAGATGCCTT	ND1	Batch2	ND	Female	21497	2.82111	1009	3013	G1	1.52588	-12.234	-11.6398	32.9832	0	0	1.46301	36	B cells	B cells	B cells	B cells
ND1_GACTAACAGTTACGGG	ND1	Batch2	ND	Female	28131	0.91954	979	5655	G1	0.617106	6.34181	10.5823	3.15436	0	0	0	4	Neutrophils	Neutrophils	Neutrophils	Neutrophils
ND1_GACTAACCACAGTCGC	ND1	Batch2	ND	Female	16776	0.126984	711	3150	G1	0.0372615	11.0982	30.8015	19.2192	0	0	0	2	Neutrophils	Neutrophils	Neutrophils	Neutrophils
ND1_GACTAACGTCCAGTTA	ND1	Batch2	ND	Female	8499	0.548589	612	1276	G1	0.613006	14.0971	49.912	19.0871	0	0	0	2	Neutrophils	Neutrophils	Neutrophils	Neutrophils
ND1_GACTAACGTCTAACGT	ND1	Batch2	ND	Female	10109	0.176678	509	1698	G2M	1.53935	10.8081	34.7454	3.92016	0	0	0	7	Neutrophils	Neutrophils	Neutrophils	Neutrophils
ND1_GACTAACTCGCAAACT	ND1	Batch2	ND	Female	36028	4.63847	1584	5131	G1	1.8721	-12.5289	-9.0854	33.5722	0	0	1.08145	36	B cells	B cells	B cells	B cells
ND1_GACTACACAGACACTT	ND1	Batch2	ND	Female	21828	2.19466	1035	3144	G1	1.61107	-11.9648	-11.3906	32.3101	0	0	0	36	B cells	B cells	B cells	B cells
ND1_GACTACACATTACGAC	ND1	Batch2	ND	Female	85720	1.0846	2451	16135	S	-9.82652	2.07823	5.18921	-34.8919	0	0	0	25	Neutrophils	Neutrophils	Neutrophils	Neutrophils
ND1_GACTACAGTGCTAGCC	ND1	Batch2	ND	Female	76694	0.623861	2228	14266	G2M	-6.74197	2.13082	21.3029	-40.7629	0	0	0	10	Neutrophils	Neutrophils	Neutrophils	Neutrophils
ND1_GACTGCGCATTGTGCA	ND1	Batch2	ND	Female	16904	6.01755	761	2393	G1	3.27474	-13.8086	4.6665	46.7464	0	0	0	36	B cells	B cells	B cells	B cells
ND1_GACTGCGGTCAGAAGC	ND1	Batch2	ND	Female	20568	3.25611	1079	3194	G1	1.49096	-12.0945	-11.5405	32.8066	0	0	1.41849	36	B cells	B cells	B cells	B cells
ND1_GAGCAGACAGGGAGAG	ND1	Batch2	ND	Female	46033	0.36036	1478	8880	G1	-0.903335	2.18625	-7.92658	-9.80427	0	0	0	5	Neutrophils	Neutrophils	Neutrophils	Neutrophils
ND1_GAGCAGACAGGTCGTC	ND1	Batch2	ND	Female	39686	0.531192	1540	8095	G2M	-6.00605	2.1264	24.2767	-38.9933	0	0	0	10	Neutrophils	Neutrophils	Neutrophils	Neutrophils
ND1_GAGGTGAGTCATATCG	ND1	Batch2	ND	Female	75469	0.681739	2191	14375	G2M	-5.77023	2.08284	24.0905	-40.3154	0	0	0	10	Neutrophils	Neutrophils	Neutrophils	Neutrophils
ND1_GATCAGTCAGACTCGC	ND1	Batch2	ND	Female	72992	0.670749	2360	13716	S	-8.62645	2.30921	9.99426	-41.2294	0	0	0	10	Monocytes	Neutrophils	Neutrophils	Neutrophils
ND1_GATCGATCAAGGACAC	ND1	Batch2	ND	Female	151876	1.11943	3332	29390	G2M	-5.48304	1.67256	23.546	-47.7946	0	0	0	28	Neutrophils	Neutrophils	Neutrophils	Neutrophils
ND1_GATCGATCACGCTTTC	ND1	Batch2	ND	Female	15476	0.240137	647	2915	G1	0.959954	10.996	35.2408	16.517	0	0	0	2	Neutrophils	Neutrophils	Neutrophils	Neutrophils
ND1_GATCGATGTCTCCACT	ND1	Batch2	ND	Female	21222	1.46341	1263	2870	G1	0.329027	-2.11414	-30.4826	21.7377	0	0	0	32	Monocytes	Monocytes	Monocytes	Monocytes
ND1_GATCGATTCAATCACG	ND1	Batch2	ND	Female	57973	3.4749	2395	9065	G1	1.34975	-6.31859	-51.8257	-15.949	0.743433	0	0	18	DC	DC	DC	DC
ND1_GATCGCGTCGCCAAAT	ND1	Batch2	ND	Female	16647	3.73276	1312	3697	G1	8.66258	-5.53673	-12.7544	-40.1241	0	0	0	26	T cells	NKT	NKT	T cells
ND1_GATCGTAAGACCGGAT	ND1	Batch2	ND	Female	33065	0.681258	1213	6899	G1	-1.65843	10.6259	8.54888	-0.21267	0	0	0	3	Neutrophils	Neutrophils	Neutrophils	Neutrophils
ND1_GATCGTAAGCCAACAG	ND1	Batch2	ND	Female	18179	0.414293	717	3862	G1	0.62111	7.83351	16.0799	6.89068	0	0	0	4	Neutrophils	Neutrophils	Neutrophils	Neutrophils
ND1_GATCGTACAAAGGCGT	ND1	Batch2	ND	Female	8471	0.333111	528	1501	G1	0.773941	13.7702	47.3255	20.3971	0	0	0	2	Neutrophils	Neutrophils	Neutrophils	Neutrophils
ND1_GATCTAGTCAACCATG	ND1	Batch2	ND	Female	55881	3.36896	2521	8608	G1	1.49717	-6.18914	-53.3784	-15.3145	0	0	0	18	DC	DC	DC	DC
ND1_GATCTAGTCAGCTGGC	ND1	Batch2	ND	Female	230602	2.45986	5188	41669	G2M	-4.15672	-14.4412	14.8223	40.7984	0	0	0.215105	9	Stem cells	B cells	B cells	Stem cells
ND1_GATCTAGTCTAACCGA	ND1	Batch2	ND	Female	40395	1.12374	1668	7920	G2M	-7.46495	2.17535	15.9502	-40.4451	0	0	0	10	B cells	Neutrophils	Neutrophils	Neutrophils
ND1_GATGAAAGTAAGTAGT	ND1	Batch2	ND	Female	117229	4.04158	3715	20586	G2M	-5.17916	-6.86142	-16.0385	17.4873	0	0	0	21	Monocytes	Monocytes	Monocytes	Monocytes
ND1_GATGAGGCAAAGGTGC	ND1	Batch2	ND	Female	30360	0.364964	988	6028	G1	-0.209817	7.11632	8.14063	10.3558	0	0	0	4	Neutrophils	Neutrophils	Neutrophils	Neutrophils
ND1_GATGAGGCATCCGCGA	ND1	Batch2	ND	Female	74175	1.55314	2123	14358	G2M	-5.66254	2.45358	25.9438	-42.9177	0	0	0	10	Neutrophils	Neutrophils	Neutrophils	Neutrophils
ND1_GATGCTAAGCCAGTAG	ND1	Batch2	ND	Female	19872	0.127194	765	3931	G1	-0.422613	8.57724	17.74	11.3664	0	0	0	3	Neutrophils	Neutrophils	Neutrophils	Neutrophils
ND1_GATGCTACATCCCATC	ND1	Batch2	ND	Female	5661	1.05973	540	1038	G2M	2.02623	-2.42759	5.57947	20.2437	0	0	0	41	Macrophages	Macrophages	Macrophages	Macrophages
ND1_GATGCTATCATGCAAC	ND1	Batch2	ND	Female	48698	1.97459	2326	7951	G1	-2.30486	-4.66776	-42.8295	31.8221	0	0	0	13	Monocytes	Monocytes	Monocytes	Monocytes
ND1_GATGCTATCCAAACAC	ND1	Batch2	ND	Female	25245	4.57334	1429	3586	G1	3.64177	-9.45779	-1.08313	19.2071	0	0	2.23707	19	B cells	B cells	B cells	B cells
ND1_GATTCAGTCTGCGACG	ND1	Batch2	ND	Female	172457	2.52659	4457	31782	G2M	-3.24683	-14.7075	16.7504	42.6843	0	0	0.273566	9	Stem cells	Stem cells	Stem cells	Stem cells
ND1_GCAAACTAGATATGGT	ND1	Batch2	ND	Female	51199	0.366077	1366	9834	G1	-0.435402	2.76484	-8.32085	-6.45508	0	0	0	5	Neutrophils	Neutrophils	Neutrophils	Neutrophils
ND1_GCAAACTCACCAGGCT	ND1	Batch2	ND	Female	57853	1.32896	1799	11287	S	-10.1472	1.55442	4.93563	-31.0644	0	0	0	25	Neutrophils	Neutrophils	Neutrophils	Neutrophils
ND1_GCAAACTCACGGTTTA	ND1	Batch2	ND	Female	16931	0.0864304	595	3471	G1	0.535892	10.3857	29.0453	12.1187	0	0	0	3	Neutrophils	Neutrophils	Neutrophils	Neutrophils
ND1_GCAAACTGTTCAGTAC	ND1	Batch2	ND	Female	23208	3.8017	1080	3288	G1	1.85135	-12.903	-11.787	35.9322	0	0	0	36	B cells	B cells	B cells	B cells
ND1_GCAAACTTCTCTGTCG	ND1	Batch2	ND	Female	80415	1.04126	2298	15366	S	-10.1463	1.59447	4.50066	-33.4177	0	0	0	25	Neutrophils	Neutrophils	Neutrophils	Neutrophils
ND1_GCAATCAAGTACCGGA	ND1	Batch2	ND	Female	185003	2.72035	4784	32312	S	-6.17647	-5.58789	-26.7349	-3.3306	0	0	0.269632	40	Monocytes	Stem cells	Stem cells	Stem cells
ND1_GCAATCAGTGAGGGAG	ND1	Batch2	ND	Female	24826	4.22789	1122	3879	G1	1.84257	-12.7463	-10.941	36.2564	0	0	0	36	B cells	B cells	B cells	B cells
ND1_GCACATAAGGCATGGT	ND1	Batch2	ND	Female	11907	0.272183	591	1837	G1	0.70331	13.8171	48.5629	18.1301	0	0	0	2	Neutrophils	Neutrophils	Neutrophils	Neutrophils
ND1_GCACATACAGCTCGCA	ND1	Batch2	ND	Female	65488	1.09978	2392	12457	S	-1.94536	-15.4038	23.2726	40.8646	0	0	0	9	Stem cells	Stem cells	Stem cells	Stem cells
ND1_GCACTCTAGTGTCCCG	ND1	Batch2	ND	Female	39965	0.573175	1251	7851	G1	-0.73389	2.69101	-8.81607	-7.94942	0	0	0	5	Neutrophils	Neutrophils	Neutrophils	Neutrophils
ND1_GCACTCTCATAAAGGT	ND1	Batch2	ND	Female	51076	3.0136	2351	8528	G1	2.16629	-7.97855	18.5076	29.3398	0	0	1.20761	44	B cells	B cells	B cells	B cells, pro
ND1_GCACTCTGTCGAACAG	ND1	Batch2	ND	Female	35484	2.59187	1836	5633	G1	-1.96147	-4.12014	-39.6908	28.7144	0	0	0	13	Monocytes	Monocytes	Monocytes	Monocytes
ND1_GCAGCCAAGTGGTCCC	ND1	Batch2	ND	Female	15841	0.351	706	2849	G1	0.914433	11.3748	35.8105	16.9182	0	0	0	2	Neutrophils	Neutrophils	Neutrophils	Neutrophils
ND1_GCAGCCAGTCCGAAGA	ND1	Batch2	ND	Female	9350	0.284091	538	1760	G1	-0.0869952	12.6165	41.5332	14.9219	0	0	0	2	Neutrophils	Neutrophils	Neutrophils	Neutrophils
ND1_GCAGCCAGTGGTCCGT	ND1	Batch2	ND	Female	40888	0.463918	1236	7760	G1	-0.0576138	4.36203	-1.57119	1.58603	0	0	0	5	Neutrophils	Neutrophils	Neutrophils	Neutrophils
ND1_GCAGTTAAGGTAAACT	ND1	Batch2	ND	Female	55291	0.620881	1593	10469	G1	-0.202465	3.14195	-7.90408	-5.05352	0	0	0	5	Neutrophils	Neutrophils	Neutrophils	Neutrophils
ND1_GCAGTTACACATCTTT	ND1	Batch2	ND	Female	44874	0.192177	1327	8846	G2M	-1.15369	2.33919	-6.80145	-10.5455	0	0	0	5	Neutrophils	Neutrophils	Neutrophils	Neutrophils
ND1_GCATACAGTAACGACG	ND1	Batch2	ND	Female	31990	3.55266	1379	4757	G1	1.51769	-12.1185	-12.2712	33.1294	0	0	0	36	B cells	B cells	B cells	B cells
ND1_GCATACAGTACTTGAC	ND1	Batch2	ND	Female	10973	0.362812	542	2205	G1	0.240461	9.89135	26.1467	12.454	0	0	0	3	Neutrophils	Neutrophils	Neutrophils	Neutrophils
ND1_GCATACAGTGTTTGTG	ND1	Batch2	ND	Female	37768	6.12892	1693	5988	G2M	-4.42199	-5.91132	-28.1728	11.4139	0	0	0	6	Monocytes	Monocytes	Monocytes	Monocytes
ND1_GCATACATCCACGCAG	ND1	Batch2	ND	Female	205767	3.68701	2789	18633	G1	12.1805	0.484242	-53.5716	-0.990665	1.30388	0	0.429644	22	B cells	B cells	B cells	B cells
ND1_GCATGATAGCCAGAAC	ND1	Batch2	ND	Female	8357	0	570	1211	G1	0.621135	13.8946	46.946	21.5905	2.22545	0	0	2	Neutrophils	Neutrophils	Neutrophils	Neutrophils
ND1_GCATGATTCAGGCCCA	ND1	Batch2	ND	Female	89848	2.89293	3250	14691	G2M	-4.87348	-7.18179	-15.1292	15.7425	0	0	0	21	Monocytes	Monocytes	Monocytes	Monocytes
ND1_GCATGTAAGTGTCTCA	ND1	Batch2	ND	Female	18171	0.461831	774	3681	G1	0.29435	9.87443	26.6811	12.349	0	0	0	3	Neutrophils	Neutrophils	Neutrophils	Neutrophils
ND1_GCATGTATCGAGAGCA	ND1	Batch2	ND	Female	8778	0.309119	603	1294	G1	0.646141	14.223	50.4615	18.8915	0	0	0	2	Neutrophils	Neutrophils	Neutrophils	Neutrophils
ND1_GCCAAATAGTGGCACA	ND1	Batch2	ND	Female	17591	6.40585	995	2326	G1	7.94688	-4.68027	0.806188	-54.6806	0	0	0	16	NKT	NKT	NKT	NKT
ND1_GCCAAATCACATGACT	ND1	Batch2	ND	Female	46384	2.8831	2143	7596	G1	-2.25796	-3.3703	-41.1427	25.545	0	0	0	6	Monocytes	Monocytes	Monocytes	Monocytes
ND1_GCCAAATTCCACGAAT	ND1	Batch2	ND	Female	10632	0.176263	565	1702	G1	0.562374	13.8497	47.1777	22.2836	0	0	0	2	Neutrophils	Neutrophils	Neutrophils	Neutrophils
ND1_GCCAAATTCTCTTATG	ND1	Batch2	ND	Female	20228	3.13225	1149	2586	G1	0.402406	-1.42511	-28.4643	23.1447	0	0	0	32	Monocytes	Monocytes	Monocytes	Monocytes
ND1_GCGACCACATCGATTG	ND1	Batch2	ND	Female	23044	5.05215	1257	3068	G1	3.96564	-10.1667	-0.017179	22.1047	0	0	1.44914	19	B cells	B cells	B cells	B cells
ND1_GCGACCAGTGGTCTCG	ND1	Batch2	ND	Female	8996	0.235988	509	1695	G2M	-0.255655	12.2096	39.312	13.4015	0	0	0	2	Neutrophils	Neutrophils	Neutrophils	Neutrophils
ND1_GCGACCATCTGTCTCG	ND1	Batch2	ND	Female	125642	2.49069	3739	23086	S	-9.32386	-1.88475	-19.339	-18.4811	0	0	0	23	Stem cells	Stem cells	Stem cells	Stem cells
ND1_GCGAGAAAGCTATGCT	ND1	Batch2	ND	Female	24993	0.375313	821	4796	G1	0.150454	9.3445	22.0808	11.2694	0	0	0	3	Neutrophils	Neutrophils	Neutrophils	Neutrophils
ND1_GCGCAACAGATAGTCA	ND1	Batch2	ND	Female	131338	2.22151	3375	25073	G2M	-7.18673	0.78436	18.5929	-48.4825	0	0	0	10	Monocytes	Neutrophils	Neutrophils	Neutrophils
ND1_GCGCAACCAAGGTTTC	ND1	Batch2	ND	Female	32981	0.252964	1044	6325	G1	0.731086	5.16422	9.38193	-6.86917	0	0	0	0	Neutrophils	Neutrophils	Neutrophils	Neutrophils
ND1_GCGCAACCACGAGGTA	ND1	Batch2	ND	Female	32634	3.67275	1301	3948	G1	1.65326	-12.032	-6.70227	35.0569	1.26231	0	0	36	B cells	B cells	B cells	B cells
ND1_GCGCAACCAGATCCAT	ND1	Batch2	ND	Female	26991	0.310616	970	5473	G1	-0.30985	5.53953	0.989058	6.05782	0	0	0	4	Neutrophils	Neutrophils	Neutrophils	Neutrophils
ND1_GCGCAACTCACTTCAT	ND1	Batch2	ND	Female	42021	0.303712	1253	8890	G1	-0.826904	2.96186	-9.53006	-5.37166	0	0	0	5	Neutrophils	Neutrophils	Neutrophils	Neutrophils
ND1_GCGCAACTCCATGCTC	ND1	Batch2	ND	Female	39684	3.57084	2018	6049	G1	0.673363	-6.34637	-48.4306	-17.5324	1.46009	0	0	18	DC	DC	DC	DC
ND1_GCGCAGTAGTGAATTG	ND1	Batch2	ND	Female	48168	0.616903	2296	8105	G1	-1.22787	-3.92763	-47.1733	27.702	0	0	0	13	Monocytes	Monocytes	Monocytes	Monocytes
ND1_GCGCAGTCAAGGACAC	ND1	Batch2	ND	Female	18766	0.224404	749	3565	G1	0.582462	12.1036	40.4517	16.8006	0	0	0	2	Neutrophils	Neutrophils	Neutrophils	Neutrophils
ND1_GCGCAGTCAGTCGTGC	ND1	Batch2	ND	Female	34131	2.07612	1869	5780	S	-2.75531	-6.09844	-32.7677	-0.467417	0	0	0	27	Stem cells	Stem cells	Stem cells	Monocytes
ND1_GCGCAGTCATCGATGT	ND1	Batch2	ND	Female	18682	0.203963	786	3432	G1	0.573289	10.9449	34.5499	5.99223	0	0	0	2	Neutrophils	Neutrophils	Neutrophils	Neutrophils
ND1_GCGCAGTCATGCAACT	ND1	Batch2	ND	Female	36241	0.170164	1080	7052	G1	0.25526	6.17512	4.56793	5.18936	0	0	0	4	Neutrophils	Neutrophils	Neutrophils	Neutrophils
ND1_GCGCAGTTCGCAAGCC	ND1	Batch2	ND	Female	19421	3.54204	870	2795	G1	1.79253	-12.8551	-11.227	35.9286	0	0	1.52122	36	B cells	B cells	B cells	B cells
ND1_GCGCAGTTCTGGTATG	ND1	Batch2	ND	Female	21718	3.42426	1066	3446	G1	1.66481	-12.0487	-10.9433	32.8559	0	0	1.36147	36	B cells	B cells	B cells	B cells
ND1_GCGCGATCAGTCGTGC	ND1	Batch2	ND	Female	16228	0.618893	675	3070	G1	0.70417	11.4176	36.2482	16.7295	0	0	0	2	Neutrophils	Neutrophils	Neutrophils	Neutrophils
ND1_GCGCGATTCGACAGCC	ND1	Batch2	ND	Female	49991	1.81818	2299	8360	G1	-1.83574	-3.4837	-45.5104	28.4786	0	0	0	13	Monocytes	Monocytes	Monocytes	Monocytes
ND1_GCGGGTTTCCCACTTG	ND1	Batch2	ND	Female	21151	0.247097	860	4047	G1	0.0311867	9.80755	20.9993	14.6449	0	0	0	3	Neutrophils	Neutrophils	Neutrophils	Neutrophils
ND1_GCTCCTAAGTTTGCGT	ND1	Batch2	ND	Female	26163	3.99903	1353	4126	G1	8.57782	-6.58062	-16.6448	-40.5167	0	0	0	26	NK cells	ILC	ILC	T cells
ND1_GCTCCTAGTAGCGCTC	ND1	Batch2	ND	Female	12899	0.226347	649	2209	G1	0.900173	13.033	43.8035	18.113	0	0	0	2	Neutrophils	Neutrophils	Neutrophils	Neutrophils
ND1_GCTCCTAGTCATGCAT	ND1	Batch2	ND	Female	25054	0.330546	980	5143	G1	0.168601	5.62074	4.93238	3.2965	0	0	0	4	Neutrophils	Neutrophils	Neutrophils	Neutrophils
ND1_GCTCCTATCGGAAACG	ND1	Batch2	ND	Female	78869	0.680316	2328	15434	G2M	-6.2476	1.60026	22.9796	-39.8127	0	0	0	10	Neutrophils	Neutrophils	Neutrophils	Neutrophils
ND1_GCTCTGTCAATGGAGC	ND1	Batch2	ND	Female	13555	4.31448	856	2086	G1	8.00199	-4.46003	-5.75391	-41.4654	0	0	0	26	T cells	T cells	T cells	T cells
ND1_GCTCTGTTCAAACCGT	ND1	Batch2	ND	Female	9226	0	573	1383	G1	-0.809869	13.5885	46.9885	12.5175	0	0	0	2	Neutrophils	Neutrophils	Neutrophils	Neutrophils
ND1_GCTGCAGAGACAATAC	ND1	Batch2	ND	Female	32214	2.88383	1348	4924	G1	8.61411	-4.72597	-7.52453	-37.8961	0	0	0	26	T cells	T cells	T cells	T cells
ND1_GCTGCAGGTACCGGCT	ND1	Batch2	ND	Female	9189	0.345622	531	1736	G1	0.290588	12.3255	39.5447	21.3243	0	0	0	2	Neutrophils	Neutrophils	Neutrophils	Neutrophils
ND1_GCTGCAGTCGTGGGAA	ND1	Batch2	ND	Female	159971	2.38062	4821	28942	G2M	-8.44129	-6.66197	-17.1384	35.36	0	0	0	31	Stem cells	Stem cells	Stem cells	Stem cells
ND1_GCTGCGACAAAGGAAG	ND1	Batch2	ND	Female	32776	3.75998	1605	5133	G1	3.05319	-9.15921	-5.19168	18.6252	0	0	1.08119	19	B cells	B cells	B cells	B cells
ND1_GCTGCGAGTCGAAAGC	ND1	Batch2	ND	Female	23954	4.51007	1177	3725	G1	7.93938	-5.88999	-14.883	-42.4561	0	0	0	26	ILC	ILC	ILC	T cells
ND1_GCTGCGATCCCTCTTT	ND1	Batch2	ND	Female	29438	0.11694	986	5986	G1	0.286514	6.52218	4.92194	9.23339	0	0	0	4	Neutrophils	Neutrophils	Neutrophils	Neutrophils
ND1_GCTGCTTAGATGAGAG	ND1	Batch2	ND	Female	21664	0.274348	850	4374	G1	0.052426	8.43917	18.663	10.0985	0	0	0	3	Neutrophils	Neutrophils	Neutrophils	Neutrophils
ND1_GCTGCTTAGCGAAGGG	ND1	Batch2	ND	Female	19664	0.315126	776	3808	G1	1.0151	10.9471	34.4976	14.6065	0	0	0	2	Neutrophils	Neutrophils	Neutrophils	Neutrophils
ND1_GCTGCTTAGGGTCGAT	ND1	Batch2	ND	Female	220728	3.14721	5039	41084	G2M	-8.3979	-3.50241	-17.8197	-12.2416	0.217853	0	0	23	Stem cells	Stem cells	Stem cells	Stem cells
ND1_GCTGCTTCATAAGACA	ND1	Batch2	ND	Female	24942	0.249584	977	4808	G1	-0.374806	4.02862	-3.60419	2.01537	0	0	0	5	Neutrophils	Neutrophils	Neutrophils	Neutrophils
ND1_GCTGCTTGTCTCCACT	ND1	Batch2	ND	Female	35507	3.22234	1834	5586	G1	3.1544	-9.0796	-4.30901	17.964	0	0	1.02611	19	B cells	B cells	B cells	B cells
ND1_GCTGCTTTCCATGAAC	ND1	Batch2	ND	Female	34679	0.294118	1102	6800	G1	0.181397	5.37373	7.68817	-1.80425	0	0	0	5	Neutrophils	Neutrophils	Neutrophils	Neutrophils
ND1_GCTGCTTTCCTTGACC	ND1	Batch2	ND	Female	34776	0.261021	1095	6896	G1	-0.271319	6.2472	4.80682	9.88749	0	0	0	4	Neutrophils	Neutrophils	Neutrophils	Neutrophils
ND1_GCTGCTTTCGGCGCAT	ND1	Batch2	ND	Female	34177	0.358476	1146	6695	G1	-0.266373	7.02205	9.76231	10.6458	0	0	0	4	Neutrophils	Neutrophils	Neutrophils	Neutrophils
ND1_GCTTCCAAGGTGTGGT	ND1	Batch2	ND	Female	23773	4.06924	1231	3293	G1	1.86084	-12.5861	-10.3413	35.8518	0	0	1.39544	36	B cells	B cells	B cells	B cells
ND1_GCTTCCACAATACGCT	ND1	Batch2	ND	Female	15512	0.289436	707	2764	G1	0.979876	12.3491	41.2019	17.5828	0	0	0	2	Neutrophils	Neutrophils	Neutrophils	Neutrophils
ND1_GCTTCCACATCTGGTA	ND1	Batch2	ND	Female	50370	1.66208	2150	8363	G1	-0.68777	-3.62037	-47.6214	25.0848	0	0	0	13	Monocytes	Monocytes	Monocytes	Monocytes
ND1_GCTTCCATCCAATGGT	ND1	Batch2	ND	Female	42431	0.471698	1535	9540	G2M	-0.226941	-16.7976	31.8894	37.0533	0	0	0	9	Stem cells	Stem cells	Stem cells	Stem cells
ND1_GCTTGAAAGCCAGTTT	ND1	Batch2	ND	Female	178381	2.75035	2842	17016	G1	12.2939	0.245773	-55.5455	-3.95758	1.74082	0	0	22	B cells	B cells	B cells	B cells
ND1_GCTTGAAGTCTAGGTT	ND1	Batch2	ND	Female	74028	0.513542	2254	14215	G2M	-5.75958	1.87387	22.783	-42.5473	0	0	0	10	Neutrophils	Neutrophils	Neutrophils	Neutrophils
ND1_GGAAAGCCACTTCGAA	ND1	Batch2	ND	Female	6737	4.39834	644	1205	G1	0.412582	-0.719834	-24.3991	21.8064	0	0	0	32	Monocytes	Monocytes	Monocytes	Monocytes
ND1_GGAAAGCGTAGTACCT	ND1	Batch2	ND	Female	15799	0.228311	695	3066	G1	-0.938904	12.3165	39.4752	10.8474	0	0	0	2	Neutrophils	Neutrophils	Neutrophils	Neutrophils
ND1_GGAAAGCGTCTCTTAT	ND1	Batch2	ND	Female	219078	3.29556	3612	30799	G1	12.0404	0.463427	-54.9097	-3.2459	1.71301	0	0	22	B cells	B cells	B cells	B cells
ND1_GGAACTTAGTCGTTTG	ND1	Batch2	ND	Female	27957	4.33287	1474	4362	G1	3.94813	-9.17774	-2.05736	18.3519	0	0	1.72009	19	B cells	B cells	B cells	B cells
ND1_GGAACTTGTGACTCAT	ND1	Batch2	ND	Female	18614	2.85392	1058	2663	G1	8.57663	-5.17922	-10.1189	-39.4137	0	0	0	26	T cells	NK cells	NK cells	T cells
ND1_GGAACTTTCCTACAGA	ND1	Batch2	ND	Female	98438	1.26171	2916	19101	G2M	-7.597	1.12	13.7457	-47.481	0	0	0	10	Monocytes	Neutrophils	Neutrophils	Neutrophils
ND1_GGAATAACAATGAAAC	ND1	Batch2	ND	Female	80463	0.928134	2601	15515	G2M	-1.82129	-16.1554	25.9903	38.6405	0	0	0	9	Stem cells	Stem cells	Stem cells	Stem cells
ND1_GGAATAAGTAAATGAC	ND1	Batch2	ND	Female	29049	0.224293	1029	5796	G1	-0.192758	5.49194	0.950853	5.85715	0	0	0	4	Neutrophils	Neutrophils	Neutrophils	Neutrophils
ND1_GGAATAAGTGAGTGAC	ND1	Batch2	ND	Female	141793	1.96621	4020	26040	S	-3.96048	-14.6434	15.956	36.5063	0	0	0	9	Stem cells	Stem cells	Stem cells	Stem cells
ND1_GGAATAATCAGTTAGC	ND1	Batch2	ND	Female	155198	0.996264	3709	28908	G2M	-3.28432	-7.06771	22.4471	-36.6676	0	0	0	10	Monocytes	Neutrophils	Neutrophils	Neutrophils
ND1_GGAATAATCCAAGTAC	ND1	Batch2	ND	Female	18373	0.214247	730	3734	G1	-0.575754	8.38163	14.5184	14.6466	0	0	0	3	Neutrophils	Neutrophils	Neutrophils	Neutrophils
ND1_GGACAAGAGAGCTGCA	ND1	Batch2	ND	Female	55009	2.06007	2425	9223	G1	-2.56205	-5.0251	-36.353	31.9092	0	0	0	13	Monocytes	Monocytes	Monocytes	Monocytes
ND1_GGACAAGCACCAGTTA	ND1	Batch2	ND	Female	26680	0.67581	958	5031	G1	-0.617008	4.07434	-8.23136	0.766361	0	0	0	5	Neutrophils	Neutrophils	Neutrophils	Neutrophils
ND1_GGACAAGGTTACGTCA	ND1	Batch2	ND	Female	30109	3.66515	1310	4611	G1	8.36982	-6.31011	-16.2355	-40.5528	0	0	0	26	ILC	NKT	NKT	T cells
ND1_GGACAGAGTGTGCCTG	ND1	Batch2	ND	Female	9945	0.49334	875	2027	G2M	-4.24646	-12.185	-55.5095	13.8397	0	0	0	46	Stem cells	Stem cells	Stem cells	Stem cells
ND1_GGACATTGTCATCGGC	ND1	Batch2	ND	Female	90454	0.308552	2492	17177	G2M	-6.1276	1.79997	22.2058	-41.249	0	0	0	10	Neutrophils	Neutrophils	Neutrophils	Neutrophils
ND1_GGACATTGTCGCATCG	ND1	Batch2	ND	Female	31729	0.370549	1102	6207	G1	-0.294212	7.16791	9.78344	9.52292	0	0	0	4	Neutrophils	Neutrophils	Neutrophils	Neutrophils
ND1_GGACATTTCATACGGT	ND1	Batch2	ND	Female	40983	0.668209	1342	7782	G1	0.355944	4.5864	0.00789263	0.532274	0	0	0	5	Neutrophils	Neutrophils	Neutrophils	Neutrophils
ND1_GGACATTTCCTTTCTC	ND1	Batch2	ND	Female	63902	0.952842	2026	12384	S	-9.43985	2.0455	6.42941	-35.83	0	0	0	25	Neutrophils	Neutrophils	Neutrophils	Neutrophils
ND1_GGACATTTCTGCCAGG	ND1	Batch2	ND	Female	10765	0.736842	592	1900	G1	0.394514	12.6001	44.3427	16.1811	0	0	0	2	Neutrophils	Neutrophils	Neutrophils	Neutrophils
ND1_GGACGTCAGCACCGTC	ND1	Batch2	ND	Female	13322	0.264085	713	2272	G1	0.872807	13.9618	49.7828	18.6113	0	0	0	2	Neutrophils	Neutrophils	Neutrophils	Neutrophils
ND1_GGACGTCCACGTGAGA	ND1	Batch2	ND	Female	83706	0.578682	1912	16071	G1	-0.310384	2.88598	-7.97334	-5.86941	0	0	0	5	Neutrophils	Neutrophils	Neutrophils	Neutrophils
ND1_GGACGTCCAGTCTTCC	ND1	Batch2	ND	Female	47607	0.89316	1730	8845	S	-9.86114	1.23436	3.91363	-33.5771	0	0	0	25	B cells	NA	Neutrophils	Neutrophils
ND1_GGACGTCTCCGTCATC	ND1	Batch2	ND	Female	9227	0.324465	511	1541	G1	0.730661	12.7953	43.0517	18.1624	0	0	0	2	Neutrophils	Neutrophils	Neutrophils	Neutrophils
ND1_GGATGTTAGACTCGGA	ND1	Batch2	ND	Female	141605	1.54183	3520	27889	G2M	-1.6224	-15.2942	23.8356	33.3913	0	0	0	9	Stem cells	Stem cells	Stem cells	Stem cells
ND1_GGATGTTAGGCCCTCA	ND1	Batch2	ND	Female	64164	1.66503	2843	11171	G1	-1.95458	-4.21689	-43.1023	31.5766	0	0	0	13	Monocytes	Monocytes	Monocytes	Monocytes
ND1_GGATGTTAGTACTTGC	ND1	Batch2	ND	Female	42461	2.03419	2178	7079	G1	-2.0991	-3.94658	-43.1884	28.2899	0	0	0	13	Monocytes	Monocytes	Monocytes	Monocytes
ND1_GGATGTTGTCACTTCC	ND1	Batch2	ND	Female	34413	4.77714	1522	4689	G1	2.07522	-12.7622	-9.0624	37.5508	0	0	0	36	B cells	B cells	B cells	B cells
ND1_GGATTACGTCAGATAA	ND1	Batch2	ND	Female	58362	4.15168	2161	9177	G1	1.87476	-6.23501	-52.6228	-16.9634	0	0	0	18	DC	DC	DC	DC
ND1_GGATTACTCTAACTCT	ND1	Batch2	ND	Female	21581	0.502152	870	4182	G1	0.15034	9.42869	25.8142	10.9753	0	0	0	3	Neutrophils	Neutrophils	Neutrophils	Neutrophils
ND1_GGCAATTAGAAGGACA	ND1	Batch2	ND	Female	14672	0.685401	656	2918	G1	0.26179	7.11418	13.6336	5.65226	0	0	0	4	Neutrophils	Neutrophils	Neutrophils	Neutrophils
ND1_GGCAATTAGATCGATA	ND1	Batch2	ND	Female	36351	0.144634	1119	6914	G1	-0.503615	4.61654	-3.99263	3.85508	0	0	0	5	Neutrophils	Neutrophils	Neutrophils	Neutrophils
ND1_GGCAATTCAATGGACG	ND1	Batch2	ND	Female	382712	3.24291	4267	37713	G1	12.9445	0.0227754	-55.371	-3.7589	1.60497	0	0	22	B cells	B cells	B cells	B cells
ND1_GGCCGATGTAGTACCT	ND1	Batch2	ND	Female	261064	3.29869	2929	19341	G1	12.1874	0.504558	-55.3036	-1.84293	0.936528	0	0	22	B cells	B cells	B cells	B cells
ND1_GGCCGATGTCGCGTGT	ND1	Batch2	ND	Female	19115	3.8381	1229	2866	G1	3.28012	-9.58449	-4.4621	22.2972	0	0	1.50167	19	B cells	B cells	B cells	B cells
ND1_GGCCGATTCGACAGCC	ND1	Batch2	ND	Female	52335	2.18953	2396	8769	G1	-3.1123	-5.38792	-33.7233	32.4892	0	0	0	13	Monocytes	Monocytes	Monocytes	Monocytes
ND1_GGCCGATTCTCTAAGG	ND1	Batch2	ND	Female	315759	4.13346	4266	35007	G1	12.1977	0.632621	-53.4065	-1.93924	1.34978	0	0	22	B cells	NA	Monocytes	B cells
ND1_GGCGACTAGCATCATC	ND1	Batch2	ND	Female	38992	0.402793	1262	7448	G1	-0.0516656	6.85427	9.14944	8.28939	0	0	0	4	Neutrophils	Neutrophils	Neutrophils	Neutrophils
ND1_GGCGACTAGTTGTCGT	ND1	Batch2	ND	Female	31989	0.319744	986	6255	G1	0.493995	4.68699	0.747612	1.24796	0	0	0	5	Neutrophils	Neutrophils	Neutrophils	Neutrophils
ND1_GGCGTGTAGAAGGGTA	ND1	Batch2	ND	Female	44333	1.35227	3110	13311	G1	-0.757549	-4.68212	-39.5392	-2.65203	0	0	0	27	Monocytes	Monocytes	Monocytes	Monocytes
ND1_GGCGTGTAGTTTCCTT	ND1	Batch2	ND	Female	22190	2.02647	1893	6119	G2M	-3.07005	-5.33347	-32.785	32.2977	0	0	0	13	Monocytes	Monocytes	Monocytes	Monocytes
ND1_GGCGTGTTCCCTGACT	ND1	Batch2	ND	Female	130732	4.62306	2439	13822	G1	11.8489	0.951197	-52.2009	-1.30935	0.544378	0	0	22	B cells	B cells	B cells	B cells
ND1_GGCTCGAAGGCGACAT	ND1	Batch2	ND	Female	7754	0.673725	568	1039	G1	0.312859	14.2182	48.9905	22.3991	0	0	0	2	Neutrophils	Neutrophils	Neutrophils	Neutrophils
ND1_GGCTCGACATGGATGG	ND1	Batch2	ND	Female	184643	1.33076	4029	34717	S	-2.64236	-15.5101	21.9131	39.132	0	0	0	9	Stem cells	Stem cells	Stem cells	Stem cells
ND1_GGCTCGAGTTGAACTC	ND1	Batch2	ND	Female	26940	0.590868	968	5585	G1	-0.560536	4.63492	-2.64231	5.12278	0	0	0	5	Neutrophils	Neutrophils	Neutrophils	Neutrophils
ND1_GGCTCGATCCCATTAT	ND1	Batch2	ND	Female	23440	0.405117	916	4690	G1	-0.502965	7.78481	14.5626	11.4809	0	0	0	3	Neutrophils	Neutrophils	Neutrophils	Neutrophils
ND1_GGCTCGATCCCTAACC	ND1	Batch2	ND	Female	34958	4.29153	1691	5406	G1	2.59769	-10.6344	-7.61136	27.5018	0	0	0	19	B cells	B cells	B cells	B cells
ND1_GGCTCGATCGCCATAA	ND1	Batch2	ND	Female	17306	1.21689	1105	2794	G1	1.00803	-2.27239	-21.4769	20.8876	0	0	0	41	Monocytes	Monocytes	Monocytes	Macrophages
ND1_GGCTGGTGTACCCAAT	ND1	Batch2	ND	Female	20888	4.12009	1038	3131	G1	1.83853	-12.2175	-10.4932	34.0461	0	0	1.43362	36	B cells	B cells	B cells	B cells
ND1_GGCTGGTGTCAATGTC	ND1	Batch2	ND	Female	44882	0.444394	1294	8776	G2M	-1.42704	2.55156	-5.35703	-10.9689	0	0	0	5	Neutrophils	Neutrophils	Neutrophils	Neutrophils
ND1_GGCTGGTGTCGCTTTC	ND1	Batch2	ND	Female	39685	0.505457	1535	8705	G2M	-0.501355	-16.9297	30.6365	38.9368	0	0	0	9	Stem cells	Stem cells	Stem cells	Stem cells
ND1_GGCTGGTTCGTACCGG	ND1	Batch2	ND	Female	30948	0.410678	1047	6331	G1	-0.383077	4.50079	-1.99974	3.25682	0	0	0	5	Neutrophils	Neutrophils	Neutrophils	Neutrophils
ND1_GGGAATGGTGATAAGT	ND1	Batch2	ND	Female	9232	0.57971	562	1380	G1	0.667007	12.9915	44.2804	18.5019	0	0	0	2	Neutrophils	Neutrophils	Neutrophils	Neutrophils
ND1_GGGACCTCATACTACG	ND1	Batch2	ND	Female	20856	0.359195	837	4176	G1	0.216164	8.43628	16.7319	10.4847	0	0	0	3	Neutrophils	Neutrophils	Neutrophils	Neutrophils
ND1_GGGAGATAGCCAGTTT	ND1	Batch2	ND	Female	98307	2.7781	3202	17242	G1	-8.25921	-6.67301	-21.6398	-2.38945	0	0	0	31	Stem cells	Stem cells	Stem cells	Stem cells
ND1_GGGAGATTCCACGCAG	ND1	Batch2	ND	Female	27010	0.29756	920	5041	G1	0.00381733	4.31098	-1.1355	1.0674	0	0	0	5	Neutrophils	Neutrophils	Neutrophils	Neutrophils
ND1_GGGATGATCGACCAGC	ND1	Batch2	ND	Female	45295	0.372521	1200	9127	G2M	-0.94969	2.71786	-5.38201	-10.3042	0	0	0	5	Neutrophils	Neutrophils	Neutrophils	Neutrophils
ND1_GGGCACTAGTAATCCC	ND1	Batch2	ND	Female	20484	0.522814	811	4208	G1	-0.4958	5.22249	-1.39467	6.28284	0	0	0	4	Neutrophils	Neutrophils	Neutrophils	Neutrophils
ND1_GGGCACTAGTGAAGAG	ND1	Batch2	ND	Female	56294	0.456262	1839	12712	G2M	0.10355	-16.1244	32.0673	35.0456	0	0	0	9	Stem cells	Stem cells	Stem cells	Stem cells
ND1_GGGCACTAGTGGGCTA	ND1	Batch2	ND	Female	41380	1.8564	1892	6518	G1	-1.18465	-3.28439	-46.5162	25.6403	0.929883	0	0	13	Monocytes	Monocytes	Monocytes	Monocytes
ND1_GGGCACTCAAAGTGCG	ND1	Batch2	ND	Female	21420	5.09594	1247	3179	G1	8.14421	-5.42854	-13.7143	-42.6471	0	0	0	26	T cells	NKT	NKT	T cells
ND1_GGGCACTCAGTTTACG	ND1	Batch2	ND	Female	290862	2.64015	5817	50679	S	-9.04279	-8.98427	-20.3153	40.3751	0	0	0	31	Stem cells	Stem cells	Stem cells	Stem cells
ND1_GGGCATCAGTCTCGGC	ND1	Batch2	ND	Female	75800	0.471792	2118	15049	G2M	-5.38298	1.95488	29.1575	-37.6916	0	0	0	10	Neutrophils	Neutrophils	Neutrophils	Neutrophils
ND1_GGGCATCGTCGTGGCT	ND1	Batch2	ND	Female	110346	1.19332	2898	23045	G2M	-5.30862	1.79546	24.0512	-47.4916	0	0	0	28	Neutrophils	Neutrophils	Neutrophils	Neutrophils
ND1_GGGTCTGAGTTAACGA	ND1	Batch2	ND	Female	122804	3.10141	3533	23183	S	-9.30639	-1.01479	-14.6608	-20.2284	0	0	0	23	Stem cells	Stem cells	Stem cells	Stem cells
ND1_GGGTTGCAGTGTGGCA	ND1	Batch2	ND	Female	18364	5.95145	1073	2554	G1	3.3679	-13.5237	4.69485	45.2834	0	0	1.59238	36	B cells	B cells	B cells	B cells
ND1_GGGTTGCTCCCGGATG	ND1	Batch2	ND	Female	44799	0.224618	1447	8904	G1	-0.513097	2.24085	-6.726	-8.47313	0	0	0	5	Neutrophils	Neutrophils	Neutrophils	Neutrophils
ND1_GGGTTGCTCTCGCTTG	ND1	Batch2	ND	Female	47730	0.695301	1342	8917	G1	0.269974	5.57853	2.62522	3.96164	0	0	0	4	Neutrophils	Neutrophils	Neutrophils	Neutrophils
ND1_GGTATTGAGATCGATA	ND1	Batch2	ND	Female	25074	0.380228	919	5260	G1	0.00871644	8.06254	17.6491	9.11953	0	0	0	3	Neutrophils	Neutrophils	Neutrophils	Neutrophils
ND1_GGTATTGAGGTAGCCA	ND1	Batch2	ND	Female	28817	0.191712	907	6781	G2M	0.315063	-16.3832	33.9376	37.2055	0	0	0	9	Stem cells	B cells, pro	B cells, pro	Stem cells
ND1_GGTATTGCACGAGAGT	ND1	Batch2	ND	Female	86566	1.68387	2722	16272	S	-2.19929	-15.5231	22.7487	40.6258	0	0	0	9	Stem cells	Stem cells	Stem cells	Stem cells
ND1_GGTATTGTCAGCGACC	ND1	Batch2	ND	Female	28815	4.00668	1533	4193	G1	2.25298	-11.156	-8.41961	29.7676	0	0	1.75284	19	B cells	B cells	B cells	B cells
ND1_GGTGAAGTCGGAAACG	ND1	Batch2	ND	Female	32410	0.688253	1058	6393	G1	0.0716046	4.51481	1.29294	1.03138	0	0	0	5	Neutrophils	Neutrophils	Neutrophils	Neutrophils
ND1_GGTGCGTAGAGCCTAG	ND1	Batch2	ND	Female	30871	3.36069	1300	5118	G1	8.2318	-5.8389	-13.5042	-40.9494	0	0	0	26	T cells	NKT	NKT	T cells
ND1_GGTGCGTGTGCCTTGG	ND1	Batch2	ND	Female	12727	0.332068	716	2108	G1	0.548378	13.5443	47.5191	17.9619	0	0	0	2	Neutrophils	Neutrophils	Neutrophils	Neutrophils
ND1_GGTGCGTTCAGTACGT	ND1	Batch2	ND	Female	13750	0.524828	589	2477	G1	1.88374	10.9746	40.9431	-0.210037	0	0	0	7	Neutrophils	Neutrophils	Neutrophils	Neutrophils
ND1_GGTGTTAAGTACGATA	ND1	Batch2	ND	Female	23400	3.67796	1302	3453	G1	3.44438	-9.46833	-2.90953	20.3966	0	0	1.35996	19	B cells	B cells	B cells	B cells
ND1_GTAACGTCATCCAACA	ND1	Batch2	ND	Female	55989	2.69101	2568	9476	G1	-1.60081	-5.33204	-35.5784	-0.878395	0	0	0	27	Monocytes	Monocytes	Monocytes	Monocytes
ND1_GTAACGTCATTTGCCC	ND1	Batch2	ND	Female	28173	0.203321	1091	5902	G1	-0.299856	10.0001	30.6776	10.324	0	0	0	3	Neutrophils	Neutrophils	Neutrophils	Neutrophils
ND1_GTAACGTGTAGAGTGC	ND1	Batch2	ND	Female	18136	0.437409	875	4801	G1	-0.8078	6.0267	2.73915	8.49414	0	0	0	4	Neutrophils	Neutrophils	Neutrophils	Neutrophils
ND1_GTAACTGCAGCAGTTT	ND1	Batch2	ND	Female	38842	0.154619	1188	7761	G1	-0.433456	3.90519	-5.10896	1.1274	0	0	0	5	Neutrophils	Neutrophils	Neutrophils	Neutrophils
ND1_GTAACTGGTAGTGAAT	ND1	Batch2	ND	Female	9736	0.174115	508	1723	G1	0.117746	13.0505	43.7796	12.9385	0	0	0	2	Neutrophils	Neutrophils	Neutrophils	Neutrophils
ND1_GTAACTGGTTACCAGT	ND1	Batch2	ND	Female	40407	2.35681	2063	7001	G1	-0.932853	-4.94742	-37.2847	-1.86017	0	0	0	27	Monocytes	Monocytes	Monocytes	Monocytes
ND1_GTACGTACAAGTTCTG	ND1	Batch2	ND	Female	43925	0.204154	628	11266	G1	5.28358	-0.0225663	30.0587	29.9705	0	0	0	45	Macrophages	NA	Monocytes	Neutrophils
ND1_GTACGTACAGCTGTTA	ND1	Batch2	ND	Female	152012	1.60316	3745	28132	G2M	-2.52653	-15.9761	23.3437	36.7374	0	0	0	9	Stem cells	Stem cells	Stem cells	Stem cells
ND1_GTACTCCAGGTCGGAT	ND1	Batch2	ND	Female	26532	4.1022	1286	4266	G1	8.30104	-5.8275	-14.8964	-41.7022	0	0	0	26	NK cells	NK cells	NK cells	T cells
ND1_GTACTCCTCTAACTCT	ND1	Batch2	ND	Female	16997	0.272109	751	2940	G1	0.641717	12.2141	40.843	17.613	0	0	0	2	Neutrophils	Neutrophils	Neutrophils	Neutrophils
ND1_GTACTCCTCTTGACGA	ND1	Batch2	ND	Female	28672	0.407729	998	5641	G1	-0.197777	9.35529	21.913	12.705	0	0	0	3	Neutrophils	Neutrophils	Neutrophils	Neutrophils
ND1_GTACTTTGTACGCTGC	ND1	Batch2	ND	Female	7849	0.434028	573	1152	G1	0.224972	13.9414	48.5463	20.2072	0	0	0	2	Neutrophils	Neutrophils	Neutrophils	Neutrophils
ND1_GTACTTTGTGCCTGCA	ND1	Batch2	ND	Female	32523	0.484042	1120	6611	G1	-0.41266	3.3469	-7.65753	-3.71941	0	0	0	5	Neutrophils	Neutrophils	Neutrophils	Neutrophils
ND1_GTAGGCCAGCCGATTT	ND1	Batch2	ND	Female	88897	2.3119	2989	16653	G2M	-9.27902	-0.381713	-0.170487	-31.2827	0	0	0	25	Monocytes	Neutrophils	Neutrophils	Neutrophils
ND1_GTAGGCCCAAGTCTAC	ND1	Batch2	ND	Female	11244	1.84957	775	1622	G1	0.503476	-1.82688	-28.0197	21.7317	0	0	0	32	Monocytes	Monocytes	Monocytes	Monocytes
ND1_GTAGGCCCAATTGCTG	ND1	Batch2	ND	Female	61382	0.617338	2114	11501	G2M	-8.34634	2.39704	10.7185	-41.1896	0	0	0	10	Neutrophils	Neutrophils	Neutrophils	Neutrophils
ND1_GTAGGCCCATCTGGTA	ND1	Batch2	ND	Female	63429	4.12361	2720	10064	S	1.30923	-9.65899	-1.72043	-20.9831	0	0	1.60434	19	B cells	B cells	B cells	B cells
ND1_GTAGGCCTCAATCTCT	ND1	Batch2	ND	Female	30755	3.59378	1330	4953	G1	8.63773	-4.9355	-9.53249	-39.435	0	0	0	26	T cells	T cells	T cells	T cells
ND1_GTAGGCCTCCAAACTG	ND1	Batch2	ND	Female	84667	1.87648	3429	13536	G2M	-3.37656	-7.05781	-16.1087	23.176	0	0	0	27	Stem cells	DC	DC	Monocytes
ND1_GTATTCTCAATGCCAT	ND1	Batch2	ND	Female	37274	0.471889	1301	7417	G1	0.135203	5.84197	4.02628	5.72479	0	0	0	4	Neutrophils	Neutrophils	Neutrophils	Neutrophils
ND1_GTATTCTGTACAGTGG	ND1	Batch2	ND	Female	163337	2.21427	4704	29897	G2M	-8.67354	-6.50457	-17.975	32.3884	0	0	0	31	Stem cells	Stem cells	Stem cells	Stem cells
ND1_GTATTCTGTCGAAAGC	ND1	Batch2	ND	Female	30902	4.10363	1663	4825	G1	8.70394	-5.10461	-9.70764	-37.4728	0	0	0	26	T cells	T cells	T cells	T cells
ND1_GTCAAGTGTAGCGATG	ND1	Batch2	ND	Female	28549	0.799027	1053	5757	G1	-0.0358287	3.82511	-5.10479	-0.884252	0	0	0	5	Neutrophils	Neutrophils	Neutrophils	Neutrophils
ND1_GTCACAACAGACGCTC	ND1	Batch2	ND	Female	12569	0.581395	638	2236	G1	1.66618	12.3613	47.5276	0.341689	0	0	0	7	Neutrophils	Neutrophils	Neutrophils	Neutrophils
ND1_GTCACAAGTGATAAGT	ND1	Batch2	ND	Female	276157	3.04713	4308	37281	G1	11.7	-0.0932888	-49.7874	-7.57248	1.05697	0	0	22	B cells	B cells	B cells	B cells
ND1_GTCACGGGTAGCGTCC	ND1	Batch2	ND	Female	84887	1.18893	2506	16990	S	-8.52536	2.72119	10.8939	-39.0716	0	0	0	10	Neutrophils	Neutrophils	Neutrophils	Neutrophils
ND1_GTCATTTAGCTTTGGT	ND1	Batch2	ND	Female	12064	0.256191	570	2342	G1	1.20616	12.6869	44.1204	16.7043	0	0	0	2	Neutrophils	Neutrophils	Neutrophils	Neutrophils
ND1_GTCATTTGTGCAGGTA	ND1	Batch2	ND	Female	45729	0.28169	1719	9585	G2M	-5.84423	1.86342	24.3004	-39.7826	0	0	0	10	Neutrophils	Neutrophils	Neutrophils	Neutrophils
ND1_GTCCTCAAGGCCCGTT	ND1	Batch2	ND	Female	37032	0.500203	1168	7397	G1	-0.370122	3.98246	-6.07115	-0.473755	0	0	0	5	Neutrophils	Neutrophils	Neutrophils	Neutrophils
ND1_GTCCTCAAGTAGGTGC	ND1	Batch2	ND	Female	31829	4.0206	1379	5049	G1	8.17923	-6.07337	-14.8666	-41.6866	0	0	0	26	NK cells	NKT	NKT	T cells
ND1_GTCCTCAGTGGACGAT	ND1	Batch2	ND	Female	50149	1.84177	2329	8633	G1	-2.53555	-3.83968	-42.6403	31.3632	0	0	0	13	Monocytes	Monocytes	Monocytes	Monocytes
ND1_GTCTCGTAGCCGTCGT	ND1	Batch2	ND	Female	31122	2.44755	1863	5720	G1	-1.54758	-2.90068	-48.782	29.8299	0	0	0	13	Monocytes	Monocytes	Monocytes	Monocytes
ND1_GTCTCGTGTCATCGGC	ND1	Batch2	ND	Female	39632	1.66881	2079	7011	G1	-0.823093	-3.73861	-47.63	25.7562	0	0	0	13	Monocytes	Monocytes	Monocytes	Monocytes
ND1_GTGAAGGAGCCACCTG	ND1	Batch2	ND	Female	15479	0.19544	726	3070	G1	0.729353	11.6305	37.3492	16.3612	0	0	0	2	Neutrophils	Neutrophils	Neutrophils	Neutrophils
ND1_GTGAAGGAGCCAGAAC	ND1	Batch2	ND	Female	34631	0.530426	1121	6787	G1	-0.349631	5.1231	-0.629104	5.4295	0	0	0	4	Neutrophils	Neutrophils	Neutrophils	Neutrophils
ND1_GTGAAGGCATCGTCGG	ND1	Batch2	ND	Female	25129	4.83615	1373	3784	G1	4.33909	-9.18137	0.0877345	18.8021	0	0	1.29273	19	B cells	B cells	B cells	B cells
ND1_GTGCAGCGTTGATTCG	ND1	Batch2	ND	Female	21686	0.136116	848	4408	G1	-0.394997	6.42983	4.9644	12.9403	0	0	0	4	Neutrophils	Neutrophils	Neutrophils	Neutrophils
ND1_GTGCATACATCTATGG	ND1	Batch2	ND	Female	17079	4.08074	922	2279	G1	8.09381	-5.59353	-12.6747	-41.8387	0	0	0	26	NKT	NKT	NKT	T cells
ND1_GTGCATAGTCTGCAAT	ND1	Batch2	ND	Female	13885	0.128755	672	2330	G1	0.500372	13.2417	44.3435	21.9477	0	0	1.66617	2	Neutrophils	Neutrophils	Neutrophils	Neutrophils
ND1_GTGCATAGTGGTGTAG	ND1	Batch2	ND	Female	12055	0.0907441	614	2204	G1	0.627467	13.425	45.1722	23.62	0	0	0	2	Neutrophils	Neutrophils	Neutrophils	Neutrophils
ND1_GTGCATAGTTGGAGGT	ND1	Batch2	ND	Female	45155	5.29534	1950	7195	S	-8.32551	-7.63593	-21.927	31.3226	0	0	0	31	Stem cells	Stem cells	Stem cells	Stem cells
ND1_GTGCGGTGTACTCTCC	ND1	Batch2	ND	Female	52759	4.33373	2276	8330	G1	1.60758	-6.23792	-52.327	-16.4029	0	0	0	18	DC	DC	DC	DC
ND1_GTGCGGTTCAGAGCTT	ND1	Batch2	ND	Female	40974	0.365894	1664	9019	G2M	-0.464001	-15.577	28.2974	32.7925	0	0	0	9	Stem cells	Stem cells	Stem cells	Stem cells
ND1_GTGCTTCAGAACAACT	ND1	Batch2	ND	Female	22462	2.91927	1034	3357	G1	1.54337	-12.0989	-11.4834	32.7455	0	0	0	36	B cells	B cells	B cells	B cells
ND1_GTGCTTCCACCCATTC	ND1	Batch2	ND	Female	106700	2.26743	3863	17597	S	-3.71668	-6.38861	-30.4591	1.26295	0	0	0	27	Stem cells	Stem cells	Stem cells	Monocytes
ND1_GTGCTTCCACTTCTGC	ND1	Batch2	ND	Female	10887	0.294551	507	2037	G1	0.470017	11.6243	36.2431	17.5534	0	0	0	2	Neutrophils	Neutrophils	Neutrophils	Neutrophils
ND1_GTGGGTCAGCCCGAAA	ND1	Batch2	ND	Female	48053	3.50027	2282	7428	G1	1.43853	-6.14568	-52.3229	-15.6492	0.852821	0	0	18	DC	DC	DC	DC
ND1_GTGGGTCAGTACGCCC	ND1	Batch2	ND	Female	9064	2.15934	802	1343	G2M	1.88914	-8.07008	-2.71752	26.9455	0	0	2.76582	44	B cells	B cells, pro	B cells, pro	B cells, pro
ND1_GTGGGTCCAAAGGCGT	ND1	Batch2	ND	Female	42580	0.619749	2168	7261	G1	-1.18424	-3.86921	-46.9673	26.7743	0	0	0	13	Monocytes	Monocytes	Monocytes	Monocytes
ND1_GTGGGTCCAGTAGAGC	ND1	Batch2	ND	Female	20745	4.32158	1003	3147	G1	2.00421	-12.7123	-10.8902	36.1864	0	0	0	36	B cells	B cells	B cells	B cells
ND1_GTGGGTCTCGTCCGTT	ND1	Batch2	ND	Female	40367	0.709037	1376	7757	G2M	-3.54905	2.75043	-3.294	-15.0318	0	0	0	28	Neutrophils	Neutrophils	Neutrophils	Neutrophils
ND1_GTGTGCGGTGGCGAAT	ND1	Batch2	ND	Female	100617	2.71139	3535	17113	S	-5.03922	-6.82977	-16.8002	15.0259	0	0	0	21	Monocytes	Monocytes	Monocytes	Monocytes
ND1_GTGTGCGTCGAGCCCA	ND1	Batch2	ND	Female	21426	0.411701	939	4615	G1	0.0333646	7.11332	13.0022	7.41873	0	0	0	4	Neutrophils	Neutrophils	Neutrophils	Neutrophils
ND1_GTGTTAGAGGCAGGTT	ND1	Batch2	ND	Female	73385	0.320239	2199	14052	G2M	-6.18397	1.85026	23.5664	-39.5002	0	0	0	10	Neutrophils	Neutrophils	Neutrophils	Neutrophils
ND1_GTGTTAGAGGTCGGAT	ND1	Batch2	ND	Female	33172	0.206825	1060	6769	G1	-0.311643	4.66537	-1.80442	2.97302	0	0	0	5	Neutrophils	Neutrophils	Neutrophils	Neutrophils
ND1_GTGTTAGCAGATCGGA	ND1	Batch2	ND	Female	125598	4.17598	2625	18343	G1	11.8459	0.84601	-51.676	-0.303628	1.45185	0	0	22	B cells	B cells	B cells	B cells
ND1_GTGTTAGGTGCGGTAA	ND1	Batch2	ND	Female	44348	4.06652	2103	7156	G1	1.63937	-6.21347	-52.5032	-16.1083	0	0	0	18	DC	DC	DC	DC
ND1_GTGTTAGTCGAATGCT	ND1	Batch2	ND	Female	38899	0.29333	1218	7841	G1	-0.785407	2.49311	-7.46129	-8.79737	0	0	0	5	Neutrophils	Neutrophils	Neutrophils	Neutrophils
ND1_GTGTTAGTCTTGACGA	ND1	Batch2	ND	Female	19547	0.206398	736	3876	G1	0.153379	9.06616	21.112	11.3614	0	0	0	3	Neutrophils	Neutrophils	Neutrophils	Neutrophils
ND1_GTTAAGCTCCTGCAGG	ND1	Batch2	ND	Female	47847	2.31401	2345	8038	G1	-1.10598	-3.61365	-46.7929	27.2948	0	0	0	13	Monocytes	Monocytes	Monocytes	Monocytes
ND1_GTTACAGCAGATGGGT	ND1	Batch2	ND	Female	50533	3.98829	2322	8199	G1	1.43495	-6.29069	-51.4653	-16.4092	0	0	0	18	DC	DC	DC	DC
ND1_GTTACAGGTCACAAGG	ND1	Batch2	ND	Female	23941	4.25247	1149	3739	G1	8.40853	-6.67676	-16.8409	-41.3851	0	1.30142	0	26	NK cells	NK cells	NK cells	T cells
ND1_GTTCATTAGATGCCAG	ND1	Batch2	ND	Female	20301	0.141443	791	4242	G1	-0.453247	8.88839	15.9078	14.4789	0	0	0	3	Neutrophils	Neutrophils	Neutrophils	Neutrophils
ND1_GTTCATTAGCCAGGAT	ND1	Batch2	ND	Female	23774	0.262998	888	4943	G1	0.368392	8.04667	13.6263	9.68921	0	0	0	4	Neutrophils	Neutrophils	Neutrophils	Neutrophils
ND1_GTTCATTAGGTAGCCA	ND1	Batch2	ND	Female	124651	3.3246	3871	24033	S	-9.19274	-2.36166	-20.2409	-19.3261	0	0	0	23	Stem cells	Stem cells	Stem cells	Stem cells
ND1_GTTCATTCAAGCCGCT	ND1	Batch2	ND	Female	16179	0.365813	759	3007	G1	0.835288	12.568	41.1091	17.6127	0	0	0	2	Neutrophils	Neutrophils	Neutrophils	Neutrophils
ND1_GTTCTCGAGTTCGCGC	ND1	Batch2	ND	Female	30716	0.494339	1141	6271	G1	0.0305929	4.43483	-0.406353	0.82048	0	0	0	5	Neutrophils	Neutrophils	Neutrophils	Neutrophils
ND1_GTTCTCGCAGGACGTA	ND1	Batch2	ND	Female	101735	2.58234	3652	17852	S	-5.42346	-5.58811	-20.8555	12.7322	0	0	0	21	Monocytes	Stem cells	Stem cells	Monocytes
ND1_GTTCTCGTCACTTATC	ND1	Batch2	ND	Female	219630	3.22798	3050	19269	G1	12.2565	0.160462	-55.5128	-2.55423	1.53324	0	0	22	B cells	B cells, pro	B cells, pro	B cells
ND1_GTTTCTAAGAGGTACC	ND1	Batch2	ND	Female	16890	0.264007	788	3409	G1	1.23399	11.8823	44.7126	4.94933	0	0	0	2	Neutrophils	Neutrophils	Neutrophils	Neutrophils
ND1_GTTTCTACAACAACCT	ND1	Batch2	ND	Female	27254	1.54423	1497	4533	G2M	8.11382	-6.56953	-18.076	-37.5495	0	0	0	50	T cells	NKT	NKT	T cells
ND1_TAAACCGAGAATGTGT	ND1	Batch2	ND	Female	18513	5.01059	931	2834	G1	2.54696	-13.3903	-10.7635	39.457	1.51041	0	2.08656	36	B cells	B cells	B cells	B cells
ND1_TAAACCGCACCTTGTC	ND1	Batch2	ND	Female	21868	3.95795	1184	3234	G1	8.39496	-3.99411	-0.285536	-41.7297	0	0	0	35	T cells	T cells	T cells	NKT
ND1_TAAACCGCAGCGTAAG	ND1	Batch2	ND	Female	12531	7.17949	725	1755	G1	4.26636	-13.7349	4.43519	48.8827	0	0	0	11	B cells	B cells	B cells	B cells
ND1_TAAACCGGTCAAACTC	ND1	Batch2	ND	Female	23763	3.4045	1370	3466	G1	3.24048	-9.29977	-5.09457	18.0639	0	0	1.35717	19	B cells	B cells	B cells	B cells
ND1_TAAGAGACAGCCAGAA	ND1	Batch2	ND	Female	8305	0.383387	527	1565	G1	0.335221	12.7065	39.557	16.9082	0	0	0	2	Neutrophils	Neutrophils	Neutrophils	Neutrophils
ND1_TAAGAGATCGCTAGCG	ND1	Batch2	ND	Female	21142	0.404776	868	4941	G1	0.207708	6.73781	8.11065	6.86795	0	0	0	4	Neutrophils	Neutrophils	Neutrophils	Neutrophils
ND1_TAAGAGATCGGTGTTA	ND1	Batch2	ND	Female	6986	0.0706215	513	1416	G2M	0.548908	13.7238	48.0193	19.1944	0	0	0	2	Neutrophils	Neutrophils	Neutrophils	Neutrophils
ND1_TAAGAGATCTGCTTGC	ND1	Batch2	ND	Female	35991	0.256849	693	10512	G2M	5.31321	-0.210391	30.5689	30.2084	0	0	0	45	Macrophages	Macrophages	Macrophages	Neutrophils
ND1_TAAGCGTAGTAGGTGC	ND1	Batch2	ND	Female	73543	1.04836	2283	14785	S	-10.1418	1.43905	4.13134	-33.4728	0	0	0	25	Neutrophils	Neutrophils	Neutrophils	Neutrophils
ND1_TAAGCGTGTTAAGAAC	ND1	Batch2	ND	Female	58881	3.07201	2414	10026	S	8.34807	-6.47832	-18.0376	-37.9151	0	1.09688	0	50	ILC	ILC	ILC	T cells
ND1_TAAGTGCCAACACGCC	ND1	Batch2	ND	Female	45181	2.90771	2141	7119	G1	-1.33322	-3.25046	-45.7896	26.8159	0	0	0	13	Monocytes	Monocytes	Monocytes	Monocytes
ND1_TAAGTGCTCCGAGCCA	ND1	Batch2	ND	Female	24548	0.352332	836	4825	G1	1.54716	7.60325	21.5299	-0.336418	0	0	0	1	Neutrophils	Neutrophils	Neutrophils	Neutrophils
ND1_TAAGTGCTCTTGTCAT	ND1	Batch2	ND	Female	44702	2.3178	2283	8068	G2M	-3.57165	-5.83615	-31.6744	32.4183	0	0	0	13	Monocytes	Monocytes	Monocytes	Monocytes
ND1_TACACGAAGAGCAATT	ND1	Batch2	ND	Female	17581	4.0367	881	2725	G1	2.3246	-13.4319	-12.7452	39.2519	0	0	0	36	B cells	B cells	B cells	B cells
ND1_TACACGACATCTCGCT	ND1	Batch2	ND	Female	9358	0.389358	551	1541	G1	-0.0916669	13.685	46.4389	14.1741	0	0	0	2	Neutrophils	Neutrophils	Neutrophils	Neutrophils
ND1_TACACGACATTCCTGC	ND1	Batch2	ND	Female	38982	0.217888	734	9638	G2M	5.28602	-0.425036	30.9885	30.5461	0	0	0	45	Macrophages	NA	Stem cells	Neutrophils
ND1_TACAGTGAGAGTAATC	ND1	Batch2	ND	Female	33031	0.0338753	510	8856	G1	5.27151	0.030355	29.2739	29.7907	0	0	0	45	Macrophages	NA	Neutrophils	Neutrophils
ND1_TACAGTGCACACTGCG	ND1	Batch2	ND	Female	42926	3.33285	2147	6931	G1	-2.21087	-4.02539	-39.7752	30.0743	0	0	0	13	Monocytes	Monocytes	Monocytes	Monocytes
ND1_TACAGTGGTTGGGACA	ND1	Batch2	ND	Female	271676	3.09505	3256	23683	G1	12.2798	0.366292	-55.3232	-2.02794	1.26228	0	0	22	B cells	B cells	B cells	B cells
ND1_TACCTATGTAGAGGAA	ND1	Batch2	ND	Female	16747	4.76375	902	2582	G1	2.25653	-13.1878	-10.6216	38.2205	0	0	1.5837	36	B cells	B cells	B cells	B cells
ND1_TACCTTAGTCGACTAT	ND1	Batch2	ND	Female	26136	0.241367	926	5386	G1	0.517353	11.7026	37.5995	14.8688	0	0	0	2	Neutrophils	Neutrophils	Neutrophils	Neutrophils
ND1_TACCTTAGTTACCGAT	ND1	Batch2	ND	Female	39826	0.503899	1300	8335	G1	-0.27176	2.78484	-6.75467	-5.70979	0	0	0	5	Neutrophils	Neutrophils	Neutrophils	Neutrophils
ND1_TACCTTATCAGAGGTG	ND1	Batch2	ND	Female	33139	2.81261	1480	5902	G1	8.79155	-5.13342	-10.4382	-37.9346	0	0	0	26	T cells	T cells	T cells	T cells
ND1_TACGGATAGTGACTCT	ND1	Batch2	ND	Female	122430	0.971389	2951	24501	G2M	-4.49339	2.14433	32.8853	-34.5186	0	0	0	28	Neutrophils	Neutrophils	Neutrophils	Neutrophils
ND1_TACGGATCAAGCCGCT	ND1	Batch2	ND	Female	97136	2.23681	3353	17212	S	1.14485	-8.58477	-6.94771	-18.6088	0.458051	0	1.50095	34	B cells	B cells	B cells	B cells
ND1_TACGGATGTAACGTTC	ND1	Batch2	ND	Female	37496	0.759459	1207	7242	G1	0.919147	4.22082	7.00517	-11.045	0	0	0	5	Neutrophils	Neutrophils	Neutrophils	Neutrophils
ND1_TACGGGCAGTCCTCCT	ND1	Batch2	ND	Female	75104	2.39895	2914	12964	G1	-3.60311	-5.32072	-33.3153	32.4053	0	0	0	13	Monocytes	Monocytes	Monocytes	Monocytes
ND1_TACGGTAGTTGAGTTC	ND1	Batch2	ND	Female	56263	0.563818	1998	12238	G2M	-0.728321	-16.4968	29.5533	36.354	0	0	0	9	Stem cells	Stem cells	Stem cells	Stem cells
ND1_TACTCATAGAACAACT	ND1	Batch2	ND	Female	93727	2.42007	3611	16859	G1	-1.91995	-4.2416	-42.8032	31.4613	0	0	0	13	Monocytes	Monocytes	Monocytes	Monocytes
ND1_TACTCATCACTAAGTC	ND1	Batch2	ND	Female	51265	1.31835	2408	8723	G1	-2.00487	-4.14392	-42.8893	31.1148	0	0	0	13	Monocytes	Monocytes	Monocytes	Monocytes
ND1_TACTCATTCGCAGGCT	ND1	Batch2	ND	Female	8464	0.149142	530	1341	G2M	0.562189	14.2136	49.8177	19.127	0	0	0	2	Neutrophils	Neutrophils	Neutrophils	Neutrophils
ND1_TACTCGCCAGCTTAAC	ND1	Batch2	ND	Female	34853	0.34064	1204	6752	G1	1.28289	5.51879	9.55872	-6.14407	0	0	0	0	Neutrophils	Neutrophils	Neutrophils	Neutrophils
ND1_TACTCGCGTAGCTGCC	ND1	Batch2	ND	Female	56767	1.80448	2382	10086	G1	-0.711578	-5.28946	-37.6838	-1.61647	0	0	0	27	DC	DC	DC	Monocytes
ND1_TACTCGCGTCTCTCGT	ND1	Batch2	ND	Female	55008	1.74663	2550	9504	G2M	7.65768	-6.36182	-17.6898	-36.3628	0	0	0	50	T cells	T cells	T cells	T cells
ND1_TACTTACTCACCGTAA	ND1	Batch2	ND	Female	56190	1.89569	2846	10181	G2M	-3.55575	-5.79576	-31.5292	33.1595	0	0	0	21	Monocytes	Monocytes	Monocytes	Monocytes
ND1_TACTTACTCTCTAGGA	ND1	Batch2	ND	Female	79345	1.2813	2864	17170	G2M	-8.52325	0.0253731	0.102953	-30.4064	0	0	0	25	Monocytes	Neutrophils	Neutrophils	Neutrophils
ND1_TACTTGTAGAAGGTGA	ND1	Batch2	ND	Female	245870	2.41831	3869	28491	G2M	12.321	-0.492824	-48.8278	-8.17247	2.50402	0	0	22	B cells	B cells	B cells	B cells
ND1_TACTTGTAGCTAAGAT	ND1	Batch2	ND	Female	24241	4.60405	1408	3801	G1	3.80012	-9.96574	-0.424401	20.5821	0	0	1.28948	19	B cells	B cells	B cells	B cells
ND1_TACTTGTGTGGCTCCA	ND1	Batch2	ND	Female	38358	2.34529	2059	6609	G1	-2.36922	-4.62775	-38.2848	30.6018	0	0	0	13	Monocytes	Monocytes	Monocytes	Monocytes
ND1_TACTTGTTCCACGTGG	ND1	Batch2	ND	Female	8655	0.21692	500	1383	G1	1.00964	13.38	47.9318	19.5674	0	0	0	2	Neutrophils	Neutrophils	Neutrophils	Neutrophils
ND1_TAGACCAGTATTAGCC	ND1	Batch2	ND	Female	10842	0.182815	515	2188	G1	0.409096	12.0522	38.8384	17.1927	0	0	0	2	Neutrophils	Neutrophils	Neutrophils	Neutrophils
ND1_TAGACCAGTTCGCGAC	ND1	Batch2	ND	Female	261732	1.90294	5518	49082	S	-5.81247	-12.7994	-29.0532	44.056	0	0	0	37	Stem cells	Stem cells	Stem cells	Stem cells
ND1_TAGACCATCTTCGAGA	ND1	Batch2	ND	Female	61717	0.765864	1850	11882	G2M	-5.37864	2.18547	26.0395	-46.0266	0	0	0	28	Neutrophils	Neutrophils	Neutrophils	Neutrophils
ND1_TAGAGCTAGTCGTTTG	ND1	Batch2	ND	Female	18160	0.943891	767	3814	G1	-0.275577	5.43087	6.49112	0.892765	0	0	0	4	Neutrophils	Neutrophils	Neutrophils	Neutrophils
ND1_TAGAGCTCAGACGCAA	ND1	Batch2	ND	Female	31193	0.63015	1163	6189	G1	-0.586175	5.02358	-1.65621	4.77283	0	0	0	5	Neutrophils	Neutrophils	Neutrophils	Neutrophils
ND1_TAGAGCTCATGACGGA	ND1	Batch2	ND	Female	77293	2.57596	3220	13626	G2M	-4.42556	-7.82886	-14.23	18.6692	0	0	0	21	Monocytes	Monocytes	Monocytes	Monocytes
ND1_TAGCCGGAGATAGTCA	ND1	Batch2	ND	Female	20963	6.12883	961	3198	G1	3.21874	-13.8169	-12.0853	41.8157	0	0	1.41778	36	B cells	B cells	B cells	B cells
ND1_TAGTGGTAGACTGGGT	ND1	Batch2	ND	Female	85795	0.992242	2617	16629	G2M	-7.42861	2.38349	15.1792	-41.5216	0	0	0	10	Neutrophils	Neutrophils	Neutrophils	Neutrophils
ND1_TAGTGGTAGGACATTA	ND1	Batch2	ND	Female	19914	4.76651	1236	3105	G1	3.55985	-9.62991	-3.26063	21.3735	0	0	1.43998	19	B cells	B cells	B cells	B cells
ND1_TAGTGGTAGGTGTGGT	ND1	Batch2	ND	Female	15163	0.301114	668	3321	G1	-0.604233	7.00635	8.18551	10.7844	0	0	0	4	Neutrophils	Neutrophils	Neutrophils	Neutrophils
ND1_TAGTGGTAGTTCGATC	ND1	Batch2	ND	Female	44373	0.783126	1294	9577	G1	-0.377381	2.99472	-8.33094	-5.80604	0	0	0	5	Neutrophils	Neutrophils	Neutrophils	Neutrophils
ND1_TAGTGGTGTGTTCTTT	ND1	Batch2	ND	Female	16200	4.28	942	2500	G1	1.99897	-12.6661	-9.90904	36.4386	0	0	0	36	B cells	B cells	B cells	B cells
ND1_TAGTGGTTCCGTAGGC	ND1	Batch2	ND	Female	16757	0.371862	675	3227	G1	-0.602554	5.1785	-1.0911	5.32943	0	0	0	5	Neutrophils	Neutrophils	Neutrophils	Neutrophils
ND1_TAGTTGGAGAGTTGGC	ND1	Batch2	ND	Female	18615	0.214996	736	3721	G1	0.690548	11.2132	35.099	14.4506	0	0	0	2	Neutrophils	Neutrophils	Neutrophils	Neutrophils
ND1_TAGTTGGAGCCACCTG	ND1	Batch2	ND	Female	76554	1.25714	2701	14875	S	-8.51367	1.91266	10.0589	-42.3435	0	0	0	10	Monocytes	Neutrophils	Neutrophils	Neutrophils
ND1_TAGTTGGTCGTTGACA	ND1	Batch2	ND	Female	288459	2.24541	5610	55580	S	-4.62679	-13.8725	-7.8519	51.9893	0	0	0	9	Stem cells	Stem cells	Stem cells	Stem cells
ND1_TATCAGGAGGACATTA	ND1	Batch2	ND	Female	51722	0.429459	1613	10944	G2M	-2.83436	2.33467	-5.02196	-14.068	0	0	0	28	Neutrophils	Neutrophils	Neutrophils	Neutrophils
ND1_TATCAGGAGTCCCACG	ND1	Batch2	ND	Female	44618	1.42713	1680	8899	S	-10.2682	1.69705	4.49615	-32.3809	0	0	0	25	Neutrophils	Neutrophils	Neutrophils	Neutrophils
ND1_TATCAGGAGTTCGCGC	ND1	Batch2	ND	Female	20667	0.168138	836	4758	G1	0.193972	9.34317	23.4774	11.4923	0	0	0	3	Neutrophils	Neutrophils	Neutrophils	Neutrophils
ND1_TATCAGGCAGGGCATA	ND1	Batch2	ND	Female	41276	0.581457	1580	9459	G2M	-0.569474	-16.7603	30.586	38.9933	0	0	0	9	Stem cells	Stem cells	Stem cells	Stem cells
ND1_TATCAGGGTCGCCATG	ND1	Batch2	ND	Female	37640	3.47585	2027	6128	G1	1.53194	-6.34783	-51.7227	-16.1217	0	0	0	18	DC	DC	DC	DC
ND1_TATCAGGTCAGCTTAG	ND1	Batch2	ND	Female	20924	5.50996	965	3412	G1	2.83772	-13.8135	-12.436	41.2304	0	0	0	36	B cells	B cells	B cells	B cells
ND1_TATCTCAAGTTTAGGA	ND1	Batch2	ND	Female	154287	3.85209	3181	19444	S	12.2171	-0.387733	-48.3146	-7.95652	2.76729	0	0	22	B cells	B cells	B cells	B cells
ND1_TATCTCAGTCCCTACT	ND1	Batch2	ND	Female	21762	4.55764	1018	3357	G1	2.19196	-13.364	-11.4783	38.5573	0	0	0	36	B cells	B cells	B cells	B cells
ND1_TATTACCCAATACGCT	ND1	Batch2	ND	Female	92584	3.66626	3360	18793	S	-9.32698	-2.4256	-20.063	-18.7364	0	0	0	23	Stem cells	Stem cells	Stem cells	Stem cells
ND1_TCAACGAGTGTGAAAT	ND1	Batch2	ND	Female	21418	4.62378	1057	3482	G1	2.03626	-12.7798	-9.86256	36.7683	0	0	0	36	B cells	B cells	B cells	B cells
ND1_TCAATCTCAGGCTGAA	ND1	Batch2	ND	Female	10786	0.419068	636	1909	G1	1.64808	12.1051	42.2838	4.55389	0	0	0	2	Neutrophils	Neutrophils	Neutrophils	Neutrophils
ND1_TCAATCTTCTCATTCA	ND1	Batch2	ND	Female	10157	0.25974	548	1925	G1	0.955747	12.6804	43.0812	7.46495	0	0	0	2	Neutrophils	Neutrophils	Neutrophils	Neutrophils
ND1_TCAATCTTCTGTACGA	ND1	Batch2	ND	Female	15430	0.0616143	690	3246	G1	0.0798796	8.8074	19.6383	11.2945	0	0	0	3	Neutrophils	Neutrophils	Neutrophils	Neutrophils
ND1_TCACAAGGTTAAGAAC	ND1	Batch2	ND	Female	22425	0.222469	837	4495	G1	0.217258	8.52615	16.5553	10.8335	0	0	0	3	Neutrophils	Neutrophils	Neutrophils	Neutrophils
ND1_TCACAAGTCGGCATCG	ND1	Batch2	ND	Female	61143	1.70455	2710	10736	G2M	-4.08234	-5.78659	-31.5888	32.9024	0	0	0	21	Monocytes	Monocytes	Monocytes	Monocytes
ND1_TCACGAACAGACGCAA	ND1	Batch2	ND	Female	25877	0.506921	949	5129	G1	0.240737	7.41339	13.5361	5.83056	0	0	0	4	Neutrophils	Neutrophils	Neutrophils	Neutrophils
ND1_TCACGAACAGTTAACC	ND1	Batch2	ND	Female	33495	0.314984	1102	6667	G1	0.0615826	5.60715	4.61491	4.07459	0	0	0	4	Neutrophils	Neutrophils	Neutrophils	Neutrophils
ND1_TCACGAATCAAAGTAG	ND1	Batch2	ND	Female	46610	1.73322	2100	7212	G1	-0.561009	-4.68921	-39.3883	-2.54634	0	0	0	27	Monocytes	Monocytes	Monocytes	Monocytes
ND1_TCAGATGTCGTGACAT	ND1	Batch2	ND	Female	20723	4.86829	1236	2999	G1	3.88808	-9.77112	-0.260949	19.758	0	0	1.46659	19	B cells	B cells	B cells	B cells
ND1_TCAGCAAAGGTGTGGT	ND1	Batch2	ND	Female	32172	3.42283	1811	4879	G1	2.92355	-9.15962	-5.18498	18.6912	1.11501	0	0	19	B cells	B cells	B cells	B cells
ND1_TCAGCTCAGCTACCTA	ND1	Batch2	ND	Female	11582	0.22686	519	2204	G1	-0.449927	9.78743	25.0878	16.2357	0	0	0	3	Neutrophils	Neutrophils	Neutrophils	Neutrophils
ND1_TCAGCTCCATTGGTAC	ND1	Batch2	ND	Female	9385	0	543	1576	G1	0.739738	13.826	47.6799	19.5002	0	0	0	2	Neutrophils	Neutrophils	Neutrophils	Neutrophils
ND1_TCAGGATCATCGATGT	ND1	Batch2	ND	Female	13136	0.130152	694	2305	G1	0.483933	13.5696	45.49	20.3918	0	0	0	2	Neutrophils	Neutrophils	Neutrophils	Neutrophils
ND1_TCAGGATTCCGCAGTG	ND1	Batch2	ND	Female	69100	2.23685	2806	11847	G1	-7.78269	-9.68991	-25.4633	37.0283	0	0	0	31	Stem cells	Stem cells	Stem cells	Stem cells
ND1_TCAGGATTCCGCGTTT	ND1	Batch2	ND	Female	19050	0.679163	754	3681	G1	0.0946391	6.1498	9.48523	3.48594	0	0	0	4	Neutrophils	Neutrophils	Neutrophils	Neutrophils
ND1_TCAGGTAGTGGTCTCG	ND1	Batch2	ND	Female	22202	0.169384	905	4723	G1	-0.300734	4.53745	-3.1105	3.93635	0	0	0	5	Neutrophils	Neutrophils	Neutrophils	Neutrophils
ND1_TCATTACAGAAAGTGG	ND1	Batch2	ND	Female	172020	2.62104	2656	14231	G1	12.329	0.197826	-55.5522	-2.31375	1.65176	0	0	22	Macrophages	B cells	B cells	B cells
ND1_TCATTACGTTTAAGCC	ND1	Batch2	ND	Female	91331	2.3166	3647	15540	S	-2.67963	-6.28981	-31.3093	-0.541108	0	0	0	27	Stem cells	Stem cells	Stem cells	Monocytes
ND1_TCATTACTCACGCGGT	ND1	Batch2	ND	Female	28608	0.172277	652	7546	G1	5.29365	-0.200386	30.6147	30.246	0	0	0	45	Macrophages	NA	Neutrophils	Neutrophils
ND1_TCATTTGCAAGTTAAG	ND1	Batch2	ND	Female	16407	0.230814	711	3466	G1	-1.06247	8.8963	16.6462	18.4148	0	0	0	3	Neutrophils	Neutrophils	Neutrophils	Neutrophils
ND1_TCATTTGTCGTTGACA	ND1	Batch2	ND	Female	9117	0.232693	530	1719	G1	0.700647	12.2378	39.8077	18.0634	0	0	0	2	Neutrophils	Neutrophils	Neutrophils	Neutrophils
ND1_TCCACACCATTCTCAT	ND1	Batch2	ND	Female	28738	3.75813	1418	4151	G1	9.20053	-4.53155	-9.06671	-46.0682	0	0	0	16	T cells	T cells	T cells	NKT
ND1_TCCACACGTTGAGGTG	ND1	Batch2	ND	Female	24518	3.9966	1369	3528	G1	3.72988	-9.26127	-2.63229	17.6967	1.34403	0	0	19	B cells	B cells	B cells	B cells
ND1_TCCACACTCGTACCGG	ND1	Batch2	ND	Female	13303	0.116054	542	2585	G1	0.0632497	7.09398	12.0938	7.35021	0	0	0	4	Neutrophils	Neutrophils	Neutrophils	Neutrophils
ND1_TCCCGATAGTTCCACA	ND1	Batch2	ND	Female	35307	0.392157	1126	6885	G1	0.623785	5.83408	8.33896	-2.63992	0	0	0	4	Neutrophils	Neutrophils	Neutrophils	Neutrophils
ND1_TCCCGATGTCACCTAA	ND1	Batch2	ND	Female	30348	4.94811	1396	4143	G1	2.1678	-12.9212	-10.656	36.904	0	0	1.76257	36	B cells	B cells	B cells	B cells
ND1_TCCCGATGTGCTAGCC	ND1	Batch2	ND	Female	63982	2.05523	2966	10899	S	0.64992	-8.9009	-6.41539	-20.3127	0	0	1.04205	34	B cells	B cells	B cells	B cells
ND1_TCCCGATTCTTGGGTA	ND1	Batch2	ND	Female	16710	0.298329	761	3352	G1	1.25995	10.3301	32.6868	4.54455	0	0	0	7	Neutrophils	Neutrophils	Neutrophils	Neutrophils
ND1_TCGAGGCCACATGACT	ND1	Batch2	ND	Female	155354	2.38775	4392	26971	G2M	-10.2071	-8.99509	9.90423	52.4375	0	0	0	33	Stem cells	Stem cells	Stem cells	Basophils
ND1_TCGAGGCCAGCTGGCT	ND1	Batch2	ND	Female	374844	1.89946	6178	71968	S	-4.78145	-13.6531	-8.03243	52.1502	0	0	0	37	Stem cells	Stem cells	Stem cells	Stem cells
ND1_TCGAGGCCATCGGTTA	ND1	Batch2	ND	Female	25094	1.92949	1261	4198	G1	8.73919	-6.01322	-15.4167	-38.9998	0	0	0	26	ILC	NKT	NKT	T cells
ND1_TCGCGAGAGCTAGTCT	ND1	Batch2	ND	Female	339579	3.0087	5982	64380	G2M	-6.14584	-12.1921	-29.3058	41.7667	0	0	0.144386	37	Stem cells	Stem cells	Stem cells	Stem cells
ND1_TCGCGTTCAGTGAGTG	ND1	Batch2	ND	Female	10395	0.745287	512	2281	G2M	0.276772	8.86406	21.8618	8.74977	0	0	0	3	Neutrophils	Neutrophils	Neutrophils	Neutrophils
ND1_TCGGGACCACGGTGTC	ND1	Batch2	ND	Female	38292	1.10557	1833	6422	G1	-1.60371	-3.97032	-44.1524	28.3087	0	0	0	13	Monocytes	Monocytes	Monocytes	Monocytes
ND1_TCGGTAAGTACAAGTA	ND1	Batch2	ND	Female	159371	3.07154	2768	16018	G1	12.2251	0.181224	-55.5243	-2.99751	1.68084	0	0	22	B cells	B cells	B cells	B cells
ND1_TCGGTAAGTAGCACGA	ND1	Batch2	ND	Female	90987	0.894931	2533	17655	G2M	-5.78611	1.76173	22.3501	-43.3442	0	0	0	10	Neutrophils	Neutrophils	Neutrophils	Neutrophils
ND1_TCGGTAATCCCAGGTG	ND1	Batch2	ND	Female	13945	0.255102	652	2744	G1	0.0264467	11.1796	30.9896	19.4935	0	0	0	2	Neutrophils	Neutrophils	Neutrophils	Neutrophils
ND1_TCGTAGAAGGCCCTCA	ND1	Batch2	ND	Female	81311	0.700221	2528	16709	G2M	-1.51072	-16.4993	27.1205	37.258	0	0	0	9	Stem cells	Stem cells	Stem cells	Stem cells
ND1_TCGTAGACACAACTGT	ND1	Batch2	ND	Female	31695	0.450225	1051	5997	G1	-0.192034	4.83739	-1.20758	4.40264	0.981142	0	0	5	Neutrophils	Neutrophils	Neutrophils	Neutrophils
ND1_TCGTAGACACAGGCCT	ND1	Batch2	ND	Female	47719	0.739854	1370	9191	G1	0.127798	4.54786	-0.0620065	0.575428	0	0	0	5	Neutrophils	Neutrophils	Neutrophils	Neutrophils
ND1_TCGTAGATCTGCAGTA	ND1	Batch2	ND	Female	14927	0.314961	793	2540	G1	0.637714	14.1776	50.3663	18.8612	0	0	0	2	Neutrophils	Neutrophils	Neutrophils	Neutrophils
ND1_TCTATTGCAATCTGCA	ND1	Batch2	ND	Female	95169	2.74786	3341	19033	S	-8.94957	-0.157126	-14.7336	-20.6225	0	0	0	23	Stem cells	Stem cells	Stem cells	Stem cells
ND1_TCTCATACACAGACAG	ND1	Batch2	ND	Female	75581	1.35215	3427	13460	G2M	-3.29802	-6.82344	-15.1665	23.9253	0	0	0	27	Stem cells	Stem cells	Stem cells	Monocytes
ND1_TCTCATACAGTAGAGC	ND1	Batch2	ND	Female	182453	3.29336	2460	11508	G1	10.1554	1.45209	-21.9506	51.6066	1.49869	0	0	42	B cells	B cells	B cells	B cells, pro
ND1_TCTCATATCAACGCTA	ND1	Batch2	ND	Female	143086	3.22146	2805	17073	G1	12.2106	0.366982	-54.9585	-2.34133	1.20687	0	0	22	B cells	B cells	B cells	B cells
ND1_TCTCTAAAGATGCCAG	ND1	Batch2	ND	Female	8196	0.0659196	527	1517	G1	0.00825211	12.9292	41.8912	13.6911	0	0	0	2	Neutrophils	Neutrophils	Neutrophils	Neutrophils
ND1_TCTCTAAAGTGTTAGA	ND1	Batch2	ND	Female	38949	4.35157	2202	6963	G1	1.7857	-6.14504	-52.5628	-16.1786	0	0	0	18	DC	DC	DC	DC
ND1_TCTCTAATCAACGGCC	ND1	Batch2	ND	Female	40710	3.6825	2066	6463	G1	1.63738	-6.09323	-53.0658	-15.6125	0	0	0	18	DC	DC	DC	DC
ND1_TCTGAGAAGAGTGACC	ND1	Batch2	ND	Female	136012	2.39617	4164	24873	S	1.0917	-8.1716	-8.95884	-17.1918	0	0	0.791239	34	B cells	B cells	B cells	B cells
ND1_TCTGAGACAGACGCAA	ND1	Batch2	ND	Female	15277	0.104785	667	2863	G1	0.48017	11.3016	32.9229	17.2453	0	0	0	2	Neutrophils	Neutrophils	Neutrophils	Neutrophils
ND1_TCTGAGACAGATCGGA	ND1	Batch2	ND	Female	165085	3.18796	3393	22930	G1	12.1936	0.0923989	-55.6272	-2.50878	1.15708	0	0	22	B cells	B cells	B cells	B cells
ND1_TCTGGAACACCGTTGG	ND1	Batch2	ND	Female	62913	0.77582	1989	12374	S	-9.63328	2.2933	6.37811	-35.3817	0	0	0	25	Monocytes	Neutrophils	Neutrophils	Neutrophils
ND1_TCTGGAATCACCAGGC	ND1	Batch2	ND	Female	20664	0.334018	902	3892	G1	-0.986596	13.3408	46.6273	11.1979	0	0	0	2	Neutrophils	Neutrophils	Neutrophils	Neutrophils
ND1_TCTGGAATCATCGCTC	ND1	Batch2	ND	Female	48884	0.598234	1935	10531	S	-1.21456	-15.4753	26.3223	33.6137	0	0	0	9	Stem cells	Stem cells	Stem cells	Stem cells
ND1_TCTGGAATCTATCCCG	ND1	Batch2	ND	Female	33765	2.51461	1909	5647	G1	2.63375	-7.96038	18.1931	28.5942	0	0	1.84254	44	B cells	B cells	B cells	B cells, pro
ND1_TCTTCGGCACTCGACG	ND1	Batch2	ND	Female	33181	0.26031	1167	7299	G1	1.75915	8.0369	23.2185	4.33505	0	0	0	1	Neutrophils	Neutrophils	Neutrophils	Neutrophils
ND1_TCTTCGGGTCTCTTAT	ND1	Batch2	ND	Female	18211	4.49879	982	3312	G1	2.16928	-13.2216	-11.6881	38.3211	0	0	1.39111	36	B cells	B cells	B cells	B cells
ND1_TCTTTCCCAAGTAGTA	ND1	Batch2	ND	Female	41272	1.4162	2186	7273	G1	-1.85556	-3.9742	-45.3612	29.1843	0	0	0	13	Monocytes	Monocytes	Monocytes	Monocytes
ND1_TCTTTCCGTTTCGCTC	ND1	Batch2	ND	Female	9513	0.494315	576	2023	G1	-0.164119	10.7568	31.2456	14.0608	0	0	0	2	Neutrophils	Neutrophils	Neutrophils	Neutrophils
ND1_TGAAAGAAGTGACTCT	ND1	Batch2	ND	Female	33138	1.65945	1920	5544	G1	-1.85496	-3.44273	-45.4305	28.377	0	0	0	13	Monocytes	Monocytes	Monocytes	Monocytes
ND1_TGAAAGATCACCTTAT	ND1	Batch2	ND	Female	20324	0.152827	866	3926	G1	0.732845	11.1677	32.4263	16.4647	0	0	0	2	Neutrophils	Neutrophils	Neutrophils	Neutrophils
ND1_TGACAACAGGTAGCCA	ND1	Batch2	ND	Female	41685	0.376579	1345	8232	G1	0.194427	4.17237	-3.29906	0.0144419	0	0	0	5	Neutrophils	Neutrophils	Neutrophils	Neutrophils
ND1_TGACAACCAAACTGTC	ND1	Batch2	ND	Female	176396	2.61765	4559	30791	S	-8.84717	-3.27854	-21.0432	-13.7527	0	0	0	23	Stem cells	Stem cells	Stem cells	Stem cells
ND1_TGACAACCAAAGGCGT	ND1	Batch2	ND	Female	22451	0.290568	852	4474	G1	0.125981	6.94151	10.2827	8.99001	0	0	0	4	Neutrophils	Neutrophils	Neutrophils	Neutrophils
ND1_TGACAACGTACGACCC	ND1	Batch2	ND	Female	27108	2.55308	1420	3721	G1	3.02477	-9.02362	-4.6869	17.8498	0	0	1.30494	19	B cells	B cells	B cells	B cells
ND1_TGACAACTCTGCCCTA	ND1	Batch2	ND	Female	32072	3.34821	1378	4928	G1	8.63562	-6.22995	-15.7703	-39.9424	0	0	0	26	ILC	ILC	ILC	T cells
ND1_TGACGGCAGATAGTCA	ND1	Batch2	ND	Female	89214	1.59493	3413	14985	G2M	-3.31912	-6.98426	-16.3962	23.473	0	0	0	27	DC	Monocytes	Monocytes	Monocytes
ND1_TGACGGCAGGGTGTGT	ND1	Batch2	ND	Female	24160	3.89366	1245	3724	G1	8.5608	-4.71411	-9.17298	-40.3383	0	0	0	26	T cells	NKT	NKT	T cells
ND1_TGACGGCAGTTCGCAT	ND1	Batch2	ND	Female	99821	1.15441	2521	18451	G1	8.5428	-4.8705	-1.5666	-38.6245	0	0	0	35	Neutrophils	NA	Neutrophils	NKT
ND1_TGACGGCCACCCATTC	ND1	Batch2	ND	Female	22801	4.85987	1344	3354	G1	4.14325	-9.57602	0.347442	19.2125	0	0	1.38166	19	B cells	B cells	B cells	B cells
ND1_TGACTAGTCAAGGCTT	ND1	Batch2	ND	Female	31749	3.24861	1368	5233	G1	8.56366	-4.94628	-9.37879	-37.9106	1.06848	0	0	26	T cells	T cells	T cells	T cells
ND1_TGACTTTAGGCAGGTT	ND1	Batch2	ND	Female	94030	2.92976	3366	16998	G1	-7.79596	-6.00018	-21.9228	-2.1721	0.462667	0	0	31	Stem cells	Stem cells	Stem cells	Stem cells
ND1_TGAGAGGAGAAACCGC	ND1	Batch2	ND	Female	16714	5.08822	900	2437	G1	7.99131	-5.90046	-1.77483	-57.643	0	0	0	26	NKT	NKT	NKT	T cells
ND1_TGAGAGGAGTCTCAAC	ND1	Batch2	ND	Female	62378	0.642163	2022	11835	S	-10.3326	1.77198	5.08592	-32.637	0	0	0	25	Neutrophils	Neutrophils	Neutrophils	Neutrophils
ND1_TGAGAGGTCATCACCC	ND1	Batch2	ND	Female	25866	2.1524	1441	4042	G1	-0.746009	-2.64986	-46.7625	21.9698	0	0	0	13	Monocytes	Monocytes	Monocytes	Monocytes
ND1_TGAGAGGTCGTCCGTT	ND1	Batch2	ND	Female	9672	0.360825	562	1940	G2M	0.820195	11.1939	34.6375	16.5374	0	0	0	2	Neutrophils	Neutrophils	Neutrophils	Neutrophils
ND1_TGAGCATGTACCATCA	ND1	Batch2	ND	Female	65653	1.99649	2696	10819	G1	-2.68264	-3.70096	-42.8533	31.439	0	0	0	6	Monocytes	Monocytes	Monocytes	Monocytes
ND1_TGAGCCGCACTGAAGG	ND1	Batch2	ND	Female	18655	2.9872	966	2812	G1	1.52349	-12.161	-12.3171	33.5574	0	0	1.51676	36	B cells	B cells	B cells	B cells
ND1_TGAGCCGGTTGGTAAA	ND1	Batch2	ND	Female	67633	0.717835	2114	12677	G2M	-6.35877	1.98161	21.6994	-41.1722	0	0	0	10	Neutrophils	Neutrophils	Neutrophils	Neutrophils
ND1_TGAGCCGTCGTGGTCG	ND1	Batch2	ND	Female	105560	1.55292	3399	25758	G2M	-7.52251	0.985353	13.9349	-47.7431	0	0	0	10	Neutrophils	Neutrophils	Neutrophils	Neutrophils
ND1_TGAGCCGTCTATCCCG	ND1	Batch2	ND	Female	19350	6.86711	997	2694	G1	3.84349	-13.6562	4.36161	47.5203	0	0	0	11	B cells	B cells	B cells	B cells
ND1_TGAGGGACATGCCACG	ND1	Batch2	ND	Female	47902	1.79686	2188	8014	G1	-1.26366	-3.50385	-46.5816	27.1232	0	0	0	13	Monocytes	Monocytes	Monocytes	Monocytes
ND1_TGAGGGATCTTAGAGC	ND1	Batch2	ND	Female	10198	0.0535332	590	1868	G1	0.677404	13.6638	46.1267	21.4621	0	0	0	2	Neutrophils	Neutrophils	Neutrophils	Neutrophils
ND1_TGATTTCAGCAATATG	ND1	Batch2	ND	Female	35227	0.428532	1162	7234	G1	-0.196394	3.58932	-4.75965	-0.633924	0	0	0	5	Neutrophils	Neutrophils	Neutrophils	Neutrophils
ND1_TGATTTCAGGTAGCTG	ND1	Batch2	ND	Female	53476	2.6557	2520	9602	G1	-2.07311	-4.62097	-40.4401	30.7576	0	0	0	13	Monocytes	Monocytes	Monocytes	Monocytes
ND1_TGATTTCGTAGCGATG	ND1	Batch2	ND	Female	79653	0.844863	2677	16334	S	-0.931477	-15.3713	26.5492	32.5257	0	0	0	9	Stem cells	Stem cells	Stem cells	Stem cells
ND1_TGATTTCTCATTGCGA	ND1	Batch2	ND	Female	20304	4.50478	1182	3241	G1	2.14528	-12.8834	-10.2068	37.4987	0	0	1.97004	36	B cells	B cells	B cells	B cells
ND1_TGATTTCTCCTGCAGG	ND1	Batch2	ND	Female	13605	0.234114	640	2990	G1	-0.243157	8.79276	19.8914	11.1313	0	0	0	3	Neutrophils	Neutrophils	Neutrophils	Neutrophils
ND1_TGCACCTCACGGTGTC	ND1	Batch2	ND	Female	10183	0.140977	519	2128	G1	-0.203258	9.86069	25.4048	14.3338	0	0	0	3	Neutrophils	Neutrophils	Neutrophils	Neutrophils
ND1_TGCACCTGTTACGCGC	ND1	Batch2	ND	Female	11834	0.183066	586	2185	G1	0.514347	12.904	43.6191	21.8761	0	0	0	2	Neutrophils	Neutrophils	Neutrophils	Neutrophils
ND1_TGCCAAAAGCAACGGT	ND1	Batch2	ND	Female	9154	0.979263	771	1736	G2M	0.648573	-9.57471	-5.44894	-16.4911	0	0	0	34	B cells	B cells, pro	B cells, pro	B cells
ND1_TGCCAAACAGCCTTTC	ND1	Batch2	ND	Female	13427	0.192604	555	2596	G1	0.7028	11.8142	37.763	15.8143	0	0	0	2	Neutrophils	Neutrophils	Neutrophils	Neutrophils
ND1_TGCCAAAGTCCTCCAT	ND1	Batch2	ND	Female	9288	0.292227	500	1711	G1	0.520828	11.6259	36.4853	17.1485	0	0	0	2	Neutrophils	Neutrophils	Neutrophils	Neutrophils
ND1_TGCCCATCATGAAGTA	ND1	Batch2	ND	Female	33019	2.09392	1516	4919	G1	1.55536	-2.07256	10.6588	42.0925	0	0	0	41	Monocytes	Monocytes	Monocytes	Macrophages
ND1_TGCCCATCATGCTGGC	ND1	Batch2	ND	Female	71032	0.783592	2288	14676	G2M	-0.666411	-16.5719	29.6094	36.32	0	0	0.519618	9	Stem cells	Stem cells	Stem cells	Stem cells
ND1_TGCCCATGTAGGAGTC	ND1	Batch2	ND	Female	146238	3.19342	4185	26993	G1	-8.73138	-3.5582	-22.1511	-16.1168	0	0	0	23	Stem cells	Stem cells	Stem cells	Stem cells
ND1_TGCCCATGTATGAAAC	ND1	Batch2	ND	Female	22250	4.50275	1277	3087	G1	4.09052	-9.41818	0.143923	19.0671	0	0	1.44442	19	B cells	B cells	B cells	B cells
ND1_TGCCCATTCAGGTAAA	ND1	Batch2	ND	Female	23824	3.11665	1210	3369	G1	1.55285	-12.0293	-11.3078	32.6847	0	0	1.37832	36	B cells	B cells	B cells	B cells
ND1_TGCCCTATCCAGTATG	ND1	Batch2	ND	Female	14453	0.379939	663	2632	G1	0.00815726	10.6028	27.8568	16.7527	0	0	0	3	Neutrophils	Neutrophils	Neutrophils	Neutrophils
ND1_TGCGCAGCAATGTAAG	ND1	Batch2	ND	Female	13516	0.455373	696	2196	G1	-0.0534007	14.1569	50.5059	16.9929	0	0	0	2	Neutrophils	Neutrophils	Neutrophils	Neutrophils
ND1_TGCGCAGCACCGATAT	ND1	Batch2	ND	Female	20265	0.575615	779	3822	G1	0.0907264	3.94667	-6.35989	0.1947	0	0	0	5	Neutrophils	Neutrophils	Neutrophils	Neutrophils
ND1_TGCGCAGTCATCGGAT	ND1	Batch2	ND	Female	30422	0.262942	1098	6085	G1	-0.0157105	6.41403	7.15004	8.66486	0	0	0	4	Neutrophils	Neutrophils	Neutrophils	Neutrophils
ND1_TGCGGGTCAAGAAAGG	ND1	Batch2	ND	Female	16185	0.404984	648	3210	G1	0.162729	5.11411	1.46436	1.91154	0	0	0	4	Neutrophils	Neutrophils	Neutrophils	Neutrophils
ND1_TGCGTGGGTTTCGCTC	ND1	Batch2	ND	Female	18560	0.359116	763	3620	G1	-0.445099	8.48027	20.2548	11.6859	0	0	0	3	Neutrophils	Neutrophils	Neutrophils	Neutrophils
ND1_TGCTACCGTGAGTGAC	ND1	Batch2	ND	Female	38877	0.63571	1328	7236	G1	-0.538388	5.19616	-0.521428	5.55884	0	0	0	5	Neutrophils	Neutrophils	Neutrophils	Neutrophils
ND1_TGCTGCTAGGCTAGAC	ND1	Batch2	ND	Female	57436	1.01956	1934	10789	G1	0.73018	-1.5874	-27.0266	17.493	0	0	0	32	Monocytes	Neutrophils	Neutrophils	Monocytes
ND1_TGCTGCTCAGCGAACA	ND1	Batch2	ND	Female	9158	0.414938	530	1446	G1	0.93216	12.3648	40.1564	18.4952	0	0	0	2	Neutrophils	Neutrophils	Neutrophils	Neutrophils
ND1_TGCTGCTGTAGCTCCG	ND1	Batch2	ND	Female	16206	0.175439	748	3420	G1	-0.0550005	6.23987	6.19583	7.17806	0	0	0	4	Neutrophils	Neutrophils	Neutrophils	Neutrophils
ND1_TGCTGCTTCGGCTTGG	ND1	Batch2	ND	Female	24984	0.422297	975	4736	G1	1.65007	8.74084	25.9831	0.862312	0	0	0	1	Neutrophils	Neutrophils	Neutrophils	Neutrophils
ND1_TGGACGCTCGTACGGC	ND1	Batch2	ND	Female	24509	3.24959	1285	3662	G1	1.72519	-11.9689	-10.5617	32.8789	0	0	0	36	B cells	B cells	B cells	B cells
ND1_TGGCCAGAGAATTCCC	ND1	Batch2	ND	Female	35401	3.22812	1736	5576	G1	2.64868	-9.89231	-7.65613	25.6641	0	0	1.02726	19	B cells	B cells	B cells	B cells
ND1_TGGCCAGAGGACACCA	ND1	Batch2	ND	Female	25765	0.481058	1007	4989	G1	-0.0644852	3.97733	-4.55255	0.709445	0	0	0	5	Neutrophils	Neutrophils	Neutrophils	Neutrophils
ND1_TGGCCAGGTCCCTTGT	ND1	Batch2	ND	Female	37439	2.86656	1935	6070	G1	2.61517	-9.20196	-6.44108	19.0297	0	0	0.973596	19	B cells	B cells	B cells	B cells
ND1_TGGCGCAAGCAACGGT	ND1	Batch2	ND	Female	33045	2.75337	1691	5121	G1	2.99245	-9.19239	-5.34502	18.2489	1.08273	0	0	19	B cells	B cells	B cells	B cells
ND1_TGGCGCAAGGGTCTCC	ND1	Batch2	ND	Female	118570	3.07466	3940	20360	S	-5.27356	-6.12815	-19.3176	13.4844	0	0	0	21	Monocytes	Monocytes	Monocytes	Monocytes
ND1_TGGCGCACACGTAAGG	ND1	Batch2	ND	Female	38565	0.618665	1196	7597	G1	-0.441653	3.36184	-6.93979	-2.58143	0	0	0	5	Neutrophils	Neutrophils	Neutrophils	Neutrophils
ND1_TGGCGCACAGGTCGTC	ND1	Batch2	ND	Female	36252	2.60608	1448	5986	G1	9.22172	-4.83975	-10.2535	-44.0129	0	0	0	16	T cells	T cells	T cells	NKT
ND1_TGGCGCACATCCTTGC	ND1	Batch2	ND	Female	24618	4.0032	1088	3747	G1	1.66844	-12.7567	-12.0838	35.2903	0	0	0	36	B cells	B cells	B cells	B cells
ND1_TGGCGCACATCGTCGG	ND1	Batch2	ND	Female	177066	4.00799	3058	19536	G1	12.3745	0.554354	-53.7416	-2.97896	2.03532	0	0	22	B cells	B cells	B cells	B cells
ND1_TGGCGCAGTACATCCA	ND1	Batch2	ND	Female	96822	0.722841	2228	18953	G2M	-4.63871	2.53731	32.5986	-38.1807	0	0	0	28	Neutrophils	Neutrophils	Neutrophils	Neutrophils
ND1_TGGCTGGTCATATCGG	ND1	Batch2	ND	Female	37971	0.368858	1254	7591	G1	0.68148	6.38618	11.9332	1.30847	0	0	0	4	Neutrophils	Neutrophils	Neutrophils	Neutrophils
ND1_TGGCTGGTCTCTGCTG	ND1	Batch2	ND	Female	18311	4.11107	946	2773	G1	1.89308	-12.6932	-10.7223	35.7435	0	0	0	36	B cells	B cells	B cells	B cells
ND1_TGGCTGGTCTTAGAGC	ND1	Batch2	ND	Female	169458	2.84291	4386	30110	S	-8.08894	-5.43759	-25.429	-6.86794	0	0	0	40	Stem cells	Stem cells	Stem cells	Stem cells
ND1_TGGGAAGAGGTGCTTT	ND1	Batch2	ND	Female	36720	0.30821	1201	7138	G1	-0.626035	4.72925	-5.15617	3.16376	0	0	0	5	Neutrophils	Neutrophils	Neutrophils	Neutrophils
ND1_TGGGAAGCACTTAAGC	ND1	Batch2	ND	Female	46156	7.67986	2169	8034	S	-5.15829	-5.96403	-24.8895	4.72441	0	0	0	38	Stem cells	Stem cells	Stem cells	Monocytes
ND1_TGGGAAGGTCATATGC	ND1	Batch2	ND	Female	38235	2.28078	2011	6489	G1	-2.71002	-3.95752	-42.281	31.6055	0	0	0	13	Monocytes	Monocytes	Monocytes	Monocytes
ND1_TGGGCGTTCTGGTTCC	ND1	Batch2	ND	Female	22759	0.24778	874	4843	G1	-0.474969	8.19948	14.4468	13.3484	0	0	0	3	Neutrophils	Neutrophils	Neutrophils	Neutrophils
ND1_TGGTTAGAGAAGGTTT	ND1	Batch2	ND	Female	69872	2.83447	2722	12348	S	-4.33405	-5.77015	-24.7424	12.6085	0	0	0	21	Monocytes	Monocytes	Monocytes	Monocytes
ND1_TGGTTAGCAACACGCC	ND1	Batch2	ND	Female	29119	3.62706	1525	4301	G1	3.67521	-9.26163	-2.34799	19.2381	0	0	0	19	B cells	B cells	B cells	B cells
ND1_TGGTTAGCAGAGCCAA	ND1	Batch2	ND	Female	71260	2.67685	3004	11917	G2M	0.744719	-9.70148	-7.69042	-24.8539	0.609297	0	1.25773	34	B cells	B cells	B cells	B cells
ND1_TGGTTCCCAAACTGCT	ND1	Batch2	ND	Female	9121	0.164835	532	1820	G1	0.471561	12.3275	40.6851	18.6004	0	0	0	2	Neutrophils	Neutrophils	Neutrophils	Neutrophils
ND1_TGGTTCCCACTATCTT	ND1	Batch2	ND	Female	19378	4.32966	952	2633	G1	2.30596	-12.9824	-10.3136	37.8775	0	0	0	36	B cells	B cells	B cells	B cells
ND1_TGGTTCCCAGTTCCCT	ND1	Batch2	ND	Female	45881	0.611451	1454	8995	G1	-0.32476	2.78802	-9.13409	-6.08448	0	0	0	5	Neutrophils	Neutrophils	Neutrophils	Neutrophils
ND1_TGGTTCCTCACCAGGC	ND1	Batch2	ND	Female	62726	2.7355	2628	10053	G1	-1.34387	-3.72643	-45.9902	27.8641	0	0	0.690508	13	Monocytes	Monocytes	Monocytes	Monocytes
ND1_TGTATTCCACTTCTGC	ND1	Batch2	ND	Female	10520	0.232019	595	2155	G1	0.524904	12.1381	39.1459	17.4883	0	0	0	2	Neutrophils	Neutrophils	Neutrophils	Neutrophils
ND1_TGTATTCCAGATCCAT	ND1	Batch2	ND	Female	19615	0.423057	787	3782	G1	-0.882386	3.73819	-9.33801	-2.05572	0	0	0	5	Neutrophils	Neutrophils	Neutrophils	Neutrophils
ND1_TGTATTCCATATGAGA	ND1	Batch2	ND	Female	87898	0.586065	2382	18428	G2M	-5.14533	2.35818	31.218	-35.4507	0	0	0	28	Neutrophils	Neutrophils	Neutrophils	Neutrophils
ND1_TGTATTCGTCCGAAGA	ND1	Batch2	ND	Female	34649	2.13725	1717	5989	G1	-1.29679	-3.59043	-43.0092	24.1439	0	0	0	13	Monocytes	Monocytes	Monocytes	Monocytes
ND1_TGTATTCGTCTAAAGA	ND1	Batch2	ND	Female	22200	5.03472	1070	3456	G1	2.25233	-12.9339	-10.146	37.7964	0	0	0	36	B cells	B cells	B cells	B cells
ND1_TGTATTCGTGGACGAT	ND1	Batch2	ND	Female	34064	3.10825	1764	5598	G1	1.75448	-10.7645	-10.562	28.542	0	0	0	19	B cells	B cells	B cells	B cells
ND1_TGTGGTAAGTTTCCTT	ND1	Batch2	ND	Female	22242	4.4072	1310	3222	G1	3.69596	-9.62873	-0.678912	19.3521	0	0	1.9751	19	B cells	B cells	B cells	B cells
ND1_TGTGGTAGTAAACACA	ND1	Batch2	ND	Female	11499	0.460193	553	2173	G1	0.79048	12.955	45.436	16.6803	0	0	0	2	Neutrophils	Neutrophils	Neutrophils	Neutrophils
ND1_TGTGGTATCGTGACAT	ND1	Batch2	ND	Female	72131	2.70966	3118	12437	S	-4.78834	-5.40106	-22.4291	13.6273	0	0	0	21	Monocytes	Monocytes	Monocytes	Monocytes
ND1_TGTTCCGCATGTCCTC	ND1	Batch2	ND	Female	9479	0.130804	577	1529	G1	0.615448	14.1606	49.8228	19.3833	0	0	0	2	Neutrophils	Neutrophils	Neutrophils	Neutrophils
ND1_TTAACTCGTCCGTCAG	ND1	Batch2	ND	Female	34627	1.86573	1912	6003	G1	-1.88189	-4.20256	-43.1405	28.247	0	0	0	13	Monocytes	Monocytes	Monocytes	Monocytes
ND1_TTAGGACGTACAGTTC	ND1	Batch2	ND	Female	11310	0.238209	606	2099	G1	0.56937	13.4261	46.0552	19.9548	0	0	0	2	Neutrophils	Neutrophils	Neutrophils	Neutrophils
ND1_TTAGGACTCACTCCTG	ND1	Batch2	ND	Female	84024	0.964706	2767	17000	G2M	-6.5743	1.82722	19.9065	-42.5356	0	0	0	10	Neutrophils	Neutrophils	Neutrophils	Neutrophils
ND1_TTAGGACTCATCGGAT	ND1	Batch2	ND	Female	17375	0.46225	767	3894	G1	0.405639	5.65651	5.17104	2.56203	0	0	0	4	Neutrophils	Neutrophils	Neutrophils	Neutrophils
ND1_TTAGGACTCCAGAAGG	ND1	Batch2	ND	Female	46367	2.41677	2429	8110	G1	-1.91898	-4.44687	-42.6474	31.1652	0	0	0	13	Monocytes	Monocytes	Monocytes	Monocytes
ND1_TTAGGCAAGCCAGTTT	ND1	Batch2	ND	Female	12396	0.593336	579	2191	G1	0.749335	12.8017	45.3883	16.5306	0	0	0	2	Neutrophils	Neutrophils	Neutrophils	Neutrophils
ND1_TTAGGCACACGACGAA	ND1	Batch2	ND	Female	34103	4.2541	1464	5242	G1	1.79298	-12.3563	-10.5504	34.8762	0	0	0	36	B cells	B cells	B cells	B cells
ND1_TTAGGCAGTCTCCACT	ND1	Batch2	ND	Female	53161	4.15573	2039	9144	G1	1.31981	-2.35206	-20.3394	19.4332	0	0	0	41	Monocytes	Macrophages	Macrophages	Macrophages
ND1_TTATGCTAGTGGGATC	ND1	Batch2	ND	Female	31259	4.08646	1585	5922	G1	1.64509	-12.381	-9.4269	32.9559	0	0	0	36	B cells	B cells	B cells	B cells
ND1_TTATGCTCAAGCCGCT	ND1	Batch2	ND	Female	32167	3.42551	1662	4846	G1	2.5844	-10.6024	-7.68076	27.6123	0	0	1.11958	19	B cells	B cells	B cells	B cells
ND1_TTATGCTTCTGTGCAA	ND1	Batch2	ND	Female	22565	2.86907	1316	3834	G1	8.80102	-6.57851	-17.033	-40.2973	0	2.17756	0	26	NK cells	NK cells	NK cells	T cells
ND1_TTCCCAGAGATGCGAC	ND1	Batch2	ND	Female	51147	0.683515	1819	11119	S	-0.881936	-16.6498	30.0065	39.1029	0	0.641518	0	9	Stem cells	Stem cells	Stem cells	Stem cells
ND1_TTCCCAGTCATCACCC	ND1	Batch2	ND	Female	13094	0.367816	689	2175	G1	0.76765	13.4317	45.0972	20.742	0	0	0	2	Neutrophils	Neutrophils	Neutrophils	Neutrophils
ND1_TTCGAAGCAACACCTA	ND1	Batch2	ND	Female	8855	0.511364	555	1760	G1	0.288518	12.4754	38.7556	22.7356	0	0	0	2	Neutrophils	Neutrophils	Neutrophils	Neutrophils
ND1_TTCGAAGGTGCAGACA	ND1	Batch2	ND	Female	35805	1.50923	1898	5632	G1	-1.19377	-3.52148	-47.2679	26.2389	0	0	0	13	Monocytes	Monocytes	Monocytes	Monocytes
ND1_TTCGGTCGTCTAAAGA	ND1	Batch2	ND	Female	232261	3.08291	3649	25690	G2M	11.9482	-0.375808	-49.4858	-7.76081	1.20463	0	0	22	Macrophages	Stem cells	Stem cells	B cells
ND1_TTCTACACACCCATTC	ND1	Batch2	ND	Female	17083	0.0939555	768	3193	G1	1.0249	12.6472	41.6305	18.4775	0	0	0	2	Neutrophils	Neutrophils	Neutrophils	Neutrophils
ND1_TTCTACAGTAATTGGA	ND1	Batch2	ND	Female	25109	3.03295	1383	4583	G1	8.77295	-5.85969	-13.4384	-38.7432	0	0	0	26	Tgd	NKT	NKT	T cells
ND1_TTCTACATCAGTTCGA	ND1	Batch2	ND	Female	9523	0.152905	552	1962	G1	-0.326754	10.6384	26.075	19.6972	0	0	0	3	Neutrophils	Neutrophils	Neutrophils	Neutrophils
ND1_TTCTCCTGTAGGCATG	ND1	Batch2	ND	Female	52560	1.6612	2440	9451	G1	-2.34512	-4.19914	-42.5994	31.3331	0	0	0	13	Monocytes	Monocytes	Monocytes	Monocytes
ND1_TTCTCCTGTGAGGCTA	ND1	Batch2	ND	Female	28367	0.571141	1048	5953	G1	0.182431	9.30998	23.5939	11.4633	0	0	0	3	Neutrophils	Neutrophils	Neutrophils	Neutrophils
ND1_TTCTTAGAGGGTATCG	ND1	Batch2	ND	Female	20243	4.10959	1147	3285	G1	2.0748	-12.693	-10.1313	35.8682	0	0	1.39727	36	B cells	B cells	B cells	B cells
ND1_TTCTTAGGTCACCCAG	ND1	Batch2	ND	Female	53328	0.610288	1597	11470	G1	-0.0357019	3.29275	-4.10604	-3.05172	0	0	0	5	Neutrophils	Neutrophils	Neutrophils	Neutrophils
ND1_TTGAACGCACGAGGTA	ND1	Batch2	ND	Female	22295	3.47906	1148	3248	G1	1.76886	-12.1123	-10.6283	33.4661	0	0	1.96818	36	B cells	B cells	B cells	B cells
ND1_TTGACTTCAAAGAATC	ND1	Batch2	ND	Female	21475	0.434028	814	4608	G1	0.0851577	7.04111	12.7439	5.73288	0	0	0	4	Neutrophils	Neutrophils	Neutrophils	Neutrophils
ND1_TTGCCGTGTCGGATCC	ND1	Batch2	ND	Female	84235	1.10553	2669	16734	G2M	-6.18922	1.67522	19.7288	-44.3275	0	0	0	10	Neutrophils	Neutrophils	Neutrophils	Neutrophils
ND1_TTGCGTCAGTGGACGT	ND1	Batch2	ND	Female	229420	7.71302	2790	15597	G1	11.927	2.29567	-45.0339	-1.1834	1.81306	0	0	22	Macrophages	B cells	B cells	B cells
ND1_TTGCGTCGTTACTGAC	ND1	Batch2	ND	Female	24578	0.389303	996	5908	G1	-0.177639	5.76554	3.51184	5.51839	0	0	0	4	Neutrophils	Neutrophils	Neutrophils	Neutrophils
ND1_TTGCGTCTCACCACCT	ND1	Batch2	ND	Female	24809	4.19948	1233	3810	G1	1.90313	-12.6329	-10.9772	35.7406	0	0	1.83248	36	B cells	B cells	B cells	B cells
ND1_TTGCGTCTCCTTTCTC	ND1	Batch2	ND	Female	20879	4.864	1244	3125	G1	4.16444	-9.58086	0.251806	19.1423	0	0	0	19	B cells	B cells	B cells	B cells
ND1_TTGCGTCTCTGTCTCG	ND1	Batch2	ND	Female	11856	0.543478	677	2208	G1	1.65023	12.9771	49.6403	2.08813	0	0	0	7	Neutrophils	Neutrophils	Neutrophils	Neutrophils
ND1_TTGGAACCAAGGTGTG	ND1	Batch2	ND	Female	88940	3.20687	3082	15498	S	-7.93681	-6.65012	-28.12	-1.90396	0.828765	0	0	31	Stem cells	Stem cells	Stem cells	Stem cells
ND1_TTGGAACCAGCTGCAC	ND1	Batch2	ND	Female	9158	0.478469	561	1463	G1	0.637209	13.7643	47.7316	19.5922	0	0	0	2	Neutrophils	Neutrophils	Neutrophils	Neutrophils
ND1_TTGGAACGTCCCTACT	ND1	Batch2	ND	Female	23519	0.590641	880	4402	G1	-0.139067	4.72428	-3.17359	3.68699	0	0	0	5	Neutrophils	Neutrophils	Neutrophils	Neutrophils
ND1_TTGGCAAGTCCATCCT	ND1	Batch2	ND	Female	25437	0.396511	897	5044	G1	0.039951	6.55674	6.94246	7.82376	0	0	0	4	Neutrophils	Neutrophils	Neutrophils	Neutrophils
ND1_TTGGCAATCAGAGGTG	ND1	Batch2	ND	Female	12799	0.231911	666	2156	G1	0.276745	14.1264	50.1331	17.8283	0	0	0	2	Neutrophils	Neutrophils	Neutrophils	Neutrophils
ND1_TTGTAGGGTACTTGAC	ND1	Batch2	ND	Female	16843	0.208171	738	3843	G1	-0.32465	8.28985	13.8216	15.6611	0	0	0	3	Neutrophils	Neutrophils	Neutrophils	Neutrophils
ND1_TTGTAGGTCAGCAACT	ND1	Batch2	ND	Female	84208	2.27106	3394	15015	S	-5.14623	-5.66887	-20.4026	13.2983	0	0	0	21	Monocytes	Monocytes	Monocytes	Monocytes
ND1_TTTACTGCACTGTTAG	ND1	Batch2	ND	Female	22809	1.07681	957	5572	G1	-0.656077	3.06514	-8.95022	-1.02508	0	0	0	5	Neutrophils	Neutrophils	Neutrophils	Neutrophils
ND1_TTTACTGGTCTAGCCG	ND1	Batch2	ND	Female	36840	2.05711	2124	7389	G1	-1.37552	-3.56484	-46.5212	27.1089	0	0	0	13	Monocytes	Monocytes	Monocytes	Monocytes
ND1_TTTACTGTCACTCCTG	ND1	Batch2	ND	Female	140018	2.37613	2759	16792	G1	12.2848	0.188847	-55.6405	-3.47092	1.38068	0	0	22	Macrophages	B cells	B cells	B cells
ND1_TTTACTGTCGTCACGG	ND1	Batch2	ND	Female	15876	4.74403	1244	2930	G1	4.04057	-9.6029	0.0586179	19.3842	0	0	0	19	B cells	B cells	B cells	B cells
ND1_TTTATGCGTGCTTCTC	ND1	Batch2	ND	Female	18592	3.0866	1247	3337	G1	9.0204	-5.47375	-12.5698	-38.9706	0	0	0	26	T cells	NKT	NKT	T cells
ND1_TTTGCGCAGAGACTTA	ND1	Batch2	ND	Female	19913	4.60412	1070	2867	G1	8.04801	-5.76007	-14.4131	-42.3972	0	0	0	26	ILC	NKT	NKT	T cells
ND1_TTTGCGCAGGCTCATT	ND1	Batch2	ND	Female	87981	5.00942	3352	15391	G2M	-5.88202	-6.30252	-17.0448	9.67154	0	0	0	17	Stem cells	Stem cells	Stem cells	Stem cells
ND1_TTTGCGCCACACCGCA	ND1	Batch2	ND	Female	22363	0.294799	779	4749	G1	-0.60519	7.72424	11.2429	12.9297	0	0	0	4	Neutrophils	Neutrophils	Neutrophils	Neutrophils
ND1_TTTGCGCCATGCCCGA	ND1	Batch2	ND	Female	48643	0.369667	1343	10009	G2M	-0.989183	2.24781	-7.51786	-10.4707	0	0	0	5	Neutrophils	Neutrophils	Neutrophils	Neutrophils
ND1_TTTGCGCGTTATCCGA	ND1	Batch2	ND	Female	49394	2.26384	2728	8437	G2M	0.167477	-9.3574	-7.26217	-22.493	0	0	1.21506	34	B cells	B cells	B cells	B cells
ND1_TTTGCGCTCATGTGGT	ND1	Batch2	ND	Female	94995	0.867541	3152	18904	G2M	-2.0608	-16.2041	25.5844	36.9055	0	0	0	9	Stem cells	Stem cells	Stem cells	Stem cells
ND1_TTTGGTTAGTATCTCG	ND1	Batch2	ND	Female	171650	2.10032	4953	34947	G2M	0.752821	-8.25742	-9.68687	-18.9259	0	0	1.19066	34	B cells	B cells	B cells	B cells
ND1_TTTGGTTGTACCGTAT	ND1	Batch2	ND	Female	77707	0.45188	2330	18589	G2M	-0.548449	-15.5467	28.0355	32.7055	0	0	0	9	Stem cells	Stem cells	Stem cells	Stem cells
ND1_TTTGGTTTCGCGCCAA	ND1	Batch2	ND	Female	31495	0.678166	1305	6783	G1	-0.558149	2.77922	-9.02657	-5.83814	0	0	0	5	Neutrophils	Neutrophils	Neutrophils	Neutrophils
ND1_TTTGTCAAGAATGTGT	ND1	Batch2	ND	Female	63356	0.34851	1956	13486	G2M	-4.9294	2.6555	32.3606	-38.8354	0	0	0	28	Neutrophils	Neutrophils	Neutrophils	Neutrophils
ND1_TTTGTCATCACATACG	ND1	Batch2	ND	Female	28543	0.5	1034	5600	G1	-0.0787792	10.4026	30.7086	11.1663	0	0	0	3	Neutrophils	Neutrophils	Neutrophils	Neutrophils
ND2_AAACCTGGTACCGAGA	ND2	Batch2	ND	Female	69427	0.353029	1595	10764	G2M	-0.45721	-16.9039	31.0292	39.4338	0	0	0	9	Stem cells	Stem cells	Stem cells	Stem cells
ND2_AAACCTGTCCTTGCCA	ND2	Batch2	ND	Female	30361	4.23672	1042	2974	G1	2.04968	-12.9309	-10.8853	36.8845	0	0	2.04446	36	B cells	B cells	B cells	B cells
ND2_AAACGGGTCGAGAGCA	ND2	Batch2	ND	Female	18372	0.362647	587	2206	G1	0.00226891	11.4537	33.0679	18.7675	0	0	0	2	Neutrophils	Neutrophils	Neutrophils	Neutrophils
ND2_AAAGATGGTCACACGC	ND2	Batch2	ND	Female	49405	0.176085	1081	6247	G1	0.495267	9.24622	25.9252	4.77638	0	0	0	3	Neutrophils	Neutrophils	Neutrophils	Neutrophils
ND2_AAAGATGTCTGCTGCT	ND2	Batch2	ND	Female	19919	0.347625	539	2589	G1	0.33389	7.76485	15.441	6.53854	0	0	0	3	Neutrophils	Neutrophils	Neutrophils	Neutrophils
ND2_AAAGATGTCTTTCCTC	ND2	Batch2	ND	Female	128709	1.43304	2551	17585	G2M	-6.1625	1.8817	20.4592	-44.2631	0	0	0	10	Neutrophils	Neutrophils	Neutrophils	Neutrophils
ND2_AAAGCAAGTTATGCGT	ND2	Batch2	ND	Female	54266	0.364912	1253	7125	G1	0.163167	5.03289	0.7439	-2.60272	0	0	0	5	Neutrophils	Neutrophils	Neutrophils	Neutrophils
ND2_AAAGCAAGTTCGTTGA	ND2	Batch2	ND	Female	15780	0.360082	518	1944	G1	0.512654	12.6149	39.7658	18.7154	0	0	0	2	Neutrophils	Neutrophils	Neutrophils	Neutrophils
ND2_AAAGTAGTCTGGTTCC	ND2	Batch2	ND	Female	21588	3.25333	945	1875	G1	9.07795	-4.79683	4.64607	-45.4792	0	0	0	35	ILC	ILC	ILC	NKT
ND2_AAATGCCAGAATAGGG	ND2	Batch2	ND	Female	39922	3.23593	1582	4141	G1	2.91502	-9.08785	-5.80646	18.9035	2.36645	0	0	19	B cells	B cells	B cells	B cells
ND2_AAATGCCCACACCGAC	ND2	Batch2	ND	Female	31290	4.47609	1098	2949	G1	2.08809	-12.803	-10.3182	37.189	0	0	1.47955	36	B cells	B cells	B cells	B cells
ND2_AAATGCCCAGGTGGAT	ND2	Batch2	ND	Female	58893	3.57436	1594	6099	G1	8.67114	-4.80221	-9.54349	-38.6625	0	0	0	26	T cells	T cells	T cells	T cells
ND2_AAATGCCGTTCTGAAC	ND2	Batch2	ND	Female	29080	2.58912	1046	2665	G1	1.54003	-12.1984	-11.5953	33.0551	0	0	2.14062	36	B cells	B cells	B cells	B cells
ND2_AAATGCCTCATGTCCC	ND2	Batch2	ND	Female	130735	1.37581	2512	16354	S	-9.25898	2.28236	9.06077	-35.3918	0	0	0	25	Neutrophils	Neutrophils	Neutrophils	Neutrophils
ND2_AACACGTCAGGGTATG	ND2	Batch2	ND	Female	30201	3.37461	1130	3230	G1	8.66655	-4.73206	-9.18012	-40.1912	0	0	0	26	T cells	NKT	NKT	T cells
ND2_AACACGTGTAATTGGA	ND2	Batch2	ND	Female	20582	0.454545	645	2640	G1	0.0597297	10.3436	26.2724	13.5092	0	0	0	3	Neutrophils	Neutrophils	Neutrophils	Neutrophils
ND2_AACACGTGTGTTTGGT	ND2	Batch2	ND	Female	20953	1.16279	1083	2236	G2M	2.47911	-9.09124	-6.73228	19.3116	0	0	0	19	B cells	B cells	B cells	B cells
ND2_AACCATGAGAATGTGT	ND2	Batch2	ND	Female	15020	3.65297	713	1314	G1	4.00177	-9.79579	-0.455777	21.8832	0	0	2.15296	19	B cells	B cells	B cells	B cells
ND2_AACCATGAGACCTAGG	ND2	Batch2	ND	Female	14908	0.704607	560	1845	G1	-0.215661	11.7786	37.6359	13.7675	0	0	0	2	Neutrophils	Neutrophils	Neutrophils	Neutrophils
ND2_AACCATGCAGTCAGCC	ND2	Batch2	ND	Female	25324	2.40113	674	2832	G1	1.0518	6.16993	31.4459	-17.6825	0	0	0	29	Neutrophils	Neutrophils	Neutrophils	Neutrophils
ND2_AACCGCGCACCTCGGA	ND2	Batch2	ND	Female	28011	0.21852	795	3661	G1	-0.321771	11.5163	32.2404	22.6422	0	0	0	2	Neutrophils	Neutrophils	Neutrophils	Neutrophils
ND2_AACCGCGCAGCTGCAC	ND2	Batch2	ND	Female	39280	3.95928	1457	3536	G1	3.54597	-9.317	-3.53469	17.7861	1.34236	0	1.34236	19	B cells	B cells	B cells	B cells
ND2_AACGTTGGTGCAACGA	ND2	Batch2	ND	Female	74306	0.450055	1481	9110	G1	0.113275	5.84528	3.52149	5.45392	0	0	0	4	Neutrophils	Neutrophils	Neutrophils	Neutrophils
ND2_AACTCAGAGGACCACA	ND2	Batch2	ND	Female	88990	0.568182	1650	11264	G1	-0.372936	2.62308	-7.98673	-6.93339	0	0	0	5	Neutrophils	Neutrophils	Neutrophils	Neutrophils
ND2_AACTCAGCACATTAGC	ND2	Batch2	ND	Female	32672	3.76884	1143	3184	G1	1.87947	-12.3623	-10.5769	33.9525	0	0	0	36	B cells	B cells	B cells	B cells
ND2_AACTCAGTCGGCGCAT	ND2	Batch2	ND	Female	39399	3.09406	1358	4040	G1	-2.21895	-3.4389	-38.6618	24.2413	0	0	0	13	Monocytes	Monocytes	Monocytes	Monocytes
ND2_AACTCCCCAAGGTTCT	ND2	Batch2	ND	Female	17752	0.464876	540	1936	G1	1.49128	12.529	47.406	2.63152	0	0	0	7	Neutrophils	Neutrophils	Neutrophils	Neutrophils
ND2_AACTCCCGTGCCTGGT	ND2	Batch2	ND	Female	19674	0.278996	636	2509	G1	-0.0989612	9.93083	27.0237	15.8294	0	0	0	3	Neutrophils	Neutrophils	Neutrophils	Neutrophils
ND2_AACTCTTAGTGACTCT	ND2	Batch2	ND	Female	54022	0.309728	1199	7103	G1	0.393725	8.98289	19.5382	11.476	0	0	0	3	Neutrophils	Neutrophils	Neutrophils	Neutrophils
ND2_AACTGGTCAACTTGAC	ND2	Batch2	ND	Female	19000	5.57377	733	1525	G1	3.4507	-13.6014	3.88606	45.9152	0	0	0	11	B cells	B cells	B cells	B cells
ND2_AACTGGTCACCAGTTA	ND2	Batch2	ND	Female	100090	0.650164	2209	12766	S	-8.90989	2.33926	9.26186	-40.356	0	0	0	10	Neutrophils	Neutrophils	Neutrophils	Neutrophils
ND2_AACTGGTTCATACGGT	ND2	Batch2	ND	Female	42310	1.27037	1509	4172	G1	8.79392	-7.46505	-23.1604	-41.5879	0	1.22287	0	39	NK cells	NK cells	NK cells	ILC
ND2_AACTTTCGTGACGGTA	ND2	Batch2	ND	Female	44241	2.95377	1320	4672	G1	9.40169	-4.81443	-9.89002	-44.3964	0	0	0	16	T cells	T cells	T cells	NKT
ND2_AACTTTCGTGAGGGTT	ND2	Batch2	ND	Female	54990	3.17173	2089	6085	S	-8.98516	-8.19913	-20.4403	34.7791	0	0	0	31	Stem cells	Stem cells	Stem cells	Stem cells
ND2_AAGACCTGTGGGTATG	ND2	Batch2	ND	Female	48140	3.08576	1736	4699	G1	3.25689	-9.0665	-4.25239	18.3187	0	0	0	19	B cells	B cells	B cells	B cells
ND2_AAGACCTTCAGCAACT	ND2	Batch2	ND	Female	18431	0.189304	566	2113	G1	0.645336	12.2577	39.0173	22.1095	0	0	0	2	Neutrophils	Neutrophils	Neutrophils	Neutrophils
ND2_AAGCCGCAGTGAAGAG	ND2	Batch2	ND	Female	87727	0.653713	1666	11014	G2M	-3.17711	2.32046	-4.64247	-14.3108	0	0	0	28	Neutrophils	Neutrophils	Neutrophils	Neutrophils
ND2_AAGCCGCCAGATCGGA	ND2	Batch2	ND	Female	19989	0.161943	646	2470	G1	0.493448	11.9703	34.4277	22.6843	0	0	0	2	Neutrophils	Neutrophils	Neutrophils	Neutrophils
ND2_AAGCCGCGTTCCATGA	ND2	Batch2	ND	Female	152473	1.07459	2829	19077	G2M	-6.72348	1.9242	19.6078	-41.2051	0	0	0	10	Neutrophils	Neutrophils	Neutrophils	Neutrophils
ND2_AAGCCGCTCGCTTGTC	ND2	Batch2	ND	Female	66879	0.358551	1242	8367	G1	-0.535294	5.15041	-0.354215	5.20823	0	0	0	5	Neutrophils	Neutrophils	Neutrophils	Neutrophils
ND2_AAGCCGCTCTGTCAAG	ND2	Batch2	ND	Female	47162	2.08896	1687	5553	G1	-1.57592	-3.62318	-38.326	21.9731	0	0	0	13	Monocytes	Monocytes	Monocytes	Monocytes
ND2_AAGGCAGAGATCCGAG	ND2	Batch2	ND	Female	16232	0.190114	566	2104	G1	0.286061	12.1107	38.4019	21.1552	0	0	0	2	Neutrophils	Neutrophils	Neutrophils	Neutrophils
ND2_AAGTCTGGTTCGTCTC	ND2	Batch2	ND	Female	29067	1.36017	911	3676	S	-9.15106	2.80769	12.688	-24.8372	0	0	0	24	Monocytes	NA	Neutrophils	Neutrophils
ND2_AATCCAGGTCGAATCT	ND2	Batch2	ND	Female	66964	0.609055	1390	8702	G1	-0.197468	3.91284	-4.96814	-0.296811	0	0	0	5	Neutrophils	Neutrophils	Neutrophils	Neutrophils
ND2_AATCCAGTCCGAATGT	ND2	Batch2	ND	Female	168403	1.67721	3169	21822	G2M	-7.68391	1.76992	12.3988	-43.7523	0	0	0	10	Monocytes	Neutrophils	Neutrophils	Neutrophils
ND2_AATCGGTTCCTCTAGC	ND2	Batch2	ND	Female	58254	0.388959	1270	7970	G1	-0.539739	4.00773	-5.40708	0.9895	0	0	0	5	Neutrophils	Neutrophils	Neutrophils	Neutrophils
ND2_ACACCAACATCACGTA	ND2	Batch2	ND	Female	25936	0.741586	769	3506	G1	0.859139	7.97312	16.9621	6.27677	0	0	0	1	Neutrophils	Neutrophils	Neutrophils	Neutrophils
ND2_ACACCAAGTCGGGTCT	ND2	Batch2	ND	Female	27283	0.535332	763	3736	G1	-0.271782	8.84247	20.2765	12.1682	0	0	0	3	Neutrophils	Neutrophils	Neutrophils	Neutrophils
ND2_ACACCCTCACGAAACG	ND2	Batch2	ND	Female	35013	0.568182	869	4400	G1	0.150117	6.36346	6.2446	8.87551	0	0	0	4	Neutrophils	Neutrophils	Neutrophils	Neutrophils
ND2_ACACCCTTCGGATGTT	ND2	Batch2	ND	Female	42070	0.532097	971	5826	G1	-0.66267	5.48931	1.40587	8.58592	0	0	0	4	Neutrophils	Neutrophils	Neutrophils	Neutrophils
ND2_ACACCGGAGACGCACA	ND2	Batch2	ND	Female	22766	0.349379	655	2576	G1	0.974373	12.6606	41.3124	18.162	0	0	0	2	Neutrophils	Neutrophils	Neutrophils	Neutrophils
ND2_ACACCGGAGTTTCCTT	ND2	Batch2	ND	Female	40195	2.81084	1250	3949	G1	8.40317	-4.77246	-7.00123	-37.6134	0	0	0	26	T cells	T cells	T cells	T cells
ND2_ACACCGGCAACGCACC	ND2	Batch2	ND	Female	114910	0.714382	2510	14838	G2M	-1.13308	-15.6716	27.2468	35.394	0	0	0	9	Stem cells	Stem cells	Stem cells	Stem cells
ND2_ACACCGGGTTGAGGTG	ND2	Batch2	ND	Female	74188	0.373174	1433	9379	G1	0.288853	4.88609	-0.440704	1.81961	0	0	0	5	Neutrophils	Neutrophils	Neutrophils	Neutrophils
ND2_ACACTGACATCTGGTA	ND2	Batch2	ND	Female	260360	2.44794	4411	31741	S	-8.49861	-5.20904	-24.5177	-7.14853	0	0	0	40	Stem cells	Stem cells	Stem cells	Stem cells
ND2_ACACTGATCTGCGGCA	ND2	Batch2	ND	Female	27634	3.04029	1277	2730	G2M	1.69623	-9.37156	-5.19423	-16.2071	0	0	1.53966	19	B cells	B cells	B cells	B cells
ND2_ACAGCCGGTTGTCGCG	ND2	Batch2	ND	Female	58451	0.669155	1286	7771	G1	-0.0272367	4.49186	-1.87807	2.51537	0	0	0	5	Neutrophils	Neutrophils	Neutrophils	Neutrophils
ND2_ACAGCTAAGATATGCA	ND2	Batch2	ND	Female	47955	4.57376	1492	5138	G1	8.26759	-5.55766	-12.8825	-40.5172	0	0	0	26	T cells	NKT	NKT	T cells
ND2_ACATACGAGGAGCGAG	ND2	Batch2	ND	Female	20596	0.348837	597	2580	G2M	-0.899653	6.43173	3.59139	11.6	0	0	0	4	Neutrophils	Neutrophils	Neutrophils	Neutrophils
ND2_ACATACGAGTTCCACA	ND2	Batch2	ND	Female	43082	4.20712	1576	4017	G1	3.42516	-9.53529	-4.67882	23.449	0	0	2.59876	19	B cells	B cells	B cells	B cells
ND2_ACATACGCAATCTACG	ND2	Batch2	ND	Female	39823	4.98008	1435	3514	G1	3.96368	-9.53392	-0.40701	19.129	0	0	1.90084	19	B cells	B cells	B cells	B cells
ND2_ACATACGTCGACGGAA	ND2	Batch2	ND	Female	118231	2.62259	3298	13765	S	1.38625	-8.22354	-8.25505	-17.0652	0	0	1.15671	34	B cells	B cells	B cells	B cells
ND2_ACATACGTCGGTGTTA	ND2	Batch2	ND	Female	57602	0.256069	792	9763	G1	5.28234	-0.408548	31.0055	30.5623	0	0	0	45	Macrophages	NA	Neutrophils	Neutrophils
ND2_ACATCAGAGATGTTAG	ND2	Batch2	ND	Female	38390	2.63711	1531	4285	G1	3.73935	-9.22669	-2.32745	21.3768	0	0	1.20409	19	B cells	NA	Neutrophils	B cells
ND2_ACATGGTAGACTAGAT	ND2	Batch2	ND	Female	105874	0.864188	2183	13423	S	-10.1757	1.68755	0.382411	-24.1859	0	0	0	25	Neutrophils	Neutrophils	Neutrophils	Neutrophils
ND2_ACATGGTAGAGTACCG	ND2	Batch2	ND	Female	19557	4.61276	879	1756	G1	4.42045	-9.99581	1.08987	21.2453	0	0	0	19	B cells	B cells	B cells	B cells
ND2_ACATGGTTCTGGCGAC	ND2	Batch2	ND	Female	20523	0.879121	611	2730	G1	0.357615	6.71666	10.9871	3.58853	0	0	0	4	Neutrophils	Neutrophils	Neutrophils	Neutrophils
ND2_ACCAGTAGTTCCCGAG	ND2	Batch2	ND	Female	54091	2.86927	1855	5890	G1	-0.312063	-2.38596	-31.1753	20.253	0	0	0	32	Monocytes	Monocytes	Monocytes	Monocytes
ND2_ACCAGTATCATAAAGG	ND2	Batch2	ND	Female	68743	0.465748	1653	10306	G2M	0.0474253	-16.6359	32.1794	36.5545	0	0	0	9	Stem cells	Stem cells	Stem cells	Stem cells
ND2_ACCAGTATCTGTCTAT	ND2	Batch2	ND	Female	65255	0.408359	1282	8326	G1	0.258315	4.73315	2.22788	0.49176	0	0	0	5	Neutrophils	Neutrophils	Neutrophils	Neutrophils
ND2_ACCCACTGTATATCCG	ND2	Batch2	ND	Female	20244	0.825423	622	2423	G2M	0.270399	7.36182	14.0152	5.97427	0	0	0	4	Neutrophils	Neutrophils	Neutrophils	Neutrophils
ND2_ACCTTTACAGTTTACG	ND2	Batch2	ND	Female	46716	2.8691	1331	5019	G1	8.26274	-4.69644	-6.51238	-37.8698	0	0	0	26	T cells	T cells	T cells	T cells
ND2_ACCTTTAGTCGTGGCT	ND2	Batch2	ND	Female	23412	8.29095	743	1966	G1	7.07696	-4.46294	2.12095	-55.5906	0	0	0	26	T cells	NKT	NKT	T cells
ND2_ACCTTTAGTCTAAAGA	ND2	Batch2	ND	Female	61328	3.55948	2114	6574	S	2.07945	-10.5274	-9.51145	27.6965	0	0	0.924713	19	B cells	B cells	B cells	B cells
ND2_ACCTTTATCGAGGTAG	ND2	Batch2	ND	Female	26396	0.244873	703	3267	G1	0.256978	4.81096	6.06664	-3.48438	0	0	0	5	Neutrophils	Neutrophils	Neutrophils	Neutrophils
ND2_ACGAGCCGTAATCACC	ND2	Batch2	ND	Female	25810	0.267827	679	2987	G1	-0.0215532	9.85385	23.5567	17.1819	0	0	0	3	Neutrophils	Neutrophils	Neutrophils	Neutrophils
ND2_ACGAGGAGTTCGGGCT	ND2	Batch2	ND	Female	19666	0.285948	549	2448	G1	0.0909296	11.282	31.6582	19.4459	0	0	0	2	Neutrophils	Neutrophils	Neutrophils	Neutrophils
ND2_ACGATGTCATCGATTG	ND2	Batch2	ND	Female	48360	4.30769	1748	4875	G1	3.45245	-9.2264	-3.252	18.6735	0	0	1.11556	19	B cells	B cells	B cells	B cells
ND2_ACGATGTGTGAGGCTA	ND2	Batch2	ND	Female	40755	0.253857	994	5121	G1	0.481245	10.7634	31.5097	14.4895	0	0	0	2	Neutrophils	Neutrophils	Neutrophils	Neutrophils
ND2_ACGCAGCCATGTTGAC	ND2	Batch2	ND	Female	63117	0.442031	1155	7918	G1	-0.527284	6.2574	4.23287	10.8017	0	0	0	4	Neutrophils	Neutrophils	Neutrophils	Neutrophils
ND2_ACGCAGCTCATGCATG	ND2	Batch2	ND	Female	31220	0.341797	843	4096	G1	-0.524533	8.22507	12.9692	14.0298	0	0	0	3	Neutrophils	Neutrophils	Neutrophils	Neutrophils
ND2_ACGCCAGAGAGAGCTC	ND2	Batch2	ND	Female	306999	2.50587	4942	37911	S	-6.4943	-11.6567	-29.3615	40.8782	0	0	0	37	Stem cells	Stem cells	Stem cells	Stem cells
ND2_ACGCCAGAGGCAATTA	ND2	Batch2	ND	Female	12621	1.51899	520	1185	G1	8.62694	-5.84862	-11.9096	-40.2601	0	0	0	26	NK cells	NK cells	NK cells	T cells
ND2_ACGCCAGTCGCGATCG	ND2	Batch2	ND	Female	68938	3.80812	2364	7484	G1	1.67695	-6.11175	-53.4016	-15.4584	0.848519	0	0	18	DC	DC	DC	DC
ND2_ACGGAGAAGGACATTA	ND2	Batch2	ND	Female	24514	0.856531	635	2802	G1	0.224031	5.56143	5.41109	1.51716	0	0	0	4	Neutrophils	Neutrophils	Neutrophils	Neutrophils
ND2_ACGGCCAAGAGGGATA	ND2	Batch2	ND	Female	20540	0.430192	635	2557	G1	-0.296538	11.3968	35.9458	12.2397	0	0	0	2	Neutrophils	Neutrophils	Neutrophils	Neutrophils
ND2_ACGGCCACAATAAGCA	ND2	Batch2	ND	Female	83831	0.819348	1401	10130	G1	-0.435829	4.37578	-3.91955	5.01859	0	0	0	5	Neutrophils	Neutrophils	Neutrophils	Neutrophils
ND2_ACGGGCTAGAGTGAGA	ND2	Batch2	ND	Female	150556	2.50496	3577	17645	S	-5.04441	-5.58295	-20.5296	13.6505	0	0	0	21	Monocytes	Monocytes	Monocytes	Monocytes
ND2_ACGGGTCCATGTCGAT	ND2	Batch2	ND	Female	38570	0.205846	999	4858	G1	0.0416285	8.9638	15.9342	13.401	0	0	0	3	Neutrophils	Neutrophils	Neutrophils	Neutrophils
ND2_ACGGGTCGTTCGCTAA	ND2	Batch2	ND	Female	42552	0.955076	1036	5654	G1	-0.441541	5.11261	-1.46442	5.87737	0	0	0	4	Neutrophils	Neutrophils	Neutrophils	Neutrophils
ND2_ACTATCTAGCTAGTGG	ND2	Batch2	ND	Female	32851	5.80565	1216	3221	G1	7.99404	-3.51658	3.67156	-49.696	0	0	0	35	T cells	Tgd	Tgd	NKT
ND2_ACTATCTGTTAGTGGG	ND2	Batch2	ND	Female	33124	0.36036	832	4440	G1	-0.601233	5.24091	-1.19585	9.20887	0	0	0	4	Neutrophils	Neutrophils	Neutrophils	Neutrophils
ND2_ACTGAACAGACTAGAT	ND2	Batch2	ND	Female	79227	0.833912	1763	10073	G2M	-5.92712	2.37765	26.0328	-38.0119	0	0	0	10	Neutrophils	Neutrophils	Neutrophils	Neutrophils
ND2_ACTGAACCAATCAGAA	ND2	Batch2	ND	Female	25998	0.184502	727	3252	G1	0.0868657	10.2049	24.7857	17.5997	0	0	0	3	Neutrophils	Neutrophils	Neutrophils	Neutrophils
ND2_ACTGAACGTTATGTGC	ND2	Batch2	ND	Female	79940	2.88243	2260	8812	G1	-2.10767	-3.65095	-39.9085	25.5007	0	0	0	13	Monocytes	Monocytes	Monocytes	Monocytes
ND2_ACTGAGTCAACACCCG	ND2	Batch2	ND	Female	449894	2.1802	5615	54261	S	-5.20748	-13.3982	-26.9374	45.878	0	0	0	37	Stem cells	Stem cells	Stem cells	Stem cells
ND2_ACTGATGAGGAATGGA	ND2	Batch2	ND	Female	100713	3.94376	2842	11664	G2M	-5.03648	-7.56929	-10.0089	9.05801	0	0	0	38	Monocytes	Monocytes	Monocytes	Monocytes
ND2_ACTGCTCCAGGGCATA	ND2	Batch2	ND	Female	36086	3.65195	1100	5367	G2M	-1.78468	-15.7051	33.8424	42.1874	0	0	0	9	Stem cells	Stem cells	Stem cells	Stem cells
ND2_ACTGTCCAGGATGGTC	ND2	Batch2	ND	Female	80278	0.797369	1413	10033	G1	-0.343973	3.94032	-5.10494	-0.616603	0	0	0	5	Neutrophils	Neutrophils	Neutrophils	Neutrophils
ND2_ACTGTCCTCCTAGTGA	ND2	Batch2	ND	Female	31071	0.789206	1116	3928	G2M	-0.522124	-16.7012	30.6107	38.2782	0	0	0	9	Stem cells	Stem cells	Stem cells	Stem cells
ND2_ACTTGTTGTTGTACAC	ND2	Batch2	ND	Female	243578	1.45094	3926	31428	S	-2.87674	-15.628	21.5399	37.8998	0	0	0	9	Stem cells	Stem cells	Stem cells	Stem cells
ND2_ACTTGTTTCGTCACGG	ND2	Batch2	ND	Female	22720	0.771129	722	3242	G1	0.995445	6.62787	16.8216	-3.50813	0	0	0	4	Neutrophils	Neutrophils	Neutrophils	Neutrophils
ND2_ACTTTCACATTCACTT	ND2	Batch2	ND	Female	101728	1.20606	3103	11691	G2M	-4.29648	-7.79119	-14.5761	19.7056	0	0	0	21	Monocytes	Monocytes	Monocytes	Monocytes
ND2_ACTTTCAGTCATGCCG	ND2	Batch2	ND	Female	79183	3.74059	2320	9036	S	8.22162	-6.47924	-18.0296	-37.7124	0	0	0	50	T cells	T cells	T cells	T cells
ND2_AGACGTTCAGATCTGT	ND2	Batch2	ND	Female	25932	1.34818	1004	3412	G2M	-0.659962	-16.8304	31.0166	39.4388	0	0	0	9	Stem cells	B cells, pro	B cells, pro	Stem cells
ND2_AGACGTTGTTCATGGT	ND2	Batch2	ND	Female	17094	0.148368	686	2022	G1	0.993859	13.5249	44.9038	22.5087	0	0	0	2	Neutrophils	Neutrophils	Neutrophils	Neutrophils
ND2_AGAGCTTCATATGAGA	ND2	Batch2	ND	Female	46720	0.485909	1574	6174	G2M	-1.99528	-16.1727	25.2803	38.4923	0	0	0	9	Stem cells	Stem cells	Stem cells	Stem cells
ND2_AGAGCTTGTAGAAGGA	ND2	Batch2	ND	Female	26744	0.302663	696	3304	G1	-0.26698	3.85028	-5.36968	-0.544161	0	0	0	5	Neutrophils	Neutrophils	Neutrophils	Neutrophils
ND2_AGAGTGGGTAAGTGTA	ND2	Batch2	ND	Female	50211	0.204531	1084	6356	G1	0.225086	7.15638	13.7325	1.61995	0	0	0	4	Neutrophils	Neutrophils	Neutrophils	Neutrophils
ND2_AGAGTGGGTAGTAGTA	ND2	Batch2	ND	Female	26021	5.51869	1288	2863	G2M	-8.00889	-6.84108	-25.4106	2.89739	0	0	0	31	B cells	B cells, pro	B cells, pro	Stem cells
ND2_AGATCTGGTCGGATCC	ND2	Batch2	ND	Female	18507	0.785124	532	2420	G1	-0.0273213	8.49569	21.3684	8.4786	0	0	0	3	Neutrophils	Neutrophils	Neutrophils	Neutrophils
ND2_AGATCTGGTCTCCACT	ND2	Batch2	ND	Female	67687	0.514369	1376	8943	G1	-0.782996	2.62246	-9.17796	-7.11438	0	0	0	5	Neutrophils	Neutrophils	Neutrophils	Neutrophils
ND2_AGATTGCCACCAGTTA	ND2	Batch2	ND	Female	172269	0.802035	3199	23191	G2M	-1.59213	-15.2037	24.0597	32.2596	0	0	0	9	Stem cells	Stem cells	Stem cells	Stem cells
ND2_AGATTGCCACTACAGT	ND2	Batch2	ND	Female	73119	1.95955	2450	7961	G2M	1.83089	-8.01722	-7.93179	-16.0404	0	0	1.79583	44	B cells	B cells	B cells	B cells, pro
ND2_AGCAGCCGTTTAGCTG	ND2	Batch2	ND	Female	28063	4.09803	1247	2489	G1	3.89585	-9.44933	-0.59037	19.2547	0	0	2.20115	19	B cells	B cells	B cells	B cells
ND2_AGCATACCATCTATGG	ND2	Batch2	ND	Female	69167	0.349854	1397	8575	G1	-0.323265	2.57675	-7.86171	-7.1136	0	0	0	5	Neutrophils	Neutrophils	Neutrophils	Neutrophils
ND2_AGCATACCATGCTGGC	ND2	Batch2	ND	Female	38123	0.395961	957	5051	G1	-0.334342	8.21277	14.3501	14.4258	0	0	0	3	Neutrophils	Neutrophils	Neutrophils	Neutrophils
ND2_AGCATACTCTGTCTAT	ND2	Batch2	ND	Female	19001	0.604728	678	1819	G1	0.726858	13.2596	46.1838	16.6981	0	0	0	2	Neutrophils	Neutrophils	Neutrophils	Neutrophils
ND2_AGCCTAAGTTGGTGGA	ND2	Batch2	ND	Female	31510	0.305421	766	3929	G2M	-0.760714	9.03579	31.6367	9.32345	0	0	0	3	Neutrophils	Neutrophils	Neutrophils	Neutrophils
ND2_AGCGGTCTCATCTGCC	ND2	Batch2	ND	Female	39965	0.602059	912	5149	G1	0.171904	5.08955	2.17519	3.30832	0	0	0	4	Neutrophils	Neutrophils	Neutrophils	Neutrophils
ND2_AGCGTATAGTACCGGA	ND2	Batch2	ND	Female	45853	0.521447	1001	5945	G1	-0.238597	5.52773	1.73697	5.63985	0	0	0	4	Neutrophils	Neutrophils	Neutrophils	Neutrophils
ND2_AGCGTCGGTAGCCTAT	ND2	Batch2	ND	Female	12915	0.456899	680	3283	G1	-0.0200202	3.89936	-3.82099	-1.43145	0	0	0	5	Neutrophils	Neutrophils	Neutrophils	Neutrophils
ND2_AGCTCTCAGCCTATGT	ND2	Batch2	ND	Female	74327	3.21251	2357	8249	G1	-0.617336	-4.61198	-39.2652	-3.39821	0	0	0	27	Monocytes	Monocytes	Monocytes	Monocytes
ND2_AGCTCTCTCGTGGACC	ND2	Batch2	ND	Female	43081	0.970043	1120	7010	G2M	0.370513	-15.6825	32.04	32.5119	0	0	0	45	Stem cells	Stem cells	Stem cells	Neutrophils
ND2_AGGCCACAGCGCCTTG	ND2	Batch2	ND	Female	46580	0.212003	1037	6132	G1	-0.109031	5.9612	3.96544	6.01416	0	0	0	4	Neutrophils	Neutrophils	Neutrophils	Neutrophils
ND2_AGGCCACAGTTGTCGT	ND2	Batch2	ND	Female	65268	0.274627	1197	8375	G1	-1.00358	2.53295	-5.0594	-10.7	0	0	0	5	Neutrophils	Neutrophils	Neutrophils	Neutrophils
ND2_AGGCCACCACCAGGTC	ND2	Batch2	ND	Female	23753	4.38972	951	1868	G1	3.7345	-10.3771	-4.38438	27.3354	0	0	0	19	B cells	B cells	B cells	B cells
ND2_AGGCCACTCGGCTTGG	ND2	Batch2	ND	Female	43091	3.80097	1512	4341	G1	8.59961	-5.85492	-14.9271	-40.2033	0	0	0	26	NK cells	NK cells	NK cells	T cells
ND2_AGGCCGTAGTGGCACA	ND2	Batch2	ND	Female	477095	3.37415	5830	57733	G2M	-5.1155	-13.0339	-25.1703	43.3091	0	0	0	37	Stem cells	Stem cells	Stem cells	Stem cells
ND2_AGGGAGTGTGACGCCT	ND2	Batch2	ND	Female	46992	0.507271	1086	5914	G1	0.169557	8.70824	19.9061	11.2758	0	0	0	3	Neutrophils	Neutrophils	Neutrophils	Neutrophils
ND2_AGGGATGGTCCGTCAG	ND2	Batch2	ND	Female	90472	0.568916	1670	11601	G2M	-3.09669	2.34579	-4.91998	-14.2115	0	0	0	28	Neutrophils	Neutrophils	Neutrophils	Neutrophils
ND2_AGGGTGACACTAAGTC	ND2	Batch2	ND	Female	60529	1.48228	1301	7421	G1	-0.33321	2.93605	-11.4501	-6.71026	0	0	0	5	Neutrophils	Neutrophils	Neutrophils	Neutrophils
ND2_AGGGTGATCGCCATAA	ND2	Batch2	ND	Female	55884	1.47723	1749	5754	G1	-10.362	-10.8141	15.4158	54.8227	0	0	0	33	Basophils	Basophils	Basophils	Basophils
ND2_AGGTCCGGTCACTGGC	ND2	Batch2	ND	Female	68744	0.546752	1622	10791	S	-0.556581	-16.5024	30.564	39.3526	0	0	0	9	Stem cells	Stem cells	Stem cells	Stem cells
ND2_AGGTCCGGTCGGCATC	ND2	Batch2	ND	Female	34473	0.154321	847	4536	G1	-0.294285	7.66385	13.3501	9.48902	0	0	0	4	Neutrophils	Neutrophils	Neutrophils	Neutrophils
ND2_AGGTCCGTCGGTGTTA	ND2	Batch2	ND	Female	40687	3.98045	1345	4296	G1	1.85614	-12.489	-10.9006	35.0232	0	0	1.73263	36	B cells	B cells	B cells	B cells
ND2_AGTAGTCAGACACTAA	ND2	Batch2	ND	Female	58030	3.36972	2154	6321	S	1.09705	-8.92801	-5.74285	-19.8519	0	0	0.948575	34	B cells	B cells	B cells	B cells
ND2_AGTAGTCAGCCTCGTG	ND2	Batch2	ND	Female	21388	0.779661	657	2950	G1	-0.0585158	5.42223	5.72823	2.24667	0	0	0	4	Neutrophils	Neutrophils	Neutrophils	Neutrophils
ND2_AGTCTTTAGCCACTAT	ND2	Batch2	ND	Female	57693	0.301008	1251	7641	G1	-0.656238	5.4832	0.449615	6.79679	0	0	0	4	Neutrophils	Neutrophils	Neutrophils	Neutrophils
ND2_AGTCTTTTCTAGAGTC	ND2	Batch2	ND	Female	136624	2.37542	3605	17218	S	-5.12711	-6.02835	-19.4212	13.518	0	0	0	21	Monocytes	Monocytes	Monocytes	Monocytes
ND2_AGTGAGGCAAACAACA	ND2	Batch2	ND	Female	61289	0.179143	1255	7815	G1	0.0139843	6.72378	5.24142	7.15332	0	0	0	4	Neutrophils	Neutrophils	Neutrophils	Neutrophils
ND2_AGTGAGGCAAGGCTCC	ND2	Batch2	ND	Female	16972	0.244858	659	2042	G1	-0.638026	12.8107	43.1148	12.1899	0	0	0	2	Neutrophils	Neutrophils	Neutrophils	Neutrophils
ND2_AGTGAGGTCTCGAGTA	ND2	Batch2	ND	Female	147461	1.63699	3622	16677	G2M	-4.86052	-7.63776	-14.7424	19.4211	0	0	0	21	Monocytes	Monocytes	Monocytes	Monocytes
ND2_AGTGGGAGTTCTCATT	ND2	Batch2	ND	Female	36011	0.444543	936	4499	G1	0.755311	11.7964	37.0726	17.3815	0	0	0	2	Neutrophils	Neutrophils	Neutrophils	Neutrophils
ND2_AGTGGGATCACAACGT	ND2	Batch2	ND	Female	12164	0.269542	527	1113	G2M	0.692932	14.1583	49.948	20.1059	0	0	0	2	Neutrophils	Neutrophils	Neutrophils	Neutrophils
ND2_AGTGTCAAGATATGCA	ND2	Batch2	ND	Female	8507	0.086881	558	1151	G2M	-4.05271	-12.5611	-54.9963	12.2895	0	0	0	46	Macrophages	NA	Stem cells	Stem cells
ND2_AGTGTCACAAGGACTG	ND2	Batch2	ND	Female	24812	0.306018	762	2941	G1	0.970662	13.0052	42.9216	13.0883	0	0	0	2	Neutrophils	Neutrophils	Neutrophils	Neutrophils
ND2_AGTGTCAGTACAGTTC	ND2	Batch2	ND	Female	15137	0.260417	679	1536	G1	-0.332708	14.0583	50.7257	17.2075	0	0	0	2	Neutrophils	Neutrophils	Neutrophils	Neutrophils
ND2_AGTGTCAGTCAGAAGC	ND2	Batch2	ND	Female	30713	4.22308	1044	3102	G1	2.57614	-12.288	-5.6423	38.4127	0	0	0	11	B cells	B cells	B cells	B cells
ND2_AGTTGGTGTAACGCGA	ND2	Batch2	ND	Female	73057	3.43391	2515	7921	G1	1.38418	-6.22685	-52.4262	-15.506	0	0	0	18	DC	DC	DC	DC
ND2_AGTTGGTGTCTAGGTT	ND2	Batch2	ND	Female	30564	0.190684	818	3671	G1	0.397096	13.4272	43.3414	23.2081	0	0	0	2	Neutrophils	Neutrophils	Neutrophils	Neutrophils
ND2_AGTTGGTTCGCAAACT	ND2	Batch2	ND	Female	17636	0.0491642	550	2034	G1	1.00155	12.5389	42.9872	7.70422	0	0	0	2	Neutrophils	Neutrophils	Neutrophils	Neutrophils
ND2_ATAAGAGAGATGCCTT	ND2	Batch2	ND	Female	14194	0.172811	645	1736	G2M	0.535659	14.1628	47.4683	22.3808	0	0	0	2	Neutrophils	Neutrophils	Neutrophils	Neutrophils
ND2_ATAAGAGAGCAATCTC	ND2	Batch2	ND	Female	85372	1.9795	2868	9952	G2M	0.630974	-8.40978	-9.39406	-19.3976	0	0	0	34	B cells	B cells	B cells	B cells
ND2_ATAAGAGCAAGTACCT	ND2	Batch2	ND	Female	50104	0.297177	1080	6730	G1	0.605272	6.83021	14.2136	0.93507	0	0	0	4	Neutrophils	Neutrophils	Neutrophils	Neutrophils
ND2_ATAAGAGCAGCTGTTA	ND2	Batch2	ND	Female	24855	0.121655	751	3288	G1	0.773025	10.1659	33.3662	4.83393	0	0	0	7	Neutrophils	Neutrophils	Neutrophils	Neutrophils
ND2_ATAAGAGCAGGTCGTC	ND2	Batch2	ND	Female	24090	0.469346	694	3409	G1	-0.482509	10.4555	31.8004	10.8202	0	0	0	3	Neutrophils	Neutrophils	Neutrophils	Neutrophils
ND2_ATAAGAGTCAGTTAGC	ND2	Batch2	ND	Female	39667	0.624108	1056	5608	G1	1.56954	7.39289	21.8409	-4.24156	0	0	0	1	Neutrophils	Neutrophils	Neutrophils	Neutrophils
ND2_ATAAGAGTCGTGGGAA	ND2	Batch2	ND	Female	15266	0.277906	624	2159	G1	0.0304017	12.4301	37.7102	24.9879	0	0	0	2	Neutrophils	Neutrophils	Neutrophils	Neutrophils
ND2_ATAGACCCAGGCAGTA	ND2	Batch2	ND	Female	55891	2.16594	2194	6002	G2M	-4.03803	-6.54804	-29.9934	32.6255	0	0	0	21	Monocytes	Monocytes	Monocytes	Monocytes
ND2_ATCACGAGTTCGTGAT	ND2	Batch2	ND	Female	15379	0.299103	514	2006	G1	1.31593	9.96556	35.0143	0.60348	0	0	0	7	Neutrophils	Neutrophils	Neutrophils	Neutrophils
ND2_ATCATCTAGACAGACC	ND2	Batch2	ND	Female	112304	0.570682	2228	14544	G2M	-8.63102	2.43437	10.3354	-39.5183	0	0	0	10	Neutrophils	Neutrophils	Neutrophils	Neutrophils
ND2_ATCATCTGTCAAAGCG	ND2	Batch2	ND	Female	44792	2.10482	1739	4751	S	-8.77387	-8.2021	-20.6914	34.6284	0	0	0	31	Stem cells	Stem cells	Stem cells	Stem cells
ND2_ATCATGGAGAGTGACC	ND2	Batch2	ND	Female	34359	4.82106	1095	3381	G1	2.6148	-13.3178	-10.7163	39.6948	0	0	0	36	B cells	B cells	B cells	B cells
ND2_ATCATGGTCTACTTAC	ND2	Batch2	ND	Female	73725	0.100541	662	12930	G1	5.33549	-0.0716891	29.8977	29.933	0	0	0	45	Macrophages	NA	Neutrophils	Neutrophils
ND2_ATCCACCAGTCGAGTG	ND2	Batch2	ND	Female	44400	2.89589	1691	4351	G1	-0.452488	-5.04478	4.69679	-45.0989	1.72217	0	0	35	Macrophages	ILC	ILC	NKT
ND2_ATCCACCCAGTAAGCG	ND2	Batch2	ND	Female	24345	3.76897	1114	2043	G1	3.82209	-9.44845	-2.19337	17.7403	0	0	1.77406	19	B cells	B cells	B cells	B cells
ND2_ATCCGAAAGACTGTAA	ND2	Batch2	ND	Female	257425	2.07494	4668	28049	G2M	-3.64282	-6.96256	-15.1006	23.7551	0	0	0	27	Monocytes	Stem cells	Stem cells	Monocytes
ND2_ATCCGAACATTATCTC	ND2	Batch2	ND	Female	20075	0.215796	595	2317	G1	0.169859	12.1135	33.5079	23.1177	0	0	0	2	Neutrophils	Neutrophils	Neutrophils	Neutrophils
ND2_ATCCGAAGTACAGACG	ND2	Batch2	ND	Female	31652	0.601655	754	3989	G1	0.270561	6.99235	12.868	5.70826	0	0	0	4	Neutrophils	Neutrophils	Neutrophils	Neutrophils
ND2_ATCGAGTTCAGCACAT	ND2	Batch2	ND	Female	338472	2.3969	5310	40469	S	-7.51123	-5.43223	-26.2616	-8.24958	0	0	0	40	Stem cells	Stem cells	Stem cells	Stem cells
ND2_ATCTACTCACCAGATT	ND2	Batch2	ND	Female	32498	0.220751	795	4530	G1	0.302846	7.69015	14.3717	7.2505	0	0	0	4	Neutrophils	Neutrophils	Neutrophils	Neutrophils
ND2_ATCTGCCCATCCGTGG	ND2	Batch2	ND	Female	51154	0.431433	1113	6490	G1	0.106928	6.31537	4.70161	6.13477	0	0	0	4	Neutrophils	Neutrophils	Neutrophils	Neutrophils
ND2_ATGCGATGTATGGTTC	ND2	Batch2	ND	Female	33210	0.271069	864	4058	G2M	-0.658398	10.3471	31.2908	11.0012	0	0	0	3	Neutrophils	Neutrophils	Neutrophils	Neutrophils
ND2_ATGGGAGCAAGAGGCT	ND2	Batch2	ND	Female	16646	7.07443	690	1357	G1	7.13421	-4.13724	1.61017	-54.9212	0	0	0	26	T cells	NKT	NKT	T cells
ND2_ATGTGTGCAGCGAACA	ND2	Batch2	ND	Female	14260	0.550585	575	1453	G1	0.221342	12.9639	43.2461	23.2427	0	0	0	2	Neutrophils	Neutrophils	Neutrophils	Neutrophils
ND2_ATTACTCAGCAGCGTA	ND2	Batch2	ND	Female	180287	0.667404	3075	25322	G2M	-1.31573	-16.5994	27.2627	37.2874	0	0	0	9	Stem cells	Stem cells	Stem cells	Stem cells
ND2_ATTACTCCACCAGGCT	ND2	Batch2	ND	Female	72917	0.626553	1418	9257	G1	-0.371846	4.60819	-2.48237	2.93042	0	0	0	5	Neutrophils	Neutrophils	Neutrophils	Neutrophils
ND2_ATTACTCGTAGGGTAC	ND2	Batch2	ND	Female	56994	0.644641	1263	7446	G1	-0.0531138	3.94889	-3.40692	-0.745952	0	0	0	5	Neutrophils	Neutrophils	Neutrophils	Neutrophils
ND2_ATTACTCGTTACGCGC	ND2	Batch2	ND	Female	33429	0.370199	924	4322	G1	1.73925	9.86425	34.1923	1.15895	0	0	0	7	Neutrophils	Neutrophils	Neutrophils	Neutrophils
ND2_ATTATCCAGGTCGGAT	ND2	Batch2	ND	Female	24381	0.407925	733	3432	G1	0.286933	7.53237	14.4334	6.50613	0	0	0	4	Neutrophils	Neutrophils	Neutrophils	Neutrophils
ND2_ATTATCCTCTGATACG	ND2	Batch2	ND	Female	67485	1.60346	2274	7858	G1	-1.54446	-3.49609	-46.4364	27.2855	0	0	0	13	Monocytes	Monocytes	Monocytes	Monocytes
ND2_ATTCTACCACTCGACG	ND2	Batch2	ND	Female	100229	1.08188	2179	12848	S	-9.28377	2.39651	6.83738	-36.291	0	0	0	25	Neutrophils	Neutrophils	Neutrophils	Neutrophils
ND2_ATTGGACAGATGCGAC	ND2	Batch2	ND	Female	40068	0.253708	944	5124	G1	0.877747	9.85388	28.6099	10.0993	0	0	0	3	Neutrophils	Neutrophils	Neutrophils	Neutrophils
ND2_ATTGGACCACTCGACG	ND2	Batch2	ND	Female	116306	0.621832	1996	14795	G2M	-3.54128	2.26835	-4.79539	-14.3537	0	0	0	28	Neutrophils	Neutrophils	Neutrophils	Neutrophils
ND2_ATTGGACGTAAGTGTA	ND2	Batch2	ND	Female	83435	2.88322	2607	9642	G2M	-3.64062	-5.98867	-31.3757	32.4276	0	0	0	21	Monocytes	Monocytes	Monocytes	Monocytes
ND2_ATTGGTGCACCGCTAG	ND2	Batch2	ND	Female	48548	0.45355	1094	6394	G1	-0.519926	7.20054	8.56234	10.8237	0	0	0	4	Neutrophils	Neutrophils	Neutrophils	Neutrophils
ND2_ATTGGTGCAGATGAGC	ND2	Batch2	ND	Female	27273	3.29471	1084	2762	G1	-2.59874	-2.38429	-33.7463	16.6539	0	0	0	6	Monocytes	Monocytes	Monocytes	Monocytes
ND2_ATTTCTGCAGACTCGC	ND2	Batch2	ND	Female	25315	1.10203	1137	2813	G1	-1.76214	-3.9762	-42.9768	27.8062	0	0	0	13	Monocytes	Monocytes	Monocytes	Monocytes
ND2_ATTTCTGTCAGTCAGT	ND2	Batch2	ND	Female	16670	0.475248	603	2525	G1	-0.152421	7.88208	15.3653	8.82659	0	0	0	3	Neutrophils	Neutrophils	Neutrophils	Neutrophils
ND2_CAACCAAAGATATGCA	ND2	Batch2	ND	Female	119355	2.15476	3196	13737	G2M	-5.04505	-8.04278	-12.7877	17.8752	0	0	0	21	Monocytes	Monocytes	Monocytes	Monocytes
ND2_CAACCAACAATAGAGT	ND2	Batch2	ND	Female	104951	0.763121	1668	12842	G1	0.0107274	3.31746	-4.69742	-2.89727	0	0	0	5	Neutrophils	Neutrophils	Neutrophils	Neutrophils
ND2_CAACCAAGTTGTGGAG	ND2	Batch2	ND	Female	101171	0.819193	2430	13672	S	-1.58271	-16.0751	26.4862	39.2968	0	0	0	9	Stem cells	Stem cells	Stem cells	Stem cells
ND2_CAACCTCGTCCGAAGA	ND2	Batch2	ND	Female	79608	2.82433	2686	8533	G2M	0.251105	-9.55957	-4.99714	-25.2444	0	0	0.775612	34	B cells	B cells	B cells	B cells
ND2_CAACTAGAGCGATCCC	ND2	Batch2	ND	Female	44166	0.504172	1011	5752	G1	-0.159809	5.07258	-1.80482	5.32653	0	0	0	5	Neutrophils	Neutrophils	Neutrophils	Neutrophils
ND2_CAACTAGCACAGGCCT	ND2	Batch2	ND	Female	38680	0.284651	963	4567	G1	0.363696	4.4476	-2.96867	0.942874	0	0	0	5	Neutrophils	Neutrophils	Neutrophils	Neutrophils
ND2_CAACTAGGTTCGTGAT	ND2	Batch2	ND	Female	24104	0.100773	743	2977	G1	-0.475796	11.4833	30.2319	21.4144	0	0	0	2	Neutrophils	Neutrophils	Neutrophils	Neutrophils
ND2_CAAGATCTCTAACTCT	ND2	Batch2	ND	Female	60481	0.691956	1268	8093	G1	0.0217121	5.84971	4.98117	5.80636	0	0	0	4	Neutrophils	Neutrophils	Neutrophils	Neutrophils
ND2_CAAGGCCAGGCTAGGT	ND2	Batch2	ND	Female	48318	0.262832	1091	6468	G1	-0.698319	4.25162	-5.24653	1.88754	0	0	0	5	Neutrophils	Neutrophils	Neutrophils	Neutrophils
ND2_CAAGGCCCAAATACAG	ND2	Batch2	ND	Female	99369	0.652301	2259	13644	G2M	-1.24616	-16.6127	27.3893	37.4082	0	0	0	9	Stem cells	Stem cells	Stem cells	Stem cells
ND2_CAAGGCCCACCATGTA	ND2	Batch2	ND	Female	34230	0.183024	947	4371	G1	-0.348449	10.9604	29.4426	16.3187	0	0	0	2	Neutrophils	Neutrophils	Neutrophils	Neutrophils
ND2_CAAGGCCGTCTCCATC	ND2	Batch2	ND	Female	40065	3.71815	1245	3846	G1	1.89795	-12.552	-10.8524	35.1294	0	0	1.28096	36	B cells	B cells	B cells	B cells
ND2_CAAGTTGGTTAGTGGG	ND2	Batch2	ND	Female	36090	0.366616	860	4637	G1	-0.248958	8.47163	16.2538	11.7211	0	0	0	3	Neutrophils	Neutrophils	Neutrophils	Neutrophils
ND2_CACAAACCATGTTCCC	ND2	Batch2	ND	Female	59537	0.494058	1242	7489	G1	-0.0812862	6.9114	9.12606	7.92232	0	0	0	4	Neutrophils	Neutrophils	Neutrophils	Neutrophils
ND2_CACACAACAAACTGCT	ND2	Batch2	ND	Female	55195	3.28972	1993	5350	G1	2.64209	-7.85596	18.137	28.5079	0	0	1.05438	44	B cells	B cells	B cells	B cells, pro
ND2_CACACAACATGATCCA	ND2	Batch2	ND	Female	22608	0.660194	691	2575	G1	-0.250556	12.867	44.662	13.177	0	0	0	2	Neutrophils	Neutrophils	Neutrophils	Neutrophils
ND2_CACACCTGTGAAAGAG	ND2	Batch2	ND	Female	35600	4.1411	1473	3260	G1	8.98558	-7.30762	-20.9913	-40.8676	0	2.32263	0	39	ILC	ILC	ILC	ILC
ND2_CACACCTTCACCATAG	ND2	Batch2	ND	Female	71460	2.52046	2212	7697	G1	-2.0966	-3.60789	-43.2959	27.0639	0	0	0	13	Monocytes	Monocytes	Monocytes	Monocytes
ND2_CACACTCGTCAGTGGA	ND2	Batch2	ND	Female	134558	2.23008	3317	14708	G1	-10.4796	-10.9179	15.7063	52.9384	0	0	0	33	Monocytes	Monocytes	Monocytes	Basophils
ND2_CACAGGCAGGTCGGAT	ND2	Batch2	ND	Female	21744	2.17996	904	2156	G1	2.78312	-10.2335	-7.21505	25.6277	0	0	2.32985	19	B cells	B cells	B cells	B cells
ND2_CACAGGCAGTTGAGAT	ND2	Batch2	ND	Female	155157	1.56345	3562	18165	G1	-7.14091	-10.6601	-27.52	38.7012	0	0	0	37	Stem cells	Stem cells	Stem cells	Stem cells
ND2_CACAGGCCAGATCCAT	ND2	Batch2	ND	Female	249424	2.85764	4721	28625	G2M	-8.75392	-6.70135	-18.0495	32.7032	0	0	0	31	Stem cells	Stem cells	Stem cells	Stem cells
ND2_CACAGTATCTGCTGTC	ND2	Batch2	ND	Female	55464	4.32148	1891	6271	S	-7.1193	-5.64541	-24.8628	3.12117	0	0	0	17	Stem cells	Stem cells	Stem cells	Stem cells
ND2_CACATAGAGATCGGGT	ND2	Batch2	ND	Female	28869	0.27554	852	4718	G1	0.259325	8.10348	23.5752	2.67741	0	0	0	4	Neutrophils	Neutrophils	Neutrophils	Neutrophils
ND2_CACATAGAGTTGTCGT	ND2	Batch2	ND	Female	48077	0.469851	1088	6385	G1	-0.255943	4.58479	-2.15701	2.47253	0	0	0	5	Neutrophils	Neutrophils	Neutrophils	Neutrophils
ND2_CACATAGCATGGGAAC	ND2	Batch2	ND	Female	59728	0.4662	1259	7722	G1	-0.193933	5.16331	-0.956312	4.91919	0	0	0	5	Neutrophils	Neutrophils	Neutrophils	Neutrophils
ND2_CACATTTCAATCTACG	ND2	Batch2	ND	Female	37387	1.35695	875	4348	G1	0.180815	5.07177	4.24172	0.212935	0	0	0	4	Neutrophils	Neutrophils	Neutrophils	Neutrophils
ND2_CACCACTAGTCTCAAC	ND2	Batch2	ND	Female	69177	0.586611	1427	8694	G1	1.12703	5.22989	8.56643	-3.49541	0	0	0	0	Neutrophils	Neutrophils	Neutrophils	Neutrophils
ND2_CACCACTTCATCGCTC	ND2	Batch2	ND	Female	105033	0.679769	2234	13534	S	-9.36889	2.14501	6.04621	-36.4453	0	0	0.553241	25	Neutrophils	Neutrophils	Neutrophils	Neutrophils
ND2_CACCAGGGTCTTCTCG	ND2	Batch2	ND	Female	80796	2.0956	2392	8828	G1	-1.63852	-4.07779	-45.0306	30.0584	0	0	0	13	Monocytes	Monocytes	Monocytes	Monocytes
ND2_CACCAGGTCACGCATA	ND2	Batch2	ND	Female	44886	4.82176	1460	4376	G1	8.45291	-6.56982	-17.0101	-41.4146	0	2.06122	0	26	NK cells	ILC	ILC	T cells
ND2_CACCTTGCATCGATTG	ND2	Batch2	ND	Female	43213	0.327154	1032	5502	G1	0.679504	6.37703	12.04	1.20668	0	0	0	4	Neutrophils	Neutrophils	Neutrophils	Neutrophils
ND2_CACCTTGTCGTTACGA	ND2	Batch2	ND	Female	26137	0.210084	772	3332	G1	0.319446	11.1668	31.3809	18.3544	0	0	0	2	Neutrophils	Neutrophils	Neutrophils	Neutrophils
ND2_CACTCCAAGTCTCAAC	ND2	Batch2	ND	Female	19088	3.07785	679	1657	G1	1.85272	-12.5043	-10.6509	34.8881	0	0	1.9509	36	B cells	B cells	B cells	B cells
ND2_CACTCCAGTACTCGCG	ND2	Batch2	ND	Female	23381	7.04394	1694	4188	G2M	-4.57015	-6.76955	-8.34048	16.7396	0	0	0	38	Monocytes	Monocytes	Monocytes	Monocytes
ND2_CACTCCATCTTCTGGC	ND2	Batch2	ND	Female	43457	3.96413	1638	4238	G1	3.04713	-10.3146	-6.2647	26.2919	0	0	1.21182	19	B cells	B cells	B cells	B cells
ND2_CAGAATCTCAAACCAC	ND2	Batch2	ND	Female	17379	0.206612	641	1936	G1	0.893642	13.516	46.6308	20.8995	0	0	0	2	Neutrophils	Neutrophils	Neutrophils	Neutrophils
ND2_CAGAGAGAGTGTACGG	ND2	Batch2	ND	Female	16758	6.77186	826	1521	G1	5.42273	-10.8401	11.0802	28.6815	0	0	2.0248	15	B cells	B cells, pro	B cells, pro	B cells
ND2_CAGAGAGGTAATCACC	ND2	Batch2	ND	Female	17138	0.219178	629	1825	G1	0.765721	13.5942	46.3459	20.9367	0	0	0	2	Neutrophils	Neutrophils	Neutrophils	Neutrophils
ND2_CAGAGAGGTTTGCATG	ND2	Batch2	ND	Female	92498	1.03359	1628	11610	G1	-0.460202	3.12753	-8.5682	-1.3621	0	0	0	5	Neutrophils	Neutrophils	Neutrophils	Neutrophils
ND2_CAGATCAGTAGCTGCC	ND2	Batch2	ND	Female	34154	1.42899	1333	3429	S	-10.4501	-9.61814	11.3738	53.1345	0	0	0	33	Macrophages	Basophils	Basophils	Basophils
ND2_CAGCAGCGTGTGCGTC	ND2	Batch2	ND	Female	18531	0.503681	631	2581	G1	-0.257383	10.0862	25.7324	13.9189	0	0	0	3	Neutrophils	Neutrophils	Neutrophils	Neutrophils
ND2_CAGCATAGTAGCGCAA	ND2	Batch2	ND	Female	25068	0.357375	659	3078	G1	0.153304	8.28631	16.3657	10.6871	0	0	0	4	Neutrophils	Neutrophils	Neutrophils	Neutrophils
ND2_CAGCCGAAGAATAGGG	ND2	Batch2	ND	Female	26209	0.0865801	707	3465	G1	0.139719	10.0361	27.863	12.9857	0	0	0	3	Neutrophils	Neutrophils	Neutrophils	Neutrophils
ND2_CAGCCGAGTCACTTCC	ND2	Batch2	ND	Female	30681	0.150716	742	3981	G2M	1.286	10.3448	33.6202	4.62958	0	0	0	7	Neutrophils	Neutrophils	Neutrophils	Neutrophils
ND2_CAGCCGAGTCATCCCT	ND2	Batch2	ND	Female	239289	2.40746	4430	28204	G2M	-5.32595	-6.54641	-17.9183	14.0102	0	0	0	21	Monocytes	Monocytes	Monocytes	Monocytes
ND2_CAGCCGAGTGGTAACG	ND2	Batch2	ND	Female	136865	4.29864	3328	15912	S	-5.11701	-5.59277	-21.7862	11.2696	0	0	0	21	Monocytes	Stem cells	Stem cells	Monocytes
ND2_CAGCCGATCCTATGTT	ND2	Batch2	ND	Female	17004	0	620	2222	G1	0.807951	11.6402	37.9359	17.3194	0	0	0	2	Neutrophils	Neutrophils	Neutrophils	Neutrophils
ND2_CAGCGACTCCAAACTG	ND2	Batch2	ND	Female	18006	0.348432	712	1722	G2M	0.0326015	14.2242	50.6752	17.6472	0	0	0	2	Neutrophils	Neutrophils	Neutrophils	Neutrophils
ND2_CAGCTAAAGGATCGCA	ND2	Batch2	ND	Female	93763	0.618367	2124	11967	S	-8.54841	2.41445	10.1327	-40.6224	0	0	0	10	Neutrophils	Neutrophils	Neutrophils	Neutrophils
ND2_CAGCTAAGTCCGACGT	ND2	Batch2	ND	Female	16896	0.340798	533	2054	G1	0.0889836	10.1538	28.1184	13.1542	0	0	0	3	Neutrophils	Neutrophils	Neutrophils	Neutrophils
ND2_CAGCTAAGTCTGCGGT	ND2	Batch2	ND	Female	8794	0.788782	520	1141	S	-9.47836	-2.45226	-19.9713	-21.5763	0	0	0	23	Stem cells	Stem cells	Stem cells	Stem cells
ND2_CAGCTAATCAGCGATT	ND2	Batch2	ND	Female	29268	0.845378	747	3667	G1	-0.0263274	4.07928	-0.314699	-0.731343	0	0	0	5	Neutrophils	Neutrophils	Neutrophils	Neutrophils
ND2_CAGGTGCAGATCCGAG	ND2	Batch2	ND	Female	48514	0.462351	1144	6056	G1	0.125722	8.79131	19.4145	11.841	0	0	0	3	Neutrophils	Neutrophils	Neutrophils	Neutrophils
ND2_CAGGTGCTCAAAGACA	ND2	Batch2	ND	Female	62054	3.21018	1842	6604	G1	2.28729	-11.0262	-8.26542	29.1369	0	0	0.921968	19	B cells	B cells	B cells	B cells
ND2_CAGTAACGTTAGTGGG	ND2	Batch2	ND	Female	107163	3.72925	2806	12469	G2M	0.362871	-8.98001	-7.19706	-20.9533	0.588891	0	0.588891	34	B cells	B cells	B cells	B cells
ND2_CAGTCCTCACATAACC	ND2	Batch2	ND	Female	44869	0.372578	996	5368	G1	0.0575432	5.58174	2.73333	4.17294	0	0	0	4	Neutrophils	Neutrophils	Neutrophils	Neutrophils
ND2_CAGTCCTTCGCAAGCC	ND2	Batch2	ND	Female	114135	3.25699	3246	11483	G2M	-2.59196	-6.94679	-28.5243	1.69044	1.00858	0	0	27	B cells	B cells, pro	B cells, pro	Monocytes
ND2_CAGTCCTTCGTCCGTT	ND2	Batch2	ND	Female	30364	0.761228	774	3941	G1	0.0338322	4.53419	2.8487	0.285067	0	0	0	5	Neutrophils	Neutrophils	Neutrophils	Neutrophils
ND2_CATATGGGTCGCATCG	ND2	Batch2	ND	Female	11905	0.263389	610	1139	G1	-0.0477385	14.1319	50.4973	17.4974	0	0	0	2	Neutrophils	Neutrophils	Neutrophils	Neutrophils
ND2_CATATGGTCGGCCGAT	ND2	Batch2	ND	Female	128632	3.13704	3071	16353	S	-9.41963	-2.41596	-20.561	-19.6639	0	0	0	23	Stem cells	Stem cells	Stem cells	Stem cells
ND2_CATATTCAGGTTCCTA	ND2	Batch2	ND	Female	19720	0.611154	619	2618	G1	-0.240453	5.2409	0.547151	8.15916	0	0	0	4	Neutrophils	Neutrophils	Neutrophils	Neutrophils
ND2_CATATTCCACCAGGTC	ND2	Batch2	ND	Female	41451	3.11203	1436	3856	G1	3.30989	-9.04858	-3.95738	17.72	0	0	1.82241	19	B cells	B cells	B cells	B cells
ND2_CATCAAGGTCGTCTTC	ND2	Batch2	ND	Female	90121	0.410256	1640	11700	G2M	-3.33166	2.56338	-3.84527	-14.2465	0	0	0	28	Neutrophils	Neutrophils	Neutrophils	Neutrophils
ND2_CATCAGAAGTACGATA	ND2	Batch2	ND	Female	34417	4.38881	1456	3395	G1	3.3631	-9.98655	-5.288	24.432	0	0	1.93022	19	B cells	B cells	B cells	B cells
ND2_CATCAGAGTACATCCA	ND2	Batch2	ND	Female	163958	0.674312	2562	20317	G2M	-6.2073	1.93682	21.7015	-42.0791	0	0	0	10	Neutrophils	Neutrophils	Neutrophils	Neutrophils
ND2_CATCAGAGTGATAAAC	ND2	Batch2	ND	Female	112660	0.881182	2079	14072	G2M	-6.16188	2.49915	24.295	-38.3541	0	0	0	10	Neutrophils	Neutrophils	Neutrophils	Neutrophils
ND2_CATCAGATCCCAACGG	ND2	Batch2	ND	Female	62277	0.519198	1206	8282	G1	-0.65002	4.31123	-5.51614	4.91917	0	0	0	5	Neutrophils	Neutrophils	Neutrophils	Neutrophils
ND2_CATCCACAGCTGGAAC	ND2	Batch2	ND	Female	39479	4.7072	1444	3569	G1	3.90036	-10.3795	-0.281562	22.5879	0	0	1.3355	19	B cells	B cells	B cells	B cells
ND2_CATCGAAAGGATATAC	ND2	Batch2	ND	Female	19235	1.09539	653	2191	S	-9.06718	2.87062	12.5649	-24.6996	0	0	0	24	Neutrophils	Neutrophils	Neutrophils	Neutrophils
ND2_CATCGAACAGGCAGTA	ND2	Batch2	ND	Female	131157	0.739227	2295	16639	G2M	-5.63152	2.04612	23.3196	-41.9869	0	0	0	10	Neutrophils	Neutrophils	Neutrophils	Neutrophils
ND2_CATCGAAGTGCACTTA	ND2	Batch2	ND	Female	13108	4.62375	565	1103	G1	7.55664	-5.59336	-1.56794	-56.3533	0	0	0	26	T cells	NKT	NKT	T cells
ND2_CATCGGGCATCACAAC	ND2	Batch2	ND	Female	26306	1.60643	1055	2739	G1	-1.56736	-3.06134	-43.6535	6.7294	0	0	0	6	Monocytes	Monocytes	Monocytes	Monocytes
ND2_CATCGGGGTCACAAGG	ND2	Batch2	ND	Female	27852	0.253093	760	3556	G1	-0.643667	9.98066	21.4529	20.0911	0	0	0	3	Neutrophils	Neutrophils	Neutrophils	Neutrophils
ND2_CATCGGGTCATCTGTT	ND2	Batch2	ND	Female	13803	1.07595	504	1580	G1	1.89473	10.4679	42.463	-6.94784	0	0	0	7	Neutrophils	Neutrophils	Neutrophils	Neutrophils
ND2_CATCGGGTCCCGGATG	ND2	Batch2	ND	Female	170323	3.5482	3755	20292	S	-7.27513	-6.05885	-28.0131	-2.05642	0	0	0	31	Stem cells	Stem cells	Stem cells	Stem cells
ND2_CATGACACAAACCTAC	ND2	Batch2	ND	Female	24241	0.145085	666	2757	G1	1.15769	8.67967	24.4231	3.42163	0	0	0	1	Neutrophils	Neutrophils	Neutrophils	Neutrophils
ND2_CATGACACACAACGTT	ND2	Batch2	ND	Female	107030	0.438765	1796	12991	G1	-0.0313368	3.37902	-4.24402	-2.83442	0	0	0	5	Neutrophils	Neutrophils	Neutrophils	Neutrophils
ND2_CATGACACACAACTGT	ND2	Batch2	ND	Female	35282	2.74873	1120	3347	G1	1.54494	-12.2161	-11.4853	33.2449	0	0	1.38323	36	B cells	B cells	B cells	B cells
ND2_CATGCCTGTTCGTGAT	ND2	Batch2	ND	Female	59204	0.20008	1224	7497	G1	0.653351	5.22564	6.86662	-4.73233	0	0	0	0	Neutrophils	Neutrophils	Neutrophils	Neutrophils
ND2_CATGGCGAGCTGCGAA	ND2	Batch2	ND	Female	21559	0.376364	590	2657	G1	0.763703	6.26975	10.8554	1.64696	0	0	0	4	Neutrophils	Neutrophils	Neutrophils	Neutrophils
ND2_CATGGCGAGGTGCAAC	ND2	Batch2	ND	Female	31530	4.77105	987	3123	G1	2.44497	-12.9067	-9.7035	38.5005	0	0	1.43557	36	B cells	B cells	B cells	B cells
ND2_CATGGCGCAAGACGTG	ND2	Batch2	ND	Female	70721	0.553342	1356	9036	G1	-0.655774	3.05781	-9.50387	-4.23067	0	0	0	5	Neutrophils	Neutrophils	Neutrophils	Neutrophils
ND2_CATGGCGGTGTTGGGA	ND2	Batch2	ND	Female	38633	0.498235	922	4817	G1	0.0644397	7.26754	11.3124	8.11445	0	0	0	4	Neutrophils	Neutrophils	Neutrophils	Neutrophils
ND2_CATTATCCAAGGACTG	ND2	Batch2	ND	Female	86276	1.97595	2320	9312	G1	-1.35282	-3.36447	-46.4358	27.6954	0	0	0	13	Monocytes	Monocytes	Monocytes	Monocytes
ND2_CATTCGCTCAGCTCTC	ND2	Batch2	ND	Female	80803	0.50527	1920	11479	S	-0.737221	-16.8519	29.9259	38.418	0	0	0	9	Stem cells	Stem cells	Stem cells	Stem cells
ND2_CCAATCCAGGGCTTGA	ND2	Batch2	ND	Female	167009	1.00034	2673	20893	G2M	-6.13857	1.71317	22.1239	-42.41	0	0	0	10	Neutrophils	Neutrophils	Neutrophils	Neutrophils
ND2_CCAATCCTCCTTGCCA	ND2	Batch2	ND	Female	57741	0.538197	1183	6689	G1	-0.259183	5.83389	1.25735	8.31122	0	0	0	4	Neutrophils	Neutrophils	Neutrophils	Neutrophils
ND2_CCAATCCTCGTTTATC	ND2	Batch2	ND	Female	55324	0.573585	1202	6625	G1	0.45782	7.65745	14.1941	5.86272	0	0	0	4	Neutrophils	Neutrophils	Neutrophils	Neutrophils
ND2_CCACCTAAGTGTGAAT	ND2	Batch2	ND	Female	30788	0.333016	823	4204	G1	-0.312461	8.48964	14.5131	16.669	0	0	0	3	Neutrophils	Neutrophils	Neutrophils	Neutrophils
ND2_CCACGGAAGATGCCAG	ND2	Batch2	ND	Female	29377	0.264131	827	3786	G1	1.45499	11.8049	42.8547	2.77865	0	0	0	7	Neutrophils	Neutrophils	Neutrophils	Neutrophils
ND2_CCACGGACAATCGAAA	ND2	Batch2	ND	Female	19639	0.297366	550	2354	G2M	1.31483	11.8801	42.8249	4.73695	0	0	0	2	Neutrophils	Neutrophils	Neutrophils	Neutrophils
ND2_CCACGGACAGACAGGT	ND2	Batch2	ND	Female	70989	0.711393	1452	9137	G1	-0.492077	3.45858	-7.17911	-1.83071	0	0	0	5	Neutrophils	Neutrophils	Neutrophils	Neutrophils
ND2_CCACTACCATCTATGG	ND2	Batch2	ND	Female	144713	2.0264	3501	16137	G2M	-4.34947	-7.7897	-11.9743	19.8907	0	0	0	21	Monocytes	Monocytes	Monocytes	Monocytes
ND2_CCACTACTCTTGCCGT	ND2	Batch2	ND	Female	90731	2.76711	2453	10155	G1	-2.11077	-3.53648	-41.317	25.4275	0	0	0	13	Monocytes	Monocytes	Monocytes	Monocytes
ND2_CCATGTCCAGTAGAGC	ND2	Batch2	ND	Female	65879	1.89632	2150	7330	G1	-1.53647	-3.49769	-47.1617	29.2964	0	0	0.860464	13	Monocytes	Monocytes	Monocytes	Monocytes
ND2_CCATGTCGTGATGTGG	ND2	Batch2	ND	Female	136603	5.38933	3307	16143	S	-6.58952	-5.46676	-24.7151	3.44971	0	0	0	17	Monocytes	Stem cells	Stem cells	Stem cells
ND2_CCATTCGAGGGCTTGA	ND2	Batch2	ND	Female	24665	0.651659	922	3376	G2M	0.227789	-16.4931	33.1117	36.1084	0	0	0	9	Macrophages	Stem cells	Stem cells	Stem cells
ND2_CCATTCGCATCGACGC	ND2	Batch2	ND	Female	74107	1.05878	1670	9067	G2M	-7.40272	2.40193	14.8628	-38.4997	0	0	0	10	Neutrophils	Neutrophils	Neutrophils	Neutrophils
ND2_CCATTCGTCTCCAGGG	ND2	Batch2	ND	Female	65895	5.30696	2071	7330	S	-6.65456	-5.46955	-24.7564	3.4125	0	0	0	38	Stem cells	Stem cells	Stem cells	Monocytes
ND2_CCATTCGTCTTGTCAT	ND2	Batch2	ND	Female	101187	0.645821	2362	15639	G2M	-0.552873	-15.497	28.0836	32.7148	0	0	0	9	Stem cells	Stem cells	Stem cells	Stem cells
ND2_CCCAATCCATAGGATA	ND2	Batch2	ND	Female	72551	0.601604	1383	8976	G1	0.326125	4.64839	-0.788974	1.06147	0	0	0	5	Neutrophils	Neutrophils	Neutrophils	Neutrophils
ND2_CCCAGTTAGCTCCTTC	ND2	Batch2	ND	Female	26234	2.46038	852	2398	G1	1.47697	-12.0934	-12.1318	33.172	0	0	0	36	B cells	B cells	B cells	B cells
ND2_CCCAGTTCAACAACCT	ND2	Batch2	ND	Female	130166	2.17352	2544	16655	G2M	-9.37388	0.672129	1.35153	-29.986	0	0	0	25	Monocytes	Neutrophils	Neutrophils	Neutrophils
ND2_CCCAGTTGTGGTCTCG	ND2	Batch2	ND	Female	70491	0.518229	1659	10999	G2M	-0.00495345	-16.6998	32.1085	36.6071	0	0	0	9	Stem cells	Stem cells	Stem cells	Stem cells
ND2_CCCATACGTAAGTAGT	ND2	Batch2	ND	Female	53288	0.319396	1156	6888	G1	0.359398	5.683	6.88299	-3.52602	0	0	0	0	Neutrophils	Neutrophils	Neutrophils	Neutrophils
ND2_CCCATACGTACCGTAT	ND2	Batch2	ND	Female	131093	0.988397	2521	16289	S	-8.43689	2.26146	10.5935	-41.1638	0	0	0	10	Neutrophils	Neutrophils	Neutrophils	Neutrophils
ND2_CCCATACTCACCACCT	ND2	Batch2	ND	Female	29745	0.174825	704	3432	G1	0.748088	8.03477	21.8467	1.73097	0	0	0	3	Neutrophils	Neutrophils	Neutrophils	Neutrophils
ND2_CCCATACTCCGTAGTA	ND2	Batch2	ND	Female	23945	0.219367	700	3191	G1	1.17799	7.8713	21.694	1.24326	0	0	0	1	Neutrophils	Neutrophils	Neutrophils	Neutrophils
ND2_CCGGGATAGGTGCAAC	ND2	Batch2	ND	Female	52182	1.84139	1517	5485	G1	8.72731	-7.11411	-20.7509	-40.339	0	0	0	39	NK cells	NK cells	NK cells	ILC
ND2_CCGGGATCAATGTAAG	ND2	Batch2	ND	Female	42246	0.295639	993	5412	G1	-0.608513	8.35157	13.3342	16.6481	0	0	0	3	Neutrophils	Neutrophils	Neutrophils	Neutrophils
ND2_CCGGGATGTACCGTAT	ND2	Batch2	ND	Female	28556	0.655933	829	3354	G1	1.25068	11.7374	41.8714	4.81853	0	0	0	2	Neutrophils	Neutrophils	Neutrophils	Neutrophils
ND2_CCGGGATTCCGCATCT	ND2	Batch2	ND	Female	74851	0.232927	1349	9445	G1	-0.088806	3.28676	-5.42252	-3.37197	0	0	0	5	Neutrophils	Neutrophils	Neutrophils	Neutrophils
ND2_CCGGGATTCTCGCTTG	ND2	Batch2	ND	Female	94237	0.765671	1721	11885	G1	-9.75156	1.60509	0.31501	-24.2819	0	0	0	25	Neutrophils	Neutrophils	Neutrophils	Neutrophils
ND2_CCGGTAGAGTCGAGTG	ND2	Batch2	ND	Female	26577	0.241546	729	3312	G1	-0.933014	11.4947	34.4358	10.7737	0	0	0	2	Neutrophils	Neutrophils	Neutrophils	Neutrophils
ND2_CCGTACTAGCGATGAC	ND2	Batch2	ND	Female	44538	2.61203	1907	4173	G2M	-2.63338	-7.09226	-28.3273	3.03466	0	0	0	27	B cells	B cells, pro	B cells, pro	Monocytes
ND2_CCGTACTGTCGGCTCA	ND2	Batch2	ND	Female	63982	3.89163	2102	6681	G1	2.37724	-10.4976	-8.68108	27.0677	0	0	0.915003	19	B cells	B cells	B cells	B cells
ND2_CCGTACTGTTGATTGC	ND2	Batch2	ND	Female	31893	0.40066	821	4243	G1	0.773542	8.93544	22.6422	7.69717	0	0	0	3	Neutrophils	Neutrophils	Neutrophils	Neutrophils
ND2_CCGTACTTCAACACAC	ND2	Batch2	ND	Female	57596	2.98831	1568	5990	G1	8.70015	-4.55322	-9.3936	-38.813	0	0	0	26	T cells	T cells	T cells	T cells
ND2_CCGTACTTCCTGCAGG	ND2	Batch2	ND	Female	13725	0.19802	574	1515	G1	0.847078	13.8599	46.6297	22.779	0	0	0	2	Neutrophils	Neutrophils	Neutrophils	Neutrophils
ND2_CCGTACTTCGCACTCT	ND2	Batch2	ND	Female	73687	0.317133	733	12613	G1	5.32384	-0.100861	30.1769	30.0271	0	0	0	45	Macrophages	NA	Neutrophils	Neutrophils
ND2_CCGTACTTCGTGGTCG	ND2	Batch2	ND	Female	54902	3.45553	1696	5701	G1	-0.467762	-2.36746	-43.934	21.2348	0	0	0	13	Monocytes	Monocytes	Monocytes	Monocytes
ND2_CCGTGGACAAAGCAAT	ND2	Batch2	ND	Female	20952	0.150207	661	2663	G1	0.664933	11.29	32.3822	16.3336	0	0	0	2	Neutrophils	Neutrophils	Neutrophils	Neutrophils
ND2_CCGTGGATCGAGAACG	ND2	Batch2	ND	Female	35130	0.177187	942	4515	G1	1.18163	12.353	42.2991	6.13217	0	0	0	2	Neutrophils	Neutrophils	Neutrophils	Neutrophils
ND2_CCTAAAGTCTGATACG	ND2	Batch2	ND	Female	19784	3.14233	760	1623	G1	0.513185	-1.27723	-27.8858	23.0168	0	0	0	32	Monocytes	Monocytes	Monocytes	Monocytes
ND2_CCTACACCATTGGGCC	ND2	Batch2	ND	Female	49586	2.3475	1766	5836	G2M	-3.01596	-4.95438	-33.6212	29.4381	0	0	0	13	Monocytes	Monocytes	Monocytes	Monocytes
ND2_CCTACCAAGGTGATAT	ND2	Batch2	ND	Female	54667	1.28263	1395	6627	S	-10.3767	1.89509	5.58509	-31.281	0	0	0	25	Neutrophils	Neutrophils	Neutrophils	Neutrophils
ND2_CCTACCAAGTCTTGCA	ND2	Batch2	ND	Female	77942	0.345379	1512	11871	G2M	0.368813	-16.3068	32.911	35.4181	0	0	0	9	Stem cells	Stem cells	Stem cells	Stem cells
ND2_CCTAGCTGTGAGGGAG	ND2	Batch2	ND	Female	26258	3.36907	1187	2612	G1	3.50121	-9.33186	-3.09887	18.7877	0	0	2.15836	19	B cells	B cells	B cells	B cells
ND2_CCTCAGTAGAGTCTGG	ND2	Batch2	ND	Female	23602	0.243457	701	3286	G1	-0.442632	7.98126	13.074	13.0852	0	0	0	4	Neutrophils	Neutrophils	Neutrophils	Neutrophils
ND2_CCTCAGTGTCGAATCT	ND2	Batch2	ND	Female	140716	3.12718	3316	18611	S	-8.6848	-0.162438	-13.9782	-21.4422	0	0	0	25	Stem cells	Stem cells	Stem cells	Neutrophils
ND2_CCTCTGAAGTTCGCGC	ND2	Batch2	ND	Female	81320	0.691589	1502	10700	G1	0.204315	4.56177	-0.852895	0.938328	0	0	0	5	Neutrophils	Neutrophils	Neutrophils	Neutrophils
ND2_CCTCTGACAGGTCGTC	ND2	Batch2	ND	Female	48050	0.31483	1058	6035	G1	-0.96163	3.81111	-10.9873	-0.159208	0	0	0	5	Neutrophils	Neutrophils	Neutrophils	Neutrophils
ND2_CCTTACGCACCTATCC	ND2	Batch2	ND	Female	48432	2.39726	1540	4964	G1	-10.5264	-11.1453	15.5607	55.1193	0	0	0	33	Basophils	Basophils	Basophils	Basophils
ND2_CCTTACGCATTAACCG	ND2	Batch2	ND	Female	25866	2.28942	831	2315	G1	8.56416	-6.0023	-14.2325	-39.7684	0	0	0	26	Tgd	NKT	NKT	T cells
ND2_CCTTACGTCAGTGCAT	ND2	Batch2	ND	Female	22627	0.372124	610	2956	G1	0.0844962	8.37491	16.1503	10.4821	0	0	0	3	Neutrophils	Neutrophils	Neutrophils	Neutrophils
ND2_CCTTCCCTCAGTACGT	ND2	Batch2	ND	Female	92870	0.847083	2466	13576	G2M	-1.77294	-16.2848	26.4874	37.849	0	0	0	9	Stem cells	Stem cells	Stem cells	Stem cells
ND2_CCTTCCCTCTGCAGTA	ND2	Batch2	ND	Female	21076	0.413534	677	2660	G1	-0.576297	13.0525	45.7779	10.6649	0	0	0	2	Neutrophils	Neutrophils	Neutrophils	Neutrophils
ND2_CCTTCGACACACAGAG	ND2	Batch2	ND	Female	31427	4.19737	1122	3121	G1	2.16941	-13.0088	-10.4294	37.7856	0	0	0	36	B cells	B cells	B cells	B cells
ND2_CCTTTCTAGACAGAGA	ND2	Batch2	ND	Female	19595	4.25656	864	1715	G1	4.49289	-9.7278	1.66136	20.8035	0	0	1.92146	19	B cells	B cells	B cells	B cells
ND2_CCTTTCTCACATCTTT	ND2	Batch2	ND	Female	14282	0.551809	503	1631	G1	-0.762338	12.7221	45.225	11.14	0	0	0	2	Neutrophils	Neutrophils	Neutrophils	Neutrophils
ND2_CCTTTCTCATCGGGTC	ND2	Batch2	ND	Female	16420	0.252207	605	2379	G1	-0.518615	10.183	24.8486	18.8318	0	0	0	3	Neutrophils	Neutrophils	Neutrophils	Neutrophils
ND2_CCTTTCTTCATCACCC	ND2	Batch2	ND	Female	72338	1.18074	2481	7707	S	-7.84247	-6.44198	-28.7339	-3.39474	0	0	0	40	B cells	B cells, pro	B cells, pro	Stem cells
ND2_CGAACATCACCCAGTG	ND2	Batch2	ND	Female	77713	1.13279	2040	7945	G1	-0.424678	-4.88333	-39.0474	-2.53438	0	0	0	27	Monocytes	Monocytes	Monocytes	Monocytes
ND2_CGAACATGTTAAGACA	ND2	Batch2	ND	Female	91525	2.27658	2732	9444	G1	-7.91223	-9.46363	-25.1321	37.2061	0	0	0	31	Stem cells	Stem cells	Stem cells	Stem cells
ND2_CGACCTTCAGGCTGAA	ND2	Batch2	ND	Female	22079	0.42061	618	2853	G1	-0.0115312	6.1176	7.18796	3.77638	0	0	0	4	Neutrophils	Neutrophils	Neutrophils	Neutrophils
ND2_CGACTTCAGGAATTAC	ND2	Batch2	ND	Female	28904	0.725268	729	3447	G1	0.739146	5.97923	5.53043	2.51703	0	0	0	4	Neutrophils	Neutrophils	Neutrophils	Neutrophils
ND2_CGACTTCCATCCTTGC	ND2	Batch2	ND	Female	61391	0.522826	1252	7842	G1	-0.452605	5.89503	1.18389	9.66391	0	0	0	4	Neutrophils	Neutrophils	Neutrophils	Neutrophils
ND2_CGACTTCGTTCAGGCC	ND2	Batch2	ND	Female	20809	0.182149	616	2745	G1	0.513128	11.4571	35.1638	17.2419	0	0	0	2	Neutrophils	Neutrophils	Neutrophils	Neutrophils
ND2_CGACTTCTCCCGACTT	ND2	Batch2	ND	Female	32581	3.06425	1174	3035	G1	1.7837	-12.1959	-11.2258	32.8858	0	0	1.45743	36	B cells	B cells	B cells	B cells
ND2_CGAGAAGAGATATACG	ND2	Batch2	ND	Female	42997	0.80434	973	5346	G1	-0.472337	4.11526	-7.73592	0.943452	0	0	0	5	Neutrophils	Neutrophils	Neutrophils	Neutrophils
ND2_CGAGAAGAGGATTCGG	ND2	Batch2	ND	Female	28336	0.225606	778	3546	G1	0.146452	10.6539	24.7899	20.7516	0	0	0	3	Neutrophils	Neutrophils	Neutrophils	Neutrophils
ND2_CGAGCACAGCTGGAAC	ND2	Batch2	ND	Female	49973	0.832306	1095	6488	G1	-0.159556	5.51476	5.00535	1.20886	0	0	0	4	Neutrophils	Neutrophils	Neutrophils	Neutrophils
ND2_CGAGCACCACATGGGA	ND2	Batch2	ND	Female	40318	0.370154	902	5133	G1	0.0142454	8.73333	17.3469	11.8488	0	0	0	3	Neutrophils	Neutrophils	Neutrophils	Neutrophils
ND2_CGAGCCAAGCGTGAAC	ND2	Batch2	ND	Female	30731	3.93519	1060	3024	G1	2.08355	-12.7171	-8.48749	35.5598	0	0	0	36	B cells	B cells	B cells	B cells
ND2_CGAGCCACAAGGTGTG	ND2	Batch2	ND	Female	15437	8.37004	580	1135	G1	5.17216	-13.1094	3.90019	51.3614	0	0	2.28346	11	B cells	B cells	B cells	B cells
ND2_CGAGCCAGTGCACTTA	ND2	Batch2	ND	Female	24555	0.302013	737	2980	G1	0.518723	13.2341	44.9142	15.7063	0	0	0	2	Neutrophils	Neutrophils	Neutrophils	Neutrophils
ND2_CGAGCCATCGTCTGCT	ND2	Batch2	ND	Female	21834	0.174764	673	2861	G1	1.71754	11.8982	42.5118	4.46194	0	0	0	2	Neutrophils	Neutrophils	Neutrophils	Neutrophils
ND2_CGATCGGTCAAGGCTT	ND2	Batch2	ND	Female	34076	0.581265	851	4473	G1	0.72698	8.64985	20.3397	7.80021	0	0	0	3	Neutrophils	Neutrophils	Neutrophils	Neutrophils
ND2_CGATCGGTCTAAGCCA	ND2	Batch2	ND	Female	39447	5.20581	1337	4130	G1	2.46631	-12.9756	-9.9413	38.2079	0	0	0	36	B cells	B cells	B cells	B cells
ND2_CGATCGGTCTCATTCA	ND2	Batch2	ND	Female	45242	4.37312	1580	4985	G1	-2.95825	-1.69734	-34.5795	16.9091	0	0	0	6	Monocytes	Monocytes	Monocytes	Monocytes
ND2_CGATGGCAGAACTGTA	ND2	Batch2	ND	Female	237434	3.34651	4430	27820	S	-8.01306	-5.39028	-25.6129	-7.83016	0	0	0	40	Stem cells	Stem cells	Stem cells	Stem cells
ND2_CGATGGCAGCACCGCT	ND2	Batch2	ND	Female	66031	0.760363	1350	8154	G1	0.295844	3.91051	-3.93932	-1.6232	0	0	0	5	Neutrophils	Neutrophils	Neutrophils	Neutrophils
ND2_CGATGGCCACGTAAGG	ND2	Batch2	ND	Female	24584	0.475135	695	3157	G1	1.11204	12.2195	40.4245	18.3955	0	0	0	2	Neutrophils	Neutrophils	Neutrophils	Neutrophils
ND2_CGATGTAGTGGTTTCA	ND2	Batch2	ND	Female	15703	0	985	2084	S	-8.96762	-8.93397	-21.3066	38.6036	0	0	0	31	Macrophages	Stem cells	Stem cells	Stem cells
ND2_CGATTGAAGAGACTAT	ND2	Batch2	ND	Female	26353	4.29604	1194	2351	G1	4.0968	-9.62737	0.0697499	19.3985	0	0	0	19	B cells	B cells	B cells	B cells
ND2_CGATTGACACACCGCA	ND2	Batch2	ND	Female	38167	3.15315	1151	3996	G1	1.50241	-12.1323	-11.1814	32.9727	0	0	1.25348	36	B cells	B cells	B cells	B cells
ND2_CGATTGAGTATCACCA	ND2	Batch2	ND	Female	22590	0.0383436	613	2608	G1	1.10446	12.4156	41.2766	18.4691	0	0	0	2	Neutrophils	Neutrophils	Neutrophils	Neutrophils
ND2_CGATTGATCGGCTTGG	ND2	Batch2	ND	Female	78198	2.48348	2309	9382	G1	-2.81212	-4.86815	-35.3599	30.102	0	0	0	13	Monocytes	Monocytes	Monocytes	Monocytes
ND2_CGCCAAGAGCTGCGAA	ND2	Batch2	ND	Female	35469	3.63538	1346	3686	G1	2.93022	-10.1543	-6.97606	25.5302	0	0	0	19	B cells	B cells	B cells	B cells
ND2_CGCCAAGCATTCCTGC	ND2	Batch2	ND	Female	22361	0.906183	837	1876	G1	-10.7413	-11.1673	17.2276	55.2646	0	0	0	33	Basophils	Basophils	Basophils	Basophils
ND2_CGCGTTTCAGTATGCT	ND2	Batch2	ND	Female	33155	4.52333	1061	3493	G1	2.41601	-13.1401	-11.1199	38.6564	0	0	0	36	B cells	B cells	B cells	B cells
ND2_CGCTATCAGCGAGAAA	ND2	Batch2	ND	Female	41922	0.372011	1028	5645	G1	-0.396298	6.85943	5.31395	8.35569	0	0	0	4	Neutrophils	Neutrophils	Neutrophils	Neutrophils
ND2_CGCTATCCAGCATGAG	ND2	Batch2	ND	Female	21873	0.248933	643	2812	G1	-0.208968	10.3048	26.1847	16.8545	0	0	0	3	Neutrophils	Neutrophils	Neutrophils	Neutrophils
ND2_CGCTATCTCAAAGACA	ND2	Batch2	ND	Female	16837	3.82883	724	1332	G1	3.76449	-10.9293	-1.91311	30.8273	0	0	0	19	B cells	B cells	B cells	B cells
ND2_CGCTATCTCCTAGGGC	ND2	Batch2	ND	Female	15687	0.058651	597	1705	G1	0.854266	13.6011	47.8335	19.6539	0	0	0	2	Neutrophils	Neutrophils	Neutrophils	Neutrophils
ND2_CGCTGGAAGCCACGTC	ND2	Batch2	ND	Female	43352	0.164926	915	5457	G1	0.166129	8.13917	14.4093	10.6401	0	0	0	4	Neutrophils	Neutrophils	Neutrophils	Neutrophils
ND2_CGCTGGACAGACTCGC	ND2	Batch2	ND	Female	54677	3.53703	1563	6022	G1	8.75528	-5.71573	-13.3681	-39.556	0	0	0	26	T cells	Tgd	Tgd	T cells
ND2_CGCTGGATCAACCATG	ND2	Batch2	ND	Female	22130	0.298507	672	2680	G1	0.702927	11.9149	39.4089	18.6808	0	0	0	2	Neutrophils	Neutrophils	Neutrophils	Neutrophils
ND2_CGCTGGATCGACGGAA	ND2	Batch2	ND	Female	25132	0.425291	760	3527	G1	-0.20429	8.14412	15.8755	10.3667	0	0	0	3	Neutrophils	Neutrophils	Neutrophils	Neutrophils
ND2_CGCTGGATCGTGGGAA	ND2	Batch2	ND	Female	17104	0.375763	707	2129	G1	0.327918	13.562	47.0819	19.2878	0	0	0	2	Neutrophils	Neutrophils	Neutrophils	Neutrophils
ND2_CGCTTCAGTAGGGTAC	ND2	Batch2	ND	Female	61461	0.528634	1287	7945	G1	-0.269183	4.63516	-1.88973	2.73978	0	0	0	5	Neutrophils	Neutrophils	Neutrophils	Neutrophils
ND2_CGCTTCAGTTTGTTTC	ND2	Batch2	ND	Female	42493	4.38389	1383	4220	G1	8.42726	-4.47383	-8.23265	-41.2915	0	0	0	26	T cells	T cells	T cells	T cells
ND2_CGCTTCATCCATGAAC	ND2	Batch2	ND	Female	37553	3.31325	1394	3652	G1	2.28658	-11.4132	-8.34856	30.4117	0	0	1.31861	19	B cells	B cells	B cells	B cells
ND2_CGCTTCATCGCATGGC	ND2	Batch2	ND	Female	18383	0.393082	592	2544	G1	-0.335164	7.51201	14.9567	7.90452	0	0	0	4	Neutrophils	Neutrophils	Neutrophils	Neutrophils
ND2_CGGACACAGCTATGCT	ND2	Batch2	ND	Female	39261	5.50508	1297	3742	G1	7.80019	-5.90888	-1.6674	-57.4706	0	0	0	26	NK cells	NK cells	NK cells	T cells
ND2_CGGACACCAATGGAGC	ND2	Batch2	ND	Female	30600	0.607567	730	3621	S	0.376969	5.50608	5.05033	2.20248	0	0	0	4	Neutrophils	Neutrophils	Neutrophils	Neutrophils
ND2_CGGACGTAGAAAGTGG	ND2	Batch2	ND	Female	21829	2.30803	982	2253	G1	-2.0023	-3.43354	-38.7488	24.0638	0	0	0	13	Monocytes	Monocytes	Monocytes	Monocytes
ND2_CGGACGTAGCCATCGC	ND2	Batch2	ND	Female	26045	0.259572	691	3082	G1	0.273444	11.7226	35.6888	19.1269	0	0	0	2	Neutrophils	Neutrophils	Neutrophils	Neutrophils
ND2_CGGACGTTCACCTCGT	ND2	Batch2	ND	Female	119581	2.0598	3360	13545	G1	-2.17165	-5.69163	-35.1465	-0.915184	0	0	0	27	Monocytes	Monocytes	Monocytes	Monocytes
ND2_CGGACGTTCCCATTTA	ND2	Batch2	ND	Female	18921	0.56719	629	2292	G1	1.35008	12.3206	41.2618	18.067	0	0	0	2	Neutrophils	Neutrophils	Neutrophils	Neutrophils
ND2_CGGACGTTCGGCGGTT	ND2	Batch2	ND	Female	108550	0.84357	2378	13514	G2M	-6.40946	1.86508	20.3155	-42.6019	0	0	0	10	Neutrophils	Neutrophils	Neutrophils	Neutrophils
ND2_CGGACTGAGGCTCTTA	ND2	Batch2	ND	Female	46660	0.334616	1106	5977	G1	0.0478098	6.06704	4.07528	5.76585	0	0	0	4	Neutrophils	Neutrophils	Neutrophils	Neutrophils
ND2_CGGACTGGTCCGTGAC	ND2	Batch2	ND	Female	32677	2.84676	1285	3302	G1	3.1222	-9.09836	-4.44686	18.2674	0	0	0	19	B cells	B cells	B cells	B cells
ND2_CGGAGCTAGGGCTCTC	ND2	Batch2	ND	Female	32471	2.75682	1178	3446	G1	-11.1079	-11.1783	16.9237	50.6088	0	0	0	33	Basophils	Basophils	Basophils	Basophils
ND2_CGGAGTCAGGACGAAA	ND2	Batch2	ND	Female	66802	2.16514	2365	7436	G1	-1.97381	-4.2349	-42.7045	31.2319	0	0	0	13	Monocytes	Monocytes	Monocytes	Monocytes
ND2_CGGAGTCCACGTTGGC	ND2	Batch2	ND	Female	16388	0.402325	574	2237	G1	-0.416178	9.13398	21.695	12.4436	0	0	0	3	Neutrophils	Neutrophils	Neutrophils	Neutrophils
ND2_CGGCTAGCAGGATCGA	ND2	Batch2	ND	Female	71095	0.293647	1636	11238	G2M	0.146055	-16.5559	32.7278	36.3362	0	0	0	9	Stem cells	Stem cells	Stem cells	Stem cells
ND2_CGGTTAATCCCTCTTT	ND2	Batch2	ND	Female	78611	0.47446	1487	9906	G1	-0.346388	2.79415	-8.52122	-6.43449	0	0	0	5	Neutrophils	Neutrophils	Neutrophils	Neutrophils
ND2_CGTAGCGTCACTGGGC	ND2	Batch2	ND	Female	24683	0.181324	742	3309	G2M	0.418156	11.0313	32.9619	11.454	0	0	0	2	Neutrophils	Neutrophils	Neutrophils	Neutrophils
ND2_CGTAGCGTCGGTTCGG	ND2	Batch2	ND	Female	9496	0.176056	502	1136	G1	0.650465	14.0554	46.9305	22.6673	0	0	0	2	Neutrophils	Neutrophils	Neutrophils	Neutrophils
ND2_CGTAGGCAGCGTGAAC	ND2	Batch2	ND	Female	63162	1.70585	2227	6976	S	0.83672	-8.28409	-9.2008	-18.7896	0	0	0.889325	34	B cells	B cells, pro	B cells, pro	B cells
ND2_CGTAGGCAGCTAGTTC	ND2	Batch2	ND	Female	212700	2.82654	4310	26145	S	-7.03292	-5.65229	-26.5767	-4.26163	0	0	0	40	Stem cells	Stem cells	Stem cells	Stem cells
ND2_CGTCACTCAGGAATGC	ND2	Batch2	ND	Female	80515	2.10156	2531	8803	S	-5.21882	-6.83514	-17.0359	14.7889	0	0	0	21	Monocytes	Stem cells	Stem cells	Monocytes
ND2_CGTCACTCATTTCACT	ND2	Batch2	ND	Female	66504	0.367299	1337	8440	G1	-0.499586	3.3536	-6.94851	-3.01797	0	0	0	5	Neutrophils	Neutrophils	Neutrophils	Neutrophils
ND2_CGTCACTGTGGTAACG	ND2	Batch2	ND	Female	45139	2.44463	1732	4786	G1	-1.28899	-3.52317	-46.7084	27.2297	0	0	0	13	Monocytes	Monocytes	Monocytes	Monocytes
ND2_CGTCAGGAGCTATGCT	ND2	Batch2	ND	Female	9157	2.45298	558	1223	G1	1.02637	-2.83012	-21.4751	18.8034	0	0	0	41	Macrophages	Macrophages	Macrophages	Macrophages
ND2_CGTCAGGTCTCAACTT	ND2	Batch2	ND	Female	12100	0	577	1911	G2M	0.114597	-15.6565	33.6672	39.0253	0	0	0	9	Macrophages	Stem cells	Stem cells	Stem cells
ND2_CGTCCATAGGGTGTGT	ND2	Batch2	ND	Female	68073	0.482912	1618	10768	G2M	-0.051273	-16.7282	32.2688	36.9973	0	0	0	9	Macrophages	Stem cells	Stem cells	Stem cells
ND2_CGTCCATGTCGCGAAA	ND2	Batch2	ND	Female	58264	4.49676	1822	8028	S	-5.52495	-12.8811	-25.4546	40.4413	0	0	0	37	Stem cells	Stem cells	Stem cells	Stem cells
ND2_CGTCTACGTTTGGGCC	ND2	Batch2	ND	Female	17139	1.03591	694	1448	G1	0.4266	-2.02501	-30.001	21.774	0	0	0	32	Monocytes	Monocytes	Monocytes	Monocytes
ND2_CGTGTAAGTCGGATCC	ND2	Batch2	ND	Female	18036	0.315729	715	3484	G1	-0.938753	9.12692	17.7474	19.0059	0	0	0	3	Neutrophils	Neutrophils	Neutrophils	Neutrophils
ND2_CGTGTCTGTATAGGGC	ND2	Batch2	ND	Female	115099	2.51445	3089	15749	S	-5.36454	-5.61788	-23.5676	11.1417	0	0	0	21	Monocytes	Monocytes	Monocytes	Monocytes
ND2_CGTTAGAAGTTGAGAT	ND2	Batch2	ND	Female	197122	2.41715	3875	23416	S	-7.55687	-5.6393	-22.5611	-2.1501	0	0	0	17	Monocytes	Stem cells	Stem cells	Stem cells
ND2_CGTTAGAGTCGTCTTC	ND2	Batch2	ND	Female	160217	1.75252	2802	20713	G2M	-6.36599	1.45456	21.6467	-44.8951	0	0	0	10	Neutrophils	Neutrophils	Neutrophils	Neutrophils
ND2_CGTTAGATCTACTCAT	ND2	Batch2	ND	Female	31425	4.94037	1065	2935	G1	2.35365	-13.064	-10.1967	38.0842	0	0	0	36	B cells	B cells	B cells	B cells
ND2_CGTTCTGAGCGATAGC	ND2	Batch2	ND	Female	36520	3.84517	1237	3927	G1	7.88515	-4.3896	-2.88929	-38.8189	0	0	0	35	ILC	ILC	ILC	NKT
ND2_CGTTCTGCAAGACGTG	ND2	Batch2	ND	Female	51403	2.75638	1711	5841	G1	-0.493537	-2.73798	-46.7569	22.0732	0	0	0	13	Monocytes	Monocytes	Monocytes	Monocytes
ND2_CGTTCTGCATGTAGTC	ND2	Batch2	ND	Female	83083	0.492813	2255	12175	S	-1.35396	-16.1342	27.0993	39.5718	0	0	0	9	Stem cells	Stem cells	Stem cells	Stem cells
ND2_CGTTGGGAGCTAAGAT	ND2	Batch2	ND	Female	76089	4.94194	2337	7750	G1	2.01321	-6.00256	-53.8724	-16.2411	0.828693	0	0	18	DC	DC	DC	DC
ND2_CGTTGGGAGCTTATCG	ND2	Batch2	ND	Female	35192	4.24403	1532	3393	G1	3.66367	-9.38939	-2.75382	17.6618	0	0	1.37302	19	B cells	B cells	B cells	B cells
ND2_CGTTGGGTCCTTTCTC	ND2	Batch2	ND	Female	14762	0.131148	553	1525	G1	0.638484	13.7807	46.9463	22.1623	0	0	0	2	Neutrophils	Neutrophils	Neutrophils	Neutrophils
ND2_CGTTGGGTCGCCAAAT	ND2	Batch2	ND	Female	42618	0.239455	1024	5429	G1	1.62145	10.3593	34.4268	3.26395	0	0	0	7	Neutrophils	Neutrophils	Neutrophils	Neutrophils
ND2_CTAACTTCAAACAACA	ND2	Batch2	ND	Female	21736	0.296187	639	2701	G1	0.325332	7.38577	13.3298	5.75987	0	0	0	4	Neutrophils	Neutrophils	Neutrophils	Neutrophils
ND2_CTAAGACAGAGTACAT	ND2	Batch2	ND	Female	38454	2.46975	1329	4049	G1	8.76858	-5.69538	-13.232	-38.9172	0	0	0	26	T cells	ILC	ILC	T cells
ND2_CTAAGACAGTCATGCT	ND2	Batch2	ND	Female	31339	0.515464	779	3880	G1	-0.244685	3.7289	-5.42695	-0.934922	0	0	0	5	Neutrophils	Neutrophils	Neutrophils	Neutrophils
ND2_CTAAGACCAAAGCAAT	ND2	Batch2	ND	Female	37627	0.857796	1087	5246	G2M	0.398865	-15.6794	31.8939	32.8894	0	0	0	45	Stem cells	Stem cells	Stem cells	Neutrophils
ND2_CTAATGGAGATATGCA	ND2	Batch2	ND	Female	38188	2.49675	1509	3845	G1	8.73883	-7.35701	-22.4797	-41.0094	0	2.43389	0	39	ILC	ILC	ILC	ILC
ND2_CTAATGGCACCAGGTC	ND2	Batch2	ND	Female	34215	3.74088	1016	3288	G1	7.99155	-4.61818	-5.87171	-38.6386	0	0	0	26	Tgd	T cells	T cells	T cells
ND2_CTACACCAGTATGACA	ND2	Batch2	ND	Female	45407	2.84153	1637	4575	G1	2.83206	-9.16126	-6.0478	18.9248	0	0	0	19	B cells	B cells	B cells	B cells
ND2_CTACATTGTACAGACG	ND2	Batch2	ND	Female	21918	0.406054	660	2709	G1	0.839001	10.7428	27.3903	12.3796	0	0	0	3	Neutrophils	Neutrophils	Neutrophils	Neutrophils
ND2_CTACCCACACATCTTT	ND2	Batch2	ND	Female	47085	3.2601	1308	4233	G1	1.54721	-12.1166	-11.4691	32.7667	0	0	0	36	B cells	B cells	B cells	B cells
ND2_CTACCCAGTAATTGGA	ND2	Batch2	ND	Female	23445	9.17969	769	2048	G1	7.12419	-4.47243	2.39915	-55.6755	0	0	0	26	NK cells	NKT	NKT	T cells
ND2_CTACGTCAGAAGATTC	ND2	Batch2	ND	Female	16440	0.284495	515	2109	S	-0.477145	6.3091	5.27026	10.1979	0	0	0	4	Neutrophils	Neutrophils	Neutrophils	Neutrophils
ND2_CTACGTCCAGATGAGC	ND2	Batch2	ND	Female	151955	1.33803	2679	19581	S	-9.76121	0.549592	1.88312	-32.3147	0	0	0	25	Monocytes	Neutrophils	Neutrophils	Neutrophils
ND2_CTAGAGTAGGTGCACA	ND2	Batch2	ND	Female	32523	0.575986	849	4514	G1	-0.768734	4.80789	-2.5977	5.23349	0	0	0	5	Neutrophils	Neutrophils	Neutrophils	Neutrophils
ND2_CTAGAGTCACATTCGA	ND2	Batch2	ND	Female	49827	0.733687	1103	6406	G1	-0.517328	4.42798	-4.24345	4.99593	0	0	0	5	Neutrophils	Neutrophils	Neutrophils	Neutrophils
ND2_CTAGCCTAGATCCGAG	ND2	Batch2	ND	Female	126044	1.32253	2818	16786	S	-2.22232	-15.7644	23.6322	38.9954	0	0	0	9	Stem cells	Stem cells	Stem cells	Stem cells
ND2_CTAGCCTAGTCCGGTC	ND2	Batch2	ND	Female	13276	0.155521	538	1286	G1	0.152219	14.141	49.4295	20.7175	0	0	0	2	Neutrophils	Neutrophils	Neutrophils	Neutrophils
ND2_CTAGCCTCACAGGCCT	ND2	Batch2	ND	Female	28645	0.432232	759	3239	G1	-0.0289259	4.8483	-2.33895	5.4867	0	0	0	5	Neutrophils	Neutrophils	Neutrophils	Neutrophils
ND2_CTAGCCTTCTACGAGT	ND2	Batch2	ND	Female	53277	2.74132	1888	6019	G1	2.38648	-9.08001	-6.72896	19.53	0	0	0.978854	19	B cells	B cells	B cells	B cells
ND2_CTAGTGACAACACGCC	ND2	Batch2	ND	Female	22574	2.62774	947	2055	G1	3.66245	-9.37301	-2.6847	17.7778	0	0	0	19	B cells	B cells	B cells	B cells
ND2_CTAGTGACATGCTGGC	ND2	Batch2	ND	Female	27174	5.1153	1153	2385	G1	4.11742	-9.73791	0.274655	20.2832	0	0	0	19	B cells	B cells	B cells	B cells
ND2_CTCACACCAGCCTATA	ND2	Batch2	ND	Female	42777	3.56353	1467	4069	G1	2.89979	-9.17669	-5.35543	19.2603	0	0	1.77753	19	B cells	B cells	B cells	B cells
ND2_CTCACACGTAACGTTC	ND2	Batch2	ND	Female	133402	3.25321	2947	15185	S	-4.82901	-5.32747	-23.2374	11.9653	0	0	0	21	Monocytes	Monocytes	Monocytes	Monocytes
ND2_CTCAGAAGTGGACGAT	ND2	Batch2	ND	Female	44420	0.337325	1041	5929	G1	-0.825979	6.85813	5.50781	14.006	0	0	0	4	Neutrophils	Neutrophils	Neutrophils	Neutrophils
ND2_CTCAGAATCTACTATC	ND2	Batch2	ND	Female	24508	0.203943	642	2942	G1	0.775709	9.90343	27.0694	12.4213	0	0	0	3	Neutrophils	Neutrophils	Neutrophils	Neutrophils
ND2_CTCATTAAGGTGCTTT	ND2	Batch2	ND	Female	14411	0.773694	614	1551	G1	0.645229	13.4222	44.9857	17.7631	0	0	0	2	Neutrophils	Neutrophils	Neutrophils	Neutrophils
ND2_CTCATTAGTATAATGG	ND2	Batch2	ND	Female	65147	3.72032	2203	6908	G1	1.5332	-6.22095	-52.2706	-15.8643	0	0	0	18	DC	DC	DC	DC
ND2_CTCATTATCAAACAAG	ND2	Batch2	ND	Female	71114	1.79303	2160	7808	G1	-1.20255	-3.70596	-46.5933	27.1916	0	0	0	13	Monocytes	Monocytes	Monocytes	Monocytes
ND2_CTCATTATCGGAAATA	ND2	Batch2	ND	Female	20156	0.105374	614	2847	G1	0.832295	10.4585	28.9155	12.4645	0	0	0	3	Neutrophils	Neutrophils	Neutrophils	Neutrophils
ND2_CTCCTAGAGAGCTATA	ND2	Batch2	ND	Female	36476	0.378072	824	4761	G1	0.561499	10.0108	27.0458	12.4344	0	0	0	3	Neutrophils	Neutrophils	Neutrophils	Neutrophils
ND2_CTCCTAGGTACTCGCG	ND2	Batch2	ND	Female	49696	0.411946	1155	6797	G1	-0.0417872	5.53107	3.80674	3.06042	0	0	0	4	Neutrophils	Neutrophils	Neutrophils	Neutrophils
ND2_CTCCTAGGTTAAGAAC	ND2	Batch2	ND	Female	21873	0.220195	653	3179	G1	-0.352067	7.76203	11.123	12.8604	0	0	0	4	Neutrophils	Neutrophils	Neutrophils	Neutrophils
ND2_CTCGAAAAGATTACCC	ND2	Batch2	ND	Female	19012	0.829712	578	2531	G1	1.79904	10.1023	37.4477	-0.42047	0	0	0	7	Neutrophils	Neutrophils	Neutrophils	Neutrophils
ND2_CTCGAAACAAGGGTCA	ND2	Batch2	ND	Female	49841	2.91393	1449	5182	G1	8.5647	-6.00319	-14.4947	-39.6714	0	0	0	26	NK cells	NK cells	NK cells	T cells
ND2_CTCGAAACACATGACT	ND2	Batch2	ND	Female	38092	0.123052	889	4876	G1	-0.416998	7.14006	9.21579	10.4746	0	0	0	4	Neutrophils	Neutrophils	Neutrophils	Neutrophils
ND2_CTCGAAACACGGCCAT	ND2	Batch2	ND	Female	21220	0.359842	688	2779	G1	0.790467	8.71755	24.2544	4.22489	0	0	0	3	Neutrophils	Neutrophils	Neutrophils	Neutrophils
ND2_CTCGAAATCGCGTAGC	ND2	Batch2	ND	Female	69630	2.83661	2174	7932	G1	-2.0061	-3.65784	-39.5517	23.1873	0	0	0	13	Monocytes	Monocytes	Monocytes	Monocytes
ND2_CTCGAGGCAGATAATG	ND2	Batch2	ND	Female	20596	0.256849	701	2336	G1	0.336352	13.7774	49.4466	17.6158	0	0	0	2	Neutrophils	Neutrophils	Neutrophils	Neutrophils
ND2_CTCGAGGTCACTATTC	ND2	Batch2	ND	Female	46456	0.53228	1047	5824	G1	-0.43847	2.91426	-8.34089	-5.73968	0	0	0	5	Neutrophils	Neutrophils	Neutrophils	Neutrophils
ND2_CTCGAGGTCATGTAGC	ND2	Batch2	ND	Female	13046	0.678571	635	2800	G1	0.494323	6.35184	10.8378	3.68981	0	0	0	4	Neutrophils	Neutrophils	Neutrophils	Neutrophils
ND2_CTCGAGGTCTACGAGT	ND2	Batch2	ND	Female	52944	1.95901	1751	5513	S	8.11603	-6.51099	-17.9757	-37.6141	0	0	0	50	T cells	NKT	NKT	T cells
ND2_CTCGGAGCACATCTTT	ND2	Batch2	ND	Female	28910	0.532064	853	3571	G1	-0.200785	8.92896	18.8555	10.8213	0	0	0	3	Neutrophils	Neutrophils	Neutrophils	Neutrophils
ND2_CTCGGAGGTGTTTGTG	ND2	Batch2	ND	Female	13208	0.191083	533	1570	G1	0.0355582	13.4168	45.4113	13.8116	0	0	0	2	Neutrophils	Neutrophils	Neutrophils	Neutrophils
ND2_CTCGGAGTCATTCACT	ND2	Batch2	ND	Female	36675	4.09972	1175	3610	G1	1.87123	-12.8619	-11.6231	36.2473	0	0	1.87796	36	B cells	B cells	B cells	B cells
ND2_CTCGGAGTCCATGAGT	ND2	Batch2	ND	Female	59591	0.255803	781	10555	G1	5.28154	-0.391203	31.051	30.589	0	0	0	45	Macrophages	NA	Neutrophils	Neutrophils
ND2_CTCGGGACATACGCTA	ND2	Batch2	ND	Female	20299	1.91907	632	2397	G1	0.288797	5.70093	8.49542	0.0184235	0	0	0	3	Neutrophils	Neutrophils	Neutrophils	Neutrophils
ND2_CTCGGGAGTGCACTTA	ND2	Batch2	ND	Female	22567	4.6875	910	2112	S	7.88916	-4.28381	-5.45453	-41.98	0	0	0	26	NKT	NKT	NKT	T cells
ND2_CTCGGGATCCTGTACC	ND2	Batch2	ND	Female	77013	0.391083	1455	10228	G1	-0.11649	3.34161	-5.57137	-3.00727	0	0	0.681939	5	Neutrophils	Neutrophils	Neutrophils	Neutrophils
ND2_CTCGTACCAGCTCCGA	ND2	Batch2	ND	Female	86745	2.63374	2452	9758	S	1.38014	-8.7274	-5.79572	-18.4407	0	0	0.705471	34	B cells	B cells	B cells	B cells
ND2_CTCGTACCATCAGTCA	ND2	Batch2	ND	Female	56847	0.70535	1172	7514	G1	-0.118982	4.19813	-3.12671	0.291331	0	0	0	5	Neutrophils	Neutrophils	Neutrophils	Neutrophils
ND2_CTCGTCATCAGAGCTT	ND2	Batch2	ND	Female	426187	3.05875	5771	55611	G2M	-5.67812	-12.5299	-27.0273	41.9833	0	0	0	37	Stem cells	Stem cells	Stem cells	Stem cells
ND2_CTCGTCATCAGTTCGA	ND2	Batch2	ND	Female	101834	0.403051	1716	16127	G2M	0.387284	-15.6882	31.8898	32.9137	0	0	0	45	Stem cells	Stem cells	Stem cells	Neutrophils
ND2_CTCGTCATCCAAGCCG	ND2	Batch2	ND	Female	12185	0.249377	542	1203	G1	0.668871	13.9625	48.9974	19.8571	0	0	0	2	Neutrophils	Neutrophils	Neutrophils	Neutrophils
ND2_CTCTACGAGAGTGAGA	ND2	Batch2	ND	Female	36971	0.156098	957	5125	G1	0.507315	7.37354	16.6642	2.15679	0	0	0	4	Neutrophils	Neutrophils	Neutrophils	Neutrophils
ND2_CTCTACGAGCAACGGT	ND2	Batch2	ND	Female	18797	0.166182	590	2407	G1	0.406452	11.6421	31.5089	19.7452	0	0	0	2	Neutrophils	Neutrophils	Neutrophils	Neutrophils
ND2_CTCTACGCAAGACACG	ND2	Batch2	ND	Female	30067	0.430455	788	3717	S	-0.487853	3.16317	-10.9057	-5.16412	0	0	0	5	Neutrophils	Neutrophils	Neutrophils	Neutrophils
ND2_CTCTACGTCCAAGCCG	ND2	Batch2	ND	Female	24446	0.323311	653	3093	G1	0.350885	9.16712	22.1099	9.18539	0	0	0	3	Neutrophils	Neutrophils	Neutrophils	Neutrophils
ND2_CTCTGGTAGTTGAGTA	ND2	Batch2	ND	Female	32538	0.528857	839	4349	G1	1.60173	9.64231	34.1894	0.824544	0	0	0	7	Neutrophils	Neutrophils	Neutrophils	Neutrophils
ND2_CTCTGGTCACATGACT	ND2	Batch2	ND	Female	67058	3.79423	2044	7037	S	1.6058	-8.8365	-4.2055	-18.4655	0	0	0	34	B cells	B cells	B cells	B cells
ND2_CTCTGGTCATAGACTC	ND2	Batch2	ND	Female	19285	0.227376	744	2199	G1	0.721616	12.9057	40.8398	24.001	0	0	0	2	Neutrophils	Neutrophils	Neutrophils	Neutrophils
ND2_CTCTGGTGTGCTTCTC	ND2	Batch2	ND	Female	36569	2.98067	1122	3724	G1	1.5797	-12.0964	-11.4303	32.9351	0	0	1.30435	36	B cells	B cells	B cells	B cells
ND2_CTCTGGTGTGTGACCC	ND2	Batch2	ND	Female	78676	2.5958	2295	8899	G1	-2.87719	-4.37705	-34.1078	28.1626	0	0	0	13	Monocytes	Monocytes	Monocytes	Monocytes
ND2_CTGAAACAGAATGTTG	ND2	Batch2	ND	Female	56712	0.497169	1223	7241	G1	-0.446852	2.67266	-7.6344	-7.21746	0	0	0	5	Neutrophils	Neutrophils	Neutrophils	Neutrophils
ND2_CTGAAACTCTTACCTA	ND2	Batch2	ND	Female	109536	0.862007	2551	13805	G2M	-1.70255	-16.3774	26.6701	37.2715	0	0	0	9	Stem cells	Stem cells	Stem cells	Stem cells
ND2_CTGAAGTCATGCAATC	ND2	Batch2	ND	Female	42075	3.26012	1663	4325	G1	3.00041	-9.026	-5.03472	18.5185	0	0	1.19759	19	B cells	B cells	B cells	B cells
ND2_CTGATAGGTAAGGGCT	ND2	Batch2	ND	Female	51433	2.25834	1822	5845	G1	-2.15762	-3.98964	-34.902	26.2835	0	0	0	13	Monocytes	Monocytes	Monocytes	Monocytes
ND2_CTGATCCGTCCTAGCG	ND2	Batch2	ND	Female	57863	3.47682	1959	6040	G1	1.54621	-6.15417	-52.614	-15.7	0	0	0	18	DC	DC	DC	DC
ND2_CTGATCCTCTTTCCTC	ND2	Batch2	ND	Female	23074	0.460476	772	2606	G1	0.876209	11.9937	39.1646	17.2869	0	0	0	2	Neutrophils	Neutrophils	Neutrophils	Neutrophils
ND2_CTGCCTACATTAGGCT	ND2	Batch2	ND	Female	69765	1.8146	2096	7605	G1	-1.0411	-3.7941	-46.011	25.8146	0	0	0	13	Monocytes	Monocytes	Monocytes	Monocytes
ND2_CTGCCTAGTCAACATC	ND2	Batch2	ND	Female	21862	0.0800641	504	3747	G2M	0.551114	-15.7387	31.5391	31.2903	0	0	0	45	B cells	NA	Neutrophils	Neutrophils
ND2_CTGCGGAAGTCCTCCT	ND2	Batch2	ND	Female	376811	3.02151	5629	45507	G2M	-7.9171	-5.70767	-22.7254	-5.83023	0	0	0	40	Stem cells	Stem cells	Stem cells	Stem cells
ND2_CTGCGGAGTTACGGAG	ND2	Batch2	ND	Female	35087	0.554073	853	4873	G1	0.45462	6.45311	10.0656	3.33774	0	0	0	4	Neutrophils	Neutrophils	Neutrophils	Neutrophils
ND2_CTGCTGTAGTTGAGAT	ND2	Batch2	ND	Female	21497	0.137174	663	2916	G2M	0.627383	11.0533	31.6395	18.5227	0	0	0	2	Neutrophils	Neutrophils	Neutrophils	Neutrophils
ND2_CTGCTGTCAATGCCAT	ND2	Batch2	ND	Female	52215	0.584975	1161	6496	G1	0.0303677	3.75655	-4.27118	-1.6793	0	0	0	5	Neutrophils	Neutrophils	Neutrophils	Neutrophils
ND2_CTGCTGTGTCTCATCC	ND2	Batch2	ND	Female	88009	1.01182	2862	10575	G2M	-3.8509	-7.30614	-12.1375	23.2638	0	0	0	21	Monocytes	Monocytes	Monocytes	Monocytes
ND2_CTGCTGTGTGCTGTAT	ND2	Batch2	ND	Female	75977	0.7575	1411	10033	G1	-0.610536	2.79642	-9.24796	-6.48253	0	0	0	5	Neutrophils	Neutrophils	Neutrophils	Neutrophils
ND2_CTGGTCTAGTTATCGC	ND2	Batch2	ND	Female	64306	0.446041	1411	8071	G1	-0.214596	3.09329	-6.41238	-4.56305	0	0	0	5	Neutrophils	Neutrophils	Neutrophils	Neutrophils
ND2_CTGGTCTAGTTGTCGT	ND2	Batch2	ND	Female	21954	0.636717	622	2827	G1	-0.586456	6.5871	8.59654	4.37382	0	0	0	4	Neutrophils	Neutrophils	Neutrophils	Neutrophils
ND2_CTGGTCTCAATCGGTT	ND2	Batch2	ND	Female	26693	1.55963	714	3270	G1	-0.306243	4.74938	4.74788	-0.310328	0	0	0	4	Neutrophils	Neutrophils	Neutrophils	Neutrophils
ND2_CTGGTCTGTATTCTCT	ND2	Batch2	ND	Female	28191	1.10126	794	3723	G1	0.445166	6.75588	11.1512	3.35167	0	0	0	4	Neutrophils	Neutrophils	Neutrophils	Neutrophils
ND2_CTGTTTAAGAGTCTGG	ND2	Batch2	ND	Female	11133	0.996016	532	1506	G1	0.456054	8.08334	18.4934	6.77267	0	0	0	3	Neutrophils	Neutrophils	Neutrophils	Neutrophils
ND2_CTGTTTACAATGGTCT	ND2	Batch2	ND	Female	27736	3.26957	973	2875	G1	1.76608	-12.2076	-10.6861	33.7084	0	0	2.07399	36	B cells	B cells	B cells	B cells
ND2_CTGTTTAGTGGTCTCG	ND2	Batch2	ND	Female	31398	2.07456	1295	3326	G1	-10.553	-11.413	17.6774	55.3654	0	0	0	33	Basophils	Basophils	Basophils	Basophils
ND2_CTGTTTATCATCGGAT	ND2	Batch2	ND	Female	62836	4.22992	2231	6785	G1	1.8077	-6.00377	-53.561	-15.446	0	0	0	18	DC	DC	DC	DC
ND2_CTTAACTAGAGAACAG	ND2	Batch2	ND	Female	17120	2.38511	805	1719	G1	3.86948	-9.11199	-2.76481	17.9729	0	0	0	19	B cells	B cells	B cells	B cells
ND2_CTTAACTCACAGACTT	ND2	Batch2	ND	Female	23269	0.477064	617	2725	G1	-0.547861	6.40549	4.42746	10.8514	0	0	0	4	Neutrophils	Neutrophils	Neutrophils	Neutrophils
ND2_CTTAACTCACCTTGTC	ND2	Batch2	ND	Female	22751	0.444749	645	2923	G1	-0.222857	6.75175	8.77553	5.06241	0	0	0	4	Neutrophils	Neutrophils	Neutrophils	Neutrophils
ND2_CTTACCGCAATAAGCA	ND2	Batch2	ND	Female	26135	0.841184	584	2972	G1	-0.568033	5.80907	6.85484	2.79376	0	0	0	4	Neutrophils	Neutrophils	Neutrophils	Neutrophils
ND2_CTTACCGCACAGACTT	ND2	Batch2	ND	Female	234743	2.28441	4557	25477	G2M	-4.14413	-7.3854	-12.2104	22.1022	0	0	0	21	Monocytes	Monocytes	Monocytes	Monocytes
ND2_CTTAGGACAAGTACCT	ND2	Batch2	ND	Female	20106	3.88292	841	1674	G1	8.19735	-3.74514	-1.65768	-41.6716	0	0	0	35	T cells	T cells	T cells	NKT
ND2_CTTAGGATCATGCTCC	ND2	Batch2	ND	Female	49190	2.02904	1679	5372	G1	-1.27658	-3.46176	-44.3524	25.6326	0	0	0	13	Monocytes	Monocytes	Monocytes	Monocytes
ND2_CTTAGGATCCAGGGCT	ND2	Batch2	ND	Female	52361	0.400229	1263	6996	G1	0.00274487	7.92647	13.0711	11.2023	0	0	0	4	Neutrophils	Neutrophils	Neutrophils	Neutrophils
ND2_CTTGGCTAGCCAGTTT	ND2	Batch2	ND	Female	82976	0.451532	1462	10409	G1	-0.4689	2.84343	-7.88485	-5.55756	0	0	0	5	Neutrophils	Neutrophils	Neutrophils	Neutrophils
ND2_CTTGGCTCATCTACGA	ND2	Batch2	ND	Female	37062	2.59407	1312	3508	G1	1.70345	-11.7847	-10.9235	31.7626	0	0	0	36	B cells	B cells	B cells	B cells
ND2_CTTGGCTTCTACTCAT	ND2	Batch2	ND	Female	221191	2.86295	4460	25079	G2M	-4.76575	-7.2591	-15.4188	17.3657	0	0	0	21	Monocytes	Monocytes	Monocytes	Monocytes
ND2_CTTTGCGTCGTACCGG	ND2	Batch2	ND	Female	65138	0.499168	1407	10217	G1	-0.198405	3.02405	-8.16135	-6.24515	0	0	0	5	Neutrophils	Neutrophils	Neutrophils	Neutrophils
ND2_GAAACTCAGAAAGTGG	ND2	Batch2	ND	Female	26045	0.396341	732	3280	G1	0.737544	9.86124	33.1152	4.89769	0	0	0	3	Neutrophils	Neutrophils	Neutrophils	Neutrophils
ND2_GAAACTCAGCCGGTAA	ND2	Batch2	ND	Female	14118	0.137268	529	1457	G1	0.601706	13.6909	46.7956	20.7847	0	0	0	2	Neutrophils	Neutrophils	Neutrophils	Neutrophils
ND2_GAAACTCCAGGGTATG	ND2	Batch2	ND	Female	67860	0.592277	1375	8442	G1	0.117732	5.87294	4.51643	5.66963	0	0	0	4	Neutrophils	Neutrophils	Neutrophils	Neutrophils
ND2_GAAATGAAGCCCAGCT	ND2	Batch2	ND	Female	57614	1.11998	1233	7143	G1	-0.219591	3.64038	-8.24102	-0.84335	0	0	0	5	Neutrophils	Neutrophils	Neutrophils	Neutrophils
ND2_GAAATGACAGGACGTA	ND2	Batch2	ND	Female	21072	0.184026	650	2717	G1	0.913963	11.2398	36.3008	5.73732	0	0	0	2	Neutrophils	Neutrophils	Neutrophils	Neutrophils
ND2_GAAATGACATAGAAAC	ND2	Batch2	ND	Female	50554	0.455028	1140	6593	G1	0.252169	6.74621	7.85232	9.3539	0	0	0	4	Neutrophils	Neutrophils	Neutrophils	Neutrophils
ND2_GAAATGATCCGCATCT	ND2	Batch2	ND	Female	14467	0.0656168	568	1524	G1	0.479029	14.1722	47.1645	23.8423	0	0	0	2	Neutrophils	Neutrophils	Neutrophils	Neutrophils
ND2_GAACCTAGTTACCAGT	ND2	Batch2	ND	Female	73169	1.84857	2142	7898	G1	-2.0852	-3.39152	-45.4064	28.4919	0	0	0	13	Monocytes	Monocytes	Monocytes	Monocytes
ND2_GAACGGAGTGCGATAG	ND2	Batch2	ND	Female	57769	1.17826	1232	7214	G1	0.37407	4.91571	2.82152	0.528799	0	0	0	5	Neutrophils	Neutrophils	Neutrophils	Neutrophils
ND2_GAACGGATCGAATGCT	ND2	Batch2	ND	Female	67548	0.617504	1338	8421	G1	0.640265	6.84995	8.70506	7.58122	0	0	0	4	Neutrophils	Neutrophils	Neutrophils	Neutrophils
ND2_GAAGCAGAGTGTCTCA	ND2	Batch2	ND	Female	170141	0.5899	2601	20851	G2M	-4.89798	2.26959	32.1683	-36.6587	0	0	0	28	Neutrophils	Neutrophils	Neutrophils	Neutrophils
ND2_GAAGCAGCACGTTGGC	ND2	Batch2	ND	Female	34516	0.650104	890	4307	G1	-0.811391	4.09064	-7.40458	2.31797	0	0	0	5	Neutrophils	Neutrophils	Neutrophils	Neutrophils
ND2_GAATAAGAGATAGTCA	ND2	Batch2	ND	Female	52115	2.09993	1667	5524	G1	-10.4203	-10.8339	15.7705	54.4836	0	0	0	33	Basophils	Basophils	Basophils	Basophils
ND2_GAATAAGCAAGTAATG	ND2	Batch2	ND	Female	24012	3.30548	651	2753	G1	4.63371	8.08238	39.9578	-15.7907	0	0	0	29	Neutrophils	Neutrophils	Neutrophils	Neutrophils
ND2_GAATAAGCACGAGGTA	ND2	Batch2	ND	Female	36632	5.10728	1204	3309	G1	3.2983	-11.4705	-5.20955	30.3865	0	0	1.39179	19	B cells	B cells	B cells	B cells
ND2_GAATGAAAGCCAACAG	ND2	Batch2	ND	Female	133108	1.23716	2381	16651	S	-8.43629	2.11541	10.3198	-39.0132	0	0	0	10	Neutrophils	Neutrophils	Neutrophils	Neutrophils
ND2_GAATGAACACGAAAGC	ND2	Batch2	ND	Female	75602	0.368877	1467	11657	G2M	0.32119	-16.3425	32.9875	35.5406	0	0	0	9	Stem cells	Stem cells	Stem cells	Stem cells
ND2_GAATGAATCGCAAACT	ND2	Batch2	ND	Female	38630	0.551081	968	4718	G1	0.317841	8.95371	20.4216	9.8085	0	0	0	3	Neutrophils	Neutrophils	Neutrophils	Neutrophils
ND2_GACACGCCAAGTTGTC	ND2	Batch2	ND	Female	25595	0.380623	826	2890	G1	0.416388	13.4304	44.4055	23.1711	0	0	0	2	Neutrophils	Neutrophils	Neutrophils	Neutrophils
ND2_GACACGCCACGCATCG	ND2	Batch2	ND	Female	33139	0.152091	873	3945	G1	0.805353	12.2917	38.5663	17.6572	0	0	0	2	Neutrophils	Neutrophils	Neutrophils	Neutrophils
ND2_GACACGCCATCTGGTA	ND2	Batch2	ND	Female	20918	0.221239	638	2260	G1	1.01918	13.2649	46.4205	16.787	0	0	0	2	Neutrophils	Neutrophils	Neutrophils	Neutrophils
ND2_GACACGCGTTAAGACA	ND2	Batch2	ND	Female	27396	0.661871	742	3475	G1	0.807234	10.2218	28.121	10.0816	0	0	0	3	Neutrophils	Neutrophils	Neutrophils	Neutrophils
ND2_GACAGAGAGATCGGGT	ND2	Batch2	ND	Female	90439	1.54787	2676	10466	G1	-1.18324	-3.22034	-48.7241	29.7539	0	0	0	13	Monocytes	Monocytes	Monocytes	Monocytes
ND2_GACAGAGAGCCTCGTG	ND2	Batch2	ND	Female	17191	0.765585	655	2743	G1	0.813623	7.79928	16.2097	6.13787	0	0	0	1	Neutrophils	Neutrophils	Neutrophils	Neutrophils
ND2_GACAGAGGTCTAGTCA	ND2	Batch2	ND	Female	37324	0.169779	933	4712	G1	0.151763	11.3737	30.3984	22.0468	0	0	0	2	Neutrophils	Neutrophils	Neutrophils	Neutrophils
ND2_GACCAATTCATGTAGC	ND2	Batch2	ND	Female	43029	1.77051	1594	4462	G1	-1.74803	-3.7647	-42.9327	27.6813	0	0	0	13	Monocytes	Monocytes	Monocytes	Monocytes
ND2_GACCTGGAGACGCACA	ND2	Batch2	ND	Female	31949	2.89764	1130	3175	G1	1.5908	-11.9453	-11.1105	32.3082	0	0	0	36	B cells	B cells	B cells	B cells
ND2_GACCTGGCAACTGCTA	ND2	Batch2	ND	Female	60918	0.343573	863	9896	G1	5.28281	-0.443104	31.1043	30.647	0	0	0	45	Macrophages	NA	Neutrophils	Neutrophils
ND2_GACCTGGCACAGCCCA	ND2	Batch2	ND	Female	93543	0.414107	1687	14489	G2M	0.289675	-16.2584	32.5542	35.1346	0	0	0	9	Stem cells	Stem cells	Stem cells	Stem cells
ND2_GACCTGGGTATCTGCA	ND2	Batch2	ND	Female	34696	0.250741	768	4387	G1	-0.143389	10.5229	27.4563	16.1849	0	0	0	3	Neutrophils	Neutrophils	Neutrophils	Neutrophils
ND2_GACCTGGGTCCTCTTG	ND2	Batch2	ND	Female	66626	0.491653	1354	8746	G1	0.279826	4.62226	-0.214928	0.828503	0	0	0	5	Neutrophils	Neutrophils	Neutrophils	Neutrophils
ND2_GACCTGGTCCCTGACT	ND2	Batch2	ND	Female	61603	0.711653	1226	7869	G1	-0.301722	4.43467	-2.16358	2.13128	0	0	0	5	Neutrophils	Neutrophils	Neutrophils	Neutrophils
ND2_GACGCGTAGCACCGTC	ND2	Batch2	ND	Female	69158	2.14294	2380	8213	G2M	-4.67327	-7.51152	-14.8143	17.2161	0	0	0	21	Monocytes	Monocytes	Monocytes	Monocytes
ND2_GACGCGTAGCCGATTT	ND2	Batch2	ND	Female	22564	0.609101	700	2791	G1	0.325942	11.1698	32.0622	18.9674	0	0	0	2	Neutrophils	Neutrophils	Neutrophils	Neutrophils
ND2_GACGCGTTCGATCCCT	ND2	Batch2	ND	Female	206155	3.10517	4455	25055	G2M	-4.55818	-7.01303	-16.4759	19.3742	0	0	0	21	Monocytes	Stem cells	Stem cells	Monocytes
ND2_GACGGCTAGCTAGCCC	ND2	Batch2	ND	Female	49302	0.78125	1057	6272	G1	0.131056	6.06248	6.1492	4.65514	0	0	0	4	Neutrophils	Neutrophils	Neutrophils	Neutrophils
ND2_GACGGCTCATATACGC	ND2	Batch2	ND	Female	24743	0.412698	769	3150	G1	0.853138	11.7468	37.172	17.3843	0	0	0	2	Neutrophils	Neutrophils	Neutrophils	Neutrophils
ND2_GACGGCTGTGGCTCCA	ND2	Batch2	ND	Female	18177	0.720621	648	1804	G1	0.973891	13.3677	46.9607	17.298	0	0	0	2	Neutrophils	Neutrophils	Neutrophils	Neutrophils
ND2_GACGGCTTCAAACCGT	ND2	Batch2	ND	Female	22517	0.557491	667	2870	G1	0.461097	10.672	33.7582	15.7048	0	0	0	3	Neutrophils	Neutrophils	Neutrophils	Neutrophils
ND2_GACGGCTTCCAGAGGA	ND2	Batch2	ND	Female	24677	0.283386	678	2823	G1	0.805111	13.7175	49.4558	18.3079	0	0	0	2	Neutrophils	Neutrophils	Neutrophils	Neutrophils
ND2_GACGTGCGTGAGGGAG	ND2	Batch2	ND	Female	73106	1.75736	2161	8251	G1	-1.72642	-4.39905	-43.8547	30.2645	0	0	0	13	Monocytes	Monocytes	Monocytes	Monocytes
ND2_GACGTGCTCAGTTAGC	ND2	Batch2	ND	Female	77202	0.59786	1483	9534	G1	0.220687	5.10759	2.44055	1.79556	0	0	0	5	Neutrophils	Neutrophils	Neutrophils	Neutrophils
ND2_GACGTTAAGCGAGAAA	ND2	Batch2	ND	Female	264998	3.24218	4291	31522	S	-7.17048	-5.74847	-24.1932	2.23088	0	0	0	17	Monocytes	Stem cells	Stem cells	Stem cells
ND2_GACGTTAAGGCCATAG	ND2	Batch2	ND	Female	24330	0.166003	652	3012	G1	0.434838	12.3638	38.5923	21.2762	0	0	0	2	Neutrophils	Neutrophils	Neutrophils	Neutrophils
ND2_GACGTTAGTATCACCA	ND2	Batch2	ND	Female	16257	0.825168	561	1939	G1	2.15788	10.209	41.7187	-6.16604	0	0	0	7	Neutrophils	Neutrophils	Neutrophils	Neutrophils
ND2_GACGTTAGTGTAATGA	ND2	Batch2	ND	Female	29892	2.99639	1341	2770	G1	2.69262	-10.1636	-7.50647	25.6981	0	0	2.73699	19	B cells	B cells	B cells	B cells
ND2_GACGTTAGTTCCACTC	ND2	Batch2	ND	Female	105334	0.69946	1801	13153	G1	-0.430025	2.56261	-8.57802	-7.14424	0	0	0	5	Neutrophils	Neutrophils	Neutrophils	Neutrophils
ND2_GACGTTATCAGCTTAG	ND2	Batch2	ND	Female	131704	3.16618	3218	15255	S	1.24074	-8.48066	-6.84182	-17.7379	0	0	0	34	B cells	B cells	B cells	B cells
ND2_GACTAACAGTCACGCC	ND2	Batch2	ND	Female	109050	2.89984	3050	12380	G2M	-5.11908	-6.837	-16.8545	14.7981	0	0	0	21	Monocytes	Monocytes	Monocytes	Monocytes
ND2_GACTAACTCGTATCAG	ND2	Batch2	ND	Female	44479	0.722296	1282	5261	G2M	-7.7296	2.2297	15.6953	-40.3063	0	0	0	10	Neutrophils	Neutrophils	Neutrophils	Neutrophils
ND2_GACTACATCTACTTAC	ND2	Batch2	ND	Female	33169	0.872304	846	4127	G1	0.483043	9.10367	24.8664	10	0	0	0	3	Neutrophils	Neutrophils	Neutrophils	Neutrophils
ND2_GAGCAGAAGTGACATA	ND2	Batch2	ND	Female	34916	0.664972	1262	5113	G2M	-0.637089	-16.3655	30.4578	37.1098	0	0	0	9	Stem cells	Stem cells	Stem cells	Stem cells
ND2_GAGCAGAGTCAGATAA	ND2	Batch2	ND	Female	14775	0.181818	514	1650	G1	-0.0315942	13.5751	46.2407	14.4204	0	0	0	2	Neutrophils	Neutrophils	Neutrophils	Neutrophils
ND2_GAGGTGAGTGGTCTCG	ND2	Batch2	ND	Female	42814	3.76854	1521	4113	G1	2.77491	-10.5635	-7.53091	27.0403	0	0	1.23294	19	B cells	B cells	B cells	B cells
ND2_GAGGTGATCACCTTAT	ND2	Batch2	ND	Female	48809	5.78799	1502	4613	G1	2.85369	-13.2561	-9.27083	38.9688	0	0	0	11	B cells	B cells	B cells	B cells
ND2_GATCAGTAGCGATTCT	ND2	Batch2	ND	Female	29532	0.296976	774	3704	G1	0.0668275	9.15933	21.256	13.4944	0	0	0	3	Neutrophils	Neutrophils	Neutrophils	Neutrophils
ND2_GATCAGTCATACGCCG	ND2	Batch2	ND	Female	73683	1.06789	1792	9177	G2M	-7.64244	2.26764	15.6722	-40.6509	0	0	0	10	Neutrophils	Neutrophils	Neutrophils	Neutrophils
ND2_GATCAGTGTGTTAAGA	ND2	Batch2	ND	Female	41747	3.08062	1613	4999	G1	8.74554	-6.13557	-15.667	-39.2699	0	0	0	26	ILC	NKT	NKT	T cells
ND2_GATCGATAGCTAAACA	ND2	Batch2	ND	Female	16662	0.176367	693	1701	G1	0.367275	14.2229	50.4737	18.7467	0	0	0	2	Neutrophils	Neutrophils	Neutrophils	Neutrophils
ND2_GATCGCGAGTCCTCCT	ND2	Batch2	ND	Female	75597	3.79127	2288	7148	G1	2.69685	-10.4733	-7.4578	26.8145	0	0	1.64808	19	B cells	B cells	B cells	B cells
ND2_GATCGCGCAGGAATCG	ND2	Batch2	ND	Female	83454	6.00793	2163	11102	S	-5.48053	-12.8511	-25.3293	40.7276	0	0	0	37	Stem cells	Stem cells	Stem cells	Stem cells
ND2_GATCGCGTCAAACCGT	ND2	Batch2	ND	Female	11202	0.178094	501	1123	G1	0.826367	14.1011	50.4136	19.0021	0	0	0	2	Neutrophils	Neutrophils	Neutrophils	Neutrophils
ND2_GATCGCGTCGACCAGC	ND2	Batch2	ND	Female	33518	0.622278	1493	8035	G2M	-0.100934	-16.7514	32.0303	36.7636	0	0	0	9	Stem cells	Stem cells	Stem cells	Stem cells
ND2_GATCGTAAGCGTTGCC	ND2	Batch2	ND	Female	61425	2.10589	1879	6743	G1	-0.977733	-2.33234	-45.0322	14.8779	0	0	0	6	Monocytes	Monocytes	Monocytes	Monocytes
ND2_GATCGTAAGGACGAAA	ND2	Batch2	ND	Female	76493	0.585386	1516	9908	G1	-0.362278	2.66756	-7.78606	-6.72677	0	0	0	5	Neutrophils	Neutrophils	Neutrophils	Neutrophils
ND2_GATCTAGCATCACCCT	ND2	Batch2	ND	Female	44987	3.6161	1678	4397	G1	3.24035	-9.05223	-4.17423	17.9555	0	0	2.05705	19	B cells	B cells	B cells	B cells
ND2_GATCTAGTCCTGTAGA	ND2	Batch2	ND	Female	22618	1.09029	715	2935	G1	-0.228799	4.60547	4.11511	0.0436315	0	0	0	5	Neutrophils	Neutrophils	Neutrophils	Neutrophils
ND2_GATCTAGTCTCTGTCG	ND2	Batch2	ND	Female	19132	2.49221	582	2568	G1	3.88291	8.16937	38.7627	-13.8771	0	0	0	29	Neutrophils	Neutrophils	Neutrophils	Neutrophils
ND2_GATGAGGAGTCAAGCG	ND2	Batch2	ND	Female	51253	0.576471	1200	8500	G2M	0.511155	-15.6833	31.9794	32.8033	0	0	0	45	Stem cells	Stem cells	Stem cells	Neutrophils
ND2_GATGAGGTCCCTGACT	ND2	Batch2	ND	Female	75402	0.489831	1447	9391	G1	0.327637	5.37969	2.86001	2.00789	0	0	0	5	Neutrophils	Neutrophils	Neutrophils	Neutrophils
ND2_GATGAGGTCGCGTAGC	ND2	Batch2	ND	Female	15527	3.99137	1488	3708	G1	3.64938	-9.3989	-1.00338	19.6771	0	0	0	19	B cells	B cells	B cells	B cells
ND2_GATGCTAGTATCACCA	ND2	Batch2	ND	Female	26618	0.490337	1146	3467	S	-4.12211	-13.2289	-53.5333	14.392	0	0	0	46	Stem cells	Stem cells	Stem cells	Stem cells
ND2_GATGCTAGTCATTAGC	ND2	Batch2	ND	Female	36886	0.311268	888	4819	G1	0.0332742	5.51721	4.60284	2.87435	0	0	0	4	Neutrophils	Neutrophils	Neutrophils	Neutrophils
ND2_GATGCTAGTTTAAGCC	ND2	Batch2	ND	Female	68818	3.97203	2304	7150	G1	1.48786	-6.18707	-52.4868	-15.5734	0	0	0	18	DC	DC	DC	DC
ND2_GCAAACTGTACATGTC	ND2	Batch2	ND	Female	59797	0.217303	1270	7363	G1	0.0377212	4.74049	-3.66433	1.39769	0	0	0	5	Neutrophils	Neutrophils	Neutrophils	Neutrophils
ND2_GCAAACTGTTATGTGC	ND2	Batch2	ND	Female	63135	0.496689	1244	7852	G1	0.143621	3.13181	-4.56057	-2.93391	0	0	0	5	Neutrophils	Neutrophils	Neutrophils	Neutrophils
ND2_GCAAACTTCTCGCATC	ND2	Batch2	ND	Female	43353	0.366569	1024	5456	G1	1.02186	7.40089	17.4939	1.32401	0	0	0	4	Neutrophils	Neutrophils	Neutrophils	Neutrophils
ND2_GCAAACTTCTTGAGGT	ND2	Batch2	ND	Female	39606	3.43044	1517	3673	G1	3.43971	-9.0952	-3.58186	17.7404	0	0	2.21569	19	B cells	B cells	B cells	B cells
ND2_GCAATCAAGTGAAGTT	ND2	Batch2	ND	Female	44852	0.673462	1015	5494	G1	0.409249	7.05076	13.0406	5.56491	0	0	0	4	Neutrophils	Neutrophils	Neutrophils	Neutrophils
ND2_GCAATCACAATAGAGT	ND2	Batch2	ND	Female	54648	0.399714	1165	7005	G1	-1.06837	5.22484	-2.10159	10.0016	0	0	0	5	Neutrophils	Neutrophils	Neutrophils	Neutrophils
ND2_GCAATCATCGGAAATA	ND2	Batch2	ND	Female	45845	0.298359	984	6033	G2M	0.886528	8.69721	24.2751	3.1019	0	0	0	3	Neutrophils	Neutrophils	Neutrophils	Neutrophils
ND2_GCAATCATCGGTGTTA	ND2	Batch2	ND	Female	24788	4.46063	890	2197	G1	7.90292	-5.9172	-1.9287	-57.6483	0	0	0	26	NK cells	NKT	NKT	T cells
ND2_GCAATCATCGTCCAGG	ND2	Batch2	ND	Female	27428	0.453858	783	3305	G1	0.74439	11.559	37.108	15.6676	0	0	0	2	Neutrophils	Neutrophils	Neutrophils	Neutrophils
ND2_GCAATCATCTAACGGT	ND2	Batch2	ND	Female	18404	0.666667	515	2100	G1	0.304954	10.0005	25.948	12.1233	0	0	0	3	Neutrophils	Neutrophils	Neutrophils	Neutrophils
ND2_GCACTCTCACGTCAGC	ND2	Batch2	ND	Female	79582	0.659802	1526	10003	G1	0.245626	3.4368	-4.12213	-4.08793	0	0	0	5	Neutrophils	Neutrophils	Neutrophils	Neutrophils
ND2_GCACTCTGTACATCCA	ND2	Batch2	ND	Female	85242	0.44647	1406	10751	G1	-0.28693	2.68463	-6.70955	-6.6137	0	0	0	5	Neutrophils	Neutrophils	Neutrophils	Neutrophils
ND2_GCAGCCAAGTGTCCAT	ND2	Batch2	ND	Female	32781	3.44432	1014	3484	G1	1.74397	-12.8503	-12.9298	35.6733	0	0	2.26289	36	B cells	B cells	B cells	B cells
ND2_GCAGCCACAAGTTGTC	ND2	Batch2	ND	Female	36008	0.281996	883	4610	G1	-0.0907879	8.57193	18.86	10.8061	0	0	0	3	Neutrophils	Neutrophils	Neutrophils	Neutrophils
ND2_GCAGTTAAGTACGATA	ND2	Batch2	ND	Female	57050	3.73722	1909	5967	G1	3.36374	-9.18894	-3.53031	18.4829	0	0	0	19	B cells	B cells	B cells	B cells
ND2_GCAGTTATCAGCTTAG	ND2	Batch2	ND	Female	63198	0.81266	1519	9352	G2M	-0.0778334	-16.7197	32.0898	36.6894	0	0	0	9	Stem cells	Stem cells	Stem cells	Stem cells
ND2_GCAGTTATCTGTTTGT	ND2	Batch2	ND	Female	29204	5.67529	1052	2784	G1	2.89348	-13.4626	-10.6555	40.54	0	0	0	36	B cells	B cells	B cells	B cells
ND2_GCATACAGTCTAGTCA	ND2	Batch2	ND	Female	47238	4.28571	1700	4550	G1	1.77648	-6.08304	-53.4038	-15.6662	0	0	0	18	DC	DC	DC	DC
ND2_GCATGATCAGTAACGG	ND2	Batch2	ND	Female	44746	3.38071	1372	4644	G1	8.5207	-4.51383	-6.755	-37.6729	0	0	0	26	T cells	T cells	T cells	T cells
ND2_GCATGATGTAAACACA	ND2	Batch2	ND	Female	21941	3.16184	908	1866	G1	4.01852	-9.71468	-1.36394	22.5725	0	0	0	19	B cells	B cells	B cells	B cells
ND2_GCATGATGTCAATGTC	ND2	Batch2	ND	Female	10590	0.537634	516	1302	G1	0.580439	13.1377	44.8355	21.5967	0	0	0	2	Neutrophils	Neutrophils	Neutrophils	Neutrophils
ND2_GCATGATTCCAGAAGG	ND2	Batch2	ND	Female	89636	1.25453	2103	11319	S	-1.63095	-16.0952	26.1784	40.2859	0	0	0	9	Stem cells	Stem cells	Stem cells	Stem cells
ND2_GCATGCGAGCGAAGGG	ND2	Batch2	ND	Female	99616	2.47428	2754	11761	S	1.34817	-8.73019	-6.1117	-18.6987	0	0	0.61533	34	B cells	B cells	B cells	B cells
ND2_GCATGCGAGTTCGATC	ND2	Batch2	ND	Female	35965	2.83434	1349	3634	G1	8.70442	-4.20881	0.707141	-41.4274	0	0	0	35	T cells	NKT	NKT	NKT
ND2_GCATGTATCTAACTCT	ND2	Batch2	ND	Female	22324	0.212917	696	2818	G1	-0.0775907	10.426	23.8308	18.2501	0	0	0	3	Neutrophils	Neutrophils	Neutrophils	Neutrophils
ND2_GCCAAATAGCGTTTAC	ND2	Batch2	ND	Female	67811	2.84513	2486	6186	G2M	-2.60239	-7.08551	-28.3397	3.07868	0.961858	0	0	27	B cells	B cells, pro	B cells, pro	Monocytes
ND2_GCCAAATCAATGCCAT	ND2	Batch2	ND	Female	23517	0.264951	712	2642	G1	0.916233	12.0698	39.6152	18.2506	0	0	0	2	Neutrophils	Neutrophils	Neutrophils	Neutrophils
ND2_GCCTCTAAGTACGCGA	ND2	Batch2	ND	Female	55321	0.306659	1231	6848	G1	-0.0460615	3.18827	-5.07416	-3.89552	0	0	0	5	Neutrophils	Neutrophils	Neutrophils	Neutrophils
ND2_GCGACCATCCTTCAAT	ND2	Batch2	ND	Female	157855	1.361	2874	19471	G2M	-6.10807	1.67475	21.9788	-42.3809	0	0	0	10	Neutrophils	Neutrophils	Neutrophils	Neutrophils
ND2_GCGAGAACAAGTAATG	ND2	Batch2	ND	Female	16726	0.331675	538	1809	G1	1.78635	11.621	42.7974	2.71102	0	0	0	7	Neutrophils	Neutrophils	Neutrophils	Neutrophils
ND2_GCGCAACAGCATCATC	ND2	Batch2	ND	Female	44015	0.384279	1066	5725	G1	0.575688	7.93277	22.552	2.15014	0	0	0	4	Neutrophils	Neutrophils	Neutrophils	Neutrophils
ND2_GCGCAACTCCCTTGTG	ND2	Batch2	ND	Female	17437	0.321027	672	1869	G1	0.528157	13.9304	46.2595	23.9381	0	0	0	2	Neutrophils	Neutrophils	Neutrophils	Neutrophils
ND2_GCGCAGTCAGTGACAG	ND2	Batch2	ND	Female	19302	0.28222	656	2126	G1	1.62199	12.7498	48.6101	0.696422	0	0	0	7	Neutrophils	Neutrophils	Neutrophils	Neutrophils
ND2_GCGCAGTGTTTCGCTC	ND2	Batch2	ND	Female	44420	4.2466	1297	4639	G1	2.08056	-12.8258	-11.4303	36.9183	0	0	0	36	B cells	B cells	B cells	B cells
ND2_GCGCAGTTCAGAGGTG	ND2	Batch2	ND	Female	19466	0.472212	604	2753	G1	0.966742	10.3166	37.2487	0.0672315	0	0	0	3	Neutrophils	Neutrophils	Neutrophils	Neutrophils
ND2_GCGCGATAGTGCCAGA	ND2	Batch2	ND	Female	122779	1.36536	2748	15820	G2M	-1.86998	-16.1946	25.956	37.2082	0	0	0	9	Stem cells	Stem cells	Stem cells	Stem cells
ND2_GCGCGATAGTTACCCA	ND2	Batch2	ND	Female	20137	0.338346	609	2660	G2M	0.606631	12.3428	39.0525	22.1286	0	0	0	2	Neutrophils	Neutrophils	Neutrophils	Neutrophils
ND2_GCGCGATGTGTGCCTG	ND2	Batch2	ND	Female	67175	2.62065	2376	6983	G2M	0.623321	-8.42404	-9.30711	-19.4648	0	0	0	34	B cells	B cells	B cells	B cells
ND2_GCGGGTTAGCCACCTG	ND2	Batch2	ND	Female	27019	5.7677	1069	2514	G1	4.75049	-9.82482	2.65065	20.6069	0	0	1.60497	19	B cells	B cells	B cells	B cells
ND2_GCGGGTTAGGGTGTGT	ND2	Batch2	ND	Female	24687	0.461133	623	3036	G1	-0.592202	5.95301	7.69567	4.4124	0	0	0	4	Neutrophils	Neutrophils	Neutrophils	Neutrophils
ND2_GCGGGTTTCTGACCTC	ND2	Batch2	ND	Female	22249	3.0082	913	2194	G1	1.85041	-11.6005	-11.0636	31.0911	0	0	0	36	B cells	B cells	B cells	B cells
ND2_GCTCCTACAAGTACCT	ND2	Batch2	ND	Female	143542	0.51397	2550	18289	G2M	-5.06065	2.29493	26.0633	-46.9828	0	0	0	28	Neutrophils	Neutrophils	Neutrophils	Neutrophils
ND2_GCTCCTACAGGTCTCG	ND2	Batch2	ND	Female	17013	0.226449	504	2208	G1	-0.913427	7.3179	8.84468	13.2302	0	0	0	4	Neutrophils	Neutrophils	Neutrophils	Neutrophils
ND2_GCTGCAGCACACTGCG	ND2	Batch2	ND	Female	56219	0.354359	1268	7055	G1	0.927756	9.17884	26.2504	4.62774	0	0	0	1	Neutrophils	Neutrophils	Neutrophils	Neutrophils
ND2_GCTGCAGGTGCATCTA	ND2	Batch2	ND	Female	17151	0.805369	516	2235	G1	0.711173	9.78489	26.4975	10.069	0	0	0	3	Neutrophils	Neutrophils	Neutrophils	Neutrophils
ND2_GCTGCGACACCCAGTG	ND2	Batch2	ND	Female	24637	0.35155	649	3129	G2M	0.535486	12.1146	40.2393	17.4876	0	0	0	2	Neutrophils	Neutrophils	Neutrophils	Neutrophils
ND2_GCTGCGACAGCTCGCA	ND2	Batch2	ND	Female	33350	3.9461	1355	3117	G1	2.85621	-10.3628	-7.26519	25.8287	0	0	0	19	B cells	B cells	B cells	B cells
ND2_GCTGCGATCTCGTTTA	ND2	Batch2	ND	Female	81030	3.41485	2318	8873	G1	1.34264	-6.21236	-50.7401	-16.6679	0	0	0	18	DC	DC	DC	DC
ND2_GCTGCGATCTGCTTGC	ND2	Batch2	ND	Female	66817	0.487916	1409	8813	G1	-0.234666	4.88557	-0.801568	3.76637	0	0	0	5	Neutrophils	Neutrophils	Neutrophils	Neutrophils
ND2_GCTGCTTAGGTGATTA	ND2	Batch2	ND	Female	44235	0.380294	979	5785	G1	0.103661	7.45474	12.0485	9.56393	0	0	0	4	Neutrophils	Neutrophils	Neutrophils	Neutrophils
ND2_GCTGCTTAGTTATCGC	ND2	Batch2	ND	Female	81162	3.38821	2597	8382	G1	-8.11275	-7.82116	-22.901	32.8092	0.785285	0	0	31	Stem cells	Stem cells	Stem cells	Stem cells
ND2_GCTGCTTTCAGAGCTT	ND2	Batch2	ND	Female	32146	0.696774	827	3875	G1	0.1077	4.89225	1.00725	3.27049	0	0	0	5	Neutrophils	Neutrophils	Neutrophils	Neutrophils
ND2_GCTTCCAGTAAGGGAA	ND2	Batch2	ND	Female	159226	3.28664	3344	20203	S	-9.49688	-2.19964	-19.463	-19.4742	0	0	0	23	Stem cells	Stem cells	Stem cells	Stem cells
ND2_GCTTGAACATGCCTTC	ND2	Batch2	ND	Female	39012	3.71038	1551	3881	G1	3.0321	-9.20639	-5.16508	18.0178	0	0	0	19	B cells	B cells	B cells	B cells
ND2_GGAAAGCAGCCTATGT	ND2	Batch2	ND	Female	36603	0.275132	931	4725	G1	0.696072	5.76686	7.39244	-2.47571	0	0	0	0	Neutrophils	Neutrophils	Neutrophils	Neutrophils
ND2_GGAACTTAGTGACTCT	ND2	Batch2	ND	Female	28756	4.20773	952	2638	G1	2.39004	-12.7362	-9.98297	37.794	0	0	1.56669	36	B cells	B cells	B cells	B cells
ND2_GGAACTTGTCTCCATC	ND2	Batch2	ND	Female	51490	0.199203	1128	6526	G1	-0.729867	9.21231	14.905	15.9724	0	0	0	3	Neutrophils	Neutrophils	Neutrophils	Neutrophils
ND2_GGAATAAAGCGACGTA	ND2	Batch2	ND	Female	32595	1.66924	1334	3235	G1	-10.4589	-11.187	17.2711	55.156	0	0	0	33	Basophils	Basophils	Basophils	Basophils
ND2_GGAATAACAAAGGAAG	ND2	Batch2	ND	Female	128540	2.70705	3261	14296	G1	-1.79279	-4.6277	-42.3051	30.8103	0	0	0	13	Monocytes	Monocytes	Monocytes	Monocytes
ND2_GGAATAATCTCACATT	ND2	Batch2	ND	Female	42056	0.408846	1004	5381	G1	0.312882	6.96656	11.8513	5.54549	0	0	0	4	Neutrophils	Neutrophils	Neutrophils	Neutrophils
ND2_GGACAGAAGGAACTGC	ND2	Batch2	ND	Female	14367	0	540	1573	G1	0.755332	13.7978	46.7963	22.3549	0	0	0	2	Neutrophils	Neutrophils	Neutrophils	Neutrophils
ND2_GGACATTCACCGCTAG	ND2	Batch2	ND	Female	24427	0.186567	686	3216	G1	0.237819	7.71594	10.5702	15.0932	0	0	0	4	Neutrophils	Neutrophils	Neutrophils	Neutrophils
ND2_GGACATTCACGTCTCT	ND2	Batch2	ND	Female	85823	2.36186	2370	9230	G1	-1.32129	-3.37395	-46.1048	25.9708	0	0	0	13	Monocytes	Monocytes	Monocytes	Monocytes
ND2_GGACATTCAGCGTTCG	ND2	Batch2	ND	Female	51023	0.943105	1121	6468	G1	0.216982	5.82351	7.19283	2.73514	0	0	0	4	Neutrophils	Neutrophils	Neutrophils	Neutrophils
ND2_GGACATTGTGATAAAC	ND2	Batch2	ND	Female	41141	0.448347	1005	5353	G1	0.0219479	7.06786	10.902	8.84263	0	0	0	4	Neutrophils	Neutrophils	Neutrophils	Neutrophils
ND2_GGACGTCCACCACGTG	ND2	Batch2	ND	Female	59265	0.275554	1174	7621	G1	-0.740595	2.58612	-8.58806	-8.44884	0	0	0	5	Neutrophils	Neutrophils	Neutrophils	Neutrophils
ND2_GGACGTCCACCAGGCT	ND2	Batch2	ND	Female	50258	3.09006	1574	4919	G1	-1.54359	-3.0329	-44.2	7.09984	0	0	0	13	Monocytes	Monocytes	Monocytes	Monocytes
ND2_GGACGTCCAGTGAGTG	ND2	Batch2	ND	Female	222508	1.88709	4005	25701	G2M	-10.6712	-9.43214	9.15996	53.4583	0	0	0	33	Macrophages	Basophils	Basophils	Basophils
ND2_GGAGCAAGTCTCGTTC	ND2	Batch2	ND	Female	15829	0.326442	630	1838	G2M	0.845469	13.4112	46.2836	22.4348	0	0	0	2	Neutrophils	Neutrophils	Neutrophils	Neutrophils
ND2_GGAGCAATCATGCATG	ND2	Batch2	ND	Female	12167	1.35135	650	1110	G1	2.94096	-10.1104	-6.7882	25.4692	0	0	0	19	B cells	B cells	B cells	B cells
ND2_GGATGTTCAAACGTGG	ND2	Batch2	ND	Female	70869	0.326531	1648	11025	G2M	0.0802098	-16.4004	32.257	35.4758	0	0	0	9	Stem cells	Stem cells	Stem cells	Stem cells
ND2_GGATGTTCAAGGTTCT	ND2	Batch2	ND	Female	63092	2.63668	1732	6713	G1	8.77096	-6.07376	-15.5663	-39.1117	0	0	0	26	ILC	ILC	ILC	T cells
ND2_GGATGTTCACCCATGG	ND2	Batch2	ND	Female	38547	3.4259	1260	3853	G1	1.58082	-11.9962	-10.996	32.7355	0	0	1.27965	36	B cells	B cells	B cells	B cells
ND2_GGATGTTTCACCCTCA	ND2	Batch2	ND	Female	14755	0.279955	527	1786	G1	0.279385	10.5145	28.5266	15.3495	0	0	0	3	Neutrophils	Neutrophils	Neutrophils	Neutrophils
ND2_GGATGTTTCATGCATG	ND2	Batch2	ND	Female	41948	0.556302	989	5213	G1	-0.201671	2.99864	-8.36411	-5.64516	0	0	0	5	Neutrophils	Neutrophils	Neutrophils	Neutrophils
ND2_GGATGTTTCCGCATCT	ND2	Batch2	ND	Female	184323	2.83665	4051	21187	G2M	-4.09844	-7.62953	-11.9451	20.127	0	0	0	21	Monocytes	Monocytes	Monocytes	Monocytes
ND2_GGATTACAGAGTACCG	ND2	Batch2	ND	Female	30051	5.71524	1039	2992	G1	7.64461	-5.85877	-1.58771	-57.2803	0	0	0	26	NK cells	NK cells	NK cells	T cells
ND2_GGATTACCAATGTTGC	ND2	Batch2	ND	Female	76648	4.34726	2435	7706	G1	1.53145	-6.05787	-52.7097	-15.7688	0	0	0	18	DC	DC	DC	DC
ND2_GGATTACGTGGTAACG	ND2	Batch2	ND	Female	114989	2.85435	3318	12297	G2M	0.446474	-8.55083	-9.9143	-20.6514	0	0	0.965619	34	B cells	B cells	B cells	B cells
ND2_GGATTACGTTGATTGC	ND2	Batch2	ND	Female	46157	3.16417	1768	4867	G1	2.94807	-9.01217	-5.40018	18.2996	1.11667	0	1.11667	19	B cells	B cells	B cells	B cells
ND2_GGATTACTCTTGTACT	ND2	Batch2	ND	Female	22894	0.144404	652	2770	G1	0.858097	11.6446	37.7686	15.366	0	0	0	2	Neutrophils	Neutrophils	Neutrophils	Neutrophils
ND2_GGCAATTTCTCACATT	ND2	Batch2	ND	Female	31373	0.367107	823	4086	G1	-0.0828736	8.1532	15.4916	9.31446	0	0	0	3	Neutrophils	Neutrophils	Neutrophils	Neutrophils
ND2_GGCGACTCATTTGCTT	ND2	Batch2	ND	Female	16360	0.282087	504	2127	G1	-0.181041	6.20889	7.71415	5.57057	0	1.74072	0	4	Neutrophils	Neutrophils	Neutrophils	Neutrophils
ND2_GGCGTGTCACGGCCAT	ND2	Batch2	ND	Female	37913	0.554812	934	5227	G1	0.107715	7.1312	10.6773	6.22647	0	0	0	4	Neutrophils	Neutrophils	Neutrophils	Neutrophils
ND2_GGCTCGAGTGACAAAT	ND2	Batch2	ND	Female	88471	1.23872	1874	11302	S	-10.3623	1.93409	5.76513	-31.4098	0	0	0	25	Neutrophils	Neutrophils	Neutrophils	Neutrophils
ND2_GGCTCGATCATTATCC	ND2	Batch2	ND	Female	8230	4.25331	590	1058	G1	0.285069	-0.63019	-24.0197	21.6481	0	0	0	32	Monocytes	Monocytes	Monocytes	Monocytes
ND2_GGCTGGTTCCTAGTGA	ND2	Batch2	ND	Female	23876	0.302343	740	2646	G1	0.495758	13.4884	48.6993	15.5975	0	0	0	2	Neutrophils	Neutrophils	Neutrophils	Neutrophils
ND2_GGGAATGCACGAAATA	ND2	Batch2	ND	Female	36285	0.432339	879	4626	G1	-0.376753	7.70486	11.0876	7.20416	0	0	0	3	Neutrophils	Neutrophils	Neutrophils	Neutrophils
ND2_GGGAATGCACTACAGT	ND2	Batch2	ND	Female	49207	3.09239	1239	5271	G1	8.79902	-4.74021	-8.43697	-42.0415	0	0	0	26	T cells	T cells	T cells	T cells
ND2_GGGAATGTCGGAAACG	ND2	Batch2	ND	Female	48090	0.517464	1025	6184	G1	0.204829	7.8734	15.1704	9.0518	0	0	0	3	Neutrophils	Neutrophils	Neutrophils	Neutrophils
ND2_GGGACCTAGCGTTGCC	ND2	Batch2	ND	Female	194343	1.46957	3457	24565	G2M	-2.46501	-15.9194	23.4799	38.2769	0	0	0	9	Stem cells	Stem cells	Stem cells	Stem cells
ND2_GGGACCTAGTAGATGT	ND2	Batch2	ND	Female	34611	0.364572	902	4663	G1	-1.16223	5.88907	0.364798	10.5278	0	0	0	4	Neutrophils	Neutrophils	Neutrophils	Neutrophils
ND2_GGGACCTCATCGGGTC	ND2	Batch2	ND	Female	15327	0.21692	545	1844	G1	0.57275	12.6346	43.3469	19.2644	0	0	0	2	Neutrophils	Neutrophils	Neutrophils	Neutrophils
ND2_GGGACCTGTTGGACCC	ND2	Batch2	ND	Female	70151	0.469637	1261	9156	G1	-0.700284	2.7997	-5.70464	-9.42199	0	0	0	5	Neutrophils	Neutrophils	Neutrophils	Neutrophils
ND2_GGGACCTTCCGAGCCA	ND2	Batch2	ND	Female	45373	0.460666	949	5644	G1	0.749167	8.91878	24.2245	6.40542	0	0	0	3	Neutrophils	Neutrophils	Neutrophils	Neutrophils
ND2_GGGAGATAGCTACCGC	ND2	Batch2	ND	Female	16904	3.21429	787	1400	G1	8.44839	-3.68185	-1.3758	-41.8188	0	0	0	35	T cells	NKT	NKT	NKT
ND2_GGGAGATAGTGAACGC	ND2	Batch2	ND	Female	166795	2.38772	4045	18637	G2M	-8.58644	-6.05759	-21.2625	-6.66989	0	0	0	40	Stem cells	Stem cells	Stem cells	Stem cells
ND2_GGGAGATCATGATCCA	ND2	Batch2	ND	Female	15880	0.247158	589	2023	G1	-0.0353787	10.42	27.8505	15.869	0	0	0	3	Neutrophils	Neutrophils	Neutrophils	Neutrophils
ND2_GGGAGATGTACAGACG	ND2	Batch2	ND	Female	58607	2.62492	1870	6324	G1	-1.68275	-3.63818	-46.4482	30.2583	0	0	0	13	Monocytes	Monocytes	Monocytes	Monocytes
ND2_GGGATGAAGCCAGTTT	ND2	Batch2	ND	Female	18917	4.12584	715	1939	G1	7.69953	-4.40196	-4.41486	-39.6945	0	0	0	26	T cells	T cells	T cells	T cells
ND2_GGGATGACACGCGAAA	ND2	Batch2	ND	Female	47664	0.868825	1049	5870	G1	0.207182	5.19027	2.5105	1.66285	0	0	0	5	Neutrophils	Neutrophils	Neutrophils	Neutrophils
ND2_GGGATGATCTAGAGTC	ND2	Batch2	ND	Female	53906	2.45303	1995	5748	G2M	1.64727	-9.34206	-6.95059	-25.5093	0	0	0	34	B cells	B cells	B cells	B cells
ND2_GGGCACTAGAATTGTG	ND2	Batch2	ND	Female	32784	1.31422	1265	3348	G1	-10.6801	-11.2175	18.9244	55.295	0	0	0	33	Basophils	Basophils	Basophils	Basophils
ND2_GGGCACTAGCGAGAAA	ND2	Batch2	ND	Female	94791	0.750188	1761	11997	G2M	-3.241	2.42937	-4.21339	-14.2464	0	0	0	28	Neutrophils	Neutrophils	Neutrophils	Neutrophils
ND2_GGGCACTCAAGGACAC	ND2	Batch2	ND	Female	31491	3.48326	1050	2957	G1	1.80229	-12.1008	-10.5502	33.2796	0	0	1.47746	36	B cells	B cells	B cells	B cells
ND2_GGGCACTCATTTGCCC	ND2	Batch2	ND	Female	21752	0.313185	715	3193	G1	-0.104227	7.04928	8.85561	10.8463	0	0	0	4	Neutrophils	Neutrophils	Neutrophils	Neutrophils
ND2_GGGCACTTCCAGAGGA	ND2	Batch2	ND	Female	100923	1.25605	2441	13216	S	-1.84335	-16.1347	26.1699	39.0225	0	0	0	9	Stem cells	Stem cells	Stem cells	Stem cells
ND2_GGGTTGCGTTGCGCAC	ND2	Batch2	ND	Female	101828	3.00976	2784	12094	G2M	-4.16302	-8.03647	-11.4389	17.2172	0	0	0	21	Monocytes	Monocytes	Monocytes	Monocytes
ND2_GGGTTGCTCATTGCGA	ND2	Batch2	ND	Female	28621	0.254741	768	3533	G1	0.996733	11.0504	37.0719	6.77778	0	0	0	2	Neutrophils	Neutrophils	Neutrophils	Neutrophils
ND2_GGTATTGCATGCTGGC	ND2	Batch2	ND	Female	22118	0.43181	639	2779	G1	1.49618	11.7128	42.9805	4.71126	0	0	0	7	Neutrophils	Neutrophils	Neutrophils	Neutrophils
ND2_GGTATTGTCCGCGGTA	ND2	Batch2	ND	Female	54095	1.44092	1353	6593	G1	8.03286	-4.53247	2.99807	-45.3972	0	0	0	35	Neutrophils	Neutrophils	Neutrophils	NKT
ND2_GGTGCGTTCCTAGAAC	ND2	Batch2	ND	Female	87439	2.80364	2208	9559	G1	8.83181	-6.57177	-16.0605	-39.0894	0	0.715952	0	26	NK cells	ILC	ILC	T cells
ND2_GGTGTTAAGAAACGAG	ND2	Batch2	ND	Female	13103	7.64763	548	1033	G1	7.16964	-3.50269	3.48496	-54.7534	0	0	0	35	Tgd	Tgd	Tgd	NKT
ND2_GGTGTTAAGCTTTGGT	ND2	Batch2	ND	Female	23263	0.555144	669	2702	G1	0.0974335	11.851	37.6333	16.2552	0	0	0	2	Neutrophils	Neutrophils	Neutrophils	Neutrophils
ND2_GGTGTTAAGGGTCTCC	ND2	Batch2	ND	Female	39931	3.82133	1360	3873	G1	1.65082	-12.2501	-11.002	33.3946	0	0	2.16859	36	B cells	B cells	B cells	B cells
ND2_GGTGTTACAGCTCCGA	ND2	Batch2	ND	Female	32986	0.344828	822	4060	G1	-0.709706	2.91621	-9.98897	-4.54605	0	0	0	5	Neutrophils	Neutrophils	Neutrophils	Neutrophils
ND2_GGTGTTAGTAGGAGTC	ND2	Batch2	ND	Female	28501	2.67949	991	2911	G1	1.51002	-11.9698	-11.4954	32.2106	0	0	2.06312	36	B cells	B cells	B cells	B cells
ND2_GTAACGTAGCCCGAAA	ND2	Batch2	ND	Female	440819	2.60773	5894	52421	G2M	-8.32638	-5.27589	-22.133	-6.22881	0	0	0	40	Stem cells	Stem cells	Stem cells	Stem cells
ND2_GTAACGTTCAGGCAAG	ND2	Batch2	ND	Female	22153	0.4	649	2750	G1	-1.09539	6.41719	3.43025	11.9014	0	0	0	4	Neutrophils	Neutrophils	Neutrophils	Neutrophils
ND2_GTAACTGTCCGCAAGC	ND2	Batch2	ND	Female	58849	0.351494	1503	9104	S	-0.578667	-16.9077	31.1063	39.8167	0	0	0	9	Stem cells	Stem cells	Stem cells	Stem cells
ND2_GTAACTGTCTTCAACT	ND2	Batch2	ND	Female	14613	0.0600601	520	1665	G1	0.606234	11.1522	31.5169	18.9524	0	0	0	2	Neutrophils	Neutrophils	Neutrophils	Neutrophils
ND2_GTACGTAAGGGCTTCC	ND2	Batch2	ND	Female	399187	2.71254	5346	48921	G2M	0.856474	-8.18737	-9.68933	-17.6738	0	0	0.597542	34	B cells	B cells	B cells	B cells
ND2_GTACTCCAGGCCGAAT	ND2	Batch2	ND	Female	22450	0.22633	704	2651	G1	0.903895	12.8565	42.3043	17.4753	0	0	0	2	Neutrophils	Neutrophils	Neutrophils	Neutrophils
ND2_GTACTTTAGCTCCTTC	ND2	Batch2	ND	Female	78624	4.87591	2503	7978	G1	1.7573	-5.96587	-53.332	-15.9885	0	0	0	18	DC	DC	DC	DC
ND2_GTAGGCCAGGTAGCCA	ND2	Batch2	ND	Female	43726	0.46981	990	5747	G1	-0.0504456	6.77686	7.95751	10.088	0	0	0	4	Neutrophils	Neutrophils	Neutrophils	Neutrophils
ND2_GTAGGCCGTAAAGTCA	ND2	Batch2	ND	Female	23798	0.243648	642	2873	G1	-0.525649	6.18979	4.18371	9.3342	0	0	0	4	Neutrophils	Neutrophils	Neutrophils	Neutrophils
ND2_GTAGGCCGTACATCCA	ND2	Batch2	ND	Female	19298	0.0424989	598	2353	G2M	1.04925	13.7132	49.3873	19.0633	0	0	0	2	Neutrophils	Neutrophils	Neutrophils	Neutrophils
ND2_GTATCTTCAGGGTATG	ND2	Batch2	ND	Female	17052	0.741084	560	2159	G1	0.0866379	10.536	34.607	13.7856	0	0	0	2	Neutrophils	Neutrophils	Neutrophils	Neutrophils
ND2_GTATCTTGTGCAACTT	ND2	Batch2	ND	Female	73322	0.562872	1464	9416	G1	-0.147701	3.56096	-5.47467	-1.93802	0	0	0	5	Neutrophils	Neutrophils	Neutrophils	Neutrophils
ND2_GTATTCTCACTCGACG	ND2	Batch2	ND	Female	46888	1.55211	1763	4961	S	-10.5859	-9.4922	10.8897	53.3985	0	0	0	33	Basophils	Basophils	Basophils	Basophils
ND2_GTCAAGTGTGCTGTAT	ND2	Batch2	ND	Female	18639	0.241061	577	2489	G1	2.07141	11.1382	40.6615	0.575763	0	0	0	7	Neutrophils	Neutrophils	Neutrophils	Neutrophils
ND2_GTCAAGTTCCACGTTC	ND2	Batch2	ND	Female	25124	0.362558	653	3034	G1	0.99847	12.3848	43.1567	7.34258	0	0	0	2	Neutrophils	Neutrophils	Neutrophils	Neutrophils
ND2_GTCAAGTTCGAGAACG	ND2	Batch2	ND	Female	58539	0.405435	1556	9126	S	-0.485283	-16.891	30.9515	39.4391	0	0	0	9	Stem cells	Stem cells	Stem cells	Stem cells
ND2_GTCACAATCGGCGCAT	ND2	Batch2	ND	Female	32902	0.664746	855	4513	G1	-0.307129	6.04897	5.95469	5.25598	0	0	0	4	Neutrophils	Neutrophils	Neutrophils	Neutrophils
ND2_GTCACGGAGGAATTAC	ND2	Batch2	ND	Female	31801	3.97372	1116	3196	G1	8.47904	-3.97471	-0.233207	-41.7595	0	0	0	35	T cells	T cells	T cells	NKT
ND2_GTCACGGCAAACTGCT	ND2	Batch2	ND	Female	48464	0.497912	1097	6226	G1	0.430458	5.53906	7.2978	-2.38229	0	0	0	0	Neutrophils	Neutrophils	Neutrophils	Neutrophils
ND2_GTCACGGCATTAGCCA	ND2	Batch2	ND	Female	40523	0.617978	952	5340	G1	0.353272	7.36736	13.5702	5.77304	0	0	0	4	Neutrophils	Neutrophils	Neutrophils	Neutrophils
ND2_GTCATTTAGCTAACTC	ND2	Batch2	ND	Female	23479	0.391262	591	3067	G2M	0.650176	10.3179	28.0178	12.1335	0	0	0	3	Neutrophils	Neutrophils	Neutrophils	Neutrophils
ND2_GTCATTTAGTGGGTTG	ND2	Batch2	ND	Female	17047	0.303556	604	2306	G1	0.338607	12.859	40.2598	16.3671	0	0	0	2	Neutrophils	Neutrophils	Neutrophils	Neutrophils
ND2_GTCATTTCAATCTACG	ND2	Batch2	ND	Female	201925	2.76217	4346	23677	S	-5.83228	-5.99635	-26.1937	-2.38339	0	0	0	21	Stem cells	Stem cells	Stem cells	Monocytes
ND2_GTCCTCAGTAGAGTGC	ND2	Batch2	ND	Female	15872	0.111857	562	1788	G1	0.599401	13.6454	47.0062	20.464	0	0	0	2	Neutrophils	Neutrophils	Neutrophils	Neutrophils
ND2_GTCCTCAGTATCGCAT	ND2	Batch2	ND	Female	58784	0.644496	1272	7758	G1	0.193993	4.69964	-0.141517	1.64245	0	0	0	5	Neutrophils	Neutrophils	Neutrophils	Neutrophils
ND2_GTCCTCAGTGCAACGA	ND2	Batch2	ND	Female	37364	0.148778	915	4705	G1	1.0673	9.937	33.4467	2.92726	0	0	0	7	Neutrophils	Neutrophils	Neutrophils	Neutrophils
ND2_GTCGGGTTCACCGTAA	ND2	Batch2	ND	Female	42431	0.703164	1028	5973	G1	-0.017196	4.97199	2.08863	1.82741	0	0	0	5	Neutrophils	Neutrophils	Neutrophils	Neutrophils
ND2_GTCGGGTTCGAATGGG	ND2	Batch2	ND	Female	27008	0.445726	838	3814	G1	1.29722	11.7273	43.1689	5.22369	0	0	0	2	Neutrophils	Neutrophils	Neutrophils	Neutrophils
ND2_GTCGTAAAGAGGTTGC	ND2	Batch2	ND	Female	65734	1.08609	1594	8747	G2M	-7.98109	2.09005	11.1918	-38.3729	0	0	0	10	Neutrophils	Neutrophils	Neutrophils	Neutrophils
ND2_GTCGTAATCGATAGAA	ND2	Batch2	ND	Female	13405	0.309215	539	1617	G1	0.0174621	13.7446	46.5128	14.1012	0	0	0	2	Neutrophils	Neutrophils	Neutrophils	Neutrophils
ND2_GTCTCGTAGCTAACAA	ND2	Batch2	ND	Female	264543	3.16784	4957	33114	G2M	-6.18328	-6.45532	-25.7261	1.15788	0	0	0	21	Stem cells	Stem cells	Stem cells	Monocytes
ND2_GTGAAGGCATTTGCTT	ND2	Batch2	ND	Female	37783	3.82393	1350	3635	G1	1.67938	-12.1166	-10.1224	32.4099	0	0	1.87212	36	B cells	B cells	B cells	B cells
ND2_GTGCAGCCAACACCCG	ND2	Batch2	ND	Female	11897	0.163399	529	1224	G1	0.934135	13.8062	49.3705	19.3756	0	0	0	2	Neutrophils	Neutrophils	Neutrophils	Neutrophils
ND2_GTGCAGCTCACCTTAT	ND2	Batch2	ND	Female	24914	0.192061	694	3124	G1	-0.40591	12.7344	44.9131	12.0531	0	0	0	2	Neutrophils	Neutrophils	Neutrophils	Neutrophils
ND2_GTGCATAAGGAGTAGA	ND2	Batch2	ND	Female	70380	1.37138	1796	9042	S	-10.1547	1.60087	4.47378	-32.5864	0	0	0	25	Neutrophils	Neutrophils	Neutrophils	Neutrophils
ND2_GTGCATATCTACTCAT	ND2	Batch2	ND	Female	42500	2.48593	1498	4264	G1	-1.68161	-3.01286	-44.0304	7.2292	0	0	0	6	Monocytes	Monocytes	Monocytes	Monocytes
ND2_GTGGGTCCAGTGACAG	ND2	Batch2	ND	Female	213187	3.25612	4236	24692	S	-7.41203	-6.1504	-28.2814	-3.48486	0	0	0	40	Stem cells	Stem cells	Stem cells	Stem cells
ND2_GTGGGTCGTGGTACAG	ND2	Batch2	ND	Female	45447	0.101437	931	5915	G1	-0.569656	8.733	15.0627	16.213	0	0	0	3	Neutrophils	Neutrophils	Neutrophils	Neutrophils
ND2_GTGTGCGGTAGCGTGA	ND2	Batch2	ND	Female	22206	0.0766284	627	2610	G1	0.884672	13.6547	48.3303	19.3868	0	0	0	2	Neutrophils	Neutrophils	Neutrophils	Neutrophils
ND2_GTGTGCGTCACGACTA	ND2	Batch2	ND	Female	37195	5.06631	1393	3770	G1	3.54301	-10.7647	-4.97646	28.2686	0	0	1.84135	19	B cells	B cells	B cells	B cells
ND2_GTGTTAGAGTCAAGGC	ND2	Batch2	ND	Female	52635	1.91115	1816	5965	G1	-1.1728	-3.53559	-46.0166	27.3799	0	0	0	13	Monocytes	Monocytes	Monocytes	Monocytes
ND2_GTGTTAGGTAATCGTC	ND2	Batch2	ND	Female	149796	2.69272	3623	17603	G1	-8.30214	-7.10792	-20.8967	31.6007	0	0	0	31	Stem cells	Stem cells	Stem cells	Stem cells
ND2_GTGTTAGTCAACACGT	ND2	Batch2	ND	Female	143595	2.02118	3065	18504	S	-9.43725	-1.36331	-17.0355	-21.3488	0	0	0	25	Stem cells	Stem cells	Stem cells	Neutrophils
ND2_GTTAAGCGTGATGTGG	ND2	Batch2	ND	Female	145630	0.849257	2578	18840	S	-10.1685	1.99369	5.24973	-33.9609	0	0	0	25	Neutrophils	Neutrophils	Neutrophils	Neutrophils
ND2_GTTACAGAGCCCTAAT	ND2	Batch2	ND	Female	15608	0.220022	533	1818	G1	0.403485	13.447	45.3839	16.4511	0	0	0	2	Neutrophils	Neutrophils	Neutrophils	Neutrophils
ND2_GTTACAGAGTCGTTTG	ND2	Batch2	ND	Female	66852	0.372873	1319	8582	G1	-0.353233	2.757	-8.12766	-6.6392	0	0	0	5	Neutrophils	Neutrophils	Neutrophils	Neutrophils
ND2_GTTACAGGTGAAATCA	ND2	Batch2	ND	Female	63358	2.56857	2186	6891	G1	-0.611258	-2.96097	-46.2928	22.9555	0	0	0	13	Monocytes	Monocytes	Monocytes	Monocytes
ND2_GTTACAGGTTTAGCTG	ND2	Batch2	ND	Female	29882	0.369344	767	4332	G1	0.174938	9.3209	21.3344	13.2987	0	0	0	3	Neutrophils	Neutrophils	Neutrophils	Neutrophils
ND2_GTTCATTCACTTAAGC	ND2	Batch2	ND	Female	15312	0.525762	518	1902	G1	-0.598838	6.40012	8.11754	4.34186	0	0	0	4	Neutrophils	Neutrophils	Neutrophils	Neutrophils
ND2_GTTCATTCAGACGCCT	ND2	Batch2	ND	Female	20221	0.418585	688	2389	G1	-0.149409	13.2554	45.0732	13.5122	0	0	0	2	Neutrophils	Neutrophils	Neutrophils	Neutrophils
ND2_GTTCGGGGTACGCTGC	ND2	Batch2	ND	Female	267718	2.59628	4994	33548	S	-6.63368	-11.4637	-29.1507	40.3057	0	0	0	37	Stem cells	Stem cells	Stem cells	Stem cells
ND2_GTTCGGGGTTTGACAC	ND2	Batch2	ND	Female	25561	0.790398	690	3416	G1	0.511591	7.73653	17.2666	6.31101	0	0	0	29	Neutrophils	Neutrophils	Neutrophils	Neutrophils
ND2_GTTCGGGTCCTACAGA	ND2	Batch2	ND	Female	29767	0.131062	786	3815	G2M	0.87288	12.8059	40.9471	21.8743	0	0	0	2	Neutrophils	Neutrophils	Neutrophils	Neutrophils
ND2_GTTCTCGAGTTCGATC	ND2	Batch2	ND	Female	282248	2.46846	4050	21795	S	10.7291	0.203177	-54.467	4.66625	1.32254	0	0.651096	22	B cells	B cells	B cells	B cells
ND2_GTTCTCGCAAGGACAC	ND2	Batch2	ND	Female	38069	4.55471	1291	3930	G1	1.98023	-12.67	-10.1324	36.3486	0	0	0	36	B cells	B cells	B cells	B cells
ND2_GTTTCTAAGTGCCAGA	ND2	Batch2	ND	Female	100548	2.48265	2724	11963	S	-10.4585	-9.5091	11.1535	53.0807	0	0	0	33	Stem cells	Basophils	Basophils	Basophils
ND2_GTTTCTACATCAGTCA	ND2	Batch2	ND	Female	29808	0.306387	799	4243	G2M	-0.215373	8.22363	16.62	8.61261	0	0	0	3	Neutrophils	Neutrophils	Neutrophils	Neutrophils
ND2_GTTTCTATCCGTTGCT	ND2	Batch2	ND	Female	18151	2.06246	850	1697	G1	3.45757	-8.95934	-4.05252	18.0492	0	0	0	19	B cells	B cells, pro	B cells, pro	B cells
ND2_TAAACCGCAAGCGAGT	ND2	Batch2	ND	Female	27171	0.0902527	684	3324	G1	0.540111	12.1208	38.0999	18.7415	0	0	0	2	Neutrophils	Neutrophils	Neutrophils	Neutrophils
ND2_TAAACCGGTGTAAGTA	ND2	Batch2	ND	Female	38336	3.12262	1593	3939	G1	2.72154	-10.3234	-7.46556	26.0317	0	0	0	19	B cells	B cells	B cells	B cells
ND2_TAAGAGAAGGATGGAA	ND2	Batch2	ND	Female	106673	2.90769	3112	12209	G2M	-8.54208	-7.77054	-21.3499	33.8842	0	0	0	31	Stem cells	Stem cells	Stem cells	Stem cells
ND2_TAAGAGACAATACGCT	ND2	Batch2	ND	Female	16267	5.66696	545	1147	G1	4.37273	-13.3179	4.97963	48.5534	0	0	0	11	B cells	B cells	B cells	B cells
ND2_TAAGAGAGTGCTTCTC	ND2	Batch2	ND	Female	88078	2.69399	2435	10542	G2M	0.39843	-8.97684	-7.22761	-20.9484	0	0	0	34	B cells	B cells	B cells	B cells
ND2_TAAGAGATCCGTAGTA	ND2	Batch2	ND	Female	78785	0.72324	1483	10370	G1	-0.516389	3.57119	-6.52325	-1.50951	0	0	0	5	Neutrophils	Neutrophils	Neutrophils	Neutrophils
ND2_TAAGCGTCACCGATAT	ND2	Batch2	ND	Female	20430	0.160064	588	2499	G1	0.512499	9.0455	21.529	10.4883	0	0	0	3	Neutrophils	Neutrophils	Neutrophils	Neutrophils
ND2_TAAGCGTTCGTTGACA	ND2	Batch2	ND	Female	50444	0.45576	1202	6363	G1	0.77373	7.99188	15.9977	10.3574	0	0	0	3	Neutrophils	Neutrophils	Neutrophils	Neutrophils
ND2_TACACGAGTGTATGGG	ND2	Batch2	ND	Female	40271	0.523655	986	5538	G1	-0.534233	4.29503	-5.15282	1.50393	0	0	0	5	Neutrophils	Neutrophils	Neutrophils	Neutrophils
ND2_TACACGATCAACACCA	ND2	Batch2	ND	Female	32157	4.13119	1050	3171	G1	2.06326	-12.694	-10.4734	36.0682	0	0	0	36	B cells	B cells	B cells	B cells
ND2_TACACGATCGGCTACG	ND2	Batch2	ND	Female	29337	4.38331	1073	3308	G1	2.18118	-13.1606	-11.121	38.2165	0	0	0	36	B cells	B cells	B cells	B cells
ND2_TACAGTGAGAGTGACC	ND2	Batch2	ND	Female	38573	0.227979	854	4825	G1	0.039665	8.77775	19.7043	11.3018	0	0	0	3	Neutrophils	Neutrophils	Neutrophils	Neutrophils
ND2_TACAGTGCACGAAACG	ND2	Batch2	ND	Female	126669	0.397203	2303	17875	G2M	-0.501393	-15.5466	28.1024	32.7381	0	0	0	9	Stem cells	Stem cells	Stem cells	Stem cells
ND2_TACAGTGGTTCGCTAA	ND2	Batch2	ND	Female	413666	3.07881	5833	48038	G2M	-8.27951	-5.68125	-21.7612	-6.27453	0	0	0	40	Stem cells	Stem cells	Stem cells	Stem cells
ND2_TACCTATAGTAGATGT	ND2	Batch2	ND	Female	36663	0.413565	888	4836	G1	0.138944	8.4289	16.6386	10.4772	0	0	0	3	Neutrophils	Neutrophils	Neutrophils	Neutrophils
ND2_TACCTATCACATTTCT	ND2	Batch2	ND	Female	22703	0.500501	617	2997	G1	-0.300819	5.19188	-2.24728	6.74738	0	0	0	4	Neutrophils	Neutrophils	Neutrophils	Neutrophils
ND2_TACCTATGTGAAGGCT	ND2	Batch2	ND	Female	25988	0.215451	642	3249	G1	0.384827	12.1794	38.7643	17.3128	0	0	0	2	Neutrophils	Neutrophils	Neutrophils	Neutrophils
ND2_TACCTTAAGGACCACA	ND2	Batch2	ND	Female	22779	0.487964	679	3074	G1	0.435749	9.07885	22.3137	7.73603	0	0	0	3	Neutrophils	Neutrophils	Neutrophils	Neutrophils
ND2_TACCTTACAGACACTT	ND2	Batch2	ND	Female	14893	3.28014	572	1128	G1	2.15514	-13.4268	-13.1554	38.961	0	0	0	36	B cells	B cells	B cells	B cells
ND2_TACCTTACAGCCTTTC	ND2	Batch2	ND	Female	34876	3.18688	1419	3232	G1	8.84664	-7.46448	-22.1543	-41.2602	0	2.974	0	39	ILC	ILC	ILC	ILC
ND2_TACCTTATCTGGCGAC	ND2	Batch2	ND	Female	23507	0.210907	601	3319	G1	-0.309767	10.0003	31.2161	10.2544	0	0	0	3	Neutrophils	Neutrophils	Neutrophils	Neutrophils
ND2_TACGGATCAGCTCGCA	ND2	Batch2	ND	Female	62488	2.35409	2051	7179	G1	-2.61392	-3.94955	-34.6778	27.8393	0	0	0	13	Monocytes	Monocytes	Monocytes	Monocytes
ND2_TACGGATCATACTCTT	ND2	Batch2	ND	Female	27712	0.378788	845	3168	G1	0.743039	13.247	40.636	18.0366	0	0	0	2	Neutrophils	Neutrophils	Neutrophils	Neutrophils
ND2_TACGGGCCATACGCCG	ND2	Batch2	ND	Female	56939	0.526316	1229	7410	G1	-0.15935	3.95007	-4.65507	-0.352883	0	0	0	5	Neutrophils	Neutrophils	Neutrophils	Neutrophils
ND2_TACGGGCTCAACGGGA	ND2	Batch2	ND	Female	73003	0.615791	1402	9094	G1	0.101385	3.59749	-4.22931	-2.12306	0	0	0	5	Neutrophils	Neutrophils	Neutrophils	Neutrophils
ND2_TACGGTAAGATGCCTT	ND2	Batch2	ND	Female	14036	0.755668	550	1588	G1	1.0837	12.073	43.1787	7.34439	0	0	0	2	Neutrophils	Neutrophils	Neutrophils	Neutrophils
ND2_TACGGTAAGGAACTGC	ND2	Batch2	ND	Female	59060	0.34206	1251	7601	G1	-0.55614	5.1117	0.369861	5.62351	0	0	0	5	Neutrophils	Neutrophils	Neutrophils	Neutrophils
ND2_TACGGTACATCCCACT	ND2	Batch2	ND	Female	311642	2.61202	5089	36868	S	-7.17959	-5.52606	-26.314	-5.39882	0	0	0	40	Monocytes	Stem cells	Stem cells	Stem cells
ND2_TACGGTAGTGTCGCTG	ND2	Batch2	ND	Female	78382	2.95269	2601	8433	G1	0.3968	-6.2691	-48.1092	-17.336	0	0	0	18	DC	B cells, pro	B cells, pro	DC
ND2_TACTCATAGCTAAACA	ND2	Batch2	ND	Female	48909	4.66749	1775	4842	G1	1.74807	-6.0187	-51.7028	-17.8482	0	0	0	18	DC	DC	DC	DC
ND2_TACTCATGTTATGCGT	ND2	Batch2	ND	Female	196108	2.14874	4541	25131	G2M	-3.37744	-6.99583	-15.3498	23.8987	0	0	0	27	Stem cells	Monocytes	Monocytes	Monocytes
ND2_TACTCATTCACTTATC	ND2	Batch2	ND	Female	89837	2.56111	2555	10269	S	-8.28893	-8.89781	-23.4939	36.5507	0	0	0	31	Stem cells	Stem cells	Stem cells	Stem cells
ND2_TACTCATTCTCTGCTG	ND2	Batch2	ND	Female	284062	3.62077	5052	36263	G2M	-6.03262	-6.63116	-24.8226	0.983822	0	0	0	21	Monocytes	Stem cells	Stem cells	Monocytes
ND2_TACTCGCAGGCGCTCT	ND2	Batch2	ND	Female	36706	0.144063	835	4859	G1	-0.48865	7.49347	6.51459	13.9091	0	0	0	4	Neutrophils	Neutrophils	Neutrophils	Neutrophils
ND2_TACTCGCAGGTGATTA	ND2	Batch2	ND	Female	38325	0.330225	943	5148	G1	1.14989	6.85677	13.8092	-0.0386259	0	0	0	4	Neutrophils	Neutrophils	Neutrophils	Neutrophils
ND2_TACTCGCGTCGAGATG	ND2	Batch2	ND	Female	91417	0.936509	1891	13561	G1	0.233624	3.59943	-3.19423	-2.85162	0	0	0	5	Neutrophils	Neutrophils	Neutrophils	Neutrophils
ND2_TACTCGCTCTAACGGT	ND2	Batch2	ND	Female	45805	3.09604	1597	4748	G1	9.3198	-5.73281	-13.2334	-46.4957	0	0	0	16	T cells	ILC	ILC	NKT
ND2_TACTTGTAGGGCTTGA	ND2	Batch2	ND	Female	42804	0.752372	1017	6114	G1	-0.770846	3.94347	-7.56993	1.71332	0	0	0	5	Neutrophils	Neutrophils	Neutrophils	Neutrophils
ND2_TACTTGTCACTCAGGC	ND2	Batch2	ND	Female	36357	0.234792	857	4685	G1	0.220917	8.73152	19.4688	11.0895	0	0	0	3	Neutrophils	Neutrophils	Neutrophils	Neutrophils
ND2_TACTTGTCATCAGTAC	ND2	Batch2	ND	Female	47121	0.423944	1099	5897	G1	0.261077	9.83226	25.8074	14.9939	0	0	0	3	Neutrophils	Neutrophils	Neutrophils	Neutrophils
ND2_TAGACCAAGCGGCTTC	ND2	Batch2	ND	Female	61220	3.23462	2030	6585	G1	2.3071	-8.8991	-6.96181	19.6262	0	0	0.923704	19	B cells	B cells	B cells	B cells
ND2_TAGAGCTGTATGAAAC	ND2	Batch2	ND	Female	110528	2.14153	3297	12421	S	0.823658	-8.24512	-9.43313	-18.4994	0	0	0	34	B cells	B cells	B cells	B cells
ND2_TAGCCGGTCGTTACAG	ND2	Batch2	ND	Female	32815	4.80127	1125	3145	G1	2.29785	-13.1055	-10.1436	38.5107	0	0	1.99596	36	B cells	B cells	B cells	B cells
ND2_TAGGCATGTCCGAACC	ND2	Batch2	ND	Female	21788	0.706714	722	2547	G2M	0.867736	13.2004	44.8658	17.6425	0	0	0	2	Neutrophils	Neutrophils	Neutrophils	Neutrophils
ND2_TAGGCATGTTACGACT	ND2	Batch2	ND	Female	22512	0.184298	629	2713	G1	-0.657458	7.10506	6.64135	13.4355	0	0	0	4	Neutrophils	Neutrophils	Neutrophils	Neutrophils
ND2_TAGTGGTAGCGTCAAG	ND2	Batch2	ND	Female	57541	3.7428	1923	6252	G1	1.72159	-6.21337	-52.525	-16.6511	0	0	0	18	DC	DC	DC	DC
ND2_TAGTGGTAGGGAAACA	ND2	Batch2	ND	Female	24180	0.236566	751	2959	G1	-1.05594	13.0372	45.6807	10.9638	0	0	0	2	Neutrophils	Neutrophils	Neutrophils	Neutrophils
ND2_TAGTGGTGTGAAATCA	ND2	Batch2	ND	Female	45634	3.39459	1643	4625	G1	3.50456	-9.18806	-3.50099	17.5941	0	0	1.67229	19	B cells	B cells	B cells	B cells
ND2_TATCAGGTCAGAGACG	ND2	Batch2	ND	Female	52900	0.264434	1169	6807	G1	0.786427	8.18414	23.7031	2.4627	0	0	0	1	Neutrophils	Neutrophils	Neutrophils	Neutrophils
ND2_TATCTCACAATAACGA	ND2	Batch2	ND	Female	35935	0.121877	943	4923	G1	0.222308	9.09607	21.1548	13.2443	0	0	0	3	Neutrophils	Neutrophils	Neutrophils	Neutrophils
[truncated: 102,881 more rows]

## Sheet: Figure S1E-G
	malig_status	SCHUHMACHER_MYC_TARGETS_UP_MOUSE_ModuleScore	MENSSEN_MYC_TARGETS_MOUSE_ModuleScore	MYC_CHESI_MOUSE_ModuleScore
ND1_AACGTTGCAATGAATG	mPC	0.0803462	0.126704	-0.0696855
ND1_ACGATACCACGGTAAG	mPC	0.0130345	0.11406	-0.0533882
ND1_ACGCCAGGTACTTCTT	mPC	-0.0212254	0.122433	-0.168085
ND1_AGGGTGAGTTGTACAC	mPC	0.00969594	0.0826488	-0.00939349
ND1_AGGTCCGCAAGCCGTC	mPC	-0.0200414	0.136572	-0.0807317
ND1_AGTAGTCAGATGTGTA	mPC	0.0302861	0.0939867	0.0806767
ND1_ATGAGGGAGCAGGTCA	mPC	-0.0353473	0.0280891	-0.0344353
ND1_ATTGGACCACCTTGTC	mPC	-0.0215933	0.0570222	-0.117047
ND1_ATTGGACTCCCTTGTG	mPC	-0.0333965	0.0389879	-0.0812115
ND1_CACACAAAGACATAAC	mPC	0.000293397	0.0670105	0.0185965
ND1_CACCAGGCAGCAGTTT	mPC	0.0104437	0.0308315	-0.0382959
ND1_CATCGGGAGGCAGGTT	mPC	0.0193755	0.024798	-0.0300727
ND1_CATCGGGCATATACCG	mPC	0.0262624	-0.0257799	-0.135936
ND1_CCATTCGTCTGGCGAC	mPC	-0.0580576	0.0413567	-0.0184086
ND1_CCTAGCTTCTAACTTC	mPC	-0.0455515	0.176255	-0.00860167
ND1_CCTCAGTCAACGATGG	mPC	0.0288918	0.0448917	0.00485674
ND1_CGTCCATCATGAGCGA	mPC	0.0599544	0.0128051	-0.00827999
ND1_CGTTAGAGTAATCGTC	mPC	-0.00496992	0.0317032	-0.0154126
ND1_CGTTCTGGTCGAATCT	mPC	-0.137258	0.0019727	-0.0858675
ND1_CTACATTTCTACCTGC	mPC	-0.0218309	0.0488506	-0.0861666
ND1_CTCGAAATCTTGTTTG	mPC	0.0082506	0.0791267	-0.0448623
ND1_CTCGGGATCCTAGTGA	mPC	-0.0143084	0.0441745	-0.0674694
ND1_GAAGCAGGTGAAGGCT	mPC	-0.0551036	0.067888	-0.0280326
ND1_GAATAAGGTTGAGTTC	mPC	-0.0480509	0.0237509	-0.0683426
ND1_GCATACATCCACGCAG	mPC	-0.0154982	-0.0122049	-0.0777203
ND1_GCTTGAAAGCCAGTTT	mPC	0.00494265	0.114177	0.0157047
ND1_GGAAAGCGTCTCTTAT	mPC	-0.0360176	-0.0223341	-0.230125
ND1_GGCAATTCAATGGACG	mPC	-0.0016158	-0.00357074	-0.0651029
ND1_GGCCGATGTAGTACCT	mPC	-0.031869	0.0555894	0.0541088
ND1_GGCCGATTCTCTAAGG	mPC	-0.0196361	0.0259445	-0.123346
ND1_GGCGTGTTCCCTGACT	mPC	-0.0470802	-0.0156663	-0.111802
ND1_GTCACAAGTGATAAGT	mPC	0.0453185	0.126626	0.00344478
ND1_GTGTTAGCAGATCGGA	mPC	0.00053712	0.109884	0.0357981
ND1_GTTCTCGTCACTTATC	mPC	0.00867674	0.0278283	-0.132535
ND1_TACAGTGGTTGGGACA	mPC	-0.0224499	0.0985054	-0.0215514
ND1_TACTTGTAGAAGGTGA	mPC	0.0565194	0.141439	0.0811089
ND1_TATCTCAAGTTTAGGA	mPC	0.0358893	0.153267	0.0137768
ND1_TCATTACAGAAAGTGG	mPC	-0.00208807	0.0908096	-0.0107908
ND1_TCGGTAAGTACAAGTA	mPC	0.0236636	0.0144954	-0.0854181
ND1_TCTCATACAGTAGAGC	nPC	-0.0122881	0.168256	-0.134262
ND1_TCTCATATCAACGCTA	mPC	-0.0125891	0.00368751	-0.160794
ND1_TCTGAGACAGATCGGA	mPC	-0.0276562	0.151162	0.0508206
ND1_TGGCGCACATCGTCGG	mPC	-0.0197612	-0.0540098	-0.10788
ND1_TTCGGTCGTCTAAAGA	mPC	0.0107344	0.0735099	0.00776091
ND1_TTGCGTCAGTGGACGT	mPC	-0.00349767	-0.0448821	-0.017445
ND1_TTTACTGTCACTCCTG	mPC	-0.0171139	0.116361	-0.0307516
ND2_GTTCTCGAGTTCGATC	nPC	0.0679548	0.077593	0.0526238
ND2_TTGGAACCAAACCCAT	nPC	-0.0363316	-0.00552305	-0.0687617
ND3_ACGATACCAATCACAC	mPC	-0.00400408	0.155711	-0.114196
ND3_CTACGTCCAAGTTAAG	mPC	-0.0248664	0.040111	-0.0252564
ND3_CTCTAATCAGTGACAG	nPC	-0.00893472	-0.0360228	-0.0767563
ND3_GAGGTGAGTAACGCGA	mPC	-0.0096487	0.0751724	-0.0409525
ND3_GCGACCAGTAACGACG	mPC	-0.0149662	0.0849365	0.0155781
ND3_GTAGGCCAGTGTGAAT	nPC	-0.0388952	0.0391929	-0.235663
ND3_TTCTACAGTGCCTGCA	nPC	0.00657588	-0.0119922	-0.116699
AMG1_AAACCTGTCGTAGATC	mPC	-0.00450514	-0.0244872	-0.104727
AMG1_AAAGATGAGTGTGAAT	mPC	0.0381815	0.121074	0.0626295
AMG1_AAAGTAGCATGCCACG	nPC	-0.0216383	0.0940361	0.0306475
AMG1_AAATGCCAGCATCATC	mPC	-0.073787	0.0752033	-0.212498
AMG1_AACCATGTCATAAAGG	mPC	-0.00696864	0.0108445	0.0374383
AMG1_AACCGCGGTCACAAGG	nPC	-0.0811345	0.0892119	-0.114218
AMG1_AACGTTGTCTACCTGC	mPC	0.0167608	0.0929027	-0.0150756
AMG1_AACTCAGAGATATACG	mPC	0.0795925	0.145324	0.000589253
AMG1_AACTCCCAGTGGGCTA	mPC	-0.0187325	0.0772848	0.04838
AMG1_AACTCCCCACCAGGCT	mPC	-0.0137205	0.0566141	-0.0468356
AMG1_AACTGGTCAGGCAGTA	mPC	-0.00147085	0.0513103	-0.00796595
AMG1_AACTTTCGTATGCTTG	nPC	0.0275144	0.147496	-0.214105
AMG1_AAGCCGCGTCACCTAA	mPC	-0.0667808	0.122244	-0.139936
AMG1_AAGTCTGAGGAGCGAG	mPC	0.0135542	0.126118	0.0587624
AMG1_AAGTCTGGTAATTGGA	mPC	-0.0173751	0.122848	0.118053
AMG1_AATCGGTCATGCCACG	mPC	-0.0512682	0.132292	-0.0929659
AMG1_ACACCAAAGGAGTTTA	mPC	0.0889305	0.105949	0.0621301
AMG1_ACATCAGGTCGAGATG	mPC	-0.0268512	0.0138599	-0.0943075
AMG1_ACCGTAAAGAAACCGC	mPC	0.0625141	0.0865146	-0.0713934
AMG1_ACCGTAATCTTAACCT	nPC	-0.00402267	0.16088	-0.201726
AMG1_ACGAGGAAGGTGACCA	mPC	-0.00149675	0.0253494	-0.0794189
AMG1_ACGATACGTGGGTATG	mPC	-0.00897586	0.0391236	-0.00886282
AMG1_ACGATGTGTATATGGA	mPC	0.00224188	0.0858558	-0.169446
AMG1_ACGCCGAGTTATCCGA	mPC	-0.0243489	-0.00240954	-0.0496661
AMG1_ACGGGCTGTCGACTGC	mPC	-0.0758645	-0.0783521	-0.0956863
AMG1_ACGGGCTTCTTGACGA	mPC	-0.026597	0.217768	0.0321136
AMG1_ACGGGTCGTGATAAGT	nPC	-0.0693315	-0.0440392	-0.315126
AMG1_ACTATCTGTGATGATA	mPC	0.080156	0.0747383	0.0295143
AMG1_ACTATCTTCGTCTGCT	nPC	-0.104882	0.0657382	-0.145758
AMG1_ACTGAACCACTCAGGC	nPC	-0.0869136	0.0195432	-0.242435
AMG1_ACTGAGTCAGGATCGA	mPC	-0.00802858	0.186649	-0.0877585
AMG1_ACTGAGTCAGGCTCAC	mPC	-0.0251603	0.0405895	-0.0263332
AMG1_ACTGATGGTAGCTAAA	mPC	-0.059723	0.0348117	-0.247342
AMG1_ACTGATGGTGTAAGTA	mPC	0.0215305	0.0823737	-0.0880662
AMG1_ACTGCTCTCCAAGCCG	mPC	-0.0106175	0.051692	-0.0848182
AMG1_ACTGCTCTCGTGACAT	mPC	-0.0312212	0.033167	-0.0153308
AMG1_ACTGTCCGTCTCTCGT	mPC	-0.00433904	0.084971	-0.0767842
AMG1_AGAATAGGTACCGTTA	mPC	-0.0497909	0.044559	-0.0895469
AMG1_AGAATAGGTTCGAATC	nPC	-0.021027	0.120327	-0.107947
AMG1_AGAGCTTGTTATGTGC	nPC	-0.0919202	0.0296973	-0.037149
AMG1_AGCAGCCCAGTAACGG	mPC	-0.0199428	0.127771	0.0736136
AMG1_AGCATACCAGGTGCCT	nPC	-0.0941467	0.064474	-0.351809
AMG1_AGCGTATTCACATGCA	mPC	0.0147764	0.064608	-0.00664985
AMG1_AGCGTCGCACACCGAC	nPC	-0.104267	0.0235737	-0.288681
AMG1_AGCGTCGCACAGGCCT	mPC	-0.0233092	0.135383	-0.0377152
AMG1_AGCTCCTAGGAGTAGA	mPC	-0.0455329	0.0386146	-0.0282631
AMG1_AGCTCTCTCCTGTACC	mPC	-0.0256278	-0.031922	-0.114811
AMG1_AGCTCTCTCTATCCCG	mPC	-0.039995	0.00385715	0.0806937
AMG1_AGGTCATAGGTAAACT	mPC	0.0080981	0.0817026	-0.0836576
AMG1_AGGTCCGCAACGCACC	mPC	-0.0320969	0.0352175	-0.0827271
AMG1_AGGTCCGTCTGCCCTA	mPC	-0.0398544	-0.010984	-0.122078
AMG1_AGTAGTCAGTACGATA	nPC	-0.0163717	0.165785	-0.292399
AMG1_AGTAGTCTCAGGTAAA	mPC	0.011899	0.0623411	-0.0103794
AMG1_AGTCTTTAGCTAACTC	mPC	-0.00932326	0.044321	-0.0364282
AMG1_AGTCTTTTCTTGACGA	mPC	-0.0227164	0.0734805	-0.211061
AMG1_AGTGGGACAGATGGCA	mPC	-0.144002	-0.051819	-0.273137
AMG1_AGTGGGAGTCAACATC	mPC	-0.0246302	0.0317867	-0.0294818
AMG1_ATAACGCGTCTTGCGG	nPC	-0.0649055	0.0812519	-0.00917713
AMG1_ATAACGCTCGGAAACG	mPC	0.0254904	0.116018	0.031205
AMG1_ATCACGAAGGGAGTAA	nPC	-0.101712	-0.212007	-0.449699
AMG1_ATCATCTGTGCACCAC	mPC	-0.00765381	0.0643	0.0757621
AMG1_ATCATCTTCAACGCTA	nPC	-0.0732527	0.0242336	-0.243341
AMG1_ATCCACCTCTCTGAGA	mPC	0.0196834	0.135355	0.00759986
AMG1_ATCCGAACAGCGTAAG	nPC	-0.0128406	0.0792932	0.158683
AMG1_ATCCGAATCAGGTTCA	mPC	-0.0462527	-0.00955855	-0.142671
AMG1_ATCCGAATCTAGCACA	mPC	-0.00287764	0.104606	-0.0729113
AMG1_ATGAGGGAGAGGACGG	mPC	0.0533189	0.0024477	-0.0748166
AMG1_ATGAGGGAGTTTCCTT	mPC	-0.0418866	0.0392478	-0.0624142
AMG1_ATTACTCCACCAACCG	mPC	0.00568548	0.0387367	-0.0889985
AMG1_ATTGGACGTGTTAAGA	mPC	-0.0626225	0.08102	0.0682985
AMG1_ATTGGACTCGAATGCT	nPC	-0.0724774	0.0734388	-0.137748
AMG1_CAACCTCAGAGGTAGA	nPC	-0.0778812	0.0359667	-0.211656
AMG1_CAACCTCGTAGAAGGA	mPC	0.00562006	0.0312315	-0.144658
AMG1_CAACTAGAGTGGTCCC	nPC	-0.145696	0.0355578	-0.0261205
AMG1_CAAGATCCATGAGCGA	mPC	-0.0863292	0.0554776	-0.0940252
AMG1_CAAGGCCGTCCGAAGA	mPC	0.00537495	0.0593631	-0.189336
AMG1_CAAGTTGCACATCTTT	mPC	-0.0406909	0.0568882	-0.181284
AMG1_CACACAAAGCCACGCT	nPC	0.00858305	-0.005933	-0.050814
AMG1_CACAGTAAGGTGATAT	mPC	-0.0137641	-0.000505819	-0.118629
AMG1_CACATTTAGACGACGT	mPC	-0.038713	0.0865192	-0.128616
AMG1_CACCACTAGGCCCGTT	mPC	0.0290201	0.0965207	-0.118231
AMG1_CACCTTGAGATTACCC	mPC	0.0321998	0.136943	-0.00481254
AMG1_CACCTTGTCAGCATGT	mPC	-0.00109507	0.127188	-0.171961
AMG1_CACTCCAGTGCAGTAG	mPC	-0.00115489	-0.00682519	-0.187372
AMG1_CACTCCATCGAGAACG	nPC	-0.120158	0.0301627	-0.214203
AMG1_CAGAATCCACTGTGTA	mPC	-0.00509875	0.240962	0.268668
AMG1_CAGATCAAGGGTTCCC	nPC	-0.0742137	-0.0537025	-0.131126
AMG1_CAGATCAGTCTCTCGT	mPC	0.0140104	0.122894	-0.0449354
AMG1_CAGCATAAGAGCAATT	nPC	-0.098134	0.103577	-0.265573
AMG1_CAGCTAACAGATTGCT	mPC	-0.00395502	0.0956019	-0.194046
AMG1_CAGCTGGCATCTGGTA	nPC	-0.0276778	0.211323	0.0231142
AMG1_CAGGTGCTCTGTCCGT	mPC	-0.0312789	0.00655777	-0.23112
AMG1_CAGTAACCATCTCGCT	mPC	0.0621594	0.179721	-0.0952014
AMG1_CAGTAACTCAACACGT	mPC	0.002707	0.0989781	-0.091587
AMG1_CATATTCCATCACAAC	mPC	-0.00103964	0.0945367	-0.121129
AMG1_CATCCACAGTAGGTGC	mPC	-0.0576418	0.0711235	0.0273745
AMG1_CATGACAGTCGCGGTT	nPC	-0.051647	0.0854048	-0.0911423
AMG1_CATGCCTAGTACCGGA	mPC	0.0307352	0.0740394	0.0705682
AMG1_CATTCGCAGGAGTTTA	mPC	0.067649	0.120564	0.054769
AMG1_CATTCGCGTCGTTGTA	mPC	0.042914	0.0356727	-0.0986533
AMG1_CCACCTAGTCCGAACC	nPC	-0.176675	-0.00117739	-0.218388
AMG1_CCACCTATCGACAGCC	mPC	0.00550119	0.0834378	-0.0172993
AMG1_CCACTACAGCAATATG	nPC	-0.108294	0.0654361	-0.13922
AMG1_CCATGTCAGTGGAGTC	nPC	-0.0528307	0.0919029	-0.0618593
AMG1_CCATGTCCAATCCGAT	mPC	0.00991305	0.0823148	-0.163102
AMG1_CCATGTCGTTCGTGAT	nPC	-0.15846	0.00126817	-0.279886
AMG1_CCATTCGCAATTCCTT	mPC	-0.0328761	0.104167	-0.0775936
AMG1_CCATTCGGTACCATCA	mPC	0.028541	0.116375	-0.100438
AMG1_CCATTCGTCATATCGG	nPC	-0.0902621	0.0363502	-0.0224198
AMG1_CCCAATCCATAGAAAC	mPC	0.00916305	0.0891143	-0.0809757
AMG1_CCCAATCTCTATGTGG	mPC	-0.0177113	0.0542188	-0.0595328
AMG1_CCCTCCTAGTCGCCGT	mPC	-0.0454597	0.0226298	-0.148934
AMG1_CCCTCCTAGTGTTGAA	mPC	-0.0384037	0.0817813	-0.170125
AMG1_CCCTCCTTCTTCCTTC	mPC	-0.0161416	0.106029	-0.0341845
AMG1_CCGTACTGTCTTCGTC	mPC	-0.0427609	0.050811	-0.0822784
AMG1_CCTAAAGAGTCCGGTC	mPC	0.0708344	0.200992	-0.00672589
AMG1_CCTATTAAGGAGCGAG	nPC	-0.0601175	0.0553189	-0.156009
AMG1_CCTCTGATCTTTAGTC	mPC	-0.058287	0.0590388	-0.175269
AMG1_CCTTCCCCAATGCCAT	mPC	-0.0462081	0.0180411	-0.116715
AMG1_CCTTCGACAGATGGCA	mPC	-0.00738399	0.0336603	0.00280293
AMG1_CCTTCGATCATGGTCA	nPC	-0.119419	-0.109628	-0.147507
AMG1_CCTTTCTGTTTGGGCC	mPC	-0.0156809	0.125049	-0.0145436
AMG1_CGAACATAGAATCTCC	mPC	-0.0527152	0.116861	-0.0897873
AMG1_CGAACATCACTTGGAT	nPC	-0.0358428	0.0415983	-0.197135
AMG1_CGAACATTCGTAGGTT	mPC	0.0115337	0.208853	0.0931237
AMG1_CGAATGTGTCAACATC	nPC	0.0258666	0.252057	0.0594024
AMG1_CGACCTTAGCCCAATT	nPC	-0.146345	0.0454855	-0.238763
AMG1_CGACCTTAGCGATATA	nPC	-0.0937958	-0.0405604	-0.167078
AMG1_CGAGAAGAGGAGTAGA	mPC	-0.0775789	0.0565792	0.021106
AMG1_CGAGCCACAATGGACG	mPC	-0.0454181	0.0844855	-0.126496
AMG1_CGAGCCATCACGCATA	mPC	-0.0285329	-0.0175198	-0.0794691
AMG1_CGATGGCCACGCATCG	mPC	0.0619446	0.1004	0.011301
AMG1_CGATGTATCTTGCCGT	nPC	-0.056779	0.271376	-0.0279762
AMG1_CGATTGAAGATAGTCA	nPC	-0.171226	-0.0737282	-0.214524
AMG1_CGCCAAGAGCGCCTTG	nPC	-0.0458643	0.0778099	-0.319343
AMG1_CGCCAAGTCCAATGGT	nPC	-0.00696915	-0.0533819	-0.0721405
AMG1_CGCGGTATCGAATGGG	mPC	-0.0595624	-0.0614726	-0.218777
AMG1_CGGACACTCCCTCAGT	nPC	-0.0951654	0.126369	-0.240905
AMG1_CGGAGTCGTACGACCC	mPC	-0.00335702	-0.0210208	-0.0500793
AMG1_CGGTTAAAGTGTTGAA	mPC	-0.0213563	0.110715	-0.210222
AMG1_CGTCACTCACGGATAG	nPC	-0.112726	0.0639828	-0.173598
AMG1_CGTCCATTCGCAGGCT	nPC	-0.0256911	0.0694811	-0.10952
AMG1_CGTGTCTAGCCAACAG	mPC	-0.0111851	0.0699135	-0.18137
AMG1_CGTTAGAAGTGCAAGC	nPC	-0.014114	0.0773259	0.129546
AMG1_CGTTCTGAGGCTCATT	mPC	-0.0111822	0.0420701	-0.100789
AMG1_CTAAGACAGATCACGG	nPC	-0.0446415	0.125347	-0.105333
AMG1_CTACACCTCAGTTTGG	nPC	-0.123662	0.0887913	-0.250934
AMG1_CTACACCTCCCTTGTG	nPC	-0.119889	0.0756829	-0.217099
AMG1_CTACATTAGAAGGACA	mPC	0.129755	0.212691	-0.142315
AMG1_CTACCCATCAACACCA	mPC	-0.0410668	-0.0406551	-0.313668
AMG1_CTCAGAAGTGAGGGAG	mPC	-0.0587514	0.0344307	-0.0399257
AMG1_CTCCTAGCACCGCTAG	mPC	-0.080742	0.0958113	-0.0762176
AMG1_CTCGGAGGTTATGTGC	nPC	-0.00313326	0.179841	-0.121741
AMG1_CTCGTACGTAGGGTAC	mPC	-0.0245767	0.0998491	-0.020154
AMG1_CTCTAATGTACATGTC	nPC	-0.0639435	0.0902907	-0.18873
AMG1_CTCTACGGTACGCACC	mPC	0.00212635	0.135839	-0.0724768
AMG1_CTGAAGTCACCAGATT	nPC	-0.0294226	0.169333	0.0147396
AMG1_CTGATCCGTTCGAATC	nPC	-0.136275	0.0814019	-0.216483
AMG1_CTGTGCTAGCCGGTAA	mPC	0.00148656	0.094731	-0.0410733
AMG1_CTTACCGGTCACTTCC	nPC	-0.120168	-0.0907275	-0.0743952
AMG1_CTTCTCTCAAGCCCAC	nPC	-0.0478565	0.00140351	-0.064052
AMG1_CTTCTCTGTCGCATCG	mPC	0.0477303	0.233122	0.0324826
AMG1_CTTGGCTAGTGGACGT	mPC	0.0245277	0.124934	-0.120716
AMG1_CTTTGCGCAATGGAAT	mPC	0.031617	0.11461	0.0184158
AMG1_GAAACTCAGGCTCTTA	nPC	0.0206007	0.177596	0.165836
AMG1_GAAATGAGTTCGGCAC	nPC	-0.105299	0.136419	-0.129585
AMG1_GAATAAGCATGACGGA	mPC	-0.032266	0.112822	0.0544348
AMG1_GACACGCCAATAGAGT	mPC	-0.0714203	0.034948	-0.114632
AMG1_GACCTGGGTAAGTTCC	nPC	-0.080008	0.0219877	-0.211864
AMG1_GACGGCTGTAGGCTGA	mPC	-0.0213152	0.12592	-0.115162
AMG1_GACGGCTTCTCATTCA	mPC	-0.0387404	0.0944065	-0.0530633
AMG1_GACTACAAGCGTCAAG	mPC	-0.022512	-0.0587662	-0.0646905
AMG1_GAGTCCGAGATAGTCA	nPC	-0.0183084	0.123123	0.0702438
AMG1_GAGTCCGCACACCGAC	nPC	-0.0414837	-0.00193922	-0.171796
AMG1_GAGTCCGCATACCATG	mPC	-0.0373602	-0.0353242	-0.0518065
AMG1_GATGAGGGTGAGTATA	mPC	-0.0125855	0.169998	-0.162594
AMG1_GATGAGGTCCTACAGA	mPC	-0.0192548	0.04893	-0.0656245
AMG1_GATTCAGCAGGGATTG	mPC	-0.0191618	0.0289471	-0.0574554
AMG1_GCAATCATCGGTCCGA	mPC	-0.0328269	0.109704	-0.149389
AMG1_GCACATAGTCGGCACT	nPC	-0.0840129	0.0413511	-0.191522
AMG1_GCACTCTAGATGCCAG	mPC	-0.0787345	0.0999499	-0.0795275
AMG1_GCAGCCACAGCGAACA	nPC	-0.0826227	0.0261683	-0.207568
AMG1_GCAGCCATCCCTAACC	mPC	0.0269549	0.193173	-0.151077
AMG1_GCATGCGTCTCAAGTG	mPC	0.0248082	0.163766	-0.0739524
AMG1_GCCTCTATCTTGGGTA	mPC	-0.0441865	0.108545	-0.0230285
AMG1_GCGAGAAAGATACACA	nPC	-0.0891582	-0.0318579	-0.068675
AMG1_GCGCAACAGTGTACCT	mPC	-0.0487633	0.0707398	-0.0523956
AMG1_GCGCCAAAGTGTCCCG	mPC	-0.0722131	0.10617	-0.189321
AMG1_GCGCGATCATGGTCTA	mPC	0.0110278	0.107508	-0.0378388
AMG1_GCTCCTAGTTCAGACT	nPC	-0.046147	0.118659	-0.201252
AMG1_GCTCCTATCGGAGGTA	mPC	-0.0400926	0.0902491	-0.0474629
AMG1_GCTGCGAGTACAGACG	mPC	0.029937	0.196884	-0.0534585
AMG1_GCTGCGAGTCTCTCGT	mPC	-0.0690824	0.0763788	-0.0124378
AMG1_GCTGCTTCATCACGTA	mPC	-0.0635964	0.0827357	-0.123743
AMG1_GCTGCTTTCGCATGGC	mPC	-0.0423101	0.0497749	-0.0979831
AMG1_GCTTGAAGTCTACCTC	nPC	-0.112028	0.109297	-0.213548
AMG1_GGACAAGCATACTCTT	mPC	-0.0251498	0.111989	-0.130007
AMG1_GGACAAGGTCACTTCC	nPC	-0.0509828	0.0766171	-0.117369
AMG1_GGACATTGTTAGATGA	nPC	-0.0542517	-0.0213917	-0.264693
AMG1_GGACGTCGTCGGCACT	nPC	-0.0265214	0.060004	-0.217754
AMG1_GGATTACAGCGCTCCA	mPC	-0.0122089	0.0714341	0.0412706
AMG1_GGCAATTAGTGAACAT	nPC	-0.0116237	0.200344	-0.143957
AMG1_GGCCGATAGCTAGCCC	nPC	-0.119847	0.0138052	-0.193519
AMG1_GGCCGATGTCCAGTGC	mPC	-0.0050947	-0.00585062	-0.135033
AMG1_GGCTCGATCCGCGCAA	nPC	-0.0197674	0.0218117	-0.11753
AMG1_GGCTGGTAGACTAGAT	mPC	0.0607511	0.0456605	-0.032074
AMG1_GGCTGGTCAACGCACC	mPC	-0.0418873	0.108111	-0.0603261
AMG1_GGGAATGAGGATGTAT	mPC	-0.0223979	0.0551967	-0.179948
AMG1_GGGTCTGAGACTTGAA	nPC	-0.152194	0.0357186	-0.0917191
AMG1_GGTGCGTTCCCGACTT	nPC	-0.0743035	0.0491597	-0.0891481
AMG1_GGTGTTACATGCATGT	mPC	0.0287659	0.0690743	-0.0517388
AMG1_GTAACTGGTAGCTTGT	nPC	-0.178576	0.0115279	-0.0390894
AMG1_GTAGGCCAGTGCGTGA	mPC	-0.0326896	0.0686697	-0.114315
AMG1_GTAGTCATCCTTCAAT	mPC	-0.0113544	0.0632827	0.0649296
AMG1_GTATCTTTCAGGTTCA	nPC	-0.0593624	0.0957439	-0.0101918
AMG1_GTATTCTGTCCATGAT	mPC	0.0876775	0.0832126	-0.0100538
AMG1_GTATTCTGTTGATTGC	mPC	-0.0336231	0.142325	-0.0416408
AMG1_GTCACGGTCGTACGGC	mPC	0.000412204	0.202972	0.0479422
AMG1_GTCATTTAGGTGCTTT	mPC	-0.0131515	-0.0566538	-0.0445061
AMG1_GTCATTTTCATAGCAC	nPC	-0.0853449	-0.0456724	-0.20367
AMG1_GTCCTCAAGTCTCAAC	mPC	-0.0276376	0.0352829	-0.197712
AMG1_GTCGTAACAAAGCGGT	mPC	-0.0864014	0.0926382	-0.0796789
AMG1_GTGAAGGAGTCATCCA	mPC	-0.0506144	-0.0178096	-0.151155
AMG1_GTGAAGGGTCACCTAA	mPC	-0.0145192	0.123105	-0.163529
AMG1_GTGCAGCAGGCCATAG	mPC	-0.0347896	0.0961656	-0.0349873
AMG1_GTGGGTCCACACATGT	mPC	-0.0664435	0.0782458	-0.113715
AMG1_GTGTTAGTCCGCGTTT	nPC	0.01375	0.0752125	-0.0440615
AMG1_GTTCGGGAGTCTTGCA	mPC	-0.000590411	0.115242	-0.132887
AMG1_GTTTCTACAACTGCTA	mPC	-0.054286	0.0309647	-0.0057531
AMG1_TAAACCGGTGTAATGA	mPC	-0.00987818	0.0211985	-0.0561442
AMG1_TAAGAGACAAGCCTAT	nPC	0.075147	0.107655	-0.0345997
AMG1_TAAGTGCCAATGAATG	nPC	-0.119456	0.0904309	-0.230635
AMG1_TAAGTGCCATCTCGCT	mPC	0.00616563	0.16846	0.0604437
AMG1_TACACGAAGGTGGGTT	mPC	-0.0503282	0.116626	-0.119005
AMG1_TACCTTAGTACCATCA	mPC	-0.00356365	0.149096	-0.0422547
AMG1_TACGGGCAGTCACGCC	mPC	-0.0445026	0.00153532	-0.0540207
AMG1_TACGGGCCAGGAACGT	mPC	-0.0195426	0.0375871	-0.0230463
AMG1_TACGGTAAGATGAGAG	mPC	0.0233286	0.0647493	-0.144008
AMG1_TACTCATTCAACACTG	mPC	-0.0422881	0.125375	-0.0351775
AMG1_TACTCGCAGAATCTCC	mPC	-0.0391851	0.0136841	0.0353527
AMG1_TAGACCAGTGAAAGAG	mPC	-0.00680787	0.0716897	-0.104379
AMG1_TAGCCGGTCGGACAAG	mPC	-0.027214	0.106825	-0.0174966
AMG1_TAGGCATGTCAGAAGC	nPC	-0.0548571	0.228587	-0.0434773
AMG1_TAGGCATTCTGGGCCA	mPC	-0.000383988	0.178363	-0.106567
AMG1_TATCAGGCAAGACACG	mPC	0.0149362	0.0603233	0.0042285
AMG1_TATCTCAAGTCGTACT	nPC	-0.0232342	0.0136035	-0.212715
AMG1_TATGCCCTCACAGTAC	nPC	-0.0549998	0.104603	-0.285441
AMG1_TCACGAAGTCTTGATG	mPC	-0.0600266	0.104001	-0.0152591
AMG1_TCAGCTCTCAACACTG	mPC	0.0982561	0.0450863	0.0760328
AMG1_TCAGGATGTTCACGGC	nPC	-0.075035	0.130307	-0.127798
AMG1_TCCACACGTGACAAAT	mPC	0.0329665	0.121676	-0.00593767
AMG1_TCCACACTCAAGCCTA	mPC	0.00820382	0.104966	-0.0362167
AMG1_TCGGGACCAATGTAAG	mPC	-0.0349617	0.086421	-0.152211
AMG1_TCGGGACGTGCTCTTC	mPC	0.00581645	0.0292351	-0.11555
AMG1_TCGGTAATCACCTCGT	mPC	0.0108007	0.201229	-0.0692049
AMG1_TCGTACCAGCAACGGT	nPC	-0.0327288	0.0725303	-0.268004
AMG1_TCTGGAAGTACCGAGA	nPC	-0.0811499	0.1468	-0.0569417
AMG1_TCTTCGGGTTACTGAC	mPC	-0.0577737	0.0116066	-0.100935
AMG1_TCTTTCCAGCATCATC	mPC	-0.0864111	0.0112759	-0.108973
AMG1_TGAAAGATCACAATGC	mPC	0.0223002	0.0994068	-0.0791862
AMG1_TGAAAGATCGCCTGAG	mPC	0.0537382	0.190924	0.0424765
AMG1_TGACGGCCACGCGAAA	mPC	0.0123313	0.0827853	-0.0978066
AMG1_TGACTAGTCCTTCAAT	mPC	0.011472	0.103817	-0.0588631
AMG1_TGAGAGGCATGGATGG	mPC	-0.0548772	0.158759	-0.0335322
AMG1_TGAGAGGGTAAGAGAG	mPC	-0.0518889	0.0763179	-0.0694411
AMG1_TGAGCCGTCACCACCT	nPC	-0.167244	0.0519588	-0.184557
AMG1_TGATTTCCACACCGCA	mPC	0.0103542	0.0822491	-0.0887807
AMG1_TGCACCTGTCTGCCAG	mPC	-0.0222849	0.0517567	-0.125625
AMG1_TGCGCAGGTACGAAAT	mPC	0.0286293	0.0410286	0.0126148
AMG1_TGCGGGTCAAGCTGAG	nPC	-0.0968156	0.0477736	-0.108765
AMG1_TGCGTGGCAATGGATA	mPC	-0.0409482	0.121809	-0.0854442
AMG1_TGCTGCTCACTGAAGG	mPC	0.0687798	0.106881	0.0233836
AMG1_TGGACGCTCCTAGAAC	nPC	-0.0757113	-0.00487934	-0.138475
AMG1_TGGGAAGAGTGAAGAG	mPC	-0.0284963	0.0993373	-0.0760955
AMG1_TGGTTAGTCACGCGGT	mPC	-0.067683	0.15141	-0.00860048
AMG1_TGTGGTACATATGGTC	mPC	0.00274003	0.243748	0.0407139
AMG1_TTAGTTCCAGGTGGAT	mPC	-0.00222002	0.0282301	-0.173147
AMG1_TTCGAAGAGGGTGTGT	mPC	0.0688887	-0.0067551	0.0177606
AMG1_TTCGGTCTCACCACCT	mPC	-0.00318645	0.140932	-0.0863941
AMG1_TTCTACAAGATGCCAG	mPC	-0.00465872	0.00407559	-0.119371
AMG1_TTCTACACACAACTGT	nPC	-0.129515	0.0146336	-0.0146712
AMG1_TTCTACACAGCTGCAC	mPC	0.00763461	0.0884683	-0.111333
AMG1_TTCTACAGTAGGGTAC	mPC	-0.00546199	0.114285	-0.124954
AMG1_TTCTCAAAGTGTACGG	nPC	-0.137429	0.0541766	-0.398148
AMG1_TTCTCAAGTCCAGTAT	mPC	0.0350502	0.114611	0.208032
AMG1_TTCTCAATCACAATGC	mPC	0.0278166	0.114141	0.0517005
AMG1_TTCTCCTCACGGATAG	mPC	0.0324382	0.0605744	-0.0117042
AMG1_TTCTTAGGTGTTCTTT	mPC	0.0122665	0.171821	-0.0439472
AMG1_TTGAACGTCGGCTACG	mPC	-0.0485456	0.0978514	-0.0856024
AMG1_TTGACTTTCACCCGAG	nPC	-0.0602037	0.142696	-0.158255
AMG1_TTGGCAATCTTTACAC	mPC	-0.019209	0.0621684	-0.187078
AMG1_TTTACTGTCTGAGGGA	mPC	0.00843327	0.0141183	-0.00421864
AMG1_TTTATGCAGCTCTCGG	mPC	0.0156473	0.10237	-0.0294754
AMG1_TTTATGCAGTGCCATT	nPC	-0.0811697	-0.00847117	-0.281534
AMG1_TTTATGCTCGTAGGTT	mPC	0.00198144	0.028334	-0.143138
AMG1_TTTGGTTCATCGGGTC	mPC	-0.047184	-0.0275225	-0.0478209
AMG1_TTTGTCAGTGGCCCTA	nPC	-0.0658893	0.0194992	-0.176446
AMG2_AAACCTGCAAGCCCAC	nPC	-0.128164	-0.0369737	-0.175128
AMG2_AAAGATGCATACGCTA	mPC	-0.0260125	0.0988927	-0.0781121
AMG2_AAAGCAAGTAATCGTC	mPC	0.0105279	0.0802209	-0.0861486
AMG2_AACCGCGCACACAGAG	nPC	-0.121254	0.253859	-0.205552
AMG2_AACCGCGTCAGCTGGC	mPC	-0.0943685	0.138495	-0.267572
AMG2_AACGTTGGTATAAACG	mPC	-0.0190281	0.139315	-0.00572485
AMG2_AACTCAGTCGACGGAA	nPC	0.0843233	0.235395	-0.0711092
AMG2_AACTCCCAGACTAAGT	nPC	-0.0550802	0.138195	-0.0125809
AMG2_AAGCCGCTCCTACAGA	mPC	-0.0580299	0.178878	-0.135879
AMG2_AAGGCAGAGGCCCGTT	mPC	-0.044104	0.0316951	-0.185658
AMG2_AAGTCTGAGTGCTGCC	mPC	0.0493202	0.0802889	0.000520439
AMG2_ACAGCTAGTTCGTGAT	nPC	-0.0473052	0.202762	0.13219
AMG2_ACCTTTAAGTACCGGA	mPC	-0.1047	-0.0667618	-0.10473
AMG2_ACGAGCCAGAAACGCC	nPC	-0.0515924	0.0884769	-0.159721
AMG2_ACGATACAGTCATCCA	mPC	-0.0118462	0.0546943	-0.182341
AMG2_ACGGGTCTCAACCAAC	mPC	0.0367337	0.168196	-0.135853
AMG2_ACGGGTCTCGCAAGCC	mPC	0.0803696	0.110498	0.0188561
AMG2_ACGTCAAGTCTCACCT	mPC	0.0109182	0.0962529	-0.0343447
AMG2_ACTGAGTTCGAGAACG	mPC	-0.066653	0.124253	0.0657214
AMG2_ACTGCTCCATAGAAAC	mPC	-0.11142	0.115963	-0.133542
AMG2_ACTTACTGTCAAAGAT	nPC	-0.035867	0.0803754	-0.161441
AMG2_ACTTGTTAGACTGGGT	mPC	-0.0194835	0.117245	0.182447
AMG2_ACTTTCAGTTTGCATG	nPC	-0.059542	0.122	-0.103533
AMG2_AGAGCTTAGGGCTCTC	mPC	-0.0482667	0.086699	-0.221785
AMG2_AGATCTGCAGGCAGTA	mPC	0.0176266	0.28648	0.03772
AMG2_AGCCTAAGTCCCTACT	nPC	-0.0558131	0.193887	-0.225892
AMG2_AGCTCTCTCCCAAGAT	nPC	-0.0291571	0.183273	-0.0492254
AMG2_AGGGAGTAGTGGACGT	mPC	-0.0802196	0.0484153	-0.110276
AMG2_AGGGATGAGGCTAGAC	nPC	-0.0722993	0.158202	-0.171059
AMG2_AGGGTGATCGAGCCCA	nPC	0.00261881	0.113671	-0.0562622
AMG2_AGGTCCGCATATGCTG	mPC	0.0571132	0.214076	0.10365
AMG2_ATCTGCCCACGCGAAA	mPC	-0.0241447	0.0579973	-0.139095
AMG2_ATGTGTGTCTGTGCAA	nPC	-0.0754862	0.257153	-0.210071
AMG2_CAACCAATCCCAAGAT	nPC	-0.0437072	0.204073	-0.2803
AMG2_CAACTAGTCTGCCAGG	mPC	-0.0471904	0.0257172	-0.0864514
AMG2_CAAGATCGTTCGGCAC	nPC	-0.0257892	0.178087	-0.121295
AMG2_CAAGTTGAGGTGCTTT	mPC	0.00325068	0.103699	-0.0505787
AMG2_CACATTTTCCGTAGTA	mPC	0.00100287	0.0818245	-0.0449478
AMG2_CACCAGGGTTCGGGCT	nPC	-0.0877073	0.252999	-0.0845243
AMG2_CACCTTGAGCTAGTTC	mPC	-0.0544237	0.170784	-0.137506
AMG2_CAGAGAGCACTTAACG	mPC	-0.0204557	0.171035	-0.0350648
AMG2_CAGAGAGTCCAAATGC	mPC	-0.0142068	0.141322	-0.100223
AMG2_CAGATCAAGAAGGGTA	mPC	0.0236441	0.20232	-0.0066167
AMG2_CAGTCCTCAGCGTAAG	nPC	-0.0348579	0.121645	-0.201642
AMG2_CAGTCCTGTCTTGCGG	nPC	-0.0100146	0.142681	-0.0788991
AMG2_CATATGGCACAGGTTT	mPC	-0.0503971	0.186701	-0.214162
AMG2_CATCAAGGTAACGCGA	nPC	-0.071439	0.172622	-0.220012
AMG2_CATCAGAAGTCAAGGC	nPC	-0.0810317	0.20889	-0.186233
AMG2_CATGACACAGGTTTCA	nPC	0.0381971	0.315381	0.0317407
AMG2_CATTCGCCAATGAAAC	mPC	-0.0490809	0.0940743	-0.0125554
AMG2_CCACCTACAGATCCAT	mPC	0.0383842	0.214502	0.0216923
AMG2_CCACGGATCCCTAACC	mPC	-0.0495732	0.0883636	-0.215913
AMG2_CCCATACTCTATGTGG	mPC	-0.0203276	0.0961883	-0.0778968
AMG2_CCGGGATTCGGTCTAA	nPC	-0.0568483	0.12441	-0.111544
AMG2_CCGTTCACAGTTAACC	mPC	0.0593559	0.101781	0.0371791
AMG2_CCTAAAGAGTAAGTAC	nPC	-0.09542	0.10004	-0.167896
AMG2_CCTAAAGAGTTTGCGT	nPC	-0.106899	0.114138	-0.125792
AMG2_CCTAAAGGTACCATCA	mPC	0.000843547	0.250952	-0.0909321
AMG2_CCTTCGAGTCGATTGT	nPC	-0.0767274	0.330041	-0.211481
AMG2_CGAACATAGCGTAATA	mPC	0.0217029	0.258463	-0.134
AMG2_CGAACATGTACATGTC	nPC	-0.0822313	0.113615	-0.105045
AMG2_CGAATGTCATTGCGGC	mPC	0.0342678	0.132368	-0.0293491
AMG2_CGATGGCCAATGGACG	mPC	-0.0182857	0.0938664	-0.0746233
AMG2_CGATGTAGTAGAGTGC	mPC	0.0258356	0.101657	0.0747826
AMG2_CGCCAAGCAGCAGTTT	nPC	-0.100509	0.273306	-0.300448
AMG2_CGCGTTTTCTTACCTA	nPC	-0.0806446	0.123419	-0.237079
AMG2_CGCTATCCAATGCCAT	mPC	-0.0537697	0.282615	0.0110581
AMG2_CGGACACGTGATGTGG	nPC	-0.0339956	0.210918	0.00611668
AMG2_CGGACACTCTTGTATC	mPC	-0.0663285	0.108948	-0.0917767
AMG2_CGGAGCTTCTCAAGTG	mPC	-0.0780025	0.108476	-0.0466098
AMG2_CGGAGTCGTCAAACTC	mPC	0.00223447	0.295627	0.353356
AMG2_CGTAGCGCAACACCTA	nPC	-0.0589214	0.200078	-0.32974
AMG2_CGTCCATAGGGATGGG	mPC	-0.106018	0.0865411	-0.288235
AMG2_CGTGTAAAGGGTATCG	mPC	0.00480416	0.0288416	-0.00519973
AMG2_CGTTGGGTCCGAACGC	nPC	-0.0216168	0.214063	-0.00052056
AMG2_CTAACTTGTTATTCTC	mPC	-0.0729602	0.0838783	-0.0988205
AMG2_CTAGAGTTCTTTACGT	mPC	-0.0299744	0.116457	0.0177403
AMG2_CTCGAAACATCTGGTA	nPC	-0.140749	0.166986	-0.348104
AMG2_CTCTAATCAAACTGCT	mPC	-0.0489887	0.150957	-0.161692
AMG2_CTCTAATCAACTGCGC	nPC	-0.0301414	0.196259	-0.19641
AMG2_CTCTGGTCAAGTCTGT	mPC	-0.0566528	0.0330144	-0.138603
AMG2_CTGATAGGTTCAGTAC	mPC	-0.0730792	0.0656007	-0.122635
AMG2_CTGCGGAAGTGTCCCG	nPC	-0.0428553	0.246567	-0.173074
AMG2_CTGCTGTCATCCCACT	nPC	-0.103315	0.141055	-0.330484
AMG2_CTGTGCTGTTTGTTTC	mPC	0.0109537	0.0929946	-0.240191
AMG2_CTGTGCTTCGTGGTCG	nPC	-0.0253808	0.0972985	-0.0580367
AMG2_CTTTGCGCACCTATCC	nPC	0.0407527	0.321198	0.132292
AMG2_GACGTTACAGGATCGA	mPC	-0.002333	0.139169	-0.21371
AMG2_GACTGCGTCCACTGGG	mPC	-0.0781658	0.0883916	-0.0678491
AMG2_GAGCAGATCCGCGGTA	nPC	-0.0835755	0.15278	-0.206637
AMG2_GAGCAGATCCGGCACA	nPC	-0.109415	0.207564	-0.374735
AMG2_GATCGATCATGACGGA	nPC	-0.0666404	0.157116	-0.0979019
AMG2_GATCGCGCACTAGTAC	nPC	-0.0624102	0.197276	-0.197798
AMG2_GATGAAAGTAGAAGGA	nPC	0.0189855	0.113986	-0.255346
AMG2_GATTCAGCATCCCACT	nPC	0.00243595	0.402544	-0.133392
AMG2_GCAGTTATCAACACAC	nPC	-0.127429	0.218102	-0.138828
AMG2_GCATACACAATAACGA	mPC	0.0209405	0.192144	-0.0773096
AMG2_GCATACACAGATGAGC	mPC	0.0153551	0.183111	-0.153371
AMG2_GCATGTATCCAGATCA	mPC	-0.0416635	0.112553	-0.0511027
AMG2_GCGCGATCACCGAATT	nPC	-0.115255	0.282474	-0.247522
AMG2_GCTCCTACAATGAATG	mPC	-0.0367958	0.0810629	-0.236107
AMG2_GCTGCGACATCGATTG	mPC	0.00257928	0.124383	-0.0953539
AMG2_GCTGCGATCGGACAAG	nPC	0.00503243	0.133903	-0.214131
AMG2_GGAATAACAGCCAGAA	mPC	-0.0341359	0.124888	-0.106504
AMG2_GGAGCAAGTTCCATGA	mPC	-0.0670807	0.124295	0.0937653
AMG2_GGCTCGACATGGTCTA	nPC	-0.0817189	0.305326	-0.16413
AMG2_GGCTCGATCTCGGACG	mPC	0.0030876	0.168075	-0.0713116
AMG2_GGGAATGAGTCGTACT	mPC	0.0150476	0.181447	-0.148646
AMG2_GGGAGATAGCTAACTC	mPC	0.0112254	-0.00440583	-0.0564236
AMG2_GGGATGAGTTATCGGT	nPC	0.0304514	0.0543145	-0.156626
AMG2_GGGATGAGTTCGAATC	mPC	-0.0681947	0.13361	-0.178318
AMG2_GGTGCGTCACGACGAA	mPC	-0.06364	0.0813931	-0.160185
AMG2_GGTGCGTGTCACCTAA	mPC	-0.0298631	0.233227	-0.166131
AMG2_GGTGTTATCTCTAAGG	mPC	-0.038853	0.143807	-0.0229026
AMG2_GTAACTGGTTTGACTG	mPC	-0.00526138	0.112781	0.0040729
AMG2_GTACGTAAGTTAACGA	mPC	0.0361778	0.161973	-0.121737
AMG2_GTATCTTCAAGGTTTC	mPC	-0.0507157	0.104654	-0.246576
AMG2_GTATTCTAGACCTAGG	mPC	0.0441073	0.190665	0.198163
AMG2_GTCAAGTTCCGTTGCT	nPC	-0.078531	0.0785804	-0.032035
AMG2_GTCACAAGTTATTCTC	mPC	-0.037883	0.0143073	0.0232824
AMG2_GTCGGGTGTCGTGGCT	nPC	-0.210669	0.0642533	-0.23477
AMG2_GTCGTAAAGGAATGGA	mPC	-0.0528329	0.263831	-0.0793761
AMG2_GTGCAGCTCCGCTGTT	nPC	-0.0261889	0.0895478	-0.0380035
AMG2_GTGTGCGGTCTAAAGA	nPC	-0.0427096	0.253297	-0.339897
AMG2_GTTCGGGTCACCTCGT	nPC	-0.00651681	0.162797	-0.043872
AMG2_TACTCGCAGGCATTGG	mPC	-0.030816	0.158346	0.043061
AMG2_TAGAGCTCAGGGCATA	nPC	-0.112711	0.204861	-0.265598
AMG2_TAGCCGGCATACGCTA	mPC	0.0106571	0.113855	-0.0612509
AMG2_TAGCCGGGTAGCGCAA	nPC	-0.048183	0.241691	-0.115734
AMG2_TATGCCCCAGTAAGAT	mPC	0.0101401	0.0881253	0.0179084
AMG2_TCACAAGAGAAACCTA	nPC	-0.0501759	0.106734	-0.138975
AMG2_TCAGCAACAAGCGTAG	nPC	-0.0633372	0.132438	-0.199887
AMG2_TCAGGATAGGGTCGAT	mPC	-0.0438003	0.0202266	-0.0878867
AMG2_TCAGGTATCTTGACGA	mPC	-0.0309697	0.120896	-0.0565427
AMG2_TCGGTAATCAACACAC	mPC	0.0134886	0.077181	-0.0459237
AMG2_TCTCTAACAGTAAGAT	nPC	-0.089716	0.148726	-0.15885
AMG2_TCTTCGGGTTTAAGCC	nPC	-0.0341035	0.154848	-0.190058
AMG2_TGAAAGAGTGTTAAGA	nPC	0.0189587	0.143531	-0.0370309
AMG2_TGACAACAGACCTTTG	nPC	-0.0387609	0.144115	-0.079332
AMG2_TGACGGCCAGTCAGAG	mPC	-0.076665	0.0523438	0.0663488
AMG2_TGCACCTCAATTGCTG	mPC	-0.0825519	0.0850913	-0.0773673
AMG2_TGCACCTCAGCCAGAA	mPC	-0.0248602	0.0745964	-0.19116
AMG2_TGCCCTATCTGATTCT	mPC	-0.0655974	0.27596	-0.18803
AMG2_TGCTACCTCTGAGGGA	mPC	0.00193911	0.211038	0.0761671
AMG2_TGGCTGGTCCTATGTT	nPC	-0.082726	0.108048	-0.083101
AMG2_TGGGAAGTCCTGTACC	nPC	-0.00592466	-0.0172402	-0.0358799
AMG2_TGGTTAGAGTGTCCAT	nPC	-0.127431	0.0722043	-0.0466335
AMG2_TGTTCCGAGCTAGCCC	mPC	-0.0404101	0.129835	-0.164461
AMG2_TTAGTTCTCCAAAGTC	mPC	0.0418074	0.176628	0.152798
AMG2_TTCCCAGGTCTAGTCA	mPC	-0.036734	0.14095	-0.0948299
AMG2_TTCGGTCTCGGATGGA	mPC	-0.00926904	0.199121	-0.00746134
AMG2_TTCTCCTAGTTGTCGT	nPC	-0.0856899	0.143588	-0.0956302
AMG2_TTGGAACTCGCAGGCT	nPC	-0.176741	0.00143216	-0.162307
AMG2_TTTCCTCAGATCCCGC	mPC	-0.0388042	0.113364	-0.184879
AMG2_TTTGGTTCAACGATGG	nPC	-0.14989	0.0848464	-0.207762
AMG3_AAAGCAAGTGACAAAT	nPC	-0.0533177	0.156261	-0.15549
AMG3_AACTCAGCATTGCGGC	mPC	-0.13347	0.10432	-0.118609
AMG3_AAGCCGCCACCCATGG	mPC	0.0203687	0.026341	-0.0344521
AMG3_AAGGTTCCAAGACGTG	mPC	0.0306331	0.189426	-0.0585927
AMG3_ACACCCTAGTACGATA	mPC	0.0315432	0.238617	0.172542
AMG3_ACACTGAAGTCCGTAT	mPC	-0.0740869	0.043147	-0.129843
AMG3_ACATCAGAGGGCTCTC	nPC	-0.0392399	0.182256	-0.326888
AMG3_ACATGGTTCTATCCTA	nPC	-0.0315721	0.113641	-0.00971164
AMG3_ACCAGTAAGCAGACTG	mPC	0.101978	0.148658	0.0288556
AMG3_ACCAGTATCATGCATG	nPC	0.0184094	0.0841079	-0.0126786
AMG3_ACCTTTAAGTGACATA	nPC	-0.121614	0.152076	-0.187576
AMG3_ACGAGGATCCGAATGT	mPC	-0.0756321	0.0885706	-0.0370632
AMG3_ACGATACAGGTAGCTG	nPC	-0.105815	0.0303991	-0.199215
AMG3_ACGCCGAGTCCATCCT	mPC	-0.0220007	-0.022043	-0.0374674
AMG3_ACGGCCATCATCTGCC	mPC	0.0532138	0.140042	0.100184
AMG3_ACTGAACAGCTCCTTC	mPC	-0.0246851	0.182349	-0.0404219
AMG3_ACTGAGTGTAAAGGAG	mPC	-0.0122192	0.0603252	-0.130864
AMG3_ACTGCTCCAGCCTATA	mPC	0.0168901	0.119101	-0.206996
AMG3_ACTGCTCTCCTCTAGC	nPC	-0.0737729	0.12836	-0.170315
AMG3_AGCAGCCTCCCTCAGT	mPC	0.000191661	0.133188	-0.0656416
AMG3_AGCATACCACGGTAAG	mPC	-0.0176784	0.112407	-0.0770464
AMG3_AGCGGTCGTTCAGCGC	mPC	0.0193681	0.111997	-0.0848344
AMG3_AGCGTATAGATATGGT	mPC	-0.0374159	0.146872	-0.153259
AMG3_AGCGTCGAGTATGACA	mPC	-0.0279722	0.0646418	-0.0656349
AMG3_AGCGTCGCAATGGATA	mPC	-0.0350507	0.112358	-0.0885579
AMG3_AGCGTCGTCGTTACGA	mPC	-0.012119	0.124007	-0.135396
AMG3_AGCTCCTGTACAGTGG	mPC	-0.0674714	-0.0242047	-0.0470588
AMG3_AGGCCACGTACCATCA	nPC	-0.0751861	0.246445	-0.170834
AMG3_AGGGAGTTCCTGCTTG	nPC	-0.0230561	0.0532346	-0.0748659
AMG3_AGGGATGAGGCGACAT	mPC	-0.0533896	0.168564	-0.036125
AMG3_AGGTCCGAGAAGGACA	nPC	-0.0798761	0.149021	-0.322326
AMG3_AGGTCCGTCAACCATG	nPC	-0.00910904	0.188344	-0.255628
AMG3_AGTGAGGGTCCGAACC	mPC	0.0411965	0.116195	0.122811
AMG3_ATAACGCCACCCAGTG	mPC	-0.0182689	0.0531543	-0.188386
AMG3_ATAGACCAGCCCAACC	mPC	-0.0934575	0.115541	-0.177598
AMG3_ATAGACCCACTCGACG	mPC	-0.0440212	0.0909841	0.0128686
AMG3_ATCACGATCAACACGT	mPC	-0.0511961	0.112913	-0.162224
AMG3_ATCATCTCACGAGGTA	mPC	-0.0504044	-0.0013028	-0.182504
AMG3_ATCATGGGTGTCGCTG	mPC	0.00200085	0.0466715	-0.0403484
AMG3_ATCTACTAGACCTAGG	mPC	-0.0572008	0.0497172	-0.082217
AMG3_ATCTACTCAGGGTACA	nPC	-0.0429316	0.132875	0.0556777
AMG3_ATCTACTGTGACGGTA	mPC	0.0107346	0.120124	-0.0956444
AMG3_ATCTGCCTCGGCTTGG	nPC	-0.102303	0.0208619	-0.319437
AMG3_ATGAGGGTCAGCGATT	mPC	-0.0336734	0.112209	-0.152583
AMG3_ATGTGTGAGTGAAGAG	mPC	0.0193684	0.158376	-0.19906
AMG3_ATTCTACTCCTAGAAC	mPC	-0.103317	0.133109	-0.0586097
AMG3_ATTGGTGGTAACGCGA	mPC	-0.0205977	0.0852798	0.00271456
AMG3_CAACCTCTCCGATATG	mPC	-0.0761905	0.0759068	-0.147612
AMG3_CAAGAAAGTCGCGAAA	mPC	-0.0350335	0.0510234	0.044079
AMG3_CAAGATCTCTAACTTC	mPC	-0.0211703	0.113501	0.0790846
AMG3_CAAGATCTCTCTTATG	mPC	0.0373261	0.185867	-0.0211548
AMG3_CAAGGCCCAGACAAAT	mPC	-0.0357186	0.0786461	-0.10436
AMG3_CAAGGCCGTTTGGCGC	nPC	-0.128178	0.0395779	-0.113674
AMG3_CACACAATCAAACGGG	nPC	-0.086915	0.1387	-0.154893
AMG3_CACACCTCAGCTATTG	mPC	-0.0651108	0.0800147	0.015705
AMG3_CACATTTGTCTAGCGC	mPC	0.0144138	0.177728	-0.148768
AMG3_CACCTTGGTCAGATAA	mPC	-0.0420869	0.0151336	-0.115765
AMG3_CACTCCAGTATCAGTC	nPC	0.0213959	0.166376	-0.252021
AMG3_CAGCAGCAGTGAACAT	mPC	-0.00174056	0.214308	-0.0275327
AMG3_CAGCTAAGTCTTGCGG	nPC	-0.0328191	0.0173055	0.0871573
AMG3_CAGTCCTGTGAGGGAG	mPC	-0.022598	0.103643	-0.134012
AMG3_CATATGGGTAGCTCCG	mPC	0.06461	0.100813	0.210704
AMG3_CATCGAAAGTTCGATC	mPC	-0.051962	0.0236641	-0.103427
AMG3_CATGACAGTAGAGCTG	mPC	0.00898447	0.140664	0.125688
AMG3_CATGCCTCATCCGTGG	mPC	-0.0457711	0.149504	-0.0132713
AMG3_CATGCCTGTACAAGTA	mPC	-0.0138519	0.153406	-0.0240377
AMG3_CATTATCAGAGACTAT	nPC	-0.182952	0.0415755	-0.232696
AMG3_CATTCGCGTCATCCCT	mPC	-0.00849731	0.0657591	-0.180942
AMG3_CCAATCCAGGACCACA	mPC	-0.0102024	0.166162	-0.00692095
AMG3_CCATTCGCACTGTTAG	mPC	-0.0638708	0.0467984	-0.172376
AMG3_CCCAATCTCTTTACAC	mPC	0.0209071	0.0938486	-0.142823
AMG3_CCCATACAGGCAGTCA	mPC	-0.00452658	0.117526	-0.1899
AMG3_CCCTCCTTCCTACAGA	mPC	-0.0232947	0.205987	-0.106703
AMG3_CCGGGATTCCACTCCA	mPC	0.0649991	0.0988958	0.0354923
AMG3_CCGTGGAGTCACTGGC	mPC	0.00591434	0.0794093	-0.282659
AMG3_CCTAAAGCACGAAAGC	nPC	-0.0534829	0.0933051	-0.0335785
AMG3_CCTTTCTAGCGTAGTG	nPC	-0.0215494	0.131404	-0.0076831
AMG3_CCTTTCTGTTACCAGT	mPC	0.0349726	0.154436	-0.0540877
AMG3_CGAACATAGATGTAAC	mPC	-0.00688635	0.184373	-0.0985683
AMG3_CGAGCACTCAATCTCT	mPC	-0.0186283	0.0901497	0.0170403
AMG3_CGAGCACTCTCTGAGA	mPC	-0.0236132	0.173074	-0.0942664
AMG3_CGAGCCAAGTTTGCGT	mPC	-0.0139881	0.165618	-0.0458187
AMG3_CGATGTAGTCTCAACA	mPC	-0.0560866	-0.0693376	-0.263321
AMG3_CGCTTCAGTCATGCAT	mPC	0.00339003	0.126789	-0.120033
AMG3_CGGACTGCACCTATCC	mPC	0.0239915	0.134096	-0.0804491
AMG3_CGGACTGTCGGGAGTA	nPC	-0.136596	0.0371528	0.0201507
AMG3_CGGGTCAGTAGAGCTG	nPC	-0.0421956	0.138444	0.00119685
AMG3_CGGTTAACAATGGAAT	mPC	0.012441	0.181655	0.126241
AMG3_CGTCAGGGTACATCCA	nPC	-0.12008	0.202407	-0.055743
AMG3_CGTCTACAGGGAGTAA	mPC	-0.0290276	-0.0413271	-0.236442
AMG3_CGTTAGAGTGTGAATA	mPC	0.000841288	0.0717914	-0.0196085
AMG3_CTAACTTCATGGGACA	mPC	-0.0252443	0.148859	-0.111626
AMG3_CTACACCAGACATAAC	nPC	-0.0538555	0.1788	-0.123922
AMG3_CTACACCAGGGAACGG	mPC	-0.0344617	0.125046	-0.158937
AMG3_CTAGTGACACCAGCAC	mPC	0.0109775	0.141787	0.0828615
AMG3_CTCACACTCTAACTGG	mPC	0.0910618	0.196584	-0.0866945
AMG3_CTCAGAAAGGCTACGA	mPC	0.0061248	0.0681854	-0.110786
AMG3_CTCCTAGGTAAGTAGT	mPC	0.0181556	0.0461875	-0.0248112
AMG3_CTCCTAGGTCAATGTC	nPC	-0.11636	-0.0317568	-0.056237
AMG3_CTCGAGGTCGAACGGA	mPC	-0.0618798	0.0532876	-0.0189235
AMG3_CTCTAATTCTGGTGTA	nPC	-0.116784	0.0304149	-0.183642
AMG3_CTCTACGAGCTAGGCA	nPC	-0.0656822	0.180138	-0.188442
AMG3_CTCTACGGTTGATTGC	nPC	-0.0247777	0.218201	-0.106293
AMG3_CTGCCTAAGGCATGTG	mPC	-0.0139514	0.0686491	-0.296507
AMG3_CTTAACTTCCAGGGCT	nPC	-0.0945693	0.197939	-0.179879
AMG3_CTTGGCTCACGGCGTT	mPC	0.000844639	0.137125	-0.0322174
AMG3_GAAACTCCAGTAGAGC	mPC	-0.00666879	0.0061528	-0.0923987
AMG3_GAAATGAGTCAGAAGC	mPC	-0.077347	0.101753	-0.160774
AMG3_GAACATCTCAACACAC	mPC	0.021132	0.130516	-0.099751
AMG3_GAATGAAAGCCCAATT	mPC	-0.017987	0.175191	-0.0567963
AMG3_GAATGAACACTTGGAT	mPC	-0.0531138	0.0561514	-0.22673
AMG3_GACAGAGAGAGTAATC	mPC	-0.0113539	0.157246	-0.0166143
AMG3_GACGGCTCAATGAATG	mPC	0.00030059	0.0448779	-0.223985
AMG3_GACGGCTCATATGCTG	mPC	-0.0299629	0.153481	-0.0989483
AMG3_GACTAACGTTGCTCCT	mPC	0.0305012	0.261101	-0.00391831
AMG3_GACTACAGTATCACCA	nPC	-0.114255	0.148151	-0.0323238
AMG3_GATCGCGTCAGATAAG	nPC	0.0238073	0.121312	-0.065558
AMG3_GATCGTATCCTTAATC	nPC	-0.0539593	0.30066	-0.153324
AMG3_GATGAAAGTCGAATCT	mPC	-0.0291369	0.23149	-0.203628
AMG3_GATTCAGTCGTGGGAA	mPC	0.00317331	0.0822247	-0.0938899
AMG3_GCAATCACAGGTTTCA	mPC	-0.0189305	0.0591941	-0.0909015
AMG3_GCATGATTCGTTGACA	mPC	-0.0282308	0.170593	-0.0476013
AMG3_GCATGCGCATGGTTGT	nPC	-0.0811001	0.0332346	-0.172423
AMG3_GCATGTAAGTGTACGG	mPC	-0.0281949	0.122711	-0.163162
AMG3_GCATGTATCATGTCCC	mPC	-0.0605866	0.0965033	0.00123786
AMG3_GCGACCAAGGGTGTTG	mPC	0.0062034	0.0820134	-0.0430529
AMG3_GCGCGATAGATAGCAT	nPC	-0.0799391	0.200816	-0.239639
AMG3_GCTCCTAAGACTAGGC	mPC	-0.0467402	0.0317326	-0.0600663
AMG3_GCTGCAGTCGGTTCGG	nPC	-0.0220865	0.193876	-0.180553
AMG3_GCTGGGTCAGATGAGC	nPC	-0.155972	0.0810037	-0.228555
AMG3_GCTGGGTGTACAGTGG	mPC	0.00793171	0.102053	0.0783392
AMG3_GCTGGGTTCGGTCCGA	mPC	0.0135659	0.155595	-0.099653
AMG3_GGAACTTAGAACTCGG	mPC	-0.0234056	0.0552886	-0.0555025
AMG3_GGACAGACATGGGACA	mPC	-0.0165795	0.110658	-0.167576
AMG3_GGACGTCTCTTATCTG	mPC	0.0763652	0.150675	-0.201684
AMG3_GGATGTTCAATGGATA	nPC	-0.0661282	0.0798777	0.0536578
AMG3_GGCTGGTCAATCTACG	nPC	0.0066608	0.317217	0.0517476
AMG3_GGCTGGTTCAGTTTGG	mPC	-0.0445584	0.111828	-0.235729
AMG3_GGGAATGGTGTTGAGG	mPC	-0.0604914	0.0568626	-0.137991
AMG3_GGGACCTCAAGAGGCT	mPC	-0.00473934	0.148083	-0.173352
AMG3_GGGAGATAGGTTACCT	mPC	-0.11083	0.12515	-0.157727
AMG3_GGGAGATCAACTGCGC	mPC	-0.0620012	0.0659837	-0.069505
AMG3_GGGAGATCACTGCCAG	mPC	-0.013701	0.0842024	-0.113525
AMG3_GGGTCTGGTCATCCCT	mPC	-0.0119543	0.0518838	-0.144788
AMG3_GGGTCTGGTTTGGCGC	mPC	-0.0555103	0.102348	-0.141122
AMG3_GGGTTGCCAGATCTGT	nPC	-0.174348	0.110992	-0.258774
AMG3_GGTGAAGGTGGTAACG	mPC	0.0136858	0.0904718	-0.125449
AMG3_GGTGCGTGTAGATTAG	mPC	0.0233188	0.135897	-0.0923093
AMG3_GTAACGTGTGATGTCT	mPC	-0.0584349	0.0132979	-0.117738
AMG3_GTAACGTTCACCGTAA	mPC	0.0282965	0.0709467	0.0310553
AMG3_GTAACTGGTGCTCTTC	nPC	-0.107088	0.136001	-0.299703
AMG3_GTCTTCGAGGTGACCA	mPC	-0.0888109	0.0576686	-0.183393
AMG3_GTGCGGTAGGAGCGTT	nPC	-0.0786518	0.0619789	-0.161621
AMG3_TAAACCGTCCGTACAA	mPC	0.0532652	0.227691	-0.166066
AMG3_TAAGAGAAGCTGCAAG	mPC	-0.051956	0.068152	-0.107478
AMG3_TAAGCGTGTAGGAGTC	mPC	-0.0228346	0.121142	-0.155511
AMG3_TACAGTGGTCGAAAGC	mPC	-0.0477566	0.112657	-0.113921
AMG3_TACCTTAGTCAATGTC	mPC	0.0535709	0.109009	0.0565063
AMG3_TACGGTAAGGGATGGG	mPC	-0.0337819	0.12344	-0.111663
AMG3_TAGCCGGTCACAATGC	mPC	-0.043608	0.0539723	-0.0852028
AMG3_TAGGCATGTCTCGTTC	mPC	-0.0904314	0.148088	-0.0352614
AMG3_TATCAGGAGCTAAACA	mPC	-0.00363375	0.00278029	0.0103018
AMG3_TATCAGGCAAACGTGG	mPC	-0.0342361	0.00139794	-0.121776
AMG3_TATCAGGCAGTGGAGT	mPC	-0.0333029	0.161738	0.0525677
AMG3_TATGCCCAGGGTGTTG	mPC	0.0331295	0.0511758	-0.215516
AMG3_TCACAAGCACAGGTTT	mPC	0.0160482	0.16648	-0.0227315
AMG3_TCAGATGGTCGACTAT	mPC	0.00452241	0.152027	-0.0280858
AMG3_TCATTACCAGATGGGT	mPC	-0.012267	0.246396	-0.0341405
AMG3_TCATTTGTCCAGAGGA	mPC	-0.0130666	0.103036	0.0266434
AMG3_TCCACACAGTAATCCC	mPC	-0.0464864	0.0406619	-0.191147
AMG3_TCGCGAGGTCGTCTTC	nPC	-0.0515226	0.178589	-0.275313
AMG3_TCGCGTTAGGAGTAGA	mPC	-0.0265354	0.0698736	-0.21217
AMG3_TCGGTAAGTACGCACC	mPC	-0.0690788	0.0916974	-0.217147
AMG3_TCGGTAATCGCGCCAA	nPC	-0.0565545	0.194769	-0.117179
AMG3_TCGTACCTCGTGTAGT	nPC	-0.0868876	0.37041	-0.0637991
AMG3_TCTCATACATCGACGC	nPC	0.0278669	0.227768	0.0943937
AMG3_TCTGGAACAGCTGCTG	mPC	-0.0381029	0.083787	-0.104415
AMG3_TGACGGCGTACTCGCG	mPC	0.0198422	0.117863	0.0523495
AMG3_TGACTAGAGCGATATA	mPC	-0.0811458	0.124187	-0.279063
AMG3_TGAGAGGCAAGCCTAT	mPC	-0.0287416	0.213404	-0.0350491
AMG3_TGATTTCGTATAAACG	nPC	-0.070543	0.078854	-0.213747
AMG3_TGCGCAGGTCACCCAG	mPC	4.89e-05	0.238009	-0.0429163
AMG3_TGCGTGGTCATCTGCC	mPC	0.0255969	0.0563571	-0.0146288
AMG3_TGCTACCTCAGCAACT	nPC	-0.0554646	0.169389	-0.195665
AMG3_TGGCGCATCGTCTGCT	mPC	-0.0626725	0.08673	-0.183903
AMG3_TGGGAAGCACAGCGTC	mPC	-0.0271499	0.11474	-0.0829889
AMG3_TGGTTAGTCGCTAGCG	mPC	-0.0280011	0.108135	-0.111078
AMG3_TGGTTCCCAATGCCAT	nPC	-0.0797883	0.141886	-0.341484
AMG3_TGTGTTTCAGTAACGG	mPC	-0.00448827	0.12277	-0.0607154
AMG3_TTAGGCACAATTGCTG	nPC	-0.0468219	0.0358603	-0.30598
AMG3_TTAGGCAGTTTGCATG	nPC	-0.0660832	0.0569096	-0.203815
AMG3_TTCCCAGCAAACTGTC	mPC	0.0437977	0.097858	-0.117195
AMG3_TTCTACAAGCTATGCT	mPC	-0.119899	0.144642	-0.173312
AMG3_TTCTACAGTGCGCTTG	mPC	0.0251087	0.157768	-0.0849528
AMG3_TTCTCAACAAGCTGTT	mPC	-0.0699564	0.0586244	-0.156125
AMG3_TTGAACGAGTAGTGCG	mPC	-0.0506621	0.141836	-0.0883626
AMG3_TTGACTTAGTTAACGA	mPC	-0.0348892	0.26433	-0.0594243
AMG3_TTGCGTCAGTGGTCCC	nPC	-0.1166	0.121723	-0.229819
AMG3_TTTATGCCAGGGATTG	mPC	-0.0246011	0.184672	0.00882132
AMG3_TTTGCGCGTAAATGAC	nPC	-0.0550867	0.0323193	-0.0562148
AMG3_TTTGCGCTCCTAGGGC	mPC	-0.031055	0.244886	-0.174295
MM1_AAACCTGAGCTCAACT	mPC	-0.020587	0.127319	0.0232707
MM1_AAACCTGCACATGACT	mPC	0.025097	0.128847	0.125015
MM1_AAACCTGCATCGGAAG	mPC	-0.046384	0.0783538	-0.139076
MM1_AAACCTGGTACATCCA	mPC	-0.0139979	0.219949	-0.0036446
MM1_AAACCTGGTACCGAGA	mPC	0.00356319	0.195588	-0.179979
MM1_AAACGGGCATATGAGA	mPC	-0.0757018	0.163784	-0.101654
MM1_AAAGATGAGGGCACTA	mPC	0.0182333	0.181304	-0.171041
MM1_AAAGATGTCAGGTAAA	mPC	-0.0281737	0.122106	-0.211623
MM1_AAAGCAACAGTCTTCC	mPC	-0.0121848	0.158287	-0.000360632
MM1_AAAGCAAGTTAGAACA	mPC	-0.0280113	0.0988763	0.0366813
MM1_AAAGCAATCATGTCTT	mPC	0.00138427	0.039892	-0.055204
MM1_AAAGCAATCGGACAAG	mPC	-0.00838191	-0.0234977	-0.118008
MM1_AAAGTAGCAATGTAAG	mPC	-0.030002	0.0513321	-0.17604
MM1_AAAGTAGCAGCTATTG	mPC	0.0211644	0.10053	0.00878541
MM1_AAAGTAGCATGTCGAT	mPC	-0.0133924	0.151996	0.00480049
MM1_AAAGTAGGTCTCAACA	nPC	0.0560483	-0.122798	-0.11719
MM1_AAAGTAGGTGCGATAG	mPC	0.0192345	0.119665	-0.0865965
MM1_AAAGTAGGTTCTGAAC	mPC	-0.0449467	0.123352	-0.0820271
MM1_AAAGTAGTCGCCAAAT	mPC	-0.0261922	0.141023	-0.13075
MM1_AAAGTAGTCTGAGTGT	mPC	-0.0740608	0.237974	-0.103073
MM1_AAATGCCAGTTAGCGG	mPC	0.0303782	0.175397	0.0925249
MM1_AAATGCCTCCTAGTGA	mPC	-0.0503614	0.169203	-0.00675407
MM1_AACACGTAGCCTATGT	mPC	-0.0391528	0.0713368	-0.119287
MM1_AACACGTAGTTTGCGT	mPC	-0.047207	0.16748	-0.141092
MM1_AACACGTCACCTATCC	mPC	0.0917245	0.125931	0.124653
MM1_AACACGTCAGCCTTGG	mPC	-0.00642324	0.125406	-0.00183626
MM1_AACACGTGTTCGCGAC	mPC	0.0222377	0.0969209	-0.0387042
MM1_AACACGTTCACCAGGC	mPC	-0.00681959	0.173215	0.0263865
MM1_AACACGTTCGCGTAGC	mPC	0.0619194	0.153671	-0.00446422
MM1_AACACGTTCTGTCAAG	mPC	-0.0391518	0.192899	0.0290007
MM1_AACCATGAGAGCTGGT	mPC	-0.0138878	0.134064	-0.0992036
MM1_AACCATGAGATAGTCA	mPC	0.0267749	0.106777	-0.0186979
MM1_AACCATGAGGTGCACA	mPC	0.0356275	0.135625	-0.0408314
MM1_AACCATGAGTGTCCAT	mPC	-0.0307833	0.0269618	-0.139342
MM1_AACCATGCAGATTGCT	mPC	0.0483537	0.171442	-0.118378
MM1_AACCATGCAGCGTCCA	mPC	-0.0138131	0.0542895	0.0979977
MM1_AACCATGTCCACGTGG	mPC	-0.0039707	0.0795411	0.0782942
MM1_AACCGCGAGAAACCAT	mPC	-0.017592	0.0705655	-0.12343
MM1_AACCGCGAGCTAAGAT	mPC	-0.00511897	0.163237	0.0156705
MM1_AACCGCGCATTAGGCT	mPC	-0.0426781	0.0681023	-0.262173
MM1_AACCGCGTCCTCAATT	mPC	-0.0343396	0.0286488	-0.161829
MM1_AACCGCGTCTCGTATT	mPC	-0.0234791	0.0659354	-0.0754692
MM1_AACGTTGAGGATGGTC	mPC	0.0248649	0.103617	-0.0532503
MM1_AACGTTGAGGTAAACT	mPC	-0.00119074	0.110052	-0.235609
MM1_AACGTTGAGTTAGGTA	mPC	-0.037616	0.109861	-0.016696
MM1_AACGTTGCAGTCCTTC	mPC	0.00605008	0.172415	-0.0249816
MM1_AACGTTGCATCGGTTA	mPC	0.0279685	0.138085	0.000950859
MM1_AACTCAGGTAGCACGA	mPC	0.0104701	0.181765	0.104484
MM1_AACTCAGTCGCAGGCT	mPC	-0.0442304	0.0396852	-0.120809
MM1_AACTCCCAGAAACGAG	mPC	-0.0768106	0.00257005	-0.104715
MM1_AACTCCCAGCTCCTTC	mPC	0.00636498	0.100315	-0.00734852
MM1_AACTCCCAGGAGTAGA	mPC	-0.0128469	0.0952862	-0.193681
MM1_AACTCCCGTGAGGCTA	mPC	-0.0967236	-0.00807833	-0.283919
MM1_AACTCCCTCGTCGTTC	mPC	0.103526	0.225709	0.10709
MM1_AACTCTTAGTGTACTC	mPC	0.0328506	0.113972	-0.162338
MM1_AACTCTTCAGGAATGC	mPC	-0.0244578	0.114161	-0.147921
MM1_AACTCTTGTCCGAAGA	mPC	-0.0100059	0.122903	0.0366307
MM1_AACTCTTGTGAGGCTA	mPC	-0.0584611	0.00236166	0.046756
MM1_AACTCTTGTTAGTGGG	mPC	-0.0377454	0.114601	-0.020738
MM1_AACTGGTAGAGTCGGT	mPC	0.0849234	0.147807	0.0562195
MM1_AACTGGTCACCTGGTG	mPC	-0.0403035	0.0727735	-0.127125
MM1_AACTGGTCAGCTTCGG	mPC	-0.0155763	0.173752	-0.0667554
MM1_AACTTTCCATGAGCGA	mPC	0.00874006	0.0628823	-0.0588124
MM1_AACTTTCGTATGGTTC	mPC	-0.0356067	0.177208	-0.203132
MM1_AACTTTCGTCCCGACA	mPC	-0.0353029	0.0801736	-0.145149
MM1_AACTTTCGTTGTCTTT	mPC	-0.0311084	0.0203654	-0.0882411
MM1_AAGACCTAGAGAACAG	mPC	-0.07038	0.12169	0.0368443
MM1_AAGACCTGTCCGTCAG	mPC	0.02572	0.0680252	0.0153037
MM1_AAGACCTTCAACGGCC	mPC	-0.0340631	0.0771491	-0.102219
MM1_AAGACCTTCCTCCTAG	mPC	-0.0369619	0.137696	0.0190495
MM1_AAGACCTTCTAACGGT	mPC	-0.00404343	0.169605	0.0114244
MM1_AAGCCGCCATAAGACA	mPC	0.0281041	0.129318	0.0372322
MM1_AAGCCGCGTTCGTGAT	mPC	-0.0475419	0.136232	-0.0916248
MM1_AAGCCGCGTTTCCACC	mPC	0.0695999	0.116252	0.107137
MM1_AAGCCGCTCACATGCA	mPC	-0.0263734	-0.0279799	-0.191376
MM1_AAGCCGCTCAGAGACG	mPC	-0.00604636	0.0758704	0.0196745
MM1_AAGCCGCTCTGGTATG	mPC	-0.0170181	0.193136	0.0679248
MM1_AAGGAGCCACACCGAC	mPC	-0.0577958	0.17625	-0.0201787
MM1_AAGGAGCCATGCAATC	mPC	-0.0698282	0.189566	-0.0282407
MM1_AAGGAGCGTTAGTGGG	mPC	-0.114274	0.0771927	-0.171839
MM1_AAGGCAGAGAGAACAG	mPC	0.0081693	0.116101	-0.158178
MM1_AAGGCAGAGCGATATA	mPC	-0.028219	0.155445	0.0697797
MM1_AAGGCAGAGGGCTTCC	mPC	-0.0701547	0.0819686	-0.234537
MM1_AAGGCAGCACCGATAT	mPC	-0.0240958	0.079541	0.12005
MM1_AAGGCAGGTTTAGCTG	mPC	-0.061882	0.0675956	-0.0854942
MM1_AAGGTTCAGACCACGA	mPC	0.0152988	0.0416264	-0.122355
MM1_AAGGTTCGTCTCTTTA	mPC	-0.0236382	0.0682663	0.01677
MM1_AAGGTTCTCATCTGTT	mPC	-0.0252681	0.11381	0.0362131
MM1_AAGGTTCTCCAGGGCT	mPC	-0.0303862	0.111171	-0.0981981
MM1_AAGTCTGAGAAGGGTA	mPC	-0.0256312	0.0709855	-0.0382459
MM1_AAGTCTGAGATGTAAC	mPC	0.042298	0.108365	-0.138288
MM1_AAGTCTGAGGTGATAT	mPC	0.0370853	0.0981848	-0.0794992
MM1_AAGTCTGAGGTTCCTA	mPC	-0.0920823	-0.00296448	-0.145373
MM1_AAGTCTGCACCGGAAA	mPC	0.0461104	0.0309766	-0.0568722
MM1_AAGTCTGCATGTCGAT	mPC	-0.0173744	-0.0346843	0.140096
MM1_AAGTCTGTCGGAAATA	mPC	0.0426736	0.157952	0.197641
MM1_AATCCAGCACATCTTT	mPC	0.0679133	0.138498	0.00775851
MM1_AATCCAGCAGTCTTCC	mPC	-0.0183004	0.116455	-0.042689
MM1_AATCCAGCATGCATGT	mPC	-0.0125333	0.179171	-0.0293137
MM1_AATCCAGGTTACCAGT	mPC	-0.0196803	0.00562104	-0.20667
MM1_AATCCAGTCAACACCA	mPC	-0.027479	0.0674445	-0.102208
MM1_AATCCAGTCTATCGCC	mPC	-0.0280029	0.107274	-0.0381748
MM1_AATCCAGTCTGAGGGA	mPC	-0.0299674	0.0811419	-0.0761733
MM1_AATCGGTAGTCATCCA	mPC	0.0417863	0.250243	-0.0809502
MM1_AATCGGTAGTCCATAC	mPC	-0.0127329	0.115298	-0.048265
MM1_AATCGGTCACAGGAGT	mPC	-0.0456543	0.118318	0.142465
MM1_AATCGGTGTCAGAAGC	mPC	-0.0278188	0.0134297	-0.115444
MM1_AATCGGTGTCATGCCG	mPC	-0.0307292	0.0174071	0.0437751
MM1_AATCGGTTCCGATATG	mPC	-0.054577	0.0594226	-0.155732
MM1_AATCGGTTCTATCGCC	mPC	-0.0212386	0.183062	-0.0616532
MM1_AATCGGTTCTGATTCT	mPC	-0.0415124	0.14174	-0.0596431
MM1_ACACCAAAGAGTGACC	mPC	-0.00627482	0.0419965	-0.0577888
MM1_ACACCAACAAGCCCAC	mPC	-0.0141402	0.13096	-0.0383475
MM1_ACACCAAGTGCTGTAT	mPC	0.0133713	0.131154	-0.0972323
MM1_ACACCAATCACTCTTA	mPC	0.0080197	-0.017941	-0.138687
MM1_ACACCAATCGATAGAA	mPC	0.0645042	0.158815	0.0842663
MM1_ACACCCTAGTACACCT	mPC	0.0422331	0.283629	-0.0084389
MM1_ACACCCTGTCAATACC	mPC	-0.0128114	0.27071	0.0883043
MM1_ACACCGGAGAAGAAGC	mPC	-0.0168979	0.00685764	-0.0218775
MM1_ACACCGGGTAACGTTC	mPC	-0.0276224	0.0517773	0.0372933
MM1_ACACCGGTCGGCGCTA	mPC	0.0296886	0.244081	-0.0659528
MM1_ACACTGACAGATCTGT	mPC	0.0303446	0.217633	-0.0224788
MM1_ACACTGATCAAGATCC	mPC	0.00907711	0.0894694	0.00936306
MM1_ACACTGATCACAGTAC	mPC	-0.058562	0.13312	0.0602303
MM1_ACAGCCGAGAGGGATA	mPC	0.00788492	0.0143157	-0.150699
MM1_ACAGCCGAGTATGACA	mPC	-0.0683459	0.145451	0.0114075
MM1_ACAGCCGCAAAGGCGT	mPC	-0.0487749	0.103645	-0.12128
MM1_ACAGCCGCAATGGTCT	mPC	0.0116439	0.234025	-0.0442123
MM1_ACAGCCGTCACCATAG	mPC	0.0178202	0.200445	-0.0586774
MM1_ACAGCTAAGTGAACAT	mPC	0.00194869	0.0143735	-0.084791
MM1_ACAGCTACAAGTCTAC	mPC	-0.0342063	0.0679266	-0.251136
MM1_ACAGCTACAGGCTCAC	mPC	-0.00950011	0.131081	0.0113175
MM1_ACAGCTATCATAACCG	mPC	0.0403064	0.0969136	-0.0838422
MM1_ACATACGAGATAGTCA	mPC	-0.0499128	0.206933	0.097596
MM1_ACATACGAGTTCGCAT	mPC	-0.0697847	-0.04956	-0.134543
MM1_ACATACGCAGACGCCT	mPC	-0.0916296	0.0305788	-0.22183
MM1_ACATACGCATTAACCG	mPC	0.0178567	0.0946653	-0.0634639
MM1_ACATACGGTCAGATAA	mPC	-0.0509824	-0.0207519	-0.0324633
MM1_ACATACGGTCGACTGC	mPC	-0.0356127	0.0481145	-0.0436139
MM1_ACATACGGTTAGTGGG	mPC	-0.0430042	0.0878902	0.0644144
MM1_ACATACGGTTTAAGCC	mPC	-0.0316488	0.0811291	-0.126635
MM1_ACATACGTCAGGCCCA	mPC	-0.0158348	0.167948	-0.0828948
MM1_ACATACGTCCAGAGGA	mPC	-0.0593895	0.0694729	-0.255439
MM1_ACATCAGGTTTAGCTG	mPC	-0.059256	0.0450696	-0.0141334
MM1_ACATCAGTCGGCGGTT	mPC	-0.0198479	0.0706373	-0.0843186
MM1_ACATCAGTCGTTGACA	mPC	0.057707	0.0707329	0.060799
MM1_ACATGGTCACCAGTTA	mPC	0.0154534	0.214419	0.0689376
MM1_ACATGGTCAGCGTTCG	mPC	-0.0610566	0.124567	0.00933281
MM1_ACATGGTCATGGTTGT	mPC	-0.0507192	0.117171	0.0123606
MM1_ACATGGTGTCAAACTC	mPC	0.0188347	0.0333319	0.0470002
MM1_ACATGGTGTGGCCCTA	mPC	-0.00919438	0.0903987	-0.173355
MM1_ACATGGTTCTCTTGAT	mPC	0.00866417	0.148446	-0.0649585
MM1_ACCAGTACAGACGTAG	mPC	-0.0592857	0.268362	0.0317458
MM1_ACCAGTAGTGACAAAT	mPC	0.0219323	0.0934188	0.0350854
MM1_ACCAGTATCGAGCCCA	mPC	-0.0823175	0.100344	-0.141846
MM1_ACCCACTAGTGGAGAA	mPC	0.0285987	0.158312	-0.0119991
MM1_ACCCACTCAGGCGATA	mPC	-0.0597376	0.178198	-0.125694
MM1_ACCCACTGTAAGTTCC	mPC	0.00051795	0.0283113	0.0426644
MM1_ACCCACTGTACAGTGG	mPC	-0.0590064	0.108154	-0.0617346
MM1_ACCCACTGTCGAGATG	mPC	-0.026995	0.113304	-0.0484153
MM1_ACCCACTGTCGGGTCT	mPC	0.00941488	0.100987	0.150219
MM1_ACCCACTTCAGAAATG	mPC	0.0206056	-0.0214806	-0.015496
MM1_ACCCACTTCCTAGTGA	mPC	-0.0374542	0.102811	-0.257473
MM1_ACCGTAACAGTGGAGT	mPC	-0.122589	0.0174685	-0.0721177
MM1_ACCGTAATCCTGCAGG	mPC	-0.0698287	0.100064	-0.227042
MM1_ACCGTAATCCTTTCTC	mPC	0.0508714	0.111877	-0.178481
MM1_ACCGTAATCTCCTATA	mPC	0.0084047	0.0909897	-0.018985
MM1_ACCGTAATCTTGTTTG	mPC	0.0250786	0.0857159	0.244616
MM1_ACCTTTAGTCCGAGTC	mPC	-0.0199641	0.10861	-0.054361
MM1_ACCTTTATCAGTCAGT	mPC	-0.0445161	0.0970196	-0.0401077
MM1_ACCTTTATCTTGTACT	mPC	0.0646643	0.178633	0.0273317
MM1_ACGAGCCAGACACTAA	mPC	0.0846504	0.219362	0.117182
MM1_ACGAGCCAGGGCACTA	mPC	-0.00762548	0.142688	-0.104135
MM1_ACGAGCCAGTCGTACT	mPC	0.010674	0.107486	0.0258971
MM1_ACGAGCCTCGGCTACG	mPC	-0.0190047	0.0377741	-0.193373
MM1_ACGAGCCTCGTTTATC	mPC	0.0165862	0.0529197	-0.0577179
MM1_ACGAGGACATCCGTGG	mPC	-0.0125321	0.0722507	-0.0245603
MM1_ACGAGGAGTCGGCATC	mPC	-0.0572565	0.107668	-0.183895
MM1_ACGATACAGGCGCTCT	mPC	-0.0598093	0.103894	0.0229778
MM1_ACGATACGTCCATCCT	mPC	0.0840515	0.0487141	-0.00819696
MM1_ACGATACTCTCCCTGA	mPC	-0.0455142	0.0484203	-0.0724653
MM1_ACGATGTAGTCCATAC	mPC	0.0450229	0.0880338	-0.23178
MM1_ACGATGTCAGTATAAG	mPC	0.0030844	0.129722	-0.082829
MM1_ACGATGTCATGGTTGT	mPC	-0.0178571	0.0867466	0.0520177
MM1_ACGATGTGTTCCAACA	mPC	0.0337974	0.157644	0.0373026
MM1_ACGATGTTCCGCAGTG	mPC	-0.043057	0.0453311	-0.0401994
MM1_ACGATGTTCGCATGAT	mPC	0.0125815	0.0441486	-0.0937812
MM1_ACGCAGCAGTCTCGGC	mPC	-0.00431136	0.236444	0.185466
MM1_ACGCAGCCATCCAACA	mPC	-0.042013	0.123598	0.0114311
MM1_ACGCAGCTCCGGGTGT	mPC	-0.00981101	0.158784	0.057157
MM1_ACGCCAGAGTGGAGTC	mPC	0.00430716	0.0434642	-0.0764127
MM1_ACGCCAGCACTTGGAT	mPC	-0.0585507	0.0560399	0.0281184
MM1_ACGCCAGCATGCTAGT	mPC	-0.0248027	0.163809	-0.0876231
MM1_ACGCCAGGTCACACGC	mPC	0.0422497	0.0498138	-0.0432421
MM1_ACGCCAGGTCGACTGC	mPC	-0.0315523	0.166878	-0.0460719
MM1_ACGCCGAAGACTAAGT	mPC	-0.0639575	0.145841	-0.00200472
MM1_ACGCCGAAGTCTCCTC	mPC	0.03712	0.30673	0.0690735
MM1_ACGCCGAGTCTTCGTC	mPC	-0.0633025	0.141926	-0.154247
MM1_ACGCCGATCGATGAGG	mPC	-0.0171055	0.154803	-0.0082963
MM1_ACGGAGAAGTCCGGTC	mPC	-0.0327108	0.125786	-0.112695
MM1_ACGGAGACAATGCCAT	mPC	0.0556103	0.0751397	-0.0347259
MM1_ACGGAGACAGACACTT	mPC	-0.112748	0.0558049	-0.233469
MM1_ACGGAGAGTCTAGTCA	mPC	-0.0135643	0.0712876	-0.00674655
MM1_ACGGAGATCGGAATCT	mPC	-0.00556455	0.0994543	0.0621564
MM1_ACGGCCAGTGGGTATG	mPC	-0.0297429	0.156877	-0.0403094
MM1_ACGGCCAGTTAGAACA	mPC	-0.0375946	0.098988	-0.130539
MM1_ACGGCCATCAAACAAG	mPC	-0.00164868	0.109483	0.0663542
MM1_ACGGCCATCACAGGCC	mPC	0.0458464	0.131875	0.0260844
MM1_ACGGCCATCCGATATG	mPC	-0.00819399	0.0685208	-0.128122
MM1_ACGGCCATCGAGAGCA	mPC	-0.0176015	0.111577	-0.0843393
MM1_ACGGGCTAGAATTCCC	mPC	0.0751172	0.321993	0.0475684
MM1_ACGGGCTAGCTAGTCT	mPC	0.0421077	0.182394	0.061568
MM1_ACGGGCTCAGCGAACA	mPC	-0.0266548	0.0236963	-0.185529
MM1_ACGGGCTCATCTCCCA	mPC	0.0234521	0.101758	-0.0870965
MM1_ACGGGCTTCCGCAGTG	mPC	-0.0257204	0.113908	0.0355921
MM1_ACGGGTCCAATCACAC	mPC	0.0238036	0.194547	0.0250921
MM1_ACGGGTCCACAGCGTC	mPC	-0.0317182	0.0558945	-0.0163137
MM1_ACGGGTCCATATACCG	mPC	-0.0517991	0.236434	-0.0335153
MM1_ACGGGTCGTCAAACTC	mPC	-0.0463459	0.127819	-0.176891
MM1_ACGGGTCTCACATGCA	mPC	0.0511501	0.130037	0.0154363
MM1_ACGTCAAAGAGACTTA	mPC	-0.00351854	0.123575	-0.0664264
MM1_ACGTCAAAGATGTAAC	mPC	0.0165918	0.0380122	-0.0952978
MM1_ACGTCAATCAAGATCC	mPC	0.00700071	0.159209	0.0718635
MM1_ACTATCTAGATGCCAG	mPC	-0.0692855	0.102759	-0.0607259
MM1_ACTATCTAGGGAAACA	mPC	-0.0341566	0.0420165	0.0524756
MM1_ACTATCTCATGTAAGA	mPC	0.035967	-0.00828882	-0.162506
MM1_ACTATCTTCCGCAAGC	mPC	0.0411385	0.129191	-0.0931049
MM1_ACTGAACCAGCTCGAC	mPC	0.00350575	0.123348	-0.111904
MM1_ACTGAACCATCGGACC	mPC	-0.0550276	0.133738	-0.099121
MM1_ACTGAGTAGAACAATC	mPC	0.0223181	0.151506	0.0108721
MM1_ACTGAGTAGGGCTTCC	mPC	-0.0709217	0.0869541	0.0366675
MM1_ACTGAGTCACACCGAC	mPC	-0.056767	0.0678916	-0.113018
MM1_ACTGAGTCATAACCTG	mPC	0.00520785	-0.0556304	-0.186031
MM1_ACTGAGTCATGAGCGA	mPC	-0.0666365	0.145291	-0.219359
MM1_ACTGAGTGTAAATACG	mPC	0.0373896	0.186763	-0.0458083
MM1_ACTGAGTGTGTTTGTG	mPC	-0.02969	0.148921	-0.0960762
MM1_ACTGAGTGTTCGTGAT	mPC	-0.0622515	0.162051	-0.0512367
MM1_ACTGATGAGTGCAAGC	mPC	-0.0429946	0.0753936	-0.0348625
MM1_ACTGATGCACATCTTT	mPC	-0.00219919	0.151619	-0.0500483
MM1_ACTGATGGTCACCTAA	mPC	-0.0109746	0.151291	-0.174294
MM1_ACTGATGGTGCAGTAG	mPC	0.00357973	0.107018	-0.158078
MM1_ACTGCTCGTAAAGTCA	mPC	-0.0481496	0.109056	0.0659104
MM1_ACTGCTCGTCCTAGCG	mPC	-0.00616986	0.0723793	0.0603796
MM1_ACTGCTCGTTCAGACT	mPC	0.0282015	0.0902455	-0.101586
MM1_ACTGCTCTCAAAGACA	mPC	-0.0226934	0.0986704	-0.20696
MM1_ACTGCTCTCCGCATAA	mPC	-0.0544836	0.0939855	-0.0604762
MM1_ACTGCTCTCTTCATGT	mPC	-0.0642126	0.100765	0.0614475
MM1_ACTGTCCAGAATGTTG	mPC	-0.0158758	0.117138	-0.0868873
MM1_ACTGTCCAGCCAGGAT	mPC	-0.0320673	0.0643468	-0.0181259
MM1_ACTGTCCGTTCGTGAT	mPC	-0.0140905	0.159343	-0.0608339
MM1_ACTGTCCTCCATGAAC	mPC	0.0312349	0.0354756	-0.119121
MM1_ACTGTCCTCCGTCATC	mPC	-0.0523312	0.158293	-0.231966
MM1_ACTGTCCTCGGACAAG	mPC	-0.0099236	0.150355	-0.0613615
MM1_ACTGTCCTCGGTCTAA	mPC	0.00913875	0.0323756	-0.0121536
MM1_ACTTACTAGAGAGCTC	mPC	-0.0469529	0.111142	-0.210429
MM1_ACTTACTCATCACAAC	mPC	-0.0148156	0.0622633	-0.0254306
MM1_ACTTACTCATCCGTGG	mPC	-0.100376	0.1396	-0.13532
MM1_ACTTACTGTCAGATAA	mPC	-0.00483252	0.159908	-0.080262
MM1_ACTTACTGTTGTGGAG	mPC	-0.0189896	0.140239	-0.118092
MM1_ACTTACTTCACTTCAT	mPC	0.0366845	0.207588	-0.0244632
MM1_ACTTGTTAGTCGTTTG	mPC	-0.0408003	0.0586889	-0.157808
MM1_ACTTGTTAGTTGAGAT	mPC	-0.0358142	0.0441891	-0.0824789
MM1_ACTTGTTCAATCTGCA	mPC	-0.0517429	0.115345	-0.093049
MM1_ACTTGTTTCGCGGATC	mPC	-0.0588106	0.15981	0.02481
MM1_ACTTTCAAGGGTCGAT	mPC	0.0277364	0.163681	0.0206006
MM1_ACTTTCAAGTGGTAAT	mPC	-0.0809137	0.115791	0.0454944
MM1_ACTTTCACAAAGTCAA	mPC	-0.082265	0.121366	-0.0606114
MM1_ACTTTCATCATGCTCC	mPC	-0.0572932	0.0232068	-0.144206
MM1_AGAATAGAGAGCTTCT	mPC	0.0464407	0.235369	0.0551323
MM1_AGAATAGAGCCAGTTT	mPC	-0.0518526	0.170857	0.0429787
MM1_AGAATAGAGGATGCGT	mPC	-0.025716	0.133177	-0.0617504
MM1_AGAATAGCAGTGACAG	mPC	-0.0212601	0.114781	-0.143694
MM1_AGAATAGGTATAGTAG	mPC	-0.0744539	0.0953402	0.0528116
MM1_AGACGTTAGCTAAGAT	mPC	-0.0897925	0.0525826	-0.118867
MM1_AGACGTTCAAAGTGCG	mPC	0.0227672	0.13414	-0.175271
MM1_AGACGTTGTCGCCATG	mPC	-0.0224666	0.0336756	-0.110394
MM1_AGACGTTTCATCGATG	mPC	-0.0233729	0.148294	-0.0657108
MM1_AGAGCGACACGAAGCA	mPC	0.0404815	0.12344	-0.0946622
MM1_AGAGCGAGTAAGGGCT	mPC	0.0231877	0.165417	0.040785
MM1_AGAGCGAGTCGAACAG	mPC	-0.0544256	0.139251	-0.149925
MM1_AGAGCGAGTGTTTGTG	mPC	-0.0734067	0.112168	-0.0196477
MM1_AGAGCGAGTTACGACT	mPC	0.00409344	0.0910072	-0.00990648
MM1_AGAGCGATCGGGAGTA	mPC	-0.0624552	0.0476572	-0.184872
MM1_AGAGCTTCATCACAAC	mPC	-0.00738456	0.113336	-0.0731776
MM1_AGAGCTTTCAGGCAAG	mPC	-0.0431409	0.151755	0.0571716
MM1_AGAGTGGCAGACACTT	mPC	-0.0670665	0.0914959	-0.0157295
MM1_AGAGTGGGTACAAGTA	mPC	0.0314738	0.125172	0.0273818
MM1_AGAGTGGTCAGCGATT	mPC	-0.0283487	0.137055	0.060765
MM1_AGATCTGCAATCACAC	mPC	-0.0201313	0.176889	-0.0954301
MM1_AGATCTGCATGCCACG	mPC	0.0101008	0.257264	-0.0355862
MM1_AGATCTGGTAGCTTGT	mPC	-0.0747326	0.0644855	-0.0435099
MM1_AGATCTGTCCACTCCA	mPC	0.019908	0.155796	0.015303
MM1_AGATTGCAGGCCGAAT	mPC	-0.0721414	0.114672	-0.0225568
MM1_AGATTGCTCAGAGACG	mPC	-0.0307381	0.12334	-0.211613
MM1_AGATTGCTCGAATGGG	mPC	0.0649502	0.113165	-0.0647741
MM1_AGCAGCCAGCTTATCG	mPC	0.000901369	0.0583674	-0.141248
MM1_AGCAGCCAGGGTCGAT	mPC	0.0309524	0.0829204	-0.051732
MM1_AGCAGCCTCCAATGGT	mPC	-0.0216576	0.131211	-0.161087
MM1_AGCATACCAAAGTCAA	mPC	0.0207128	0.0579323	-0.0359792
MM1_AGCATACTCCAAGCCG	mPC	-0.0128937	0.124445	-0.0929344
MM1_AGCATACTCCTAAGTG	mPC	-0.00199458	0.132148	0.00515294
MM1_AGCCTAACACGAGGTA	mPC	0.0382987	0.156603	-0.133956
MM1_AGCCTAACATACGCCG	mPC	-0.0470254	0.0821312	0.0290688
MM1_AGCCTAAGTCCAACTA	mPC	0.0153594	0.106459	0.0241736
MM1_AGCGGTCCACAACGTT	mPC	-0.0134185	0.137732	-0.0155442
MM1_AGCGGTCCACATGACT	mPC	-0.0456664	0.0298412	0.129764
MM1_AGCGGTCTCGAGAACG	mPC	-0.0180633	0.135904	-0.0879524
MM1_AGCGTATAGGACCACA	mPC	0.0117207	-0.00102134	0.0134948
MM1_AGCGTATAGGCTAGAC	mPC	-0.0318633	0.170233	0.084847
MM1_AGCGTATAGTGTCTCA	mPC	-0.045863	0.115321	-0.0633381
MM1_AGCGTATTCCTGCCAT	mPC	-0.0785131	0.0972335	0.00387094
MM1_AGCGTCGAGACGCACA	mPC	-0.0406842	0.103657	-0.248726
MM1_AGCGTCGAGCCCAACC	mPC	-0.0339929	0.13129	0.0570374
MM1_AGCGTCGAGGTAGCTG	mPC	-0.0515505	0.112411	0.0493822
MM1_AGCGTCGCAAGTTAAG	mPC	0.0197406	0.125113	-0.0862473
MM1_AGCGTCGGTCTCATCC	mPC	0.0330432	0.174236	0.11486
MM1_AGCGTCGTCCGAACGC	mPC	-0.0223741	0.162472	-0.101924
MM1_AGCTCCTAGGACATTA	mPC	0.00292763	0.15072	-0.0532691
MM1_AGCTCCTAGTAGCGGT	mPC	0.00346596	0.0729425	-0.0242328
MM1_AGCTCCTGTGCCTGCA	mPC	-0.0590604	0.00237968	-0.084369
MM1_AGCTCTCAGCTGCGAA	mPC	-0.0408151	0.0535947	-0.227085
MM1_AGCTTGAAGAAGGTTT	mPC	-0.0316248	0.0359374	5.38e-05
MM1_AGCTTGACATAGTAAG	mPC	-0.0228164	0.0202334	-0.0098422
MM1_AGCTTGACATTGTGCA	mPC	-0.00916469	0.0719427	-0.026324
MM1_AGCTTGAGTACTTCTT	mPC	-0.0367124	0.0964928	-0.0924984
MM1_AGCTTGATCAGCACAT	mPC	-0.0605556	0.0834101	-0.214682
MM1_AGCTTGATCTAGAGTC	mPC	-0.0376278	0.16099	-0.268066
MM1_AGCTTGATCTCCAACC	mPC	-0.0624342	0.0107545	-0.0990783
MM1_AGCTTGATCTCTAGGA	mPC	0.00238078	0.276773	0.0573679
MM1_AGGCCACAGCCACCTG	mPC	0.0410651	0.210425	0.149073
MM1_AGGCCACAGGTTCCTA	mPC	0.0580728	0.118787	0.106613
MM1_AGGCCACAGTAACCCT	mPC	0.0299336	0.246764	0.113941
MM1_AGGCCACCAGCTTCGG	mPC	-0.021643	0.11279	0.0861284
MM1_AGGCCACGTACGCACC	mPC	-0.0110875	0.0981686	-0.003743
MM1_AGGCCACGTTATTCTC	mPC	0.00271242	0.0908464	-0.101659
MM1_AGGCCACGTTCACGGC	mPC	-0.0379523	0.105553	-0.0662905
MM1_AGGCCGTAGGTAAACT	mPC	0.0117345	0.16677	0.0432429
MM1_AGGCCGTCAAGCTGAG	mPC	-0.0577641	-0.0369702	-0.234484
MM1_AGGCCGTCACCGCTAG	mPC	0.0283929	0.168524	0.0349464
MM1_AGGCCGTCACTACAGT	mPC	0.0069452	0.0923327	0.017713
MM1_AGGCCGTCATACGCCG	mPC	-0.0470653	0.0812172	-0.019439
MM1_AGGGAGTAGGCAAAGA	mPC	-0.0272199	0.0327616	-0.176396
MM1_AGGGAGTAGGGAAACA	mPC	0.0956587	0.20538	-0.132797
MM1_AGGGAGTCAAGCTGAG	mPC	-0.0363646	0.122073	-0.0264226
MM1_AGGGAGTCAAGGCTCC	mPC	-0.034242	0.0410863	-0.127879
MM1_AGGGAGTGTATTAGCC	mPC	0.000294532	0.106175	0.0395472
MM1_AGGGAGTGTCCAACTA	mPC	-0.014898	0.121457	-0.0954609
MM1_AGGGAGTTCAACGGGA	mPC	0.0409009	0.0251234	0.0109162
MM1_AGGGAGTTCACGACTA	mPC	-0.00549482	0.0643334	-0.0875285
MM1_AGGGAGTTCCGCGTTT	mPC	-0.0314308	0.111304	-0.0260118
MM1_AGGGATGAGTGTTGAA	mPC	-0.0404468	0.140067	-0.0865143
MM1_AGGGATGCAAGTCATC	mPC	-0.0271529	0.0996814	0.00863035
MM1_AGGGATGCAGTAGAGC	mPC	-0.0434571	0.0212753	-0.0428739
MM1_AGGGATGGTAGCTCCG	mPC	0.0192632	0.0916159	-0.125549
MM1_AGGGATGTCAACACGT	mPC	-0.0565131	0.0199067	-0.0202375
MM1_AGGGATGTCAGCTGGC	mPC	-0.0169624	0.0252214	-0.114574
MM1_AGGGATGTCGCGGATC	mPC	-0.0741885	0.0590547	-0.261511
MM1_AGGGATGTCGGAAACG	mPC	0.0143957	0.169335	0.0771215
MM1_AGGGTGACAACACCTA	mPC	-0.00975209	0.231435	-0.208965
MM1_AGGGTGACACTCTGTC	mPC	0.0502947	0.0861838	-0.11086
MM1_AGGGTGACAGAAGCAC	mPC	0.0328494	0.0458542	-0.0550007
MM1_AGGGTGACAGATTGCT	mPC	0.0416463	0.0765925	0.00440549
MM1_AGGGTGAGTTATGTGC	mPC	0.0113412	0.213904	0.0260309
MM1_AGGTCATCAAGTAGTA	mPC	-0.0491228	0.116508	-0.0434082
MM1_AGGTCATCACGTCTCT	mPC	-0.0519385	0.0999983	-0.217814
MM1_AGGTCATGTTAGATGA	mPC	-0.0137743	-0.0296915	-0.132733
MM1_AGGTCCGCATACAGCT	mPC	0.00320537	0.107089	-0.0587183
MM1_AGGTCCGCATAGACTC	mPC	0.0182164	0.109045	-0.0673465
MM1_AGGTCCGGTCCGAATT	mPC	-0.00987242	0.152051	0.0241612
MM1_AGGTCCGTCCATTCTA	mPC	0.0022104	0.0697327	-0.0311267
MM1_AGGTCCGTCGCTAGCG	mPC	-0.0187347	0.045935	-0.065453
MM1_AGTAGTCAGCGGCTTC	mPC	0.00226522	0.269218	0.0458026
MM1_AGTAGTCTCTCCAGGG	mPC	0.0514087	0.0945464	-0.0122408
MM1_AGTAGTCTCTTGCCGT	mPC	0.00953036	0.169976	-0.0485345
MM1_AGTCTTTAGCTCCTTC	mPC	-0.0431953	0.106771	-0.07409
MM1_AGTCTTTCACTTGGAT	mPC	0.0534408	0.0499387	-0.125692
MM1_AGTGAGGAGCTAGGCA	mPC	-0.0238383	0.146627	-0.0144977
MM1_AGTGAGGCAGATGGCA	mPC	0.0653042	0.176298	-0.183859
MM1_AGTGAGGGTCATATCG	mPC	-0.0553931	0.0524102	-0.0681324
MM1_AGTGAGGGTTAAAGAC	mPC	0.0606466	0.112236	-0.019933
MM1_AGTGGGAAGCCCGAAA	mPC	-0.0445383	0.236659	0.0658958
MM1_AGTGGGACACGAGAGT	nPC	0.0407721	0.203481	0.118852
MM1_AGTGGGACACTAAGTC	mPC	-0.0125479	0.0851285	0.0943408
MM1_AGTGTCAAGATATGCA	mPC	-0.0143591	0.0799959	-0.0851864
MM1_AGTGTCACAACACGCC	mPC	-0.0364584	0.0112312	0.099938
MM1_AGTGTCAGTATCGCAT	mPC	-0.0161041	0.0512145	-0.00418633
MM1_AGTGTCAGTCCGAGTC	mPC	0.00100308	0.0980068	-0.0424893
MM1_AGTGTCATCGCTAGCG	mPC	0.0439765	0.0587597	-0.0238056
MM1_AGTGTCATCTCCTATA	mPC	-0.100234	-0.132443	-0.0471803
MM1_AGTTGGTAGTTATCGC	mPC	0.0596888	0.150384	-0.113102
MM1_AGTTGGTCAGCAGTTT	mPC	-0.00471948	0.128677	0.042631
MM1_AGTTGGTTCAGCAACT	mPC	-0.0206086	0.0237785	-0.0683438
MM1_ATAACGCAGATATACG	mPC	0.0319071	0.187126	0.0213629
MM1_ATAACGCAGGCTCATT	mPC	0.0151285	0.107605	-0.0184903
MM1_ATAAGAGCAGTGGAGT	mPC	0.0590499	0.271769	0.00155489
MM1_ATAAGAGCATAGAAAC	mPC	-0.0275755	0.0891996	0.00802099
MM1_ATAAGAGTCGTCGTTC	mPC	-0.0170282	0.168166	0.0351409
MM1_ATAGACCAGAGCCCAA	mPC	0.0297171	0.0394726	-0.0686823
MM1_ATAGACCAGGGTTTCT	mPC	-0.0599809	0.019257	-0.0864576
MM1_ATAGACCCACTTAAGC	mPC	0.0185457	0.107111	-0.0349181
MM1_ATAGACCTCAGAGCTT	mPC	0.0441016	0.0581153	-0.122245
MM1_ATAGACCTCGGGAGTA	mPC	-0.0355368	0.0403357	-0.227005
MM1_ATCACGAAGAGCTTCT	mPC	-0.00983949	0.0707042	-0.00871084
MM1_ATCACGAAGCCGCCTA	mPC	-0.0126536	0.171671	-0.115283
MM1_ATCACGATCTCCCTGA	mPC	-0.0427567	0.0376217	-0.0508079
MM1_ATCACGATCTGCAAGT	mPC	0.024014	0.190667	-0.0316994
MM1_ATCATCTAGACGACGT	mPC	-0.0572225	0.000697742	-0.018069
MM1_ATCATCTAGAGTTGGC	mPC	-0.0425069	0.0933843	-0.143818
MM1_ATCATCTCAGGTCTCG	mPC	-0.0425795	0.186094	-0.020698
MM1_ATCATCTTCACATACG	mPC	0.0360983	0.17605	-0.0396564
MM1_ATCATGGAGTGTCCAT	mPC	-0.0197382	0.0243949	0.0880941
MM1_ATCATGGTCCAAGTAC	mPC	-0.0432828	0.128307	-0.0789975
MM1_ATCCACCAGAAACGAG	mPC	-0.0801763	0.029027	-0.129045
MM1_ATCCACCAGCCCGAAA	mPC	0.0106714	0.102947	0.0365934
MM1_ATCCACCCAGATTGCT	mPC	-0.00718273	0.159081	-0.0317259
MM1_ATCCGAACAAGCGAGT	mPC	0.0453319	0.0685261	-0.0272193
MM1_ATCCGAAGTCATATCG	mPC	-0.00637585	0.101078	0.10491
MM1_ATCGAGTAGGGTCGAT	mPC	0.067523	0.170596	0.0391587
MM1_ATCGAGTAGTACGATA	mPC	-0.0679331	0.068688	-0.200864
MM1_ATCGAGTCAGTGAGTG	mPC	-0.0145183	0.0467365	-0.0135332
MM1_ATCGAGTTCGGTTAAC	mPC	-0.050847	0.0891157	-0.164505
MM1_ATCTACTAGCAAATCA	mPC	-0.0374024	0.0640512	-0.127799
MM1_ATCTACTCATCGATTG	mPC	0.0249178	-0.0133602	0.0954889
MM1_ATCTGCCAGGTGCACA	mPC	0.0824212	0.127532	0.0251578
MM1_ATCTGCCCACGGTAGA	mPC	0.0121788	0.123726	-0.0654125
MM1_ATCTGCCCATCACCCT	mPC	0.00536695	0.142913	-0.0412922
MM1_ATCTGCCGTCTAGTGT	mPC	-0.0240433	0.232637	-0.136853
MM1_ATGAGGGAGTGAAGTT	mPC	0.000210804	0.0150814	-0.0685483
MM1_ATGAGGGGTCGACTGC	mPC	0.0362116	0.131616	0.0206848
MM1_ATGAGGGGTGACTACT	mPC	-0.00278809	0.0954209	-0.114018
MM1_ATGAGGGGTTCTGTTT	mPC	0.000136047	0.0413031	0.139874
MM1_ATGAGGGTCATTTGGG	mPC	-0.0681115	0.13227	-0.153176
MM1_ATGCGATCACTGTCGG	mPC	-0.0514786	0.0208263	-0.0242504
MM1_ATGGGAGAGAGTACCG	mPC	0.00976396	0.0601834	-0.0151804
MM1_ATGGGAGAGTGGTCCC	mPC	-0.0126885	0.130356	-0.0727445
MM1_ATGGGAGCACACCGAC	mPC	-0.00795846	0.160832	-0.182606
MM1_ATGGGAGCAGTGGGAT	mPC	-0.0286448	0.124148	-0.0815541
MM1_ATGGGAGGTAAGGGAA	mPC	-0.0563636	0.198398	-0.0550007
MM1_ATGGGAGTCAAGGCTT	mPC	0.00770497	0.0396274	-0.0327286
MM1_ATGTGTGCATATGAGA	mPC	-0.0471842	0.124459	-0.0690421
MM1_ATGTGTGGTGTTAAGA	mPC	0.0156597	0.0665021	-0.0208495
MM1_ATTACTCAGACGCACA	mPC	-0.0326459	0.0840971	-0.101699
MM1_ATTACTCCAAGCTGTT	mPC	-0.008313	0.0961555	-0.208917
MM1_ATTACTCCAATACGCT	mPC	0.0287482	0.123546	0.0965627
MM1_ATTACTCCACATTAGC	mPC	-0.0169035	0.110195	-0.256461
MM1_ATTACTCCAGATCGGA	mPC	0.0116332	0.143834	0.129472
MM1_ATTACTCCAGCTCGCA	mPC	0.019352	0.0248872	-0.082622
MM1_ATTACTCGTATGAAAC	mPC	-0.118944	0.0742864	-0.129292
MM1_ATTACTCGTATTCGTG	mPC	-0.0247143	0.0346062	0.240454
MM1_ATTACTCGTCACACGC	mPC	-0.0719839	0.118035	-0.045292
MM1_ATTATCCAGCGTTCCG	mPC	-0.0331116	0.0600584	-0.0986647
MM1_ATTATCCGTAAACCTC	mPC	-0.0154831	0.156154	0.0411587
MM1_ATTATCCGTAGAGTGC	mPC	-0.0199397	0.0869219	-0.131949
MM1_ATTATCCGTGTTGAGG	mPC	0.037821	0.13134	-0.102326
MM1_ATTCTACCACTTGGAT	mPC	-0.0143078	0.163489	0.0199
MM1_ATTCTACGTAAATGAC	mPC	-0.0629361	-0.0207127	-0.294597
MM1_ATTCTACTCATGGTCA	mPC	-0.0150001	0.168487	-0.0503509
MM1_ATTCTACTCCTAAGTG	mPC	-0.0818867	0.0861309	-0.0487929
MM1_ATTGGACAGAGTCTGG	mPC	-0.0711065	0.0486641	-0.0416373
MM1_ATTGGACAGATGTTAG	mPC	0.0190289	0.135531	-0.138723
MM1_ATTGGACCAGGAATCG	mPC	-0.00463112	0.188413	-0.0239414
MM1_ATTGGACCATCCCACT	mPC	-0.0252711	0.120966	0.0364923
MM1_ATTGGACGTAGCGCTC	mPC	-0.00664259	0.0579142	-0.217177
MM1_ATTGGACGTCAGCTAT	mPC	-0.0483401	0.0973712	-0.0193246
MM1_ATTGGACTCAGTTTGG	mPC	-0.0500159	-0.0181356	-0.102841
MM1_ATTGGACTCCACGACG	mPC	0.0719276	0.0358922	-0.00262585
MM1_ATTGGTGAGCGTTGCC	mPC	-0.0413251	-0.0145515	-0.0959058
MM1_ATTGGTGAGGAGTTGC	mPC	-0.0609038	0.10376	-0.214769
MM1_ATTGGTGAGGGATGGG	mPC	-0.0271874	0.153188	-0.0898533
MM1_ATTGGTGCACAGGTTT	mPC	-0.0407912	-0.0153494	-0.0597347
MM1_ATTTCTGCAGGGATTG	mPC	-0.0336832	0.0510599	-0.0145735
MM1_ATTTCTGGTCCGCTGA	mPC	-0.00897806	0.151997	0.057576
MM1_ATTTCTGTCTCGTTTA	mPC	-0.0154502	0.16259	-0.0683787
MM1_CAACCAACAGTTCATG	mPC	0.0085925	0.0757576	-0.153353
MM1_CAACCAACATATACCG	mPC	-0.00386879	0.217918	0.0667438
MM1_CAACCAAGTTCAACCA	mPC	-0.1114	0.10636	-0.0149595
MM1_CAACCAATCCTCGCAT	mPC	-0.00524749	0.226405	-0.106962
MM1_CAACCAATCTCGTTTA	mPC	-0.0607409	0.213497	0.056474
MM1_CAACCTCGTAAGTAGT	mPC	-0.0198291	0.050474	-0.154067
MM1_CAACCTCGTAGCTGCC	mPC	-0.0197628	0.159734	-0.0734532
MM1_CAACCTCGTCTAAACC	mPC	-0.0277772	0.0899284	-0.232061
MM1_CAACCTCGTGTGAAAT	mPC	-0.0441092	0.177987	-0.081961
MM1_CAACTAGAGAAGGGTA	mPC	0.00195648	0.0829764	-0.00203607
MM1_CAACTAGAGGCTATCT	mPC	-0.0447267	0.0366386	-0.0388824
MM1_CAACTAGCAATTGCTG	mPC	-0.0905936	0.248149	-0.181387
MM1_CAACTAGGTCCGAATT	mPC	0.056492	0.333254	0.0864865
MM1_CAACTAGTCAACGCTA	mPC	-0.0583883	0.101532	-0.0759122
MM1_CAAGAAAAGGTGATAT	mPC	-0.0531931	0.105933	-0.115577
MM1_CAAGAAACAAAGGCGT	mPC	0.0237503	0.0945707	0.0303509
MM1_CAAGAAAGTGACTCAT	mPC	-0.0115355	0.0490352	-0.046408
MM1_CAAGAAATCCTCGCAT	mPC	-0.0155553	0.0868766	0.0119963
MM1_CAAGAAATCGCAGGCT	mPC	-0.013317	0.0582894	-0.0274729
MM1_CAAGAAATCTCGTATT	mPC	-0.0174477	0.117905	-0.109933
MM1_CAAGATCAGAGCTGGT	mPC	0.0291976	0.0969851	-0.0601052
MM1_CAAGATCAGGCATGGT	mPC	-0.0574753	0.0571773	0.044546
MM1_CAAGATCAGTTAAGTG	mPC	-0.0124863	0.104046	-0.100173
MM1_CAAGATCGTAGCAAAT	mPC	-0.0277245	0.182168	-0.0516975
MM1_CAAGATCTCAAAGTAG	mPC	-0.00108739	0.0723146	0.0178089
MM1_CAAGATCTCAACCATG	mPC	-0.0944024	0.108355	-0.0155542
MM1_CAAGGCCAGAGACTTA	mPC	-0.0489581	0.160955	-0.161163
MM1_CAAGGCCGTCCATGAT	mPC	-0.0112759	0.0768422	0.0412023
MM1_CAAGGCCGTGTCTGAT	mPC	-0.0533454	0.0657188	-0.080544
MM1_CAAGGCCTCACTTCAT	mPC	0.000402087	0.152686	-0.0235877
MM1_CAAGGCCTCTGGTTCC	mPC	0.0376834	0.18969	-0.12428
MM1_CAAGTTGAGTCGAGTG	mPC	-0.0531186	0.0248423	-0.052404
MM1_CAAGTTGCAGGCTCAC	mPC	-0.0430391	0.0397664	-0.060083
MM1_CAAGTTGGTAAGAGAG	mPC	-0.043369	0.108123	0.0197959
MM1_CACAAACCATCCGGGT	mPC	-0.0796227	0.0660754	-0.152909
MM1_CACAAACTCAGCATGT	mPC	0.0749652	0.124886	-0.0111072
MM1_CACAAACTCCATGCTC	mPC	-0.0451918	0.106983	-0.00733018
MM1_CACAAACTCTTGTCAT	mPC	-0.00955535	0.0471363	-0.108343
MM1_CACACAAAGTGTGGCA	mPC	-0.0326466	0.0774588	-0.0912218
MM1_CACACAAGTCTGCGGT	mPC	-0.0281022	0.135267	-0.13079
MM1_CACACAATCATAGCAC	mPC	-0.0125765	0.238412	-0.00881892
MM1_CACACAATCCGCGCAA	mPC	0.00192789	0.189779	-0.0341504
MM1_CACACAATCCTCAATT	mPC	-0.0680068	0.138914	-0.149542
MM1_CACACCTAGCTCCCAG	mPC	0.0154331	0.10766	0.0805797
MM1_CACACCTGTGAGGGAG	mPC	0.0842671	-0.0086704	-0.137925
MM1_CACACCTTCCCTAATT	mPC	-0.0652304	0.0589254	-0.0272595
MM1_CACACCTTCTGAGGGA	mPC	-0.029133	0.0886539	-0.155416
MM1_CACACTCAGATAGGAG	mPC	0.0181924	0.105848	0.0482317
MM1_CACACTCAGGAGCGTT	mPC	-0.0170056	0.126859	-0.114709
MM1_CACACTCTCATTGCGA	mPC	-0.028195	0.203482	0.0146118
MM1_CACAGGCAGATCGGGT	mPC	-0.0690745	-0.0111354	-0.135911
MM1_CACAGGCCACATGGGA	mPC	0.00613329	0.190123	-0.0939251
MM1_CACAGGCGTATCACCA	mPC	-0.00151636	0.138579	0.0434883
MM1_CACAGTAGTAAGTGTA	mPC	0.0211099	0.121532	-0.136865
MM1_CACAGTATCCTTAATC	mPC	-0.0550301	-0.023469	-0.0754214
MM1_CACATAGGTACCTACA	mPC	-0.0258881	0.0765574	-0.204623
MM1_CACATAGGTGGTCCGT	mPC	-0.0653112	0.0617523	-0.0682221
MM1_CACATTTAGTATCTCG	mPC	0.056476	0.055463	0.115551
MM1_CACATTTCATGCAATC	mPC	0.000208785	0.126283	0.0257657
MM1_CACATTTTCGAGAACG	mPC	0.0414062	0.058227	-0.107179
MM1_CACCACTAGAACAATC	mPC	0.0219911	0.248756	-0.0665034
MM1_CACCACTAGATGCCTT	mPC	-0.0912313	0.0934913	-0.101048
MM1_CACCACTCAGTGGGAT	mPC	-0.0482997	0.157994	-0.0317644
MM1_CACCACTGTACCGTTA	mPC	-0.0477846	0.00175973	0.0205708
MM1_CACCACTGTCTAGGTT	mPC	-0.0481805	0.236069	0.00237379
MM1_CACCACTTCCAAACAC	mPC	-0.000835872	0.0261774	-0.0236602
MM1_CACCACTTCTAAGCCA	mPC	-0.00550841	0.112036	-0.138008
MM1_CACCAGGAGTAGCCGA	mPC	-0.0134555	0.142266	-0.0394856
MM1_CACCAGGCAATCTGCA	mPC	0.0829617	0.14733	0.0948853
MM1_CACCAGGCACTGTGTA	mPC	-0.00236202	0.110555	-0.0667532
MM1_CACCAGGGTCATTAGC	mPC	0.0704718	0.238198	0.301022
MM1_CACCAGGTCAATACCG	mPC	-0.0555573	0.027941	-0.0621371
MM1_CACCAGGTCTTGCAAG	mPC	0.0159873	0.160738	-0.124817
MM1_CACCTTGCAGCGTCCA	mPC	-0.07485	-0.0430683	-0.101477
MM1_CACCTTGGTACTTGAC	mPC	-0.0332386	0.135783	-0.0310527
MM1_CACTCCACAGGGATTG	mPC	-0.0307461	0.109237	-0.19452
MM1_CACTCCAGTAAATGTG	mPC	-0.0792946	0.0424452	-0.264429
MM1_CACTCCAGTACAGACG	mPC	0.0292905	0.116174	-0.134588
MM1_CAGAATCCAACGATGG	mPC	-0.0649461	-0.0146955	-0.211756
MM1_CAGAATCCAAGCCATT	mPC	0.0261904	0.208033	0.0131946
MM1_CAGAATCCAGTGGGAT	mPC	-0.0186021	0.00453214	-0.126906
MM1_CAGAATCGTTACTGAC	mPC	-0.0116207	0.104154	-0.131932
MM1_CAGAATCGTTTGACTG	mPC	-0.0178252	0.100086	-0.0446015
MM1_CAGAGAGAGAGACGAA	mPC	-0.0326855	0.0278379	-0.125142
MM1_CAGAGAGAGCAAATCA	mPC	-0.0466713	0.0433158	-0.0494459
MM1_CAGAGAGCACCGATAT	mPC	0.0120436	0.100957	0.0135405
MM1_CAGAGAGCACGCCAGT	mPC	-0.0460044	0.0808105	-0.0917898
MM1_CAGAGAGGTCTGGAGA	mPC	0.0325817	0.199344	0.0181654
MM1_CAGAGAGTCACAACGT	mPC	-0.0174028	0.210558	0.0292573
MM1_CAGATCAAGACAGGCT	mPC	-0.0535831	0.110272	-0.147956
MM1_CAGATCAAGCAGGTCA	mPC	0.0213578	0.0304358	-0.000786744
MM1_CAGATCACACCAGGTC	mPC	0.00250841	0.0815178	-0.0456734
MM1_CAGATCACACTTAAGC	mPC	0.00866079	0.0978681	-0.00273169
MM1_CAGATCAGTACTTCTT	mPC	-0.0536497	0.141346	-0.158547
MM1_CAGATCAGTATCAGTC	mPC	-0.0665102	0.100445	-0.0048419
MM1_CAGATCAGTGCACTTA	mPC	0.00875356	0.0720374	-0.164642
MM1_CAGATCATCAAGGCTT	mPC	-0.0267543	0.114852	-0.203712
MM1_CAGATCATCTACTCAT	mPC	-0.00441436	0.124571	-0.106941
MM1_CAGCAGCGTAGGACAC	mPC	0.0668659	0.151165	0.0121516
MM1_CAGCAGCGTCAAGCGA	mPC	-0.0151244	0.191691	-0.0538193
MM1_CAGCAGCGTTTGTTGG	mPC	-0.00713269	0.0794356	-0.041867
MM1_CAGCAGCTCGCTAGCG	mPC	0.0225434	0.173111	-0.111978
MM1_CAGCATAAGATGTGGC	mPC	-0.0572386	-0.0140986	-0.211619
MM1_CAGCATAAGCAGCCTC	mPC	-0.0267822	0.0804206	-0.134069
MM1_CAGCATACACAGGCCT	mPC	-0.0444028	0.11559	-0.0593506
MM1_CAGCATACACGAAGCA	mPC	-0.0184122	0.112951	-0.112407
MM1_CAGCATAGTCTCCATC	mPC	0.00343895	0.205672	-0.0479834
MM1_CAGCATAGTGGTCCGT	mPC	0.0111697	0.0901675	-0.0832016
MM1_CAGCATATCCGCAAGC	mPC	-0.0173899	0.0506277	0.0389768
MM1_CAGCATATCGCGCCAA	mPC	0.0239243	0.0773074	0.0247153
MM1_CAGCCGACAAAGCGGT	mPC	0.0224829	0.11442	-0.179701
MM1_CAGCCGATCTTATCTG	mPC	0.0132093	0.0334412	-0.0693708
MM1_CAGCGACAGTGTTTGC	mPC	-0.0353489	0.0422252	-0.154734
MM1_CAGCGACCAGCTATTG	mPC	-0.0117568	0.131788	-0.145613
MM1_CAGCGACCAGCTTAAC	mPC	0.117121	0.23235	0.252244
MM1_CAGCGACTCCCATTTA	mPC	-0.00705393	0.128396	0.0120215
MM1_CAGCGACTCGTAGATC	mPC	-0.0268016	-0.00291028	0.0218271
MM1_CAGCTAAAGACAGGCT	mPC	-0.0478771	0.138502	0.0456379
MM1_CAGCTAAAGCGTAATA	mPC	0.00560122	0.160592	-0.0234633
MM1_CAGCTAAGTCCTCTTG	mPC	-0.000936274	0.0869068	-0.114386
MM1_CAGCTAATCATCATTC	mPC	-0.0488097	0.0444589	-0.049742
MM1_CAGCTGGAGAGACTTA	mPC	-0.0254217	-0.0207414	0.130928
MM1_CAGCTGGAGTCATCCA	mPC	-0.00286435	0.159285	-0.127543
MM1_CAGCTGGCAATAGCAA	mPC	0.0262797	0.0513226	-0.0670653
MM1_CAGCTGGCACAGCCCA	mPC	0.00100514	0.121406	-0.0291388
MM1_CAGCTGGGTGAAAGAG	mPC	-0.0232519	0.169022	0.00740868
MM1_CAGCTGGGTTACTGAC	mPC	-0.056304	0.0889738	-0.216018
MM1_CAGCTGGTCCTGTACC	mPC	-0.0287951	0.130188	0.0178766
MM1_CAGTAACAGGGAAACA	mPC	-0.0777744	0.210362	-0.142448
MM1_CAGTAACTCCATGAAC	mPC	-0.0446208	0.0514666	-0.0813764
MM1_CAGTAACTCTGATACG	mPC	0.0144939	0.075691	-0.0773365
MM1_CAGTCCTCACAGCCCA	mPC	-0.0362751	0.146854	-0.111579
MM1_CAGTCCTCACGCGAAA	mPC	-0.0463942	0.148972	-0.163294
MM1_CAGTCCTGTAGTGAAT	mPC	-0.029959	0.118592	-4.08e-05
MM1_CAGTCCTGTCTCAACA	mPC	-0.0186401	0.118405	0.0175339
MM1_CATATGGAGATGAGAG	mPC	-0.0246862	0.16453	0.0497416
MM1_CATATGGCAATAGAGT	mPC	0.034075	0.0445032	-0.133751
MM1_CATATGGCACCGTTGG	mPC	-0.0158561	0.155333	-0.0884545
MM1_CATATTCAGCGCTTAT	mPC	0.0214494	0.0456633	-0.0164951
MM1_CATATTCAGTGGTCCC	mPC	0.103728	0.0956338	0.105982
MM1_CATATTCTCATTGCCC	mPC	0.0117138	0.0773274	0.174302
MM1_CATCAAGAGAATCTCC	mPC	-0.0426865	0.102557	-0.0376274
MM1_CATCAAGCATGACATC	mPC	-0.0289469	0.0516476	0.0268204
MM1_CATCAAGGTTCCAACA	mPC	-0.0130732	0.124648	0.002974
MM1_CATCAGAAGATGTAAC	mPC	0.0110752	0.0649831	0.00215464
MM1_CATCAGACACACCGCA	mPC	-0.00131448	0.0762557	-0.000730829
MM1_CATCAGACAGTGACAG	mPC	0.0541966	0.0980804	-0.0553642
MM1_CATCAGATCTTGAGGT	mPC	-0.0273828	0.191773	-0.027791
MM1_CATCCACAGGACGAAA	mPC	-0.0280347	0.0808552	-0.0911062
MM1_CATCCACCACAGACTT	mPC	-0.0234075	0.124392	-0.0438058
MM1_CATCCACCAGACTCGC	mPC	0.026607	0.13801	0.0666122
MM1_CATCCACCAGTTTACG	mPC	-0.0507324	0.125474	-0.0633964
MM1_CATCCACGTATCAGTC	mPC	0.033139	0.0985525	0.0399935
MM1_CATCCACTCGCTTAGA	mPC	-0.0167479	0.118633	-0.0994132
MM1_CATCGAAAGCGCCTTG	mPC	0.0457006	0.114763	0.140805
MM1_CATCGAAAGCTTTGGT	mPC	-0.0525211	0.14725	-0.0822989
MM1_CATCGAAGTGGTCTCG	mPC	-0.0867872	0.0700152	-0.0975068
MM1_CATCGGGCACCTGGTG	mPC	0.0780069	0.0803449	-0.0255879
MM1_CATGACAAGCTAGCCC	mPC	-0.0448426	-0.00584423	-0.0399702
MM1_CATGACAAGTACACCT	mPC	0.0117908	0.106753	0.125422
MM1_CATGACACATCAGTCA	mPC	0.0152649	0.198273	0.0458444
MM1_CATGACATCTACCTGC	mPC	-0.0477799	0.149233	-0.155393
MM1_CATGCCTAGCAGCGTA	mPC	-0.0417959	0.0590908	0.00957026
MM1_CATGCCTAGGCTAGAC	mPC	-0.130578	-0.056802	-0.032499
MM1_CATGCCTAGTGTGAAT	mPC	-0.00769123	0.101703	-0.0918578
MM1_CATGCCTCAATAAGCA	mPC	-0.0759768	0.121288	-0.133387
MM1_CATGCCTTCAGCTCGG	mPC	0.0183868	0.0981139	-0.0624872
MM1_CATGCCTTCCTATTCA	mPC	-0.00421156	0.0938464	0.0985376
MM1_CATGGCGAGATACACA	mPC	-0.00373884	0.075791	0.170331
MM1_CATGGCGAGCGAAGGG	mPC	0.0351282	0.135515	-0.0458216
MM1_CATGGCGCATGGAATA	mPC	-0.035813	0.0987337	-0.0433302
MM1_CATGGCGTCCTCGCAT	mPC	-0.0222267	0.146078	0.029223
MM1_CATGGCGTCGGTTCGG	mPC	-0.067272	0.096415	-0.0665684
MM1_CATTATCAGGCAGGTT	mPC	0.00173663	0.144611	-0.0372512
MM1_CATTATCCAACGATGG	mPC	-0.0351107	0.170794	-0.0606219
MM1_CATTATCCACCAACCG	mPC	0.0399271	0.111531	-0.0490658
MM1_CATTATCGTAGCGTGA	mPC	-0.0237102	0.0378064	-0.175413
MM1_CATTATCGTAGGAGTC	mPC	-0.0829604	0.0681348	-0.122368
MM1_CATTATCGTTGTGGCC	mPC	0.0045543	0.11709	-0.109184
MM1_CATTCGCAGAGACTTA	mPC	-0.0477005	0.129004	-0.132212
MM1_CATTCGCAGAGATGAG	mPC	-0.010938	0.027707	-0.0450758
MM1_CATTCGCAGATAGTCA	mPC	0.0205572	0.173891	0.015376
MM1_CATTCGCCACGTTGGC	mPC	-0.065969	0.0124527	-0.176991
MM1_CATTCGCCATTAACCG	mPC	0.00476649	0.112989	0.151678
MM1_CATTCGCTCTCCTATA	mPC	-0.0416296	0.055602	-0.0767571
MM1_CCAATCCAGGCAGGTT	mPC	-0.0432418	0.0486658	-0.128675
MM1_CCAATCCCAACAACCT	mPC	0.0500021	0.175317	0.02394
MM1_CCAATCCGTGCAGTAG	mPC	0.000580459	0.0245878	0.0432164
MM1_CCACCTAAGCCTCGTG	mPC	-0.0894912	0.0738408	-0.0267773
MM1_CCACCTACATATGGTC	mPC	-0.0673478	0.0539087	-0.193759
MM1_CCACCTAGTCGTGGCT	mPC	-0.0352458	0.00140415	-0.0980868
MM1_CCACCTAGTGTTAAGA	mPC	-0.0579971	0.0251369	0.00497152
MM1_CCACGGAAGCTTTGGT	mPC	-0.0188262	0.0338814	-0.0937869
MM1_CCACGGACATCCGGGT	mPC	-0.0860597	-0.0106968	-0.185897
MM1_CCACGGATCATCGATG	mPC	-0.051366	0.151047	-0.161787
MM1_CCACGGATCCGGCACA	mPC	-0.0168017	0.0366304	-0.0157861
MM1_CCACGGATCTAACTTC	mPC	-0.0128423	0.119351	-0.116795
MM1_CCACGGATCTGCTGCT	mPC	0.00339577	0.133476	-0.101
MM1_CCACTACAGCTCAACT	mPC	-0.0261237	0.178849	0.0473109
MM1_CCACTACAGGCATTGG	mPC	-0.0362758	0.187154	-0.184382
MM1_CCACTACCATGACATC	mPC	0.013529	0.0862994	0.0206673
MM1_CCACTACTCAACACTG	mPC	-0.0171257	0.021602	-0.240637
MM1_CCAGCGAAGATCCCGC	mPC	0.00317827	0.0859494	0.0789089
MM1_CCAGCGAGTGCAGACA	mPC	0.0645993	0.0472119	0.0630616
MM1_CCATGTCGTGCCTGGT	mPC	-0.0034678	0.0661202	-0.0723692
MM1_CCATGTCTCAGGCCCA	mPC	0.0348386	0.204004	-0.0608545
MM1_CCATGTCTCCAGTAGT	mPC	-0.0595797	0.0757723	-0.114446
MM1_CCATGTCTCCCAAGAT	mPC	-0.0574459	0.00507953	-0.141027
MM1_CCATTCGAGGATGGAA	mPC	-0.0363772	0.0946777	-0.108461
MM1_CCATTCGAGGGTCTCC	mPC	-0.0601818	0.106682	-0.0771048
MM1_CCATTCGGTACTCAAC	mPC	-0.0641942	0.0865509	-0.0780499
MM1_CCATTCGGTCTCCACT	mPC	-0.0198971	0.00640185	-0.171321
MM1_CCATTCGTCCACGTTC	mPC	-0.0407735	0.073845	0.0957576
MM1_CCCAATCGTTCAGCGC	mPC	0.0355657	0.144426	0.00910056
MM1_CCCAATCTCTTCCTTC	mPC	-0.0503333	0.133813	-0.133714
MM1_CCCAGTTAGTGGGATC	mPC	-0.0219856	0.226024	0.105143
MM1_CCCAGTTCAATAGAGT	mPC	-0.00334687	0.114538	0.130429
MM1_CCCATACCAGGATTGG	mPC	-0.0281337	0.0189066	-0.17129
MM1_CCCATACGTGGGTCAA	mPC	-0.0142749	0.192132	-0.0773469
MM1_CCCATACTCGAGGTAG	mPC	-0.0694411	0.144198	-0.108796
MM1_CCCATACTCGGTGTTA	mPC	0.0422385	0.074504	0.0691931
MM1_CCCTCCTCAACTGCGC	mPC	-0.0133009	0.0225138	-0.145766
MM1_CCCTCCTCATCCGCGA	mPC	-0.066973	0.129528	-0.224456
MM1_CCCTCCTCATGCCTAA	mPC	0.00941261	0.135477	-0.066659
MM1_CCCTCCTGTAGAGTGC	mPC	-0.0241412	0.10528	-0.147901
MM1_CCGGGATAGGACGAAA	mPC	0.107167	0.0767082	0.0806704
MM1_CCGGGATCAAACCCAT	mPC	-0.0139188	0.0968541	-0.105598
MM1_CCGGGATGTTTCCACC	mPC	-0.0139303	0.112155	-0.0715519
MM1_CCGGTAGTCGACAGCC	mPC	-0.00510069	0.114611	-0.00164806
MM1_CCGTACTAGAGCAATT	mPC	0.072068	0.136452	-0.0248148
MM1_CCGTACTGTCCGTCAG	mPC	-0.0263273	0.201694	-0.04022
MM1_CCGTACTGTCGCGAAA	mPC	-0.00802037	0.112105	-0.0921275
MM1_CCGTGGACATCGATTG	mPC	-0.0229402	0.0772638	-0.155337
MM1_CCGTGGAGTACTTGAC	mPC	-0.00980553	0.13019	-0.00529474
MM1_CCGTGGATCCCGGATG	mPC	0.0185038	0.154353	-0.0304697
MM1_CCGTTCAAGCTGCCCA	mPC	-0.0131891	0.110059	-0.117742
MM1_CCTAAAGAGCTGAAAT	mPC	0.0197232	0.105377	-0.013004
MM1_CCTAAAGAGTGACATA	mPC	-0.0466633	0.120851	-0.128868
MM1_CCTAAAGCAATCACAC	mPC	0.00640986	0.229687	-0.0101269
MM1_CCTAAAGCAATTCCTT	mPC	-1.42e-05	0.0940657	-0.0325683
MM1_CCTAAAGCATCAGTCA	mPC	-0.0387405	0.0289079	-0.109232
MM1_CCTACACAGAGTCGGT	mPC	0.0359514	0.167542	0.02743
MM1_CCTACACCAAACTGTC	mPC	0.044855	0.079727	-0.0942485
MM1_CCTACACCATTGCGGC	mPC	-0.0275781	0.0684006	0.103519
MM1_CCTACACGTACTTAGC	mPC	0.0330012	0.0973737	-0.157771
MM1_CCTACACGTAGTGAAT	mPC	-0.0133288	0.15918	-0.0668652
MM1_CCTACACTCTAACTCT	mPC	-0.0467111	0.0988487	-0.099284
MM1_CCTACCAAGCAGACTG	mPC	-0.0566964	0.241037	-0.105459
MM1_CCTACCAGTAAACCTC	mPC	-0.0485463	0.0850635	-0.156002
MM1_CCTACCAGTGTCTGAT	mPC	0.000991482	0.0672322	0.0015454
MM1_CCTACCAGTTGATTGC	mPC	0.0300765	0.127661	0.0479236
MM1_CCTACCATCGGTTAAC	mPC	0.013044	0.103788	-0.129393
MM1_CCTAGCTAGTAGCCGA	mPC	0.00385078	0.0793204	-0.135029
MM1_CCTAGCTCATGTAAGA	mPC	-0.0185606	0.21152	-0.141646
MM1_CCTAGCTGTCTGCGGT	mPC	0.00976692	0.13904	0.115877
MM1_CCTAGCTGTTTAGCTG	mPC	-0.0402095	0.112122	-0.0367671
MM1_CCTAGCTTCATCTGCC	mPC	-0.070048	0.127341	-0.127872
MM1_CCTAGCTTCTTTACAC	mPC	0.0118491	0.102276	-0.0138836
MM1_CCTATTAAGATCTGAA	mPC	0.02499	0.0930353	-0.118479
MM1_CCTATTAAGCGCCTCA	mPC	-0.00734612	0.0120281	-0.0280759
MM1_CCTATTACAGGGAGAG	mPC	-0.0150323	0.11112	-0.322093
MM1_CCTATTACATCAGTAC	mPC	-0.0416093	0.067215	-0.009572
MM1_CCTATTAGTACAGACG	mPC	-0.0109385	0.0691364	0.0292208
MM1_CCTATTAGTATTCGTG	mPC	-0.0752541	0.076102	-0.151034
MM1_CCTATTAGTGTCGCTG	mPC	-0.01302	0.101571	-0.0876414
MM1_CCTATTATCGTTGACA	mPC	0.0438642	0.307234	-0.199027
MM1_CCTCAGTAGATAGCAT	mPC	0.00923626	0.0717616	0.058967
MM1_CCTCAGTCACTTCTGC	mPC	0.0015326	0.143199	-0.00786472
MM1_CCTCAGTTCAGGCCCA	mPC	-0.0288216	0.12265	-0.193754
MM1_CCTCAGTTCTACTTAC	mPC	-0.0588511	0.217063	0.00883977
MM1_CCTCAGTTCTATCGCC	mPC	-0.00594834	0.203146	0.0432004
MM1_CCTTACGAGACAGGCT	mPC	-0.014301	0.0569046	-0.154429
MM1_CCTTACGAGCCAGTAG	mPC	-0.0262498	0.0491142	-0.0788361
MM1_CCTTACGAGCTAAGAT	mPC	0.0610862	0.0617538	0.0623757
MM1_CCTTACGAGTGCCAGA	mPC	-0.0366235	0.0248294	-0.0783802
MM1_CCTTACGCAATGAATG	mPC	-0.10192	0.0275012	-0.0648573
MM1_CCTTACGGTTAAGAAC	mPC	-0.0185539	-0.0248685	-0.256153
MM1_CCTTACGTCGTTGCCT	mPC	-0.05358	-0.00499766	0.0415788
MM1_CCTTACGTCTACTCAT	mPC	0.0094353	0.108575	-0.0295908
MM1_CCTTACGTCTCGAGTA	mPC	0.00738432	0.0149538	-0.0601226
MM1_CCTTACGTCTGCGGCA	mPC	0.0263865	0.195018	-0.0603263
MM1_CCTTCCCAGTGGGATC	mPC	-0.0257609	0.0806896	0.0444539
MM1_CCTTCCCCACCCATTC	mPC	-0.0364979	0.122326	0.0455154
MM1_CCTTCCCGTTTCGCTC	mPC	0.0349214	0.254744	0.0676509
MM1_CCTTCGATCCGCGCAA	mPC	0.0264115	0.0783081	-0.0577442
MM1_CCTTTCTAGGGTGTGT	mPC	-0.0337011	0.0989945	-0.0586109
MM1_CCTTTCTGTGCAGGTA	mPC	0.00930022	0.0986797	0.0180706
MM1_CCTTTCTTCCTTCAAT	mPC	-0.00122946	-0.000128343	-0.0115901
MM1_CGAACATCACAAGCCC	mPC	-0.0366002	0.0881417	0.0566108
MM1_CGAACATGTATAGGTA	mPC	-0.0261536	0.0133499	0.0271631
MM1_CGAACATGTTCAGTAC	mPC	0.00362769	0.111055	-0.079213
MM1_CGAACATTCATGTGGT	mPC	-0.0417285	0.0906171	-0.0446389
MM1_CGAACATTCGAGCCCA	mPC	-0.0509978	0.0598181	-0.0972453
MM1_CGAACATTCGGCGCTA	mPC	-0.01797	0.000393551	-0.00662889
MM1_CGAATGTAGGGAACGG	mPC	-0.0717332	0.0556577	-0.152693
MM1_CGAATGTTCATTGCGA	mPC	-0.198511	0.0342361	-0.100796
MM1_CGAATGTTCCGTAGTA	mPC	-0.0177253	-0.0107008	-0.0380174
MM1_CGACCTTAGCGATGAC	mPC	0.0314128	0.148814	0.0735913
MM1_CGACCTTCAACCGCCA	mPC	-0.0132347	0.136498	-0.0150754
MM1_CGACCTTTCAAAGACA	mPC	-0.0468565	0.104074	0.0146713
MM1_CGACCTTTCGTTTGCC	mPC	-0.0323978	-0.0200619	0.0691905
MM1_CGACTTCCAAAGGCGT	mPC	-0.00803245	0.116409	-0.147241
MM1_CGACTTCCAGAGCCAA	mPC	-0.0388363	0.0877878	0.0382124
MM1_CGACTTCTCAGTCAGT	mPC	0.00311857	0.152408	0.0156813
MM1_CGACTTCTCCTAGGGC	mPC	-0.0609846	0.0752719	-0.097056
MM1_CGACTTCTCGCCTGAG	mPC	0.0432379	0.138446	-0.0810243
MM1_CGACTTCTCTCAAGTG	mPC	-0.0195045	-0.0527168	-0.0765308
MM1_CGAGAAGAGAGCTGGT	mPC	-0.00803211	0.0785007	-0.078375
MM1_CGAGAAGCATAGAAAC	mPC	-0.0371523	0.140325	-0.0276005
MM1_CGAGAAGGTTCCGGCA	mPC	-0.0144898	0.0910537	-0.120946
MM1_CGAGCACAGCCACGCT	mPC	-0.0036415	0.0702575	-0.0152364
MM1_CGAGCACTCAGAAATG	mPC	-0.0163773	0.0868076	-0.180964
MM1_CGAGCACTCAGCGATT	mPC	0.0282496	0.168662	-0.080225
MM1_CGAGCCAAGGAGTTTA	mPC	-0.0121571	0.173302	-0.0180256
MM1_CGAGCCAGTCATGCAT	mPC	0.0689193	0.287523	0.0235984
MM1_CGAGCCATCTCCTATA	mPC	-0.0631019	0.0541376	-0.0963316
MM1_CGAGCCATCTTGTCAT	mPC	-0.00392993	0.0630237	-0.075041
MM1_CGATCGGCAATACGCT	mPC	0.0300088	0.107995	-0.0627961
MM1_CGATCGGCATCTCGCT	mPC	-0.0576238	0.163951	-0.259663
MM1_CGATCGGGTGATGATA	mPC	0.0185235	0.0967189	0.0706888
MM1_CGATCGGGTTTAAGCC	mPC	-0.0466991	0.0823675	-0.0878589
MM1_CGATCGGTCCGATATG	mPC	0.0160746	0.166206	-0.047088
MM1_CGATGGCAGAAACCGC	mPC	-0.0525948	0.105795	-0.0400887
MM1_CGATGGCCAGTCCTTC	mPC	-0.00902701	0.0345816	-0.0412941
MM1_CGATGGCCATGCTAGT	mPC	0.00194615	0.157426	0.109161
MM1_CGATGGCCATTACGAC	mPC	-0.113556	0.0910846	-0.0719676
MM1_CGATGGCTCTGCGGCA	mPC	0.00400401	0.0291551	0.0442675
MM1_CGATGTAAGAAGGTTT	mPC	0.0202978	0.12875	-0.0739012
MM1_CGATGTAAGCCATCGC	mPC	0.0107354	0.140405	-0.159738
MM1_CGATGTAGTAACGACG	mPC	-0.0414183	0.165804	-0.0667025
MM1_CGATGTAGTGGTCCGT	mPC	-0.0155945	0.0222612	-0.0578974
MM1_CGATGTAGTTTGGCGC	mPC	0.0485449	0.119295	-0.107337
MM1_CGATGTATCCAAAGTC	mPC	-0.00278185	0.131312	0.00907032
MM1_CGATGTATCCTCATTA	mPC	0.0664432	0.285874	0.133596
MM1_CGATTGAAGAGTTGGC	mPC	0.00914548	0.0143491	-0.155771
MM1_CGATTGACACCACGTG	mPC	0.0551283	0.0990253	0.0282162
MM1_CGATTGATCGGTTCGG	mPC	-0.0294004	0.0670155	-0.044996
MM1_CGCCAAGAGAACTGTA	mPC	0.0353055	0.173868	-0.169008
MM1_CGCCAAGAGTATGACA	mPC	0.0412252	0.192959	-0.0778426
MM1_CGCCAAGAGTGAAGTT	mPC	-0.0373546	0.0312423	0.0371324
MM1_CGCCAAGCAAGAAGAG	mPC	-0.0197181	0.105578	-0.0164024
MM1_CGCCAAGCAATGGACG	mPC	-0.0527311	0.0455875	0.0198379
MM1_CGCCAAGCAGCTGTTA	mPC	0.0253473	0.237078	0.00599738
MM1_CGCCAAGGTCGCATCG	mPC	-0.0194765	0.125052	-0.0326986
MM1_CGCCAAGTCAACACCA	mPC	0.00430129	0.140653	-0.0373051
MM1_CGCCAAGTCGTACCGG	mPC	-0.0262161	0.0838117	-0.0325481
MM1_CGCGGTACAATAGCGG	mPC	-0.0103691	0.125307	0.0126999
MM1_CGCGGTAGTACCAGTT	mPC	-0.0154092	0.0468879	-0.0986644
MM1_CGCGGTATCACCGGGT	mPC	0.0187986	0.104892	0.0429541
MM1_CGCGGTATCTAACCGA	mPC	-0.0968881	0.120226	-0.101179
MM1_CGCGTTTAGGATGTAT	mPC	-0.0522953	0.197962	-0.174209
MM1_CGCGTTTAGTGAACGC	mPC	-0.00687067	0.0660868	-0.127516
MM1_CGCGTTTCAGGGTTAG	mPC	-0.011051	0.170059	0.00362306
MM1_CGCGTTTGTTGAGTTC	mPC	0.0274074	0.141191	-0.0353079
MM1_CGCGTTTTCACCACCT	mPC	0.031425	0.0743494	-0.0739872
MM1_CGCGTTTTCGATGAGG	mPC	-0.0285366	0.165546	-0.1594
MM1_CGCTATCAGCTCCTCT	mPC	0.0081381	0.163271	0.00252707
MM1_CGCTATCCACAGCGTC	mPC	0.0220059	0.149827	-0.0299216
MM1_CGCTATCCATCTACGA	mPC	-0.0156452	0.163693	-0.173782
MM1_CGCTGGAAGCGTGAAC	mPC	0.0865745	0.178725	-0.0296869
MM1_CGCTGGATCAACTCTT	mPC	-0.0440966	0.146222	-0.0875376
MM1_CGCTGGATCTACTATC	mPC	-0.0510615	0.0495468	-0.0347454
MM1_CGCTTCAAGAGTCGGT	mPC	0.0310216	0.042168	-0.0634296
MM1_CGCTTCAAGCGATAGC	mPC	0.0250642	0.0819004	0.0224593
MM1_CGCTTCACAAGCCGTC	mPC	-0.0207899	0.182045	-0.0770792
MM1_CGCTTCATCACTTCAT	mPC	-0.0260182	0.0226636	0.0380954
MM1_CGGACACCATCCCATC	mPC	-0.0491605	0.128379	-0.186785
MM1_CGGACACGTCCGAGTC	mPC	0.0116791	0.207559	0.0847639
MM1_CGGACACGTTAAAGAC	mPC	0.0395514	0.216176	0.0606464
MM1_CGGACACTCAGTCAGT	mPC	-0.0461806	0.180734	-0.199814
MM1_CGGACACTCCATGAGT	mPC	0.0216075	0.128026	-0.119903
MM1_CGGACACTCCGCGCAA	mPC	-0.0340782	0.0975215	-0.12408
MM1_CGGACGTAGCTAGGCA	mPC	-0.0509567	0.103665	-0.0555107
[truncated: 5,606 more rows]

## Sheet: Figure S1H-I
SPEP	Sample_ID	Age	percentMPC	Disease_Cohort
[truncated: 18 more rows]
