# Supplementary material for: Longitudinal single-cell analysis of a myeloma mouse model identifies subclonal molecular programs associated with progression
Source: Nat Commun. 2021 Nov 3;12:6322. doi: 10.1038/s41467-021-26598-w (PMC8566524; doi:10.1038/s41467-021-26598-w)
Supplement: Supplementary file 5 — Source Data [file 41467_2021_26598_MOESM5_ESM.zip › SourceData_FigS2.xlsx]

## Sheet: Figure S2A
Early-MM vs. normal PCs							Int-MM vs. normal PCs							Active-MM vs. normal PCs
	p_val	avg_logFC	pct.1	pct.2	p_val_adj			p_val	avg_logFC	pct.1	pct.2	p_val_adj			p_val	avg_logFC	pct.1	pct.2	p_val_adj
Pet2	1.8e-47	4.14752	0.36	0.005	3.19e-43		Cyp2b10	2.44e-67	3.46666	0.508	0.042	4.33e-63		Gm2115	9.6e-74	4.13066	0.405	0.009	1.71e-69
Gm684	5.75e-35	3.35586	0.302	0.012	1.02e-30		Ccdc68	5.97e-64	3.12626	0.436	0.009	1.06e-59		Cyp2b10	7.2e-125	3.7163	0.601	0.042	1.28e-120
Ovol3	1.03e-71	3.17262	0.57	0.017	1.83e-67		Ovol3	7.07e-65	3.12235	0.46	0.017	1.26e-60		Ccdc68	1.1e-99	3.33735	0.499	0.009	1.95e-95
Pgam2	4.23e-76	3.1327	0.657	0.038	7.5e-72		Klra17	5.11e-84	3.07286	0.6	0.04	9.07e-80		Ovol3	1.44e-85	3.22358	0.462	0.017	2.56e-81
Fam162b	3.98e-67	2.78829	0.57	0.026	7.07e-63		Negr1	5.58e-67	3.01531	0.479	0.019	9.9e-63		Negr1	1.84e-82	3.04051	0.455	0.019	3.26e-78
Slc7a8	1.58e-43	2.68496	0.378	0.016	2.8e-39		Fam162b	5.38e-73	2.89082	0.521	0.026	9.56e-69		Ermn	1.69e-56	2.95919	0.336	0.009	3.01e-52
Negr1	6.63e-60	2.6396	0.506	0.019	1.18e-55		Pgam2	1.17e-77	2.82463	0.571	0.038	2.08e-73		Car11	2.43e-69	2.85305	0.406	0.019	4.31e-65
Cyp2b10	4.14e-42	2.61705	0.442	0.042	7.36e-38		Car11	7.53e-51	2.69395	0.388	0.019	1.34e-46		Pgam2	2.42e-99	2.84351	0.535	0.038	4.29e-95
Pgm2l1	1.73e-83	2.49001	0.75	0.049	3.08e-79		Pgm2l1	2.74e-92	2.61898	0.664	0.049	4.86e-88		2300002M23Rik	1.97e-79	2.72325	0.446	0.021	3.5e-75
Eno3	4.51e-36	2.40975	0.314	0.012	8.01e-32		F11r	1.12e-48	2.61371	0.375	0.019	1.99e-44		Klra17	3.64e-81	2.71885	0.475	0.04	6.46e-77
Cldn7	7.35e-95	2.35587	0.878	0.078	1.31e-90		B3galnt1	2.76e-61	2.57399	0.463	0.026	4.9e-57		Pgm2l1	6.73e-137	2.68816	0.656	0.049	1.19e-132
Ly6c1	1.15e-60	2.27557	0.576	0.036	2.04e-56		Ly6c1	1.15e-52	2.52718	0.436	0.036	2.04e-48		Cldn7	1.23e-224	2.66501	0.86	0.078	2.18e-220
MYC	7.57e-81	2.23233	1	0.441	1.34e-76		Cldn7	2.96e-132	2.51702	0.865	0.078	5.26e-128		Mgarp	2.79e-81	2.62375	0.469	0.031	4.96e-77
Ccdc68	9.5e-46	2.23232	0.366	0.009	1.69e-41		2300002M23Rik	1.39e-56	2.42377	0.424	0.021	2.46e-52		Syngr1	1.35e-115	2.54831	0.595	0.047	2.39e-111
Klra17	6.53e-38	2.1626	0.419	0.04	1.16e-33		Tmem37	2.47e-43	2.29072	0.35	0.021	4.38e-39		Fam162b	1.86e-74	2.54224	0.435	0.026	3.3e-70
Ly6c2	9.43e-68	2.13648	1	0.875	1.67e-63		Mgarp	1.61e-44	2.28167	0.379	0.031	2.86e-40		F11r	1.06e-51	2.53214	0.331	0.019	1.88e-47
Car11	1.91e-39	2.10299	0.366	0.019	3.39e-35		Cd59a	2.33e-85	2.24293	0.688	0.087	4.13e-81		Tmem37	8.39e-61	2.39954	0.377	0.021	1.49e-56
B3galnt1	6.92e-50	2.08863	0.465	0.026	1.23e-45		Syngr1	3.21e-54	2.19439	0.467	0.047	5.69e-50		B3galnt1	1.87e-66	2.39075	0.405	0.026	3.33e-62
Syngr1	7.85e-59	2.0867	0.593	0.047	1.39e-54		Snrpn	2.86e-35	2.17188	0.309	0.026	5.09e-31		MYC	9.69e-308	2.36435	1	0.441	1.72e-303
Matk	1.56e-42	2.08031	0.43	0.031	2.76e-38		Hepacam2	1.11e-100	2.07038	0.815	0.139	1.96e-96		Cd59a	2.48e-118	2.19976	0.645	0.087	4.4e-114
Il10	3.26e-32	2.07824	0.331	0.024	5.79e-28		Cped1	5.88e-79	2.0143	0.679	0.09	1.04e-74		Snrpn	6.26e-47	2.18055	0.322	0.026	1.11e-42
Pvr	1.6e-39	2.04368	0.36	0.017	2.84e-35		Slamf9	9.73e-89	1.9881	0.763	0.135	1.73e-84		Slamf9	5.36e-165	2.11868	0.795	0.135	9.51e-161
Slamf9	1.8e-73	2.00032	0.866	0.135	3.19e-69		Ly6c2	1.23e-128	1.9764	0.995	0.875	2.19e-124		Hepacam2	4.48e-156	1.97912	0.787	0.139	7.96e-152
Snrpn	8.08e-31	1.99663	0.326	0.026	1.43e-26		Filip1	8.36e-41	1.96684	0.381	0.043	1.48e-36		Filip1	1.82e-56	1.97067	0.39	0.043	3.24e-52
Tmem37	4.68e-48	1.97825	0.436	0.021	8.31e-44		Tg	3.63e-81	1.87881	0.688	0.094	6.45e-77		Zfp428	2.01e-59	1.89526	0.421	0.054	3.56e-55
F11r	2.03e-36	1.96551	0.343	0.019	3.61e-32		Pld4	5.83e-101	1.855	0.871	0.193	1.04e-96		Cped1	3.18e-98	1.89014	0.606	0.09	5.65e-94
Nol3	8.01e-46	1.90729	0.506	0.047	1.42e-41		Gpm6a	1.7e-65	1.84	0.591	0.073	3.03e-61		Ccne1	3.22e-51	1.85791	0.471	0.125	5.71e-47
Rab11fip4	1.99e-31	1.90565	0.314	0.021	3.53e-27		Pon3	1.03e-129	1.83114	0.975	0.432	1.83e-125		Camk2n1	2.45e-53	1.83615	0.388	0.05	4.35e-49
Tulp3	8.95e-40	1.9001	0.407	0.03	1.59e-35		Spon1	1.18e-57	1.80854	0.542	0.069	2.09e-53		Grhpr	4.69e-80	1.82595	0.526	0.073	8.33e-76
Chst1	3.68e-78	1.89575	0.895	0.134	6.53e-74		MYC	3.25e-133	1.79897	1	0.441	5.78e-129		Smim13	3.56e-48	1.81176	0.356	0.043	6.32e-44
AI427809	4.52e-30	1.88695	0.314	0.024	8.03e-26		Grhpr	1.48e-58	1.76978	0.553	0.073	2.63e-54		Akr1b3	4.33e-243	1.81011	0.967	0.502	7.68e-239
Camk2n1	1.15e-43	1.7783	0.5	0.05	2.04e-39		Amica1	9.32e-42	1.76542	0.402	0.049	1.65e-37		Tg	4.61e-111	1.80873	0.639	0.094	8.18e-107
2300002M23Rik	2.32e-36	1.76847	0.349	0.021	4.11e-32		Ccne1	3e-28	1.74086	0.445	0.125	5.33e-24		Ctsw	3.1e-131	1.78937	0.752	0.16	5.5e-127
Spon1	2e-60	1.73339	0.68	0.069	3.54e-56		Ypel2	5.46e-56	1.73895	0.558	0.083	9.7e-52		Pld4	1.97e-160	1.74498	0.83	0.193	3.5e-156
Pld4	2.58e-64	1.71035	0.89	0.193	4.59e-60		Hist2h2aa1	3.81e-83	1.72914	0.849	0.238	6.77e-79		Amica1	4.53e-51	1.72429	0.377	0.049	8.04e-47
Filip1	1.21e-33	1.65615	0.401	0.043	2.15e-29		Ctsw	5.55e-75	1.72182	0.752	0.16	9.85e-71		Alpl	1.91e-62	1.70736	0.454	0.069	3.39e-58
Mgarp	2.79e-31	1.65367	0.349	0.031	4.95e-27		Ggh	1.02e-77	1.6503	0.763	0.167	1.81e-73		Ankrd55	1.35e-37	1.70056	0.304	0.042	2.39e-33
Tg	3.46e-64	1.65365	0.756	0.094	6.14e-60		Zfp428	1.14e-34	1.59988	0.37	0.054	2.03e-30		Pon3	1.58e-230	1.6866	0.973	0.432	2.81e-226
Grhpr	3.14e-52	1.65205	0.634	0.073	5.57e-48		Akr1b3	2.27e-103	1.58649	0.939	0.502	4.03e-99		Ly6c2	3.78e-248	1.66448	0.998	0.875	6.71e-244
Vegfa	3.07e-26	1.64709	0.302	0.03	5.45e-22		Cd99l2	5.39e-33	1.54491	0.381	0.068	9.58e-29		Ada	1.54e-125	1.6392	0.783	0.241	2.73e-121
Rap2a	1.99e-36	1.63636	0.395	0.033	3.53e-32		Smim13	1.12e-29	1.5284	0.314	0.043	1.99e-25		Cmtm4	2.09e-42	1.62188	0.329	0.042	3.71e-38
Ccnd2	1.88e-59	1.58645	0.948	0.469	3.33e-55		Nme2	1.91e-103	1.5089	0.966	0.458	3.39e-99		Nol3	5.04e-37	1.58015	0.308	0.047	8.94e-33
Zcwpw1	8.3e-32	1.53825	0.32	0.023	1.47e-27		Ada	8.6e-64	1.50324	0.765	0.241	1.53e-59		Spon1	2e-65	1.55917	0.473	0.069	3.56e-61
Rgs3	2.57e-28	1.53774	0.32	0.03	4.57e-24		Rpia	4.03e-72	1.46496	0.862	0.408	7.16e-68		Gpm6a	1.9e-62	1.51568	0.467	0.073	3.37e-58
Kremen1	5.62e-31	1.50221	0.384	0.043	9.98e-27		Ly6k	2e-17	1.44571	0.334	0.115	3.55e-13		Cd99l2	4.52e-43	1.50729	0.367	0.068	8.03e-39
Apobec1	5.76e-29	1.4851	0.401	0.056	1.02e-24		Upb1	1.05e-31	1.44455	0.388	0.076	1.86e-27		Chst1	3.17e-133	1.5058	0.76	0.134	5.63e-129
Akr1b3	2.67e-49	1.45732	0.965	0.502	4.73e-45		Camk2n1	4.1e-26	1.43259	0.302	0.05	7.29e-22		Samd8	8.88e-51	1.48621	0.421	0.078	1.58e-46
Cd59a	5.3e-34	1.45055	0.517	0.087	9.42e-30		Epcam	3.72e-104	1.42142	0.966	0.477	6.6e-100		Smagp	2.21e-50	1.4768	0.408	0.069	3.92e-46
Smim13	1.71e-28	1.44113	0.366	0.043	3.04e-24		Hist1h2bc	8.58e-50	1.40565	0.664	0.191	1.52e-45		Crlf1	7.11e-62	1.44183	0.487	0.092	1.26e-57
Slc39a14	1.84e-30	1.4216	0.384	0.043	3.26e-26		Fads3	1.63e-32	1.39938	0.37	0.061	2.89e-28		Zbp1	2.94e-156	1.43795	0.909	0.406	5.23e-152
Hepacam2	4.8e-54	1.41528	0.808	0.139	8.51e-50		Dynll2	6.16e-64	1.36714	0.781	0.219	1.09e-59		Dynll2	2.27e-124	1.43138	0.797	0.219	4.04e-120
Guca1a	1.4e-39	1.41396	0.541	0.071	2.48e-35		Chst1	5.48e-79	1.365	0.772	0.134	9.74e-75		Fads3	1.45e-42	1.41087	0.358	0.061	2.57e-38
Hivep3	6.88e-39	1.40386	0.529	0.069	1.22e-34		Grn	5.28e-102	1.35693	0.975	0.512	9.38e-98		Epcam	4.17e-209	1.39745	0.971	0.477	7.4e-205
Bank1	8.31e-27	1.39794	0.36	0.047	1.47e-22		Ggta1	2.68e-38	1.35588	0.551	0.144	4.76e-34		Rangrf	1.07e-53	1.36966	0.448	0.085	1.89e-49
Cpeb3	3.25e-47	1.37997	0.651	0.094	5.77e-43		Tob1	4.33e-48	1.35366	0.625	0.156	7.69e-44		Hmces	9.93e-100	1.36131	0.718	0.191	1.76e-95
Sel1l	3.3e-61	1.36112	0.977	0.701	5.86e-57		Tsc22d1	2.42e-25	1.34701	0.321	0.062	4.3e-21		Ccnd2	1.31e-203	1.33831	0.979	0.469	2.33e-199
Mt2	1.43e-35	1.35051	0.901	0.498	2.54e-31		Ccnd2	8.83e-97	1.33023	0.966	0.469	1.57e-92		Mt1	1.69e-137	1.33082	0.98	0.66	2.99e-133
Mgmt	3.1e-36	1.34731	0.401	0.035	5.5e-32		Hsd11b1	2.03e-55	1.31183	0.754	0.22	3.6e-51		Cpeb3	3.95e-53	1.31171	0.452	0.094	7.01e-49
Ypel2	7.3e-39	1.34367	0.564	0.083	1.3e-34		Alpl	4.75e-30	1.30276	0.37	0.069	8.43e-26		Ypel2	8.62e-45	1.30437	0.405	0.083	1.53e-40
Amica1	1.2e-33	1.30852	0.424	0.049	2.14e-29		Hmces	2.91e-57	1.30137	0.716	0.191	5.16e-53		Cox4i2	3.03e-45	1.29381	0.391	0.075	5.37e-41
Ssx2ip	1.94e-29	1.30771	0.39	0.049	3.45e-25		Dynlt1b	4.5e-29	1.29485	0.368	0.069	7.99e-25		Lrrc28	2.54e-35	1.28899	0.338	0.071	4.51e-31
Stk35	1.1e-26	1.30541	0.32	0.033	1.96e-22		Hmga1	3.91e-28	1.27004	0.391	0.087	6.95e-24		Upb1	6.16e-34	1.28871	0.333	0.076	1.09e-29
Psat1	1.08e-33	1.3044	0.576	0.109	1.93e-29		Samd8	6.42e-31	1.2679	0.395	0.078	1.14e-26		Gdap2	2.45e-64	1.27463	0.558	0.139	4.35e-60
Upb1	1.15e-30	1.2986	0.471	0.076	2.04e-26		mt-Atp8	3.98e-85	1.24244	0.998	0.755	7.07e-81		Ece2	1.56e-36	1.27175	0.336	0.066	2.77e-32
Usp2	8.5e-30	1.29219	0.349	0.035	1.51e-25		Mt1	2.05e-30	1.24024	0.939	0.66	3.64e-26		Slc25a39	1.92e-83	1.26913	0.641	0.153	3.4e-79
Cln8	5.83e-29	1.29218	0.36	0.04	1.03e-24		H2-T24	1.47e-33	1.23336	0.42	0.082	2.62e-29		Rpia	2.12e-99	1.26117	0.834	0.408	3.76e-95
Fgd2	7.03e-35	1.29098	0.436	0.049	1.25e-30		Guca1a	2.58e-31	1.22944	0.388	0.071	4.59e-27		Hist1h2bc	1.46e-59	1.25032	0.588	0.191	2.58e-55
Ece2	2.47e-35	1.2907	0.488	0.066	4.39e-31		Fut1	2.07e-36	1.20087	0.465	0.095	3.68e-32		Mt2	2.99e-123	1.24785	0.935	0.498	5.3e-119
Aldh4a1	3.13e-26	1.28151	0.343	0.042	5.56e-22		Lamc1	4.53e-25	1.19738	0.302	0.052	8.05e-21		Psat1	7.15e-43	1.23262	0.426	0.109	1.27e-38
Pon3	7.18e-51	1.27377	0.953	0.432	1.27e-46		Oosp1	8.32e-76	1.19379	0.928	0.429	1.48e-71		Aldh7a1	1.03e-46	1.2241	0.44	0.102	1.84e-42
Alpl	8.87e-32	1.25925	0.465	0.069	1.57e-27		Zbp1	5.16e-63	1.19204	0.88	0.406	9.15e-59		Gbp3	8.96e-32	1.22284	0.335	0.082	1.59e-27
Slc25a39	6.93e-52	1.2491	0.826	0.153	1.23e-47		Mt2	4.83e-36	1.19161	0.856	0.498	8.57e-32		Ggta1	1.31e-54	1.2205	0.524	0.144	2.32e-50
Cmtm4	1.27e-29	1.24513	0.372	0.042	2.25e-25		Crlf1	3.24e-35	1.19019	0.454	0.092	5.75e-31		Hk2	1.6e-43	1.21803	0.444	0.125	2.84e-39
Crlf1	1.8e-37	1.24214	0.576	0.092	3.2e-33		Cpeb3	9.61e-31	1.18806	0.418	0.094	1.71e-26		Cd3eap	2.34e-30	1.20867	0.308	0.069	4.15e-26
Cped1	4.51e-35	1.23368	0.552	0.09	8.01e-31		Sel1l	1.55e-96	1.18608	0.971	0.701	2.74e-92		Enah	5.51e-48	1.20283	0.422	0.083	9.79e-44
Arhgap6	1.16e-26	1.22705	0.378	0.052	2.06e-22		Gm10076	6.02e-122	1.18599	0.998	0.976	1.07e-117		Grn	7.27e-173	1.1964	0.961	0.512	1.29e-168
Il5ra	6.2e-27	1.22293	0.372	0.05	1.1e-22		Psat1	1.36e-30	1.18539	0.445	0.109	2.41e-26		Rsph1	4.03e-54	1.17087	0.51	0.127	7.15e-50
Ggta1	1.69e-34	1.21732	0.651	0.144	3e-30		Ube2l6	2.94e-33	1.18507	0.442	0.095	5.22e-29		Sel1l	2.32e-206	1.16521	0.986	0.701	4.12e-202
Zfp428	5.28e-35	1.20195	0.453	0.054	9.38e-31		Phb	2.73e-55	1.17007	0.756	0.207	4.85e-51		Pnpo	4.27e-52	1.16408	0.471	0.108	7.58e-48
Rrp8	2.19e-22	1.19237	0.32	0.045	3.89e-18		Aldh7a1	4.36e-32	1.16955	0.449	0.102	7.74e-28		Guca1a	1.68e-32	1.16383	0.325	0.071	2.98e-28
Gpm6a	1.09e-38	1.18858	0.541	0.073	1.93e-34		Uba52	9.21e-124	1.1658	1	0.918	1.64e-119		Tspan15	1.54e-53	1.15051	0.526	0.142	2.73e-49
Zbp1	2.61e-40	1.18282	0.907	0.406	4.64e-36		Cd164	5.25e-65	1.15887	0.896	0.417	9.32e-61		Gm10076	5.51e-154	1.10562	0.995	0.976	9.78e-150
Sdc3	7.65e-40	1.17915	0.552	0.076	1.36e-35		Rps18-ps3	2.85e-62	1.15229	0.862	0.352	5.06e-58		Apex1	1.92e-46	1.10174	0.457	0.113	3.41e-42
Itgb5	2.35e-25	1.17706	0.326	0.038	4.17e-21		Crem	5.69e-40	1.14323	0.619	0.177	1.01e-35		Ttc19	1.93e-64	1.09067	0.592	0.158	3.43e-60
Tob1	1.83e-32	1.17265	0.663	0.156	3.25e-28		Lars2	1.2e-29	1.13495	0.449	0.118	2.14e-25		Timm10	1.57e-54	1.08484	0.501	0.118	2.79e-50
Irs2	1.93e-28	1.14683	0.616	0.155	3.43e-24		Stard5	6.83e-59	1.12892	0.801	0.234	1.21e-54		Stard5	5.01e-78	1.08451	0.71	0.234	8.89e-74
Polr1a	6.56e-25	1.14194	0.349	0.047	1.16e-20		Gm10709	2.17e-33	1.11476	0.494	0.125	3.85e-29		Fut1	2.75e-41	1.08263	0.405	0.095	4.88e-37
Nedd4	6.36e-40	1.13596	0.64	0.106	1.13e-35		Hivep3	7.53e-24	1.10827	0.33	0.069	1.34e-19		Mrpl37	5.12e-60	1.08183	0.595	0.179	9.09e-56
Rangrf	2.24e-37	1.12583	0.564	0.085	3.97e-33		Slc25a39	6.09e-45	1.10077	0.619	0.153	1.08e-40		Nedd4	1.76e-40	1.07344	0.419	0.106	3.13e-36
Hk2	3.22e-26	1.12321	0.535	0.125	5.71e-22		Gm28727	4.78e-23	1.0963	0.305	0.061	8.49e-19		Gbp7	3.54e-41	1.06573	0.418	0.106	6.29e-37
Ada	2.45e-28	1.10753	0.744	0.241	4.36e-24		Cox4i2	4.12e-30	1.09116	0.384	0.075	7.31e-26		Cd164	2.25e-109	1.04573	0.875	0.417	3.99e-105
Ggh	6.42e-40	1.10135	0.738	0.167	1.14e-35		Gbp3	2.24e-19	1.08383	0.314	0.082	3.98e-15		Ergic1	8.48e-124	1.0392	0.916	0.531	1.5e-119
Rab20	2.44e-29	1.09392	0.453	0.071	4.33e-25		Gm10020	3.35e-59	1.0689	0.874	0.335	5.96e-55		Ube2l6	8.92e-37	1.039	0.382	0.095	1.58e-32
Hist1h2bc	2.72e-23	1.09087	0.61	0.191	4.83e-19		Enah	6.66e-29	1.068	0.395	0.083	1.18e-24		Ppp1r14b	6.23e-89	1.03565	0.802	0.339	1.11e-84
Smagp	1.99e-25	1.08621	0.413	0.069	3.53e-21		Il13ra1	3.26e-37	1.06774	0.569	0.151	5.79e-33		Crem	1.68e-53	1.02732	0.569	0.177	2.98e-49
Serf1	2.37e-35	1.08133	0.61	0.113	4.21e-31		Hist1h2ap	3.44e-33	1.06391	0.648	0.252	6.1e-29		Hsd11b1	1.7e-53	1.0247	0.608	0.22	3.01e-49
Ccne1	3.88e-17	1.07969	0.448	0.125	6.89e-13		Tmem38b	4.95e-38	1.05776	0.589	0.16	8.79e-34		Sigmar1	6.59e-47	1.01679	0.457	0.111	1.17e-42
Cd99l2	3.78e-24	1.07058	0.395	0.068	6.72e-20		Cinp	3.58e-24	1.05726	0.361	0.087	6.36e-20		Yars	8.4e-61	1.01432	0.614	0.191	1.49e-56
Mt1	1.74e-28	1.07011	0.948	0.66	3.08e-24		Rsph1	2.9e-31	1.05553	0.49	0.127	5.14e-27		Serf1	7.75e-43	1.00943	0.441	0.113	1.38e-38
Ppp1r14b	1.52e-39	1.06665	0.924	0.339	2.7e-35		Ece2	3.37e-23	1.05249	0.316	0.066	5.99e-19		Nup85	1.21e-25	1.00441	0.308	0.087	2.16e-21
Dynll2	1.68e-31	1.05285	0.767	0.219	2.98e-27		Pnpo	2.61e-32	1.04207	0.463	0.108	4.63e-28		Nhp2	8.67e-95	0.997457	0.831	0.363	1.54e-90
Cox4i2	9.41e-36	1.04414	0.517	0.075	1.67e-31		Tmx4	2.86e-24	1.03442	0.485	0.158	5.09e-20		Ggh	1.27e-63	0.997451	0.589	0.167	2.25e-59
Tsc22d1	1.42e-18	1.02621	0.326	0.062	2.52e-14		Pcgf5	1.29e-23	1.02595	0.332	0.071	2.28e-19		Nmd3	4.79e-43	0.994293	0.501	0.155	8.5e-39
Rpl28	6.97e-77	1.02135	1	0.993	1.24e-72		Smagp	1.39e-20	1.01806	0.302	0.069	2.47e-16		Sdc3	9.17e-35	0.982423	0.344	0.076	1.63e-30
Scd2	8.39e-33	1.01879	0.651	0.142	1.49e-28		Atf3	2.17e-21	1.01511	0.314	0.071	3.85e-17		Slc25a33	5.47e-38	0.974488	0.386	0.089	9.71e-34
Ankrd55	5.57e-22	1.01545	0.308	0.042	9.89e-18		Nudcd2	2.41e-30	1.01188	0.521	0.155	4.28e-26		Spcs3	1.14e-183	0.97348	0.988	0.816	2.02e-179
Eef1b2	1.83e-70	1.01171	1	0.924	3.24e-66		Bysl	2.56e-22	1.00737	0.379	0.102	4.55e-18		Ctsz	4.2e-141	0.971686	0.956	0.635	7.45e-137
Cnpy3	1.3e-20	1.00381	0.39	0.078	2.3e-16		Yars	3.94e-37	0.999297	0.621	0.191	6.99e-33		Bmi1	9.54e-60	0.965452	0.614	0.193	1.69e-55
Grn	4.05e-38	1.00178	0.971	0.512	7.18e-34		Ndfip1	2.81e-59	0.998544	0.916	0.448	4.99e-55		Psip1	1.95e-105	0.961222	0.915	0.531	3.46e-101
Rpia	6.71e-27	1.00141	0.86	0.408	1.19e-22		Gbp7	3.38e-25	0.996342	0.404	0.106	6.01e-21		Ppt2	1.4e-31	0.956226	0.36	0.095	2.49e-27
Ttc19	7.83e-37	0.992883	0.733	0.158	1.39e-32		Nedd4	1.09e-26	0.987661	0.42	0.106	1.93e-22		Pno1	2.46e-39	0.940554	0.471	0.148	4.37e-35
Cdc16	3.89e-28	0.98519	0.576	0.123	6.9e-24		Cd274	2.21e-20	0.985001	0.352	0.099	3.92e-16		Rnaseh2b	5.11e-38	0.937955	0.444	0.132	9.07e-34
Epcam	1.21e-37	0.983574	0.93	0.477	2.14e-33		Rangrf	1.02e-24	0.980699	0.368	0.085	1.81e-20		Cyb5r1	1.09e-26	0.936634	0.304	0.078	1.93e-22
Apoa2	1.2e-20	0.979232	0.32	0.05	2.13e-16		Rexo2	1.96e-116	0.979468	0.993	0.953	3.49e-112		Cnpy3	2.64e-26	0.934411	0.302	0.078	4.69e-22
Smyd5	1.29e-20	0.964168	0.302	0.043	2.28e-16		Bmi1	2.05e-39	0.974712	0.648	0.193	3.63e-35		Tmem238	1.92e-51	0.934269	0.6	0.222	3.41e-47
Pnpo	3.41e-33	0.951628	0.581	0.108	6.05e-29		Wdr3	2.31e-27	0.971757	0.402	0.094	4.1e-23		Tmem9	6.39e-55	0.931768	0.592	0.189	1.13e-50
Ctsw	5.35e-30	0.948768	0.669	0.16	9.49e-26		Wdr77	8.92e-22	0.970555	0.368	0.102	1.58e-17		Tmx4	7.69e-24	0.927851	0.394	0.158	1.37e-19
Aldh7a1	4.15e-28	0.941752	0.523	0.102	7.37e-24		Spcs3	1.16e-86	0.959933	0.989	0.816	2.06e-82		Cd320	4.64e-37	0.92654	0.416	0.111	8.23e-33
Rsph1	1.73e-34	0.940036	0.651	0.127	3.07e-30		Tmem238	3.17e-35	0.956999	0.646	0.222	5.63e-31		Tmem38b	5.64e-45	0.920509	0.515	0.16	1e-40
Hras	1.9e-35	0.939738	0.634	0.115	3.38e-31		Nmd3	2.29e-25	0.955733	0.488	0.155	4.07e-21		Ndufa1	3.69e-222	0.911989	0.997	0.934	6.54e-218
Creld2	9.24e-34	0.93156	0.983	0.905	1.64e-29		Apex1	2.62e-30	0.954545	0.465	0.113	4.65e-26		Vkorc1	2.39e-39	0.90595	0.489	0.167	4.24e-35
Hist1h2ap	1.89e-11	0.930247	0.599	0.252	3.36e-07		Lmo2	2.22e-33	0.948363	0.573	0.168	3.94e-29		Ndfip1	5.89e-88	0.905009	0.858	0.448	1.05e-83
BC035044	7.33e-18	0.927012	0.343	0.073	1.3e-13		Praf2	1.13e-31	0.945499	0.558	0.167	2.01e-27		Oosp1	3.98e-95	0.897686	0.884	0.429	7.07e-91
Oosp1	4.69e-34	0.924401	0.942	0.429	8.32e-30		Gdap2	4.71e-27	0.945458	0.479	0.139	8.37e-23		Wdr3	2.1e-29	0.890234	0.342	0.094	3.73e-25
Enah	1.08e-23	0.923298	0.43	0.083	1.92e-19		Igtp	3.86e-27	0.945218	0.515	0.165	6.86e-23		Ccdc86	6.13e-27	0.89014	0.312	0.082	1.09e-22
Hmces	7.84e-30	0.921497	0.721	0.191	1.39e-25		G6pc3	4.13e-27	0.941686	0.449	0.118	7.34e-23		Igtp	1.57e-34	0.885544	0.466	0.165	2.78e-30
Rasip1	1.53e-24	0.915548	0.413	0.071	2.72e-20		Gm10073	1.57e-93	0.941197	0.989	0.887	2.78e-89		Phf10	1.74e-25	0.882781	0.307	0.083	3.08e-21
Timm10	1.73e-33	0.915316	0.616	0.118	3.07e-29		Sigmar1	3.25e-31	0.93815	0.463	0.111	5.77e-27		Rexo2	7.42e-231	0.881377	0.997	0.953	1.32e-226
Samd8	2.53e-24	0.90699	0.43	0.078	4.5e-20		Tmem9	1.44e-34	0.936094	0.607	0.189	2.56e-30		Mvb12b	6.38e-27	0.881136	0.338	0.101	1.13e-22
Rplp1	6.79e-72	0.905682	1	0.998	1.21e-67		Pgk1	6.21e-38	0.927874	0.664	0.207	1.1e-33		Pfkp	9.51e-43	0.873399	0.509	0.161	1.69e-38
Lrrc28	2.88e-17	0.904741	0.337	0.071	5.12e-13		Pno1	5.92e-27	0.925366	0.49	0.148	1.05e-22		Cinp	1.97e-26	0.872399	0.317	0.087	3.49e-22
Cyb5r1	3.59e-28	0.9045	0.465	0.078	6.37e-24		As3mt	3.7e-23	0.922611	0.409	0.118	6.57e-19		Gm10263	2.72e-52	0.871904	0.613	0.217	4.83e-48
Cd274	1.02e-21	0.89671	0.448	0.099	1.81e-17		Htatip2	3.9e-46	0.921366	0.856	0.424	6.92e-42		Lmo2	1.15e-43	0.868277	0.523	0.168	2.04e-39
Ica1	5.03e-24	0.892858	0.39	0.064	8.93e-20		Tspan15	7.77e-25	0.917873	0.467	0.142	1.38e-20		Bysl	1.09e-24	0.865294	0.331	0.102	1.94e-20
Slc25a33	7.89e-32	0.891035	0.529	0.089	1.4e-27		Cxcl2	9.15e-29	0.913758	0.501	0.137	1.62e-24		Leprotl1	8.77e-67	0.863649	0.782	0.359	1.56e-62
Fdx1l	4.35e-32	0.88788	0.86	0.253	7.72e-28		Alg8	1.07e-20	0.90761	0.361	0.102	1.89e-16		Hras	7.93e-32	0.859256	0.394	0.115	1.41e-27
Snhg6	2.69e-31	0.882898	0.762	0.198	4.78e-27		Mrpl37	9.84e-28	0.906677	0.537	0.179	1.75e-23		Ncbp2	1.61e-44	0.857155	0.597	0.231	2.86e-40
Lamc1	7.73e-28	0.88033	0.39	0.052	1.37e-23		Usp50	6.67e-49	0.90108	0.858	0.38	1.18e-44		Zfp593	5.28e-34	0.854382	0.405	0.116	9.38e-30
Oosp2	7.1e-21	0.875136	0.308	0.045	1.26e-16		Timm10	3.76e-26	0.898994	0.436	0.118	6.67e-22		Crb3	5.84e-25	0.852751	0.326	0.101	1.04e-20
Mid1	2.79e-28	0.872882	0.576	0.122	4.96e-24		Dynlt1c	2.37e-19	0.897299	0.33	0.089	4.21e-15		Wdr77	9.08e-27	0.842927	0.34	0.102	1.61e-22
Lmo2	2.38e-28	0.861769	0.669	0.168	4.23e-24		Neat1	6.04e-54	0.89565	0.939	0.576	1.07e-49		Gpr89	2.69e-31	0.837352	0.389	0.118	4.77e-27
Pno1	2.7e-28	0.85868	0.634	0.148	4.79e-24		Ndufa1	6.86e-109	0.89241	0.993	0.934	1.22e-104		Gnl3	1.06e-70	0.836417	0.798	0.363	1.88e-66
Pmm1	1.03e-24	0.858466	0.419	0.073	1.83e-20		Prdx4	1.33e-87	0.892074	0.984	0.84	2.37e-83		Slc48a1	1.25e-51	0.834102	0.68	0.281	2.23e-47
Cd3eap	3.75e-19	0.850055	0.355	0.069	6.66e-15		Degs1	1.18e-40	0.887193	0.871	0.474	2.09e-36		Usp50	4.23e-64	0.83154	0.787	0.38	7.52e-60
Rps17	2.15e-74	0.844946	1	0.997	3.81e-70		Mrpl17	2.29e-44	0.886265	0.831	0.377	4.07e-40		Snhg9	2.1e-35	0.831521	0.501	0.193	3.72e-31
Slc7a7	9.85e-27	0.844845	0.436	0.071	1.75e-22		Ctsz	5.45e-67	0.879762	0.964	0.635	9.68e-63		Pole3	5.58e-49	0.83059	0.612	0.219	9.9e-45
Tgif1	1.22e-19	0.843034	0.32	0.054	2.16e-15		Cyb5r1	1.83e-18	0.877906	0.302	0.078	3.25e-14		Rnf187	1.21e-76	0.830298	0.895	0.62	2.15e-72
Csrnp1	9.65e-26	0.841537	0.791	0.259	1.71e-21		Slc31a1	2.52e-34	0.873411	0.648	0.214	4.48e-30		U2af1	1.77e-87	0.828507	0.896	0.514	3.14e-83
Gm10263	2.07e-26	0.840766	0.721	0.217	3.68e-22		Nhp2	6.38e-44	0.869275	0.833	0.363	1.13e-39		Dgcr6	1.13e-51	0.820844	0.606	0.201	2.01e-47
Ergic1	1.49e-30	0.839697	0.948	0.531	2.64e-26		Hk2	6.22e-17	0.86725	0.361	0.125	1.11e-12		Zfp467	3.54e-43	0.819133	0.499	0.151	6.29e-39
Dbp	2.53e-22	0.837941	0.355	0.057	4.49e-18		H1f0	2.2e-29	0.862104	0.648	0.264	3.9e-25		Slpi	6.54e-44	0.81578	0.994	0.964	1.16e-39
Snhg12	5.25e-25	0.836201	0.424	0.073	9.31e-21		Rnaseh2b	9.2e-23	0.859852	0.431	0.132	1.63e-18		Htatip2	7.63e-70	0.813342	0.82	0.424	1.35e-65
Phf10	6.66e-27	0.834969	0.471	0.083	1.18e-22		Cd320	4.03e-24	0.852927	0.415	0.111	7.15e-20		Eif4ebp1	1.37e-61	0.812662	0.783	0.365	2.44e-57
Apex1	7.58e-26	0.831195	0.529	0.113	1.35e-21		Wdr12	4.74e-23	0.852384	0.336	0.075	8.42e-19		Prmt7	2.6e-57	0.811563	0.727	0.293	4.62e-53
Stac2	2.11e-25	0.827127	0.477	0.094	3.75e-21		Vkorc1	1.36e-25	0.850169	0.506	0.167	2.42e-21		Gpatch4	3.23e-32	0.807712	0.39	0.109	5.74e-28
Tmem238	1.32e-28	0.821638	0.767	0.222	2.34e-24		Tmbim6	5.49e-91	0.848293	0.995	0.859	9.74e-87		Tob1	1.96e-33	0.806091	0.45	0.156	3.47e-29
Cd164	1.06e-27	0.819512	0.942	0.417	1.89e-23		U2af1	4.63e-50	0.847306	0.912	0.514	8.22e-46		Cd274	3.03e-25	0.803255	0.328	0.099	5.37e-21
Cnih1	1.6e-28	0.81613	0.727	0.198	2.84e-24		Atp6v0c	3.29e-22	0.844186	0.366	0.092	5.83e-18		Gmfb	9.35e-34	0.799483	0.449	0.148	1.66e-29
Pxmp4	3.46e-26	0.814956	0.424	0.069	6.14e-22		Pcyt2	5.94e-20	0.843297	0.348	0.097	1.06e-15		Gadd45b	1.93e-60	0.799074	0.802	0.403	3.43e-56
Crls1	3.72e-23	0.814317	0.413	0.076	6.6e-19		Gstp1	2.47e-51	0.841594	0.926	0.5	4.38e-47		Rps18	1.03e-292	0.798304	1	1	1.83e-288
Gnb2l1	6.35e-66	0.80809	1	0.97	1.13e-61		Ergic1	1e-46	0.838615	0.905	0.531	1.78e-42		Mrpl17	4.52e-65	0.796493	0.791	0.377	8.03e-61
Chd1	6.43e-26	0.807677	0.634	0.16	1.14e-21		Gpr89	5.42e-21	0.83666	0.393	0.118	9.62e-17		Basp1	1.54e-58	0.79487	0.719	0.29	2.73e-54
Nmd3	8.83e-20	0.807183	0.552	0.155	1.57e-15		Btg3	1.6e-30	0.833047	0.648	0.231	2.84e-26		Fdx1l	2.98e-52	0.793437	0.666	0.253	5.28e-48
Gstz1	6.19e-17	0.806745	0.308	0.059	1.1e-12		Prmt3	9.31e-16	0.830698	0.305	0.095	1.65e-11		Snx15	2.41e-26	0.786474	0.351	0.108	4.27e-22
Zfp467	5.02e-24	0.802222	0.581	0.151	8.91e-20		Mecr	2.55e-20	0.828564	0.391	0.12	4.53e-16		Prkcsh	1.07e-46	0.782646	0.642	0.253	1.9e-42
Rpl30	6.22e-66	0.801789	1	0.974	1.1e-61		Crls1	3.51e-19	0.828316	0.307	0.076	6.23e-15		Srm	9.23e-84	0.7747	0.899	0.517	1.64e-79
Rpl29	2.68e-70	0.79682	1	0.988	4.76e-66		Laptm4a	2.1e-74	0.823436	0.991	0.852	3.73e-70		Praf2	2.06e-32	0.764109	0.464	0.167	3.66e-28
Zfp938	7.77e-21	0.795283	0.372	0.069	1.38e-16		Hypk	4.17e-39	0.820925	0.79	0.318	7.4e-35		Prdx4	3.62e-122	0.75695	0.987	0.84	6.43e-118
Tmem97	1.43e-16	0.794862	0.32	0.066	2.54e-12		Psip1	1.54e-47	0.818533	0.935	0.531	2.74e-43		Sac3d1	7.72e-32	0.750215	0.425	0.137	1.37e-27
Cenpw	9.44e-14	0.793172	0.395	0.12	1.68e-09		Gins1	2.47e-28	0.814425	0.476	0.123	4.38e-24		Rpl14	7.76e-283	0.74952	1	1	1.38e-278
Fads3	2.32e-21	0.785799	0.355	0.061	4.12e-17		Ppt2	1.72e-19	0.813558	0.345	0.095	3.06e-15		Ero1lb	9.9e-61	0.742751	0.795	0.378	1.76e-56
Mapkapk3	8.17e-26	0.781147	0.494	0.097	1.45e-21		Pfkp	3.39e-25	0.81308	0.501	0.161	6.02e-21		Tusc2	2.88e-37	0.741007	0.535	0.2	5.12e-33
Nudcd2	7.68e-26	0.780384	0.634	0.155	1.36e-21		Rpl10-ps3	2.68e-74	0.80891	0.982	0.804	4.76e-70		Mecr	8.38e-24	0.73976	0.349	0.12	1.49e-19
Csf2rb	7.2e-30	0.780081	0.64	0.142	1.28e-25		Prkcsh	4.38e-32	0.808605	0.691	0.253	7.78e-28		Rps28	1.3e-253	0.739234	1	1	2.31e-249
Rpl12	6.26e-63	0.77666	0.994	0.983	1.11e-58		Phf10	1.52e-18	0.806024	0.316	0.083	2.69e-14		Csnk1e	2.99e-25	0.737219	0.38	0.137	5.31e-21
Rps18-ps3	2.64e-27	0.774671	0.919	0.352	4.69e-23		Rpl35	3.88e-126	0.803892	1	0.998	6.89e-122		Dctpp1	1.13e-37	0.736441	0.543	0.205	2e-33
Cd52	1.77e-21	0.77464	0.994	0.931	3.15e-17		Rpl15	1.93e-113	0.802266	1	0.969	3.43e-109		Tmem123	8.16e-79	0.735234	0.915	0.594	1.45e-74
Ets2	8.01e-19	0.774615	0.331	0.061	1.42e-14		Serf1	3.55e-22	0.801196	0.397	0.113	6.3e-18		Sssca1	2.26e-38	0.731249	0.544	0.2	4.01e-34
Rc3h1	2.2e-21	0.769451	0.448	0.097	3.91e-17		Nr4a1	8.37e-22	0.796418	0.339	0.08	1.49e-17		Tm6sf1	1.06e-23	0.730913	0.352	0.122	1.89e-19
Leprotl1	7.53e-25	0.768676	0.89	0.359	1.34e-20		Ero1lb	2.09e-38	0.795226	0.837	0.378	3.71e-34		Shmt2	4.01e-47	0.729465	0.724	0.335	7.12e-43
Mrpl37	4.76e-25	0.767273	0.663	0.179	8.46e-21		Stom	9.53e-19	0.780421	0.386	0.122	1.69e-14		B930036N10Rik	4.72e-32	0.726597	0.655	0.352	8.38e-28
Rps10	4.65e-68	0.762706	1	0.995	8.25e-64		Ncbp2	1.12e-24	0.780394	0.596	0.231	1.98e-20		Selm	7.83e-77	0.723445	0.933	0.637	1.39e-72
2010107E04Rik	6.19e-46	0.760335	0.994	0.792	1.1e-41		Sac3d1	1.12e-25	0.775753	0.474	0.137	1.98e-21		Ubfd1	7.19e-46	0.720831	0.601	0.215	1.28e-41
Atad3a	4.49e-18	0.760155	0.32	0.059	7.98e-14		Prmt7	1.11e-28	0.775548	0.704	0.293	1.96e-24		Hist1h2ap	2.48e-26	0.718528	0.507	0.252	4.4e-22
Ero1lb	2.17e-23	0.758986	0.878	0.378	3.86e-19		Gm10053	4.79e-21	0.774697	0.375	0.102	8.5e-17		H1f0	4.84e-39	0.716108	0.597	0.264	8.59e-35
Pfkp	1.56e-23	0.757641	0.61	0.161	2.77e-19		Rpl13a-ps1	2.36e-25	0.77196	0.521	0.172	4.18e-21		Rpl35	7.15e-208	0.712762	1	0.998	1.27e-203
Gbp7	3.21e-22	0.756476	0.471	0.106	5.69e-18		Tm6sf1	1.36e-18	0.770455	0.381	0.122	2.42e-14		Rbms1	1.72e-26	0.709211	0.388	0.135	3.06e-22
Ccng1	3.4e-20	0.755528	0.797	0.316	6.04e-16		Hagh	2.87e-28	0.768968	0.661	0.26	5.1e-24		Stom	6.6e-24	0.708945	0.357	0.122	1.17e-19
Bysl	3.77e-22	0.7499	0.471	0.102	6.7e-18		Leprotl1	2.07e-35	0.766615	0.81	0.359	3.68e-31		2010107E04Rik	1.09e-129	0.706521	0.983	0.792	1.94e-125
Nhp2	9.85e-24	0.749847	0.878	0.363	1.75e-19		Ttc19	3.8e-27	0.765596	0.517	0.158	6.74e-23		Mybbp1a	2.16e-23	0.70425	0.347	0.12	3.84e-19
Rps2	2.78e-67	0.748715	1	0.997	4.93e-63		Mpc2	1.31e-51	0.764793	0.953	0.63	2.32e-47		G6pc3	8.12e-24	0.703297	0.35	0.118	1.44e-19
Gpr89	1.64e-24	0.745664	0.529	0.118	2.92e-20		Tfrc	8.28e-22	0.759823	0.404	0.116	1.47e-17		C1qbp	4.09e-58	0.698304	0.828	0.42	7.25e-54
Pik3r1	4.32e-24	0.743204	0.61	0.156	7.67e-20		Pole3	1.01e-26	0.759658	0.605	0.219	1.79e-22		Gins1	9.93e-23	0.698267	0.349	0.123	1.76e-18
Srm	7.64e-24	0.739429	0.93	0.517	1.36e-19		Tm9sf4	7.02e-19	0.742901	0.402	0.13	1.25e-14		Bola2	1.76e-105	0.696332	0.962	0.688	3.13e-101
Fut1	1.02e-24	0.738439	0.477	0.095	1.82e-20		Gpatch4	4.38e-22	0.741361	0.4	0.109	7.77e-18		Polr2l	3.37e-53	0.69625	0.776	0.384	5.98e-49
Ndufa1	8.11e-42	0.73751	1	0.934	1.44e-37		Rnf187	9.56e-37	0.739602	0.896	0.62	1.7e-32		Lgmn	6.6e-45	0.69605	0.662	0.285	1.17e-40
Rpl31	5.79e-66	0.733699	1	0.995	1.03e-61		Btg2	6.06e-46	0.738927	0.977	0.74	1.08e-41		Slc31a1	9.35e-36	0.695932	0.545	0.214	1.66e-31
Pomgnt1	6.97e-17	0.732439	0.331	0.069	1.24e-12		G0s2	1.28e-24	0.736511	0.576	0.196	2.27e-20		Nudcd2	1.37e-28	0.695636	0.431	0.155	2.44e-24
Praf2	3.48e-23	0.731736	0.616	0.167	6.19e-19		Alyref	6.48e-25	0.735293	0.542	0.182	1.15e-20		1500011K16Rik	2.92e-30	0.69444	0.418	0.137	5.19e-26
Rrp9	2.78e-16	0.730961	0.302	0.061	4.94e-12		Gmfb	2.73e-23	0.732232	0.472	0.148	4.85e-19		Akr7a5	3.2e-28	0.690214	0.409	0.141	5.68e-24
Mmd	7.28e-16	0.730522	0.349	0.082	1.29e-11		Cers2	1.35e-32	0.731343	0.831	0.42	2.4e-28		Acadvl	1.13e-36	0.684923	0.523	0.191	2e-32
Hnrnpa0	2.21e-23	0.729502	0.645	0.181	3.92e-19		Ppp1r14b	2.41e-29	0.730955	0.743	0.339	4.27e-25		Ube2m	2.29e-42	0.684554	0.671	0.311	4.06e-38
Rpl27a	2.76e-68	0.72261	1	0.997	4.9e-64		Atp6ap2	1.6e-32	0.727494	0.815	0.352	2.84e-28		Pik3r1	3.23e-28	0.684539	0.434	0.156	5.74e-24
Rpl23	8.17e-67	0.717627	1	1	1.45e-62		Selm	7.02e-37	0.727198	0.926	0.637	1.25e-32		Laptm4a	3.84e-110	0.684158	0.971	0.852	6.82e-106
Cd320	1.47e-26	0.717509	0.541	0.111	2.6e-22		Myl12a	4.75e-53	0.725748	0.971	0.717	8.43e-49		Hagh	1.7e-40	0.683756	0.63	0.26	3.03e-36
Ppfibp2	6.51e-14	0.717329	0.302	0.071	1.16e-09		Tmem123	1.21e-41	0.7165	0.93	0.594	2.15e-37		Neat1	2.95e-55	0.679147	0.881	0.576	5.24e-51
Rpl22	5.56e-58	0.717248	1	0.981	9.87e-54		Osm	2.57e-19	0.715622	0.438	0.146	4.56e-15		Rpl37	6.23e-264	0.675711	1	1	1.11e-259
G6pc3	3.53e-23	0.717092	0.517	0.118	6.26e-19		Gm10250	1.47e-20	0.71418	0.458	0.155	2.61e-16		Rabggtb	3.86e-36	0.675679	0.584	0.243	6.86e-32
Rpl41	3.45e-64	0.715684	1	1	6.12e-60		Eef1e1	1e-24	0.70628	0.56	0.196	1.78e-20		Tmed1	7.5e-22	0.670537	0.313	0.102	1.33e-17
Rps28	1.04e-59	0.712153	1	1	1.85e-55		Atp13a3	1.58e-18	0.705223	0.321	0.087	2.8e-14		Hist2h2aa1	4.13e-29	0.667235	0.523	0.238	7.33e-25
Rps18	3.52e-67	0.711962	1	1	6.26e-63		Ly6d	3.21e-52	0.703157	0.984	0.811	5.71e-48		Gm10073	4.33e-93	0.666123	0.988	0.887	7.69e-89
Csad	3.8e-26	0.7113	0.471	0.087	6.75e-22		Vdac1	4.7e-25	0.701257	0.646	0.257	8.35e-21		Ak6	3.45e-29	0.665928	0.462	0.172	6.12e-25
Jak2	2.09e-16	0.709311	0.302	0.059	3.71e-12		Slc48a1	7.59e-23	0.699941	0.643	0.281	1.35e-18		2810004N23Rik	8.04e-35	0.66236	0.451	0.139	1.43e-30
Rnf187	5.7e-17	0.70926	0.936	0.62	1.01e-12		Pik3r1	2.08e-19	0.698932	0.451	0.156	3.7e-15		Pttg1ip	4.38e-34	0.661993	0.557	0.234	7.78e-30
Zfp64	4.3e-21	0.70809	0.442	0.095	7.64e-17		Zfp467	6.67e-24	0.695374	0.479	0.151	1.18e-19		Rps18-ps3	6.66e-43	0.660374	0.717	0.352	1.18e-38
Eef1g	1.02e-53	0.70684	0.994	0.964	1.8e-49		Gm10036	4.46e-37	0.695205	0.912	0.49	7.93e-33		Eef1b2	8.61e-133	0.659783	0.99	0.924	1.53e-128
Pcgf5	9.66e-21	0.70648	0.378	0.071	1.72e-16		Gnl3	1.54e-30	0.685854	0.808	0.363	2.74e-26		Rpl41	1.76e-250	0.652823	1	1	3.13e-246
Gdap2	5.6e-23	0.704658	0.558	0.139	9.94e-19		Tsix	3.26e-18	0.680541	0.348	0.101	5.79e-14		Rnh1	8.32e-44	0.644513	0.773	0.401	1.48e-39
Rpl10a	1.19e-64	0.700672	1	0.991	2.11e-60		Basp1	6.8e-30	0.678857	0.72	0.29	1.21e-25		Rpl36a	7.45e-218	0.642246	1	1	1.32e-213
Cbx6	4.51e-21	0.700165	0.39	0.075	8.02e-17		Rpl13-ps3	1.42e-41	0.678102	0.93	0.601	2.52e-37		Cdc34	1.41e-37	0.642204	0.624	0.266	2.51e-33
Cmc2	3.43e-24	0.697928	0.738	0.219	6.09e-20		Rnaset2b	1.46e-28	0.676001	0.849	0.434	2.59e-24		Rps2	1.15e-197	0.640303	0.999	0.997	2.04e-193
Hes1	2.01e-16	0.695315	0.39	0.099	3.57e-12		Pdzd11	1.46e-20	0.675477	0.445	0.149	2.6e-16		Cmc2	2.01e-34	0.639891	0.557	0.219	3.56e-30
Tpt1	1.1e-52	0.694901	1	0.997	1.94e-48		Lilr4b	3.03e-15	0.673578	0.318	0.101	5.38e-11		Rpl24	3.49e-244	0.635335	0.999	0.998	6.2e-240
Rpl39	6.34e-61	0.693973	1	0.998	1.13e-56		Cenpw	6.67e-13	0.670737	0.321	0.12	1.18e-08		Erlec1	1.21e-68	0.630427	0.923	0.653	2.16e-64
Rnaseh2b	3.33e-26	0.691005	0.587	0.132	5.92e-22		Hibadh	9.99e-23	0.667308	0.596	0.241	1.77e-18		Timm17a	3.98e-37	0.629914	0.655	0.297	7.07e-33
Rps27a	2.49e-71	0.689196	1	1	4.42e-67		Mrps11	2.57e-18	0.663545	0.388	0.122	4.56e-14		Tmbim6	7.28e-100	0.629822	0.979	0.859	1.29e-95
Eef2	6.88e-44	0.688898	0.994	0.974	1.22e-39		Ubfd1	2.16e-25	0.662668	0.591	0.215	3.83e-21		Rps19	1.09e-224	0.62965	1	1	1.94e-220
Mrpl17	1.66e-24	0.687187	0.919	0.377	2.95e-20		Snrnp48	8.86e-16	0.66173	0.341	0.111	1.57e-11		Tm9sf4	3.56e-22	0.627782	0.36	0.13	6.33e-18
Abcg1	1.31e-16	0.684001	0.326	0.068	2.32e-12		Ltv1	1.92e-17	0.661155	0.388	0.128	3.4e-13		Myl12a	4.15e-76	0.625454	0.944	0.717	7.37e-72
Ipo4	2.7e-21	0.682612	0.395	0.076	4.79e-17		Rps18	1.26e-118	0.660481	1	1	2.24e-114		Rps5	1.66e-238	0.623802	1	1	2.95e-234
Rpl36a	1.22e-63	0.682561	1	1	2.16e-59		Nme1	2.02e-76	0.659262	0.989	0.903	3.59e-72		Btg2	5.07e-69	0.622456	0.948	0.74	9.01e-65
Ncln	2.62e-17	0.682075	0.419	0.104	4.64e-13		Rnh1	1.95e-27	0.657659	0.808	0.401	3.46e-23		Tspan31	1.18e-30	0.619727	0.504	0.2	2.1e-26
Gnl3	2.64e-22	0.678811	0.884	0.363	4.69e-18		Mrpl49	2.18e-19	0.656642	0.379	0.115	3.88e-15		Uck2	2e-31	0.619708	0.541	0.227	3.55e-27
Dctpp1	1.45e-21	0.678496	0.669	0.205	2.58e-17		Nutf2	1.37e-20	0.653719	0.339	0.083	2.43e-16		Vma21	1.43e-36	0.619538	0.622	0.266	2.53e-32
Rpl14	8.14e-65	0.676138	1	1	1.44e-60		Rhob	5.64e-34	0.653278	0.916	0.568	1e-29		Abhd14a	2.4e-24	0.61927	0.388	0.141	4.25e-20
Prkca	4.26e-21	0.67165	0.366	0.066	7.56e-17		Nip7	9.21e-14	0.651641	0.325	0.115	1.64e-09		Timm9	6.01e-23	0.619105	0.325	0.101	1.07e-18
Sigmar1	3.09e-23	0.667677	0.5	0.111	5.49e-19		Cd52	1.29e-23	0.646496	0.991	0.931	2.29e-19		Mpc2	2.41e-70	0.618989	0.92	0.63	4.28e-66
Eif4b	2.22e-21	0.666118	0.907	0.415	3.94e-17		Snap23	5.28e-17	0.639967	0.42	0.153	9.37e-13		Kcnn4	1.27e-61	0.616909	0.929	0.679	2.26e-57
Tars2	1.33e-15	0.666115	0.302	0.062	2.36e-11		Cmc2	8.86e-23	0.639339	0.589	0.219	1.57e-18		Malat1	1.5e-110	0.61489	0.997	1	2.66e-106
Pde4a	1.68e-13	0.66379	0.308	0.076	2.98e-09		Gadd45b	5.57e-23	0.637738	0.756	0.403	9.9e-19		Ctsb	1.47e-75	0.613299	0.965	0.811	2.61e-71
Rps13	1.05e-61	0.660552	1	0.993	1.86e-57		Zfp593	2.36e-18	0.637688	0.377	0.116	4.19e-14		Degs1	2.45e-22	0.613015	0.731	0.474	4.35e-18
Gnl1	1.68e-17	0.660284	0.36	0.078	2.98e-13		Carnmt1	2.29e-20	0.634475	0.49	0.172	4.07e-16		Nme1	7.65e-131	0.609868	0.988	0.903	1.36e-126
Bhlhe41	2.75e-25	0.659834	0.616	0.155	4.88e-21		Fkbp11	5e-40	0.632072	0.939	0.58	8.87e-36		Tmem59	3.06e-72	0.607779	0.949	0.753	5.43e-68
Gm10073	6.18e-28	0.657746	0.994	0.887	1.1e-23		Gm20721	1.01e-16	0.630875	0.33	0.097	1.8e-12		Ier3ip1	1.99e-75	0.606585	0.945	0.688	3.53e-71
Ubfd1	9.2e-26	0.657197	0.75	0.215	1.63e-21		Aasdhppt	2.07e-18	0.630181	0.44	0.156	3.68e-14		Cers2	1.55e-43	0.60466	0.779	0.42	2.75e-39
Rpl37	3.39e-63	0.654585	1	1	6.01e-59		Dctpp1	4.22e-22	0.629822	0.555	0.205	7.49e-18		Gtf2h5	9.29e-39	0.603629	0.737	0.372	1.65e-34
Rexo2	6.42e-41	0.650111	0.988	0.953	1.14e-36		Rpl7a-ps5	1.73e-18	0.628043	0.488	0.186	3.07e-14		Pld3	1.18e-40	0.602981	0.756	0.403	2.09e-36
Coa5	1.63e-22	0.648398	0.663	0.186	2.89e-18		Dgcr6	2.41e-26	0.627959	0.594	0.201	4.28e-22		Uba52	2.04e-42	0.602852	0.969	0.918	3.62e-38
Trp53i11	2.78e-21	0.647821	0.791	0.29	4.94e-17		Gm26825	1.98e-33	0.627231	0.641	0.194	3.52e-29		Snhg6	6.96e-23	0.600856	0.452	0.198	1.24e-18
Tmem9	1.62e-24	0.647022	0.68	0.189	2.88e-20		Clec4e	8.18e-16	0.626093	0.357	0.118	1.45e-11		Nifk	9.85e-25	0.600704	0.462	0.193	1.75e-20
Trmt1	2.3e-24	0.645658	0.535	0.12	4.09e-20		Ube2m	9.9e-22	0.625834	0.67	0.311	1.76e-17		Creld2	9.56e-83	0.59848	0.986	0.905	1.7e-78
Rplp2	4.36e-58	0.643976	1	0.998	7.74e-54		Jmjd6	7.84e-17	0.624727	0.395	0.137	1.39e-12		Necap2	9.6e-36	0.595783	0.621	0.271	1.7e-31
Setd7	1.03e-13	0.641422	0.326	0.082	1.83e-09		Pttg1ip	9.04e-22	0.622941	0.582	0.234	1.61e-17		Trmt1	4.24e-21	0.595517	0.333	0.12	7.53e-17
Csnk1e	2.41e-18	0.640738	0.5	0.137	4.28e-14		Ctsb	4.9e-40	0.622705	0.973	0.811	8.7e-36		Mpst	3.69e-25	0.594303	0.416	0.153	6.56e-21
Rps12	2.22e-43	0.639371	1	0.991	3.95e-39		Them6	8.62e-17	0.621953	0.386	0.132	1.53e-12		Ltv1	3.52e-20	0.591797	0.344	0.128	6.25e-16
Gfer	7.64e-26	0.639068	0.756	0.215	1.36e-21		Tmem59	3.47e-44	0.6153	0.982	0.753	6.16e-40		Eif4b	1.78e-42	0.590596	0.775	0.415	3.16e-38
Rpl38	2.93e-62	0.63722	1	0.998	5.2e-58		Slc25a33	1.28e-16	0.608996	0.312	0.089	2.28e-12		Nol8	1.28e-21	0.590383	0.331	0.116	2.27e-17
Yars	3.4e-25	0.636731	0.703	0.191	6.04e-21		2010107E04Rik	3.15e-48	0.608691	0.986	0.792	5.58e-44		Entpd1	7.56e-34	0.590373	0.592	0.252	1.34e-29
Rps12-ps3	1.66e-33	0.63306	1	0.839	2.95e-29		Lamtor3	4.74e-20	0.608638	0.528	0.203	8.42e-16		Mpv17l2	1.42e-26	0.590105	0.392	0.135	2.52e-22
Rasgrp3	4.37e-20	0.631252	0.558	0.155	7.75e-16		Kcnn4	2.38e-32	0.608334	0.935	0.679	4.23e-28		Gpr180	3.23e-26	0.588675	0.436	0.168	5.73e-22
Rnf11	2.39e-20	0.6287	0.512	0.128	4.25e-16		9530068E07Rik	1.15e-18	0.607625	0.445	0.158	2.04e-14		Tma16	5.06e-22	0.584735	0.324	0.108	8.98e-18
Ndst1	3.3e-18	0.628373	0.32	0.059	5.86e-14		Acadvl	5.45e-21	0.603538	0.521	0.191	9.68e-17		Cox7c	4.98e-140	0.584335	0.995	0.943	8.85e-136
Desi2	5.93e-23	0.627559	0.593	0.151	1.05e-18		Snx20	1.17e-16	0.603128	0.573	0.266	2.08e-12		Rpl18	7.97e-207	0.584203	0.999	1	1.42e-202
Ccdc86	2.57e-21	0.627417	0.413	0.082	4.56e-17		Cdc16	1.04e-15	0.6029	0.361	0.123	1.85e-11		Polr1c	2.29e-24	0.582355	0.44	0.174	4.06e-20
Neat1	1e-08	0.625064	0.866	0.576	0.000177484		Ldlrap1	5.85e-15	0.601673	0.33	0.108	1.04e-10		Lamtor3	2.27e-27	0.581766	0.491	0.203	4.02e-23
Lmna	1.58e-16	0.62454	0.343	0.075	2.81e-12		Tspan31	7.41e-20	0.601208	0.524	0.2	1.32e-15		Tomm40	1.01e-24	0.581193	0.408	0.153	1.79e-20
Gle1	2.25e-21	0.619501	0.576	0.153	4e-17		Gcsh	6.89e-15	0.600826	0.309	0.097	1.22e-10		Nop16	1.29e-21	0.580908	0.329	0.113	2.29e-17
Cct2	1.45e-20	0.617732	0.919	0.38	2.57e-16		Srm	6.44e-29	0.600557	0.887	0.517	1.14e-24		Pon2	4.78e-42	0.575366	0.795	0.436	8.48e-38
Atat1	2.26e-19	0.617303	0.849	0.363	4.01e-15		Snx15	1.69e-14	0.600094	0.325	0.108	3.01e-10		Aasdhppt	3.16e-24	0.575164	0.409	0.156	5.61e-20
Tusc2	9.58e-19	0.613905	0.628	0.2	1.7e-14		Erlec1	1.15e-37	0.599906	0.95	0.653	2.04e-33		Mrpl13	3.26e-37	0.5741	0.658	0.3	5.78e-33
Gbp3	1.2e-13	0.608899	0.326	0.082	2.13e-09		Pld3	8.68e-25	0.598405	0.801	0.403	1.54e-20		Rpl28	1.02e-124	0.571173	1	0.993	1.81e-120
Rps8	9.65e-63	0.608882	1	1	1.71e-58		Gm2000	1.96e-39	0.597358	0.95	0.684	3.48e-35		Il13ra1	4.91e-28	0.569611	0.43	0.151	8.72e-24
Polr3d	7.44e-16	0.607572	0.326	0.071	1.32e-11		Creld2	4.41e-38	0.596973	0.977	0.905	7.83e-34		Slirp	4e-41	0.568106	0.776	0.415	7.1e-37
Eef1a1	4.34e-56	0.605589	1	1	7.7e-52		Malat1	3.17e-69	0.596383	1	1	5.63e-65		Skil	3.34e-34	0.56721	0.64	0.299	5.93e-30
Ipo5	5.28e-21	0.604453	0.483	0.115	9.37e-17		C1qbp	1.44e-26	0.596022	0.844	0.42	2.55e-22		Rps27a	9.72e-202	0.567028	1	1	1.73e-197
Rps21	4.91e-40	0.603509	1	0.99	8.73e-36		Tmed1	6.98e-15	0.591138	0.318	0.102	1.24e-10		Spin1	1.35e-22	0.566688	0.344	0.116	2.39e-18
Ddx49	5.6e-22	0.603312	0.529	0.128	9.94e-18		Pigk	1.9e-22	0.590709	0.682	0.295	3.37e-18		Mfsd4	3.01e-25	0.566541	0.4	0.148	5.35e-21
Pam16	1.2e-19	0.602315	0.913	0.372	2.12e-15		Txndc15	1.55e-19	0.590381	0.564	0.229	2.75e-15		Carnmt1	1.9e-24	0.566357	0.437	0.172	3.38e-20
Wdr77	7.8e-16	0.600997	0.395	0.102	1.38e-11		1500011K16Rik	1.36e-18	0.590252	0.415	0.137	2.42e-14		Phf20	7.17e-20	0.565956	0.322	0.115	1.27e-15
Rpl24	3.06e-56	0.600145	1	0.998	5.44e-52		Dkc1	2e-15	0.589345	0.386	0.139	3.54e-11		Ddx21	9.68e-37	0.564997	0.642	0.28	1.72e-32
St13	1.13e-19	0.600117	0.855	0.318	2.01e-15		Sssca1	1.4e-19	0.586132	0.524	0.2	2.48e-15		Rpl10a	1.19e-163	0.560957	0.999	0.991	2.11e-159
Rps26-ps1	9.35e-19	0.598005	0.965	0.536	1.66e-14		Cnih1	3.03e-18	0.584595	0.499	0.198	5.38e-14		Clptm1	1.49e-28	0.559365	0.5	0.196	2.65e-24
Rpl18	4.92e-59	0.597723	0.994	1	8.74e-55		Ak6	1.27e-17	0.583256	0.463	0.172	2.26e-13		Jmjd6	6.62e-21	0.558782	0.361	0.137	1.17e-16
Htatip2	5.25e-18	0.59351	0.89	0.424	9.32e-14		Plaur	8.88e-13	0.582846	0.381	0.156	1.58e-08		Ddx49	5.79e-22	0.55614	0.356	0.128	1.03e-17
Crb3	1.76e-16	0.592945	0.407	0.101	3.13e-12		Nop16	8.41e-17	0.582567	0.354	0.113	1.49e-12		Mrps11	8.14e-21	0.555988	0.342	0.122	1.45e-16
Uck2	9.73e-21	0.590947	0.709	0.227	1.73e-16		Pyurf	6.04e-15	0.581943	0.307	0.095	1.07e-10		Nop58	1.29e-25	0.555578	0.537	0.243	2.3e-21
Kctd14	4.55e-21	0.589128	0.488	0.116	8.07e-17		Emc4	2.8e-22	0.578685	0.756	0.384	4.97e-18		Cdc16	3.33e-19	0.555522	0.329	0.123	5.92e-15
Rps26	1.25e-48	0.588934	1	0.997	2.23e-44		Idh2	3.29e-27	0.577194	0.77	0.332	5.84e-23		Endog	1.56e-23	0.555199	0.432	0.181	2.77e-19
Akr7a5	2.88e-20	0.588123	0.535	0.141	5.12e-16		Gm11273	3.58e-14	0.575733	0.357	0.128	6.36e-10		Rpl4	3.24e-171	0.549929	0.999	0.995	5.75e-167
Tomm20	7.22e-25	0.587672	0.988	0.641	1.28e-20		Hras	5.48e-13	0.575653	0.321	0.115	9.73e-09		Ndufaf4	2.68e-26	0.547426	0.453	0.174	4.76e-22
Prmt7	1.33e-15	0.587288	0.738	0.293	2.36e-11		Lman2l	4.92e-17	0.57241	0.436	0.161	8.74e-13		Trnt1	3.77e-24	0.545821	0.483	0.212	6.69e-20
Dnttip1	1.12e-20	0.587206	0.401	0.08	1.99e-16		Mpv17l2	2.9e-19	0.571221	0.413	0.135	5.14e-15		Ifrd2	1.81e-18	0.543871	0.309	0.113	3.22e-14
Igtp	2.15e-18	0.587027	0.558	0.165	3.81e-14		Rtn4	3.97e-24	0.570343	0.831	0.446	7.05e-20		Rps26	8.75e-133	0.543166	0.999	0.997	1.55e-128
Rps3	4.26e-63	0.586162	1	1	7.57e-59		Hist3h2a	1.64e-21	0.569884	0.494	0.175	2.92e-17		Pigk	3.3e-32	0.542517	0.633	0.295	5.86e-28
Irf5	7.46e-21	0.586072	0.535	0.137	1.32e-16		Abhd17b	1.5e-16	0.567871	0.544	0.24	2.66e-12		Fkbp11	5.14e-64	0.541992	0.924	0.58	9.13e-60
Mfsd4	7.24e-25	0.585598	0.605	0.148	1.29e-20		Tmem183a	1.55e-18	0.564898	0.409	0.134	2.75e-14		Rcc2	4.02e-26	0.539844	0.521	0.229	7.14e-22
C1qbp	1.79e-17	0.585569	0.901	0.42	3.18e-13		Alkbh1	7.84e-17	0.562111	0.51	0.212	1.39e-12		Phb	2.06e-25	0.53869	0.488	0.207	3.67e-21
Cinp	1.2e-16	0.585519	0.372	0.087	2.13e-12		Adpgk	9.4e-17	0.56206	0.449	0.17	1.67e-12		Eci2	4.31e-17	0.538597	0.303	0.12	7.65e-13
St14	4.32e-19	0.585488	0.349	0.066	7.66e-15		Glo1	1.89e-21	0.561738	0.596	0.236	3.36e-17		Fam136a	3.65e-22	0.535784	0.359	0.128	6.47e-18
Ube2l6	2.71e-21	0.584641	0.442	0.095	4.8e-17		Ublcp1	1.23e-13	0.561437	0.314	0.108	2.19e-09		Rrs1	4.52e-19	0.535345	0.326	0.123	8.02e-15
Bola2	4.95e-25	0.582291	0.983	0.688	8.79e-21		Tmem261	6.82e-25	0.561289	0.835	0.458	1.21e-20		Them6	2.35e-20	0.533088	0.349	0.132	4.17e-16
Rpl26	4.79e-62	0.579618	1	1	8.5e-58		Fam136a	2.01e-16	0.560481	0.379	0.128	3.57e-12		Irs2	7.98e-19	0.530233	0.369	0.155	1.42e-14
Mvb12b	5.85e-18	0.579515	0.419	0.101	1.04e-13		Ccdc47	1.4e-18	0.5595	0.555	0.222	2.48e-14		Emc4	3.9e-33	0.527632	0.726	0.384	6.93e-29
Tmem38b	1.61e-18	0.576356	0.552	0.16	2.87e-14		Uck2	1.07e-17	0.559256	0.542	0.227	1.91e-13		Tmem11	1.92e-23	0.527555	0.421	0.167	3.41e-19
Plekha1	3.6e-17	0.575752	0.302	0.056	6.4e-13		Trappc1	1.79e-14	0.557946	0.467	0.2	3.18e-10		Seh1l	2.94e-19	0.526292	0.375	0.155	5.23e-15
Sac3d1	6.23e-20	0.575028	0.523	0.137	1.11e-15		Rpl14	2.93e-103	0.55407	1	1	5.21e-99		Vdac1	3.02e-28	0.525676	0.574	0.257	5.36e-24
Qars	2.5e-21	0.57319	0.721	0.227	4.43e-17		Zwint	8.77e-16	0.553112	0.517	0.22	1.56e-11		Blnk	1.24e-44	0.524938	0.859	0.517	2.21e-40
Prdx4	9.87e-24	0.571882	0.977	0.84	1.75e-19		Trnt1	7.85e-17	0.55134	0.51	0.212	1.39e-12		St13	3.25e-28	0.522843	0.638	0.318	5.77e-24
Ifrd2	2.39e-19	0.571132	0.465	0.113	4.25e-15		Hspd1	1.28e-22	0.55105	0.763	0.366	2.27e-18		Slc16a6	2.91e-23	0.522639	0.391	0.151	5.16e-19
Bmi1	4.14e-22	0.570653	0.663	0.193	7.36e-18		Clpb	8.37e-17	0.547717	0.433	0.158	1.49e-12		Eef1g	1.34e-127	0.521367	0.993	0.964	2.38e-123
Bcl2l1	7.72e-14	0.57064	0.308	0.073	1.37e-09		Naa50	7.32e-21	0.547028	0.688	0.304	1.3e-16		Zcrb1	1.47e-35	0.52125	0.761	0.417	2.62e-31
Opa3	1.47e-15	0.570565	0.308	0.064	2.61e-11		Lgmn	2.89e-24	0.546024	0.684	0.285	5.13e-20		Coa6	2.54e-24	0.519738	0.539	0.253	4.51e-20
Tomm40	2.92e-22	0.570118	0.587	0.153	5.19e-18		Thumpd3	3.33e-17	0.546014	0.366	0.115	5.91e-13		Abhd17b	7.45e-23	0.519655	0.515	0.24	1.32e-18
Gpatch4	2.42e-20	0.568191	0.471	0.109	4.3e-16		Eif4ebp1	1e-19	0.544783	0.725	0.365	1.78e-15		Spn	1.8e-23	0.518088	0.449	0.189	3.2e-19
Ppt2	9.16e-19	0.566987	0.419	0.095	1.63e-14		Entpd1	1.88e-19	0.544305	0.596	0.252	3.34e-15		Cks1b	1.68e-27	0.517733	0.683	0.389	2.97e-23
Taf1d	1.21e-19	0.56623	0.826	0.295	2.14e-15		Snx6	1.05e-19	0.54342	0.549	0.215	1.87e-15		Tcp1	1.94e-35	0.516963	0.794	0.47	3.44e-31
Rps7	3.26e-61	0.564682	1	0.998	5.79e-57		Erap1	8.11e-16	0.542325	0.357	0.118	1.44e-11		Taf1d	6.54e-29	0.514989	0.624	0.295	1.16e-24
Gm10076	3.41e-19	0.56377	1	0.976	6.05e-15		Gclm	2.33e-20	0.542216	0.591	0.234	4.14e-16		Tmem261	8.36e-39	0.51406	0.803	0.458	1.48e-34
Rpl7	9.03e-57	0.563467	0.994	0.995	1.6e-52		Csnk1e	8.67e-12	0.541993	0.339	0.137	1.54e-07		Mrpl30	4.71e-47	0.513915	0.88	0.601	8.35e-43
Odc1	1.08e-09	0.563239	0.872	0.536	1.92e-05		Vma21	4.17e-21	0.541216	0.643	0.266	7.4e-17		Rps8	7.68e-193	0.513429	1	1	1.36e-188
Ddx21	2.72e-21	0.562885	0.802	0.28	4.83e-17		Ppa1	1.3e-22	0.540579	0.79	0.417	2.32e-18		Ppan	1.5e-17	0.511459	0.333	0.134	2.66e-13
Atp5g1	1.66e-29	0.562371	1	0.818	2.95e-25		Grcc10	3.87e-26	0.539188	0.84	0.411	6.88e-22		Rrp15	3.86e-19	0.510706	0.332	0.123	6.86e-15
H2-T24	2.59e-17	0.560402	0.366	0.082	4.59e-13		Oaz2	2.34e-14	0.53832	0.418	0.167	4.15e-10		Rpl32	2.4e-215	0.510318	1	1	4.25e-211
Prkcsh	3.55e-20	0.559743	0.767	0.253	6.3e-16		Rcc2	4.5e-16	0.536888	0.533	0.229	8e-12		Nudcd3	1.55e-29	0.509978	0.549	0.231	2.76e-25
Rpl19	6.31e-63	0.559518	1	1	1.12e-58		Rrs1	9.9e-14	0.536605	0.339	0.123	1.76e-09		Tomm20	1.82e-48	0.509695	0.915	0.641	3.23e-44
Mrpl52	1.11e-22	0.558884	0.983	0.644	1.97e-18		Timm17a	6.26e-19	0.536229	0.648	0.297	1.11e-14		Rps17	1.41e-130	0.508871	0.999	0.997	2.49e-126
Cgrrf1	5.55e-18	0.558572	0.436	0.108	9.86e-14		Csrnp1	6.7e-14	0.534602	0.528	0.259	1.19e-09		Npm1	3.27e-74	0.507787	0.977	0.863	5.81e-70
Rps5	4.13e-58	0.557868	1	1	7.33e-54		Atp5g1	1.24e-43	0.533482	0.975	0.818	2.21e-39		Qars	8.12e-27	0.507035	0.525	0.227	1.44e-22
Selm	3.9e-15	0.555094	0.924	0.637	6.93e-11		Timm9	1.64e-14	0.531674	0.316	0.101	2.91e-10		Rpl27a	1.34e-138	0.506247	1	0.997	2.39e-134
Polr2h	8.93e-19	0.554718	0.424	0.097	1.59e-14		Fdx1l	2.4e-19	0.531135	0.603	0.253	4.26e-15		Rplp1	4.85e-81	0.505224	1	0.998	8.6e-77
Mpc2	2.73e-19	0.553564	0.971	0.63	4.85e-15		Gm26917	1.86e-46	0.529192	0.998	0.868	3.3e-42		Rpl29	9.76e-133	0.504042	0.997	0.988	1.73e-128
Hsd11b1	2.13e-18	0.552553	0.663	0.22	3.78e-14		Slc16a6	1.8e-17	0.528674	0.422	0.151	3.19e-13		Atp5g1	3.73e-77	0.502272	0.976	0.818	6.62e-73
Sco2	9.95e-14	0.551238	0.355	0.095	1.77e-09		Itfg1	3.3e-18	0.527815	0.515	0.203	5.86e-14		Desi2	1.07e-19	0.501171	0.374	0.151	1.9e-15
Polr2l	2.62e-19	0.550788	0.884	0.384	4.66e-15		Pfn1	2.85e-39	0.526004	0.991	0.783	5.05e-35		Gpx1	7.08e-43	-0.503182	0.886	0.884	1.26e-38
Rpl32	7.75e-62	0.550201	1	1	1.38e-57		Isyna1	1.11e-14	0.52454	0.42	0.167	1.97e-10		Serinc3	1.17e-50	-0.504843	0.957	0.958	2.07e-46
Ppa1	1.22e-18	0.549553	0.895	0.417	2.17e-14		Dpm1	5.81e-16	0.524265	0.501	0.207	1.03e-11		Rpl9-ps6	1.95e-11	-0.507723	0.675	0.62	3.47e-07
Rpl10	1.53e-52	0.549442	1	1	2.72e-48		Alg3	2.34e-14	0.523379	0.363	0.132	4.15e-10		Prr13	1.44e-13	-0.521997	0.65	0.625	2.55e-09
Prmt3	1.86e-12	0.549168	0.337	0.095	3.3e-08		Rnf138	5.03e-13	0.521215	0.323	0.115	8.92e-09		Tuba4a	6.43e-09	-0.526093	0.506	0.505	0.000114204
Tnfrsf1a	6.68e-15	0.5467	0.337	0.08	1.19e-10		Cdkn2aipnl	1.73e-15	0.521044	0.402	0.151	3.06e-11		Lamtor4	2.51e-14	-0.53739	0.606	0.597	4.46e-10
Larp1	2.39e-17	0.546369	0.599	0.186	4.24e-13		Mpst	2.11e-16	0.51964	0.424	0.153	3.75e-12		Dennd5b	4.17e-12	-0.537775	0.61	0.585	7.4e-08
Rpl4	2.17e-48	0.545861	0.994	0.995	3.86e-44		Dapp1	2.79e-12	0.519192	0.312	0.115	4.96e-08		Clic1	5.3e-11	-0.542311	0.631	0.594	9.41e-07
Pole3	5.92e-21	0.544155	0.709	0.219	1.05e-16		Sar1b	2.35e-18	0.519051	0.844	0.554	4.17e-14		Tkt	5.25e-15	-0.544172	0.609	0.604	9.32e-11
Stard5	1.97e-22	0.543658	0.756	0.234	3.49e-18		Glb1	4.64e-16	0.517523	0.517	0.22	8.24e-12		Sfpq	6.51e-09	-0.548719	0.502	0.497	0.000115663
Erp29	3.37e-19	0.54263	0.988	0.679	5.98e-15		Rps19	9.27e-91	0.517106	1	1	1.65e-86		Ckap4	1.14e-22	-0.556481	0.792	0.755	2.03e-18
Gcsh	1.4e-18	0.541374	0.419	0.097	2.48e-14		Tpi1	8.23e-18	0.515717	0.713	0.385	1.46e-13		Prdx5	1.28e-27	-0.56613	0.84	0.826	2.27e-23
Nme1	1.22e-34	0.541133	1	0.903	2.17e-30		Tusc2	1.46e-14	0.515077	0.47	0.2	2.59e-10		Srp72	4.78e-08	-0.567607	0.485	0.474	0.000849446
Cdkn2aipnl	5.19e-21	0.539976	0.57	0.151	9.21e-17		Srprb	7.52e-23	0.513437	0.804	0.42	1.34e-18		Tagln2	1.22e-07	-0.579567	0.474	0.476	0.0021726
Tcp1	5.84e-16	0.539801	0.93	0.47	1.04e-11		Ppp2r2a	3.39e-15	0.513299	0.431	0.167	6.02e-11		Psmb10	4.22e-11	-0.583036	0.575	0.554	7.5e-07
Ppp2cb	3.74e-19	0.538811	0.529	0.142	6.63e-15		Bcap31	6.71e-25	0.512608	0.871	0.469	1.19e-20		Ctbp1	1.71e-16	-0.588656	0.569	0.587	3.04e-12
Tspan15	2.81e-17	0.538584	0.506	0.142	4.99e-13		Eef1g	8.22e-56	0.510639	0.991	0.964	1.46e-51		Msn	2.62e-06	-0.589861	0.395	0.406	0.0464601
Rpl11	1.83e-57	0.538414	1	0.998	3.24e-53		Gm6563	3.78e-16	0.510273	0.37	0.123	6.71e-12		Nap1l1	1.78e-06	-0.597069	0.44	0.438	0.0315929
Ak6	4.74e-21	0.538133	0.622	0.172	8.41e-17		Wdr46	1.8e-11	0.508913	0.302	0.115	3.2e-07		Wbp5	2.97e-26	-0.6018	0.692	0.703	5.27e-22
Slirp	6.22e-17	0.537498	0.895	0.415	1.1e-12		2810004N23Rik	5e-18	0.508136	0.415	0.139	8.87e-14		Pop5	1.25e-06	-0.606531	0.414	0.424	0.0221985
Rps15	1.65e-50	0.537355	1	0.997	2.93e-46		Nop58	3.84e-14	0.507631	0.53	0.243	6.82e-10		S100a13	4.03e-10	-0.609465	0.523	0.519	7.15e-06
Otud6b	7.5e-14	0.535902	0.32	0.078	1.33e-09		Ipo5	1.62e-14	0.506987	0.336	0.115	2.88e-10		Nek7	6.5e-10	-0.611118	0.524	0.512	1.15e-05
Cox7c	3e-39	0.534946	1	0.943	5.33e-35		Pih1d1	4.83e-17	0.506858	0.463	0.177	8.58e-13		Rilpl2	8.18e-08	-0.612788	0.44	0.451	0.00145228
Nol12	2.36e-20	0.534129	0.634	0.182	4.18e-16		Necap2	6.37e-20	0.505456	0.634	0.271	1.13e-15		Ywhah	5.82e-07	-0.613251	0.45	0.446	0.0103263
Fam136a	4.55e-21	0.534122	0.523	0.128	8.07e-17		Ergic3	3.2e-27	0.505393	0.946	0.639	5.69e-23		Hn1	7.36e-45	-0.61685	0.814	0.839	1.31e-40
Ncbp2	2.59e-16	0.533806	0.657	0.231	4.6e-12		Prdx2	1.34e-29	0.505231	0.968	0.717	2.38e-25		Retnlg	1.26e-79	-0.623519	0.971	0.983	2.24e-75
Rnh1	6.17e-14	0.532028	0.855	0.401	1.1e-09		Cks1b	5.62e-17	0.504332	0.713	0.389	9.98e-13		Luc7l2	2.41e-22	-0.625047	0.693	0.679	4.29e-18
Abhd17b	3.61e-17	0.531638	0.698	0.24	6.4e-13		Man1a2	3.17e-18	0.504017	0.7	0.34	5.63e-14		Crip1	1.77e-09	-0.627338	0.871	0.812	3.14e-05
Klhdc3	9.26e-21	0.530583	0.442	0.095	1.64e-16		Gtf2h5	6.13e-18	0.503249	0.729	0.372	1.09e-13		Mbnl1	6.38e-18	-0.632961	0.621	0.616	1.13e-13
Crem	5.21e-24	0.529387	0.663	0.177	9.26e-20		Abhd14a	2.33e-13	0.501437	0.368	0.141	4.13e-09		S100a8	3.85e-78	-0.634058	1	1	6.83e-74
Rpl37a	1.58e-50	0.529376	1	1	2.8e-46		Bsg	4.41e-39	0.500516	0.971	0.821	7.82e-35		Ccl6	4.52e-09	-0.638995	0.384	0.42	8.02e-05
Gpaa1	8.5e-19	0.528564	0.413	0.094	1.51e-14		Tmsb4x	3.76e-44	-0.504949	1	0.998	6.68e-40		Mmp9	1.69e-06	-0.639547	0.278	0.325	0.0299282
Wdr89	1.28e-25	0.527487	1	0.786	2.28e-21		Mrfap1	3.64e-16	-0.505879	0.828	0.804	6.47e-12		Slbp	1.05e-07	-0.64829	0.407	0.422	0.00187208
Nadk	1.27e-20	0.521963	0.657	0.194	2.26e-16		Ell2	7.52e-08	-0.506073	0.682	0.649	0.0013357		Mmp8	2.1e-09	-0.657405	0.374	0.418	3.73e-05
BC003965	2.84e-17	0.521825	0.581	0.175	5.04e-13		Txn1	3.01e-32	-0.519478	0.98	0.95	5.34e-28		Kif5b	2.2e-11	-0.659121	0.539	0.526	3.9e-07
Mga	8.75e-23	0.520753	0.535	0.125	1.55e-18		Ubc	1.06e-11	-0.519567	0.977	0.948	1.88e-07		Lcp1	5.9e-12	-0.668593	0.452	0.483	1.05e-07
Pcyt2	3.94e-15	0.520372	0.378	0.097	6.99e-11		Tnfrsf13b	7.28e-11	-0.521953	0.74	0.722	1.29e-06		Psmb9	1.25e-23	-0.669571	0.619	0.641	2.22e-19
Timm9	1.95e-21	0.519369	0.465	0.101	3.46e-17		Hspa1a	1.21e-15	-0.52384	0.56	0.236	2.14e-11		Chchd10	6.47e-48	-0.670872	0.91	0.884	1.15e-43
Taf10	7.47e-18	0.517719	0.936	0.457	1.33e-13		Wfdc21	1.2e-17	-0.529442	0.889	0.818	2.14e-13		Smc4	3.58e-09	-0.670927	0.321	0.38	6.36e-05
Mrpl13	1.88e-18	0.517051	0.797	0.3	3.34e-14		Wbp5	3.49e-10	-0.535516	0.754	0.703	6.2e-06		Man2b1	1.15e-08	-0.683028	0.406	0.425	0.000205025
Rpl17	1.22e-52	0.516497	1	1	2.16e-48		Tonsl	1.59e-07	-0.540875	0.725	0.648	0.00281906		Cmtm7	7.47e-26	-0.700473	0.542	0.601	1.33e-21
D10Wsu102e	3.49e-12	0.514033	0.331	0.092	6.2e-08		Rheb	2.59e-06	-0.542898	0.591	0.547	0.0460171		Msrb1	7.89e-34	-0.70316	0.644	0.696	1.4e-29
Rps15a	9.82e-56	0.512146	1	1	1.74e-51		Plac8	5.51e-12	-0.550804	0.869	0.806	9.78e-08		Arpc3	1.46e-54	-0.7073	0.738	0.797	2.6e-50
Hagh	5.04e-19	0.511855	0.767	0.26	8.94e-15		S100a6	1.53e-14	-0.551931	0.801	0.773	2.72e-10		Anapc5	1.12e-16	-0.709369	0.5	0.538	2e-12
Ldlrap1	2.13e-17	0.511284	0.43	0.108	3.78e-13		AI662270	1.25e-14	-0.554909	0.801	0.764	2.23e-10		H2afy	6.18e-07	-0.717298	0.391	0.403	0.0109796
Rps4x	1.01e-53	0.509093	1	1	1.79e-49		Sri	4.97e-09	-0.584287	0.609	0.599	8.82e-05		Tnfrsf13b	2.73e-38	-0.720415	0.646	0.722	4.84e-34
Cks1b	1.13e-14	0.508102	0.843	0.389	2.01e-10		Ppp1cc	7.7e-14	-0.593148	0.695	0.693	1.37e-09		Arf6	1.01e-41	-0.720911	0.715	0.769	1.79e-37
Spcs3	5.13e-18	0.506203	0.971	0.816	9.11e-14		H2-K1	6.36e-22	-0.597474	0.971	0.958	1.13e-17		Wfdc21	9.62e-37	-0.721212	0.788	0.818	1.71e-32
Gm2000	1.54e-20	0.505983	0.965	0.684	2.73e-16		Gmfg	1.85e-06	-0.603925	0.594	0.562	0.0327686		Zbtb20	6.59e-23	-0.721413	0.64	0.656	1.17e-18
Ctsz	1.47e-16	0.504896	0.965	0.635	2.62e-12		Lsp1	9.37e-13	-0.612509	0.713	0.696	1.66e-08		Tonsl	1.44e-27	-0.722277	0.616	0.648	2.56e-23
Rps19	3.75e-50	0.503073	1	1	6.66e-46		Rpl22l1	4.07e-17	-0.61616	0.928	0.866	7.23e-13		Actr3	6.34e-34	-0.728382	0.606	0.667	1.13e-29
Ucp2	4.21e-16	0.503069	0.994	0.745	7.47e-12		Ctbp1	4.05e-09	-0.625527	0.594	0.587	7.18e-05		Cirbp	2.28e-06	-0.728734	0.359	0.375	0.0404713
Rpl7a	2.92e-45	0.50148	1	0.979	5.19e-41		mt-Nd2	1.93e-21	-0.634207	0.989	0.969	3.43e-17		Hp	1.48e-33	-0.731273	0.614	0.707	2.63e-29
Atp13a3	3.61e-16	0.501263	0.366	0.087	6.42e-12		Tcf4	3.97e-10	-0.644022	0.686	0.655	7.05e-06		Cd53	1.27e-40	-0.733055	0.617	0.72	2.25e-36
Pex13	6.28e-13	0.500486	0.314	0.08	1.11e-08		Dap	3.25e-08	-0.648561	0.53	0.556	0.000577622		Herpud1	2.8e-65	-0.733667	0.957	0.972	4.96e-61
Rps16	1.34e-55	0.500472	1	1	2.38e-51		Anapc5	1.04e-06	-0.664526	0.54	0.538	0.0183918		Hmgn2	1.14e-22	-0.743966	0.624	0.656	2.02e-18
Cep83	4.08e-15	0.500421	0.302	0.064	7.25e-11		Med28	1.02e-08	-0.665522	0.56	0.554	0.000180462		Fam107b	4.36e-14	-0.745006	0.462	0.497	7.75e-10
Cers2	6.44e-15	0.500217	0.89	0.42	1.14e-10		Pycard	5.54e-09	-0.668713	0.853	0.75	9.83e-05		Alox5ap	4.31e-17	-0.748994	0.52	0.557	7.65e-13
Nfkbia	2.76e-08	-0.511012	0.907	0.87	0.000489225		Trp53inp1	4.2e-17	-0.680563	0.734	0.776	7.46e-13		Dhrs7	4.68e-17	-0.750366	0.427	0.488	8.32e-13
Actb	4.97e-17	-0.516528	0.994	0.991	8.83e-13		Tmsb10	3.04e-31	-0.689245	0.88	0.905	5.39e-27		AI662270	2.92e-48	-0.751321	0.724	0.764	5.18e-44
Prdx5	7.49e-09	-0.528459	0.953	0.826	0.000132967		Rgcc	1.03e-08	-0.704407	0.612	0.611	0.000182715		Mettl23	1.87e-09	-0.753509	0.408	0.425	3.32e-05
Ddx5	1.19e-16	-0.53484	0.988	0.927	2.12e-12		Dennd5b	1.19e-09	-0.709801	0.591	0.585	2.12e-05		Coro1b	1.66e-07	-0.759236	0.31	0.347	0.00294252
S100a11	1.61e-14	-0.547575	0.895	0.845	2.86e-10		Limd2	9.69e-10	-0.719459	0.571	0.583	1.72e-05		Selplg	3.74e-34	-0.76119	0.544	0.635	6.64e-30
H2-T23	1.97e-11	-0.555746	0.907	0.852	3.49e-07		Abracl	1.19e-17	-0.740602	0.747	0.7	2.12e-13		Bri3	8.84e-09	-0.763509	0.329	0.372	0.000157038
Arpc1b	7.93e-12	-0.558329	0.895	0.806	1.41e-07		Actb	4.83e-41	-0.740834	0.995	0.991	8.57e-37		Pycard	8.07e-23	-0.763791	0.791	0.75	1.43e-18
Calm2	1.79e-10	-0.559253	0.872	0.792	3.18e-06		Ckap4	8.84e-18	-0.747125	0.788	0.755	1.57e-13		Ubc	1.84e-56	-0.763879	0.925	0.948	3.26e-52
Camp	2.84e-51	-0.577918	0.994	1	5.05e-47		Cmah	2.26e-12	-0.788721	0.576	0.609	4.01e-08		Sh3bgrl3	1.63e-64	-0.764617	0.818	0.852	2.89e-60
Rsrp1	2.61e-06	-0.579883	0.907	0.74	0.0463756		Ost4	2.12e-58	-0.808506	0.919	0.931	3.76e-54		Gnb2	1.95e-35	-0.767018	0.614	0.677	3.47e-31
Gpx1	1.97e-16	-0.591008	0.977	0.884	3.51e-12		Pycr2	2.25e-07	-0.813898	0.503	0.509	0.00398783		Mcemp1	7.79e-12	-0.767396	0.315	0.385	1.38e-07
Anxa1	2.27e-07	-0.598032	0.797	0.681	0.00403539		Zfp36l2	3.69e-08	-0.816742	0.695	0.639	0.000654328		Cnn2	2.65e-07	-0.768069	0.317	0.351	0.00470509
Msrb1	9.53e-07	-0.601506	0.849	0.696	0.0169142		Prkcd	3.88e-08	-0.824065	0.418	0.472	0.000688293		Akap13	8.92e-12	-0.768261	0.339	0.399	1.58e-07
Slamf7	1.37e-07	-0.613764	0.878	0.757	0.00242742		Fndc3a	6.03e-11	-0.825416	0.558	0.575	1.07e-06		Pglyrp1	2.63e-55	-0.772864	0.721	0.828	4.67e-51
Wbp5	7.02e-07	-0.616079	0.837	0.703	0.0124618		Cited2	3.33e-19	-0.825949	0.738	0.806	5.91e-15		Tyrobp	9.34e-48	-0.773317	0.704	0.797	1.66e-43
2021-03-02	9.26e-08	-0.617814	0.866	0.698	0.00164364		Kmt2e	4.67e-10	-0.830306	0.497	0.533	8.28e-06		S100a6	6.05e-37	-0.775806	0.709	0.773	1.07e-32
Pfn1	5.44e-08	-0.622038	0.901	0.783	0.000966277		Laptm5	4.36e-09	-0.839702	0.551	0.545	7.73e-05		Anxa2	5.52e-07	-0.780955	0.334	0.363	0.00980216
Sub1	1.21e-16	-0.624701	0.994	0.991	2.15e-12		Zbtb20	1.97e-12	-0.846982	0.684	0.656	3.5e-08		Chil3	2.19e-89	-0.782212	0.836	0.932	3.9e-85
Rpl22l1	1.88e-11	-0.626079	0.948	0.866	3.34e-07		Cyfip2	8.23e-07	-0.853711	0.284	0.372	0.0146157		Ppp1cc	5.26e-45	-0.785539	0.599	0.693	9.34e-41
S100a6	7.66e-11	-0.628543	0.843	0.773	1.36e-06		Napsa	1.25e-06	-0.871087	0.4	0.446	0.0222518		Celf2	2.39e-09	-0.786365	0.367	0.403	4.25e-05
Tmsb10	7.79e-22	-0.634729	0.849	0.905	1.38e-17		Apobec3	1.05e-17	-0.87273	0.533	0.628	1.87e-13		Ptprc	3.95e-11	-0.786669	0.377	0.422	7.02e-07
Wfdc21	2.06e-11	-0.63541	0.849	0.818	3.65e-07		Mef2c	5.59e-29	-0.875447	0.727	0.785	9.93e-25		Fcer1g	2.57e-38	-0.791756	0.671	0.748	4.57e-34
Hn1	8.82e-13	-0.638126	0.953	0.839	1.57e-08		C130026I21Rik	4.62e-15	-0.892291	0.515	0.599	8.21e-11		Fam49b	3.34e-10	-0.797544	0.35	0.394	5.92e-06
Coro1a	3.77e-12	-0.642609	0.907	0.788	6.69e-08		Herpud1	1.26e-42	-0.892446	0.955	0.972	2.23e-38		Med28	1.62e-25	-0.801909	0.482	0.554	2.88e-21
Sh3bgrl3	9.23e-16	-0.688276	0.924	0.852	1.64e-11		Pim1	1.23e-25	-0.89445	0.711	0.788	2.18e-21		Gimap6	2.51e-16	-0.804052	0.475	0.516	4.45e-12
Ppp1cc	6.12e-09	-0.696889	0.762	0.693	0.000108613		mt-Nd3	2.03e-19	-0.903112	0.91	0.826	3.61e-15		Samhd1	6.86e-18	-0.805378	0.476	0.521	1.22e-13
Ltf	2.39e-27	-0.71009	0.983	0.929	4.25e-23		Bri3	8.85e-07	-0.912903	0.293	0.372	0.0157116		Leprot	1.35e-14	-0.806046	0.481	0.505	2.39e-10
Pglyrp1	2.44e-21	-0.71384	0.802	0.828	4.34e-17		Gimap1	2.18e-19	-0.933317	0.605	0.651	3.87e-15		Pycr2	1.55e-17	-0.80675	0.451	0.509	2.75e-13
Hp	2.13e-08	-0.727782	0.837	0.707	0.000377312		Txndc5	1.45e-63	-0.941637	0.962	0.986	2.58e-59		Arpc1b	9.14e-71	-0.806945	0.735	0.806	1.62e-66
Herpud1	2.31e-17	-0.729023	0.983	0.972	4.11e-13		Ctsh	1.78e-08	-0.958058	0.343	0.431	0.000316822		Dap	3.45e-25	-0.81631	0.48	0.556	6.13e-21
Arhgdib	9.42e-25	-0.731921	0.971	0.917	1.67e-20		Ebf1	9.07e-10	-0.962053	0.217	0.352	1.61e-05		Dstn	3.68e-13	-0.816681	0.365	0.425	6.53e-09
Eif4a2	7.44e-07	-0.738225	0.843	0.691	0.0132147		Rasgrp2	7.26e-11	-0.967397	0.384	0.477	1.29e-06		Prkcd	1.42e-17	-0.816801	0.399	0.472	2.53e-13
Trp53inp1	1.39e-09	-0.74303	0.843	0.776	2.47e-05		Pqlc3	8.13e-25	-0.989829	0.569	0.681	1.44e-20		Fndc3a	1.34e-23	-0.816845	0.52	0.575	2.38e-19
Lyz2	1.08e-46	-0.750007	1	0.99	1.92e-42		Rgs10	5.94e-13	-1.00719	0.391	0.495	1.05e-08		Cmah	6.45e-27	-0.820179	0.559	0.609	1.15e-22
Cd53	1.13e-09	-0.752901	0.802	0.72	2.01e-05		Tnfrsf17	5.76e-27	-1.0602	0.607	0.719	1.02e-22		Hmgb2	1.94e-53	-0.824737	0.75	0.833	3.44e-49
Abracl	1.1e-09	-0.764939	0.82	0.7	1.95e-05		S100a10	2.06e-15	-1.07474	0.415	0.538	3.66e-11		Serpinb1a	1e-10	-0.825801	0.339	0.392	1.78e-06
Tyrobp	5.39e-16	-0.782723	0.837	0.797	9.58e-12		Trf	8.07e-28	-1.08216	0.619	0.707	1.43e-23		S100a11	7.15e-72	-0.830233	0.722	0.845	1.27e-67
Txndc5	1.9e-26	-0.785247	0.948	0.986	3.38e-22		Mzb1	4.8e-87	-1.09279	0.95	0.995	8.53e-83		Cd48	1.66e-12	-0.830634	0.371	0.425	2.95e-08
Plac8	5.46e-16	-0.790062	0.797	0.806	9.7e-12		AW112010	1.64e-23	-1.11161	0.424	0.611	2.92e-19		Ngp	3.89e-131	-0.832437	0.993	0.998	6.9e-127
Ngp	2.98e-52	-0.802592	0.994	0.998	5.29e-48		Ptk2b	1.14e-09	-1.12972	0.302	0.403	2.03e-05		Ifitm6	2.01e-15	-0.832474	0.498	0.531	3.58e-11
Mzb1	2.52e-32	-0.804907	0.983	0.995	4.47e-28		Vpreb3	1.22e-18	-1.15351	0.549	0.627	2.17e-14		Map4k1	2.52e-07	-0.832813	0.25	0.302	0.00447288
Tnfrsf17	3.89e-10	-0.869905	0.738	0.719	6.91e-06		Kcnmb4os2	1.61e-08	-1.15562	0.223	0.337	0.000286125		Elf1	1.57e-08	-0.835542	0.323	0.363	0.000279065
Retnlg	4.91e-47	-0.873585	0.983	0.983	8.72e-43		Srgn	2.98e-88	-1.17452	0.892	0.957	5.29e-84		St8sia6	1.42e-08	-0.841793	0.284	0.335	0.000251562
Pycard	2.49e-08	-0.874207	0.907	0.75	0.000441454		Slc25a4	1.05e-10	-1.19267	0.239	0.372	1.86e-06		H2-K1	1.38e-90	-0.844171	0.924	0.958	2.45e-86
Cmah	1.95e-06	-0.874758	0.715	0.609	0.0345972		Gm5547	1.9e-22	-1.19756	0.51	0.616	3.37e-18		S100a9	7.31e-148	-0.845997	1	1	1.3e-143
Prtn3	3.56e-09	-0.882296	0.634	0.635	6.32e-05		Ifi27l2a	5.38e-23	-1.23598	0.585	0.686	9.56e-19		Itgb2	1.35e-18	-0.849858	0.43	0.49	2.39e-14
Rgcc	1.45e-06	-0.887194	0.628	0.611	0.0256941		Rnase6	2.6e-28	-1.27246	0.386	0.602	4.61e-24		Chic2	7.96e-11	-0.850031	0.292	0.358	1.41e-06
Tmsb4x	2.56e-51	-0.896423	1	0.998	4.54e-47		Haus3	3.26e-10	-1.2796	0.223	0.351	5.79e-06		Fam214a	1.35e-14	-0.853197	0.393	0.453	2.39e-10
Tnfrsf13b	1.35e-12	-0.9082	0.762	0.722	2.4e-08		Manea	1.26e-09	-1.30525	0.183	0.312	2.24e-05		Cotl1	1.87e-11	-0.856664	0.286	0.358	3.32e-07
Gm43291	8.42e-07	-0.932696	0.384	0.526	0.0149543		Hexb	9.14e-14	-1.32076	0.228	0.387	1.62e-09		Wtap	4.89e-10	-0.857688	0.265	0.333	8.68e-06
Arf6	9.6e-16	-0.93408	0.814	0.769	1.7e-11		Rhoh	9.61e-16	-1.35534	0.21	0.398	1.71e-11		Lyz2	3.94e-139	-0.861365	0.969	0.99	7e-135
Trf	7.76e-11	-0.939352	0.779	0.707	1.38e-06		H2-Ab1	1.88e-35	-1.357	0.682	0.783	3.34e-31		Tra2a	3.13e-08	-0.864147	0.273	0.326	0.000555851
Sri	9.41e-08	-0.943608	0.651	0.599	0.00166993		Cib2	4.63e-11	-1.36285	0.174	0.319	8.22e-07		Lgals3	1.02e-17	-0.87368	0.461	0.524	1.8e-13
Fcer1g	5.8e-14	-0.958622	0.797	0.748	1.03e-09		Sod1	1.1e-14	-1.40384	0.244	0.406	1.96e-10		Grina	7.19e-14	-0.875037	0.323	0.398	1.28e-09
Mef2c	1.07e-17	-0.982477	0.843	0.785	1.9e-13		AC168977.1	9.87e-20	-1.42931	0.223	0.443	1.75e-15		Gsr	2.23e-15	-0.875279	0.316	0.405	3.95e-11
Limd2	1.7e-07	-0.992342	0.599	0.583	0.0030111		Il16	6.99e-13	-1.42981	0.181	0.34	1.24e-08		N4bp2l2	4.01e-13	-0.878079	0.309	0.38	7.11e-09
Elane	8.09e-29	-1.01321	0.779	0.861	1.44e-24		H2-Eb1	5.01e-25	-1.43416	0.404	0.601	8.9e-21		2021-09-07	4.96e-20	-0.88245	0.479	0.526	8.81e-16
Apobec3	2.01e-10	-1.01795	0.587	0.628	3.57e-06		Man1a	2.92e-36	-1.46211	0.386	0.639	5.19e-32		Kmt2e	1.35e-25	-0.883367	0.445	0.533	2.4e-21
Vpreb3	1.75e-11	-1.02268	0.523	0.627	3.11e-07		Bhlha15	5.09e-11	-1.47319	0.178	0.319	9.05e-07		Ltf	2.18e-81	-0.883502	0.825	0.929	3.87e-77
Laptm5	5.09e-09	-1.07469	0.448	0.545	9.03e-05		Sdc4	5.09e-20	-1.50391	0.201	0.42	9.05e-16		Alcam	5.68e-09	-0.893959	0.256	0.316	0.000100921
Ctsg	1.52e-08	-1.08051	0.564	0.573	0.00026953		Itgb7	2.18e-12	-1.52296	0.21	0.358	3.87e-08		Pim1	2.91e-53	-0.895719	0.709	0.788	5.17e-49
Gm26917	4.42e-17	-1.08984	0.959	0.868	7.85e-13		Crlf2	5.06e-23	-1.5873	0.223	0.458	8.98e-19		Anxa1	8.08e-39	-0.898296	0.601	0.681	1.44e-34
Ubc	2.54e-28	-1.15478	0.983	0.948	4.51e-24		Glipr1	4.3e-51	-1.67079	0.46	0.726	7.64e-47		Cybb	6.87e-31	-0.898557	0.503	0.595	1.22e-26
Lsp1	5.1e-17	-1.15656	0.576	0.696	9.06e-13		Shisa5	1.12e-90	-1.67397	0.643	0.889	1.99e-86		Cd177	1.17e-15	-0.899269	0.288	0.38	2.08e-11
Cited2	2.43e-16	-1.21241	0.837	0.806	4.31e-12		Ptprcap	4.23e-63	-1.81695	0.318	0.726	7.51e-59		Actb	1.49e-119	-0.902148	0.982	0.991	2.64e-115
Tsc22d3	1e-06	-1.2127	0.686	0.608	0.0178031		Hvcn1	2.8e-36	-1.94995	0.214	0.531	4.97e-32		Trf	1.96e-43	-0.904332	0.654	0.707	3.48e-39
Gimap1	1.47e-13	-1.21882	0.663	0.651	2.61e-09		Cd79a	6.49e-134	-2.1155	0.673	0.974	1.15e-129		Plac8	1.18e-65	-0.907006	0.667	0.806	2.09e-61
Mpo	1.85e-23	-1.24829	0.75	0.788	3.28e-19		Bcl2	4.16e-23	-2.13926	0.104	0.347	7.39e-19		Hmgn3	2.66e-14	-0.920284	0.227	0.326	4.72e-10
Pqlc3	3.18e-16	-1.25541	0.651	0.681	5.65e-12		Lat2	2.17e-36	-2.25518	0.12	0.453	3.86e-32		Ly6a	1.7e-59	-0.924966	0.81	0.858	3.01e-55
Zfp36l2	2.52e-09	-1.27468	0.686	0.639	4.47e-05		Jchain	6.92e-123	-2.36745	0.998	0.995	1.23e-118		Rgcc	2.18e-32	-0.926391	0.502	0.611	3.87e-28
Junb	2.17e-11	-1.28521	0.826	0.762	3.86e-07		Ccr10	1.39e-40	-2.93708	0.052	0.411	2.47e-36		Mpo	2.26e-67	-0.940959	0.638	0.788	4.01e-63
Rasgrp2	7.46e-07	-1.28908	0.419	0.477	0.0132457		Prg2	3.39e-70	-3.00374	0.228	0.707	6.02e-66		Fcnb	1.07e-12	-0.960004	0.27	0.351	1.89e-08
Jun	3.39e-07	-1.33647	0.738	0.691	0.0060252		St6gal1	1.1e-78	-3.05898	0.093	0.656	1.95e-74		Tmem154	2.03e-20	-0.960574	0.343	0.436	3.61e-16
Crlf2	2.91e-08	-1.34974	0.32	0.458	0.000516288									Cd63	3.89e-10	-0.963539	0.25	0.318	6.91e-06
C130026I21Rik	2.39e-12	-1.37464	0.541	0.599	4.24e-08									AC125149.3	4.42e-13	-0.967399	0.215	0.307	7.84e-09
Ptprcap	1.18e-27	-1.45641	0.36	0.726	2.1e-23									Mzb1	3.95e-155	-0.967584	0.953	0.995	7.02e-151
Srgn	2.39e-56	-1.50317	0.797	0.957	4.24e-52									Ly6g	4.56e-13	-0.974605	0.24	0.325	8.09e-09
Slc25a4	2.18e-08	-1.51635	0.186	0.372	0.000387536									Sp100	1.94e-13	-0.978308	0.27	0.351	3.44e-09
Fos	1.36e-12	-1.52601	0.767	0.792	2.42e-08									Mgst1	1.4e-15	-0.987831	0.273	0.368	2.49e-11
mt-Atp8	2e-12	-1.5422	0.866	0.755	3.54e-08									Txndc5	2.41e-140	-0.99307	0.932	0.986	4.29e-136
AW112010	5.47e-18	-1.61219	0.39	0.611	9.72e-14									Btg1	1.43e-22	-0.995689	0.356	0.467	2.54e-18
Ier2	4.62e-14	-1.65999	0.663	0.686	8.2e-10									Gimap1	5.36e-47	-0.997426	0.549	0.651	9.52e-43
Man1a	5.57e-20	-1.67126	0.43	0.639	9.89e-16									Coro1a	2.55e-75	-1.00204	0.663	0.788	4.53e-71
Hvcn1	6.66e-16	-1.7546	0.267	0.531	1.18e-11									Sod1	3.76e-18	-1.0031	0.306	0.406	6.68e-14
Glipr1	2.63e-26	-1.76386	0.57	0.726	4.67e-22									Lcn2	1.65e-141	-1.00319	0.855	0.967	2.93e-137
Bcl2	9.77e-09	-1.77398	0.151	0.347	0.000173449									Fxyd5	5.26e-50	-1.00634	0.463	0.634	9.33e-46
Itgb7	3.52e-07	-1.77675	0.209	0.358	0.00625836									Manea	2.28e-12	-1.01521	0.23	0.312	4.05e-08
H2-Aa	5e-08	-1.77872	0.279	0.432	0.000887532									Smim14	2.22e-30	-1.03085	0.352	0.488	3.94e-26
Ctsh	2.07e-10	-1.80293	0.238	0.431	3.67e-06									Ifi27	3.68e-20	-1.03095	0.271	0.389	6.53e-16
Shisa5	8.77e-50	-1.81314	0.738	0.889	1.56e-45									Mef2c	2.67e-77	-1.03567	0.635	0.785	4.74e-73
Kcnmb4os2	7.67e-07	-1.84051	0.192	0.337	0.0136134									Bhlha15	2.54e-13	-1.03646	0.232	0.319	4.5e-09
Rnase6	6.34e-19	-1.89741	0.395	0.602	1.13e-14									Arhgdib	2.15e-132	-1.03959	0.801	0.917	3.82e-128
Sdc4	4.98e-11	-1.91537	0.209	0.42	8.84e-07									Prtn3	2.15e-48	-1.04186	0.48	0.635	3.82e-44
Fosb	3.51e-21	-2.05354	0.337	0.618	6.23e-17									Ctse	1.24e-21	-1.04981	0.298	0.413	2.2e-17
H2-Ab1	3.52e-30	-2.08422	0.645	0.783	6.24e-26									Ms4a3	1.39e-17	-1.05086	0.244	0.351	2.46e-13
H2-Eb1	2.65e-21	-2.18963	0.285	0.601	4.71e-17									Pqlc3	4.65e-58	-1.054	0.542	0.681	8.26e-54
Cd69	1.55e-12	-2.25881	0.198	0.441	2.75e-08									Abracl	1.67e-64	-1.05644	0.576	0.7	2.96e-60
Cd79a	7.22e-75	-2.45234	0.686	0.974	1.28e-70									Gm2a	6.37e-18	-1.06773	0.277	0.378	1.13e-13
Lat2	3.01e-17	-2.4769	0.14	0.453	5.34e-13									Apobec3	2.62e-50	-1.06975	0.476	0.628	4.65e-46
AC168977.1	2.43e-18	-2.79312	0.11	0.443	4.31e-14									Arhgap15	2.49e-14	-1.07033	0.228	0.323	4.43e-10
Klf2	5.39e-22	-2.81385	0.378	0.646	9.58e-18									Cyp4f18	9.11e-12	-1.07194	0.364	0.408	1.62e-07
Jchain	6.09e-72	-2.87487	0.965	0.995	1.08e-67									4930523C07Rik	7.83e-18	-1.09404	0.298	0.392	1.39e-13
St6gal1	1.74e-37	-3.12473	0.105	0.656	3.1e-33									Ptk2b	1.96e-22	-1.09837	0.284	0.403	3.47e-18
Egr1	4.57e-19	-3.58518	0.116	0.455	8.11e-15									Stk17b	2.88e-22	-1.09975	0.233	0.361	5.11e-18
Prg2	7.8e-39	-3.83144	0.215	0.707	1.38e-34									Camp	1.33e-180	-1.10116	0.99	1	2.36e-176
Ccr10	2.15e-22	-5.32538	0.012	0.411	3.81e-18									Irf2	2e-13	-1.11082	0.233	0.318	3.54e-09
														AA467197	2.61e-16	-1.11763	0.205	0.307	4.63e-12
														Sri	1.07e-54	-1.12633	0.418	0.599	1.9e-50
														Elane	6.7e-105	-1.12824	0.643	0.861	1.19e-100
														Blvrb	3.67e-26	-1.13101	0.243	0.385	6.51e-22
														2021-09-11	8.83e-15	-1.13329	0.217	0.314	1.57e-10
														Ifi27l2a	6.99e-33	-1.13651	0.592	0.686	1.24e-28
														C130026I21Rik	6.95e-49	-1.13917	0.439	0.599	1.23e-44
														Ncf4	4.89e-32	-1.14253	0.265	0.424	8.67e-28
														Ctsg	2.54e-50	-1.15146	0.383	0.573	4.52e-46
														Mcpt8	2.99e-15	-1.15361	0.235	0.332	5.31e-11
														Gmfg	5.13e-42	-1.16666	0.409	0.562	9.11e-38
														Nkg7	4.85e-17	-1.16917	0.241	0.347	8.62e-13
														Car1	7.6e-27	-1.18402	0.232	0.378	1.35e-22
														Egr1	6.78e-19	-1.22092	0.369	0.455	1.2e-14
														Tnfrsf17	7.6e-74	-1.22403	0.536	0.719	1.35e-69
														Vim	1.6e-28	-1.23466	0.268	0.415	2.84e-24
														Rasgrp2	9.36e-42	-1.24131	0.294	0.477	1.66e-37
														Tmsb4x	1.44e-237	-1.25388	0.987	0.998	2.55e-233
														Fcgr2b	1.58e-24	-1.25498	0.176	0.316	2.81e-20
														Ptpn6	1.77e-26	-1.26514	0.243	0.382	3.14e-22
														Prss34	2.36e-23	-1.26827	0.278	0.401	4.19e-19
														Hba-a1	5.54e-74	-1.26977	0.573	0.78	9.83e-70
														Insl6	1.22e-24	-1.2701	0.179	0.316	2.16e-20
														Nfkbia	2.32e-118	-1.27725	0.658	0.87	4.11e-114
														Napsa	4.81e-36	-1.29984	0.278	0.446	8.54e-32
														Zfp36l2	5.33e-56	-1.30504	0.446	0.639	9.47e-52
														Dgkd	1.42e-22	-1.30941	0.173	0.304	2.53e-18
														Rgs10	1.25e-48	-1.31289	0.296	0.495	2.23e-44
														Gm5547	2.57e-60	-1.31871	0.438	0.616	4.57e-56
														Car2	4.06e-38	-1.32271	0.296	0.467	7.21e-34
														Smpdl3a	7.57e-39	-1.33838	0.181	0.366	1.34e-34
														Hbb-bt	4.37e-86	-1.34899	0.463	0.722	7.76e-82
														Lsp1	8.97e-94	-1.35073	0.432	0.696	1.59e-89
														Hba-a2	1.88e-52	-1.35087	0.341	0.566	3.34e-48
														Limd2	1.17e-65	-1.357	0.357	0.583	2.08e-61
														Vpreb3	7.08e-62	-1.39614	0.417	0.627	1.26e-57
														Tmsb10	9.89e-149	-1.41601	0.694	0.905	1.76e-144
														Hbb-bs	4.31e-139	-1.41892	0.738	0.927	7.66e-135
														Cib2	5.04e-33	-1.44446	0.157	0.319	8.94e-29
														Il16	4.33e-35	-1.46228	0.171	0.34	7.69e-31
														S100a10	7.13e-69	-1.4887	0.286	0.538	1.27e-64
														Cyfip2	4.23e-44	-1.49109	0.176	0.372	7.52e-40
														Klf2	2e-26	-1.52374	0.594	0.646	3.54e-22
														Laptm5	2.04e-75	-1.57147	0.281	0.545	3.62e-71
														Irf8	3.8e-40	-1.5951	0.138	0.316	6.75e-36
														Hexb	7.81e-59	-1.64679	0.159	0.387	1.39e-54
														Haus3	8.97e-44	-1.64701	0.161	0.351	1.59e-39
														Kcnmb4os2	2.38e-46	-1.69106	0.142	0.337	4.23e-42
														Tnfaip8	4.77e-47	-1.74756	0.116	0.304	8.47e-43
														Rhoh	2.09e-70	-1.77212	0.146	0.398	3.71e-66
														Ctsh	2.85e-76	-1.7724	0.164	0.431	5.06e-72
														AW112010	1.28e-118	-1.80408	0.262	0.611	2.28e-114
														Man1a	7.02e-129	-1.84578	0.277	0.639	1.25e-124
														Crlf2	2.59e-91	-1.86186	0.163	0.458	4.6e-87
														Rnase6	6.27e-111	-1.86384	0.273	0.602	1.11e-106
														Myl4	4.22e-48	-1.87086	0.124	0.316	7.49e-44
														Ebf1	7.94e-68	-1.88123	0.116	0.352	1.41e-63
														AC168977.1	8.86e-95	-1.96454	0.147	0.443	1.57e-90
														Slc25a4	4.52e-92	-2.01873	0.103	0.372	8.03e-88
														Srgn	9.2e-278	-2.02312	0.556	0.957	1.63e-273
														Cd69	2.72e-67	-2.02706	0.187	0.441	4.83e-63
														Itgb7	5.13e-80	-2.13313	0.108	0.358	9.1e-76
														Sdc4	9.08e-117	-2.17579	0.108	0.42	1.61e-112
														Shisa5	4.01e-249	-2.20255	0.479	0.889	7.11e-245
														Glipr1	2.8e-186	-2.20616	0.288	0.726	4.97e-182
														Hvcn1	1.75e-154	-2.24071	0.142	0.531	3.11e-150
														H2-Aa	6.72e-63	-2.24727	0.194	0.432	1.19e-58
														H2-Ab1	6.95e-176	-2.37256	0.394	0.783	1.23e-171
														H2-Eb1	7.4e-174	-2.54641	0.176	0.601	1.31e-169
														Ptprcap	0	-2.81448	0.152	0.726	0
														Cd79a	0	-2.83982	0.432	0.974	0
														Lat2	2.14e-246	-2.97888	0.054	0.453	3.79e-242
														Bcl2	9e-182	-3.08975	0.042	0.347	1.6e-177
														Jchain	1.12e-289	-3.34934	0.978	0.995	2e-285
														St6gal1	0	-3.93056	0.044	0.656	0
														Prg2	0	-4.03035	0.121	0.707	0
														Ccr10	0	-5.03377	0.013	0.411	0

## Sheet: Figure S2C
Sample_ID	Cohort_ID	gene	value
ND1_mPC	early-MM	mt.Atp8	-0.963921
AMG1_mPC	int-MM	mt.Atp8	0.783946
AMG2_mPC	int-MM	mt.Atp8	0.976054
AMG3_mPC	int-MM	mt.Atp8	1.96009
MM1_mPC	active-MM	mt.Atp8	0.561445
MM2_mPC	active-MM	mt.Atp8	0.838629
MM3_mPC	active-MM	mt.Atp8	0.175631
Cont1_nPC	nPC	mt.Atp8	-0.960339
ND4_mPC	early-MM	mt.Atp8	-0.829739
ND5_mPC	early-MM	mt.Atp8	-0.908717
Cont2_nPC	nPC	mt.Atp8	-0.893407
Cont3_nPC	nPC	mt.Atp8	-1.03802
MM4_mPC	active-MM	mt.Atp8	-1.32315
MM5_mPC	active-MM	mt.Atp8	-0.908394
MM6_mPC	active-MM	mt.Atp8	-1.37842
MM7_mPC	active-MM	mt.Atp8	-1.23814
ND1_mPC	early-MM	Cotl1	-0.0601919
AMG1_mPC	int-MM	Cotl1	0.409803
AMG2_mPC	int-MM	Cotl1	0.848321
AMG3_mPC	int-MM	Cotl1	0.519104
MM1_mPC	active-MM	Cotl1	-0.173758
MM2_mPC	active-MM	Cotl1	-0.00020742
MM3_mPC	active-MM	Cotl1	0.37321
Cont1_nPC	nPC	Cotl1	0.20366
ND4_mPC	early-MM	Cotl1	0.30976
ND5_mPC	early-MM	Cotl1	0.112356
Cont2_nPC	nPC	Cotl1	1.1413
Cont3_nPC	nPC	Cotl1	0.108674
MM4_mPC	active-MM	Cotl1	-0.399729
MM5_mPC	active-MM	Cotl1	-0.274814
MM6_mPC	active-MM	Cotl1	-0.152479
MM7_mPC	active-MM	Cotl1	-0.227866
ND1_mPC	early-MM	Cxcl2	-0.249193
AMG1_mPC	int-MM	Cxcl2	0.830226
AMG2_mPC	int-MM	Cxcl2	2.39955
AMG3_mPC	int-MM	Cxcl2	1.16131
MM1_mPC	active-MM	Cxcl2	-0.123109
MM2_mPC	active-MM	Cxcl2	0.0855052
MM3_mPC	active-MM	Cxcl2	0.162921
Cont1_nPC	nPC	Cxcl2	-0.262167
ND4_mPC	early-MM	Cxcl2	-0.288844
ND5_mPC	early-MM	Cxcl2	-0.273143
Cont2_nPC	nPC	Cxcl2	-0.229525
Cont3_nPC	nPC	Cxcl2	-0.291263
MM4_mPC	active-MM	Cxcl2	-0.298229
MM5_mPC	active-MM	Cxcl2	-0.210583
MM6_mPC	active-MM	Cxcl2	-0.305157
MM7_mPC	active-MM	Cxcl2	-0.275048
ND1_mPC	early-MM	G0s2	-0.361839
AMG1_mPC	int-MM	G0s2	0.668251
AMG2_mPC	int-MM	G0s2	1.64578
AMG3_mPC	int-MM	G0s2	1.01223
MM1_mPC	active-MM	G0s2	-0.115547
MM2_mPC	active-MM	G0s2	-0.0530466
MM3_mPC	active-MM	G0s2	0.357235
Cont1_nPC	nPC	G0s2	-0.274833
ND4_mPC	early-MM	G0s2	-0.294557
ND5_mPC	early-MM	G0s2	-0.254642
Cont2_nPC	nPC	G0s2	0.403768
Cont3_nPC	nPC	G0s2	-0.280191
MM4_mPC	active-MM	G0s2	-0.359318
MM5_mPC	active-MM	G0s2	-0.316761
MM6_mPC	active-MM	G0s2	-0.29896
MM7_mPC	active-MM	G0s2	-0.293318
ND1_mPC	early-MM	Gadd45a	-0.140337
AMG1_mPC	int-MM	Gadd45a	0.603443
AMG2_mPC	int-MM	Gadd45a	1.74462
AMG3_mPC	int-MM	Gadd45a	0.639153
MM1_mPC	active-MM	Gadd45a	-0.0933244
MM2_mPC	active-MM	Gadd45a	0.147004
MM3_mPC	active-MM	Gadd45a	0.152979
Cont1_nPC	nPC	Gadd45a	-0.333532
ND4_mPC	early-MM	Gadd45a	-0.18221
ND5_mPC	early-MM	Gadd45a	-0.223412
Cont2_nPC	nPC	Gadd45a	0.491857
Cont3_nPC	nPC	Gadd45a	-0.328274
MM4_mPC	active-MM	Gadd45a	-0.273945
MM5_mPC	active-MM	Gadd45a	-0.265748
MM6_mPC	active-MM	Gadd45a	-0.231109
MM7_mPC	active-MM	Gadd45a	-0.260318
ND1_mPC	early-MM	Gm10800	-0.2824
AMG1_mPC	int-MM	Gm10800	0.471715
AMG2_mPC	int-MM	Gm10800	0.926386
AMG3_mPC	int-MM	Gm10800	0.910832
MM1_mPC	active-MM	Gm10800	-0.0236103
MM2_mPC	active-MM	Gm10800	0.0570069
MM3_mPC	active-MM	Gm10800	-0.024971
Cont1_nPC	nPC	Gm10800	-0.0470186
ND4_mPC	early-MM	Gm10800	0.0861738
ND5_mPC	early-MM	Gm10800	-0.267995
Cont2_nPC	nPC	Gm10800	2.47103
Cont3_nPC	nPC	Gm10800	0.28537
MM4_mPC	active-MM	Gm10800	-0.325449
MM5_mPC	active-MM	Gm10800	-0.24699
MM6_mPC	active-MM	Gm10800	-0.224967
MM7_mPC	active-MM	Gm10800	-0.180804
ND1_mPC	early-MM	Gm26870	-0.254573
AMG1_mPC	int-MM	Gm26870	0.35392
AMG2_mPC	int-MM	Gm26870	0.816231
AMG3_mPC	int-MM	Gm26870	0.816543
MM1_mPC	active-MM	Gm26870	-0.0282176
MM2_mPC	active-MM	Gm26870	0.056216
MM3_mPC	active-MM	Gm26870	-0.0952564
Cont1_nPC	nPC	Gm26870	0.254305
ND4_mPC	early-MM	Gm26870	0.0305531
ND5_mPC	early-MM	Gm26870	-0.101162
Cont2_nPC	nPC	Gm26870	2.81799
Cont3_nPC	nPC	Gm26870	0.437037
MM4_mPC	active-MM	Gm26870	-0.302443
MM5_mPC	active-MM	Gm26870	-0.142299
MM6_mPC	active-MM	Gm26870	-0.171174
MM7_mPC	active-MM	Gm26870	-0.12912
ND1_mPC	early-MM	Gm6563	-0.114533
AMG1_mPC	int-MM	Gm6563	0.415194
AMG2_mPC	int-MM	Gm6563	0.800031
AMG3_mPC	int-MM	Gm6563	0.503969
MM1_mPC	active-MM	Gm6563	0.122949
MM2_mPC	active-MM	Gm6563	0.0196985
MM3_mPC	active-MM	Gm6563	-0.0619404
Cont1_nPC	nPC	Gm6563	-0.197219
ND4_mPC	early-MM	Gm6563	0.182285
ND5_mPC	early-MM	Gm6563	-0.171439
Cont2_nPC	nPC	Gm6563	0.0942838
Cont3_nPC	nPC	Gm6563	-0.238226
MM4_mPC	active-MM	Gm6563	-0.196199
MM5_mPC	active-MM	Gm6563	-0.133302
MM6_mPC	active-MM	Gm6563	-0.228199
MM7_mPC	active-MM	Gm6563	-0.283838
ND1_mPC	early-MM	H2.Aa	0.00634837
AMG1_mPC	int-MM	H2.Aa	0.228045
AMG2_mPC	int-MM	H2.Aa	1.1103
AMG3_mPC	int-MM	H2.Aa	0.842364
MM1_mPC	active-MM	H2.Aa	-0.0155924
MM2_mPC	active-MM	H2.Aa	-0.0545748
MM3_mPC	active-MM	H2.Aa	0.0249531
Cont1_nPC	nPC	H2.Aa	1.00577
ND4_mPC	early-MM	H2.Aa	0.266432
ND5_mPC	early-MM	H2.Aa	-0.145528
Cont2_nPC	nPC	H2.Aa	1.31529
Cont3_nPC	nPC	H2.Aa	0.589419
MM4_mPC	active-MM	H2.Aa	-0.346993
MM5_mPC	active-MM	H2.Aa	-0.244007
MM6_mPC	active-MM	H2.Aa	-0.168618
MM7_mPC	active-MM	H2.Aa	-0.149357
ND1_mPC	early-MM	Laptm5	-0.0982525
AMG1_mPC	int-MM	Laptm5	0.367673
AMG2_mPC	int-MM	Laptm5	0.75257
AMG3_mPC	int-MM	Laptm5	0.350353
MM1_mPC	active-MM	Laptm5	-0.145475
MM2_mPC	active-MM	Laptm5	0.067735
MM3_mPC	active-MM	Laptm5	0.234085
Cont1_nPC	nPC	Laptm5	1.61894
ND4_mPC	early-MM	Laptm5	0.466622
ND5_mPC	early-MM	Laptm5	0.0278322
Cont2_nPC	nPC	Laptm5	1.33126
Cont3_nPC	nPC	Laptm5	0.8326
MM4_mPC	active-MM	Laptm5	-0.426901
MM5_mPC	active-MM	Laptm5	-0.330564
MM6_mPC	active-MM	Laptm5	-0.233161
MM7_mPC	active-MM	Laptm5	-0.218967
ND1_mPC	early-MM	Mgst1	-0.292175
AMG1_mPC	int-MM	Mgst1	0.385957
AMG2_mPC	int-MM	Mgst1	0.856542
AMG3_mPC	int-MM	Mgst1	0.511596
MM1_mPC	active-MM	Mgst1	-0.115151
MM2_mPC	active-MM	Mgst1	-0.0613666
MM3_mPC	active-MM	Mgst1	0.280439
Cont1_nPC	nPC	Mgst1	-0.110381
ND4_mPC	early-MM	Mgst1	0.246703
ND5_mPC	early-MM	Mgst1	-0.0619473
Cont2_nPC	nPC	Mgst1	1.4818
Cont3_nPC	nPC	Mgst1	0.192645
MM4_mPC	active-MM	Mgst1	-0.396672
MM5_mPC	active-MM	Mgst1	-0.158907
MM6_mPC	active-MM	Mgst1	-0.00518
MM7_mPC	active-MM	Mgst1	-0.277919
ND1_mPC	early-MM	Ms4a3	-0.488871
AMG1_mPC	int-MM	Ms4a3	0.298624
AMG2_mPC	int-MM	Ms4a3	0.995142
AMG3_mPC	int-MM	Ms4a3	0.487394
MM1_mPC	active-MM	Ms4a3	-0.183473
MM2_mPC	active-MM	Ms4a3	0.0615652
MM3_mPC	active-MM	Ms4a3	0.357233
Cont1_nPC	nPC	Ms4a3	0.269701
ND4_mPC	early-MM	Ms4a3	0.254584
ND5_mPC	early-MM	Ms4a3	0.426039
Cont2_nPC	nPC	Ms4a3	1.68207
Cont3_nPC	nPC	Ms4a3	0.223975
MM4_mPC	active-MM	Ms4a3	-0.420913
MM5_mPC	active-MM	Ms4a3	-0.205606
MM6_mPC	active-MM	Ms4a3	-0.25179
MM7_mPC	active-MM	Ms4a3	-0.310125
ND1_mPC	early-MM	Rgs2	-0.209814
AMG1_mPC	int-MM	Rgs2	0.546288
AMG2_mPC	int-MM	Rgs2	1.24661
AMG3_mPC	int-MM	Rgs2	0.793701
MM1_mPC	active-MM	Rgs2	-0.0590712
MM2_mPC	active-MM	Rgs2	0.0280451
MM3_mPC	active-MM	Rgs2	0.192862
Cont1_nPC	nPC	Rgs2	-0.0261209
ND4_mPC	early-MM	Rgs2	0.15127
ND5_mPC	early-MM	Rgs2	-0.267027
Cont2_nPC	nPC	Rgs2	0.863952
Cont3_nPC	nPC	Rgs2	-0.192865
MM4_mPC	active-MM	Rgs2	-0.340635
MM5_mPC	active-MM	Rgs2	-0.29413
MM6_mPC	active-MM	Rgs2	-0.216634
MM7_mPC	active-MM	Rgs2	-0.272864
ND1_mPC	early-MM	Trem3	-0.240715
AMG1_mPC	int-MM	Trem3	0.347771
AMG2_mPC	int-MM	Trem3	0.864902
AMG3_mPC	int-MM	Trem3	0.474819
MM1_mPC	active-MM	Trem3	-0.12934
MM2_mPC	active-MM	Trem3	-0.0184859
MM3_mPC	active-MM	Trem3	0.187215
Cont1_nPC	nPC	Trem3	0.36772
ND4_mPC	early-MM	Trem3	0.259052
ND5_mPC	early-MM	Trem3	0.0319674
Cont2_nPC	nPC	Trem3	1.50509
Cont3_nPC	nPC	Trem3	0.273458
MM4_mPC	active-MM	Trem3	-0.303692
MM5_mPC	active-MM	Trem3	-0.113664
MM6_mPC	active-MM	Trem3	-0.0702275
MM7_mPC	active-MM	Trem3	-0.211416
ND1_mPC	early-MM	H2.Ab1	0.08426
AMG1_mPC	int-MM	H2.Ab1	0.339117
AMG2_mPC	int-MM	H2.Ab1	0.967134
AMG3_mPC	int-MM	H2.Ab1	0.745531
MM1_mPC	active-MM	H2.Ab1	-0.0490675
MM2_mPC	active-MM	H2.Ab1	-0.0630275
MM3_mPC	active-MM	H2.Ab1	0.0800795
Cont1_nPC	nPC	H2.Ab1	2.06956
ND4_mPC	early-MM	H2.Ab1	0.228108
ND5_mPC	early-MM	H2.Ab1	0.0328476
Cont2_nPC	nPC	H2.Ab1	1.87441
Cont3_nPC	nPC	H2.Ab1	1.13833
MM4_mPC	active-MM	H2.Ab1	-0.447335
MM5_mPC	active-MM	H2.Ab1	-0.239211
MM6_mPC	active-MM	H2.Ab1	-0.265555
MM7_mPC	active-MM	H2.Ab1	-0.36334
ND1_mPC	early-MM	H2.Eb1	-0.242023
AMG1_mPC	int-MM	H2.Eb1	0.133938
AMG2_mPC	int-MM	H2.Eb1	0.751072
AMG3_mPC	int-MM	H2.Eb1	0.658703
MM1_mPC	active-MM	H2.Eb1	-0.0389413
MM2_mPC	active-MM	H2.Eb1	-0.0971692
MM3_mPC	active-MM	H2.Eb1	-0.0451788
Cont1_nPC	nPC	H2.Eb1	2.31557
ND4_mPC	early-MM	H2.Eb1	0.148939
ND5_mPC	early-MM	H2.Eb1	0.0153219
Cont2_nPC	nPC	H2.Eb1	1.71808
Cont3_nPC	nPC	H2.Eb1	1.41768
MM4_mPC	active-MM	H2.Eb1	-0.318893
MM5_mPC	active-MM	H2.Eb1	-0.160005
MM6_mPC	active-MM	H2.Eb1	-0.105418
MM7_mPC	active-MM	H2.Eb1	-0.198487
ND1_mPC	early-MM	Lars2	-0.0624251
AMG1_mPC	int-MM	Lars2	0.190937
AMG2_mPC	int-MM	Lars2	0.847925
AMG3_mPC	int-MM	Lars2	1.94108
MM1_mPC	active-MM	Lars2	-0.0522921
MM2_mPC	active-MM	Lars2	0.0038858
MM3_mPC	active-MM	Lars2	-0.104602
Cont1_nPC	nPC	Lars2	0.679705
ND4_mPC	early-MM	Lars2	-0.135096
ND5_mPC	early-MM	Lars2	-0.0950406
Cont2_nPC	nPC	Lars2	0.0326396
Cont3_nPC	nPC	Lars2	0.0272861
MM4_mPC	active-MM	Lars2	-0.119919
MM5_mPC	active-MM	Lars2	-0.00202684
MM6_mPC	active-MM	Lars2	-0.222304
MM7_mPC	active-MM	Lars2	-0.0303797
