# Supplementary material for: Longitudinal single-cell analysis of a myeloma mouse model identifies subclonal molecular programs associated with progression
Source: Nat Commun. 2021 Nov 3;12:6322. doi: 10.1038/s41467-021-26598-w (PMC8566524; doi:10.1038/s41467-021-26598-w)
Supplement: Supplementary file 5 — Source Data [file 41467_2021_26598_MOESM5_ESM.zip › SourceData_FigS4.xlsx]

## Sheet: Figure S4A-D
	cluster.id	UMAP_1	UMAP_2	Sample_ID	cell_group_name	rev2.cluster.id
MM7_AAACCTGCAGGATCGA	0	-1.60089	3.28942	MM7	subpop_1	0
MM7_AAACGGGTCCGTCATC	0	-2.54957	2.50448	MM7	subpop_1	0
MM7_AGCAGCCCAGTATGCT	0	-0.464079	2.75855	MM7	subpop_1	0
MM7_AGGTCATGTGGGTCAA	3	1.22928	-0.21117	MM7	subpop_1	0
MM7_ATCCACCTCTGGGCCA	0	-1.93942	3.55768	MM7	subpop_1	0
MM7_CACCTTGCATGTTCCC	2	0.924426	-1.3243	MM7	subpop_1	0
MM7_CGATCGGCATGATCCA	0	-2.1179	2.89899	MM7	subpop_1	0
MM7_CGGCTAGAGGACTGGT	0	-0.927559	0.585972	MM7	subpop_1	0
MM7_GACGTTAGTTCGCTAA	0	-2.43571	2.45152	MM7	subpop_1	0
MM7_GCTTCCAGTTGACGTT	0	-2.35947	1.91372	MM7	subpop_1	0
MM7_GTACGTAGTCGAGATG	2	0.710961	-1.27918	MM7	subpop_1	0
MM7_TAAACCGGTATTCTCT	0	-1.3412	2.26517	MM7	subpop_1	0
MM7_TCAGGTATCCTCAACC	0	-2.47623	3.20882	MM7	subpop_1	0
MM7_TCTCTAAGTCCTCTTG	0	-1.75619	2.97555	MM7	subpop_1	0
MM7_TTCGGTCAGGAGCGAG	0	-2.53478	-0.276797	MM7	subpop_1	0
MM7_ACATACGAGTTACCCA	0	-2.27519	3.63575	MM7	subpop_2	0
MM7_ACATGGTAGACGACGT	0	-2.17963	2.03604	MM7	subpop_2	0
MM7_AGCAGCCTCGTGGTCG	0	-2.75703	2.19607	MM7	subpop_2	0
MM7_AGGGAGTCATTGTGCA	0	-1.81143	1.71523	MM7	subpop_2	0
MM7_AGTGAGGAGATCTGCT	0	-2.83394	1.83597	MM7	subpop_2	0
MM7_AGTGAGGGTGCCTGCA	0	-1.89875	2.19978	MM7	subpop_2	0
MM7_ATCCACCAGTAGCCGA	0	-2.17486	2.66027	MM7	subpop_2	0
MM7_ATGCGATAGTGTGAAT	0	-2.65713	2.67767	MM7	subpop_2	0
MM7_CAAGAAACAGGAACGT	0	-0.986265	2.12299	MM7	subpop_2	0
MM7_CACATAGCATGCCTAA	0	-2.4668	2.02131	MM7	subpop_2	0
MM7_CACATAGGTCCTAGCG	0	-1.42725	2.46352	MM7	subpop_2	0
MM7_CCACGGAAGTGCCATT	0	-2.58831	3.08248	MM7	subpop_2	0
MM7_CCGTACTTCTCTGAGA	0	-2.17559	3.28164	MM7	subpop_2	0
MM7_CGAGCACAGGACACCA	0	-1.79435	2.26665	MM7	subpop_2	0
MM7_CGATTGATCAGCCTAA	0	-1.2188	2.74592	MM7	subpop_2	0
MM7_CGTAGCGTCTGCAAGT	0	-0.20744	1.78757	MM7	subpop_2	0
MM7_CTACCCACATAGAAAC	0	-2.15262	3.30844	MM7	subpop_2	0
MM7_CTACGTCAGTAGGTGC	0	-2.00659	3.33617	MM7	subpop_2	0
MM7_CTTGGCTGTCAACATC	0	-1.38303	3.16075	MM7	subpop_2	0
MM7_GAAGCAGGTGTTGAGG	0	-0.386899	1.37559	MM7	subpop_2	0
MM7_GACACGCTCCCAACGG	0	-1.80455	3.40301	MM7	subpop_2	0
MM7_GACGCGTAGACATAAC	0	-2.39284	3.44955	MM7	subpop_2	0
MM7_GACTACACAAGCCGTC	0	-1.93973	3.13003	MM7	subpop_2	0
MM7_GATTCAGCACGTTGGC	0	-2.5695	1.94126	MM7	subpop_2	0
MM7_GCCAAATGTTGTGGCC	0	-0.789931	2.75014	MM7	subpop_2	0
MM7_GCGCAACTCACTGGGC	5	-1.08199	0.463168	MM7	subpop_2	0
MM7_GCGGGTTTCTTATCTG	0	-1.63038	2.60882	MM7	subpop_2	0
MM7_GCTCCTACAGACGCCT	0	-1.41336	1.67791	MM7	subpop_2	0
MM7_GCTCCTAGTCAAAGCG	0	-1.78592	2.13448	MM7	subpop_2	0
MM7_GGAAAGCCAACGATCT	2	-2.52169	1.42685	MM7	subpop_2	0
MM7_GGACAAGTCAGTCAGT	0	-2.10301	2.28832	MM7	subpop_2	0
MM7_GGCTGGTTCTATCGCC	0	-1.44655	2.31443	MM7	subpop_2	0
MM7_GGTGTTAGTGAGCGAT	0	-1.76075	2.46358	MM7	subpop_2	0
MM7_GTGAAGGTCTGTTGAG	0	-1.09979	3.06055	MM7	subpop_2	0
MM7_GTTAAGCCATCTATGG	5	-1.62984	-0.0113116	MM7	subpop_2	0
MM7_TACACGACAATGTAAG	0	-1.10356	2.8875	MM7	subpop_2	0
MM7_TAGCCGGTCGCGATCG	0	-1.19942	2.85596	MM7	subpop_2	0
MM7_TCAGGTAAGACCCACC	0	-1.4516	2.25676	MM7	subpop_2	0
MM7_TGAAAGACACTATCTT	0	-2.03133	1.96319	MM7	subpop_2	0
MM7_TGACAACTCGACAGCC	0	-1.4304	2.65896	MM7	subpop_2	0
MM7_TGACTAGGTATGCTTG	0	-2.02629	2.30462	MM7	subpop_2	0
MM7_TGAGAGGGTCGCGGTT	0	-2.77278	2.50487	MM7	subpop_2	0
MM7_TTCTACACACGTCAGC	0	-2.01093	2.13679	MM7	subpop_2	0
MM7_ACGCCGATCCAAATGC	0	-2.79115	2.86505	MM7	subpop_3	0
MM7_ACGGGTCGTAAGTTCC	0	-2.72411	1.85582	MM7	subpop_3	0
MM7_ACTTTCATCCAAGTAC	4	-2.28081	-4.33212	MM7	subpop_3	1
MM7_AGGTCATTCTGTACGA	0	-1.9217	2.58395	MM7	subpop_3	0
MM7_ATAGACCGTAGAAAGG	0	-2.09899	1.85531	MM7	subpop_3	0
MM7_ATCATGGGTTTAGCTG	0	-0.673312	2.44574	MM7	subpop_3	0
MM7_CATCAAGAGGTGGGTT	0	-2.33244	1.39776	MM7	subpop_3	0
MM7_CATGGCGTCACATGCA	0	-1.55616	2.6072	MM7	subpop_3	0
MM7_CCGGGATTCTGGCGTG	0	-2.11238	2.39829	MM7	subpop_3	0
MM7_CGTTAGATCGACAGCC	4	-1.9691	-4.46566	MM7	subpop_3	1
MM7_CTCGTCACAGAGCCAA	0	-2.45728	1.6294	MM7	subpop_3	0
MM7_CTCTGGTCAATGGAAT	0	-2.23964	2.86962	MM7	subpop_3	0
MM7_GACACGCAGGGCTTCC	0	-1.07636	2.27514	MM7	subpop_3	0
MM7_GACCTGGGTATAGGTA	0	-1.42258	1.03929	MM7	subpop_3	0
MM7_GATCGCGAGGGTGTTG	0	-3.04902	1.98693	MM7	subpop_3	0
MM7_GATGAGGAGAGTTGGC	1	-0.372676	2.64447	MM7	subpop_3	0
MM7_GTATCTTCAATCACAC	5	-0.609337	0.874922	MM7	subpop_3	0
MM7_GTCTCGTTCCGTTGTC	2	-0.0232565	-1.46657	MM7	subpop_3	0
MM7_TATTACCGTCAGAGGT	0	-1.93726	1.37729	MM7	subpop_3	0
MM7_TTCCCAGAGGTGTGGT	0	-0.783113	1.63203	MM7	subpop_3	0
MM7_TTGAACGAGCGATCCC	0	-2.6539	2.32662	MM7	subpop_3	0
MM7_TTGGCAAAGGTTACCT	0	-1.81545	2.94502	MM7	subpop_3	0
MM7_TTTGCGCCAGACACTT	1	1.27196	0.829852	MM7	subpop_3	0
MM7_AAACCTGCATGCAACT	1	-1.14864	0.601396	MM7	subpop_4	0
MM7_AAAGCAACACGTCAGC	3	2.07452	0.0907602	MM7	subpop_4	0
MM7_AACCGCGCAGGTGGAT	1	1.70683	2.56918	MM7	subpop_4	0
MM7_AACGTTGGTCCGCTGA	3	2.99168	-0.732012	MM7	subpop_4	0
MM7_AACGTTGTCTGCAAGT	1	1.23026	1.96863	MM7	subpop_4	0
MM7_AACTCCCGTATTACCG	1	1.04207	2.19453	MM7	subpop_4	0
MM7_AACTCCCTCAACCAAC	2	1.67589	-1.24954	MM7	subpop_4	0
MM7_AACTTTCCATAGACTC	1	1.62221	1.00549	MM7	subpop_4	0
MM7_AAGCCGCCAAGCCGTC	3	2.37896	-0.383462	MM7	subpop_4	0
MM7_AAGGCAGAGCCCTAAT	3	2.97039	0.512087	MM7	subpop_4	0
MM7_AAGGTTCCAGTCCTTC	3	2.33767	-0.285447	MM7	subpop_4	0
MM7_ACACCCTAGTCAAGCG	1	1.40603	2.58873	MM7	subpop_4	0
MM7_ACAGCTAAGAAGCCCA	5	-0.959408	0.0141239	MM7	subpop_4	0
MM7_ACGAGCCCAAGCGATG	3	3.06077	-0.79901	MM7	subpop_4	0
MM7_ACGGGTCGTCGCGTGT	1	0.689571	1.77247	MM7	subpop_4	0
MM7_ACTGAGTAGGCTCAGA	2	0.331476	-2.36393	MM7	subpop_4	0
MM7_ACTGATGTCAAGATCC	4	-1.66811	-3.33138	MM7	subpop_4	1
MM7_ACTTACTGTGCAGTAG	3	2.63083	-0.73126	MM7	subpop_4	0
MM7_AGAGCGACAGACGTAG	1	0.626568	0.739887	MM7	subpop_4	0
MM7_AGAGCGACAGCCACCA	4	-1.8138	-4.05167	MM7	subpop_4	1
MM7_AGATTGCCAAACTGTC	2	0.485665	-0.821747	MM7	subpop_4	0
MM7_AGGCCACAGACTAGAT	3	0.855876	2.50285	MM7	subpop_4	0
MM7_AGGGAGTGTGCACTTA	1	1.46544	1.45219	MM7	subpop_4	0
MM7_AGGGAGTTCCACGTGG	1	1.80589	0.52413	MM7	subpop_4	0
MM7_AGTGTCAGTAGTACCT	1	1.21651	1.48266	MM7	subpop_4	0
MM7_ATAACGCAGTGTTTGC	1	1.45718	0.147515	MM7	subpop_4	0
MM7_ATAACGCCAATGTTGC	3	2.63085	-1.17712	MM7	subpop_4	0
MM7_ATAAGAGCAGGGTTAG	1	1.2546	1.21193	MM7	subpop_4	0
MM7_ATCATCTGTTCCACGG	2	2.11639	-1.74599	MM7	subpop_4	0
MM7_ATCATGGGTTGGACCC	4	-1.03914	-3.61711	MM7	subpop_4	1
MM7_ATCCGAATCCCAAGAT	4	-0.976291	-2.9403	MM7	subpop_4	0
MM7_ATTATCCAGTATCGAA	1	0.821203	2.62869	MM7	subpop_4	0
MM7_ATTATCCCAGCTGGCT	3	2.77221	-0.969679	MM7	subpop_4	0
MM7_ATTGGACAGGCTATCT	1	0.757109	2.14566	MM7	subpop_4	0
MM7_CAACTAGTCACAATGC	2	0.83709	-1.53477	MM7	subpop_4	0
MM7_CAAGGCCAGGTGCTTT	3	2.78437	0.305222	MM7	subpop_4	0
MM7_CACAAACCATTAGGCT	1	0.466231	2.59642	MM7	subpop_4	0
MM7_CAGAGAGTCAACGAAA	1	1.83021	1.16912	MM7	subpop_4	0
MM7_CAGGTGCGTGTGACCC	4	-1.65256	-3.26892	MM7	subpop_4	1
MM7_CATCAAGCAATAAGCA	3	3.54359	0.134822	MM7	subpop_4	0
MM7_CATCGAATCGTAGGAG	1	1.23273	2.31632	MM7	subpop_4	0
MM7_CATGGCGTCGTCTGAA	2	1.77431	-0.100195	MM7	subpop_4	0
MM7_CCACCTAAGGTGCAAC	1	-0.464265	1.06913	MM7	subpop_4	0
MM7_CCACTACGTCTTGTCC	1	1.76374	1.52396	MM7	subpop_4	0
MM7_CCATGTCCATCTACGA	1	2.01883	-1.16192	MM7	subpop_4	0
MM7_CCATTCGGTCGAACAG	3	3.21259	0.227831	MM7	subpop_4	0
MM7_CCGTTCACAGATCCAT	2	-0.252932	-2.89669	MM7	subpop_4	0
MM7_CCTACACTCGTGGGAA	1	0.21645	1.65993	MM7	subpop_4	0
MM7_CCTAGCTGTTGATTGC	1	1.55546	2.62387	MM7	subpop_4	0
MM7_CCTATTAGTTTGACTG	3	3.31058	0.592806	MM7	subpop_4	0
MM7_CCTCAGTGTGGAAAGA	2	1.62427	-2.19547	MM7	subpop_4	0
MM7_CGAACATCACCCAGTG	4	-1.97719	-4.0314	MM7	subpop_4	1
MM7_CGAGAAGGTATATGAG	1	1.29334	2.81589	MM7	subpop_4	0
MM7_CGAGCCACAGAAGCAC	4	-2.19099	-4.1934	MM7	subpop_4	1
MM7_CGATGTATCGGAAATA	4	-2.14567	-3.587	MM7	subpop_4	1
MM7_CGATTGATCCAATGGT	3	2.28505	-0.487499	MM7	subpop_4	0
MM7_CGCGGTATCATGGTCA	2	1.01844	0.361691	MM7	subpop_4	0
MM7_CGCGTTTAGGACGAAA	3	2.16616	-0.397792	MM7	subpop_4	0
MM7_CGCTATCGTTAGGGTG	3	3.03011	-1.02692	MM7	subpop_4	0
MM7_CGTCTACAGGCATGGT	1	0.885394	1.1376	MM7	subpop_4	0
MM7_CGTGTCTTCAGCACAT	1	0.428027	2.39097	MM7	subpop_4	0
MM7_CTACACCGTCGAACAG	3	2.31471	0.673791	MM7	subpop_4	0
MM7_CTAGTGAGTCAGCTAT	3	2.03705	-0.377354	MM7	subpop_4	0
MM7_CTCGTCAGTGACGGTA	3	2.0417	2.26189	MM7	subpop_4	0
MM7_CTCTAATAGACTAGGC	3	2.77658	0.136402	MM7	subpop_4	0
MM7_CTCTAATAGTTTAGGA	1	0.934454	1.9586	MM7	subpop_4	0
MM7_CTGAAACTCTACTCAT	4	-0.758608	-3.14994	MM7	subpop_4	0
MM7_CTGCTGTTCAACGGCC	3	2.67026	-1.23189	MM7	subpop_4	0
MM7_CTGGTCTAGCGCTTAT	2	1.49804	-1.24096	MM7	subpop_4	0
MM7_CTGGTCTCAAGGTTTC	4	-1.71083	-4.16761	MM7	subpop_4	1
MM7_GAACATCCATAGACTC	1	0.864192	1.45065	MM7	subpop_4	0
MM7_GAACATCGTCAAAGCG	1	1.58654	0.916827	MM7	subpop_4	0
MM7_GACACGCGTGCAGTAG	1	0.965164	1.07468	MM7	subpop_4	0
MM7_GACGTGCGTAAGGGAA	1	1.20751	-0.0224228	MM7	subpop_4	0
MM7_GAGGTGATCACCTTAT	4	-2.21555	-3.91836	MM7	subpop_4	1
MM7_GATCGTATCTGGTTCC	1	0.151487	0.9039	MM7	subpop_4	0
MM7_GCATACAGTCCTCCAT	1	1.70601	1.6954	MM7	subpop_4	0
MM7_GCATGCGGTCTAGCGC	3	3.00791	-0.4003	MM7	subpop_4	0
MM7_GCCAAATAGCTAGCCC	1	1.75914	1.08876	MM7	subpop_4	0
MM7_GCGCGATCAAGCCCAC	1	1.12577	2.46559	MM7	subpop_4	0
MM7_GCTCCTATCGTGGTCG	1	1.19428	2.86284	MM7	subpop_4	0
MM7_GCTCTGTAGACTACAA	4	-2.01286	-3.47606	MM7	subpop_4	1
MM7_GCTCTGTGTTGACGTT	4	-1.7867	-3.67687	MM7	subpop_4	1
MM7_GCTTCCATCCGAGCCA	4	-1.90469	-4.54378	MM7	subpop_4	1
MM7_GCTTGAAAGAGATGAG	3	3.05451	0.355449	MM7	subpop_4	0
MM7_GGCGACTTCGATGAGG	1	1.37586	0.359287	MM7	subpop_4	0
MM7_GGCGTGTTCTCAACTT	1	0.857684	1.14966	MM7	subpop_4	0
MM7_GGCTCGACACGTGAGA	1	1.42745	1.1206	MM7	subpop_4	0
MM7_GGGAATGAGAATCTCC	1	1.56365	1.93786	MM7	subpop_4	0
MM7_GGGAATGAGTATCTCG	3	3.14116	-0.566788	MM7	subpop_4	0
MM7_GGGACCTCAAAGGCGT	4	-1.23705	-2.9554	MM7	subpop_4	1
MM7_GGGCATCAGGGAACGG	3	3.02276	-0.633513	MM7	subpop_4	0
MM7_GGTATTGAGAGCTATA	3	2.48106	-0.515899	MM7	subpop_4	0
MM7_GGTGAAGCAGCCAATT	3	3.40037	0.0269947	MM7	subpop_4	0
MM7_GTAGGCCTCCATGAGT	4	-0.859852	-3.21145	MM7	subpop_4	0
MM7_GTATCTTGTTGGTGGA	1	0.512033	2.19968	MM7	subpop_4	0
MM7_GTATTCTGTGGTACAG	1	0.633178	2.73579	MM7	subpop_4	0
MM7_GTCACGGGTCTTCAAG	2	-0.782336	-2.89506	MM7	subpop_4	0
MM7_TACACGAGTAGAGTGC	3	2.82251	-0.0450354	MM7	subpop_4	0
MM7_TACAGTGAGCTGAACG	1	1.09616	0.733517	MM7	subpop_4	0
MM7_TACCTTAAGATCACGG	3	2.34526	-1.06138	MM7	subpop_4	0
MM7_TACGGATAGTCGAGTG	4	-1.76185	-3.55208	MM7	subpop_4	1
MM7_TACGGATGTCTGCGGT	4	-1.15907	-3.34982	MM7	subpop_4	1
MM7_TACGGGCCATGTAGTC	2	0.812265	-2.54373	MM7	subpop_4	0
MM7_TACTCATCACTCGACG	4	-2.15133	-4.26256	MM7	subpop_4	1
MM7_TATCAGGTCTCGCTTG	2	1.31641	-2.44162	MM7	subpop_4	0
MM7_TCAACGAGTGCTTCTC	1	0.910167	0.985594	MM7	subpop_4	0
MM7_TCAATCTAGACACTAA	4	-1.97766	-4.13415	MM7	subpop_4	1
MM7_TCACGAATCCGAGCCA	3	3.19814	-0.111284	MM7	subpop_4	0
MM7_TCAGGATTCAACTCTT	2	0.576228	-1.55934	MM7	subpop_4	0
MM7_TCGGTAACAAGCTGTT	1	-1.0362	-0.00913431	MM7	subpop_4	0
MM7_TCGTACCCATCTATGG	3	2.10555	-0.944953	MM7	subpop_4	0
MM7_TCGTAGACACCAGGCT	3	3.35947	0.159465	MM7	subpop_4	0
MM7_TCTTTCCTCACCGTAA	1	0.668854	1.59676	MM7	subpop_4	0
MM7_TGAAAGATCTGCGACG	1	1.05181	2.72024	MM7	subpop_4	0
MM7_TGACAACTCATGTCTT	1	0.93447	1.42282	MM7	subpop_4	0
MM7_TGGCGCAAGATAGCAT	1	1.60851	-0.864615	MM7	subpop_4	0
MM7_TTAACTCTCGCAAACT	2	2.07028	-1.80264	MM7	subpop_4	0
MM7_TTAGGACTCGTCCAGG	1	0.414334	1.4226	MM7	subpop_4	0
MM7_TTAGGCATCCTTTACA	2	-0.864452	-0.833471	MM7	subpop_4	0
MM7_TTCGGTCAGCCACGCT	1	-1.26443	-0.363403	MM7	subpop_4	0
MM7_TTCTACAGTATAAACG	3	-1.04401	0.795366	MM7	subpop_4	1
MM7_TTCTCCTAGATCACGG	3	2.5362	0.254591	MM7	subpop_4	0
MM7_TTCTCCTTCAGTTCGA	2	-0.617842	0.7097	MM7	subpop_4	0
MM7_TTGCCGTTCTGTCCGT	2	2.34655	-1.58458	MM7	subpop_4	0
MM7_TTGGAACGTTCGTGAT	4	-1.46502	-3.36784	MM7	subpop_4	1
MM7_TTGGCAACAAGCGCTC	1	1.5572	1.13266	MM7	subpop_4	0
MM7_TTTACTGTCCACGCAG	3	2.63294	-0.104722	MM7	subpop_4	0
MM7_AAACCTGGTAGCTGCC	2	-0.356215	-3.13877	MM7	subpop_5	1
MM7_AACTCCCAGTGGGCTA	2	1.22536	-0.952804	MM7	subpop_5	0
MM7_AAGGAGCAGCAGGTCA	2	-0.126199	0.178062	MM7	subpop_5	0
MM7_AAGGCAGTCTTCATGT	4	-0.898491	-3.38037	MM7	subpop_5	1
MM7_ACACCCTAGCGATAGC	2	0.469066	-1.20042	MM7	subpop_5	0
MM7_ACCCACTGTGCTCTTC	2	1.5663	-1.76356	MM7	subpop_5	0
MM7_ACGGCCATCATTGCCC	1	0.811809	2.79884	MM7	subpop_5	0
MM7_ACTGATGGTCCGAATT	2	0.0985289	-1.54173	MM7	subpop_5	0
MM7_ACTTACTTCGCCAGCA	3	3.04516	-0.188165	MM7	subpop_5	0
MM7_AGATTGCCAGGTTTCA	4	-1.09344	-3.47723	MM7	subpop_5	1
MM7_AGGGTGAGTAGCGTCC	5	-0.127478	1.04147	MM7	subpop_5	0
MM7_AGGTCCGGTGGCTCCA	2	0.991213	-1.80087	MM7	subpop_5	0
MM7_AGTCTTTCACGAAAGC	2	0.894524	-0.966641	MM7	subpop_5	0
MM7_ATTACTCAGTGGAGTC	1	0.407183	1.99767	MM7	subpop_5	0
MM7_ATTATCCGTGTGTGCC	5	0.107032	-0.340222	MM7	subpop_5	0
MM7_CACAAACTCCAAACAC	2	1.14063	-2.76443	MM7	subpop_5	0
MM7_CACACCTGTTCCAACA	2	0.396097	-0.972001	MM7	subpop_5	0
MM7_CACACTCAGGGCTTCC	1	1.34391	0.464467	MM7	subpop_5	0
MM7_CACTCCAAGTGAAGAG	1	0.821339	-0.0824814	MM7	subpop_5	0
MM7_CACTCCACATGACGGA	5	-2.23775	-0.888363	MM7	subpop_5	0
MM7_CAGAGAGAGAAGAAGC	2	1.47713	-0.679547	MM7	subpop_5	0
MM7_CAGGTGCCAAAGTCAA	3	0.679194	-0.564869	MM7	subpop_5	0
MM7_CATCAGAAGATGGGTC	3	0.937139	-0.169548	MM7	subpop_5	0
MM7_CATGCCTAGCGGCTTC	2	1.57042	-0.416206	MM7	subpop_5	0
MM7_CATTATCCAGTATGCT	3	-0.0948109	-0.755063	MM7	subpop_5	0
MM7_CCACTACAGTTTGCGT	1	1.69619	0.689274	MM7	subpop_5	0
MM7_CCGTACTAGGTCATCT	2	2.10371	-1.03467	MM7	subpop_5	0
MM7_CCGTACTTCAAACCGT	2	1.78472	-2.19248	MM7	subpop_5	0
MM7_CCTACCAGTGCAGACA	2	1.32164	-2.41216	MM7	subpop_5	0
MM7_CCTAGCTAGGCACATG	2	1.04864	-1.71967	MM7	subpop_5	0
MM7_CCTATTAAGTTGCAGG	5	0.537413	-0.472837	MM7	subpop_5	0
MM7_CCTATTAGTCGACTAT	1	-0.388582	-0.421443	MM7	subpop_5	0
MM7_CCTTTCTTCCGCGTTT	5	-2.39918	-0.70077	MM7	subpop_5	0
MM7_CGCTATCGTGACCAAG	1	2.02423	0.661662	MM7	subpop_5	0
MM7_CGCTGGACATGCCTTC	5	-2.44497	-0.651439	MM7	subpop_5	0
MM7_CGGACGTGTAATCGTC	1	0.585251	0.504476	MM7	subpop_5	0
MM7_CGTCCATGTCTCCACT	2	1.37799	-2.41212	MM7	subpop_5	0
MM7_CTCGGAGAGTGGGTTG	2	0.942567	-2.30222	MM7	subpop_5	0
MM7_CTCGGAGGTGTGGCTC	2	1.23379	-1.74632	MM7	subpop_5	0
MM7_CTGCGGAAGCAGGTCA	2	0.806584	-2.01131	MM7	subpop_5	0
MM7_CTGCGGATCTAACTTC	0	-1.91384	0.83482	MM7	subpop_5	0
MM7_CTTGGCTAGCCCTAAT	4	-1.05328	-2.63138	MM7	subpop_5	0
MM7_CTTGGCTCAATGCCAT	2	1.12848	-1.27017	MM7	subpop_5	0
MM7_CTTTGCGCAAACCTAC	2	-0.443479	-1.8846	MM7	subpop_5	0
MM7_GAAATGAGTCTCCCTA	2	0.982345	-1.02652	MM7	subpop_5	0
MM7_GAAGCAGAGGCTATCT	5	-2.39442	-0.518604	MM7	subpop_5	0
MM7_GACTACATCAACACTG	2	1.11247	-1.50485	MM7	subpop_5	0
MM7_GAGCAGATCAGAGACG	4	-0.184452	-2.98793	MM7	subpop_5	0
MM7_GATCGCGCATGTTGAC	2	1.56015	-2.30495	MM7	subpop_5	0
MM7_GATGAAATCACCACCT	2	0.51298	-2.49474	MM7	subpop_5	0
MM7_GCGACCATCATAAAGG	2	0.772123	0.62456	MM7	subpop_5	0
MM7_GCGGGTTGTTTCCACC	2	1.61887	-0.977746	MM7	subpop_5	0
MM7_GCTGCGAAGATCCTGT	2	1.09902	-0.745877	MM7	subpop_5	0
MM7_GGACATTCATGCAATC	2	0.457518	-1.88741	MM7	subpop_5	0
MM7_GGCTGGTTCGCATGGC	2	-0.169317	-1.65321	MM7	subpop_5	0
MM7_GGGCATCTCGAGGTAG	3	1.905	0.0650816	MM7	subpop_5	0
MM7_GGTGTTAAGACGCTTT	2	0.290946	-2.58872	MM7	subpop_5	0
MM7_GTACGTATCTTCGGTC	1	1.04548	1.64489	MM7	subpop_5	0
MM7_GTCTCGTTCCACGAAT	5	0.21798	-0.137965	MM7	subpop_5	0
MM7_GTGCTTCAGATGTGGC	5	1.92997	2.09309	MM7	subpop_5	0
MM7_TAAGAGAAGGGCATGT	3	1.83027	-0.269927	MM7	subpop_5	0
MM7_TACACGAAGTACGACG	3	0.481059	0.103906	MM7	subpop_5	0
MM7_TCAATCTGTAAACACA	3	0.0385182	-0.829745	MM7	subpop_5	0
MM7_TCCACACTCACTCTTA	2	0.241991	-2.84504	MM7	subpop_5	0
MM7_TCTGAGAGTACAGTGG	2	0.116256	-2.30999	MM7	subpop_5	0
MM7_TCTTTCCCACACGCTG	5	-2.21476	-0.669669	MM7	subpop_5	0
MM7_TGAAAGACAATAGAGT	2	1.23475	-1.97931	MM7	subpop_5	0
MM7_TGAAAGACAGATGGGT	4	-1.57551	-3.49115	MM7	subpop_5	1
MM7_TGAAAGAGTCGAGATG	3	3.16042	-0.243775	MM7	subpop_5	0
MM7_TGAGAGGAGGCAGTCA	2	1.55754	-1.87424	MM7	subpop_5	0
MM7_TGATTTCTCCTATGTT	1	0.0323844	0.762866	MM7	subpop_5	0
MM7_TGGCCAGTCCAGAAGG	3	0.812855	-0.490398	MM7	subpop_5	0
MM7_TGGCTGGCACAGCCCA	1	0.12771	1.97981	MM7	subpop_5	0
MM7_TGGCTGGCATATGCTG	1	1.35206	0.0889149	MM7	subpop_5	0
MM7_TGTGTTTAGACAATAC	2	0.992444	-1.41986	MM7	subpop_5	0
MM7_TGTTCCGTCCGTAGGC	1	1.51862	0.248095	MM7	subpop_5	0
MM7_TTGTAGGTCACAGGCC	2	-0.412023	-3.03458	MM7	subpop_5	0
MM7_TTTACTGTCGAACTGT	2	0.888652	-2.5665	MM7	subpop_5	0
MM7_AGGCCGTGTCGACTGC	3	2.83042	0.989105	MM7	subpop_6	0
MM7_CATATGGCATCATCCC	4	-1.77292	-4.41611	MM7	subpop_6	1
MM7_CCTACCAGTCTGATCA	4	-1.51109	-3.8458	MM7	subpop_6	1
MM7_CGGTTAACATCTCGCT	4	-1.48857	-3.78062	MM7	subpop_6	1
MM7_CTAGTGATCTCACATT	4	-1.33337	-3.92064	MM7	subpop_6	1
MM7_CTCGGAGCAATGGAAT	3	2.60932	0.609607	MM7	subpop_6	0
MM7_CTGATAGGTTCCCGAG	4	-1.5995	-4.44947	MM7	subpop_6	1
MM7_GACGTTATCTATGTGG	3	3.11572	0.84467	MM7	subpop_6	0
MM7_GTGCGGTGTTCACGGC	3	2.8387	1.22966	MM7	subpop_6	0
MM7_TCTCATAAGAATTCCC	3	3.03853	1.15913	MM7	subpop_6	0
MM7_TTCCCAGTCTGAAAGA	4	-1.85964	-4.09496	MM7	subpop_6	1
MM7_TTCGAAGTCTGTACGA	3	2.30952	0.790441	MM7	subpop_6	0
MM7_AGTGAGGCATCCCATC	4	-1.06807	-4.53203	MM7	subpop_7	1
MM7_CCACTACCAACGATGG	5	-0.802143	-0.147185	MM7	subpop_7	0
MM7_CGTAGCGCAATCTGCA	5	0.0264826	-1.02732	MM7	subpop_7	0
MM7_CTTAACTGTCCAGTGC	4	-1.30219	-4.58113	MM7	subpop_7	1
MM7_GATGCTAGTCTGATCA	4	-1.46023	-3.79049	MM7	subpop_7	1
MM7_GTCTTCGGTTGGGACA	3	-0.395931	-4.31106	MM7	subpop_7	0
MM7_GTTAAGCGTACCGGCT	3	-0.834719	-4.54046	MM7	subpop_7	1
MM7_TATCAGGGTACCAGTT	4	-1.09587	-4.60308	MM7	subpop_7	1
MM7_TCAGGTAGTGACCAAG	4	-2.08522	-3.66162	MM7	subpop_7	1
MM7_TCTCATAGTTTGTGTG	2	-0.659133	-4.55469	MM7	subpop_7	0
MM7_TGCTACCTCTGTCCGT	4	-0.992556	-4.7173	MM7	subpop_7	1
MM6_AAACCTGAGTGTCTCA	0	2.67685	3.0281	MM6	subpop_1	1
MM6_AAATGCCGTAGAGCTG	0	1.31396	2.73034	MM6	subpop_1	1
MM6_AACTCCCAGTGCAAGC	0	1.63506	1.18777	MM6	subpop_1	1
MM6_AAGGAGCCAAGCGTAG	0	2.52435	2.97509	MM6	subpop_1	1
MM6_AATCGGTAGAGAGCTC	0	1.35871	1.91555	MM6	subpop_1	1
MM6_ACCAGTAAGTTAAGTG	0	0.702361	1.70902	MM6	subpop_1	0
MM6_ACGATACCATATGGTC	0	0.938566	2.57387	MM6	subpop_1	1
MM6_ACGATACGTTCCGTCT	0	2.22315	2.91224	MM6	subpop_1	1
MM6_ACGGCCAGTCTCTCTG	0	0.320798	1.34779	MM6	subpop_1	0
MM6_ACGGCCATCAATCACG	0	1.02317	2.96468	MM6	subpop_1	1
MM6_ACGGGTCTCTATGTGG	0	2.67392	3.37807	MM6	subpop_1	1
MM6_ACTTACTCACCTTGTC	0	0.570404	3.1908	MM6	subpop_1	1
MM6_ACTTGTTTCCCTAACC	0	2.15687	3.50373	MM6	subpop_1	1
MM6_AGCGGTCAGTAGTGCG	0	-0.865688	1.381	MM6	subpop_1	2
MM6_AGCTTGACAATGAAAC	0	0.798182	2.09763	MM6	subpop_1	1
MM6_AGCTTGAGTCTAGTGT	0	2.72871	2.51321	MM6	subpop_1	1
MM6_AGGCCACCACGAAGCA	0	2.70303	3.49427	MM6	subpop_1	1
MM6_AGGGAGTGTCAAACTC	0	0.625004	2.55669	MM6	subpop_1	1
MM6_AGTGAGGGTCATACTG	0	1.37324	3.77598	MM6	subpop_1	1
MM6_AGTTGGTTCACAGGCC	0	0.485173	1.21861	MM6	subpop_1	0
MM6_ATTACTCTCTGCGACG	0	1.26802	2.49042	MM6	subpop_1	1
MM6_ATTGGTGGTGCGCTTG	0	0.499792	1.68266	MM6	subpop_1	0
MM6_CAAGAAATCATGGTCA	0	1.07049	3.23374	MM6	subpop_1	1
MM6_CAAGGCCAGAAACCTA	0	-0.0093444	2.13608	MM6	subpop_1	1
MM6_CACACAAGTCGTCTTC	0	-2.2284	1.15619	MM6	subpop_1	2
MM6_CACAGTAGTTATTCTC	0	2.54645	1.58754	MM6	subpop_1	1
MM6_CAGCTAACAAGTTCTG	0	2.27992	3.12524	MM6	subpop_1	1
MM6_CCAATCCAGTTCGCAT	0	1.94583	3.08729	MM6	subpop_1	1
MM6_CCAGCGAAGCAGACTG	0	1.9998	2.90421	MM6	subpop_1	1
MM6_CCAGCGAAGCCATCGC	0	2.24494	3.08551	MM6	subpop_1	1
MM6_CCAGCGAAGGGAACGG	0	2.91335	2.2483	MM6	subpop_1	1
MM6_CCGGTAGTCTAACTCT	0	2.34296	3.46276	MM6	subpop_1	1
MM6_CCTACACAGTCGTTTG	0	2.67274	3.56584	MM6	subpop_1	1
MM6_CCTAGCTTCTTTACAC	1	-1.48128	-1.39903	MM6	subpop_1	0
MM6_CGATCGGTCGGCTACG	0	1.23843	3.56145	MM6	subpop_1	1
MM6_CGCGGTAAGTGTTAGA	0	0.713965	2.35287	MM6	subpop_1	1
MM6_CGGCTAGTCTGGCGAC	0	0.952691	3.1837	MM6	subpop_1	1
MM6_CGTTCTGTCCTTGGTC	0	2.82113	3.0933	MM6	subpop_1	1
MM6_CTACCCACAGGCAGTA	0	-1.81828	1.70739	MM6	subpop_1	1
MM6_CTCTAATAGGTGACCA	0	2.92191	2.87479	MM6	subpop_1	1
MM6_CTCTACGGTTATCGGT	0	2.04847	3.42385	MM6	subpop_1	1
MM6_GAACATCCAAGAGTCG	2	-4.34244	-1.95863	MM6	subpop_1	3
MM6_GACCAATGTAGAAGGA	0	1.62511	2.72378	MM6	subpop_1	1
MM6_GAGCAGATCATGCAAC	0	1.2991	3.454	MM6	subpop_1	1
MM6_GATCTAGGTCTGCGGT	0	1.6819	3.60042	MM6	subpop_1	1
MM6_GATGAGGCAAGCGTAG	2	-4.45587	-2.38551	MM6	subpop_1	3
MM6_GATTCAGAGATCCCGC	0	1.01725	1.30409	MM6	subpop_1	0
MM6_GATTCAGCAGCTGCAC	0	1.85463	3.76662	MM6	subpop_1	1
MM6_GCAATCAAGCCTATGT	0	-3.08053	-1.67892	MM6	subpop_1	0
MM6_GCACTCTGTAAGTGGC	2	-3.14244	-2.13563	MM6	subpop_1	3
MM6_GCATACATCTACCAGA	0	0.627037	1.76221	MM6	subpop_1	1
MM6_GGCAATTCAAAGGTGC	2	-4.22645	-2.085	MM6	subpop_1	3
MM6_GGCAATTGTGGGTATG	0	0.772476	1.22273	MM6	subpop_1	0
MM6_GGCAATTTCGGAGGTA	0	-1.9151	1.95516	MM6	subpop_1	1
MM6_GGCGACTTCAGAGCTT	0	1.3025	3.12531	MM6	subpop_1	1
MM6_GGGTCTGAGTCATCCA	0	-1.74492	1.98248	MM6	subpop_1	2
MM6_GTAACGTGTCGCGTGT	0	0.795178	3.4128	MM6	subpop_1	1
MM6_GTACTCCAGTGTTTGC	0	1.70221	3.82609	MM6	subpop_1	1
MM6_GTATCTTAGTGAACAT	0	-3.17187	-1.59691	MM6	subpop_1	1
MM6_GTATTCTTCCTTTCTC	0	2.37833	2.71839	MM6	subpop_1	1
MM6_GTCGGGTGTTGTACAC	0	2.14913	2.75482	MM6	subpop_1	1
MM6_GTGTTAGCATCTATGG	0	0.393949	1.1693	MM6	subpop_1	0
MM6_GTGTTAGGTATGGTTC	0	2.81255	0.688742	MM6	subpop_1	0
MM6_GTGTTAGGTGAGGCTA	2	-4.1162	-1.93674	MM6	subpop_1	3
MM6_GTTCTCGAGAGACGAA	0	1.08235	2.25125	MM6	subpop_1	1
MM6_TACGGTATCTCCAACC	0	0.28695	1.98159	MM6	subpop_1	1
MM6_TAGCCGGTCCCTTGTG	0	1.53528	1.80673	MM6	subpop_1	1
MM6_TAGTGGTAGTACGTAA	0	1.28535	3.65888	MM6	subpop_1	1
MM6_TAGTGGTGTACCAGTT	0	1.88866	2.86821	MM6	subpop_1	1
MM6_TCGTAGAGTTGAGGTG	0	1.17264	2.62906	MM6	subpop_1	1
MM6_TGAAAGACACGGATAG	2	-4.07949	-1.82546	MM6	subpop_1	3
MM6_TGAAAGAGTGTGTGCC	0	2.37507	2.24106	MM6	subpop_1	1
MM6_TGACTTTGTACCGTAT	0	1.54373	3.2403	MM6	subpop_1	1
MM6_TGAGAGGGTCTAGTCA	0	-0.273289	1.29927	MM6	subpop_1	2
MM6_TGGCCAGCATTAGCCA	0	1.67806	2.87204	MM6	subpop_1	1
MM6_TGGCGCAAGTTGTAGA	0	1.79576	2.98336	MM6	subpop_1	1
MM6_TGGTTCCGTGATGCCC	2	-4.4927	-2.09223	MM6	subpop_1	3
MM6_TTCTACAAGCAATCTC	0	2.27548	2.80116	MM6	subpop_1	1
MM6_TTGAACGAGAGTGACC	0	2.59371	3.12028	MM6	subpop_1	1
MM6_TTGGAACGTACAAGTA	0	2.25893	3.34617	MM6	subpop_1	1
MM6_TTTACTGCATCGACGC	0	0.902504	3.36937	MM6	subpop_1	1
MM6_AACTCAGCATCTCGCT	0	-2.21318	0.8759	MM6	subpop_2	2
MM6_ACACCAAGTAGGGACT	0	0.316474	2.64685	MM6	subpop_2	1
MM6_ACACCAATCAAAGACA	0	-2.41263	0.309772	MM6	subpop_2	2
MM6_ACCCACTAGTCAAGGC	0	1.42664	3.43101	MM6	subpop_2	1
MM6_ACTTTCACAATAGAGT	0	-1.19881	1.03895	MM6	subpop_2	2
MM6_AGTGTCAAGCTAAGAT	0	-2.24458	-1.6327	MM6	subpop_2	0
MM6_ATAGACCAGCCGATTT	0	-2.34247	0.537343	MM6	subpop_2	2
MM6_CCATGTCAGAAACCTA	0	-0.796354	2.22206	MM6	subpop_2	2
MM6_CTCTAATCACATTTCT	0	1.41087	2.51011	MM6	subpop_2	1
MM6_GAATAAGTCCATGCTC	0	1.74687	3.35969	MM6	subpop_2	1
MM6_AGCTCCTGTTCCGTCT	0	0.0323779	0.757092	MM6	subpop_3	1
MM6_ATCCACCTCCTTGCCA	0	-0.166409	1.99479	MM6	subpop_3	2
MM6_CAGCATATCACATAGC	0	-0.786328	0.928298	MM6	subpop_3	2
MM6_CTCACACTCGACAGCC	0	-2.05755	1.83714	MM6	subpop_3	2
MM6_GGAACTTGTAGATTAG	0	0.415837	3.28901	MM6	subpop_3	1
MM6_TAAACCGTCGGTGTCG	0	-2.28254	1.57122	MM6	subpop_3	2
MM6_TACAGTGAGTGAACAT	0	-0.482509	2.46356	MM6	subpop_3	2
MM6_TACTCGCTCTCTGAGA	0	0.0804884	2.74098	MM6	subpop_3	1
MM6_TACTTACGTTCGTCTC	0	2.08764	2.52266	MM6	subpop_3	1
MM6_AAACGGGCACAACGCC	0	0.580912	0.180481	MM6	subpop_4	0
MM6_AAATGCCAGCCAACAG	0	2.05727	0.817606	MM6	subpop_4	0
MM6_AACCATGAGGCGTACA	1	-0.0309446	-0.982477	MM6	subpop_4	0
MM6_AAGACCTTCCATGCTC	1	1.93375	-2.06573	MM6	subpop_4	0
MM6_AAGACCTTCTGTTTGT	1	-0.885354	-2.30767	MM6	subpop_4	0
MM6_AAGCCGCGTCGAGTTT	1	2.01507	-2.69935	MM6	subpop_4	0
MM6_AAGGTTCCACGTCTCT	1	1.00597	-2.50015	MM6	subpop_4	0
MM6_AAGTCTGAGTGGGCTA	1	0.161137	-1.1948	MM6	subpop_4	0
MM6_ACAGCCGGTTCGTGAT	2	-3.41959	-2.88928	MM6	subpop_4	3
MM6_ACAGCCGTCACCGGGT	1	2.41907	-2.40043	MM6	subpop_4	0
MM6_ACATCAGGTTAAGAAC	2	-2.96635	-3.0916	MM6	subpop_4	3
MM6_ACCAGTAGTTTGTGTG	2	-4.68995	-2.92357	MM6	subpop_4	3
MM6_ACCTTTAGTTGTCGCG	2	-3.52961	-3.35751	MM6	subpop_4	3
MM6_ACGAGGAGTTGGTTTG	1	0.444318	-1.62701	MM6	subpop_4	0
MM6_ACGCCAGAGCGATATA	0	2.17689	0.620172	MM6	subpop_4	0
MM6_ACGGAGATCAAGCCTA	0	2.80371	1.32244	MM6	subpop_4	1
MM6_ACGGGCTAGCCGGTAA	2	-2.96509	-2.61648	MM6	subpop_4	3
MM6_ACGGGCTTCGCCAAAT	1	-0.471683	-2.5296	MM6	subpop_4	0
MM6_ACGTCAAGTGATAAGT	0	-2.48515	1.094	MM6	subpop_4	2
MM6_ACTGAACGTGTTTGTG	1	1.34049	-2.5815	MM6	subpop_4	0
MM6_ACTGAACTCATGTCTT	1	0.734331	-0.96283	MM6	subpop_4	0
MM6_ACTGAGTCAGTCGATT	2	-4.40773	-2.20566	MM6	subpop_4	3
MM6_ACTGATGTCAGGTAAA	1	0.152197	-0.98952	MM6	subpop_4	0
MM6_ACTGTCCAGTCAAGGC	1	1.32038	-1.87682	MM6	subpop_4	0
MM6_AGAATAGCAGGTTTCA	1	0.21736	-1.32149	MM6	subpop_4	0
MM6_AGACGTTTCGAGGTAG	2	-4.28078	-3.21272	MM6	subpop_4	3
MM6_AGATCTGCAGCTATTG	1	1.67373	-2.82099	MM6	subpop_4	0
MM6_AGCGTCGCATCTCCCA	1	1.46335	-2.32318	MM6	subpop_4	0
MM6_AGCTCCTAGATGCCTT	0	-4.83315	-2.4654	MM6	subpop_4	0
MM6_AGGGTGATCCGTACAA	0	2.72524	0.343562	MM6	subpop_4	0
MM6_AGGTCCGTCTGCGGCA	0	-0.703012	0.516721	MM6	subpop_4	2
MM6_AGTAGTCTCAGGCGAA	0	0.816753	0.921018	MM6	subpop_4	0
MM6_AGTAGTCTCCTGCAGG	1	2.08033	-1.63489	MM6	subpop_4	0
MM6_ATCATCTTCTAACTCT	2	-3.06068	-3.07908	MM6	subpop_4	3
MM6_ATCCACCAGGGAAACA	1	0.349015	-1.56729	MM6	subpop_4	0
MM6_ATCCACCTCTTACCGC	1	0.550389	-2.76827	MM6	subpop_4	0
MM6_ATCCGAAGTACCGCTG	1	0.667647	-1.51309	MM6	subpop_4	0
MM6_ATCTGCCGTGTGGTTT	1	1.69404	-1.77979	MM6	subpop_4	0
MM6_ATGTGTGAGCTTATCG	1	1.22777	-1.89957	MM6	subpop_4	0
MM6_ATTATCCAGTGGACGT	1	0.931574	-2.41383	MM6	subpop_4	0
MM6_CAACTAGGTATTCTCT	0	2.43236	0.800509	MM6	subpop_4	0
MM6_CAACTAGTCATGCAAC	1	0.134006	-2.7441	MM6	subpop_4	0
MM6_CAAGATCCACCCATTC	0	1.54975	0.580104	MM6	subpop_4	0
MM6_CAAGGCCAGAGACTTA	0	1.07829	0.243883	MM6	subpop_4	0
MM6_CAAGGCCAGTGTTGAA	0	2.4074	0.630633	MM6	subpop_4	0
MM6_CACACAAAGCGTGTCC	2	-3.7944	-1.90274	MM6	subpop_4	3
MM6_CACACAAGTCCCGACA	0	1.52136	0.897058	MM6	subpop_4	0
MM6_CACACCTCAATTCCTT	2	-3.54587	-2.39288	MM6	subpop_4	3
MM6_CACACTCCATTAGGCT	1	1.71269	-3.11342	MM6	subpop_4	0
MM6_CACAGTAGTCTAGTGT	2	-3.51448	-2.98429	MM6	subpop_4	3
MM6_CACCTTGCATCCGCGA	1	-0.285591	-2.6535	MM6	subpop_4	0
MM6_CACTCCACATTAGCCA	1	-0.46449	-0.908646	MM6	subpop_4	0
MM6_CAGAGAGCACTGAAGG	2	-3.88032	-2.82451	MM6	subpop_4	3
MM6_CAGCAGCGTCTAGAGG	1	1.55072	-1.68565	MM6	subpop_4	0
MM6_CAGCATACACCACGTG	0	0.974618	0.442524	MM6	subpop_4	0
MM6_CAGGTGCGTCTAGTCA	1	-0.193173	-1.52978	MM6	subpop_4	0
MM6_CAGGTGCTCGCTGATA	2	-4.50338	-2.88432	MM6	subpop_4	3
MM6_CAGTAACTCCATTCTA	2	-3.29809	-2.82991	MM6	subpop_4	3
MM6_CAGTCCTGTAGCCTAT	2	-4.48867	-2.83873	MM6	subpop_4	3
MM6_CCACTACGTGTGGTTT	0	-0.275277	0.834752	MM6	subpop_4	0
MM6_CCAGCGAGTAAAGGAG	1	1.44888	-2.95726	MM6	subpop_4	0
MM6_CCCAGTTAGCGTCTAT	0	0.182093	0.265464	MM6	subpop_4	0
MM6_CCCAGTTGTCGCATCG	0	1.23287	1.00653	MM6	subpop_4	0
MM6_CCGTGGAGTATAGGTA	0	-0.161708	0.293834	MM6	subpop_4	2
MM6_CCTTCGACATGCCTTC	0	1.96985	1.78853	MM6	subpop_4	1
MM6_CCTTTCTCATTCCTGC	1	0.785993	-2.69261	MM6	subpop_4	0
MM6_CGACTTCAGAGCCCAA	1	1.75334	-0.633892	MM6	subpop_4	0
MM6_CGGAGCTTCATTCACT	0	1.69943	0.499283	MM6	subpop_4	0
MM6_CGGAGTCCATGACATC	0	1.82743	0.723265	MM6	subpop_4	0
MM6_CGGTTAAGTTTGTTTC	1	1.79452	-2.93064	MM6	subpop_4	0
MM6_CGGTTAATCCCATTTA	1	-1.87366	-2.67557	MM6	subpop_4	0
MM6_CGTAGGCCATCGACGC	0	-1.6227	0.854426	MM6	subpop_4	2
MM6_CGTCTACAGATAGTCA	1	-0.545746	-1.23404	MM6	subpop_4	0
MM6_CGTCTACAGATGAGAG	1	2.695	-0.944953	MM6	subpop_4	0
MM6_CGTGAGCTCACCCGAG	0	1.50823	-0.115429	MM6	subpop_4	0
MM6_CGTGTAAGTAATAGCA	2	-3.20108	-3.22952	MM6	subpop_4	3
MM6_CGTGTCTCATTACGAC	1	1.62081	-1.74347	MM6	subpop_4	0
MM6_CGTTAGAGTGTTGAGG	1	1.12086	-1.13926	MM6	subpop_4	0
MM6_CTAATGGGTTCAACCA	1	1.57295	-1.36817	MM6	subpop_4	0
MM6_CTACACCAGTTCGATC	0	1.21047	0.735794	MM6	subpop_4	0
MM6_CTACCCAGTAGCCTCG	0	2.76651	0.234865	MM6	subpop_4	0
MM6_CTACCCAGTAGGCTGA	1	1.35	-1.34987	MM6	subpop_4	0
MM6_CTCATTATCCGTACAA	0	2.55163	2.04912	MM6	subpop_4	1
MM6_CTCGAAACAATAGCGG	2	-4.06698	-2.75344	MM6	subpop_4	3
MM6_CTCGAGGCATGACGGA	0	2.34464	-0.281383	MM6	subpop_4	0
MM6_CTCGAGGTCGCGATCG	1	2.24332	-2.12344	MM6	subpop_4	0
MM6_CTCGGGAAGTCGATAA	2	-3.93532	-2.43995	MM6	subpop_4	3
MM6_CTCGGGACAGCCTATA	2	-3.94534	-3.40098	MM6	subpop_4	3
MM6_CTGAAGTTCCATGCTC	2	-3.95149	-3.32595	MM6	subpop_4	3
MM6_CTTAGGACATTACCTT	1	0.805249	-2.15315	MM6	subpop_4	0
MM6_GAAACTCGTTCGTTGA	0	-1.41702	-0.333538	MM6	subpop_4	0
MM6_GAAATGACAGCTGTAT	0	-2.69949	1.27598	MM6	subpop_4	2
MM6_GAACCTACAGCTCCGA	0	1.96163	0.91489	MM6	subpop_4	0
MM6_GACCTGGTCCCAACGG	0	-0.0149224	0.901599	MM6	subpop_4	0
MM6_GACGCGTTCTTTAGGG	0	2.60161	0.0527312	MM6	subpop_4	0
MM6_GACGGCTCACGGTGTC	1	1.3722	-0.74408	MM6	subpop_4	0
MM6_GAGGTGAGTGACTCAT	1	-0.439212	-0.832666	MM6	subpop_4	0
MM6_GATCAGTGTTACGCGC	1	-0.610998	-2.34156	MM6	subpop_4	0
MM6_GATCGTACACAAGCCC	0	1.96539	0.591639	MM6	subpop_4	0
MM6_GATCGTACAGCAGTTT	0	2.17483	1.37946	MM6	subpop_4	1
MM6_GATCTAGTCCTTGACC	1	2.68887	-1.54569	MM6	subpop_4	0
MM6_GATGAGGAGATGTTAG	1	-0.861771	-1.5468	MM6	subpop_4	0
MM6_GCACATAAGTTAGCGG	0	-2.58939	1.18204	MM6	subpop_4	2
MM6_GCATGTACACATCCGG	2	-3.31428	-2.83479	MM6	subpop_4	0
MM6_GCCTCTAAGGGTATCG	0	1.11269	0.681303	MM6	subpop_4	0
MM6_GCCTCTAAGGTAAACT	0	1.48657	0.12783	MM6	subpop_4	0
MM6_GCGCAGTTCTCAAGTG	1	2.50121	-1.6758	MM6	subpop_4	0
MM6_GCGGGTTTCTGTCTAT	1	2.30931	-2.61701	MM6	subpop_4	0
MM6_GCTCTGTGTTCCGGCA	1	2.86708	-0.96305	MM6	subpop_4	0
MM6_GGAACTTCATACAGCT	1	0.615333	-2.21489	MM6	subpop_4	0
MM6_GGAATAATCCTGCAGG	1	-0.677096	-1.08136	MM6	subpop_4	0
MM6_GGACAAGCAATGTTGC	1	0.246995	-1.80698	MM6	subpop_4	0
MM6_GGACAAGCACAGGAGT	2	-3.82448	-3.35415	MM6	subpop_4	3
MM6_GGACATTCAGGCTGAA	0	2.39344	3.16166	MM6	subpop_4	1
MM6_GGACATTTCCTTTCGG	0	2.60694	-0.473736	MM6	subpop_4	0
MM6_GGACGTCCAATGGACG	1	-0.310669	-2.04827	MM6	subpop_4	0
MM6_GGACGTCTCATCTGCC	1	-2.33442	-2.95553	MM6	subpop_4	0
MM6_GGCTCGAAGAGACTAT	1	-0.0406831	-2.80983	MM6	subpop_4	0
MM6_GGCTGGTGTGTGAATA	0	2.09554	0.481961	MM6	subpop_4	0
MM6_GGGATGAAGTCCGGTC	2	-4.18079	-1.90397	MM6	subpop_4	3
MM6_GGGCACTGTACAGCAG	0	1.48485	0.952756	MM6	subpop_4	0
MM6_GGGTCTGCAAACTGCT	0	-0.500534	2.00626	MM6	subpop_4	1
MM6_GGTGTTAAGTTACGGG	0	2.1991	0.244373	MM6	subpop_4	0
MM6_GTAACGTGTAGCAAAT	1	0.523103	-1.77018	MM6	subpop_4	0
MM6_GTCAAGTCAAGACGTG	1	1.695	-0.90673	MM6	subpop_4	0
MM6_GTCACGGTCTGCTGCT	1	1.06839	-2.16339	MM6	subpop_4	0
MM6_GTCCTCAGTCAGGACA	1	0.901902	-1.40176	MM6	subpop_4	0
MM6_GTCCTCATCTGGCGAC	0	2.23236	-0.10621	MM6	subpop_4	0
MM6_GTCGGGTGTCATGCCG	1	2.4922	-1.78682	MM6	subpop_4	0
MM6_GTCTCGTCAATCGGTT	1	-0.145542	-1.40292	MM6	subpop_4	0
MM6_GTCTCGTGTCAACTGT	0	1.58854	0.000164443	MM6	subpop_4	0
MM6_GTCTTCGTCTTCGAGA	1	1.97389	-1.76269	MM6	subpop_4	0
MM6_GTGCAGCAGTGCTGCC	2	-4.52492	-2.35435	MM6	subpop_4	3
MM6_GTGCGGTCAGGAATCG	0	0.0808207	0.965862	MM6	subpop_4	0
MM6_GTGGGTCGTAGCCTAT	0	1.84468	0.423834	MM6	subpop_4	0
MM6_GTGTTAGGTCGGGTCT	0	1.46332	-0.212177	MM6	subpop_4	0
MM6_TACCTATAGACAGAGA	0	2.42658	0.0922164	MM6	subpop_4	0
MM6_TAGACCACACCACGTG	1	0.727263	-0.407007	MM6	subpop_4	0
MM6_TAGAGCTCAATGAATG	1	-0.842402	-1.8757	MM6	subpop_4	0
MM6_TAGCCGGCATATGAGA	1	1.98034	-1.91104	MM6	subpop_4	0
MM6_TCAGATGTCTGTCCGT	0	1.82781	0.160151	MM6	subpop_4	0
MM6_TCAGGATAGTCCCACG	1	-0.0181492	-1.23253	MM6	subpop_4	0
MM6_TCATTACGTCCGAGTC	1	-0.77126	-2.42622	MM6	subpop_4	0
MM6_TCATTACTCCAGAAGG	1	2.08238	-2.13737	MM6	subpop_4	0
MM6_TCCACACCATTCACTT	2	-4.02619	-1.99351	MM6	subpop_4	3
MM6_TCGCGAGTCTTTCCTC	2	-4.03509	-2.67963	MM6	subpop_4	3
MM6_TCGTACCCATCGGGTC	0	-1.66789	0.0431349	MM6	subpop_4	0
MM6_TCGTAGAGTTCCCTTG	2	-3.83306	-2.7179	MM6	subpop_4	3
MM6_TCTATTGAGAAACCGC	1	1.6389	-1.99558	MM6	subpop_4	0
MM6_TCTATTGGTCTAGTCA	1	0.213237	-0.947177	MM6	subpop_4	0
MM6_TCTGAGAAGCTACCGC	0	0.514543	0.684884	MM6	subpop_4	0
MM6_TCTGAGAGTTTGACAC	1	-0.631132	-2.4168	MM6	subpop_4	0
MM6_TCTTCGGCACCACGTG	1	0.661153	-1.32587	MM6	subpop_4	0
MM6_TGACAACAGACGCTTT	1	1.67883	-2.23782	MM6	subpop_4	0
MM6_TGACAACGTCTGATCA	1	1.91702	-2.5643	MM6	subpop_4	0
MM6_TGACGGCTCATGTCCC	2	-4.24928	-2.22422	MM6	subpop_4	3
MM6_TGAGAGGCAAAGGTGC	1	1.73677	-2.60893	MM6	subpop_4	0
MM6_TGAGCATCACCGCTAG	0	-1.94753	0.270161	MM6	subpop_4	0
MM6_TGAGCATGTTGTTTGG	1	2.50968	-2.2137	MM6	subpop_4	0
MM6_TGAGCCGCACGAAGCA	1	1.1462	-2.81087	MM6	subpop_4	0
MM6_TGCGGGTCAGTATGCT	2	-3.59096	-2.62822	MM6	subpop_4	3
MM6_TGGGCGTTCAGCTCTC	1	0.936564	-2.90783	MM6	subpop_4	0
MM6_TGTGGTAGTGCCTGCA	1	-0.746796	-1.42077	MM6	subpop_4	0
MM6_TGTGTTTAGACATAAC	2	-3.5665	-2.17083	MM6	subpop_4	3
MM6_TGTGTTTTCCGTTGCT	1	0.839654	-0.758985	MM6	subpop_4	0
MM6_TTAACTCAGTAAGTAC	1	2.52126	-1.51016	MM6	subpop_4	0
MM6_TTAGGACCACCATCCT	0	1.85326	0.995812	MM6	subpop_4	0
MM6_TTAGGCAAGCACGCCT	1	-0.697239	-2.15565	MM6	subpop_4	0
MM6_TTAGTTCCAGTGGGAT	0	2.18191	1.09801	MM6	subpop_4	0
MM6_TTCTTAGAGGTGTGGT	0	1.19137	-0.272814	MM6	subpop_4	0
MM6_TTCTTAGAGTGGTAGC	2	-3.81108	-2.29834	MM6	subpop_4	3
MM6_TTGGCAAAGGGAAACA	2	-3.54823	-3.22686	MM6	subpop_4	3
MM6_TTGTAGGCAAACCCAT	1	-0.179527	-2.14308	MM6	subpop_4	0
MM6_TTTACTGCACAGTCGC	1	2.17295	-2.06387	MM6	subpop_4	0
MM6_TTTGTCACATGGGACA	1	2.12437	-1.59901	MM6	subpop_4	0
MM6_ATCATCTAGGGCTTGA	0	-3.24354	1.1491	MM6	subpop_5	2
MM6_ATTACTCGTATGCTTG	0	-0.965998	0.786645	MM6	subpop_5	2
MM6_ATTGGTGCAATAGCGG	0	2.99746	0.820188	MM6	subpop_5	0
MM6_ATTGGTGTCATGCAAC	0	-3.29246	1.3798	MM6	subpop_5	2
MM6_CACAAACGTGTAAGTA	0	1.97487	1.81029	MM6	subpop_5	1
MM6_CACACTCCAGGGCATA	0	-3.13296	1.33935	MM6	subpop_5	2
MM6_CCTATTAAGCTGATAA	0	-1.68673	1.88878	MM6	subpop_5	1
MM6_CCTTCGAGTAGCGCTC	0	-1.08281	-0.952828	MM6	subpop_5	0
MM6_CGTTGGGGTTTGACTG	1	2.12109	-2.83178	MM6	subpop_5	0
MM6_CTCGGGAAGCTCAACT	0	-2.50479	0.300758	MM6	subpop_5	2
MM6_CTTGGCTCAGGTCCAC	0	-2.63224	0.56949	MM6	subpop_5	2
MM6_GAATGAATCATCTGTT	0	-0.334536	-0.646243	MM6	subpop_5	0
MM6_GACAGAGCAAGCCGTC	0	1.7257	0.114357	MM6	subpop_5	0
MM6_GATCTAGTCGGAAACG	0	-3.0368	1.08059	MM6	subpop_5	2
MM6_GCGCAACCAGGTCTCG	0	2.83171	3.3709	MM6	subpop_5	1
MM6_GCTCCTACACCAGTTA	0	-1.17798	2.24841	MM6	subpop_5	2
MM6_GCTCTGTAGTACGTTC	0	-3.73463	-1.2358	MM6	subpop_5	2
MM6_GCTTCCATCGCTAGCG	0	1.06023	0.501227	MM6	subpop_5	0
MM6_GGACAGAGTGCCTGGT	0	-2.54814	1.50659	MM6	subpop_5	2
MM6_GGTATTGTCGTCCAGG	1	2.26896	-2.42485	MM6	subpop_5	0
MM6_GTACGTAAGCCCAATT	0	-1.7196	0.146972	MM6	subpop_5	0
MM6_GTTCTCGGTCCGAGTC	0	-3.26298	1.26672	MM6	subpop_5	2
MM6_TACTCGCGTTCGTTGA	0	-3.0203	1.18968	MM6	subpop_5	2
MM6_TATGCCCCAATACGCT	1	0.712542	-1.79686	MM6	subpop_5	0
MM6_TCAGCAACAGACAGGT	0	0.825197	2.8267	MM6	subpop_5	1
MM6_TCCACACGTCTCCACT	0	-0.718325	1.53218	MM6	subpop_5	2
MM6_TCGAGGCTCCGCAAGC	0	-0.952302	0.726106	MM6	subpop_5	2
MM6_TCGGGACAGCCAGTTT	1	-0.313803	-2.64906	MM6	subpop_5	0
MM6_TGCCAAAGTGGCTCCA	0	-2.78522	1.26955	MM6	subpop_5	2
MM6_TTAACTCAGCGTAATA	1	2.70421	-1.21555	MM6	subpop_5	0
MM6_TTTGCGCTCGCCAGCA	0	-2.98619	1.22437	MM6	subpop_5	2
MM6_AACCGCGTCGAGGTAG	1	2.14659	-1.07253	MM6	subpop_6	0
MM6_AAGGTTCAGGCTACGA	1	1.88531	-1.28699	MM6	subpop_6	0
MM6_ACGATACGTCGAACAG	1	-0.377971	0.219754	MM6	subpop_6	0
MM6_AGCTTGATCCTTGCCA	2	-3.82315	-2.73508	MM6	subpop_6	3
MM6_CAGCTAATCAAGGCTT	1	-0.756339	-0.906585	MM6	subpop_6	0
MM6_TGGCCAGTCGACAGCC	2	-3.5975	-3.02444	MM6	subpop_6	3
MM6_TTGCCGTAGCGATGAC	1	2.03629	-2.78262	MM6	subpop_6	0
MM6_CACCACTAGTGGCACA	1	0.412877	-1.08315	MM6	subpop_7	0
MM6_CACTCCAGTGGCCCTA	1	1.38746	-2.09773	MM6	subpop_7	0
MM6_CATCCACCACGGTTTA	1	2.34142	-2.00327	MM6	subpop_7	0
MM6_CCTCTGATCATCGCTC	1	-0.297901	-1.33123	MM6	subpop_7	0
MM6_CGAGAAGTCTGAAAGA	1	-0.607094	-1.97646	MM6	subpop_7	0
MM6_CGTCCATCAATGGAGC	2	-3.0571	-2.53497	MM6	subpop_7	3
MM6_CTGCTGTCAAAGGAAG	2	-4.20456	-2.49201	MM6	subpop_7	3
MM6_GAATAAGCACAAGCCC	1	1.41033	-2.06079	MM6	subpop_7	0
MM6_GATCGATAGGTGTGGT	1	1.12267	-1.67143	MM6	subpop_7	0
MM6_TTGGAACCATTAGCCA	1	1.75897	-1.2496	MM6	subpop_7	0
MM5_AAACCTGGTAGGACAC	2	3.37406	3.84409	MM5	subpop_1	1
MM5_AAGGCAGAGGCAATTA	2	3.76457	3.83314	MM5	subpop_1	1
MM5_AATCCAGTCCACTCCA	0	3.14549	3.89846	MM5	subpop_1	0
MM5_ACCGTAAGTTGACGTT	2	4.16501	2.62132	MM5	subpop_1	1
MM5_ACGCAGCCACGAGGTA	2	4.73222	2.70533	MM5	subpop_1	1
MM5_AGCAGCCGTTCAACCA	2	4.06109	2.97656	MM5	subpop_1	1
MM5_ATCCACCGTCGAGTTT	2	3.60173	3.74861	MM5	subpop_1	1
MM5_ATCTACTAGCGTCAAG	2	4.67375	3.0829	MM5	subpop_1	1
MM5_ATGTGTGTCGCCTGAG	0	2.22368	-0.335344	MM5	subpop_1	0
MM5_CACTCCACAGGGAGAG	2	3.9023	3.75239	MM5	subpop_1	1
MM5_CAGCTGGCACGAAATA	2	3.14184	2.47497	MM5	subpop_1	1
MM5_CAGTCCTAGTCCTCCT	1	-1.90491	1.43944	MM5	subpop_1	0
MM5_CATCAGATCTTGCATT	2	3.24477	3.47603	MM5	subpop_1	1
MM5_CATCGGGGTCCCTACT	1	-1.3854	0.862109	MM5	subpop_1	0
MM5_CATGCCTGTGCTAGCC	2	3.97144	2.8698	MM5	subpop_1	1
MM5_CCATGTCAGGACAGAA	2	4.32461	3.29627	MM5	subpop_1	1
MM5_CCATTCGTCGTCTGAA	2	4.25457	2.96297	MM5	subpop_1	1
MM5_CCTCAGTGTGTGCGTC	2	4.48681	3.22116	MM5	subpop_1	1
MM5_CGTTAGATCAGCTTAG	1	-0.691389	1.25609	MM5	subpop_1	0
MM5_CTCGAAACATAAGACA	2	3.93407	2.83814	MM5	subpop_1	0
MM5_CTGTGCTAGAGTTGGC	0	-0.294026	-3.1234	MM5	subpop_1	0
MM5_CTTCTCTAGAACAATC	2	3.0088	3.95886	MM5	subpop_1	1
MM5_GAAACTCCACATTTCT	2	3.09787	4.08994	MM5	subpop_1	1
MM5_GACCAATAGTGAACAT	2	3.45639	3.96003	MM5	subpop_1	1
MM5_GACCAATCAGGTGCCT	2	3.86928	3.51706	MM5	subpop_1	1
MM5_GAGCAGAAGCGTGTCC	2	4.62362	2.74411	MM5	subpop_1	1
MM5_GCCAAATGTTTGACAC	0	-1.05232	-2.76061	MM5	subpop_1	0
MM5_GCGCAGTCAGGTCGTC	0	4.83023	2.83594	MM5	subpop_1	0
MM5_GTAGGCCGTGCAGGTA	2	3.56261	3.41713	MM5	subpop_1	1
MM5_GTGCAGCTCCTATTCA	2	4.57383	3.06316	MM5	subpop_1	1
MM5_GTGGGTCTCGTGTAGT	2	3.64086	3.24421	MM5	subpop_1	1
MM5_GTTCGGGAGGATGTAT	2	3.50862	3.8038	MM5	subpop_1	1
MM5_TACAGTGAGATATACG	1	0.000981566	1.03369	MM5	subpop_1	0
MM5_TACCTATAGCGTGAAC	0	1.01391	-0.372186	MM5	subpop_1	0
MM5_TACTCGCGTCTAGGTT	2	3.13458	3.11073	MM5	subpop_1	1
MM5_TAGTTGGCAAACGCGA	0	-1.90009	-3.77972	MM5	subpop_1	0
MM5_TCAGATGCAATAGCGG	3	0.749287	0.946112	MM5	subpop_1	0
MM5_TCTTCGGGTGCAACTT	2	4.47569	2.91804	MM5	subpop_1	1
MM5_TTAGGACCATCTGGTA	1	0.393089	0.336352	MM5	subpop_1	0
MM5_TTAGGCACAGCCTATA	2	3.35615	3.55599	MM5	subpop_1	1
MM5_ACATACGAGTCATGCT	2	2.9727	3.51651	MM5	subpop_2	1
MM5_CAGTCCTGTTACGTCA	0	0.551979	0.158531	MM5	subpop_2	0
MM5_GTGCTTCTCTGTCTCG	0	-0.338991	-0.927266	MM5	subpop_2	0
MM5_AACCGCGTCAAGGTAA	0	-2.59658	-2.03414	MM5	subpop_3	0
MM5_AATCCAGCAATCCAAC	0	-2.53508	-1.72175	MM5	subpop_3	0
MM5_ACCCACTCATGTCTCC	0	1.26429	0.428104	MM5	subpop_3	0
MM5_AGCCTAACATTAGGCT	2	2.77237	3.88222	MM5	subpop_3	1
MM5_ATAAGAGTCAGAGCTT	3	1.31389	1.50039	MM5	subpop_3	0
MM5_CAGCTGGCAATTCCTT	3	0.864738	1.51312	MM5	subpop_3	0
MM5_CGAGCCAGTAAATGAC	2	2.39278	3.55025	MM5	subpop_3	1
MM5_GATCGATAGGCTAGGT	0	0.62049	-2.27012	MM5	subpop_3	0
MM5_GATGAGGTCAGGCAAG	1	0.756146	1.88902	MM5	subpop_3	0
MM5_GGAATAACAAAGGTGC	1	0.587703	2.02079	MM5	subpop_3	0
MM5_GTCCTCAAGTTTGCGT	3	1.8847	1.15712	MM5	subpop_3	0
MM5_TATGCCCCAAGCTGGA	2	3.67565	2.68791	MM5	subpop_3	0
MM5_GCGACCATCACATACG	0	-1.9735	-3.20882	MM5	subpop_4	0
MM5_AAAGATGTCATAACCG	0	-0.858416	-2.84376	MM5	subpop_5	0
MM5_AACCGCGGTGCATCTA	0	-1.35908	-1.35104	MM5	subpop_5	0
MM5_AACTCAGCACCGAATT	0	-0.0680263	-2.24978	MM5	subpop_5	0
MM5_ACATCAGAGAATAGGG	0	-1.87346	-1.39933	MM5	subpop_5	0
MM5_ACCAGTACAATAGCGG	0	1.20054	-0.896174	MM5	subpop_5	0
MM5_ACCAGTACACGAAAGC	1	-0.768868	1.92405	MM5	subpop_5	0
MM5_ACGCCAGGTACTTCTT	2	3.73905	2.08527	MM5	subpop_5	0
MM5_ACGCCAGTCGCATGAT	0	0.886873	0.661091	MM5	subpop_5	0
MM5_AGAATAGGTTAAGACA	0	-0.798304	-1.04667	MM5	subpop_5	0
MM5_AGAGCTTTCACGAAGG	1	-0.340073	0.41654	MM5	subpop_5	0
MM5_AGCGGTCAGAGTGAGA	0	-2.82553	-2.90884	MM5	subpop_5	0
MM5_AGCGGTCCAATGTAAG	1	0.992674	3.03974	MM5	subpop_5	0
MM5_AGCTCCTCATCTGGTA	3	1.55006	0.675615	MM5	subpop_5	0
MM5_AGGCCACTCAATACCG	0	-0.166097	-1.77638	MM5	subpop_5	0
MM5_AGTGAGGAGTCAAGGC	0	-1.50482	-3.45734	MM5	subpop_5	0
MM5_AGTTGGTGTCAACATC	0	-2.32336	-2.72361	MM5	subpop_5	0
MM5_ATCCACCTCGTCGTTC	0	-3.12629	-2.92124	MM5	subpop_5	0
MM5_ATCCGAACAAGTTCTG	1	0.0239689	1.40581	MM5	subpop_5	0
MM5_ATGGGAGTCATCTGCC	3	1.72723	-0.445236	MM5	subpop_5	0
MM5_ATTCTACTCTCACATT	0	1.3055	-0.996832	MM5	subpop_5	0
MM5_ATTGGACTCTTACCTA	0	-2.33083	0.253544	MM5	subpop_5	0
MM5_CAAGTTGAGATGTGTA	0	-2.04816	-2.7696	MM5	subpop_5	0
MM5_CAGAATCAGCGTAATA	0	-1.52852	-3.48944	MM5	subpop_5	0
MM5_CAGCAGCGTGCACGAA	0	-0.0376561	-2.75	MM5	subpop_5	0
MM5_CAGCGACCACGCGAAA	1	-0.854878	1.87377	MM5	subpop_5	0
MM5_CCGGTAGTCAACACTG	0	-0.63221	-1.35875	MM5	subpop_5	0
MM5_CCGTACTCAAGTACCT	0	1.71838	-0.787198	MM5	subpop_5	0
MM5_CCTTACGGTGCACGAA	1	-1.45379	0.394187	MM5	subpop_5	0
MM5_CGCTATCGTAAGGATT	0	0.210294	-2.09075	MM5	subpop_5	0
MM5_CGTGAGCCAACCGCCA	0	1.47027	-1.1755	MM5	subpop_5	0
MM5_CGTGAGCTCATGGTCA	1	0.33296	1.22406	MM5	subpop_5	0
MM5_CTAACTTTCCTTGCCA	1	-0.450741	0.776841	MM5	subpop_5	0
MM5_CTCGTCAGTGCACGAA	0	-2.77743	-3.29814	MM5	subpop_5	0
MM5_CTCTACGCATCGGACC	0	-1.06639	-1.19209	MM5	subpop_5	0
MM5_CTCTGGTCACCGATAT	0	-0.7062	-3.08461	MM5	subpop_5	0
MM5_CTGTTTAGTTACAGAA	0	-0.390508	-2.44213	MM5	subpop_5	0
MM5_GAAATGATCTTATCTG	0	-2.71914	-0.369579	MM5	subpop_5	0
MM5_GAACATCTCATTGCCC	1	-2.82712	-0.481975	MM5	subpop_5	0
MM5_GAACATCTCCCTCAGT	1	0.245939	1.71757	MM5	subpop_5	0
MM5_GACTGCGCACACCGAC	0	-3.09533	-2.47989	MM5	subpop_5	0
MM5_GATGAGGCAAGGACAC	0	-0.398089	-0.33977	MM5	subpop_5	0
MM5_GCAATCACATTTCACT	1	-0.636579	0.659165	MM5	subpop_5	0
MM5_GCCAAATTCTCGCTTG	0	-1.84957	-3.1216	MM5	subpop_5	0
MM5_GCTCCTACAGCATGAG	1	-2.75449	-0.586259	MM5	subpop_5	0
MM5_GGACATTGTCAGAAGC	0	-1.08438	-0.824238	MM5	subpop_5	0
MM5_GGCTCGAGTTCGAATC	0	1.3488	-0.653383	MM5	subpop_5	0
MM5_GGTGCGTTCGGATGTT	0	1.74531	0.269365	MM5	subpop_5	0
MM5_GTACGTATCGCAAGCC	0	-2.75111	-2.50494	MM5	subpop_5	0
MM5_GTACTTTAGCTTTGGT	0	-0.260955	-2.77914	MM5	subpop_5	0
MM5_GTAGTCAAGCTGTTCA	0	1.27233	-0.958439	MM5	subpop_5	0
MM5_GTCGGGTAGCCAGGAT	0	-1.03598	-2.17713	MM5	subpop_5	0
MM5_GTCGTAACACGAAATA	0	-1.63703	-2.28976	MM5	subpop_5	0
MM5_GTGAAGGGTAGCGTAG	3	1.76514	1.29942	MM5	subpop_5	0
MM5_GTGTGCGTCACCGGGT	0	-2.0823	-3.35703	MM5	subpop_5	0
MM5_GTTCATTAGGGATACC	0	-0.891038	-3.41824	MM5	subpop_5	0
MM5_TACAGTGGTAGGACAC	0	-0.307051	-3.76537	MM5	subpop_5	0
MM5_TACGGGCGTTATCCGA	2	4.57756	2.81517	MM5	subpop_5	1
MM5_TACTTACAGGCATTGG	0	-0.968957	-0.904479	MM5	subpop_5	0
MM5_TAGACCACAAATACAG	0	0.712368	-0.995924	MM5	subpop_5	0
MM5_TCAACGAAGTCTCCTC	0	0.205174	-1.67569	MM5	subpop_5	0
MM5_TCATTACGTCCCTTGT	0	-1.02877	-3.53509	MM5	subpop_5	0
MM5_TCGAGGCGTAGAGTGC	0	-2.40232	-3.09111	MM5	subpop_5	0
MM5_TCGGGACCACATTTCT	3	2.21304	0.773489	MM5	subpop_5	0
MM5_TCTTCGGAGGTAAACT	0	-0.766118	-1.722	MM5	subpop_5	0
MM5_TGAGGGAGTCAAAGAT	0	-1.5947	-2.0642	MM5	subpop_5	0
MM5_TGGCTGGCATTGGTAC	0	-0.818837	-1.82489	MM5	subpop_5	0
MM5_TTAGGCACAACTGCGC	0	-1.24983	-1.17736	MM5	subpop_5	0
MM5_TTAGTTCCAGTAACGG	1	-0.643264	2.15436	MM5	subpop_5	0
MM5_TTATGCTAGCGTCTAT	1	-0.461873	1.82247	MM5	subpop_5	0
MM5_TTGACTTTCACTCTTA	0	0.232061	-2.08527	MM5	subpop_5	0
MM5_AACTCTTCAGATCCAT	1	-2.15506	-0.292044	MM5	subpop_6	0
MM5_AAGACCTAGCAGGTCA	0	0.898865	-0.259973	MM5	subpop_6	0
MM5_AAGGAGCTCCCATTTA	0	-1.41639	-2.91177	MM5	subpop_6	0
MM5_ACACTGACACCCATTC	1	-1.3469	0.550022	MM5	subpop_6	0
MM5_ACAGCTACAGGGCATA	0	-3.03037	-2.25377	MM5	subpop_6	0
MM5_ACAGCTAGTAAGCACG	1	-0.636815	1.77968	MM5	subpop_6	0
MM5_ACTATCTGTAGAGGAA	0	-2.3104	-1.72455	MM5	subpop_6	0
MM5_ACTGCTCGTTGCCTCT	1	-2.42398	-0.558307	MM5	subpop_6	0
MM5_AGAATAGTCCAGAGGA	1	0.209205	-0.437013	MM5	subpop_6	0
MM5_AGATTGCCAGGCGATA	1	-1.99645	-0.111254	MM5	subpop_6	0
MM5_AGGGTGAAGCGAGAAA	1	-1.48967	0.771193	MM5	subpop_6	0
MM5_AGGGTGACACTGCCAG	1	-0.938878	0.318735	MM5	subpop_6	0
MM5_AGGTCATCATTGGTAC	1	-0.0165012	2.13342	MM5	subpop_6	0
MM5_ATCATCTAGTGCCAGA	3	1.76588	0.823495	MM5	subpop_6	0
MM5_ATCATGGCAGGTCGTC	1	-0.459501	0.0363224	MM5	subpop_6	0
MM5_ATCTGCCAGTCCGGTC	0	-1.2583	-3.21209	MM5	subpop_6	0
MM5_ATTCTACTCTGCCCTA	1	-0.746897	2.30973	MM5	subpop_6	0
MM5_ATTTCTGGTTGCGTTA	1	-0.657269	2.1997	MM5	subpop_6	0
MM5_CAAGATCTCCTGTAGA	1	-1.02475	0.0226539	MM5	subpop_6	0
MM5_CACTCCACATGGATGG	0	-2.75584	-3.02777	MM5	subpop_6	0
MM5_CAGAATCGTCCCTTGT	0	-1.0158	-3.79497	MM5	subpop_6	0
MM5_CAGTCCTTCTGGAGCC	1	-1.24359	2.10444	MM5	subpop_6	0
MM5_CATATTCCAAGACGTG	0	-0.648683	-3.6337	MM5	subpop_6	0
MM5_CATCGGGAGCACCGTC	1	-1.55694	1.98457	MM5	subpop_6	0
MM5_CATGGCGCATAGGATA	0	-1.3649	-0.445677	MM5	subpop_6	0
MM5_CATTATCTCGTGACAT	0	-0.527665	-3.10272	MM5	subpop_6	0
MM5_CCATTCGCAATGTAAG	1	-1.92464	0.984234	MM5	subpop_6	0
MM5_CCCAATCGTGTAACGG	2	2.96679	3.29311	MM5	subpop_6	1
MM5_CCGTACTTCGACGGAA	0	-0.253542	-1.44107	MM5	subpop_6	0
MM5_CCTTACGGTGCACCAC	0	-2.34762	-1.08255	MM5	subpop_6	0
MM5_CGACCTTCATTTGCTT	2	3.5988	4.00968	MM5	subpop_6	1
MM5_CGATCGGGTCGAGATG	1	-0.930372	-0.23077	MM5	subpop_6	0
MM5_CGCCAAGGTATTACCG	1	-1.1648	1.62246	MM5	subpop_6	0
MM5_CGCGTTTGTCGCTTCT	1	-0.920045	1.35766	MM5	subpop_6	0
MM5_CGGACGTGTCCAGTTA	0	0.118808	-2.96785	MM5	subpop_6	0
MM5_CGGGTCAAGATAGCAT	1	-1.09167	1.7151	MM5	subpop_6	0
MM5_CGTAGGCGTCAAAGAT	0	-1.00272	-1.74003	MM5	subpop_6	0
MM5_CGTAGGCGTTATGTGC	1	-2.31729	0.145025	MM5	subpop_6	0
MM5_CTAAGACCAGCCTATA	2	2.34564	3.74543	MM5	subpop_6	1
MM5_CTACCCAGTAGCTGCC	1	-1.21	1.84583	MM5	subpop_6	0
MM5_CTCAGAACATGAGCGA	1	0.458195	1.84061	MM5	subpop_6	0
MM5_CTCCTAGTCCGCGCAA	0	0.0339096	-2.53593	MM5	subpop_6	0
MM5_CTCGAAATCCACGCAG	1	-1.78935	1.03938	MM5	subpop_6	0
MM5_CTCGAGGAGCCATCGC	3	1.41914	0.316077	MM5	subpop_6	0
MM5_CTCGTACGTTTAAGCC	1	-0.521716	0.716775	MM5	subpop_6	0
MM5_CTCTACGAGCTGAACG	3	1.33627	1.31202	MM5	subpop_6	0
MM5_CTGAAGTAGGGATGGG	0	-1.81014	-2.24773	MM5	subpop_6	0
MM5_CTGAAGTCAAAGTGCG	0	-0.243712	-2.6317	MM5	subpop_6	0
MM5_CTGATAGCACATCCAA	0	-2.9062	-0.975216	MM5	subpop_6	0
MM5_CTGTGCTGTGTTTGGT	1	-0.665265	1.53535	MM5	subpop_6	0
MM5_CTTAGGATCCAGATCA	1	-1.35294	1.84652	MM5	subpop_6	0
MM5_GACACGCAGAGGTACC	1	-0.49432	2.45745	MM5	subpop_6	0
MM5_GACCAATCACATGACT	1	-1.25941	0.026284	MM5	subpop_6	0
MM5_GATCGATCAAGACGTG	1	-0.555134	2.15788	MM5	subpop_6	0
MM5_GATCTAGGTACGAAAT	0	-0.830454	-3.08583	MM5	subpop_6	0
MM5_GCATACAGTGTATGGG	3	2.31532	0.546453	MM5	subpop_6	0
MM5_GCATGCGTCTCCCTGA	0	-1.68187	-1.96193	MM5	subpop_6	0
MM5_GGACATTGTTTGTTTC	0	-0.105833	-2.17737	MM5	subpop_6	0
MM5_GGCAATTGTACCAGTT	1	-1.06723	1.61067	MM5	subpop_6	0
MM5_GGGACCTCACCGATAT	1	0.103138	1.84089	MM5	subpop_6	0
MM5_GTAACTGGTCCAGTTA	1	-1.03143	0.615605	MM5	subpop_6	0
MM5_GTACGTAGTTCCAACA	1	-0.270178	2.36886	MM5	subpop_6	0
MM5_GTACTTTCATACAGCT	1	-1.31621	0.509172	MM5	subpop_6	0
MM5_GTATCTTTCTACTATC	1	0.0259035	0.175751	MM5	subpop_6	0
MM5_GTCATTTAGCGAAGGG	0	-1.49685	-2.9322	MM5	subpop_6	0
MM5_GTGGGTCGTCGAGTTT	1	-1.44564	1.40535	MM5	subpop_6	0
MM5_TACACGAAGCGCTCCA	1	0.135493	2.25137	MM5	subpop_6	0
MM5_TACGGTACAAATCCGT	0	-1.20145	-3.52066	MM5	subpop_6	0
MM5_TATCAGGTCCACGACG	0	0.0408442	-0.311523	MM5	subpop_6	0
MM5_TCACGAACACTCAGGC	0	-2.00207	-3.69708	MM5	subpop_6	0
MM5_TCAGGTAAGTCGAGTG	0	-0.365362	-0.547205	MM5	subpop_6	0
MM5_TCGCGTTTCACCATAG	1	-0.966747	2.03363	MM5	subpop_6	0
MM5_TCGGTAAAGTCATGCT	3	1.14239	1.02728	MM5	subpop_6	0
MM5_TGACAACTCGTAGGAG	1	-1.16135	1.01524	MM5	subpop_6	0
MM5_TGCCAAATCTCCTATA	0	-2.69825	-1.60021	MM5	subpop_6	0
MM5_TGCTACCAGACTAAGT	1	-0.442608	1.72201	MM5	subpop_6	0
MM5_TGGCTGGTCACTTATC	1	-1.6689	0.346885	MM5	subpop_6	0
MM5_TGTATTCTCTCCAACC	0	0.0982287	0.0244682	MM5	subpop_6	0
MM5_TTATGCTCACCACCAG	1	-1.09487	2.34958	MM5	subpop_6	0
MM5_TTATGCTCACCATCCT	1	-0.308144	2.57294	MM5	subpop_6	0
MM5_TTGGAACCACTGTTAG	0	-1.44766	-2.39378	MM5	subpop_6	0
MM5_TTGGCAACATCTGGTA	0	-0.798789	-1.34428	MM5	subpop_6	0
MM5_TTTGGTTAGCTTATCG	0	-2.01853	0.0372003	MM5	subpop_6	0
MM5_AAGGAGCGTCGTCTTC	0	-1.72804	-0.79968	MM5	subpop_7	0
MM5_ACGAGGAAGTGCTGCC	0	-1.80949	-2.85984	MM5	subpop_7	0
MM5_ACGCCAGGTCTAGGTT	0	-0.382233	-0.951324	MM5	subpop_7	0
MM5_ACTTACTTCCGTCATC	0	-0.431444	-2.21226	MM5	subpop_7	0
MM5_ACTTGTTTCTCTAGGA	0	0.674773	-0.402812	MM5	subpop_7	0
MM5_AGGGATGCACTATCTT	0	-2.66335	-1.03618	MM5	subpop_7	0
MM5_ATAGACCTCTTCGAGA	0	-2.77904	-1.94253	MM5	subpop_7	0
MM5_ATTACTCGTGACGGTA	3	1.99072	0.999631	MM5	subpop_7	0
MM5_CAACTAGGTCCGAAGA	0	-2.26136	-2.20861	MM5	subpop_7	0
MM5_CACCACTGTGTTGAGG	0	-2.56012	-3.37769	MM5	subpop_7	0
MM5_CCTAAAGAGCCACTAT	0	-2.15028	-2.06341	MM5	subpop_7	0
MM5_CCTTCCCAGAGCCTAG	0	-2.86891	-2.03088	MM5	subpop_7	0
MM5_GAAGCAGAGCTCCTCT	1	-1.39683	-0.76538	MM5	subpop_7	0
MM5_GAATAAGTCGGTCTAA	0	-1.64525	-2.50302	MM5	subpop_7	0
MM5_GACAGAGCAGGGATTG	0	-1.82102	-0.89923	MM5	subpop_7	0
MM5_GACTAACAGACTAGAT	0	-1.95684	-1.75368	MM5	subpop_7	0
MM5_GACTACAGTCCAAGTT	1	0.046653	-0.117306	MM5	subpop_7	0
MM5_GCACATAGTTTACTCT	0	-1.40272	-3.41803	MM5	subpop_7	0
MM5_GCTGGGTAGCTGCCCA	1	-0.778982	0.379207	MM5	subpop_7	0
MM5_GGAGCAAGTTCTGAAC	0	-2.29853	-0.379685	MM5	subpop_7	0
MM5_GGATGTTCAGACAGGT	0	-2.01507	-1.97778	MM5	subpop_7	0
MM5_GTACTCCGTAGTGAAT	1	0.251667	2.30795	MM5	subpop_7	0
MM5_GTCGTAACATATGCTG	1	-1.31045	-0.157386	MM5	subpop_7	0
MM5_GTTAAGCAGCACCGTC	0	-1.33882	-1.37541	MM5	subpop_7	0
MM5_TAAACCGTCCCACTTG	1	-0.102685	1.20556	MM5	subpop_7	0
MM5_TACACGATCCGAAGAG	0	-1.84856	-1.16982	MM5	subpop_7	0
MM5_TATTACCAGAAACCTA	0	4.48942	2.44967	MM5	subpop_7	0
MM5_TCTGGAATCTAACGGT	0	-1.92346	-2.69394	MM5	subpop_7	0
MM5_TGGGCGTAGTCATCCA	0	-2.248	-3.38272	MM5	subpop_7	0
MM5_TTAGGCAAGTCAAGCG	0	-1.23122	-3.64885	MM5	subpop_7	0
MM5_TTCGGTCAGGATTCGG	2	3.58532	3.81617	MM5	subpop_7	1
MM5_TTTGTCAGTTCCATGA	0	-0.269159	-3.57255	MM5	subpop_7	0
MM5_AAGTCTGGTTATGTGC	0	-2.04136	-2.37178	MM5	subpop_8	0
MM5_ACACCAATCGTGTAGT	3	1.92928	0.916565	MM5	subpop_8	0
MM5_ACAGCCGCATTGAGCT	1	0.00112795	2.46045	MM5	subpop_8	0
MM5_ACGGCCAGTTCAGGCC	1	-0.776641	1.20695	MM5	subpop_8	0
MM5_ACGGGTCGTTACGACT	0	-2.64275	-3.62662	MM5	subpop_8	0
MM5_ACTTTCAGTCTAGGTT	2	4.16796	3.07495	MM5	subpop_8	1
MM5_AGACGTTGTATAGTAG	2	4.82605	2.59317	MM5	subpop_8	1
MM5_AGCCTAACATACAGCT	0	-2.31604	-2.70055	MM5	subpop_8	0
MM5_CAACTAGGTATCAGTC	3	2.45819	1.04775	MM5	subpop_8	0
MM5_CACACAATCGTCACGG	0	-1.15993	-2.45234	MM5	subpop_8	0
MM5_CACAGGCCACTTGGAT	2	4.12266	2.58497	MM5	subpop_8	1
MM5_CAGCAGCAGTGAAGTT	1	1.92837	2.95697	MM5	subpop_8	0
MM5_CAGTAACAGAAGGCCT	0	-2.78269	-0.221764	MM5	subpop_8	0
MM5_CATATTCCAGCTTAAC	0	-3.10187	-2.46536	MM5	subpop_8	0
MM5_CATCCACGTCACAAGG	1	-2.44294	0.680781	MM5	subpop_8	0
MM5_CCACGGATCGCCGTGA	0	1.81363	0.375341	MM5	subpop_8	0
MM5_CCTTACGCAGGACGTA	0	-2.21538	-1.49397	MM5	subpop_8	0
MM5_CGACTTCTCTAGCACA	3	1.68662	1.27497	MM5	subpop_8	0
MM5_CGAGCACTCTTTAGTC	0	-3.02625	-2.65024	MM5	subpop_8	0
MM5_CGCCAAGCAGGACCCT	0	-2.37237	-3.07699	MM5	subpop_8	0
MM5_CGGAGCTTCGTTTGCC	2	3.0771	3.73929	MM5	subpop_8	1
MM5_CGGCTAGCAAATTGCC	0	-1.9202	-3.57243	MM5	subpop_8	0
MM5_CGTCTACAGGTTACCT	0	-1.21737	-2.80023	MM5	subpop_8	0
MM5_CTACATTGTTCGTGAT	0	-1.27701	-0.690853	MM5	subpop_8	0
MM5_CTAGCCTAGTGGGTTG	2	2.34367	3.19072	MM5	subpop_8	0
MM5_CTAGTGATCCTAGTGA	0	-0.0494568	-2.34206	MM5	subpop_8	0
MM5_CTGGTCTCATTGCGGC	0	-0.730798	-1.20948	MM5	subpop_8	0
MM5_CTTACCGTCGTCCAGG	0	-2.52586	-2.36854	MM5	subpop_8	0
MM5_CTTCTCTAGTTACGGG	3	1.74304	0.843857	MM5	subpop_8	0
MM5_GAAACTCAGTATCGAA	0	-0.593188	-2.18853	MM5	subpop_8	0
MM5_GATCGATAGGGCTTGA	0	-1.68046	-2.44993	MM5	subpop_8	0
MM5_GATCGCGAGTGTCCAT	0	0.48693	-1.01538	MM5	subpop_8	0
MM5_GATGAAAAGTAGTGCG	1	-1.88515	0.0668059	MM5	subpop_8	0
MM5_GATGAGGAGATGGCGT	0	-0.132756	-3.64628	MM5	subpop_8	0
MM5_GCGACCAGTACCGGCT	1	0.393331	1.16448	MM5	subpop_8	0
MM5_GCGCAACCAGTGACAG	3	1.58803	1.11763	MM5	subpop_8	0
MM5_GGACAAGTCGTGGACC	0	-0.0183914	-2.6383	MM5	subpop_8	0
MM5_GGACGTCGTGAGGGAG	0	0.207695	0.373875	MM5	subpop_8	0
MM5_GGAGCAATCGGAAACG	0	-1.80898	0.944085	MM5	subpop_8	0
MM5_GGATGTTGTAACGCGA	0	-2.5872	-1.36314	MM5	subpop_8	0
MM5_GGGACCTTCATCACCC	3	2.12324	1.09182	MM5	subpop_8	0
MM5_GGGCATCTCTTCAACT	0	-0.546304	-1.54066	MM5	subpop_8	0
MM5_GGGTCTGGTGCTAGCC	0	-0.138749	-2.1306	MM5	subpop_8	0
MM5_GGTATTGGTTACGGAG	0	-2.52314	-2.44525	MM5	subpop_8	0
MM5_GTACGTATCACAGTAC	1	-1.7298	2.08179	MM5	subpop_8	0
MM5_GTCACGGAGACCGGAT	3	1.93201	0.384263	MM5	subpop_8	0
MM5_GTCGTAATCTGCTGCT	2	3.47004	3.01775	MM5	subpop_8	1
MM5_GTCTTCGGTACCGAGA	2	3.58503	2.93494	MM5	subpop_8	1
MM5_GTTCTCGCACAACTGT	2	2.18602	3.01966	MM5	subpop_8	0
MM5_TAAGCGTGTCTAAAGA	2	2.76362	3.74681	MM5	subpop_8	1
MM5_TCGGTAAAGGTTCCTA	0	-1.33773	-1.81352	MM5	subpop_8	0
MM5_TCGTACCAGAGGGATA	1	-0.0142434	2.1109	MM5	subpop_8	0
MM5_TCGTACCGTAGCGTCC	2	2.84972	3.43191	MM5	subpop_8	1
MM5_TGGCTGGTCTCTTGAT	3	1.51752	1.42449	MM5	subpop_8	0
MM5_TGGGCGTGTGCGCTTG	2	2.81203	3.9009	MM5	subpop_8	1
MM5_TGTCCCATCACGCGGT	0	-1.67046	-1.38333	MM5	subpop_8	0
MM5_TTCGGTCCAACTGCGC	2	3.74251	3.67829	MM5	subpop_8	1
MM5_TTCTCAAGTTGGGACA	0	-1.02307	-2.6037	MM5	subpop_8	0
MM5_TTGAACGTCACATGCA	1	-0.721184	1.14366	MM5	subpop_8	0
MM5_TTGACTTTCGGTTAAC	0	-0.656372	-0.544692	MM5	subpop_8	0
MM5_TTTGCGCAGTTTAGGA	1	-2.08797	-0.00409169	MM5	subpop_8	0
MM4_AAACCTGCATTAGCCA	0	10.3742	-4.11541	MM4	subpop_1	1
MM4_AAACGGGCACGACGAA	0	9.20643	-4.55488	MM4	subpop_1	1
MM4_AAAGCAAGTGAAGGCT	0	10.2178	-4.96494	MM4	subpop_1	1
MM4_AAATGCCGTAGTACCT	8	0.227781	-0.530061	MM4	subpop_1	5
MM4_AACACGTAGCACCGCT	0	10.1934	-3.92524	MM4	subpop_1	1
MM4_AACCATGAGTTGAGTA	0	8.50581	-3.92855	MM4	subpop_1	1
MM4_AACCGCGCAAGTAGTA	0	10.386	-5.09975	MM4	subpop_1	1
MM4_AACGTTGTCTTCGAGA	0	8.62741	-4.09788	MM4	subpop_1	1
MM4_AACTTTCAGACAGAGA	0	9.92313	-5.1074	MM4	subpop_1	1
MM4_AAGACCTTCCTCATTA	0	9.02594	-4.60501	MM4	subpop_1	1
MM4_ACACCAATCACTCTTA	0	9.86819	-3.65297	MM4	subpop_1	1
MM4_ACAGCCGCAAGGACTG	0	8.79344	-4.63814	MM4	subpop_1	1
MM4_ACAGCTAGTTCGGGCT	0	9.86412	-5.40354	MM4	subpop_1	1
MM4_ACGAGCCTCTGAGTGT	0	9.98582	-3.80058	MM4	subpop_1	1
MM4_ACGATACCATCCCACT	0	8.77626	-3.38705	MM4	subpop_1	1
MM4_ACGGGCTGTAGCTCCG	0	9.13775	-3.79409	MM4	subpop_1	1
MM4_ACTATCTGTGTCGCTG	0	10.2625	-5.35198	MM4	subpop_1	1
MM4_AGAGCTTCATGCAACT	0	8.78021	-2.95752	MM4	subpop_1	1
MM4_AGAGTGGAGGCCCTCA	0	9.34016	-5.27289	MM4	subpop_1	1
MM4_AGATCTGCAGCTGTGC	4	-6.79915	-2.07519	MM4	subpop_1	0
MM4_AGCAGCCAGCAACGGT	0	8.99529	-4.12929	MM4	subpop_1	1
MM4_AGCAGCCCATGCCTTC	0	9.33607	-4.45486	MM4	subpop_1	1
MM4_AGCAGCCTCCGTAGGC	0	8.70015	-4.75758	MM4	subpop_1	1
MM4_AGGGATGTCCGATATG	5	2.05902	4.79043	MM4	subpop_1	3
MM4_AGTAGTCCAAAGCAAT	0	8.73619	-3.55019	MM4	subpop_1	1
MM4_AGTGAGGAGTGGAGAA	3	-7.53953	1.40402	MM4	subpop_1	0
MM4_AGTGGGACAAAGGAAG	0	10.4893	-3.72767	MM4	subpop_1	1
MM4_AGTTGGTCAATACGCT	8	-0.81237	-0.350922	MM4	subpop_1	5
MM4_ATCACGACACATGTGT	4	-5.91566	-1.9334	MM4	subpop_1	0
MM4_ATCACGAGTCGGCACT	0	9.07294	-3.4728	MM4	subpop_1	1
MM4_ATCATCTTCGGAAATA	0	10.172	-4.12333	MM4	subpop_1	1
MM4_ATCCACCAGACAATAC	0	9.6935	-3.91584	MM4	subpop_1	1
MM4_ATCCACCAGCGTGTCC	0	10.0429	-4.5755	MM4	subpop_1	1
MM4_ATCCGAACATTATCTC	0	10.6921	-4.63534	MM4	subpop_1	1
MM4_ATGAGGGAGTGAACAT	0	10.2004	-3.77771	MM4	subpop_1	1
MM4_ATGAGGGTCACAACGT	0	10.0033	-4.33387	MM4	subpop_1	1
MM4_ATGAGGGTCTATCCTA	0	9.60319	-5.28789	MM4	subpop_1	1
MM4_ATTCTACGTCCAGTGC	0	10.5802	-4.18761	MM4	subpop_1	1
MM4_ATTGGACTCCCTTGCA	7	3.52076	5.29211	MM4	subpop_1	3
MM4_CAACTAGTCTAAGCCA	0	9.21874	-4.79156	MM4	subpop_1	1
MM4_CAAGATCCAAGGTGTG	4	-1.33594	-0.27519	MM4	subpop_1	0
MM4_CAAGATCTCAGCGATT	0	10.242	-4.97021	MM4	subpop_1	1
MM4_CAAGATCTCGCAAGCC	0	9.45125	-5.36444	MM4	subpop_1	1
MM4_CACATAGAGCTGTCTA	0	9.0746	-3.33559	MM4	subpop_1	1
MM4_CACATTTAGCCAACAG	0	9.12178	-4.30738	MM4	subpop_1	1
MM4_CACCACTAGTTCGCAT	4	-7.23152	-2.16555	MM4	subpop_1	0
MM4_CACCACTGTTGAGGTG	0	10.0652	-4.35558	MM4	subpop_1	1
MM4_CAGAGAGCAGTATAAG	0	9.95378	-5.43631	MM4	subpop_1	1
MM4_CAGAGAGTCGCAGGCT	0	10.2521	-5.02828	MM4	subpop_1	1
MM4_CAGCTAAGTCTTCGTC	0	9.56166	-4.70351	MM4	subpop_1	1
MM4_CAGGTGCTCACCTCGT	0	8.75083	-5.08998	MM4	subpop_1	1
MM4_CAGTAACAGCTCCTTC	0	10.6134	-4.06552	MM4	subpop_1	1
MM4_CATATTCGTCATCGGC	0	9.88961	-4.60788	MM4	subpop_1	1
MM4_CATCGAATCGCGCCAA	0	8.76147	-4.00454	MM4	subpop_1	1
MM4_CATCGGGTCAGGCCCA	0	10.8095	-4.29652	MM4	subpop_1	1
MM4_CATGACAGTTGCTCCT	0	8.92532	-3.82757	MM4	subpop_1	1
MM4_CATGGCGAGAACTGTA	0	9.58327	-4.40959	MM4	subpop_1	1
MM4_CATGGCGAGGAATTAC	0	9.22058	-5.10302	MM4	subpop_1	1
MM4_CATGGCGTCCTGTACC	0	8.70937	-4.79354	MM4	subpop_1	1
MM4_CCACCTATCGCATGGC	8	0.0480112	-0.623716	MM4	subpop_1	5
MM4_CCATGTCCAAACAACA	0	8.56893	-3.39907	MM4	subpop_1	1
MM4_CCATTCGTCATCTGTT	0	8.92148	-3.15039	MM4	subpop_1	1
MM4_CCGTGGAGTTCCACTC	0	9.40132	-3.25876	MM4	subpop_1	1
MM4_CCTTCGAAGGGTATCG	0	9.77941	-4.81656	MM4	subpop_1	1
MM4_CCTTTCTAGAAGATTC	0	10.1923	-5.04507	MM4	subpop_1	1
MM4_CGACTTCGTGCACGAA	0	10.9961	-4.56544	MM4	subpop_1	1
MM4_CGAGAAGTCAAGGCTT	0	9.69741	-4.40736	MM4	subpop_1	1
MM4_CGAGAAGTCAAGGTAA	0	10.7618	-4.71631	MM4	subpop_1	1
MM4_CGATGGCCACGTCTCT	0	9.23758	-4.02424	MM4	subpop_1	1
MM4_CGATGGCTCCGAGCCA	0	8.77368	-4.93156	MM4	subpop_1	1
MM4_CGCGGTACAATTGCTG	0	8.88306	-4.65174	MM4	subpop_1	1
MM4_CGCGGTATCGGCTACG	7	4.10114	5.52639	MM4	subpop_1	3
MM4_CGGACTGCAGCCTATA	0	9.31673	-5.22019	MM4	subpop_1	1
MM4_CGGACTGCATGGTCTA	0	9.07015	-3.70287	MM4	subpop_1	1
MM4_CGGAGTCGTTCCAACA	0	9.4461	-4.45937	MM4	subpop_1	1
MM4_CGGGTCATCTTATCTG	8	-0.555269	-1.05381	MM4	subpop_1	5
MM4_CGTAGGCGTACCGGCT	8	-0.626535	-1.00815	MM4	subpop_1	5
MM4_CGTCCATCAACACGCC	0	10.0653	-4.25372	MM4	subpop_1	1
MM4_CGTCTACCACTGTTAG	0	9.58939	-3.44103	MM4	subpop_1	1
MM4_CTAAGACTCACTTCAT	6	3.08125	1.6461	MM4	subpop_1	4
MM4_CTAATGGGTCTTCAAG	0	3.61877	1.34722	MM4	subpop_1	1
MM4_CTACATTCACGAAACG	0	9.8982	-3.83215	MM4	subpop_1	1
MM4_CTACATTTCCTCATTA	0	10.8998	-4.51512	MM4	subpop_1	1
MM4_CTAGTGACAGATGGGT	0	9.01631	-4.84705	MM4	subpop_1	1
MM4_CTCACACAGTGATCGG	0	9.02815	-5.31541	MM4	subpop_1	1
MM4_CTCGAAAAGCGTGAAC	8	0.0357255	-0.772247	MM4	subpop_1	5
MM4_CTCGAGGCAGCTATTG	0	0.647278	-0.784428	MM4	subpop_1	5
MM4_CTGATCCGTCTTCAAG	0	9.52684	-4.8435	MM4	subpop_1	1
MM4_CTGCCTACATGGTAGG	6	3.32667	1.64113	MM4	subpop_1	4
MM4_CTGCTGTCATTGAGCT	0	9.50954	-4.12378	MM4	subpop_1	1
MM4_CTGCTGTCATTTGCTT	0	8.95033	-4.81207	MM4	subpop_1	1
MM4_GAACCTACAAGAAGAG	0	10.9621	-4.57239	MM4	subpop_1	1
MM4_GAACCTACATCACCCT	6	2.54242	2.24832	MM4	subpop_1	4
MM4_GAACCTACATGACGGA	6	1.98444	1.91609	MM4	subpop_1	4
MM4_GAATAAGTCAACCATG	0	8.74701	-4.88391	MM4	subpop_1	1
MM4_GAGTCCGCATGAGCGA	0	9.3938	-4.47167	MM4	subpop_1	1
MM4_GATCAGTAGGAGTTTA	0	10.2965	-4.98719	MM4	subpop_1	1
MM4_GATGAAAAGCTAGCCC	0	10.5373	-4.68919	MM4	subpop_1	1
MM4_GATTCAGTCTGATACG	4	-7.08649	-1.56088	MM4	subpop_1	0
MM4_GCAAACTGTGCCTTGG	0	10.1587	-5.30178	MM4	subpop_1	1
MM4_GCAATCACAACTGCGC	0	9.48684	-4.94779	MM4	subpop_1	1
MM4_GCAGTTATCCGTACAA	0	9.25474	-3.01433	MM4	subpop_1	1
MM4_GCATGTATCCAAGTAC	0	9.60538	-4.11215	MM4	subpop_1	1
MM4_GCCAAATCAGAGCCAA	1	-3.95485	-0.902786	MM4	subpop_1	0
MM4_GCGCCAAAGCTAACAA	0	8.75901	-4.42074	MM4	subpop_1	1
MM4_GCGCCAACACACCGCA	0	9.77134	-5.23655	MM4	subpop_1	1
MM4_GCTGCTTAGACCGGAT	0	9.99109	-5.21735	MM4	subpop_1	1
MM4_GCTTCCACAAGGCTCC	0	10.3363	-4.60136	MM4	subpop_1	1
MM4_GGAAAGCAGCTAAGAT	0	9.85503	-3.99853	MM4	subpop_1	1
MM4_GGAAAGCAGTGGTAAT	0	10.731	-4.75723	MM4	subpop_1	1
MM4_GGAAAGCCAGGGATTG	0	9.17039	-5.05935	MM4	subpop_1	1
MM4_GGAAAGCGTCGCGGTT	1	-6.35514	-1.53625	MM4	subpop_1	0
MM4_GGAGCAACACATTCGA	0	8.49551	-4.15216	MM4	subpop_1	1
MM4_GGATGTTGTTTGTGTG	0	9.64113	-4.63624	MM4	subpop_1	1
MM4_GGCGTGTAGTACACCT	5	1.86535	4.11023	MM4	subpop_1	3
MM4_GGCGTGTCAATAGCGG	0	0.602656	-0.782304	MM4	subpop_1	1
MM4_GGGCACTTCTCGTATT	8	-0.379249	-1.09798	MM4	subpop_1	5
MM4_GGTGAAGAGCGATTCT	0	10.0575	-4.06494	MM4	subpop_1	1
MM4_GGTGTTAAGATAGTCA	0	10.8513	-4.25191	MM4	subpop_1	1
MM4_GTAACGTTCTTAGAGC	0	9.15507	-3.65325	MM4	subpop_1	1
MM4_GTACTTTAGTCCCACG	0	3.5783	1.45742	MM4	subpop_1	1
MM4_GTACTTTCACGCATCG	7	3.70523	5.14646	MM4	subpop_1	3
MM4_GTCACGGCAGTTAACC	0	3.68627	1.29116	MM4	subpop_1	1
MM4_GTCCTCACAGTCACTA	0	8.66707	-3.33869	MM4	subpop_1	1
MM4_GTCTCGTCATATACCG	6	2.2458	2.25544	MM4	subpop_1	4
MM4_GTCTCGTTCTTCCTTC	0	8.7355	-4.48232	MM4	subpop_1	1
MM4_GTGTGCGGTGTTTGTG	0	9.9901	-5.16706	MM4	subpop_1	1
MM4_GTGTGCGTCTCAACTT	0	10.3903	-4.8396	MM4	subpop_1	1
MM4_GTTAAGCGTCTAGAGG	0	10.1188	-5.09384	MM4	subpop_1	1
MM4_GTTCATTTCAGGTAAA	0	10.4206	-4.40466	MM4	subpop_1	1
MM4_GTTCGGGGTTGACGTT	0	9.05745	-4.25083	MM4	subpop_1	1
MM4_GTTCTCGCATTGAGCT	0	8.5137	-3.57867	MM4	subpop_1	1
MM4_TAAGAGAGTGGGTCAA	6	2.59465	1.97688	MM4	subpop_1	4
MM4_TACCTATGTACCTACA	2	-0.258115	2.71853	MM4	subpop_1	2
MM4_TACTTACAGCTAACTC	6	3.13584	1.81331	MM4	subpop_1	4
MM4_TACTTGTTCAGGATCT	0	10.218	-4.20483	MM4	subpop_1	1
MM4_TAGTTGGAGCACCGCT	0	9.01846	-5.19628	MM4	subpop_1	1
MM4_TAGTTGGTCAACTCTT	0	10.212	-3.4486	MM4	subpop_1	1
MM4_TATTACCAGTCCGTAT	0	10.7052	-4.52892	MM4	subpop_1	1
MM4_TCAACGATCCACTCCA	7	3.94763	5.35493	MM4	subpop_1	3
MM4_TCAATCTAGGCTATCT	0	9.65295	-4.85961	MM4	subpop_1	1
MM4_TCAATCTGTCCGAACC	0	9.74975	-3.60662	MM4	subpop_1	1
MM4_TCACAAGCACCACGTG	0	10.0405	-3.97402	MM4	subpop_1	1
MM4_TCACGAAGTATGCTTG	0	10.2536	-4.73679	MM4	subpop_1	1
MM4_TCAGATGGTAAATGTG	2	-5.04865	2.4231	MM4	subpop_1	2
MM4_TCAGGTACAAGTTGTC	8	-0.540066	-0.89769	MM4	subpop_1	5
MM4_TCAGGTAGTGATGATA	0	10.5157	-4.2708	MM4	subpop_1	1
MM4_TCATTTGTCGTTTATC	0	9.63452	-4.82118	MM4	subpop_1	1
MM4_TCGAGGCAGCGTTTAC	0	8.51391	-3.48251	MM4	subpop_1	1
MM4_TCGTACCCATAGAAAC	0	10.3744	-4.45149	MM4	subpop_1	1
MM4_TCGTAGATCTCTTGAT	6	1.12931	2.79235	MM4	subpop_1	4
MM4_TCTGGAATCAGCTTAG	0	9.66283	-4.91586	MM4	subpop_1	1
MM4_TCTTTCCCACACCGCA	0	9.18784	-4.16475	MM4	subpop_1	1
MM4_TGAAAGAAGGCAATTA	4	-1.90056	0.339028	MM4	subpop_1	0
MM4_TGAGCCGCAAGGTTTC	0	9.97977	-4.62948	MM4	subpop_1	1
MM4_TGATTTCAGGGAACGG	0	9.35251	-3.8228	MM4	subpop_1	1
MM4_TGCTACCAGCGACGTA	8	0.168922	-0.909117	MM4	subpop_1	5
MM4_TGGCTGGTCTCGTTTA	8	3.62233	3.88199	MM4	subpop_1	1
MM4_TGGGAAGAGATAGCAT	0	9.42367	-3.60284	MM4	subpop_1	1
MM4_TGGGCGTCATTCGACA	0	9.44496	-4.58648	MM4	subpop_1	1
MM4_TTAGGACTCTTGAGAC	5	0.604018	0.416363	MM4	subpop_1	3
MM4_TTAGTTCTCGGACAAG	0	9.88093	-4.77188	MM4	subpop_1	1
MM4_TTATGCTGTCAAGCGA	7	3.71166	5.14998	MM4	subpop_1	3
MM4_TTCGGTCTCGGAAATA	0	8.95353	-5.16632	MM4	subpop_1	1
MM4_TTCTCCTGTCCCGACA	0	10.7039	-4.53662	MM4	subpop_1	1
MM4_TTCTCCTTCTGCGTAA	0	9.81561	-5.47639	MM4	subpop_1	1
MM4_TTGAACGCATAGGATA	0	9.5639	-4.99202	MM4	subpop_1	1
MM4_TTGAACGGTGTTAAGA	8	0.00190728	-0.936029	MM4	subpop_1	5
MM4_TTGCCGTAGCAACGGT	0	10.2597	-4.46518	MM4	subpop_1	1
MM4_TTTACTGAGATCCCAT	0	9.85605	-5.17552	MM4	subpop_1	1
MM4_TTTATGCTCATAAAGG	0	9.73812	-4.27486	MM4	subpop_1	1
MM4_TTTCCTCGTTCTGGTA	0	9.81973	-4.36842	MM4	subpop_1	1
MM4_AAACGGGCATATGAGA	5	1.69405	4.11891	MM4	subpop_2	3
MM4_AAATGCCCACGAGGTA	6	2.05562	1.99477	MM4	subpop_2	4
MM4_AACTTTCGTATCAGTC	6	1.64095	2.10182	MM4	subpop_2	4
MM4_AACTTTCGTTTACTCT	0	8.73169	-2.81614	MM4	subpop_2	1
MM4_AAGACCTGTACAGACG	0	8.92189	-3.04963	MM4	subpop_2	1
MM4_AAGCCGCCAAGAGGCT	5	2.11893	3.89968	MM4	subpop_2	3
MM4_AAGGAGCAGTCCTCCT	6	2.1745	2.44016	MM4	subpop_2	4
MM4_AAGGCAGTCTTTACAC	6	2.65741	1.74464	MM4	subpop_2	4
MM4_ACAGCCGAGGGTGTGT	5	2.07556	3.98703	MM4	subpop_2	3
MM4_ACATGGTCAGTTCCCT	6	1.97743	2.00795	MM4	subpop_2	4
MM4_ACATGGTCATAGTAAG	0	10.7425	-4.13149	MM4	subpop_2	1
MM4_ACGAGGAAGCGGCTTC	7	3.94398	4.35348	MM4	subpop_2	3
MM4_ACGATGTTCTTGAGGT	0	8.42568	-3.61043	MM4	subpop_2	1
MM4_ACGCCGAAGCGATCCC	0	8.94212	-3.80554	MM4	subpop_2	1
MM4_ACGGGTCAGCAAATCA	0	8.98547	-4.8204	MM4	subpop_2	1
MM4_ACGTCAAAGATGCCAG	0	9.08886	-4.4323	MM4	subpop_2	1
MM4_ACTATCTAGCGTCAAG	0	8.60767	-2.75884	MM4	subpop_2	1
MM4_ACTGAGTGTGTCGCTG	5	1.72681	4.99975	MM4	subpop_2	3
MM4_ACTTACTTCTATCCCG	0	8.95597	-2.85702	MM4	subpop_2	1
MM4_AGACGTTGTCGACTAT	0	2.78383	5.35993	MM4	subpop_2	1
MM4_AGAGCGATCGACCAGC	6	2.80224	2.12855	MM4	subpop_2	4
MM4_AGCGGTCAGTCAATAG	0	9.51882	-3.29782	MM4	subpop_2	1
MM4_AGCGTATAGTTGTAGA	5	2.03522	4.30585	MM4	subpop_2	3
MM4_AGGCCGTTCTCCGGTT	7	3.5295	4.90211	MM4	subpop_2	3
MM4_AGGGATGTCAGTCCCT	5	1.69733	4.38707	MM4	subpop_2	3
MM4_AGGGTGACATTCCTGC	6	1.88926	1.50616	MM4	subpop_2	4
MM4_AGGGTGATCCCAACGG	0	9.96557	-4.47883	MM4	subpop_2	1
MM4_AGTAGTCTCGGAGGTA	6	2.32217	1.98978	MM4	subpop_2	4
MM4_AGTTGGTCACCTTGTC	0	10.2078	-4.5928	MM4	subpop_2	1
MM4_ATAACGCAGTCAAGCG	7	3.47414	5.14842	MM4	subpop_2	3
MM4_ATAAGAGCATACGCCG	0	8.46082	-2.72412	MM4	subpop_2	1
MM4_ATCATCTAGGACAGAA	0	9.4992	-3.13967	MM4	subpop_2	1
MM4_ATGTGTGAGCTAGTTC	4	-6.73416	-1.46926	MM4	subpop_2	0
MM4_ATTACTCAGAATGTGT	5	2.39433	4.52585	MM4	subpop_2	3
MM4_ATTTCTGGTAGTACCT	6	2.47821	2.31095	MM4	subpop_2	4
MM4_CAACCAACACGAGAGT	0	8.93522	-5.13953	MM4	subpop_2	1
MM4_CACACCTAGTTAAGTG	5	1.47928	4.56674	MM4	subpop_2	3
MM4_CACATTTCACGGCTAC	5	1.65664	3.8481	MM4	subpop_2	3
MM4_CACCACTCAGTATGCT	0	8.56399	-4.14469	MM4	subpop_2	1
MM4_CACCACTTCTCACATT	5	0.646884	0.0265511	MM4	subpop_2	3
MM4_CACCAGGAGCCCGAAA	0	8.57699	-2.88725	MM4	subpop_2	1
MM4_CACCAGGGTAGCTCCG	0	9.43672	-5.0831	MM4	subpop_2	1
MM4_CAGCCGAGTCTAAAGA	5	2.24885	4.4537	MM4	subpop_2	3
MM4_CAGCTAAAGGTAGCTG	0	9.30348	-3.11039	MM4	subpop_2	1
MM4_CAGTCCTGTCCGTGAC	0	8.60556	-2.81057	MM4	subpop_2	1
MM4_CATGCCTAGCGATATA	7	3.78551	5.07875	MM4	subpop_2	3
MM4_CATGCCTAGGGTTTCT	6	2.29758	2.46857	MM4	subpop_2	4
MM4_CCAATCCTCGGTTAAC	5	2.02338	4.12014	MM4	subpop_2	3
MM4_CCACGGACACCAGATT	5	1.92565	3.96316	MM4	subpop_2	3
MM4_CCACTACAGAGTAATC	0	8.64104	-3.9662	MM4	subpop_2	1
MM4_CCATGTCGTCTAGTGT	0	9.20123	-4.74156	MM4	subpop_2	1
MM4_CCGGGATGTGAGGCTA	6	2.24104	2.37415	MM4	subpop_2	4
MM4_CCGTACTTCTCGGACG	0	3.41949	1.56336	MM4	subpop_2	1
MM4_CCTACACGTGTCAATC	0	10.334	-5.34514	MM4	subpop_2	1
MM4_CCTACCACAGTCACTA	7	3.59704	4.8222	MM4	subpop_2	3
MM4_CCTAGCTGTAACGTTC	7	3.17467	4.84845	MM4	subpop_2	3
MM4_CCTAGCTGTATAGTAG	0	10.6039	-3.7419	MM4	subpop_2	1
MM4_CCTATTACAAACCCAT	0	9.83145	-4.48442	MM4	subpop_2	1
MM4_CCTTTCTAGCTAAACA	5	1.49461	4.22617	MM4	subpop_2	3
MM4_CCTTTCTCAAAGGAAG	5	2.27874	4.4502	MM4	subpop_2	3
MM4_CGAGAAGAGCTTATCG	5	2.60788	4.51182	MM4	subpop_2	3
MM4_CGAGCCAGTGCGGTAA	0	10.2186	-4.72661	MM4	subpop_2	1
MM4_CGCTGGATCCGCAAGC	6	3.17163	1.72339	MM4	subpop_2	4
MM4_CGGACTGAGCTTTGGT	5	2.49861	4.23024	MM4	subpop_2	3
MM4_CGGGTCAGTTGGGACA	6	1.73971	1.99584	MM4	subpop_2	4
MM4_CGGTTAACACTTCTGC	5	2.0351	4.75358	MM4	subpop_2	3
MM4_CGTAGGCCAAACTGCT	5	2.44355	4.26212	MM4	subpop_2	3
MM4_CTCACACCAGTCGATT	5	1.44696	4.82704	MM4	subpop_2	3
MM4_CTCAGAACACCCATTC	0	8.34635	-2.52781	MM4	subpop_2	1
MM4_CTCGAGGAGAGCCCAA	0	9.80662	-4.94496	MM4	subpop_2	1
MM4_CTCGTACTCATTATCC	7	3.90474	5.48064	MM4	subpop_2	3
MM4_CTGAAGTCACCGAAAG	5	2.44521	4.93152	MM4	subpop_2	3
MM4_CTGATAGAGCTACCGC	5	1.5655	4.89631	MM4	subpop_2	3
MM4_CTGATCCGTCGGCTCA	5	0.62714	0.390984	MM4	subpop_2	3
MM4_CTGCCTACAACACCTA	5	1.91216	4.21214	MM4	subpop_2	3
MM4_CTGCGGAGTTACGTCA	7	3.09398	4.6983	MM4	subpop_2	3
MM4_CTGCGGATCCTCTAGC	0	9.34961	-4.24689	MM4	subpop_2	1
MM4_CTGCTGTAGCGTAGTG	6	2.02167	2.22806	MM4	subpop_2	1
MM4_CTGCTGTGTGTTGGGA	5	2.38236	4.89034	MM4	subpop_2	3
MM4_CTGGTCTCATTCCTCG	7	3.81543	5.53072	MM4	subpop_2	3
MM4_CTGTGCTGTGAGGGAG	0	9.80942	-3.70521	MM4	subpop_2	1
MM4_CTTAACTCATGATCCA	5	1.74626	3.52838	MM4	subpop_2	3
MM4_CTTACCGTCCATTCTA	6	2.32707	1.79417	MM4	subpop_2	4
MM4_GAAACTCTCTGTCAAG	5	2.56687	4.17007	MM4	subpop_2	3
MM4_GAAATGACAATCGGTT	5	2.19375	4.30247	MM4	subpop_2	3
MM4_GAAATGATCCAAACAC	6	1.88919	2.0007	MM4	subpop_2	4
MM4_GAACCTAGTATATCCG	5	1.51312	4.80621	MM4	subpop_2	3
MM4_GACACGCTCGCAAACT	7	3.62525	4.47695	MM4	subpop_2	3
MM4_GACCAATAGTGTACGG	6	2.89213	2.12225	MM4	subpop_2	4
MM4_GACTAACAGTGGGATC	0	8.8156	-3.08234	MM4	subpop_2	1
MM4_GATCAGTAGAGACGAA	5	2.24916	4.71308	MM4	subpop_2	3
MM4_GATCAGTAGCTTTGGT	6	2.86421	1.9036	MM4	subpop_2	4
MM4_GATGAGGGTGGTACAG	7	3.86203	5.00585	MM4	subpop_2	3
MM4_GATGAGGTCAACCAAC	0	10.7304	-4.93551	MM4	subpop_2	1
MM4_GCACATAGTACCCAAT	0	9.41123	-4.71071	MM4	subpop_2	1
MM4_GCACATAGTGTTTGGT	0	10.4812	-3.7544	MM4	subpop_2	1
MM4_GCACTCTCACTGAAGG	2	0.600414	1.79621	MM4	subpop_2	2
MM4_GCACTCTTCTGAGTGT	5	1.33532	4.66605	MM4	subpop_2	3
MM4_GCATGATCAATGGATA	5	1.36922	4.32411	MM4	subpop_2	3
MM4_GCGCAACGTCACCTAA	7	3.921	5.27298	MM4	subpop_2	3
MM4_GCGCAACTCAAACAAG	7	3.58214	4.85312	MM4	subpop_2	3
MM4_GCGGGTTGTCCAAGTT	7	3.36891	4.78711	MM4	subpop_2	3
MM4_GCGGGTTTCTCTTATG	6	3.13393	1.85374	MM4	subpop_2	4
MM4_GCTGGGTGTAAAGGAG	8	0.423652	-0.292062	MM4	subpop_2	5
MM4_GGAACTTCACCCATGG	7	3.01583	4.55563	MM4	subpop_2	3
MM4_GGATGTTGTGACAAAT	5	2.23176	5.14947	MM4	subpop_2	3
MM4_GGCGACTAGCTGAAAT	5	1.91256	4.88907	MM4	subpop_2	3
MM4_GGGAATGGTTTGGCGC	6	2.73099	2.28984	MM4	subpop_2	4
MM4_GGGAGATTCACTTCAT	6	2.08384	2.16086	MM4	subpop_2	4
MM4_GGGCATCTCTGTTTGT	7	3.15057	4.63074	MM4	subpop_2	3
MM4_GGGTCTGGTGCAACTT	7	3.72382	5.43268	MM4	subpop_2	3
MM4_GTACGTATCACCAGGC	5	1.98592	3.92787	MM4	subpop_2	3
MM4_GTATCTTAGGCTCATT	7	3.37676	4.90339	MM4	subpop_2	3
MM4_GTATCTTCACCCAGTG	2	2.71278	4.08018	MM4	subpop_2	3
MM4_GTCGGGTGTCTACCTC	0	8.63794	-3.30887	MM4	subpop_2	1
MM4_GTCGTAATCTCTGCTG	5	1.34001	4.75385	MM4	subpop_2	3
MM4_GTGGGTCTCCGCGCAA	0	9.69763	-3.40921	MM4	subpop_2	1
MM4_GTGTGCGCAGCTGCTG	0	8.7698	-3.77889	MM4	subpop_2	1
MM4_GTTACAGCAGCGATCC	5	2.48711	4.54484	MM4	subpop_2	3
MM4_GTTTCTATCCTCCTAG	6	1.85336	2.01982	MM4	subpop_2	4
MM4_TAAGTGCGTCTACCTC	5	1.74085	4.73846	MM4	subpop_2	3
MM4_TACAGTGCATGCTAGT	5	1.98126	4.93516	MM4	subpop_2	3
MM4_TACGGTACACCACGTG	6	2.64584	1.83386	MM4	subpop_2	4
MM4_TAGACCACAAACGCGA	7	3.92504	5.34814	MM4	subpop_2	3
MM4_TATCAGGCAATGGTCT	0	9.54696	-4.02195	MM4	subpop_2	1
MM4_TCAACGAAGTGGTCCC	0	9.93907	-3.65448	MM4	subpop_2	1
MM4_TCAATCTCAGTCTTCC	5	1.52789	4.8775	MM4	subpop_2	3
MM4_TCAGATGTCCATGAAC	7	3.68582	5.0789	MM4	subpop_2	3
MM4_TCAGCAACAAGTTCTG	6	2.65668	2.0855	MM4	subpop_2	4
MM4_TCATTACGTTCGCGAC	6	2.49422	1.97038	MM4	subpop_2	4
MM4_TCATTTGAGAGTACAT	5	1.98597	4.60071	MM4	subpop_2	3
MM4_TCGCGAGGTCAGAGGT	0	9.06199	-3.76101	MM4	subpop_2	1
MM4_TCGGTAAAGGAGCGAG	5	2.02481	4.74218	MM4	subpop_2	3
MM4_TCTATTGAGCCACCTG	5	2.37661	4.87554	MM4	subpop_2	3
MM4_TCTGAGATCAAACCGT	6	2.90988	2.16981	MM4	subpop_2	4
MM4_TCTGGAAAGTGACTCT	0	9.68846	-4.7294	MM4	subpop_2	1
MM4_TGAAAGAGTTAGGGTG	5	1.37645	4.24607	MM4	subpop_2	3
MM4_TGACGGCAGATAGGAG	7	3.73987	5.1383	MM4	subpop_2	3
MM4_TGACGGCGTCGTTGTA	6	2.89257	1.81687	MM4	subpop_2	4
MM4_TGACTTTTCGGCTACG	7	3.78779	5.21227	MM4	subpop_2	3
MM4_TGACTTTTCTGGCGAC	5	2.35231	4.49761	MM4	subpop_2	3
MM4_TGAGCATTCGCATGAT	6	2.55444	1.87591	MM4	subpop_2	4
MM4_TGATTTCGTAGCTCCG	0	10.2718	-4.29593	MM4	subpop_2	1
MM4_TGCACCTCAGCTCGCA	5	1.34974	4.61538	MM4	subpop_2	3
MM4_TGCCCATTCTGCCCTA	0	10.1617	-4.12308	MM4	subpop_2	1
MM4_TGCGCAGCAGCGAACA	5	1.57509	4.8834	MM4	subpop_2	3
MM4_TGCGGGTTCTTACCGC	6	1.97465	1.95442	MM4	subpop_2	4
MM4_TGGCCAGCACATGACT	5	1.71166	4.25965	MM4	subpop_2	3
MM4_TGGGAAGCAATACGCT	5	1.56498	4.68445	MM4	subpop_2	3
MM4_TGGGCGTCAACGATGG	0	8.62819	-2.87743	MM4	subpop_2	1
MM4_TGTATTCTCCGAAGAG	6	2.09279	2.28016	MM4	subpop_2	4
MM4_TGTATTCTCGACCAGC	5	1.40862	4.13642	MM4	subpop_2	3
MM4_TGTCCCAAGAATTCCC	5	1.57799	4.84135	MM4	subpop_2	3
MM4_TGTGTTTAGCTAGGCA	8	0.563229	-0.69237	MM4	subpop_2	5
MM4_TTCCCAGGTGAAAGAG	6	1.54315	2.32891	MM4	subpop_2	4
MM4_TTGTAGGAGGTGACCA	0	9.18562	-3.82186	MM4	subpop_2	1
MM4_TTTATGCCAGGATCGA	5	2.01466	4.73017	MM4	subpop_2	3
MM4_TTTCCTCAGTGTTTGC	6	2.24094	2.25798	MM4	subpop_2	4
MM4_TTTGTCATCCGGCACA	5	2.19078	4.2459	MM4	subpop_2	3
MM4_AACTCAGCATGCGCAC	5	2.07512	5.13089	MM4	subpop_3	3
MM4_ACACCGGCAGCCTATA	5	2.11732	5.11116	MM4	subpop_3	3
MM4_ATCTACTCACGGTTTA	7	3.68524	5.35797	MM4	subpop_3	3
MM4_ATCTGCCTCCCTAACC	5	1.98916	4.16956	MM4	subpop_3	3
MM4_CGACCTTCACCACCAG	7	3.9898	5.10413	MM4	subpop_3	3
MM4_CGACTTCCAGTATCTG	7	3.26275	5.15506	MM4	subpop_3	3
MM4_CGGCTAGCATTGGTAC	0	8.89515	-4.52318	MM4	subpop_3	1
MM4_CTAATGGCAATGCCAT	7	3.67246	5.34643	MM4	subpop_3	3
MM4_CTCACACCAATTCCTT	0	8.80156	-5.37429	MM4	subpop_3	1
MM4_GCGGGTTGTGGACGAT	5	1.92046	3.94665	MM4	subpop_3	3
MM4_GGAGCAAAGAAGGTTT	7	3.82143	5.55753	MM4	subpop_3	3
MM4_GGCCGATCACCGAATT	5	2.5684	4.1584	MM4	subpop_3	3
MM4_GGCTCGAGTGCCTTGG	5	2.11885	5.13267	MM4	subpop_3	3
MM4_GTTACAGAGCTAAGAT	5	1.62512	4.48223	MM4	subpop_3	3
MM4_TACGGATGTCAACTGT	5	2.38005	3.42007	MM4	subpop_3	4
MM4_TAGTGGTGTGTAACGG	5	1.52589	3.9669	MM4	subpop_3	3
MM4_TCAGGATGTTAAAGTG	0	10.341	-4.29238	MM4	subpop_3	1
MM4_TCATTTGGTGGTCTCG	5	2.05901	4.99997	MM4	subpop_3	3
MM4_TGGGAAGTCGGCTTGG	7	3.75099	5.20594	MM4	subpop_3	3
MM4_TTTACTGAGACTGTAA	7	3.42049	5.5253	MM4	subpop_3	1
MM4_AAGGCAGGTAGCACGA	5	2.65356	4.86424	MM4	subpop_4	3
MM4_AGGTCATCATGTTGAC	7	3.43768	4.96068	MM4	subpop_4	3
MM4_ATTGGTGAGCGCCTCA	5	1.55444	4.77279	MM4	subpop_4	3
MM4_TCCCGATAGCTCCTCT	5	1.66482	4.48651	MM4	subpop_4	3
MM4_AAACCTGGTTGGGACA	1	-5.73184	0.180622	MM4	subpop_5	0
MM4_AAACCTGTCATCTGCC	3	-7.66863	1.04933	MM4	subpop_5	0
MM4_AAAGATGGTATAATGG	2	-0.612825	2.18523	MM4	subpop_5	2
MM4_AAAGTAGCATCCGCGA	3	-7.21821	1.25493	MM4	subpop_5	0
MM4_AAAGTAGGTGAGGGTT	2	-0.971486	2.64398	MM4	subpop_5	2
MM4_AAATGCCCAGACGTAG	1	-1.03663	-0.448063	MM4	subpop_5	0
MM4_AAATGCCTCGCCAAAT	4	-7.30785	-1.12856	MM4	subpop_5	0
MM4_AACACGTGTCATGCAT	4	-6.67608	-2.17035	MM4	subpop_5	0
MM4_AACCGCGAGTAACCCT	3	-7.37523	1.99903	MM4	subpop_5	0
MM4_AACTCAGAGGGAAACA	2	-0.316784	2.33047	MM4	subpop_5	2
MM4_AACTCAGGTAAGTGGC	1	-4.72692	-1.00438	MM4	subpop_5	0
MM4_AACTCAGTCAGGCCCA	3	-7.44983	0.220293	MM4	subpop_5	0
MM4_AACTCCCTCGTTACGA	2	-0.254253	1.994	MM4	subpop_5	2
MM4_AACTCTTAGACTAGAT	1	-4.88028	0.369633	MM4	subpop_5	0
MM4_AACTCTTAGTTCGATC	2	-0.640573	2.12684	MM4	subpop_5	2
MM4_AACTGGTTCTTGTACT	2	-0.734271	1.78314	MM4	subpop_5	2
MM4_AAGACCTTCTCCAGGG	2	-4.59433	2.51133	MM4	subpop_5	2
MM4_AAGCCGCGTATAGTAG	3	-0.494933	1.43761	MM4	subpop_5	0
MM4_AAGCCGCGTGTCCTCT	4	-1.89465	1.51555	MM4	subpop_5	0
MM4_AAGGAGCCAATGGACG	1	-4.46392	0.131874	MM4	subpop_5	0
MM4_AAGGCAGCATCCGCGA	3	-5.74123	1.45214	MM4	subpop_5	0
MM4_AAGGCAGTCCACGTGG	1	-6.23968	-1.34367	MM4	subpop_5	0
MM4_AAGTCTGGTGCACTTA	4	-7.46167	-1.03592	MM4	subpop_5	0
MM4_ACACCAACACGGCTAC	4	-5.88997	-1.14554	MM4	subpop_5	0
MM4_ACACCAACACTAGTAC	4	-6.42629	-0.655643	MM4	subpop_5	0
MM4_ACAGCCGAGCAGGTCA	2	-0.348573	3.25112	MM4	subpop_5	2
MM4_ACAGCTAAGCTGCCCA	2	0.210346	3.21138	MM4	subpop_5	2
MM4_ACATACGAGAGCCCAA	3	-6.91056	1.00109	MM4	subpop_5	0
MM4_ACCAGTAGTGGAAAGA	2	-1.02983	2.826	MM4	subpop_5	2
MM4_ACCAGTATCAGTGCAT	2	-0.970957	1.90636	MM4	subpop_5	2
MM4_ACCCACTGTCGGCACT	1	-6.01328	1.28514	MM4	subpop_5	0
MM4_ACCGTAATCAGTCAGT	2	-0.291821	2.93107	MM4	subpop_5	2
MM4_ACGAGCCCACTTACGA	3	-6.94077	2.13364	MM4	subpop_5	0
MM4_ACGAGCCGTTCATGGT	4	-7.33922	-1.9742	MM4	subpop_5	0
MM4_ACGATACGTAGTACCT	1	-4.56197	-0.823576	MM4	subpop_5	0
MM4_ACGATGTCACACCGCA	1	-4.79322	-0.460965	MM4	subpop_5	0
MM4_ACGCAGCGTACCGAGA	3	-7.04845	1.15626	MM4	subpop_5	0
MM4_ACGCCAGAGGACCACA	4	-6.90895	-2.11923	MM4	subpop_5	0
MM4_ACGCCGACACGAGAGT	2	0.213933	1.97786	MM4	subpop_5	2
MM4_ACGCCGACAGGCAGTA	1	-5.83719	0.674377	MM4	subpop_5	0
MM4_ACGCCGATCTGGCGAC	3	-5.89613	2.10117	MM4	subpop_5	0
MM4_ACGGCCACACTGTGTA	1	-6.12446	-0.844872	MM4	subpop_5	0
MM4_ACGGGCTTCAGCAACT	2	-1.17609	2.42619	MM4	subpop_5	2
MM4_ACGTCAAAGGAGTTGC	2	-1.35107	2.45472	MM4	subpop_5	2
MM4_ACTATCTCAGTGACAG	4	-5.28742	-1.67703	MM4	subpop_5	0
MM4_ACTGAGTGTCTGGAGA	3	-7.3541	1.12141	MM4	subpop_5	0
MM4_ACTTACTAGTGAAGAG	2	-1.12423	1.80635	MM4	subpop_5	2
MM4_ACTTACTTCTATCCTA	1	-6.14555	0.601942	MM4	subpop_5	0
MM4_ACTTGTTAGGCTACGA	1	-6.83776	0.409005	MM4	subpop_5	0
MM4_ACTTTCAAGCCACCTG	3	-6.44839	0.524192	MM4	subpop_5	0
MM4_AGAATAGTCAGCAACT	8	-0.720862	-0.575463	MM4	subpop_5	5
MM4_AGACGTTAGTGACTCT	3	-7.19196	1.68455	MM4	subpop_5	0
MM4_AGAGTGGCACGCGAAA	1	-5.36397	-0.195762	MM4	subpop_5	0
MM4_AGATTGCGTTTGACTG	1	-5.10339	-0.206936	MM4	subpop_5	0
MM4_AGCCTAAGTTCTGGTA	1	-5.96095	-1.00847	MM4	subpop_5	0
MM4_AGCGTATCACAAGCCC	3	-7.8097	-0.542793	MM4	subpop_5	0
MM4_AGCTCCTCATGTAGTC	4	-5.86188	-1.2347	MM4	subpop_5	0
MM4_AGCTCTCCACGAAACG	2	-0.647551	3.15498	MM4	subpop_5	2
MM4_AGCTTGATCAGGCAAG	2	0.315621	3.14616	MM4	subpop_5	2
MM4_AGGCCGTGTATTCGTG	8	-0.0686675	-0.506766	MM4	subpop_5	5
MM4_AGGGAGTTCTGTTTGT	4	-7.17489	-1.37755	MM4	subpop_5	0
MM4_AGGGTGAAGAGGGCTT	2	-5.08271	2.3826	MM4	subpop_5	2
MM4_AGGTCATCAGGTCCAC	2	-0.0736242	1.60668	MM4	subpop_5	0
MM4_AGGTCCGGTTGAACTC	1	-5.42666	-1.43414	MM4	subpop_5	0
MM4_AGTAGTCAGCAGCCTC	3	-7.35053	1.20196	MM4	subpop_5	0
MM4_AGTCTTTTCAAGATCC	4	-7.47287	-1.54732	MM4	subpop_5	0
MM4_AGTGAGGTCTGCGGCA	2	-1.18076	2.13009	MM4	subpop_5	2
MM4_AGTGGGAAGAATGTTG	3	-7.1768	0.857286	MM4	subpop_5	0
MM4_AGTGGGAGTTGGTAAA	4	-6.92672	-1.82751	MM4	subpop_5	0
MM4_AGTGGGATCAAAGTAG	4	-6.50793	-0.602571	MM4	subpop_5	0
MM4_AGTGTCACAATCCAAC	4	-7.44098	-2.0101	MM4	subpop_5	0
MM4_AGTGTCACACGAGGTA	3	-6.66472	1.06847	MM4	subpop_5	0
MM4_AGTGTCATCGTTACGA	2	-0.509511	0.00331522	MM4	subpop_5	2
MM4_AGTTGGTAGCTGTCTA	2	0.0523113	2.5186	MM4	subpop_5	2
MM4_AGTTGGTGTTGTGGAG	3	-7.11489	0.136284	MM4	subpop_5	0
MM4_AGTTGGTTCTAACTTC	2	-1.89903	2.14521	MM4	subpop_5	0
MM4_ATAACGCAGACCTAGG	3	-7.01451	2.02582	MM4	subpop_5	0
MM4_ATAACGCTCAGCGATT	3	-7.04013	1.49156	MM4	subpop_5	0
MM4_ATAGACCGTGGTAACG	1	-6.3028	0.436546	MM4	subpop_5	0
MM4_ATCACGAAGCCTCGTG	3	-6.61797	0.275178	MM4	subpop_5	0
MM4_ATCTACTAGTGTGGCA	2	-1.37131	2.00285	MM4	subpop_5	2
MM4_ATCTACTTCGGGAGTA	3	-7.21943	1.26009	MM4	subpop_5	0
MM4_ATGGGAGAGCGTGTCC	3	-6.66605	0.468817	MM4	subpop_5	0
MM4_ATGGGAGCATGTTCCC	3	-6.7414	0.839884	MM4	subpop_5	0
MM4_ATGGGAGGTAAATACG	2	-0.313066	2.71399	MM4	subpop_5	2
MM4_ATTACTCAGGTTACCT	3	-6.59216	1.06787	MM4	subpop_5	0
MM4_ATTACTCCATGGTTGT	1	-4.06669	-0.340995	MM4	subpop_5	0
MM4_ATTGGACAGCCCAGCT	4	-7.20048	-2.11701	MM4	subpop_5	0
MM4_ATTTCTGAGGGCATGT	2	0.378015	1.90599	MM4	subpop_5	2
MM4_ATTTCTGGTAGCAAAT	3	-7.64076	0.0646502	MM4	subpop_5	0
MM4_CAACCTCGTACCCAAT	1	-5.40102	0.769022	MM4	subpop_5	0
MM4_CAACTAGAGGCATGGT	1	-5.20219	-0.665411	MM4	subpop_5	0
MM4_CAACTAGGTACCGTTA	1	-5.35915	0.119813	MM4	subpop_5	0
MM4_CAAGATCAGTTAGGTA	8	-0.409561	-0.424711	MM4	subpop_5	5
MM4_CAAGGCCTCCATGAAC	4	-7.60416	-1.31995	MM4	subpop_5	0
MM4_CAAGTTGGTATGCTTG	3	-6.71683	0.629792	MM4	subpop_5	0
MM4_CACACCTAGGACCACA	1	-6.66099	-0.447857	MM4	subpop_5	0
MM4_CACACTCGTCTGATTG	3	-7.48841	1.86466	MM4	subpop_5	0
MM4_CACACTCTCAATCACG	1	-4.71568	-0.115254	MM4	subpop_5	0
MM4_CACATAGCATGAGCGA	4	-7.77091	-0.873855	MM4	subpop_5	0
MM4_CACATAGTCTTCGGTC	2	-0.571299	2.52345	MM4	subpop_5	2
MM4_CACATTTCACTGTTAG	1	-4.63718	-1.19761	MM4	subpop_5	0
MM4_CACATTTGTGTGGTTT	2	-1.13901	2.75059	MM4	subpop_5	2
MM4_CACCACTCAATGGACG	3	-7.35302	1.0606	MM4	subpop_5	0
MM4_CACTCCAGTGAAGGCT	3	-6.51981	1.00595	MM4	subpop_5	0
MM4_CAGAATCTCAACGGGA	0	8.90971	-5.26787	MM4	subpop_5	1
MM4_CAGAGAGCATCACAAC	4	-6.28884	-1.97616	MM4	subpop_5	0
MM4_CAGCAGCCAGGGAGAG	3	-7.43146	0.971736	MM4	subpop_5	0
MM4_CAGCCGACAAGCTGTT	1	-5.00945	-0.304607	MM4	subpop_5	0
MM4_CAGCCGATCACCTTAT	1	-4.69852	-0.115472	MM4	subpop_5	0
MM4_CAGCGACTCCAGGGCT	1	-5.66452	-1.21907	MM4	subpop_5	0
MM4_CAGGTGCCAAGGGTCA	4	-7.38305	-1.92869	MM4	subpop_5	0
MM4_CAGTAACGTGACGCCT	8	-0.418943	-0.56703	MM4	subpop_5	5
MM4_CATATGGCATAGTAAG	1	-5.27696	-1.18351	MM4	subpop_5	0
MM4_CATATGGGTGTAATGA	1	-4.86202	-1.23976	MM4	subpop_5	0
MM4_CATCCACCAGAGCCAA	3	-6.21701	0.481384	MM4	subpop_5	0
MM4_CATCGAACATTAGGCT	4	-7.47894	-1.69532	MM4	subpop_5	0
MM4_CATCGGGAGAGTGACC	2	-0.244618	2.38868	MM4	subpop_5	2
MM4_CCAATCCAGCTAACTC	3	-6.77085	2.31876	MM4	subpop_5	0
MM4_CCAATCCAGTATCGAA	1	-4.99126	-0.546004	MM4	subpop_5	0
MM4_CCAATCCGTGGTGTAG	1	-5.49438	-0.880707	MM4	subpop_5	0
MM4_CCACCTACACCAGCAC	3	-6.92188	1.75137	MM4	subpop_5	0
MM4_CCACGGAAGGGCACTA	4	-6.04506	-2.15887	MM4	subpop_5	0
MM4_CCACTACAGGATGGTC	2	-0.833317	2.5023	MM4	subpop_5	2
MM4_CCCAATCAGGCCCTCA	1	-5.93423	0.764345	MM4	subpop_5	0
MM4_CCCAATCCACTTCGAA	2	0.106982	1.5343	MM4	subpop_5	2
MM4_CCCAGTTGTTCCGTCT	2	-0.424505	3.3594	MM4	subpop_5	2
MM4_CCCATACCATCGGACC	2	0.0772356	1.73933	MM4	subpop_5	2
MM4_CCCTCCTAGGCTATCT	4	-7.45613	-1.92842	MM4	subpop_5	0
MM4_CCCTCCTCATGAACCT	4	-7.26963	-0.953272	MM4	subpop_5	0
MM4_CCGGTAGCACCATGTA	4	-6.04449	-1.41131	MM4	subpop_5	0
MM4_CCGTACTAGAAGGTTT	3	-7.12383	2.1717	MM4	subpop_5	0
MM4_CCGTTCAAGAGGTTAT	2	-0.337808	2.70952	MM4	subpop_5	2
MM4_CCGTTCAAGCGCTTAT	4	-6.26112	-1.98736	MM4	subpop_5	0
MM4_CCGTTCACAGGACGTA	2	-1.23082	1.90029	MM4	subpop_5	2
MM4_CCTAAAGTCTCGTATT	4	-0.729622	-0.353771	MM4	subpop_5	0
MM4_CCTACACGTATTACCG	4	-6.29954	-1.33162	MM4	subpop_5	0
MM4_CCTACACGTGCCTGTG	2	0.625628	2.59796	MM4	subpop_5	2
MM4_CCTAGCTTCTGGGCCA	1	-5.4405	-0.320387	MM4	subpop_5	0
MM4_CCTATTAAGCGTTCCG	4	-7.24686	-1.23167	MM4	subpop_5	0
MM4_CCTATTACAGGTTTCA	4	-6.9423	0.127257	MM4	subpop_5	0
MM4_CCTCTGATCGGCTTGG	4	-6.62061	-1.06089	MM4	subpop_5	0
MM4_CGAACATAGAGCTATA	3	-6.6773	2.16078	MM4	subpop_5	0
MM4_CGAATGTAGGAGTACC	1	-4.70814	0.274369	MM4	subpop_5	0
MM4_CGACTTCCATCGACGC	1	-5.41359	-0.151276	MM4	subpop_5	0
MM4_CGAGAAGCACAACTGT	1	-4.86638	-1.43311	MM4	subpop_5	0
MM4_CGAGAAGCACGGACAA	3	-6.45681	1.20381	MM4	subpop_5	0
MM4_CGATGGCAGCGTCAAG	3	-7.33439	-0.392017	MM4	subpop_5	0
MM4_CGCGGTACAAGGACAC	1	-5.21565	0.136108	MM4	subpop_5	0
MM4_CGCTGGAGTGAGTGAC	2	-1.34093	2.43798	MM4	subpop_5	2
MM4_CGGACACCAGATGAGC	3	-7.29509	1.71314	MM4	subpop_5	0
MM4_CGGACACTCCATGAGT	1	-4.86207	-1.41921	MM4	subpop_5	0
MM4_CGGACGTGTTCAACCA	4	-7.16715	-1.38027	MM4	subpop_5	0
MM4_CGGACGTTCAAGGTAA	2	-0.142951	1.85282	MM4	subpop_5	2
MM4_CGGACTGAGCGACGTA	1	-6.08952	0.213106	MM4	subpop_5	0
MM4_CGGAGCTGTACAGCAG	3	-7.44652	1.02727	MM4	subpop_5	0
MM4_CGGAGTCAGAGACTTA	2	0.17001	2.8646	MM4	subpop_5	2
MM4_CGTCTACAGAGAGCTC	2	0.285746	2.36359	MM4	subpop_5	2
MM4_CGTGAGCGTCGAATCT	3	-6.48524	1.69341	MM4	subpop_5	0
MM4_CGTTAGAGTACAGACG	1	-4.01368	-0.179823	MM4	subpop_5	0
MM4_CTAACTTGTTGAGGTG	1	-6.00325	0.496176	MM4	subpop_5	0
MM4_CTAACTTTCTCTAGGA	8	-0.0688644	-0.143675	MM4	subpop_5	5
MM4_CTAATGGTCCAGTAGT	4	-6.0683	-1.67175	MM4	subpop_5	0
MM4_CTACCCAGTTAAGACA	2	-0.636527	1.92459	MM4	subpop_5	2
MM4_CTAGTGAAGCATGGCA	1	-6.01286	-0.10475	MM4	subpop_5	0
MM4_CTCAGAAAGACCCACC	1	-5.19326	-0.481781	MM4	subpop_5	0
MM4_CTCATTAAGGGTCTCC	4	-6.79026	-1.9498	MM4	subpop_5	0
MM4_CTCATTACAGCCTTTC	1	-5.07618	-1.23303	MM4	subpop_5	0
MM4_CTCCTAGAGAACAATC	2	0.0210585	3.0401	MM4	subpop_5	2
MM4_CTCGAAACATGTTGAC	1	-5.43151	-1.54069	MM4	subpop_5	0
MM4_CTCGAAAGTCAAGCGA	1	-4.09189	-0.440875	MM4	subpop_5	0
MM4_CTCGGAGAGCGCCTTG	1	-6.2112	-0.27452	MM4	subpop_5	0
MM4_CTCGGAGCAGATCGGA	1	-6.33406	1.22458	MM4	subpop_5	0
MM4_CTCGGGACATTAGGCT	1	-6.01312	0.413094	MM4	subpop_5	0
MM4_CTCGTACTCCACTCCA	3	-7.01045	2.0769	MM4	subpop_5	0
MM4_CTCGTACTCTTTACGT	2	-0.610838	3.15572	MM4	subpop_5	2
MM4_CTCGTCATCATGTAGC	3	-7.51765	0.991349	MM4	subpop_5	0
MM4_CTCTAATGTACTCTCC	3	-6.76519	2.06769	MM4	subpop_5	0
MM4_CTCTACGGTTAAGGGC	3	-6.71664	0.577265	MM4	subpop_5	0
MM4_CTCTACGGTTCGGCAC	3	-7.5733	0.68952	MM4	subpop_5	0
MM4_CTCTGGTCATCGACGC	2	-0.862484	2.71847	MM4	subpop_5	2
MM4_CTGAAGTAGCGCTCCA	3	-6.92318	-0.103368	MM4	subpop_5	0
MM4_CTGCCTACAGCTTCGG	1	-5.64771	-0.668749	MM4	subpop_5	0
MM4_CTGCGGAAGCCACGTC	4	-7.76416	-0.668998	MM4	subpop_5	0
MM4_CTGGTCTAGAGACGAA	1	-6.4034	-0.015979	MM4	subpop_5	0
MM4_CTGGTCTGTAAACGCG	4	-6.93425	-1.52396	MM4	subpop_5	0
MM4_CTGTTTAGTCAATGTC	4	-7.0561	-1.21383	MM4	subpop_5	0
MM4_CTTAACTTCCACTGGG	3	-6.8399	2.32027	MM4	subpop_5	0
MM4_CTTACCGCATCCTTGC	1	-7.14842	1.33818	MM4	subpop_5	0
MM4_CTTACCGTCTGTCTAT	1	-6.96149	-0.66619	MM4	subpop_5	0
MM4_CTTACCGTCTTGTATC	2	-1.05528	1.93536	MM4	subpop_5	2
MM4_CTTAGGAAGAGACTAT	2	0.0471701	2.42551	MM4	subpop_5	2
MM4_CTTAGGACATTTCACT	3	-6.51648	1.11005	MM4	subpop_5	0
MM4_CTTCTCTAGCAGCGTA	3	-6.78476	1.64995	MM4	subpop_5	0
MM4_CTTCTCTTCCCAACGG	1	-5.66769	-1.52617	MM4	subpop_5	0
MM4_CTTGGCTTCGTTACGA	1	-6.41725	0.0869502	MM4	subpop_5	0
MM4_CTTTGCGAGAATGTTG	1	-5.38463	0.518511	MM4	subpop_5	0
MM4_GAAACTCCATTCTTAC	3	-6.24764	1.72349	MM4	subpop_5	0
MM4_GAACATCCACAAGTAA	3	-6.02117	1.43335	MM4	subpop_5	0
MM4_GAACATCCATTCCTCG	3	-6.4737	0.0734134	MM4	subpop_5	0
MM4_GAACCTACAGGTCCAC	4	-6.57707	-1.27199	MM4	subpop_5	0
MM4_GAAGCAGAGTCCAGGA	4	-6.76986	-1.79449	MM4	subpop_5	0
MM4_GAAGCAGCACATCCAA	3	-7.58069	1.74516	MM4	subpop_5	0
MM4_GACACGCAGAACTCGG	3	-7.57535	1.73401	MM4	subpop_5	0
MM4_GACACGCCATGGTCAT	2	-0.0438729	2.21895	MM4	subpop_5	2
MM4_GACCAATGTGCGATAG	3	-7.25367	1.68291	MM4	subpop_5	0
MM4_GACCAATTCAGCTCTC	2	-0.155963	2.70971	MM4	subpop_5	2
MM4_GACCTGGAGACTAGGC	2	-0.271826	2.39569	MM4	subpop_5	2
MM4_GACCTGGGTCGAGATG	2	-0.61381	2.07731	MM4	subpop_5	2
MM4_GACGGCTCATCATCCC	1	-4.70036	-1.32063	MM4	subpop_5	0
MM4_GACGGCTTCACGACTA	4	-6.09516	-0.695607	MM4	subpop_5	0
MM4_GACTACAAGAGAGCTC	4	-7.30565	-0.399052	MM4	subpop_5	0
MM4_GACTACAGTTATGCGT	2	0.0230874	1.90261	MM4	subpop_5	2
MM4_GAGCAGATCATCACCC	3	-6.48946	0.770468	MM4	subpop_5	0
MM4_GAGTCCGTCCAAAGTC	1	-6.3998	2.09932	MM4	subpop_5	0
MM4_GATCAGTAGTGGTCCC	2	-0.13663	2.20383	MM4	subpop_5	2
MM4_GATCAGTGTTACCAGT	2	0.272054	1.85208	MM4	subpop_5	2
MM4_GATCGATTCTGGCGAC	1	-5.19193	-0.355111	MM4	subpop_5	0
MM4_GATGAGGAGCACCGTC	1	-6.51701	1.19351	MM4	subpop_5	0
MM4_GATGAGGCAAGCCCAC	1	-5.72207	0.862846	MM4	subpop_5	0
MM4_GATGAGGCAGGTTTCA	1	-4.91844	0.236696	MM4	subpop_5	0
MM4_GATGCTATCCCAAGTA	1	-4.52191	-0.0463735	MM4	subpop_5	0
MM4_GATGCTATCGTAGGTT	4	-7.31257	-0.926741	MM4	subpop_5	0
MM4_GATTCAGTCAAGGTAA	1	-5.31071	0.751249	MM4	subpop_5	0
MM4_GCACATAAGATCCGAG	3	-6.721	1.19945	MM4	subpop_5	0
MM4_GCACATATCTTGAGAC	2	-4.65386	2.4486	MM4	subpop_5	2
MM4_GCAGCCAAGTGTCCAT	2	-0.355485	2.43114	MM4	subpop_5	2
MM4_GCAGCCATCTCATTCA	3	-6.69965	2.05133	MM4	subpop_5	0
MM4_GCATGCGGTTCAACCA	1	-5.02773	-0.270658	MM4	subpop_5	0
MM4_GCATGCGTCGCAAGCC	2	-0.929586	2.59069	MM4	subpop_5	2
MM4_GCATGTAAGCTACCTA	1	-4.62548	0.0131825	MM4	subpop_5	0
MM4_GCATGTAGTCAGATAA	2	-0.137075	1.91249	MM4	subpop_5	2
MM4_GCCAAATTCAATACCG	3	-7.06223	0.853405	MM4	subpop_5	0
MM4_GCCAAATTCGTCGTTC	3	-6.65992	-0.274926	MM4	subpop_5	0
MM4_GCCTCTAAGGACAGAA	2	-5.12552	2.39764	MM4	subpop_5	2
MM4_GCGACCAAGCCAACAG	3	-7.24859	0.455361	MM4	subpop_5	0
MM4_GCGACCAGTCCAAGTT	3	-6.25641	1.72844	MM4	subpop_5	0
MM4_GCGCAACTCAACACCA	4	-6.74047	-1.00968	MM4	subpop_5	0
MM4_GCGCCAACAAGTCATC	2	-5.14058	2.43057	MM4	subpop_5	2
MM4_GCTGCGACAGAGCCAA	2	-4.85609	2.52537	MM4	subpop_5	2
MM4_GCTGCGAGTGAGCGAT	3	-7.43179	0.319037	MM4	subpop_5	0
MM4_GCTGCTTGTGAACCTT	3	-7.07858	1.32729	MM4	subpop_5	0
MM4_GCTTCCACAGCGTCCA	2	-0.404377	1.89125	MM4	subpop_5	2
MM4_GCTTCCACATGCAACT	4	-6.71511	-2.11314	MM4	subpop_5	0
MM4_GCTTGAACAAAGAATC	1	-5.54888	-0.644821	MM4	subpop_5	0
MM4_GGAAAGCAGAAGCCCA	3	-7.39657	1.34053	MM4	subpop_5	0
MM4_GGAAAGCGTGAGTGAC	2	0.139917	1.92278	MM4	subpop_5	2
MM4_GGAAAGCTCGACGGAA	4	-6.85511	-1.79901	MM4	subpop_5	0
MM4_GGAATAAGTTGTGGAG	1	-5.57922	-0.361035	MM4	subpop_5	0
MM4_GGACAAGCACCAGGCT	4	-7.59893	-1.16959	MM4	subpop_5	0
MM4_GGACAGACAACACGCC	3	-7.26865	1.99516	MM4	subpop_5	0
MM4_GGACAGATCACAACGT	4	-7.02349	-1.10515	MM4	subpop_5	0
MM4_GGACATTTCCGAAGAG	1	-5.02262	0.266274	MM4	subpop_5	0
MM4_GGACGTCGTCGAACAG	4	-5.98237	-2.05134	MM4	subpop_5	0
MM4_GGACGTCTCGGTGTTA	1	-4.12387	-0.158033	MM4	subpop_5	0
MM4_GGATGTTAGTAGTGCG	2	-0.0159584	1.96303	MM4	subpop_5	2
MM4_GGATGTTGTATGCTTG	4	-6.19698	-1.58654	MM4	subpop_5	0
MM4_GGATTACCACCCATTC	2	-5.15795	2.36297	MM4	subpop_5	0
MM4_GGATTACTCATATCGG	1	-5.02588	-0.583333	MM4	subpop_5	0
MM4_GGCAATTAGGAGTAGA	4	-5.81801	-1.66381	MM4	subpop_5	0
MM4_GGCAATTGTTGCCTCT	2	-0.0420762	1.90634	MM4	subpop_5	2
MM4_GGCCGATAGTACACCT	4	-7.32916	-1.27622	MM4	subpop_5	0
MM4_GGCGACTGTGATGTGG	1	-5.07307	-1.50117	MM4	subpop_5	0
MM4_GGCTCGAAGCGCTCCA	1	-4.00987	-0.138507	MM4	subpop_5	0
MM4_GGCTGGTAGTATCGAA	2	-2.37899	1.27597	MM4	subpop_5	0
MM4_GGGACCTCATCACCCT	2	-0.96558	2.78974	MM4	subpop_5	2
MM4_GGGATGATCTTGTATC	3	-0.163308	-0.0237582	MM4	subpop_5	5
MM4_GGGCACTAGAGTGAGA	3	-6.97418	0.557698	MM4	subpop_5	0
MM4_GGGCACTTCTCGAGTA	1	-6.1973	0.0693264	MM4	subpop_5	0
MM4_GGGTCTGAGTAATCCC	3	-7.55329	1.51395	MM4	subpop_5	0
MM4_GGTATTGCATTAGGCT	2	-0.441946	1.25929	MM4	subpop_5	2
MM4_GGTATTGTCTGCTGTC	2	-0.365346	0.73591	MM4	subpop_5	2
MM4_GGTGCGTGTCGATTGT	1	-4.70939	-0.911796	MM4	subpop_5	0
MM4_GGTGCGTGTGCCTTGG	2	-2.0042	0.510246	MM4	subpop_5	2
MM4_GGTGCGTTCGCATGGC	2	-0.0565887	1.82173	MM4	subpop_5	2
MM4_GTAACGTAGCTGGAAC	3	-7.1194	0.277867	MM4	subpop_5	0
MM4_GTACGTAAGCCAACAG	2	-4.8578	2.47996	MM4	subpop_5	2
MM4_GTACGTAGTTATGCGT	2	-1.02	2.22776	MM4	subpop_5	2
MM4_GTACGTATCATGCTCC	2	-1.04428	1.72109	MM4	subpop_5	0
MM4_GTACTCCGTATATGAG	1	-5.86271	-0.71874	MM4	subpop_5	0
MM4_GTACTTTAGGTCGGAT	4	-6.29582	-1.48685	MM4	subpop_5	0
MM4_GTACTTTCACGGTAGA	1	-7.17793	-0.00954675	MM4	subpop_5	0
MM4_GTAGGCCTCGGAAACG	1	-1.65818	2.55794	MM4	subpop_5	0
MM4_GTAGTCACACTGTGTA	2	-1.30088	2.02766	MM4	subpop_5	2
MM4_GTAGTCAGTGCGATAG	2	-0.688751	1.97628	MM4	subpop_5	2
MM4_GTAGTCAGTTGGGACA	1	-5.56744	0.498957	MM4	subpop_5	0
MM4_GTATTCTAGAACTCGG	1	-5.28508	0.97761	MM4	subpop_5	0
MM4_GTATTCTAGCATGGCA	3	-7.41269	1.22282	MM4	subpop_5	0
MM4_GTCAAGTAGAAACCAT	3	-7.00543	0.919302	MM4	subpop_5	0
MM4_GTCAAGTCAGCCTGTG	3	-7.30055	-0.246606	MM4	subpop_5	0
MM4_GTCAAGTCATCACCCT	1	-4.90297	-0.690855	MM4	subpop_5	0
MM4_GTCCTCATCTACTCAT	1	-5.67495	-0.381203	MM4	subpop_5	0
MM4_GTCTTCGGTCTCTTAT	2	-1.4746	1.80811	MM4	subpop_5	2
MM4_GTCTTCGGTCTTCAAG	2	0.117002	3.23696	MM4	subpop_5	2
MM4_GTGCGGTAGCTAGTTC	2	0.285024	1.81731	MM4	subpop_5	2
MM4_GTTTCTAGTGACGCCT	4	-7.1388	-1.89778	MM4	subpop_5	0
MM4_TAAGAGAAGAAGCCCA	2	-0.786089	2.03404	MM4	subpop_5	2
MM4_TAAGAGATCGAACTGT	1	-5.26271	0.657225	MM4	subpop_5	0
MM4_TAAGCGTTCACGGTTA	3	-7.1609	1.89793	MM4	subpop_5	0
MM4_TACACGAAGGATGCGT	3	-1.77688	0.044476	MM4	subpop_5	0
MM4_TACACGAAGTCATCCA	3	-7.13861	2.1705	MM4	subpop_5	0
MM4_TACACGAAGTTCCACA	2	-4.71179	2.48846	MM4	subpop_5	2
MM4_TACCTTATCTGGAGCC	3	-7.26249	0.418376	MM4	subpop_5	0
MM4_TACGGGCCAGGGATTG	4	-7.69121	-1.40292	MM4	subpop_5	0
MM4_TACGGGCGTCTTTCAT	1	-5.39564	-1.493	MM4	subpop_5	0
MM4_TACGGGCGTTTGTGTG	4	-7.11577	-2.22047	MM4	subpop_5	0
MM4_TACGGTACATGTCGAT	1	-5.4928	0.00281859	MM4	subpop_5	0
MM4_TACGGTATCGTTGCCT	4	-6.4731	-1.21355	MM4	subpop_5	0
MM4_TACTCGCTCAACGGGA	2	-0.828179	1.92397	MM4	subpop_5	2
MM4_TACTTACCAGATTGCT	3	-6.56469	1.83186	MM4	subpop_5	0
MM4_TACTTACGTTCACCTC	3	-6.26998	1.92144	MM4	subpop_5	0
MM4_TACTTGTAGCTTATCG	3	-7.14221	0.755632	MM4	subpop_5	0
MM4_TAGCCGGCACAGACTT	3	-6.53279	2.2002	MM4	subpop_5	0
MM4_TAGGCATTCTGCGACG	3	-7.29158	1.21761	MM4	subpop_5	0
MM4_TAGTGGTTCATCATTC	3	-6.41375	1.49486	MM4	subpop_5	0
MM4_TATTACCAGGTGCTTT	4	-7.46606	-0.955746	MM4	subpop_5	0
MM4_TCAACGAGTCAGATAA	3	-6.97187	1.89566	MM4	subpop_5	0
MM4_TCAACGATCACTTATC	2	-0.0166879	2.28053	MM4	subpop_5	2
MM4_TCAATCTGTTGTCGCG	1	-4.71499	-0.150123	MM4	subpop_5	0
MM4_TCACAAGAGCTCCTCT	1	-4.97903	-1.54518	MM4	subpop_5	0
MM4_TCACGAATCGTTACGA	2	-0.278114	2.16944	MM4	subpop_5	2
MM4_TCAGCAAGTTCCCTTG	3	-7.2599	1.65633	MM4	subpop_5	0
MM4_TCAGGATCAGCCTATA	8	-0.300341	-0.299744	MM4	subpop_5	5
MM4_TCAGGTACATGTCCTC	1	-5.31302	-0.912261	MM4	subpop_5	0
MM4_TCATTACAGGCAATTA	3	-6.62159	2.00135	MM4	subpop_5	0
MM4_TCCACACCATCGGAAG	4	-7.09676	-1.30099	MM4	subpop_5	0
MM4_TCGAGGCTCATGTCTT	1	-4.63957	-0.829919	MM4	subpop_5	0
MM4_TCGCGAGAGCGGATCA	4	-7.18383	-1.22232	MM4	subpop_5	0
MM4_TCGCGTTAGTGTGAAT	1	-4.03901	0.42163	MM4	subpop_5	0
MM4_TCGGTAAGTGCAACTT	1	-5.38662	0.839732	MM4	subpop_5	0
MM4_TCTATTGTCTTCATGT	1	-4.8839	-0.552797	MM4	subpop_5	0
MM4_TCTCTAACAGGACCCT	4	-5.72807	-1.24347	MM4	subpop_5	0
MM4_TCTGGAAAGGGCTTGA	2	0.0212907	2.42704	MM4	subpop_5	2
MM4_TCTGGAAAGTACTTGC	2	-0.261703	2.99759	MM4	subpop_5	2
MM4_TCTGGAAGTCCGAATT	3	-6.37615	0.75402	MM4	subpop_5	0
MM4_TCTTCGGGTAGCTTGT	3	-5.35761	2.36647	MM4	subpop_5	0
MM4_TGAAAGAGTCTGGAGA	3	-7.45036	0.565667	MM4	subpop_5	0
MM4_TGACAACTCCGTAGGC	4	-6.71722	-1.05452	MM4	subpop_5	0
MM4_TGACGGCAGCACAGGT	4	-7.42625	-1.34576	MM4	subpop_5	0
MM4_TGACTAGTCAGTTCGA	1	-4.4762	0.132377	MM4	subpop_5	0
MM4_TGACTTTGTGCCTGCA	4	-6.91242	-0.74837	MM4	subpop_5	0
MM4_TGACTTTTCCTAGGGC	1	-4.28138	-0.736327	MM4	subpop_5	0
MM4_TGAGCCGCAACGATCT	4	-7.82451	-1.15676	MM4	subpop_5	0
MM4_TGATTTCAGTGGTAAT	3	-5.82853	1.07868	MM4	subpop_5	0
MM4_TGCACCTCACCACCAG	2	-0.197218	1.59873	MM4	subpop_5	2
MM4_TGCACCTGTCTCCACT	3	-6.20665	1.3896	MM4	subpop_5	0
MM4_TGCCAAAAGAATAGGG	3	-6.48599	-0.241502	MM4	subpop_5	0
MM4_TGCCAAACATACAGCT	4	-7.18414	-2.04315	MM4	subpop_5	0
MM4_TGCCCATTCAACACCA	3	-6.8819	0.90112	MM4	subpop_5	0
MM4_TGCCCATTCCAGGGCT	4	-7.26304	-1.48964	MM4	subpop_5	0
MM4_TGCCCTATCTGCTTGC	2	-0.98102	2.64704	MM4	subpop_5	2
MM4_TGCGCAGAGACCACGA	1	-7.07469	-0.262615	MM4	subpop_5	0
MM4_TGCTGCTTCTTAACCT	1	-5.53833	-0.897513	MM4	subpop_5	0
MM4_TGGACGCAGAACAATC	1	-5.53553	-0.721366	MM4	subpop_5	0
MM4_TGGCGCATCGCGCCAA	4	-7.27965	-2.09283	MM4	subpop_5	0
MM4_TGGCTGGCACATTCGA	2	-0.506112	3.22503	MM4	subpop_5	2
MM4_TGGGAAGAGTCACGCC	8	-0.323494	-0.861517	MM4	subpop_5	5
MM4_TGGGAAGGTCAGGACA	1	-4.57227	0.211665	MM4	subpop_5	0
MM4_TGGGCGTCAGTATGCT	2	-0.741243	2.20156	MM4	subpop_5	2
MM4_TGTCCCAAGGGCATGT	3	-7.52971	0.395081	MM4	subpop_5	0
MM4_TGTCCCATCAGAAATG	1	-4.21351	-0.480772	MM4	subpop_5	0
MM4_TGTGGTAAGGACCACA	3	-6.54086	1.64042	MM4	subpop_5	0
MM4_TGTGGTAAGGCAGGTT	4	-7.24157	-0.28527	MM4	subpop_5	0
MM4_TGTTCCGCAATGCCAT	8	-0.379328	-0.471739	MM4	subpop_5	5
MM4_TGTTCCGTCCAGATCA	2	-1.53403	2.14086	MM4	subpop_5	2
MM4_TGTTCCGTCGCTTGTC	3	-6.34121	1.9173	MM4	subpop_5	0
MM4_TTAACTCAGTCGCCGT	1	-6.74097	-0.445852	MM4	subpop_5	0
MM4_TTAGGCAAGAGTCTGG	1	-4.74026	-0.353915	MM4	subpop_5	0
MM4_TTAGTTCTCATAGCAC	4	-7.11713	-1.91553	MM4	subpop_5	0
MM4_TTCGAAGCATTCCTCG	2	-1.73565	0.608088	MM4	subpop_5	2
MM4_TTCTACAAGTCCTCCT	2	-1.46377	2.17388	MM4	subpop_5	2
MM4_TTCTACATCACAATGC	1	-4.29616	-0.261635	MM4	subpop_5	0
MM4_TTCTCCTGTAACGTTC	2	0.171767	1.59586	MM4	subpop_5	2
MM4_TTCTTAGCAGATCCAT	3	-6.7427	0.792262	MM4	subpop_5	0
MM4_TTGAACGCACTTGGAT	4	-5.80753	-1.99	MM4	subpop_5	0
MM4_TTGACTTGTCGAATCT	1	-6.51839	-0.721503	MM4	subpop_5	0
MM4_TTGCCGTGTGGAAAGA	2	-0.701421	2.25883	MM4	subpop_5	2
MM4_TTGGCAAGTATGAAAC	1	-5.08901	-1.43333	MM4	subpop_5	0
MM4_TTGGCAAGTCGGCATC	1	-5.02254	-0.325765	MM4	subpop_5	0
MM4_TTGGCAAGTGTTTGGT	1	-4.58699	-0.888219	MM4	subpop_5	0
MM4_TTGTAGGCAGAGCCAA	4	-7.31977	-1.79592	MM4	subpop_5	0
MM4_TTGTAGGGTCGCATCG	3	-7.04989	0.673587	MM4	subpop_5	0
MM4_TTTACTGAGCAGGTCA	4	-7.671	-1.26833	MM4	subpop_5	0
MM4_TTTACTGGTGCATCTA	3	-6.45419	1.9331	MM4	subpop_5	0
MM4_TTTGCGCGTTTCCACC	1	-4.91543	0.639891	MM4	subpop_5	0
MM4_TTTGGTTTCTACCAGA	4	-5.47332	-1.76336	MM4	subpop_5	0
MM4_ACGCCGACATCTCCCA	1	-4.58517	-0.183568	MM4	subpop_6	0
MM4_AGCGGTCTCCACGACG	1	-6.06814	-0.055974	MM4	subpop_6	0
MM4_CCACGGATCTCTTGAT	1	-4.58309	0.0202012	MM4	subpop_6	0
MM4_CGTTAGACATGCGCAC	2	-1.34599	1.99601	MM4	subpop_6	2
MM4_CTCGAGGAGCAGCGTA	3	-6.83317	2.28494	MM4	subpop_6	0
MM4_CTCTGGTTCATTCACT	4	-7.15675	-1.62669	MM4	subpop_6	0
MM4_CTTACCGTCGACGGAA	4	-7.61168	-1.24417	MM4	subpop_6	0
MM4_GAACATCAGCTGAACG	2	-1.39326	1.71397	MM4	subpop_6	2
MM4_GGAATAAGTACCGAGA	4	-6.58144	-1.03422	MM4	subpop_6	0
MM4_GGAGCAAGTGCGCTTG	4	-6.47585	-1.02118	MM4	subpop_6	0
MM4_TAAGTGCGTTCATGGT	4	-7.32161	-1.68152	MM4	subpop_6	0
MM4_TAGCCGGCAATGCCAT	1	-4.81439	-0.917494	MM4	subpop_6	0
MM4_TCACGAAGTTCTGAAC	4	-6.82092	-1.29459	MM4	subpop_6	0
MM4_TGCGTGGCACCAGATT	4	-6.92072	-1.04122	MM4	subpop_6	0
MM4_TGGCGCAGTTTGGGCC	4	-6.95247	-1.66776	MM4	subpop_6	0
MM4_TTATGCTTCGCCATAA	2	0.214991	2.88908	MM4	subpop_6	2
MM4_AAACCTGTCTAACTCT	1	-5.98764	-0.0557271	MM4	subpop_7	0
MM4_AAAGATGGTTAAGTAG	2	-4.46818	2.43248	MM4	subpop_7	2
MM4_AAAGTAGCAAGTCTGT	2	-0.758699	2.79114	MM4	subpop_7	2
MM4_AACACGTCAGGACCCT	1	-6.10966	1.48134	MM4	subpop_7	0
MM4_AACCATGAGCACAGGT	0	8.57221	-3.32974	MM4	subpop_7	1
MM4_AACTGGTCATAGTAAG	1	10.342	-3.44491	MM4	subpop_7	0
MM4_AAGCCGCGTGCGCTTG	1	-5.07671	-0.959515	MM4	subpop_7	0
MM4_ACACCGGTCGAATCCA	2	-1.29714	2.88689	MM4	subpop_7	2
MM4_ACAGCCGAGCGTGAAC	7	0.616763	-0.379428	MM4	subpop_7	3
MM4_ACATCAGAGTTCGCGC	1	-4.73491	-1.53352	MM4	subpop_7	0
MM4_ACGATACAGGTGCACA	0	10.5094	-4.13191	MM4	subpop_7	1
MM4_ATCATCTGTCGGCACT	1	-5.04301	-0.866043	MM4	subpop_7	0
MM4_ATGCGATTCTTCGAGA	4	-6.46613	-1.23181	MM4	subpop_7	0
MM4_CACCACTGTATCTGCA	6	2.92562	2.00839	MM4	subpop_7	2
MM4_CATATTCCAGACAGGT	1	-6.05001	0.155302	MM4	subpop_7	0
MM4_CATCGGGAGATCTGAA	1	-0.11386	-0.578553	MM4	subpop_7	0
MM4_CATTCGCTCTGTCAAG	7	-1.50456	0.298301	MM4	subpop_7	3
MM4_CCACGGACACAGATTC	2	0.285445	0.222861	MM4	subpop_7	2
MM4_CCGTACTAGGCCCTTG	4	-6.01071	-2.16988	MM4	subpop_7	0
MM4_CCTACACTCAGTCCCT	4	-6.68226	-0.597782	MM4	subpop_7	0
MM4_CCTACACTCTTAACCT	4	-6.71911	-1.97037	MM4	subpop_7	0
MM4_CCTTTCTTCATCTGCC	2	-0.370206	2.69013	MM4	subpop_7	2
MM4_CGATGTAGTAGCGCAA	5	1.55451	3.98659	MM4	subpop_7	3
MM4_CGCTATCTCGCCTGTT	2	-0.567814	3.26211	MM4	subpop_7	2
MM4_CGCTATCTCTGTCAAG	0	9.51425	-4.34252	MM4	subpop_7	1
MM4_CTGTTTAAGGAGTCTG	1	-5.19489	-0.17133	MM4	subpop_7	0
MM4_CTGTTTAGTCAAAGCG	1	-4.57721	-1.51456	MM4	subpop_7	0
MM4_CTTAGGAGTAATAGCA	7	3.59537	4.29416	MM4	subpop_7	3
MM4_GACCAATCAAGTAGTA	2	-1.3707	0.519914	MM4	subpop_7	0
MM4_GCATGCGCAGATAATG	1	-4.85578	-1.40527	MM4	subpop_7	0
MM4_GCATGCGGTACAAGTA	1	-5.2038	-0.0373548	MM4	subpop_7	0
MM4_GCCAAATCATGAGCGA	2	2.63439	3.94359	MM4	subpop_7	3
MM4_GCTGCTTAGACTACAA	1	-6.88606	0.294942	MM4	subpop_7	0
MM4_GGAAAGCTCAGGATCT	1	-7.69942	-1.04592	MM4	subpop_7	0
MM4_GGAACTTGTGCAGTAG	1	-4.71898	-0.121743	MM4	subpop_7	0
MM4_GTCGTAAGTAATAGCA	0	10.4071	-5.06464	MM4	subpop_7	1
MM4_TACAGTGCAATGAAAC	8	-0.254305	-0.697047	MM4	subpop_7	5
MM4_TATGCCCTCGCTTGTC	1	-5.92944	1.24952	MM4	subpop_7	0
MM4_TCGTACCCAATTGCTG	2	1.95205	2.37833	MM4	subpop_7	2
MM4_TCTCATAGTGAGGGTT	1	-5.55381	-0.761069	MM4	subpop_7	0
MM4_TCTGAGATCGTAGATC	2	-0.371521	2.51931	MM4	subpop_7	2
MM4_TGAAAGAGTCACACGC	5	1.24548	3.46991	MM4	subpop_7	3
MM4_TGAGCCGAGCCACTAT	4	-5.74397	-2.02557	MM4	subpop_7	0
MM4_TGCACCTCATTACCTT	1	-6.29219	-0.194431	MM4	subpop_7	0
MM4_TGCACCTGTTTAAGCC	2	-1.08278	0.708462	MM4	subpop_7	2
MM4_TGTGGTATCTTGGGTA	2	2.57248	3.90401	MM4	subpop_7	2
MM4_TTAACTCTCACCACCT	1	-7.43872	-0.0374859	MM4	subpop_7	0
MM4_TTAGTTCCAAGTCTGT	2	0.497929	2.20026	MM4	subpop_7	2
MM4_TTCGAAGGTTATCACG	7	4.01362	5.48419	MM4	subpop_7	3
MM4_TTCTCAACAGTATCTG	4	-5.61496	-1.69365	MM4	subpop_7	0
MM4_TTCTTAGTCCCGACTT	1	-5.61633	1.37411	MM4	subpop_7	0
MM4_TTGGCAAGTCATCCCT	2	1.22769	4.01512	MM4	subpop_7	2
MM4_ACGCAGCTCACGCGGT	8	-0.258046	-1.01094	MM4	subpop_8	5
MM4_AGAGCGAAGAATCTCC	1	-5.72555	-1.63976	MM4	subpop_8	0
MM4_AGCAGCCCATTGGTAC	8	-0.547032	-0.994444	MM4	subpop_8	5
MM4_CTTGGCTCAGCCACCA	8	-0.255694	-0.72231	MM4	subpop_8	5
MM4_CTTTGCGTCACCGTAA	5	1.37126	4.3436	MM4	subpop_8	1
MM4_GCAATCATCGAATCCA	1	-5.51069	-1.89869	MM4	subpop_8	0
MM4_GCGCGATTCTGCTTGC	4	-6.36854	-2.01368	MM4	subpop_8	0
MM4_GGCCGATGTAACGACG	8	-0.63965	-0.883836	MM4	subpop_8	5
MM4_GGGAGATTCTTAACCT	8	-0.450225	-1.06089	MM4	subpop_8	5
MM4_GTGTTAGAGCAACGGT	4	-6.00667	-2.20655	MM4	subpop_8	0
MM4_TAGACCAGTATTCGTG	8	-0.672286	-0.852239	MM4	subpop_8	5
MM4_TGGCGCACACAACGTT	8	-0.430946	-0.699709	MM4	subpop_8	5
MM4_TTAGTTCCACTCTGTC	8	-0.643897	-0.801078	MM4	subpop_8	5
MM3_AAACGGGAGATCCCGC	0	-0.528808	1.12851	MM3	subpop_1	1
MM3_AAACGGGCAGCTATTG	1	3.04693	1.14066	MM3	subpop_1	0
MM3_AAAGATGAGTCCAGGA	1	4.44085	2.44435	MM3	subpop_1	0
MM3_AAAGATGCATCAGTAC	0	-0.535487	1.52938	MM3	subpop_1	1
MM3_AAAGATGGTTAGAACA	1	4.98628	0.507844	MM3	subpop_1	0
MM3_AAATGCCTCAGTCCCT	5	3.99458	-1.44426	MM3	subpop_1	5
MM3_AACACGTTCGGATGTT	1	2.93985	2.68969	MM3	subpop_1	0
MM3_AACACGTTCTCGCTTG	1	3.94896	1.80649	MM3	subpop_1	0
MM3_AACCATGGTAGAGTGC	3	-5.72645	2.00819	MM3	subpop_1	3
MM3_AACCGCGCATACGCCG	3	-4.76993	1.3499	MM3	subpop_1	3
MM3_AACCGCGTCAGGTAAA	0	-0.693636	0.543831	MM3	subpop_1	1
MM3_AACGTTGCATACGCTA	1	4.51055	1.65939	MM3	subpop_1	0
MM3_AACTCAGCAATGAAAC	1	3.43995	1.31013	MM3	subpop_1	0
MM3_AACTCCCCACATAACC	0	-1.90365	0.537423	MM3	subpop_1	1
MM3_AACTCCCGTCATGCCG	1	2.99749	1.33738	MM3	subpop_1	0
MM3_AACTCCCTCTTACCGC	1	3.33133	2.29382	MM3	subpop_1	0
MM3_AACTTTCCAGCTGCAC	1	3.87886	1.3582	MM3	subpop_1	0
MM3_AACTTTCTCAGGCAAG	1	3.11931	1.86557	MM3	subpop_1	0
MM3_AAGACCTCAATCAGAA	1	2.97242	1.73329	MM3	subpop_1	0
MM3_AAGACCTGTGTCAATC	1	4.70629	2.4905	MM3	subpop_1	0
MM3_AAGCCGCGTTCTCATT	0	-0.461042	1.29198	MM3	subpop_1	1
MM3_AAGGCAGTCATACGGT	0	1.02631	1.12481	MM3	subpop_1	1
MM3_AAGGTTCGTTCAGTAC	1	4.25777	2.26356	MM3	subpop_1	0
MM3_AAGGTTCTCGCTGATA	3	-5.47064	2.26585	MM3	subpop_1	3
MM3_AAGTCTGTCGGCGCTA	1	3.26535	1.19782	MM3	subpop_1	0
MM3_ACACCAACACTAAGTC	1	3.80271	2.29219	MM3	subpop_1	0
MM3_ACACCAACATGTTGAC	1	4.94412	1.23009	MM3	subpop_1	0
MM3_ACACCAATCTCGCTTG	1	5.26518	1.90125	MM3	subpop_1	0
MM3_ACACCCTAGGCGTACA	1	3.92743	0.577314	MM3	subpop_1	0
MM3_ACACCCTGTGCCTGCA	1	5.1197	1.38026	MM3	subpop_1	0
MM3_ACACCGGAGGCCATAG	1	2.93774	1.8915	MM3	subpop_1	0
MM3_ACACTGATCTACCTGC	1	3.26422	2.54661	MM3	subpop_1	0
MM3_ACAGCCGAGGTGACCA	1	5.06122	1.84425	MM3	subpop_1	0
MM3_ACAGCTACAGATCTGT	1	2.77349	0.472944	MM3	subpop_1	0
MM3_ACATACGGTAGCCTCG	3	-5.06032	1.31412	MM3	subpop_1	3
MM3_ACATGGTTCCAAATGC	1	3.73277	0.950094	MM3	subpop_1	0
MM3_ACCGTAATCGCCAAAT	1	3.12338	1.67471	MM3	subpop_1	0
MM3_ACCTTTAGTAAGTTCC	1	4.6665	1.88841	MM3	subpop_1	0
MM3_ACGAGCCAGAACAATC	3	-5.65913	2.14962	MM3	subpop_1	3
MM3_ACGATGTCACCAGGTC	1	3.48222	1.56051	MM3	subpop_1	0
MM3_ACGCAGCAGAGTAATC	6	-1.02839	3.94144	MM3	subpop_1	7
MM3_ACGCAGCAGGATCGCA	3	-5.36206	2.20454	MM3	subpop_1	3
MM3_ACGCAGCCAGTAAGCG	3	-5.66982	2.30864	MM3	subpop_1	3
MM3_ACGCCAGAGCGAAGGG	0	5.21956	1.27247	MM3	subpop_1	1
MM3_ACGCCAGCAGATAATG	1	2.72416	0.707427	MM3	subpop_1	0
MM3_ACGCCAGGTCTGGAGA	1	5.35171	1.48933	MM3	subpop_1	0
MM3_ACGCCAGTCTGTTTGT	1	4.86085	2.28244	MM3	subpop_1	0
MM3_ACGCCGAAGCGATATA	1	2.99003	2.76643	MM3	subpop_1	0
MM3_ACGGAGAAGAGCAATT	1	4.12942	1.30756	MM3	subpop_1	0
MM3_ACGGGCTAGCGTGAGT	1	3.50231	2.73517	MM3	subpop_1	0
MM3_ACGGGCTTCCGCGGTA	1	3.01953	2.43422	MM3	subpop_1	0
MM3_ACGGGTCAGCTTCGCG	0	-2.22577	-0.955019	MM3	subpop_1	1
MM3_ACGGGTCGTCGGCACT	2	-3.36046	-2.93962	MM3	subpop_1	2
MM3_ACGTCAAAGTGAACAT	1	2.90948	0.696797	MM3	subpop_1	0
MM3_ACTATCTGTTCGAATC	3	-4.78193	1.23962	MM3	subpop_1	3
MM3_ACTGAACCACTCAGGC	3	-4.66582	1.47982	MM3	subpop_1	3
MM3_ACTGTCCAGGGCTTCC	1	2.96493	0.321354	MM3	subpop_1	0
MM3_ACTGTCCTCCGCAAGC	1	2.50874	2.55876	MM3	subpop_1	0
MM3_ACTTACTCATGCGCAC	1	2.27347	2.00438	MM3	subpop_1	0
MM3_ACTTGTTTCAAACAAG	1	3.68217	0.812426	MM3	subpop_1	0
MM3_ACTTTCACAGTTAACC	3	-4.51885	0.815837	MM3	subpop_1	1
MM3_ACTTTCATCTTGTATC	3	-5.03295	1.7237	MM3	subpop_1	3
MM3_AGAATAGAGACAGAGA	1	3.74817	1.64834	MM3	subpop_1	0
MM3_AGAATAGCAAAGGAAG	1	4.92465	2.06095	MM3	subpop_1	0
MM3_AGAATAGCAAGCCCAC	0	0.466766	-0.187476	MM3	subpop_1	1
MM3_AGAGCGAAGCACACAG	1	4.97687	2.1402	MM3	subpop_1	0
MM3_AGAGCGAAGCCCAATT	1	4.26222	0.429245	MM3	subpop_1	0
MM3_AGAGCGACATCCAACA	1	4.51999	1.60042	MM3	subpop_1	0
MM3_AGAGCGAGTAAGTTCC	1	3.04429	0.593161	MM3	subpop_1	0
MM3_AGAGTGGAGTACGTTC	1	2.15346	0.821298	MM3	subpop_1	1
MM3_AGAGTGGGTATCACCA	3	-5.39954	1.82156	MM3	subpop_1	3
MM3_AGATCTGGTCCAACTA	0	0.915623	0.16772	MM3	subpop_1	1
MM3_AGATCTGGTGTGGTTT	1	3.89539	0.307413	MM3	subpop_1	0
MM3_AGCGGTCTCTTAACCT	1	3.70144	-1.00883	MM3	subpop_1	0
MM3_AGCTCTCCACAGCGTC	1	4.84077	2.02591	MM3	subpop_1	0
MM3_AGCTCTCCACCGCTAG	1	3.23517	1.31149	MM3	subpop_1	0
MM3_AGCTCTCGTTACCAGT	0	-1.92971	0.246988	MM3	subpop_1	1
MM3_AGCTTGAAGGTAAACT	1	2.06876	1.76184	MM3	subpop_1	0
MM3_AGCTTGAGTACTTAGC	0	0.226038	-0.293892	MM3	subpop_1	1
MM3_AGGGAGTAGGTAGCCA	1	4.29416	1.16065	MM3	subpop_1	0
MM3_AGGGATGAGAGACTAT	1	4.29163	2.11708	MM3	subpop_1	0
MM3_AGGGTGAGTGTTTGTG	0	-1.54274	-0.152347	MM3	subpop_1	1
MM3_AGGGTGATCCCAACGG	0	0.0423971	1.16513	MM3	subpop_1	1
MM3_AGTAGTCAGTCTCGGC	5	4.24622	-1.9744	MM3	subpop_1	5
MM3_AGTAGTCCAATGGTCT	4	-1.4097	-2.81025	MM3	subpop_1	4
MM3_AGTAGTCGTCAGATAA	0	-1.00688	0.361215	MM3	subpop_1	1
MM3_AGTAGTCGTGTGAAAT	6	-1.77149	4.03253	MM3	subpop_1	7
MM3_AGTCTTTAGCTATGCT	0	-1.41815	1.28065	MM3	subpop_1	1
MM3_AGTGGGACATGGTAGG	1	3.21676	2.39646	MM3	subpop_1	0
MM3_ATAACGCTCAGTTCGA	3	-5.70202	2.38017	MM3	subpop_1	3
MM3_ATAAGAGAGACCCACC	1	3.49826	0.55893	MM3	subpop_1	0
MM3_ATAAGAGCACGAAATA	1	3.11239	1.55111	MM3	subpop_1	0
MM3_ATCATCTCAAGGTTTC	1	3.39709	1.45254	MM3	subpop_1	0
MM3_ATCATCTGTAGCTGCC	1	4.20374	1.30303	MM3	subpop_1	0
MM3_ATCATGGGTCAGCTAT	1	3.24176	0.409414	MM3	subpop_1	0
MM3_ATCCACCAGTGCGATG	1	2.67776	2.6149	MM3	subpop_1	0
MM3_ATCCACCTCCAGGGCT	1	4.64088	1.69571	MM3	subpop_1	0
MM3_ATCCGAAGTCTCTTAT	1	3.86831	0.414099	MM3	subpop_1	0
MM3_ATCTACTAGCATCATC	0	-1.3307	-0.0452489	MM3	subpop_1	1
MM3_ATCTACTGTACATGTC	1	3.83047	-0.68069	MM3	subpop_1	0
MM3_ATCTACTTCATTTGGG	1	3.61099	0.346827	MM3	subpop_1	0
MM3_ATGAGGGGTCCGTCAG	1	3.38867	-0.0506369	MM3	subpop_1	0
MM3_ATGCGATGTACAAGTA	0	-1.62654	0.573635	MM3	subpop_1	1
MM3_ATGCGATGTTTGACAC	1	4.1808	1.9843	MM3	subpop_1	0
MM3_ATGCGATTCTTCCTTC	1	4.6565	1.7044	MM3	subpop_1	0
MM3_ATGTGTGTCAGCTCTC	3	-5.16967	2.03786	MM3	subpop_1	3
MM3_ATTATCCCACAGAGGT	0	-0.637862	2.10478	MM3	subpop_1	1
MM3_ATTATCCCATCCTTGC	1	3.56284	0.632889	MM3	subpop_1	0
MM3_ATTATCCGTAGGGTAC	1	4.88737	1.64367	MM3	subpop_1	0
MM3_ATTGGACAGTACGCGA	1	3.62507	0.72204	MM3	subpop_1	0
MM3_ATTGGACCATGGTCAT	5	3.99305	-1.6466	MM3	subpop_1	5
MM3_ATTGGTGAGGGTTCCC	1	3.53938	1.70058	MM3	subpop_1	0
MM3_CAACCTCAGTTGTCGT	1	4.76597	2.15366	MM3	subpop_1	0
MM3_CAAGGCCGTTTCGCTC	1	3.11822	2.66291	MM3	subpop_1	0
MM3_CAAGGCCTCCCTGACT	1	3.0501	0.762922	MM3	subpop_1	0
MM3_CAAGTTGGTAAGGATT	1	2.70916	0.334663	MM3	subpop_1	0
MM3_CAAGTTGGTGGTGTAG	1	4.55316	2.02159	MM3	subpop_1	0
MM3_CAAGTTGTCCTCAACC	0	-0.761366	-0.0798651	MM3	subpop_1	1
MM3_CACAAACTCTCGATGA	1	3.47217	-0.419667	MM3	subpop_1	0
MM3_CACACAAAGAGGGCTT	1	4.43336	0.505267	MM3	subpop_1	0
MM3_CACACCTCACCCAGTG	0	0.138854	1.26722	MM3	subpop_1	1
MM3_CACACCTTCCACGACG	3	-4.92834	1.57592	MM3	subpop_1	3
MM3_CACAGGCAGCTGGAAC	1	3.55304	2.06368	MM3	subpop_1	0
MM3_CACAGGCAGGACCACA	0	-0.465031	1.3653	MM3	subpop_1	1
MM3_CACAGGCGTGTAAGTA	1	0.152157	2.0135	MM3	subpop_1	1
MM3_CACAGGCGTTATTCTC	1	2.49186	1.73915	MM3	subpop_1	0
MM3_CACAGTACAAGTCATC	0	-0.515674	0.657103	MM3	subpop_1	1
MM3_CACAGTAGTCTCTCTG	1	3.96081	0.7253	MM3	subpop_1	0
MM3_CACATAGGTAGGGACT	6	-1.29864	4.25761	MM3	subpop_1	7
MM3_CACATTTTCAGCAACT	3	-5.18775	0.576604	MM3	subpop_1	3
MM3_CACCAGGGTCTTCTCG	1	3.72431	2.38693	MM3	subpop_1	0
MM3_CACCTTGCATGGTCTA	1	4.10919	1.70493	MM3	subpop_1	0
MM3_CACTCCATCCTGCTTG	5	3.7798	-1.06431	MM3	subpop_1	5
MM3_CAGAATCCAGATCTGT	1	2.29781	0.89675	MM3	subpop_1	0
MM3_CAGAATCGTTCACCTC	3	-5.69571	2.13782	MM3	subpop_1	3
MM3_CAGATCACAGTATCTG	1	3.17856	0.217913	MM3	subpop_1	0
MM3_CAGATCACATTCTCAT	3	-4.55808	1.08344	MM3	subpop_1	3
MM3_CAGATCAGTTCCACGG	6	-1.48624	3.72983	MM3	subpop_1	7
MM3_CAGCATAAGGCTCATT	1	3.70729	1.4197	MM3	subpop_1	0
MM3_CAGCATACAGCTGGCT	6	-1.48881	4.23809	MM3	subpop_1	7
MM3_CAGCCGATCCGAACGC	1	3.65384	-0.769938	MM3	subpop_1	0
MM3_CAGCTGGTCATGGTCA	0	-0.620585	0.080933	MM3	subpop_1	1
MM3_CAGGTGCAGGCAGTCA	5	4.4373	-1.77678	MM3	subpop_1	5
MM3_CAGGTGCGTAGGACAC	1	4.06902	1.84661	MM3	subpop_1	0
MM3_CAGTAACCAGCCTTTC	6	-1.74227	4.47275	MM3	subpop_1	7
MM3_CATCAAGTCCGCAAGC	1	4.02737	1.70735	MM3	subpop_1	0
MM3_CATCCACCAGGATTGG	2	-3.76157	-1.13895	MM3	subpop_1	2
MM3_CATCGGGAGGGTTTCT	1	3.27636	2.49217	MM3	subpop_1	0
MM3_CATCGGGTCGGAAATA	1	3.0902	1.65517	MM3	subpop_1	0
MM3_CATGACACAGCATGAG	1	2.94264	0.453336	MM3	subpop_1	0
MM3_CCAATCCAGCGTGTCC	5	4.3346	-1.33626	MM3	subpop_1	5
MM3_CCAATCCAGGTAGCCA	1	2.64153	1.67066	MM3	subpop_1	0
MM3_CCAATCCCAAAGCAAT	0	-1.38082	1.04621	MM3	subpop_1	1
MM3_CCAATCCGTCAGAAGC	1	3.9985	2.53137	MM3	subpop_1	0
MM3_CCACCTACAGTGAGTG	1	4.44315	1.08901	MM3	subpop_1	0
MM3_CCACGGAAGCCCAACC	1	4.73918	1.60507	MM3	subpop_1	0
MM3_CCACGGAGTAGAGCTG	1	4.13408	-0.827808	MM3	subpop_1	0
MM3_CCACGGATCGTCGTTC	0	-0.459062	1.48506	MM3	subpop_1	1
MM3_CCACTACCACGTCTCT	1	3.68366	2.13155	MM3	subpop_1	0
MM3_CCACTACTCGGTCCGA	1	2.68689	1.67052	MM3	subpop_1	0
MM3_CCAGCGATCTAAGCCA	1	3.72649	-0.833237	MM3	subpop_1	0
MM3_CCATGTCCATAAAGGT	1	3.89597	0.206826	MM3	subpop_1	0
MM3_CCCAATCCATAAAGGT	0	-1.59052	1.11981	MM3	subpop_1	1
MM3_CCCAATCTCAGCCTAA	1	3.13094	1.48079	MM3	subpop_1	0
MM3_CCCATACAGTGTTTGC	1	1.80945	0.875071	MM3	subpop_1	0
MM3_CCGGGATCAGACGCCT	1	4.39425	1.88333	MM3	subpop_1	0
MM3_CCGGGATTCGGTGTTA	3	-4.59173	1.67066	MM3	subpop_1	3
MM3_CCGGGATTCTTGACGA	1	-1.16192	-2.60277	MM3	subpop_1	4
MM3_CCGTACTCATGAGCGA	5	4.12907	-1.82922	MM3	subpop_1	5
MM3_CCGTTCACAATGAAAC	5	3.77326	-1.26777	MM3	subpop_1	5
MM3_CCTACACCACATCCAA	3	-5.04721	0.450129	MM3	subpop_1	3
MM3_CCTACCATCTGCCAGG	3	-5.70084	2.19442	MM3	subpop_1	3
MM3_CCTCTGAAGGATGGTC	0	-0.105894	1.04243	MM3	subpop_1	1
MM3_CCTCTGACACGAGGTA	1	3.98425	1.15101	MM3	subpop_1	0
MM3_CCTCTGATCAGCGATT	3	-4.8162	1.54461	MM3	subpop_1	3
MM3_CCTCTGATCTACTATC	1	4.20004	1.60769	MM3	subpop_1	0
MM3_CCTTACGCAGACGTAG	1	1.11146	-3.06803	MM3	subpop_1	0
MM3_CCTTACGCATGAGCGA	1	3.33244	1.83719	MM3	subpop_1	0
MM3_CCTTACGGTCCAGTGC	1	4.27942	1.24182	MM3	subpop_1	0
MM3_CCTTACGGTTACAGAA	4	-1.66042	-2.7187	MM3	subpop_1	4
MM3_CCTTCCCTCCGTAGTA	3	-4.70895	1.97889	MM3	subpop_1	3
MM3_CCTTCGATCAACTCTT	1	5.19097	1.50834	MM3	subpop_1	0
MM3_CGAACATAGGCACATG	1	5.26616	1.3134	MM3	subpop_1	0
MM3_CGAACATTCTGGTTCC	5	4.23083	-1.03554	MM3	subpop_1	5
MM3_CGAATGTCACTCAGGC	1	3.41679	2.12537	MM3	subpop_1	0
MM3_CGACCTTAGAGTGAGA	1	4.43451	1.65758	MM3	subpop_1	0
MM3_CGACCTTCACGGCGTT	3	-5.79023	2.00685	MM3	subpop_1	3
MM3_CGACTTCTCATCTGTT	1	4.12339	1.69696	MM3	subpop_1	0
MM3_CGAGAAGAGCTGAACG	0	0.361783	1.75547	MM3	subpop_1	1
MM3_CGAGAAGTCAACACGT	1	4.7608	2.22586	MM3	subpop_1	0
MM3_CGAGCCACATCGACGC	0	-1.15752	1.43012	MM3	subpop_1	1
MM3_CGATCGGCAAGGTGTG	3	-5.63548	1.90989	MM3	subpop_1	3
MM3_CGATCGGGTAGCGTGA	1	3.57909	0.929434	MM3	subpop_1	0
MM3_CGATGGCAGAAACGAG	1	3.45645	2.59056	MM3	subpop_1	0
MM3_CGATGTAAGCTAGCCC	3	-5.5662	2.06001	MM3	subpop_1	3
MM3_CGATTGATCACGATGT	1	2.54703	1.10037	MM3	subpop_1	0
MM3_CGCCAAGTCATTTGGG	1	3.03571	0.539581	MM3	subpop_1	0
MM3_CGCGTTTCACGAAAGC	1	4.85929	1.20256	MM3	subpop_1	0
MM3_CGCTATCGTCACCCAG	1	2.8584	1.01492	MM3	subpop_1	0
MM3_CGCTGGAGTCAACTGT	1	2.45927	0.448926	MM3	subpop_1	0
MM3_CGGACACAGTCGCCGT	2	-3.71488	-2.86166	MM3	subpop_1	2
MM3_CGGACACCAAGCTGGA	5	4.10592	-2.0338	MM3	subpop_1	5
MM3_CGGACACGTGAAATCA	3	-4.8113	1.3979	MM3	subpop_1	3
MM3_CGGACACGTGATGATA	1	2.66317	2.86986	MM3	subpop_1	1
MM3_CGGACACGTTGGTTTG	1	3.39078	0.453274	MM3	subpop_1	0
MM3_CGGACGTGTCCCTACT	5	3.73486	-1.58848	MM3	subpop_1	5
MM3_CGGACGTTCGTCGTTC	0	2.45314	0.0656399	MM3	subpop_1	1
MM3_CGGACTGCACGTCAGC	1	3.51758	0.896401	MM3	subpop_1	0
MM3_CGGAGCTGTAGCGCTC	1	2.75423	1.05004	MM3	subpop_1	0
MM3_CGGCTAGAGTGCAAGC	1	3.8941	1.44521	MM3	subpop_1	0
MM3_CGGCTAGGTTCCAACA	1	3.56096	1.6001	MM3	subpop_1	0
MM3_CGGGTCATCAACACGT	3	-5.04358	2.07395	MM3	subpop_1	3
MM3_CGTCACTCACAAGTAA	1	5.12806	2.1696	MM3	subpop_1	0
MM3_CGTCAGGAGGCCCTCA	1	3.19487	1.61041	MM3	subpop_1	0
MM3_CGTCCATCAAGCCATT	1	3.77512	0.521878	MM3	subpop_1	0
MM3_CGTGTCTTCTCCCTGA	1	3.84628	2.41202	MM3	subpop_1	0
MM3_CGTTAGACATCTCGCT	1	4.25679	2.71353	MM3	subpop_1	0
MM3_CGTTGGGTCCAAACTG	1	4.57712	0.861229	MM3	subpop_1	0
MM3_CTAACTTGTCTTCAAG	1	-1.04043	-4.38029	MM3	subpop_1	4
MM3_CTAACTTTCAGTTTGG	0	-0.128214	0.501446	MM3	subpop_1	1
MM3_CTAACTTTCGCAGGCT	2	-3.84139	-3.05093	MM3	subpop_1	2
MM3_CTACACCGTCCATGAT	0	-1.1735	0.0756573	MM3	subpop_1	1
MM3_CTACACCTCACCGTAA	3	-5.74731	1.91339	MM3	subpop_1	3
MM3_CTACATTAGGCCATAG	1	-0.96906	3.9868	MM3	subpop_1	7
MM3_CTACCCAAGAAGGGTA	1	4.90035	2.10801	MM3	subpop_1	0
MM3_CTACGTCAGCCACTAT	1	4.60537	1.13533	MM3	subpop_1	0
MM3_CTAGAGTGTAGCGTAG	0	-1.88183	0.734945	MM3	subpop_1	1
MM3_CTAGTGACATTTCACT	3	-5.79187	2.33765	MM3	subpop_1	3
MM3_CTCATTAAGCGTTGCC	3	-5.39273	2.07728	MM3	subpop_1	3
MM3_CTCATTAAGGAATTAC	0	-1.3105	-0.0890287	MM3	subpop_1	1
MM3_CTCATTACAGCCTTGG	1	3.87351	2.25809	MM3	subpop_1	0
MM3_CTCGGAGAGATATACG	5	3.70731	-1.40505	MM3	subpop_1	5
MM3_CTCGGGAGTAGGAGTC	1	4.76787	1.68102	MM3	subpop_1	0
MM3_CTCGGGAGTTGTGGCC	1	3.86893	1.64343	MM3	subpop_1	0
MM3_CTCGGGATCTTCGAGA	3	-5.52927	1.84926	MM3	subpop_1	3
MM3_CTCGTACAGGGCTTGA	1	4.42495	2.06436	MM3	subpop_1	0
MM3_CTCGTACTCCTCTAGC	3	-5.05673	1.52449	MM3	subpop_1	3
MM3_CTCGTCAAGTGCCATT	1	2.90184	2.52287	MM3	subpop_1	0
MM3_CTCGTCACATCACCCT	1	4.58651	2.47658	MM3	subpop_1	0
MM3_CTCTAATTCCGGCACA	0	-1.4071	-0.270818	MM3	subpop_1	1
MM3_CTCTACGGTTATTCTC	1	-1.19568	-2.68564	MM3	subpop_1	4
MM3_CTCTACGTCGTGGACC	1	3.38295	1.30667	MM3	subpop_1	0
[truncated: 3,970 more rows]
