# Supplementary material for: Longitudinal single-cell analysis of a myeloma mouse model identifies subclonal molecular programs associated with progression
Source: Nat Commun. 2021 Nov 3;12:6322. doi: 10.1038/s41467-021-26598-w (PMC8566524; doi:10.1038/s41467-021-26598-w)
Supplement: Supplementary file 5 — Source Data [file 41467_2021_26598_MOESM5_ESM.zip › SourceData_FigS6.xlsx]

## Sheet: Figure S6A
	Sample_ID	bio_cluster
MM1_AAACCTGAGCTCAACT	MM1	Dissimilar
MM1_AAACCTGCACATGACT	MM1	Cell_Cycle
MM1_AAACCTGCATCGGAAG	MM1	Cell_Cycle
MM1_AAACCTGGTACATCCA	MM1	Dissimilar
MM1_AAACCTGGTACCGAGA	MM1	Dissimilar
MM1_AAACGGGCATATGAGA	MM1	Dissimilar
MM1_AAAGATGAGGGCACTA	MM1	Dissimilar
MM1_AAAGATGTCAGGTAAA	MM1	Dissimilar
MM1_AAAGCAAAGACTTTCG	MM1	Dissimilar
MM1_AAAGCAACAGTCTTCC	MM1	Dissimilar
MM1_AAAGCAAGTTAGAACA	MM1	Dissimilar
MM1_AAAGCAATCATGTCTT	MM1	Dissimilar
MM1_AAAGCAATCGGACAAG	MM1	Dissimilar
MM1_AAAGTAGCAATGTAAG	MM1	Dissimilar
MM1_AAAGTAGCAGCTATTG	MM1	Dissimilar
MM1_AAAGTAGCATGTCGAT	MM1	Dissimilar
MM1_AAAGTAGGTCTCAACA	MM1	Dissimilar
MM1_AAAGTAGGTGCGATAG	MM1	Dissimilar
MM1_AAAGTAGGTTCTGAAC	MM1	Dissimilar
MM1_AAAGTAGTCGCCAAAT	MM1	Dissimilar
MM1_AAAGTAGTCTGAGTGT	MM1	Dissimilar
MM1_AAATGCCAGTTAGCGG	MM1	Cell_Cycle
MM1_AAATGCCTCCTAGTGA	MM1	Dissimilar
MM1_AACACGTAGCCTATGT	MM1	Dissimilar
MM1_AACACGTAGTTTGCGT	MM1	Cell_Cycle
MM1_AACACGTCACCTATCC	MM1	ISR_GCN2
MM1_AACACGTCAGCCTTGG	MM1	Dissimilar
MM1_AACACGTGTTCGCGAC	MM1	Dissimilar
MM1_AACACGTTCACCAGGC	MM1	Dissimilar
MM1_AACACGTTCGCGTAGC	MM1	Dissimilar
MM1_AACACGTTCTGTCAAG	MM1	Dissimilar
MM1_AACCATGAGAGCTGGT	MM1	Dissimilar
MM1_AACCATGAGATAGTCA	MM1	Dissimilar
MM1_AACCATGAGGTGCACA	MM1	Dissimilar
MM1_AACCATGAGTGTCCAT	MM1	Dissimilar
MM1_AACCATGCAGATTGCT	MM1	Dissimilar
MM1_AACCATGCAGCGTCCA	MM1	Dissimilar
MM1_AACCATGTCCACGTGG	MM1	Cell_Cycle
MM1_AACCGCGAGAAACCAT	MM1	Dissimilar
MM1_AACCGCGAGCTAAGAT	MM1	Dissimilar
MM1_AACCGCGCATTAGGCT	MM1	Dissimilar
MM1_AACCGCGTCCTCAATT	MM1	Dissimilar
MM1_AACCGCGTCTCGTATT	MM1	Dissimilar
MM1_AACGTTGAGGATGGTC	MM1	Dissimilar
MM1_AACGTTGAGGTAAACT	MM1	Dissimilar
MM1_AACGTTGAGTTAGGTA	MM1	Dissimilar
MM1_AACGTTGCAGTCCTTC	MM1	Dissimilar
MM1_AACGTTGCATCGGTTA	MM1	Dissimilar
MM1_AACTCAGGTACCGTTA	MM1	Dissimilar
MM1_AACTCAGGTAGCACGA	MM1	Dissimilar
MM1_AACTCAGTCGCAGGCT	MM1	Dissimilar
MM1_AACTCCCAGAAACGAG	MM1	Dissimilar
MM1_AACTCCCAGCTCCTTC	MM1	Dissimilar
MM1_AACTCCCAGGAGTAGA	MM1	Dissimilar
MM1_AACTCCCGTGAGGCTA	MM1	Dissimilar
MM1_AACTCCCTCGTCGTTC	MM1	Cell_Cycle
MM1_AACTCTTAGTGTACTC	MM1	Cell_Cycle
MM1_AACTCTTCAGGAATGC	MM1	Dissimilar
MM1_AACTCTTGTCCGAAGA	MM1	Dissimilar
MM1_AACTCTTGTGAGGCTA	MM1	Dissimilar
MM1_AACTCTTGTTAGTGGG	MM1	Dissimilar
MM1_AACTGGTAGAGTCGGT	MM1	Dissimilar
MM1_AACTGGTCACCTGGTG	MM1	Dissimilar
MM1_AACTGGTCAGCTTCGG	MM1	Dissimilar
MM1_AACTTTCCATGAGCGA	MM1	ISR_GCN2
MM1_AACTTTCGTATGGTTC	MM1	Dissimilar
MM1_AACTTTCGTCCCGACA	MM1	Dissimilar
MM1_AACTTTCGTTGTCTTT	MM1	Dissimilar
MM1_AAGACCTAGAGAACAG	MM1	Dissimilar
MM1_AAGACCTGTCCGTCAG	MM1	Dissimilar
MM1_AAGACCTTCAACGGCC	MM1	Dissimilar
MM1_AAGACCTTCCTCCTAG	MM1	Dissimilar
MM1_AAGACCTTCTAACGGT	MM1	Dissimilar
MM1_AAGCCGCCATAAGACA	MM1	Dissimilar
MM1_AAGCCGCGTTCGTGAT	MM1	Dissimilar
MM1_AAGCCGCGTTTCCACC	MM1	Dissimilar
MM1_AAGCCGCTCACATGCA	MM1	Dissimilar
MM1_AAGCCGCTCAGAGACG	MM1	Dissimilar
MM1_AAGCCGCTCTGGTATG	MM1	Dissimilar
MM1_AAGGAGCCACACCGAC	MM1	Dissimilar
MM1_AAGGAGCCATGCAATC	MM1	Dissimilar
MM1_AAGGAGCGTTAGTGGG	MM1	Dissimilar
MM1_AAGGCAGAGAGAACAG	MM1	Dissimilar
MM1_AAGGCAGAGCGATATA	MM1	Cell_Cycle
MM1_AAGGCAGAGGGCTTCC	MM1	Dissimilar
MM1_AAGGCAGCACCGATAT	MM1	Dissimilar
MM1_AAGGCAGGTTTAGCTG	MM1	Dissimilar
MM1_AAGGTTCAGACCACGA	MM1	Dissimilar
MM1_AAGGTTCGTCTCTTTA	MM1	Dissimilar
MM1_AAGGTTCTCATCTGTT	MM1	Dissimilar
MM1_AAGGTTCTCCAGGGCT	MM1	Dissimilar
MM1_AAGTCTGAGAAGGGTA	MM1	Dissimilar
MM1_AAGTCTGAGATGTAAC	MM1	Dissimilar
MM1_AAGTCTGAGGTGATAT	MM1	Dissimilar
MM1_AAGTCTGAGGTTCCTA	MM1	Dissimilar
MM1_AAGTCTGCACCGGAAA	MM1	Dissimilar
MM1_AAGTCTGCATGTCGAT	MM1	Dissimilar
MM1_AAGTCTGTCGGAAATA	MM1	Dissimilar
MM1_AATCCAGCACATCTTT	MM1	Dissimilar
MM1_AATCCAGCAGTCTTCC	MM1	Dissimilar
MM1_AATCCAGCATGCATGT	MM1	Dissimilar
MM1_AATCCAGGTTACCAGT	MM1	Dissimilar
MM1_AATCCAGTCAACACCA	MM1	Dissimilar
MM1_AATCCAGTCTATCGCC	MM1	Dissimilar
MM1_AATCCAGTCTGAGGGA	MM1	Dissimilar
MM1_AATCGGTAGTCATCCA	MM1	Cell_Cycle
MM1_AATCGGTAGTCCATAC	MM1	Dissimilar
MM1_AATCGGTCACAGGAGT	MM1	Dissimilar
MM1_AATCGGTGTCAGAAGC	MM1	Dissimilar
MM1_AATCGGTGTCATGCCG	MM1	Dissimilar
MM1_AATCGGTTCCGATATG	MM1	Dissimilar
MM1_AATCGGTTCTATCGCC	MM1	Dissimilar
MM1_AATCGGTTCTGATTCT	MM1	Dissimilar
MM1_ACACCAAAGAGTGACC	MM1	Dissimilar
MM1_ACACCAACAAGCCCAC	MM1	Cell_Cycle
MM1_ACACCAAGTGCTGTAT	MM1	Dissimilar
MM1_ACACCAATCACTCTTA	MM1	Dissimilar
MM1_ACACCAATCGATAGAA	MM1	Dissimilar
MM1_ACACCCTAGGCGTACA	MM1	Dissimilar
MM1_ACACCCTAGTACACCT	MM1	Cell_Cycle
MM1_ACACCCTGTCAATACC	MM1	Dissimilar
MM1_ACACCGGAGAAGAAGC	MM1	Dissimilar
MM1_ACACCGGGTAACGTTC	MM1	Dissimilar
MM1_ACACCGGTCGGCGCTA	MM1	Dissimilar
MM1_ACACTGACAGATCTGT	MM1	Dissimilar
MM1_ACACTGATCAAGATCC	MM1	Dissimilar
MM1_ACACTGATCACAGTAC	MM1	Dissimilar
MM1_ACAGCCGAGAGGGATA	MM1	Dissimilar
MM1_ACAGCCGAGTATGACA	MM1	Dissimilar
MM1_ACAGCCGCAAAGGCGT	MM1	Dissimilar
MM1_ACAGCCGCAATGGTCT	MM1	Dissimilar
MM1_ACAGCCGTCACCATAG	MM1	Dissimilar
MM1_ACAGCTAAGTGAACAT	MM1	Dissimilar
MM1_ACAGCTACAAGTCTAC	MM1	Dissimilar
MM1_ACAGCTACAGGCTCAC	MM1	Cell_Cycle
MM1_ACAGCTATCATAACCG	MM1	Dissimilar
MM1_ACATACGAGATAGTCA	MM1	Dissimilar
MM1_ACATACGAGTTCGCAT	MM1	Dissimilar
MM1_ACATACGCAGACGCCT	MM1	Dissimilar
MM1_ACATACGCATTAACCG	MM1	Cell_Cycle
MM1_ACATACGGTCAGATAA	MM1	Dissimilar
MM1_ACATACGGTCGACTGC	MM1	Dissimilar
MM1_ACATACGGTTAGTGGG	MM1	Dissimilar
MM1_ACATACGGTTTAAGCC	MM1	Dissimilar
MM1_ACATACGTCAGGCCCA	MM1	Cell_Cycle
MM1_ACATACGTCCAGAGGA	MM1	Dissimilar
MM1_ACATCAGGTTTAGCTG	MM1	Dissimilar
MM1_ACATCAGTCGGCGGTT	MM1	Dissimilar
MM1_ACATCAGTCGTTGACA	MM1	Dissimilar
MM1_ACATGGTCACCAGTTA	MM1	Dissimilar
MM1_ACATGGTCAGCGTTCG	MM1	Dissimilar
MM1_ACATGGTCATGGTTGT	MM1	Dissimilar
MM1_ACATGGTGTCAAACTC	MM1	Dissimilar
MM1_ACATGGTGTGGCCCTA	MM1	Dissimilar
MM1_ACATGGTTCTCTTGAT	MM1	Dissimilar
MM1_ACCAGTACAGACGTAG	MM1	Dissimilar
MM1_ACCAGTAGTGACAAAT	MM1	Cell_Cycle
MM1_ACCAGTATCGAGCCCA	MM1	Dissimilar
MM1_ACCCACTAGTGGAGAA	MM1	Dissimilar
MM1_ACCCACTCAGGCGATA	MM1	Dissimilar
MM1_ACCCACTGTAAGTTCC	MM1	Dissimilar
MM1_ACCCACTGTACAGTGG	MM1	Dissimilar
MM1_ACCCACTGTCGAGATG	MM1	Dissimilar
MM1_ACCCACTGTCGGGTCT	MM1	ISR_GCN2
MM1_ACCCACTTCAGAAATG	MM1	Dissimilar
MM1_ACCCACTTCCTAGTGA	MM1	Dissimilar
MM1_ACCGTAACAGTGGAGT	MM1	Dissimilar
MM1_ACCGTAATCCTGCAGG	MM1	ISR_GCN2
MM1_ACCGTAATCCTTTCTC	MM1	Dissimilar
MM1_ACCGTAATCTCCTATA	MM1	Dissimilar
MM1_ACCGTAATCTTGTTTG	MM1	Dissimilar
MM1_ACCTTTAGTCCGAGTC	MM1	Dissimilar
MM1_ACCTTTATCAGTCAGT	MM1	Dissimilar
MM1_ACCTTTATCTTGTACT	MM1	Dissimilar
MM1_ACGAGCCAGACACTAA	MM1	Cell_Cycle
MM1_ACGAGCCAGGGCACTA	MM1	Cell_Cycle
MM1_ACGAGCCAGTCGTACT	MM1	Dissimilar
MM1_ACGAGCCGTTCGTCTC	MM1	Dissimilar
MM1_ACGAGCCTCGGCTACG	MM1	Dissimilar
MM1_ACGAGCCTCGTTTATC	MM1	Dissimilar
MM1_ACGAGGACATCCGTGG	MM1	Dissimilar
MM1_ACGAGGAGTCGGCATC	MM1	Dissimilar
MM1_ACGATACAGGCGCTCT	MM1	Dissimilar
MM1_ACGATACGTCCATCCT	MM1	Cell_Cycle
MM1_ACGATACTCTCCCTGA	MM1	Dissimilar
MM1_ACGATGTAGTCCATAC	MM1	Cell_Cycle
MM1_ACGATGTCAGTATAAG	MM1	Dissimilar
MM1_ACGATGTCATGCCACG	MM1	Dissimilar
MM1_ACGATGTCATGGTTGT	MM1	Dissimilar
MM1_ACGATGTGTTCCAACA	MM1	Dissimilar
MM1_ACGATGTTCCGCAGTG	MM1	ISR_GCN2
MM1_ACGATGTTCGCATGAT	MM1	Dissimilar
MM1_ACGCAGCAGTCTCGGC	MM1	Dissimilar
MM1_ACGCAGCCATCCAACA	MM1	Dissimilar
MM1_ACGCAGCTCCGGGTGT	MM1	Dissimilar
MM1_ACGCCAGAGTGGAGTC	MM1	Dissimilar
MM1_ACGCCAGCACTTGGAT	MM1	Dissimilar
MM1_ACGCCAGCATGCTAGT	MM1	Dissimilar
MM1_ACGCCAGGTCACACGC	MM1	Dissimilar
MM1_ACGCCAGGTCGACTGC	MM1	Dissimilar
MM1_ACGCCGAAGACTAAGT	MM1	Dissimilar
MM1_ACGCCGAAGTCTCCTC	MM1	Cell_Cycle
MM1_ACGCCGAGTCTTCGTC	MM1	Dissimilar
MM1_ACGCCGATCGATGAGG	MM1	Dissimilar
MM1_ACGGAGAAGTCCGGTC	MM1	Dissimilar
MM1_ACGGAGACAATGCCAT	MM1	Dissimilar
MM1_ACGGAGACAGACACTT	MM1	Dissimilar
MM1_ACGGAGAGTCTAGTCA	MM1	Dissimilar
MM1_ACGGAGATCGGAATCT	MM1	Dissimilar
MM1_ACGGCCAGTGGGTATG	MM1	Dissimilar
MM1_ACGGCCAGTTAGAACA	MM1	Dissimilar
MM1_ACGGCCATCAAACAAG	MM1	Dissimilar
MM1_ACGGCCATCACAGGCC	MM1	Cell_Cycle
MM1_ACGGCCATCCGATATG	MM1	Dissimilar
MM1_ACGGCCATCGAGAGCA	MM1	Dissimilar
MM1_ACGGGCTAGAATTCCC	MM1	Cell_Cycle
MM1_ACGGGCTAGCTAGTCT	MM1	Dissimilar
MM1_ACGGGCTCAGCGAACA	MM1	Dissimilar
MM1_ACGGGCTCATCTCCCA	MM1	Dissimilar
MM1_ACGGGCTTCCGCAGTG	MM1	Cell_Cycle
MM1_ACGGGTCAGCGCTTAT	MM1	Dissimilar
MM1_ACGGGTCCAATCACAC	MM1	Dissimilar
MM1_ACGGGTCCACAGCGTC	MM1	Dissimilar
MM1_ACGGGTCCATATACCG	MM1	ISR_GCN2
MM1_ACGGGTCGTCAAACTC	MM1	Dissimilar
MM1_ACGGGTCTCACATGCA	MM1	Dissimilar
MM1_ACGTCAAAGAGACTTA	MM1	Cell_Cycle
MM1_ACGTCAAAGATGTAAC	MM1	Dissimilar
MM1_ACGTCAATCAAGATCC	MM1	Cell_Cycle
MM1_ACTATCTAGATGCCAG	MM1	Cell_Cycle
MM1_ACTATCTAGGGAAACA	MM1	Dissimilar
MM1_ACTATCTCATGTAAGA	MM1	Dissimilar
MM1_ACTATCTTCCGCAAGC	MM1	Dissimilar
MM1_ACTGAACCAGCTCGAC	MM1	Dissimilar
MM1_ACTGAACCATCGGACC	MM1	Dissimilar
MM1_ACTGAGTAGAACAATC	MM1	Cell_Cycle
MM1_ACTGAGTAGGGCTTCC	MM1	Dissimilar
MM1_ACTGAGTCACACCGAC	MM1	Dissimilar
MM1_ACTGAGTCATAACCTG	MM1	Dissimilar
MM1_ACTGAGTCATGAGCGA	MM1	Dissimilar
MM1_ACTGAGTGTAAATACG	MM1	Cell_Cycle
MM1_ACTGAGTGTGTTTGTG	MM1	Dissimilar
MM1_ACTGAGTGTTCGTGAT	MM1	ISR_GCN2
MM1_ACTGATGAGTGCAAGC	MM1	Dissimilar
MM1_ACTGATGCACATCTTT	MM1	Dissimilar
MM1_ACTGATGGTCACCTAA	MM1	Dissimilar
MM1_ACTGATGGTGCAGTAG	MM1	Dissimilar
MM1_ACTGCTCGTAAAGTCA	MM1	Dissimilar
MM1_ACTGCTCGTCCTAGCG	MM1	Dissimilar
MM1_ACTGCTCGTTCAGACT	MM1	Dissimilar
MM1_ACTGCTCTCAAAGACA	MM1	Dissimilar
MM1_ACTGCTCTCCGCATAA	MM1	Dissimilar
MM1_ACTGCTCTCTTCATGT	MM1	Dissimilar
MM1_ACTGTCCAGAATGTTG	MM1	Dissimilar
MM1_ACTGTCCAGCCAGGAT	MM1	Dissimilar
MM1_ACTGTCCCAGCTCCGA	MM1	Dissimilar
MM1_ACTGTCCGTTCGTGAT	MM1	Dissimilar
MM1_ACTGTCCTCCATGAAC	MM1	Dissimilar
MM1_ACTGTCCTCCGTCATC	MM1	Dissimilar
MM1_ACTGTCCTCGGACAAG	MM1	Dissimilar
MM1_ACTGTCCTCGGTCTAA	MM1	Dissimilar
MM1_ACTTACTAGAGAGCTC	MM1	Dissimilar
MM1_ACTTACTCATCACAAC	MM1	ISR_GCN2
MM1_ACTTACTCATCCGTGG	MM1	Dissimilar
MM1_ACTTACTGTCAGATAA	MM1	Dissimilar
MM1_ACTTACTGTTGTGGAG	MM1	Dissimilar
MM1_ACTTACTTCACTTCAT	MM1	Dissimilar
MM1_ACTTGTTAGTCGTTTG	MM1	Dissimilar
MM1_ACTTGTTAGTTGAGAT	MM1	Dissimilar
MM1_ACTTGTTCAATCTGCA	MM1	Dissimilar
MM1_ACTTGTTTCGCGGATC	MM1	Dissimilar
MM1_ACTTTCAAGGGTCGAT	MM1	Dissimilar
MM1_ACTTTCAAGTGGTAAT	MM1	Dissimilar
MM1_ACTTTCACAAAGTCAA	MM1	Dissimilar
MM1_ACTTTCATCATGCTCC	MM1	Dissimilar
MM1_AGAATAGAGAGCTTCT	MM1	Cell_Cycle
MM1_AGAATAGAGCCAGTTT	MM1	Dissimilar
MM1_AGAATAGAGGATGCGT	MM1	Dissimilar
MM1_AGAATAGCAGTGACAG	MM1	Dissimilar
MM1_AGAATAGGTATAGTAG	MM1	ISR_GCN2
MM1_AGACGTTAGCTAAGAT	MM1	Dissimilar
MM1_AGACGTTCAAAGTGCG	MM1	Dissimilar
MM1_AGACGTTGTCGCCATG	MM1	ISR_GCN2
MM1_AGACGTTTCATCGATG	MM1	Dissimilar
MM1_AGAGCGACACGAAGCA	MM1	Cell_Cycle
MM1_AGAGCGAGTAAGGGCT	MM1	Cell_Cycle
MM1_AGAGCGAGTCGAACAG	MM1	Dissimilar
MM1_AGAGCGAGTGTTTGTG	MM1	Dissimilar
MM1_AGAGCGAGTTACGACT	MM1	Dissimilar
MM1_AGAGCGATCGGGAGTA	MM1	Dissimilar
MM1_AGAGCTTCATCACAAC	MM1	Dissimilar
MM1_AGAGCTTGTTCGAATC	MM1	Dissimilar
MM1_AGAGCTTTCAGGCAAG	MM1	Dissimilar
MM1_AGAGTGGCAGACACTT	MM1	Dissimilar
MM1_AGAGTGGGTACAAGTA	MM1	Dissimilar
MM1_AGAGTGGGTCCTCCAT	MM1	Dissimilar
MM1_AGAGTGGTCAGCGATT	MM1	Dissimilar
MM1_AGATCTGCAATCACAC	MM1	Dissimilar
MM1_AGATCTGCATGCCACG	MM1	Dissimilar
MM1_AGATCTGGTAGCTTGT	MM1	Dissimilar
MM1_AGATCTGTCCACTCCA	MM1	Dissimilar
MM1_AGATTGCAGGCCGAAT	MM1	Dissimilar
MM1_AGATTGCTCAGAGACG	MM1	Dissimilar
MM1_AGATTGCTCGAATGGG	MM1	Dissimilar
MM1_AGCAGCCAGCTTATCG	MM1	Dissimilar
MM1_AGCAGCCAGGGTCGAT	MM1	Dissimilar
MM1_AGCAGCCTCCAATGGT	MM1	Dissimilar
MM1_AGCATACCAAAGTCAA	MM1	Cell_Cycle
MM1_AGCATACTCCAAGCCG	MM1	Dissimilar
MM1_AGCATACTCCTAAGTG	MM1	Dissimilar
MM1_AGCCTAACACGAGGTA	MM1	Dissimilar
MM1_AGCCTAACATACGCCG	MM1	Cell_Cycle
MM1_AGCCTAAGTCCAACTA	MM1	Dissimilar
MM1_AGCGGTCCACAACGTT	MM1	Dissimilar
MM1_AGCGGTCCACATGACT	MM1	ISR_GCN2
MM1_AGCGGTCTCGAGAACG	MM1	Dissimilar
MM1_AGCGTATAGGACCACA	MM1	Dissimilar
MM1_AGCGTATAGGCTAGAC	MM1	Dissimilar
MM1_AGCGTATAGTGTCTCA	MM1	Dissimilar
MM1_AGCGTATTCCTGCCAT	MM1	Dissimilar
MM1_AGCGTCGAGACGCACA	MM1	Dissimilar
MM1_AGCGTCGAGCCCAACC	MM1	Dissimilar
MM1_AGCGTCGAGGTAGCTG	MM1	Dissimilar
MM1_AGCGTCGCAAGTTAAG	MM1	Dissimilar
MM1_AGCGTCGGTCTCATCC	MM1	Cell_Cycle
MM1_AGCGTCGTCCGAACGC	MM1	Dissimilar
MM1_AGCTCCTAGGACATTA	MM1	Cell_Cycle
MM1_AGCTCCTAGTAGCGGT	MM1	Dissimilar
MM1_AGCTCCTGTGCCTGCA	MM1	Dissimilar
MM1_AGCTCTCAGCTGCGAA	MM1	Dissimilar
MM1_AGCTTGAAGAAGGTTT	MM1	Dissimilar
MM1_AGCTTGACATAGTAAG	MM1	Dissimilar
MM1_AGCTTGACATTGTGCA	MM1	Dissimilar
MM1_AGCTTGAGTACTTCTT	MM1	Dissimilar
MM1_AGCTTGATCAGCACAT	MM1	Dissimilar
MM1_AGCTTGATCTAGAGTC	MM1	Dissimilar
MM1_AGCTTGATCTCCAACC	MM1	Dissimilar
MM1_AGCTTGATCTCTAGGA	MM1	Dissimilar
MM1_AGGCCACAGCCACCTG	MM1	Dissimilar
MM1_AGGCCACAGGTTCCTA	MM1	Dissimilar
MM1_AGGCCACAGTAACCCT	MM1	Dissimilar
MM1_AGGCCACCAATTCCTT	MM1	Dissimilar
MM1_AGGCCACCAGCTTCGG	MM1	Dissimilar
MM1_AGGCCACGTACGCACC	MM1	Cell_Cycle
MM1_AGGCCACGTTATTCTC	MM1	Cell_Cycle
MM1_AGGCCACGTTCACGGC	MM1	Dissimilar
MM1_AGGCCGTAGGTAAACT	MM1	Dissimilar
MM1_AGGCCGTCAAGCTGAG	MM1	ISR_GCN2
MM1_AGGCCGTCACCGCTAG	MM1	Cell_Cycle
MM1_AGGCCGTCACTACAGT	MM1	Dissimilar
MM1_AGGCCGTCATACGCCG	MM1	Dissimilar
MM1_AGGGAGTAGGCAAAGA	MM1	Dissimilar
MM1_AGGGAGTAGGGAAACA	MM1	Dissimilar
MM1_AGGGAGTCAAGCTGAG	MM1	Dissimilar
MM1_AGGGAGTCAAGGCTCC	MM1	Dissimilar
MM1_AGGGAGTGTATTAGCC	MM1	Dissimilar
MM1_AGGGAGTGTCCAACTA	MM1	Dissimilar
MM1_AGGGAGTTCAACGGGA	MM1	Dissimilar
MM1_AGGGAGTTCACGACTA	MM1	Dissimilar
MM1_AGGGAGTTCCGCGTTT	MM1	Dissimilar
MM1_AGGGATGAGTGTTGAA	MM1	Dissimilar
MM1_AGGGATGCAAGTCATC	MM1	Dissimilar
MM1_AGGGATGCAGTAGAGC	MM1	Cell_Cycle
MM1_AGGGATGGTAGCTCCG	MM1	Cell_Cycle
MM1_AGGGATGTCAACACGT	MM1	Dissimilar
MM1_AGGGATGTCAGCTGGC	MM1	Dissimilar
MM1_AGGGATGTCGCGGATC	MM1	Dissimilar
MM1_AGGGATGTCGGAAACG	MM1	Dissimilar
MM1_AGGGTGACAACACCTA	MM1	Dissimilar
MM1_AGGGTGACACTCTGTC	MM1	Dissimilar
MM1_AGGGTGACAGAAGCAC	MM1	Dissimilar
MM1_AGGGTGACAGATTGCT	MM1	Dissimilar
MM1_AGGGTGAGTTATGTGC	MM1	Cell_Cycle
MM1_AGGTCATCAAGTAGTA	MM1	Dissimilar
MM1_AGGTCATCACGTCTCT	MM1	Dissimilar
MM1_AGGTCATGTTAGATGA	MM1	Dissimilar
MM1_AGGTCCGCATACAGCT	MM1	Dissimilar
MM1_AGGTCCGCATAGACTC	MM1	Dissimilar
MM1_AGGTCCGGTCCGAATT	MM1	Dissimilar
MM1_AGGTCCGTCCATTCTA	MM1	Dissimilar
MM1_AGGTCCGTCGCTAGCG	MM1	Cell_Cycle
MM1_AGTAGTCAGCGGCTTC	MM1	Dissimilar
MM1_AGTAGTCTCTCCAGGG	MM1	Cell_Cycle
MM1_AGTAGTCTCTTGCCGT	MM1	Dissimilar
MM1_AGTCTTTAGCTCCTTC	MM1	Dissimilar
MM1_AGTCTTTCACTTGGAT	MM1	ISR_GCN2
MM1_AGTGAGGAGCTAGGCA	MM1	Cell_Cycle
MM1_AGTGAGGCAGATGGCA	MM1	Cell_Cycle
MM1_AGTGAGGGTCATATCG	MM1	Dissimilar
MM1_AGTGAGGGTTAAAGAC	MM1	Dissimilar
MM1_AGTGGGAAGCCCGAAA	MM1	Dissimilar
MM1_AGTGGGACACGAGAGT	MM1	Dissimilar
MM1_AGTGGGACACTAAGTC	MM1	Dissimilar
MM1_AGTGTCAAGATATGCA	MM1	Dissimilar
MM1_AGTGTCACAACACGCC	MM1	Dissimilar
MM1_AGTGTCAGTATCGCAT	MM1	Dissimilar
MM1_AGTGTCAGTCCGAGTC	MM1	Dissimilar
MM1_AGTGTCATCGCTAGCG	MM1	Dissimilar
MM1_AGTGTCATCTCCTATA	MM1	Dissimilar
MM1_AGTTGGTAGTTATCGC	MM1	Dissimilar
MM1_AGTTGGTCAGCAGTTT	MM1	Dissimilar
MM1_AGTTGGTTCAGCAACT	MM1	Dissimilar
MM1_ATAACGCAGATATACG	MM1	Cell_Cycle
MM1_ATAACGCAGGCTCATT	MM1	Dissimilar
MM1_ATAAGAGCAGTGGAGT	MM1	Cell_Cycle
MM1_ATAAGAGCATAGAAAC	MM1	Dissimilar
MM1_ATAAGAGTCGTCGTTC	MM1	Dissimilar
MM1_ATAGACCAGAGCCCAA	MM1	Dissimilar
MM1_ATAGACCAGGGTTTCT	MM1	Dissimilar
MM1_ATAGACCCACTTAAGC	MM1	Dissimilar
MM1_ATAGACCTCAGAGCTT	MM1	Dissimilar
MM1_ATAGACCTCGGGAGTA	MM1	ISR_GCN2
MM1_ATCACGAAGAGCTTCT	MM1	ISR_GCN2
MM1_ATCACGAAGCCGCCTA	MM1	Dissimilar
MM1_ATCACGATCTCCCTGA	MM1	Dissimilar
MM1_ATCACGATCTGCAAGT	MM1	Dissimilar
MM1_ATCATCTAGACGACGT	MM1	Dissimilar
MM1_ATCATCTAGAGTTGGC	MM1	Dissimilar
MM1_ATCATCTCAGGTCTCG	MM1	Dissimilar
MM1_ATCATCTTCACATACG	MM1	Dissimilar
MM1_ATCATGGAGTGTCCAT	MM1	Dissimilar
MM1_ATCATGGCACTTACGA	MM1	Dissimilar
MM1_ATCATGGTCCAAGTAC	MM1	Dissimilar
MM1_ATCCACCAGAAACGAG	MM1	ISR_GCN2
MM1_ATCCACCAGCCCGAAA	MM1	Dissimilar
MM1_ATCCACCCAGATTGCT	MM1	Dissimilar
MM1_ATCCGAAAGAGTAATC	MM1	Dissimilar
MM1_ATCCGAACAAGCGAGT	MM1	ISR_GCN2
MM1_ATCCGAAGTCATATCG	MM1	Dissimilar
MM1_ATCGAGTAGGGTCGAT	MM1	Dissimilar
MM1_ATCGAGTAGTACGATA	MM1	Dissimilar
MM1_ATCGAGTCAGTGAGTG	MM1	Dissimilar
MM1_ATCGAGTTCGGTTAAC	MM1	Dissimilar
MM1_ATCTACTAGCAAATCA	MM1	Dissimilar
MM1_ATCTACTCATCGATTG	MM1	Dissimilar
MM1_ATCTGCCAGGCTCATT	MM1	Dissimilar
MM1_ATCTGCCAGGTGCACA	MM1	Dissimilar
MM1_ATCTGCCCACGGTAGA	MM1	Dissimilar
MM1_ATCTGCCCATCACCCT	MM1	Dissimilar
MM1_ATCTGCCGTCTAGTGT	MM1	Dissimilar
MM1_ATGAGGGAGTGAAGTT	MM1	Dissimilar
MM1_ATGAGGGGTCGACTGC	MM1	Dissimilar
MM1_ATGAGGGGTGACTACT	MM1	Dissimilar
MM1_ATGAGGGGTTCTGTTT	MM1	Dissimilar
MM1_ATGAGGGTCATTTGGG	MM1	Dissimilar
MM1_ATGCGATCACTGTCGG	MM1	Dissimilar
MM1_ATGGGAGAGAGTACCG	MM1	Cell_Cycle
MM1_ATGGGAGAGTGGTCCC	MM1	Dissimilar
MM1_ATGGGAGCACACCGAC	MM1	Dissimilar
MM1_ATGGGAGCAGTGGGAT	MM1	Dissimilar
MM1_ATGGGAGGTAAGGGAA	MM1	Dissimilar
MM1_ATGGGAGTCAAGGCTT	MM1	Dissimilar
MM1_ATGTGTGCATATGAGA	MM1	Dissimilar
MM1_ATGTGTGGTGTTAAGA	MM1	Cell_Cycle
MM1_ATTACTCAGACGCACA	MM1	Dissimilar
MM1_ATTACTCCAAGCTGTT	MM1	Dissimilar
MM1_ATTACTCCAATACGCT	MM1	Dissimilar
MM1_ATTACTCCACATTAGC	MM1	Dissimilar
MM1_ATTACTCCAGATCGGA	MM1	Dissimilar
MM1_ATTACTCCAGCTCGCA	MM1	Dissimilar
MM1_ATTACTCGTATGAAAC	MM1	Dissimilar
MM1_ATTACTCGTATTCGTG	MM1	Dissimilar
MM1_ATTACTCGTCACACGC	MM1	Dissimilar
MM1_ATTATCCAGCGTTCCG	MM1	Dissimilar
MM1_ATTATCCGTAAACCTC	MM1	Dissimilar
MM1_ATTATCCGTAGAGTGC	MM1	Dissimilar
MM1_ATTATCCGTGTTGAGG	MM1	Dissimilar
MM1_ATTCTACCACTTGGAT	MM1	Dissimilar
MM1_ATTCTACGTAAATGAC	MM1	Dissimilar
MM1_ATTCTACTCATGGTCA	MM1	Cell_Cycle
MM1_ATTCTACTCCTAAGTG	MM1	Dissimilar
MM1_ATTGGACAGAGTCTGG	MM1	Dissimilar
MM1_ATTGGACAGATGTTAG	MM1	Dissimilar
MM1_ATTGGACCAGGAATCG	MM1	Dissimilar
MM1_ATTGGACCATCCCACT	MM1	Dissimilar
MM1_ATTGGACGTAGCGCTC	MM1	Dissimilar
MM1_ATTGGACGTCAGCTAT	MM1	Dissimilar
MM1_ATTGGACTCAGTTTGG	MM1	Dissimilar
MM1_ATTGGACTCCACGACG	MM1	Dissimilar
MM1_ATTGGTGAGCGTTGCC	MM1	Dissimilar
MM1_ATTGGTGAGGAGTTGC	MM1	Dissimilar
MM1_ATTGGTGAGGGATGGG	MM1	Dissimilar
MM1_ATTGGTGCACAGGTTT	MM1	Dissimilar
MM1_ATTTCTGCAGGGATTG	MM1	Dissimilar
MM1_ATTTCTGGTCCGCTGA	MM1	Cell_Cycle
MM1_ATTTCTGTCTCGTTTA	MM1	Dissimilar
MM1_CAACCAACAGTTCATG	MM1	Dissimilar
MM1_CAACCAACATATACCG	MM1	Dissimilar
MM1_CAACCAAGTTCAACCA	MM1	Dissimilar
MM1_CAACCAATCCTCGCAT	MM1	Dissimilar
MM1_CAACCAATCTCGTTTA	MM1	Dissimilar
MM1_CAACCTCGTAAGTAGT	MM1	Dissimilar
MM1_CAACCTCGTAGCTGCC	MM1	Cell_Cycle
MM1_CAACCTCGTCTAAACC	MM1	Dissimilar
MM1_CAACCTCGTGTGAAAT	MM1	Dissimilar
MM1_CAACTAGAGAAGGGTA	MM1	Dissimilar
MM1_CAACTAGAGGCTATCT	MM1	Dissimilar
MM1_CAACTAGCAATTGCTG	MM1	Dissimilar
MM1_CAACTAGGTCCGAATT	MM1	Dissimilar
MM1_CAACTAGTCAACGCTA	MM1	Dissimilar
MM1_CAAGAAAAGGTGATAT	MM1	Dissimilar
MM1_CAAGAAACAAAGGCGT	MM1	Dissimilar
MM1_CAAGAAAGTGACTCAT	MM1	Dissimilar
MM1_CAAGAAATCCTCGCAT	MM1	Dissimilar
MM1_CAAGAAATCGCAGGCT	MM1	Dissimilar
MM1_CAAGAAATCTCGTATT	MM1	Dissimilar
MM1_CAAGATCAGAGCTGGT	MM1	Dissimilar
MM1_CAAGATCAGGCATGGT	MM1	Dissimilar
MM1_CAAGATCAGTTAAGTG	MM1	Dissimilar
MM1_CAAGATCGTAGCAAAT	MM1	ISR_GCN2
MM1_CAAGATCTCAAAGTAG	MM1	Cell_Cycle
MM1_CAAGATCTCAACCATG	MM1	Dissimilar
MM1_CAAGGCCAGAGACTTA	MM1	Dissimilar
MM1_CAAGGCCGTCCATGAT	MM1	Dissimilar
MM1_CAAGGCCGTGTCTGAT	MM1	Dissimilar
MM1_CAAGGCCTCACTTCAT	MM1	Dissimilar
MM1_CAAGGCCTCTGGTTCC	MM1	Dissimilar
MM1_CAAGTTGAGTCGAGTG	MM1	Dissimilar
MM1_CAAGTTGCAGGCTCAC	MM1	Dissimilar
MM1_CAAGTTGGTAAGAGAG	MM1	Dissimilar
MM1_CACAAACCATCCGGGT	MM1	Dissimilar
MM1_CACAAACTCAGCATGT	MM1	Dissimilar
MM1_CACAAACTCCATGCTC	MM1	Dissimilar
MM1_CACAAACTCTTGTCAT	MM1	Dissimilar
MM1_CACACAAAGTGTGGCA	MM1	Dissimilar
MM1_CACACAACAGACAGGT	MM1	Dissimilar
MM1_CACACAAGTCTGCGGT	MM1	Dissimilar
MM1_CACACAATCATAGCAC	MM1	Dissimilar
MM1_CACACAATCCGCGCAA	MM1	Dissimilar
MM1_CACACAATCCTCAATT	MM1	Cell_Cycle
MM1_CACACCTAGCTCCCAG	MM1	Dissimilar
MM1_CACACCTGTGAGGGAG	MM1	Dissimilar
MM1_CACACCTTCCCTAATT	MM1	Dissimilar
MM1_CACACCTTCTGAGGGA	MM1	Dissimilar
MM1_CACACTCAGATAGGAG	MM1	Dissimilar
MM1_CACACTCAGGAGCGTT	MM1	Cell_Cycle
MM1_CACACTCTCATTGCGA	MM1	Dissimilar
MM1_CACAGGCAGATCGGGT	MM1	Dissimilar
MM1_CACAGGCCACATGGGA	MM1	Dissimilar
MM1_CACAGGCGTATCACCA	MM1	Cell_Cycle
MM1_CACAGTAGTAAGTGTA	MM1	Dissimilar
MM1_CACAGTATCCTTAATC	MM1	Dissimilar
MM1_CACATAGGTACCTACA	MM1	Dissimilar
MM1_CACATAGGTGGTCCGT	MM1	Dissimilar
MM1_CACATTTAGTATCTCG	MM1	ISR_GCN2
MM1_CACATTTCATGCAATC	MM1	Dissimilar
MM1_CACATTTTCGAGAACG	MM1	Cell_Cycle
MM1_CACCACTAGAACAATC	MM1	Dissimilar
MM1_CACCACTAGATGCCTT	MM1	Dissimilar
MM1_CACCACTCAGTGGGAT	MM1	Dissimilar
MM1_CACCACTGTACCGTTA	MM1	Dissimilar
MM1_CACCACTGTCTAGGTT	MM1	Dissimilar
MM1_CACCACTTCCAAACAC	MM1	Dissimilar
MM1_CACCACTTCTAAGCCA	MM1	Dissimilar
MM1_CACCAGGAGTAGCCGA	MM1	Dissimilar
MM1_CACCAGGCAATCTGCA	MM1	Dissimilar
MM1_CACCAGGCACTGTGTA	MM1	Dissimilar
MM1_CACCAGGGTCATTAGC	MM1	Dissimilar
MM1_CACCAGGTCAATACCG	MM1	Dissimilar
MM1_CACCAGGTCTTGCAAG	MM1	Dissimilar
MM1_CACCTTGCAGCGTCCA	MM1	Dissimilar
MM1_CACCTTGGTACTTGAC	MM1	Dissimilar
MM1_CACTCCACAGGGATTG	MM1	Dissimilar
MM1_CACTCCAGTAAATGTG	MM1	Dissimilar
MM1_CACTCCAGTACAGACG	MM1	Cell_Cycle
MM1_CAGAATCCAACGATGG	MM1	Dissimilar
MM1_CAGAATCCAAGCCATT	MM1	Dissimilar
MM1_CAGAATCCAGTGGGAT	MM1	Dissimilar
MM1_CAGAATCGTTACTGAC	MM1	Dissimilar
MM1_CAGAATCGTTTGACTG	MM1	Dissimilar
MM1_CAGAGAGAGAGACGAA	MM1	Dissimilar
MM1_CAGAGAGAGCAAATCA	MM1	Dissimilar
MM1_CAGAGAGCACCGATAT	MM1	Dissimilar
MM1_CAGAGAGCACGCCAGT	MM1	Dissimilar
MM1_CAGAGAGGTCTGGAGA	MM1	Cell_Cycle
MM1_CAGAGAGTCACAACGT	MM1	Dissimilar
MM1_CAGATCAAGACAGGCT	MM1	Dissimilar
MM1_CAGATCAAGCAGGTCA	MM1	Dissimilar
MM1_CAGATCACACCAGGTC	MM1	Dissimilar
MM1_CAGATCACACTTAAGC	MM1	Dissimilar
MM1_CAGATCAGTACTTCTT	MM1	Dissimilar
MM1_CAGATCAGTATCAGTC	MM1	Dissimilar
MM1_CAGATCAGTGCACTTA	MM1	Dissimilar
MM1_CAGATCATCAAGGCTT	MM1	Dissimilar
MM1_CAGATCATCTACTCAT	MM1	Dissimilar
MM1_CAGCAGCAGATGAGAG	MM1	Dissimilar
MM1_CAGCAGCGTAGGACAC	MM1	Dissimilar
MM1_CAGCAGCGTCAAGCGA	MM1	Dissimilar
MM1_CAGCAGCGTTTGTTGG	MM1	Dissimilar
MM1_CAGCAGCTCGCTAGCG	MM1	Dissimilar
MM1_CAGCATAAGATGTGGC	MM1	Dissimilar
MM1_CAGCATAAGCAGCCTC	MM1	Dissimilar
MM1_CAGCATACACAGGCCT	MM1	Dissimilar
MM1_CAGCATACACGAAGCA	MM1	ISR_GCN2
MM1_CAGCATAGTCTCCATC	MM1	Dissimilar
MM1_CAGCATAGTGGTCCGT	MM1	Cell_Cycle
MM1_CAGCATATCCGCAAGC	MM1	Dissimilar
MM1_CAGCATATCGCGCCAA	MM1	Cell_Cycle
MM1_CAGCCGACAAAGCGGT	MM1	Dissimilar
MM1_CAGCCGAGTCGAAAGC	MM1	Dissimilar
MM1_CAGCCGATCTTATCTG	MM1	Dissimilar
MM1_CAGCGACAGTGTTTGC	MM1	Dissimilar
MM1_CAGCGACCAGCTATTG	MM1	Dissimilar
MM1_CAGCGACCAGCTTAAC	MM1	Dissimilar
MM1_CAGCGACTCCCATTTA	MM1	Dissimilar
MM1_CAGCGACTCGTAGATC	MM1	Dissimilar
MM1_CAGCTAAAGACAGGCT	MM1	Dissimilar
MM1_CAGCTAAAGCGTAATA	MM1	Dissimilar
MM1_CAGCTAAGTCCTCTTG	MM1	Dissimilar
MM1_CAGCTAATCATCATTC	MM1	Dissimilar
MM1_CAGCTGGAGAGACTTA	MM1	Dissimilar
MM1_CAGCTGGAGTCATCCA	MM1	Dissimilar
MM1_CAGCTGGCAATAGCAA	MM1	Cell_Cycle
MM1_CAGCTGGCACAGCCCA	MM1	Dissimilar
MM1_CAGCTGGGTGAAAGAG	MM1	Dissimilar
MM1_CAGCTGGGTTACTGAC	MM1	Dissimilar
MM1_CAGCTGGTCCTGTACC	MM1	Dissimilar
MM1_CAGTAACAGGGAAACA	MM1	Dissimilar
MM1_CAGTAACTCCATGAAC	MM1	Dissimilar
MM1_CAGTAACTCTGATACG	MM1	Cell_Cycle
MM1_CAGTCCTAGTACGCCC	MM1	Dissimilar
MM1_CAGTCCTCACAGCCCA	MM1	Dissimilar
MM1_CAGTCCTCACGCGAAA	MM1	Dissimilar
MM1_CAGTCCTGTAGTGAAT	MM1	Cell_Cycle
MM1_CAGTCCTGTCTCAACA	MM1	Dissimilar
MM1_CATATGGAGATGAGAG	MM1	Dissimilar
MM1_CATATGGCAATAGAGT	MM1	ISR_GCN2
MM1_CATATGGCACCGTTGG	MM1	Dissimilar
MM1_CATATTCAGCGCTTAT	MM1	Cell_Cycle
MM1_CATATTCAGTGGTCCC	MM1	Cell_Cycle
MM1_CATATTCTCATTGCCC	MM1	Dissimilar
MM1_CATCAAGAGAATCTCC	MM1	Cell_Cycle
MM1_CATCAAGCATGACATC	MM1	Dissimilar
MM1_CATCAAGGTTCCAACA	MM1	ISR_GCN2
MM1_CATCAGAAGATGTAAC	MM1	Cell_Cycle
MM1_CATCAGACACACCGCA	MM1	Dissimilar
MM1_CATCAGACAGTGACAG	MM1	Dissimilar
MM1_CATCAGATCTTGAGGT	MM1	Dissimilar
MM1_CATCCACAGGACGAAA	MM1	Dissimilar
MM1_CATCCACAGTGTTGAA	MM1	Dissimilar
MM1_CATCCACCACAGACTT	MM1	Dissimilar
MM1_CATCCACCAGACTCGC	MM1	Dissimilar
MM1_CATCCACCAGTTTACG	MM1	Cell_Cycle
MM1_CATCCACGTATCAGTC	MM1	Dissimilar
MM1_CATCCACTCGCTTAGA	MM1	Dissimilar
MM1_CATCGAAAGCGCCTTG	MM1	Dissimilar
MM1_CATCGAAAGCTTTGGT	MM1	Dissimilar
MM1_CATCGAAGTGGTCTCG	MM1	Dissimilar
MM1_CATCGAATCAAGATCC	MM1	Dissimilar
MM1_CATCGGGCACCTGGTG	MM1	Cell_Cycle
MM1_CATGACAAGCTAGCCC	MM1	Dissimilar
MM1_CATGACAAGTACACCT	MM1	Dissimilar
MM1_CATGACACATCAGTCA	MM1	Dissimilar
MM1_CATGACATCTACCTGC	MM1	Dissimilar
MM1_CATGCCTAGCAGCGTA	MM1	Cell_Cycle
MM1_CATGCCTAGGCTAGAC	MM1	Dissimilar
MM1_CATGCCTAGTGTGAAT	MM1	Dissimilar
MM1_CATGCCTCAATAAGCA	MM1	Dissimilar
MM1_CATGCCTTCAGCTCGG	MM1	Cell_Cycle
MM1_CATGCCTTCCTATTCA	MM1	Dissimilar
MM1_CATGGCGAGATACACA	MM1	Dissimilar
MM1_CATGGCGAGCGAAGGG	MM1	Dissimilar
MM1_CATGGCGCATGGAATA	MM1	Dissimilar
MM1_CATGGCGTCCTCGCAT	MM1	Dissimilar
MM1_CATGGCGTCGGTTCGG	MM1	Dissimilar
MM1_CATTATCAGGCAGGTT	MM1	Dissimilar
MM1_CATTATCCAACGATGG	MM1	Dissimilar
MM1_CATTATCCACCAACCG	MM1	Dissimilar
MM1_CATTATCGTAGCGTGA	MM1	Dissimilar
MM1_CATTATCGTAGGAGTC	MM1	Dissimilar
MM1_CATTATCGTTGTGGCC	MM1	Dissimilar
MM1_CATTATCTCCAGAAGG	MM1	Dissimilar
MM1_CATTCGCAGAGACTTA	MM1	Dissimilar
MM1_CATTCGCAGAGATGAG	MM1	Dissimilar
MM1_CATTCGCAGATAGTCA	MM1	Dissimilar
MM1_CATTCGCCACGTTGGC	MM1	Dissimilar
MM1_CATTCGCCATTAACCG	MM1	Dissimilar
MM1_CATTCGCTCTCCTATA	MM1	Dissimilar
MM1_CCAATCCAGGCAGGTT	MM1	Dissimilar
MM1_CCAATCCCAACAACCT	MM1	Cell_Cycle
MM1_CCAATCCCACAGGAGT	MM1	Dissimilar
MM1_CCAATCCGTGCAGTAG	MM1	Dissimilar
MM1_CCACCTAAGCCTCGTG	MM1	Dissimilar
MM1_CCACCTACATATGGTC	MM1	Dissimilar
MM1_CCACCTAGTCGTGGCT	MM1	Dissimilar
MM1_CCACCTAGTGTTAAGA	MM1	Dissimilar
MM1_CCACGGAAGCTTTGGT	MM1	Dissimilar
MM1_CCACGGACATCCGGGT	MM1	Dissimilar
MM1_CCACGGATCATCGATG	MM1	Dissimilar
MM1_CCACGGATCCGGCACA	MM1	Dissimilar
MM1_CCACGGATCTAACTTC	MM1	Dissimilar
MM1_CCACGGATCTGCTGCT	MM1	Cell_Cycle
MM1_CCACTACAGCTCAACT	MM1	Cell_Cycle
MM1_CCACTACAGGCATTGG	MM1	Dissimilar
MM1_CCACTACCATGACATC	MM1	Dissimilar
MM1_CCACTACTCAACACTG	MM1	Dissimilar
MM1_CCAGCGAAGATCCCGC	MM1	Dissimilar
MM1_CCAGCGAGTGCAGACA	MM1	Dissimilar
MM1_CCATGTCCAATCCGAT	MM1	Dissimilar
MM1_CCATGTCGTGCCTGGT	MM1	Dissimilar
MM1_CCATGTCTCAGGCCCA	MM1	Dissimilar
MM1_CCATGTCTCCAGTAGT	MM1	Dissimilar
MM1_CCATGTCTCCCAAGAT	MM1	Dissimilar
MM1_CCATTCGAGGATGGAA	MM1	Dissimilar
MM1_CCATTCGAGGGTCTCC	MM1	Dissimilar
MM1_CCATTCGGTACTCAAC	MM1	Dissimilar
MM1_CCATTCGGTCTCCACT	MM1	Dissimilar
MM1_CCATTCGTCCACGTTC	MM1	Dissimilar
MM1_CCCAATCGTTCAGCGC	MM1	Cell_Cycle
MM1_CCCAATCTCTTCCTTC	MM1	Dissimilar
MM1_CCCAGTTAGTGGGATC	MM1	Dissimilar
MM1_CCCAGTTCAATAGAGT	MM1	Dissimilar
MM1_CCCATACCAGGATTGG	MM1	Dissimilar
MM1_CCCATACGTGGGTCAA	MM1	Dissimilar
MM1_CCCATACTCGAGGTAG	MM1	Cell_Cycle
MM1_CCCATACTCGGTGTTA	MM1	ISR_GCN2
MM1_CCCTCCTCAACTGCGC	MM1	Dissimilar
MM1_CCCTCCTCATCCGCGA	MM1	Dissimilar
MM1_CCCTCCTCATGCCTAA	MM1	Dissimilar
MM1_CCCTCCTGTAGAGTGC	MM1	Dissimilar
MM1_CCGGGATAGGACGAAA	MM1	ISR_GCN2
MM1_CCGGGATCAAACCCAT	MM1	Dissimilar
MM1_CCGGGATGTTTCCACC	MM1	Dissimilar
MM1_CCGGTAGTCGACAGCC	MM1	Dissimilar
MM1_CCGTACTAGAGCAATT	MM1	Dissimilar
MM1_CCGTACTCACCGATAT	MM1	Dissimilar
MM1_CCGTACTGTCCGTCAG	MM1	Dissimilar
MM1_CCGTACTGTCGCGAAA	MM1	Cell_Cycle
MM1_CCGTGGACATCGATTG	MM1	Dissimilar
MM1_CCGTGGAGTACTTGAC	MM1	Dissimilar
MM1_CCGTGGATCCCGGATG	MM1	Dissimilar
MM1_CCGTTCAAGCTGCCCA	MM1	Dissimilar
MM1_CCTAAAGAGCTGAAAT	MM1	Dissimilar
MM1_CCTAAAGAGTGACATA	MM1	Dissimilar
MM1_CCTAAAGCAATCACAC	MM1	Dissimilar
MM1_CCTAAAGCAATTCCTT	MM1	ISR_GCN2
MM1_CCTAAAGCATACGCCG	MM1	Dissimilar
MM1_CCTAAAGCATCAGTCA	MM1	Dissimilar
MM1_CCTACACAGAGTCGGT	MM1	Cell_Cycle
MM1_CCTACACCAAACTGTC	MM1	Cell_Cycle
MM1_CCTACACCATTGCGGC	MM1	Dissimilar
MM1_CCTACACGTACTTAGC	MM1	Dissimilar
MM1_CCTACACGTAGTGAAT	MM1	Dissimilar
MM1_CCTACACTCTAACTCT	MM1	Dissimilar
MM1_CCTACCAAGCAGACTG	MM1	Dissimilar
MM1_CCTACCAGTAAACCTC	MM1	Dissimilar
MM1_CCTACCAGTGTCTGAT	MM1	Dissimilar
MM1_CCTACCAGTTGATTGC	MM1	Dissimilar
MM1_CCTACCATCGGTTAAC	MM1	ISR_GCN2
MM1_CCTAGCTAGTAGCCGA	MM1	Dissimilar
MM1_CCTAGCTCATGTAAGA	MM1	Dissimilar
MM1_CCTAGCTGTCTGCGGT	MM1	Dissimilar
MM1_CCTAGCTGTTTAGCTG	MM1	Dissimilar
MM1_CCTAGCTTCATCTGCC	MM1	Cell_Cycle
MM1_CCTAGCTTCTTTACAC	MM1	Cell_Cycle
MM1_CCTATTAAGATCTGAA	MM1	Dissimilar
MM1_CCTATTAAGCGCCTCA	MM1	Dissimilar
MM1_CCTATTACAGGGAGAG	MM1	Dissimilar
MM1_CCTATTACATCAGTAC	MM1	Dissimilar
MM1_CCTATTAGTACAGACG	MM1	Dissimilar
MM1_CCTATTAGTATTCGTG	MM1	Dissimilar
MM1_CCTATTAGTGTCGCTG	MM1	Dissimilar
MM1_CCTATTATCGTTGACA	MM1	Dissimilar
MM1_CCTCAGTAGATAGCAT	MM1	Dissimilar
MM1_CCTCAGTCACTTCTGC	MM1	Cell_Cycle
MM1_CCTCAGTTCAGGCCCA	MM1	Dissimilar
MM1_CCTCAGTTCTACTTAC	MM1	Dissimilar
MM1_CCTCAGTTCTATCGCC	MM1	Dissimilar
MM1_CCTTACGAGACAGGCT	MM1	Dissimilar
MM1_CCTTACGAGCCAGTAG	MM1	Dissimilar
MM1_CCTTACGAGCTAAGAT	MM1	Dissimilar
MM1_CCTTACGAGTGCCAGA	MM1	Dissimilar
MM1_CCTTACGCAATGAATG	MM1	ISR_GCN2
MM1_CCTTACGGTTAAGAAC	MM1	Dissimilar
MM1_CCTTACGTCGTTGCCT	MM1	Dissimilar
MM1_CCTTACGTCTACTCAT	MM1	Dissimilar
MM1_CCTTACGTCTCGAGTA	MM1	Dissimilar
MM1_CCTTACGTCTGCGGCA	MM1	Dissimilar
MM1_CCTTCCCAGTGGGATC	MM1	Dissimilar
MM1_CCTTCCCCACCCATTC	MM1	Dissimilar
MM1_CCTTCCCGTTTCGCTC	MM1	Cell_Cycle
MM1_CCTTCGATCCGCGCAA	MM1	Cell_Cycle
MM1_CCTTTCTAGGGTGTGT	MM1	Dissimilar
MM1_CCTTTCTGTGCAGGTA	MM1	Dissimilar
MM1_CCTTTCTTCCTTCAAT	MM1	Dissimilar
MM1_CGAACATCACAAGCCC	MM1	ISR_GCN2
MM1_CGAACATGTATAGGTA	MM1	Dissimilar
MM1_CGAACATGTTCAGTAC	MM1	Dissimilar
MM1_CGAACATTCATGTGGT	MM1	Dissimilar
MM1_CGAACATTCGAGCCCA	MM1	Dissimilar
MM1_CGAACATTCGGCGCTA	MM1	Dissimilar
MM1_CGAATGTAGGGAACGG	MM1	Dissimilar
MM1_CGAATGTTCATTGCGA	MM1	Dissimilar
MM1_CGAATGTTCCGTAGTA	MM1	Dissimilar
MM1_CGACCTTAGCGATGAC	MM1	Dissimilar
MM1_CGACCTTCAACCGCCA	MM1	Dissimilar
MM1_CGACCTTTCAAAGACA	MM1	Dissimilar
MM1_CGACCTTTCGTTTGCC	MM1	ISR_GCN2
MM1_CGACTTCCAAAGGCGT	MM1	Dissimilar
MM1_CGACTTCCAGAGCCAA	MM1	Dissimilar
MM1_CGACTTCTCAGTCAGT	MM1	Cell_Cycle
MM1_CGACTTCTCCTAGGGC	MM1	Dissimilar
MM1_CGACTTCTCGCCTGAG	MM1	Dissimilar
MM1_CGACTTCTCTCAAGTG	MM1	Dissimilar
MM1_CGAGAAGAGAGCTGGT	MM1	Dissimilar
MM1_CGAGAAGCATAGAAAC	MM1	Dissimilar
MM1_CGAGAAGGTTCCGGCA	MM1	Dissimilar
MM1_CGAGCACAGCCACGCT	MM1	Dissimilar
MM1_CGAGCACTCAGAAATG	MM1	Dissimilar
MM1_CGAGCACTCAGCGATT	MM1	Dissimilar
MM1_CGAGCCAAGGAGTTTA	MM1	Dissimilar
MM1_CGAGCCAGTCATGCAT	MM1	Dissimilar
MM1_CGAGCCATCTCCTATA	MM1	Dissimilar
MM1_CGAGCCATCTTGTCAT	MM1	Dissimilar
MM1_CGATCGGCAATACGCT	MM1	Dissimilar
MM1_CGATCGGCATCTCGCT	MM1	Dissimilar
MM1_CGATCGGGTGATGATA	MM1	Dissimilar
MM1_CGATCGGGTTTAAGCC	MM1	Dissimilar
MM1_CGATCGGTCCGATATG	MM1	Dissimilar
MM1_CGATGGCAGAAACCGC	MM1	Dissimilar
MM1_CGATGGCCAGTCCTTC	MM1	Dissimilar
MM1_CGATGGCCATGCTAGT	MM1	Dissimilar
MM1_CGATGGCCATTACGAC	MM1	Dissimilar
MM1_CGATGGCTCTGCGGCA	MM1	Dissimilar
MM1_CGATGTAAGAAGGTTT	MM1	Dissimilar
MM1_CGATGTAAGCCATCGC	MM1	Cell_Cycle
MM1_CGATGTAGTAACGACG	MM1	Dissimilar
MM1_CGATGTAGTGGTCCGT	MM1	ISR_GCN2
MM1_CGATGTAGTTTGGCGC	MM1	Dissimilar
MM1_CGATGTATCCAAAGTC	MM1	Dissimilar
MM1_CGATGTATCCTCATTA	MM1	Cell_Cycle
MM1_CGATTGAAGAGTTGGC	MM1	Dissimilar
MM1_CGATTGACACCACGTG	MM1	Dissimilar
MM1_CGATTGATCGGTTCGG	MM1	Dissimilar
MM1_CGCCAAGAGAACTGTA	MM1	Dissimilar
MM1_CGCCAAGAGCTGAACG	MM1	Dissimilar
MM1_CGCCAAGAGTATGACA	MM1	Cell_Cycle
MM1_CGCCAAGAGTGAAGTT	MM1	Dissimilar
MM1_CGCCAAGCAAGAAGAG	MM1	Dissimilar
MM1_CGCCAAGCAATGGACG	MM1	Dissimilar
MM1_CGCCAAGCAGCTGTTA	MM1	Dissimilar
MM1_CGCCAAGGTCGCATCG	MM1	Cell_Cycle
MM1_CGCCAAGTCAACACCA	MM1	Dissimilar
MM1_CGCCAAGTCGTACCGG	MM1	Dissimilar
MM1_CGCGGTACAATAGCGG	MM1	Dissimilar
MM1_CGCGGTAGTACCAGTT	MM1	Dissimilar
MM1_CGCGGTATCACCGGGT	MM1	Dissimilar
MM1_CGCGGTATCTAACCGA	MM1	Dissimilar
MM1_CGCGTTTAGGATGTAT	MM1	Dissimilar
MM1_CGCGTTTAGTGAACGC	MM1	Dissimilar
MM1_CGCGTTTCAGGGTTAG	MM1	Dissimilar
MM1_CGCGTTTGTTGAGTTC	MM1	Dissimilar
MM1_CGCGTTTTCACCACCT	MM1	Dissimilar
MM1_CGCGTTTTCGATGAGG	MM1	Cell_Cycle
MM1_CGCTATCAGCTCCTCT	MM1	Cell_Cycle
MM1_CGCTATCCACAGCGTC	MM1	Cell_Cycle
MM1_CGCTATCCATCTACGA	MM1	Dissimilar
MM1_CGCTGGAAGCGTGAAC	MM1	Dissimilar
MM1_CGCTGGATCAACTCTT	MM1	Dissimilar
MM1_CGCTGGATCTACTATC	MM1	Dissimilar
MM1_CGCTTCAAGAGTCGGT	MM1	Dissimilar
MM1_CGCTTCAAGCGATAGC	MM1	ISR_GCN2
MM1_CGCTTCACAAGCCGTC	MM1	Dissimilar
MM1_CGCTTCATCACTTCAT	MM1	Dissimilar
MM1_CGGACACCATCCCATC	MM1	Dissimilar
MM1_CGGACACGTCCGAGTC	MM1	Dissimilar
MM1_CGGACACGTTAAAGAC	MM1	Cell_Cycle
MM1_CGGACACTCAGTCAGT	MM1	Dissimilar
MM1_CGGACACTCCATGAGT	MM1	Dissimilar
MM1_CGGACACTCCGCGCAA	MM1	ISR_GCN2
MM1_CGGACGTAGCTAGGCA	MM1	Dissimilar
MM1_CGGACGTCATGAACCT	MM1	Dissimilar
MM1_CGGACGTGTTCCAACA	MM1	Dissimilar
MM1_CGGACGTGTTGAGGTG	MM1	Dissimilar
MM1_CGGACGTTCAACACTG	MM1	Cell_Cycle
MM1_CGGACTGAGGGAGTAA	MM1	Dissimilar
MM1_CGGACTGGTACCGCTG	MM1	Dissimilar
MM1_CGGAGCTAGGCCCTCA	MM1	ISR_GCN2
MM1_CGGAGCTCACCATGTA	MM1	Dissimilar
MM1_CGGAGCTCAGGTCCAC	MM1	Dissimilar
MM1_CGGAGCTGTCAGCTAT	MM1	Dissimilar
MM1_CGGAGCTTCAGCATGT	MM1	Cell_Cycle
MM1_CGGAGTCGTCTTTCAT	MM1	Dissimilar
MM1_CGGAGTCTCTTTAGTC	MM1	Dissimilar
MM1_CGGCTAGCAACAACCT	MM1	Dissimilar
MM1_CGGCTAGGTATAATGG	MM1	Dissimilar
MM1_CGGCTAGTCGGTTAAC	MM1	Dissimilar
MM1_CGGGTCACACGGATAG	MM1	Cell_Cycle
MM1_CGGGTCACATGATCCA	MM1	Dissimilar
MM1_CGGGTCACATTCTCAT	MM1	Dissimilar
MM1_CGGGTCATCCGCGGTA	MM1	Dissimilar
MM1_CGGTTAAAGTGGTCCC	MM1	Dissimilar
MM1_CGGTTAAGTATAGTAG	MM1	Dissimilar
MM1_CGGTTAATCACTATTC	MM1	Dissimilar
MM1_CGGTTAATCTGGAGCC	MM1	Cell_Cycle
MM1_CGTAGCGAGTAAGTAC	MM1	Dissimilar
MM1_CGTAGCGCAGTTTACG	MM1	Dissimilar
MM1_CGTAGCGTCCACTGGG	MM1	Dissimilar
MM1_CGTAGCGTCTTGCATT	MM1	Dissimilar
MM1_CGTAGGCGTATATGGA	MM1	Dissimilar
MM1_CGTCACTAGAGCAATT	MM1	Dissimilar
MM1_CGTCACTAGGGCACTA	MM1	Cell_Cycle
MM1_CGTCACTGTACCGTAT	MM1	Dissimilar
MM1_CGTCACTGTCACTGGC	MM1	Dissimilar
MM1_CGTCACTGTGCAGACA	MM1	Dissimilar
MM1_CGTCACTTCCTTGGTC	MM1	Dissimilar
MM1_CGTCAGGAGACTCGGA	MM1	Dissimilar
MM1_CGTCAGGAGATGGGTC	MM1	Dissimilar
MM1_CGTCAGGAGTAGGTGC	MM1	Dissimilar
MM1_CGTCAGGCAGCGTTCG	MM1	Dissimilar
MM1_CGTCAGGCAGCTATTG	MM1	Dissimilar
MM1_CGTCAGGCATGGTCAT	MM1	Dissimilar
MM1_CGTCAGGGTTCCACAA	MM1	Dissimilar
MM1_CGTCAGGTCACTCCTG	MM1	Dissimilar
MM1_CGTCAGGTCGGCGCTA	MM1	Dissimilar
MM1_CGTCCATGTATCGCAT	MM1	Dissimilar
MM1_CGTCCATGTCACAAGG	MM1	Dissimilar
MM1_CGTCCATTCAACGGGA	MM1	Dissimilar
MM1_CGTCTACAGCTAAACA	MM1	Dissimilar
MM1_CGTCTACGTAGGCATG	MM1	Dissimilar
MM1_CGTGAGCAGAAACGAG	MM1	Dissimilar
MM1_CGTGAGCAGCTCCTTC	MM1	Dissimilar
MM1_CGTGAGCAGGAGTTGC	MM1	Dissimilar
MM1_CGTGAGCAGGTGCTAG	MM1	Dissimilar
MM1_CGTGAGCCACTACAGT	MM1	Dissimilar
MM1_CGTGAGCGTATGAATG	MM1	Dissimilar
MM1_CGTGAGCGTCTCAACA	MM1	Dissimilar
MM1_CGTGAGCTCACGCGGT	MM1	Dissimilar
MM1_CGTGAGCTCTTGAGAC	MM1	Dissimilar
MM1_CGTGTAAAGCGTAATA	MM1	Dissimilar
MM1_CGTGTAACATCCCATC	MM1	Cell_Cycle
MM1_CGTGTAAGTTGTCGCG	MM1	Dissimilar
MM1_CGTGTCTAGGTGCACA	MM1	Dissimilar
MM1_CGTGTCTGTCTTCAAG	MM1	Dissimilar
MM1_CGTTAGAAGCACCGTC	MM1	Dissimilar
MM1_CGTTAGAAGGGTGTGT	MM1	Dissimilar
MM1_CGTTAGACACAGATTC	MM1	Dissimilar
MM1_CGTTAGACAGGTCCAC	MM1	Dissimilar
MM1_CGTTAGACAGTCCTTC	MM1	Dissimilar
MM1_CGTTAGAGTGAACCTT	MM1	Dissimilar
MM1_CGTTAGATCGCCAGCA	MM1	Dissimilar
MM1_CGTTCTGTCGGCATCG	MM1	Dissimilar
MM1_CGTTGGGAGTGCGATG	MM1	Dissimilar
MM1_CGTTGGGCAGCTGTTA	MM1	Dissimilar
MM1_CGTTGGGGTCGCGTGT	MM1	Dissimilar
MM1_CTAACTTGTCATCCCT	MM1	Dissimilar
MM1_CTAACTTGTGCAGTAG	MM1	Dissimilar
MM1_CTAACTTGTTAAAGTG	MM1	Cell_Cycle
MM1_CTAACTTTCCAGTATG	MM1	Dissimilar
MM1_CTAAGACAGGGCACTA	MM1	Dissimilar
MM1_CTAAGACAGTCGATAA	MM1	ISR_GCN2
MM1_CTAAGACGTATGCTTG	MM1	Dissimilar
MM1_CTAAGACTCGGTGTTA	MM1	Dissimilar
MM1_CTAAGACTCTTAGAGC	MM1	Dissimilar
MM1_CTAATGGCAGCCAGAA	MM1	Dissimilar
MM1_CTAATGGTCCTAGGGC	MM1	Dissimilar
MM1_CTAATGGTCGTCTGAA	MM1	Dissimilar
MM1_CTACACCAGCGGATCA	MM1	Dissimilar
MM1_CTACACCCATAGGATA	MM1	Dissimilar
MM1_CTACACCCATGCCTAA	MM1	Dissimilar
MM1_CTACACCCATTGGTAC	MM1	Dissimilar
MM1_CTACACCGTGCAACGA	MM1	Dissimilar
MM1_CTACACCTCTTGAGGT	MM1	Dissimilar
MM1_CTACATTCACATTTCT	MM1	ISR_GCN2
MM1_CTACATTCAGTGGGAT	MM1	Dissimilar
MM1_CTACATTGTCAGAATA	MM1	Dissimilar
MM1_CTACATTTCGTTACAG	MM1	Dissimilar
MM1_CTACATTTCTGATACG	MM1	Dissimilar
MM1_CTACCCAAGCCCAGCT	MM1	Dissimilar
MM1_CTACCCAAGCTTTGGT	MM1	Cell_Cycle
MM1_CTACCCAGTACGCTGC	MM1	Dissimilar
MM1_CTACCCATCCAAACAC	MM1	Dissimilar
MM1_CTACGTCCACCAACCG	MM1	Dissimilar
MM1_CTACGTCGTAGCCTAT	MM1	Cell_Cycle
MM1_CTACGTCTCTATCCCG	MM1	Dissimilar
MM1_CTACGTCTCTCTTGAT	MM1	Dissimilar
MM1_CTACGTCTCTTTAGGG	MM1	Dissimilar
MM1_CTAGAGTAGTCGCCGT	MM1	Dissimilar
MM1_CTAGAGTCAAGTCTGT	MM1	Dissimilar
MM1_CTAGAGTGTAGAGTGC	MM1	Dissimilar
MM1_CTAGAGTGTTAAGTAG	MM1	Dissimilar
MM1_CTAGAGTTCATAAAGG	MM1	Dissimilar
MM1_CTAGCCTCAGTGAGTG	MM1	ISR_GCN2
MM1_CTAGCCTGTAATTGGA	MM1	Dissimilar
MM1_CTAGCCTGTCCGCTGA	MM1	Dissimilar
MM1_CTAGCCTTCACCGTAA	MM1	Cell_Cycle
MM1_CTAGCCTTCGCGGATC	MM1	ISR_GCN2
MM1_CTAGTGAAGATGTTAG	MM1	Dissimilar
MM1_CTAGTGACAGCCAATT	MM1	Dissimilar
MM1_CTAGTGAGTAGCGTAG	MM1	Dissimilar
MM1_CTCACACAGCCAACAG	MM1	Dissimilar
MM1_CTCACACCAATCCAAC	MM1	Dissimilar
MM1_CTCACACCATTCTTAC	MM1	Dissimilar
MM1_CTCACACGTCAATGTC	MM1	Dissimilar
MM1_CTCACACTCAAGGCTT	MM1	Dissimilar
MM1_CTCACACTCAGGTAAA	MM1	Dissimilar
MM1_CTCACACTCTATCGCC	MM1	Cell_Cycle
MM1_CTCAGAACATTAGCCA	MM1	Dissimilar
MM1_CTCAGAAGTAATTGGA	MM1	Dissimilar
MM1_CTCAGAAGTTCGCTAA	MM1	Dissimilar
MM1_CTCAGAATCCGCGTTT	MM1	Cell_Cycle
MM1_CTCATTAAGGAGTCTG	MM1	Dissimilar
MM1_CTCATTAAGGGCTCTC	MM1	Dissimilar
MM1_CTCATTATCCCGGATG	MM1	Dissimilar
MM1_CTCCTAGAGCGTGAAC	MM1	Dissimilar
MM1_CTCCTAGTCCCGGATG	MM1	Dissimilar
MM1_CTCCTAGTCCTCCTAG	MM1	Dissimilar
MM1_CTCGAAAAGCCGGTAA	MM1	Dissimilar
MM1_CTCGAAATCAACACCA	MM1	Dissimilar
MM1_CTCGAAATCCGTACAA	MM1	Dissimilar
MM1_CTCGAGGGTGCTGTAT	MM1	Dissimilar
MM1_CTCGAGGTCAGATAAG	MM1	Dissimilar
MM1_CTCGGAGAGCAGGTCA	MM1	Dissimilar
MM1_CTCGGAGAGTAGTGCG	MM1	Dissimilar
MM1_CTCGGAGAGTGTACCT	MM1	Dissimilar
MM1_CTCGGAGAGTGTTTGC	MM1	Dissimilar
MM1_CTCGGAGCAATCAGAA	MM1	Dissimilar
MM1_CTCGGAGCACCATGTA	MM1	Cell_Cycle
MM1_CTCGGAGCAGTATGCT	MM1	Dissimilar
MM1_CTCGGAGTCAACGGGA	MM1	Dissimilar
MM1_CTCGGGACAACAACCT	MM1	Dissimilar
MM1_CTCGGGAGTCCCTTGT	MM1	Dissimilar
MM1_CTCGGGATCAGCAACT	MM1	Dissimilar
MM1_CTCGTACGTTCCGTCT	MM1	Dissimilar
MM1_CTCGTACGTTCTGTTT	MM1	Dissimilar
MM1_CTCGTCAAGGCCGAAT	MM1	Dissimilar
MM1_CTCGTCAAGTTCGCAT	MM1	Cell_Cycle
MM1_CTCGTCAGTAGGCATG	MM1	Dissimilar
MM1_CTCGTCAGTGCGAAAC	MM1	Cell_Cycle
MM1_CTCGTCATCACTATTC	MM1	Dissimilar
MM1_CTCTAATGTACCGAGA	MM1	Dissimilar
MM1_CTCTAATGTCAAGCGA	MM1	Dissimilar
MM1_CTCTAATTCCGCTGTT	MM1	Dissimilar
MM1_CTCTACGCAGCCAGAA	MM1	Dissimilar
MM1_CTCTACGTCCATGAGT	MM1	Dissimilar
MM1_CTCTGGTCACATCCAA	MM1	Dissimilar
MM1_CTCTGGTGTGTGAATA	MM1	Dissimilar
MM1_CTGAAACAGACCTTTG	MM1	Cell_Cycle
MM1_CTGAAACAGTTCGCGC	MM1	Dissimilar
MM1_CTGAAACCAGTGGAGT	MM1	Dissimilar
MM1_CTGAAACGTACCGAGA	MM1	Dissimilar
MM1_CTGAAACTCCATGCTC	MM1	Dissimilar
MM1_CTGAAACTCTGGGCCA	MM1	Cell_Cycle
MM1_CTGAAGTAGTCCGGTC	MM1	Dissimilar
MM1_CTGAAGTGTCGGATCC	MM1	Cell_Cycle
MM1_CTGATAGAGTCTCGGC	MM1	Dissimilar
MM1_CTGATAGGTCGGCACT	MM1	Dissimilar
MM1_CTGATAGGTTATCGGT	MM1	Dissimilar
MM1_CTGATCCAGTGGACGT	MM1	Dissimilar
MM1_CTGATCCGTAGTACCT	MM1	Dissimilar
MM1_CTGATCCTCACAGGCC	MM1	Dissimilar
MM1_CTGATCCTCTGGCGAC	MM1	Dissimilar
MM1_CTGCCTACAGACAAGC	MM1	Dissimilar
MM1_CTGCCTAGTTGATTGC	MM1	Dissimilar
MM1_CTGCGGAAGCCTCGTG	MM1	Dissimilar
MM1_CTGCGGACACAGTCGC	MM1	ISR_GCN2
MM1_CTGCGGACATGATCCA	MM1	Dissimilar
MM1_CTGCGGAGTGCTAGCC	MM1	Dissimilar
MM1_CTGCGGAGTTCTCATT	MM1	Dissimilar
MM1_CTGCTGTAGTTCGCAT	MM1	Dissimilar
MM1_CTGCTGTGTAGGACAC	MM1	Dissimilar
MM1_CTGGTCTCAAGGTGTG	MM1	Dissimilar
MM1_CTGGTCTCATATGAGA	MM1	Cell_Cycle
MM1_CTGGTCTGTCTCCACT	MM1	Dissimilar
MM1_CTGGTCTGTTTACTCT	MM1	Cell_Cycle
MM1_CTGTGCTAGCGGATCA	MM1	Dissimilar
MM1_CTGTGCTCACATGACT	MM1	ISR_GCN2
MM1_CTGTGCTGTGCTGTAT	MM1	Dissimilar
MM1_CTGTTTAGTCGCGGTT	MM1	Dissimilar
MM1_CTGTTTAGTTAGGGTG	MM1	Dissimilar
MM1_CTTAACTAGCCGCCTA	MM1	Dissimilar
MM1_CTTAACTGTCAAACTC	MM1	Dissimilar
MM1_CTTAACTGTTACGCGC	MM1	Dissimilar
MM1_CTTACCGAGTCGCCGT	MM1	Dissimilar
MM1_CTTACCGCAGGGTACA	MM1	Dissimilar
MM1_CTTACCGGTCGCGTGT	MM1	Dissimilar
MM1_CTTACCGTCAGAGGTG	MM1	Dissimilar
MM1_CTTACCGTCTTCTGGC	MM1	Dissimilar
MM1_CTTAGGAAGCGTTGCC	MM1	Dissimilar
MM1_CTTAGGACAGGCGATA	MM1	Dissimilar
MM1_CTTAGGACATCCGGGT	MM1	Cell_Cycle
MM1_CTTAGGAGTATAGTAG	MM1	Dissimilar
MM1_CTTAGGATCATCGGAT	MM1	Dissimilar
MM1_CTTCTCTAGCTCAACT	MM1	Cell_Cycle
MM1_CTTCTCTAGGCATTGG	MM1	Dissimilar
MM1_CTTCTCTTCCTTGCCA	MM1	Dissimilar
MM1_CTTGGCTGTAGCGATG	MM1	Dissimilar
MM1_CTTGGCTGTGCCTGGT	MM1	Dissimilar
MM1_CTTGGCTTCACCCTCA	MM1	Dissimilar
MM1_CTTTGCGCACCAGTTA	MM1	Dissimilar
MM1_CTTTGCGCACGACTCG	MM1	Dissimilar
MM1_CTTTGCGCATGGTAGG	MM1	Dissimilar
MM1_CTTTGCGTCATAACCG	MM1	Dissimilar
MM1_GAAACTCAGATCACGG	MM1	Dissimilar
MM1_GAAACTCCATTTCAGG	MM1	Dissimilar
MM1_GAAACTCTCTCACATT	MM1	Dissimilar
MM1_GAAACTCTCTTGACGA	MM1	Dissimilar
MM1_GAAATGAAGAAGAAGC	MM1	Dissimilar
MM1_GAAATGACAGGCGATA	MM1	Cell_Cycle
MM1_GAAATGAGTAAGTGGC	MM1	Dissimilar
MM1_GAAATGAGTTCAACCA	MM1	Dissimilar
MM1_GAACATCAGGAACTGC	MM1	Dissimilar
MM1_GAACATCCACCCAGTG	MM1	Dissimilar
MM1_GAACATCCAGCCAGAA	MM1	ISR_GCN2
MM1_GAACATCTCCATTCTA	MM1	Dissimilar
MM1_GAACATCTCGATGAGG	MM1	Dissimilar
MM1_GAACCTAAGAATAGGG	MM1	Dissimilar
MM1_GAACCTAAGGTAGCCA	MM1	Dissimilar
MM1_GAACCTAAGTACGATA	MM1	Dissimilar
MM1_GAACCTACAGGATCGA	MM1	Dissimilar
MM1_GAACCTAGTGGTCTCG	MM1	Dissimilar
MM1_GAACCTATCGAGAGCA	MM1	Dissimilar
MM1_GAACCTATCTATCGCC	MM1	Dissimilar
MM1_GAACGGAAGAGTAAGG	MM1	Dissimilar
MM1_GAACGGAAGCTGAACG	MM1	Dissimilar
MM1_GAACGGACATTGGGCC	MM1	Dissimilar
MM1_GAACGGAGTAGATTAG	MM1	Dissimilar
MM1_GAACGGAGTGGGTATG	MM1	Dissimilar
MM1_GAACGGAGTTACGCGC	MM1	Dissimilar
MM1_GAACGGATCCGCATCT	MM1	Dissimilar
MM1_GAAGCAGCAACACCTA	MM1	Cell_Cycle
MM1_GAAGCAGCACATGACT	MM1	Dissimilar
MM1_GAAGCAGGTACTTAGC	MM1	Dissimilar
MM1_GAATGAACAATGGAGC	MM1	Dissimilar
MM1_GAATGAAGTGGTCCGT	MM1	Dissimilar
MM1_GAATGAAGTTCAGACT	MM1	Dissimilar
MM1_GAATGAAGTTGGACCC	MM1	Dissimilar
MM1_GAATGAATCACAGTAC	MM1	Dissimilar
MM1_GAATGAATCCACGACG	MM1	Dissimilar
MM1_GAATGAATCCTCCTAG	MM1	Dissimilar
MM1_GACACGCAGCATGGCA	MM1	Dissimilar
MM1_GACACGCAGGACATTA	MM1	Dissimilar
MM1_GACACGCCACCCATTC	MM1	Dissimilar
MM1_GACACGCGTATTCGTG	MM1	Dissimilar
MM1_GACACGCGTTCACCTC	MM1	Dissimilar
MM1_GACACGCTCTGGCGTG	MM1	Dissimilar
MM1_GACAGAGAGATCGATA	MM1	Dissimilar
MM1_GACAGAGAGCCAGTTT	MM1	Dissimilar
MM1_GACAGAGCAGATCGGA	MM1	Dissimilar
MM1_GACCAATCAATGACCT	MM1	Dissimilar
MM1_GACCAATGTCGAGTTT	MM1	Dissimilar
MM1_GACCAATTCCTATGTT	MM1	Cell_Cycle
MM1_GACCTGGAGAAAGTGG	MM1	Dissimilar
MM1_GACCTGGCAACACCTA	MM1	Dissimilar
MM1_GACGCGTAGATAGGAG	MM1	Dissimilar
MM1_GACGCGTCAAAGCAAT	MM1	ISR_GCN2
MM1_GACGCGTGTACACCGC	MM1	Dissimilar
MM1_GACGCGTGTATAATGG	MM1	Dissimilar
MM1_GACGCGTTCGGCCGAT	MM1	Cell_Cycle
MM1_GACGGCTAGAAGGACA	MM1	Dissimilar
MM1_GACGTGCAGCTCTCGG	MM1	Dissimilar
MM1_GACGTGCGTCTGCCAG	MM1	Dissimilar
MM1_GACGTGCTCAACGAAA	MM1	Cell_Cycle
MM1_GACGTGCTCCAGTAGT	MM1	Dissimilar
MM1_GACGTTACAGTCAGAG	MM1	Dissimilar
MM1_GACTAACAGAGACTAT	MM1	ISR_GCN2
MM1_GACTAACAGGTCATCT	MM1	Dissimilar
MM1_GACTAACAGTGACTCT	MM1	Cell_Cycle
MM1_GACTAACGTACTCAAC	MM1	ISR_GCN2
MM1_GACTAACGTACTTAGC	MM1	Dissimilar
MM1_GACTAACGTCATATCG	MM1	Dissimilar
MM1_GACTAACGTGTAATGA	MM1	Dissimilar
MM1_GACTAACTCCACGCAG	MM1	Dissimilar
MM1_GACTACAGTCACCCAG	MM1	Dissimilar
MM1_GACTACAGTTGCGCAC	MM1	Dissimilar
MM1_GACTACATCGTGGGAA	MM1	Dissimilar
MM1_GACTGCGGTACCGAGA	MM1	Dissimilar
MM1_GACTGCGTCAACACGT	MM1	Dissimilar
MM1_GACTGCGTCGCGCCAA	MM1	Dissimilar
MM1_GACTGCGTCTTCAACT	MM1	ISR_GCN2
MM1_GAGCAGAAGATATGGT	MM1	Dissimilar
MM1_GAGCAGACAAAGGCGT	MM1	Dissimilar
MM1_GAGCAGAGTTATCGGT	MM1	Dissimilar
MM1_GAGCAGATCGTAGATC	MM1	Dissimilar
MM1_GAGGTGAAGTGGTAAT	MM1	Cell_Cycle
MM1_GAGGTGACAGTATAAG	MM1	Dissimilar
MM1_GAGGTGATCTTGACGA	MM1	Dissimilar
MM1_GAGTCCGAGGCGCTCT	MM1	Cell_Cycle
MM1_GAGTCCGAGGTGATAT	MM1	Dissimilar
MM1_GAGTCCGGTATCAGTC	MM1	Dissimilar
MM1_GAGTCCGGTGCGAAAC	MM1	Dissimilar
MM1_GAGTCCGGTTACGCGC	MM1	Dissimilar
MM1_GATCAGTAGCGAGAAA	MM1	Dissimilar
MM1_GATCAGTAGGCGACAT	MM1	Dissimilar
MM1_GATCAGTCACCCATTC	MM1	Dissimilar
MM1_GATCAGTCACTTCTGC	MM1	Dissimilar
MM1_GATCAGTGTACTTAGC	MM1	Dissimilar
MM1_GATCAGTGTGTCAATC	MM1	ISR_GCN2
MM1_GATCAGTTCACTGGGC	MM1	Dissimilar
MM1_GATCAGTTCATATCGG	MM1	Dissimilar
MM1_GATCGATAGCTGTTCA	MM1	Dissimilar
MM1_GATCGATCAGCTTAAC	MM1	Dissimilar
MM1_GATCGATTCAGCTTAG	MM1	Dissimilar
MM1_GATCGATTCCGTAGGC	MM1	Dissimilar
MM1_GATCGCGAGAGCTGCA	MM1	Dissimilar
MM1_GATCGCGCATAACCTG	MM1	ISR_GCN2
MM1_GATCGCGTCAGTGCAT	MM1	Dissimilar
MM1_GATCGCGTCTCCAGGG	MM1	Dissimilar
MM1_GATCGTACAGGAACGT	MM1	Dissimilar
MM1_GATCGTAGTGACGCCT	MM1	Dissimilar
MM1_GATCTAGCAGGATTGG	MM1	ISR_GCN2
MM1_GATCTAGGTCTTTCAT	MM1	Dissimilar
MM1_GATCTAGTCTTCAACT	MM1	Dissimilar
MM1_GATGAAAAGGAGTAGA	MM1	Dissimilar
MM1_GATGAAACAGACGCTC	MM1	ISR_GCN2
MM1_GATGAAACAGATGAGC	MM1	Dissimilar
MM1_GATGAAACATAGACTC	MM1	Dissimilar
MM1_GATGAAAGTCGCGAAA	MM1	Dissimilar
MM1_GATGAAAGTCTGCCAG	MM1	Dissimilar
MM1_GATGAAAGTGCACCAC	MM1	Dissimilar
MM1_GATGAAAGTGCAGACA	MM1	Dissimilar
MM1_GATGAGGAGTAGTGCG	MM1	Dissimilar
MM1_GATGAGGCACACAGAG	MM1	Dissimilar
MM1_GATGAGGCACCAGATT	MM1	Dissimilar
MM1_GATGAGGTCGCCAGCA	MM1	Dissimilar
MM1_GATGCTACAAAGCGGT	MM1	Dissimilar
MM1_GATGCTACAACTTGAC	MM1	Dissimilar
MM1_GATGCTAGTGGCGAAT	MM1	Dissimilar
MM1_GATGCTATCAGCTGGC	MM1	Dissimilar
MM1_GATGCTATCTACGAGT	MM1	Dissimilar
MM1_GATTCAGAGATCCTGT	MM1	Dissimilar
MM1_GATTCAGAGCTTATCG	MM1	Dissimilar
MM1_GATTCAGCACATGACT	MM1	Dissimilar
MM1_GATTCAGCATCTACGA	MM1	Dissimilar
MM1_GCAAACTAGATCCGAG	MM1	Dissimilar
MM1_GCAAACTAGCACGCCT	MM1	Dissimilar
MM1_GCAAACTCACTGAAGG	MM1	Dissimilar
MM1_GCAAACTGTGATAAAC	MM1	Dissimilar
MM1_GCAAACTGTGCAGGTA	MM1	Cell_Cycle
MM1_GCAATCAGTACGACCC	MM1	Dissimilar
MM1_GCAATCAGTGTAATGA	MM1	Dissimilar
MM1_GCACATAAGAAGGTGA	MM1	Dissimilar
MM1_GCACATACAAGTCATC	MM1	Dissimilar
MM1_GCACATACACCAGTTA	MM1	Dissimilar
MM1_GCACATACAGACAAGC	MM1	Dissimilar
MM1_GCACATACATAAGACA	MM1	Dissimilar
MM1_GCACATAGTAACGCGA	MM1	Dissimilar
MM1_GCACATAGTCGCGTGT	MM1	Dissimilar
MM1_GCACTCTAGAGTGAGA	MM1	Dissimilar
MM1_GCACTCTAGATCTGCT	MM1	Dissimilar
MM1_GCACTCTAGTACGATA	MM1	Dissimilar
MM1_GCACTCTCACGAGGTA	MM1	Dissimilar
MM1_GCACTCTCAGTGGGAT	MM1	Dissimilar
MM1_GCACTCTGTTCCATGA	MM1	Dissimilar
MM1_GCAGCCAAGTGCAAGC	MM1	Dissimilar
MM1_GCAGCCAAGTGTTTGC	MM1	Dissimilar
MM1_GCAGCCACACATGGGA	MM1	Dissimilar
MM1_GCAGCCACATAACCTG	MM1	Dissimilar
MM1_GCAGCCACATGCCTTC	MM1	Cell_Cycle
MM1_GCAGCCAGTACCGTTA	MM1	Dissimilar
MM1_GCAGCCAGTGGCTCCA	MM1	Dissimilar
MM1_GCAGCCATCAACCAAC	MM1	ISR_GCN2
MM1_GCAGTTAAGGCATGGT	MM1	Dissimilar
MM1_GCAGTTACAATCCGAT	MM1	Dissimilar
MM1_GCAGTTACAGGACGTA	MM1	Dissimilar
MM1_GCATACAAGAATCTCC	MM1	Dissimilar
MM1_GCATGATAGGCTCATT	MM1	Cell_Cycle
MM1_GCATGATAGTCGCCGT	MM1	Dissimilar
MM1_GCATGATCATGGGACA	MM1	Cell_Cycle
MM1_GCATGATGTGTGCCTG	MM1	Dissimilar
MM1_GCATGATTCCTTTCTC	MM1	Dissimilar
MM1_GCATGCGCAGCTTCGG	MM1	Dissimilar
MM1_GCATGCGGTACACCGC	MM1	Dissimilar
MM1_GCATGCGGTAGGCTGA	MM1	Cell_Cycle
MM1_GCATGTACATTGAGCT	MM1	Dissimilar
MM1_GCATGTATCAGAGACG	MM1	Cell_Cycle
MM1_GCATGTATCAGCATGT	MM1	Dissimilar
MM1_GCCTCTAAGCCAACAG	MM1	Dissimilar
MM1_GCCTCTACAAGCCGCT	MM1	Dissimilar
MM1_GCCTCTACACTCAGGC	MM1	Dissimilar
MM1_GCCTCTAGTGCCTGGT	MM1	Dissimilar
MM1_GCCTCTATCGCGGATC	MM1	Dissimilar
MM1_GCGACCAGTGCAGTAG	MM1	Dissimilar
MM1_GCGACCATCGAACGGA	MM1	Dissimilar
MM1_GCGAGAAAGCCCAATT	MM1	Dissimilar
MM1_GCGAGAAGTGCAGGTA	MM1	Dissimilar
MM1_GCGAGAAGTGCGAAAC	MM1	Dissimilar
MM1_GCGAGAAGTGGGTCAA	MM1	Dissimilar
MM1_GCGAGAAGTTATCGGT	MM1	Dissimilar
MM1_GCGCAACAGTTATCGC	MM1	Dissimilar
MM1_GCGCAACCAGACGCTC	MM1	Cell_Cycle
MM1_GCGCAACTCAGGCGAA	MM1	Dissimilar
MM1_GCGCAACTCCACTCCA	MM1	Dissimilar
MM1_GCGCAGTCAATGAAAC	MM1	Dissimilar
MM1_GCGCAGTGTATGAATG	MM1	Cell_Cycle
MM1_GCGCAGTTCAATACCG	MM1	Cell_Cycle
MM1_GCGCAGTTCCTACAGA	MM1	Dissimilar
MM1_GCGCCAAAGTTAAGTG	MM1	Dissimilar
MM1_GCGCCAACAATTCCTT	MM1	ISR_GCN2
MM1_GCGCCAAGTTAGGGTG	MM1	Dissimilar
MM1_GCGCCAATCCAGAGGA	MM1	ISR_GCN2
MM1_GCGCGATCAACACGCC	MM1	Dissimilar
MM1_GCGCGATCAAGCGCTC	MM1	Dissimilar
MM1_GCGCGATCATATGGTC	MM1	Dissimilar
MM1_GCGCGATGTAAGTAGT	MM1	Dissimilar
MM1_GCGCGATGTGCACGAA	MM1	Cell_Cycle
MM1_GCGGGTTAGTGCAAGC	MM1	Dissimilar
MM1_GCGGGTTCATTAACCG	MM1	Dissimilar
MM1_GCGGGTTGTGAGTGAC	MM1	Cell_Cycle
MM1_GCGGGTTTCACCCTCA	MM1	Dissimilar
MM1_GCGGGTTTCGGCATCG	MM1	Dissimilar
MM1_GCGGGTTTCTTGTCAT	MM1	Dissimilar
MM1_GCTCCTAAGTCTCCTC	MM1	Dissimilar
MM1_GCTCCTACATCCCATC	MM1	Dissimilar
MM1_GCTCCTAGTAATAGCA	MM1	Cell_Cycle
MM1_GCTCCTATCCCAAGTA	MM1	Dissimilar
MM1_GCTCCTATCTCAAACG	MM1	Dissimilar
MM1_GCTCTGTCATTACCTT	MM1	Dissimilar
MM1_GCTGCAGAGTCGTACT	MM1	Cell_Cycle
MM1_GCTGCAGCAAGCCGCT	MM1	Cell_Cycle
MM1_GCTGCAGCAATACGCT	MM1	Cell_Cycle
MM1_GCTGCAGTCATGTGGT	MM1	Dissimilar
MM1_GCTGCGAAGATGCCAG	MM1	Cell_Cycle
MM1_GCTGCGAAGTCGTACT	MM1	Dissimilar
MM1_GCTGCGACATAGGATA	MM1	Dissimilar
MM1_GCTGCGAGTTGGAGGT	MM1	Dissimilar
MM1_GCTGCGATCAGTTTGG	MM1	Dissimilar
MM1_GCTGCTTAGATAGGAG	MM1	Cell_Cycle
MM1_GCTGCTTCAGGTGCCT	MM1	Dissimilar
MM1_GCTGCTTTCTGGTTCC	MM1	Dissimilar
MM1_GCTGGGTAGTCCATAC	MM1	Dissimilar
MM1_GCTGGGTCAGTATCTG	MM1	Dissimilar
MM1_GCTGGGTTCCTCTAGC	MM1	Dissimilar
MM1_GCTTCCACACTGAAGG	MM1	Dissimilar
MM1_GCTTCCAGTAGGACAC	MM1	Dissimilar
MM1_GCTTCCAGTGCCTGCA	MM1	Dissimilar
MM1_GCTTCCATCTCAACTT	MM1	Dissimilar
MM1_GCTTGAAAGACAGACC	MM1	Dissimilar
MM1_GCTTGAAGTTACGTCA	MM1	ISR_GCN2
MM1_GCTTGAATCACAACGT	MM1	Dissimilar
MM1_GGAAAGCAGGAGCGTT	MM1	Dissimilar
MM1_GGAAAGCAGGATGGTC	MM1	Dissimilar
MM1_GGAAAGCAGTGGACGT	MM1	ISR_GCN2
MM1_GGAAAGCGTCCAGTAT	MM1	Dissimilar
MM1_GGAAAGCGTCTGGAGA	MM1	Dissimilar
MM1_GGAAAGCTCCTATTCA	MM1	Dissimilar
MM1_GGAACTTAGCGCTCCA	MM1	Dissimilar
MM1_GGAACTTAGCTGCGAA	MM1	Dissimilar
MM1_GGAACTTCAAGGGTCA	MM1	Dissimilar
MM1_GGAACTTTCGAGCCCA	MM1	Cell_Cycle
MM1_GGAATAAAGGTACTCT	MM1	Dissimilar
MM1_GGAATAACATTACGAC	MM1	Dissimilar
MM1_GGAATAAGTTCCATGA	MM1	Dissimilar
MM1_GGAATAAGTTGCGCAC	MM1	Dissimilar
MM1_GGAATAATCAACACCA	MM1	Cell_Cycle
MM1_GGAATAATCCGCGGTA	MM1	ISR_GCN2
MM1_GGAATAATCTGCGTAA	MM1	Dissimilar
MM1_GGACAAGAGCAATATG	MM1	Dissimilar
MM1_GGACAAGAGGTAAACT	MM1	Dissimilar
MM1_GGACAAGGTAGCAAAT	MM1	Dissimilar
MM1_GGACAAGGTTAAGAAC	MM1	Dissimilar
MM1_GGACAGAAGTAGCGGT	MM1	Dissimilar
MM1_GGACAGACAATTCCTT	MM1	Dissimilar
MM1_GGACAGACACGCCAGT	MM1	ISR_GCN2
MM1_GGACAGACAGAAGCAC	MM1	Dissimilar
MM1_GGACAGACATGAACCT	MM1	Dissimilar
MM1_GGACAGATCCTGCCAT	MM1	Dissimilar
MM1_GGACATTAGACTTTCG	MM1	Dissimilar
MM1_GGACATTAGCGATATA	MM1	Dissimilar
MM1_GGACATTCATGCCTTC	MM1	Dissimilar
MM1_GGACGTCAGCTAACAA	MM1	Dissimilar
MM1_GGACGTCAGTGGAGTC	MM1	Dissimilar
MM1_GGACGTCCAAAGCAAT	MM1	Dissimilar
MM1_GGACGTCGTCTTGTCC	MM1	ISR_GCN2
MM1_GGACGTCTCGCCTGAG	MM1	Dissimilar
MM1_GGAGCAATCAGCCTAA	MM1	Dissimilar
MM1_GGAGCAATCTGAGGGA	MM1	Dissimilar
MM1_GGATGTTAGCGTCAAG	MM1	ISR_GCN2
MM1_GGATGTTGTATCGCAT	MM1	Cell_Cycle
MM1_GGATGTTTCGGCGCTA	MM1	Dissimilar
MM1_GGATTACAGCCTATGT	MM1	Dissimilar
MM1_GGATTACAGGACATTA	MM1	Dissimilar
MM1_GGATTACAGGTGATAT	MM1	Dissimilar
MM1_GGATTACCACAGGAGT	MM1	Dissimilar
MM1_GGATTACGTTGTCGCG	MM1	Dissimilar
MM1_GGCAATTAGCGATCCC	MM1	Cell_Cycle
MM1_GGCAATTCACAGGAGT	MM1	Dissimilar
MM1_GGCAATTTCCCTGACT	MM1	Dissimilar
MM1_GGCAATTTCGCGTAGC	MM1	Dissimilar
MM1_GGCCGATAGCACACAG	MM1	ISR_GCN2
MM1_GGCCGATCAATGGACG	MM1	Dissimilar
MM1_GGCCGATGTAACGACG	MM1	Dissimilar
MM1_GGCCGATGTGGTGTAG	MM1	Dissimilar
MM1_GGCCGATTCGTGGTCG	MM1	Dissimilar
MM1_GGCGACTAGGATCGCA	MM1	Dissimilar
MM1_GGCGACTAGTCTCCTC	MM1	Cell_Cycle
MM1_GGCGACTAGTTGTCGT	MM1	Dissimilar
MM1_GGCGACTCAAAGTGCG	MM1	Dissimilar
MM1_GGCGACTCAAGTAGTA	MM1	Dissimilar
MM1_GGCGACTCACTTACGA	MM1	Dissimilar
MM1_GGCGACTCAGCGTTCG	MM1	Dissimilar
MM1_GGCGTGTAGACTAAGT	MM1	Dissimilar
MM1_GGCGTGTCACAAGCCC	MM1	Cell_Cycle
MM1_GGCGTGTCACCGAAAG	MM1	Dissimilar
MM1_GGCGTGTCATGTAAGA	MM1	Dissimilar
MM1_GGCGTGTTCCACGACG	MM1	Dissimilar
MM1_GGCGTGTTCGGCTTGG	MM1	Dissimilar
MM1_GGCGTGTTCTGTCAAG	MM1	Dissimilar
MM1_GGCTCGAGTCTTCTCG	MM1	Dissimilar
MM1_GGCTCGAGTTACCGAT	MM1	Dissimilar
MM1_GGCTCGAGTTCGTCTC	MM1	Dissimilar
MM1_GGCTCGATCCCTAACC	MM1	Dissimilar
MM1_GGCTCGATCGGCTTGG	MM1	Dissimilar
MM1_GGCTGGTAGATAGCAT	MM1	Dissimilar
MM1_GGCTGGTAGGAGCGAG	MM1	Dissimilar
MM1_GGGAATGAGGGAGTAA	MM1	Dissimilar
MM1_GGGAATGAGGTGACCA	MM1	Dissimilar
MM1_GGGAATGCAATACGCT	MM1	Dissimilar
MM1_GGGAATGCAATCACAC	MM1	Dissimilar
MM1_GGGAATGCAGCTGTTA	MM1	Dissimilar
MM1_GGGAATGCATGAAGTA	MM1	Cell_Cycle
MM1_GGGAATGTCCTCAACC	MM1	Dissimilar
MM1_GGGAATGTCTTACCTA	MM1	Dissimilar
MM1_GGGACCTAGCTGTTCA	MM1	Dissimilar
MM1_GGGACCTCAGTCCTTC	MM1	Dissimilar
MM1_GGGACCTTCGAATGCT	MM1	Dissimilar
MM1_GGGACCTTCTAAGCCA	MM1	Dissimilar
MM1_GGGAGATAGTTCCACA	MM1	Dissimilar
MM1_GGGAGATCAAGCGTAG	MM1	Dissimilar
MM1_GGGAGATCACTAGTAC	MM1	Dissimilar
MM1_GGGAGATCATTCACTT	MM1	Dissimilar
MM1_GGGAGATGTGATGCCC	MM1	Dissimilar
MM1_GGGAGATGTTCGAATC	MM1	ISR_GCN2
MM1_GGGAGATGTTTGCATG	MM1	Dissimilar
MM1_GGGATGAAGATAGTCA	MM1	Dissimilar
MM1_GGGATGAAGGACCACA	MM1	Dissimilar
MM1_GGGATGAGTAACGCGA	MM1	Dissimilar
MM1_GGGATGAGTGACGGTA	MM1	Dissimilar
MM1_GGGATGAGTTCACGGC	MM1	Dissimilar
MM1_GGGATGATCTGGGCCA	MM1	Dissimilar
MM1_GGGCACTAGAATTGTG	MM1	Dissimilar
MM1_GGGCACTAGGGCACTA	MM1	Dissimilar
MM1_GGGCACTCACTCAGGC	MM1	Dissimilar
MM1_GGGCACTGTAAGGATT	MM1	Dissimilar
MM1_GGGCACTGTCCTGCTT	MM1	Dissimilar
MM1_GGGCACTGTCGCTTCT	MM1	Dissimilar
MM1_GGGCACTGTGATAAGT	MM1	Dissimilar
MM1_GGGCACTTCATCGCTC	MM1	Dissimilar
MM1_GGGTCTGAGGCCATAG	MM1	Dissimilar
MM1_GGGTCTGCATGTTCCC	MM1	Cell_Cycle
MM1_GGGTCTGGTAGCTAAA	MM1	Dissimilar
MM1_GGGTCTGGTCAATACC	MM1	Dissimilar
MM1_GGGTCTGGTCTAGCCG	MM1	Dissimilar
MM1_GGGTCTGGTCTCTTTA	MM1	Cell_Cycle
MM1_GGGTCTGTCCACGTGG	MM1	Dissimilar
MM1_GGGTTGCCACAGTCGC	MM1	Dissimilar
MM1_GGGTTGCCACCGAAAG	MM1	Dissimilar
MM1_GGGTTGCCATCTGGTA	MM1	Dissimilar
MM1_GGGTTGCTCGGATGTT	MM1	Dissimilar
MM1_GGTATTGAGAGTCGGT	MM1	Dissimilar
MM1_GGTATTGCATACCATG	MM1	Dissimilar
MM1_GGTATTGTCGACCAGC	MM1	Dissimilar
MM1_GGTATTGTCTTAGAGC	MM1	Cell_Cycle
MM1_GGTGAAGAGGAATCGC	MM1	Dissimilar
MM1_GGTGAAGCATCCCATC	MM1	ISR_GCN2
MM1_GGTGCGTGTTCGGCAC	MM1	Dissimilar
MM1_GGTGCGTGTTGGGACA	MM1	Dissimilar
MM1_GGTGTTACAAGTCATC	MM1	Dissimilar
MM1_GGTGTTAGTATAGTAG	MM1	Dissimilar
MM1_GGTGTTAGTCAAAGCG	MM1	Dissimilar
MM1_GGTGTTAGTTCCCGAG	MM1	Dissimilar
MM1_GTAACGTCAAACAACA	MM1	Dissimilar
MM1_GTAACGTCAAACTGCT	MM1	Dissimilar
MM1_GTAACGTGTGCAGTAG	MM1	Dissimilar
MM1_GTAACGTGTTCCACTC	MM1	Dissimilar
MM1_GTAACGTTCAGTGTTG	MM1	Cell_Cycle
MM1_GTAACGTTCTTTACGT	MM1	Dissimilar
MM1_GTAACTGAGAAGCCCA	MM1	Dissimilar
MM1_GTAACTGAGTGTTAGA	MM1	Dissimilar
MM1_GTAACTGCAGATCCAT	MM1	ISR_GCN2
MM1_GTAACTGCAGCATGAG	MM1	Dissimilar
MM1_GTAACTGCATACTCTT	MM1	Dissimilar
MM1_GTAACTGTCCTCAACC	MM1	Dissimilar
MM1_GTACGTAAGTCTTGCA	MM1	Dissimilar
MM1_GTACGTAGTTCCGTCT	MM1	Dissimilar
MM1_GTACTCCAGCGATTCT	MM1	Dissimilar
MM1_GTACTCCAGGGCACTA	MM1	Dissimilar
MM1_GTACTCCAGTTCCACA	MM1	ISR_GCN2
MM1_GTACTTTAGATATGCA	MM1	Dissimilar
MM1_GTACTTTAGGAGCGAG	MM1	Dissimilar
MM1_GTACTTTAGGCCCGTT	MM1	Dissimilar
MM1_GTACTTTCAAGCTGTT	MM1	Dissimilar
MM1_GTACTTTCAGATGGGT	MM1	Dissimilar
MM1_GTACTTTGTCTAGCCG	MM1	Dissimilar
MM1_GTACTTTGTCTGGTCG	MM1	Dissimilar
MM1_GTACTTTGTGTGGCTC	MM1	Cell_Cycle
MM1_GTACTTTGTGTGGTTT	MM1	Dissimilar
MM1_GTACTTTGTTGGAGGT	MM1	ISR_GCN2
MM1_GTAGGCCCATGGAATA	MM1	Dissimilar
MM1_GTAGGCCCATGGGAAC	MM1	Dissimilar
MM1_GTAGGCCCATTGGTAC	MM1	Dissimilar
MM1_GTAGGCCGTGAGCGAT	MM1	Dissimilar
MM1_GTAGGCCTCATGCTCC	MM1	Dissimilar
MM1_GTAGGCCTCGTCTGCT	MM1	Dissimilar
MM1_GTAGTCAAGATGGCGT	MM1	Cell_Cycle
MM1_GTAGTCAGTAATTGGA	MM1	Dissimilar
MM1_GTATCTTCATCACGTA	MM1	Dissimilar
MM1_GTATCTTGTGGGTATG	MM1	Dissimilar
MM1_GTATCTTTCGGTCTAA	MM1	Dissimilar
MM1_GTATTCTAGGCTACGA	MM1	Cell_Cycle
MM1_GTCAAGTGTAATAGCA	MM1	Dissimilar
MM1_GTCAAGTGTTAAGACA	MM1	Dissimilar
MM1_GTCAAGTTCTATCGCC	MM1	Dissimilar
MM1_GTCACAAAGATGGGTC	MM1	Dissimilar
MM1_GTCACAACAGGGTACA	MM1	Dissimilar
MM1_GTCACAAGTCCTAGCG	MM1	Dissimilar
MM1_GTCACAATCCCTGACT	MM1	Dissimilar
MM1_GTCACAATCCGCAGTG	MM1	Dissimilar
MM1_GTCACAATCGCAAACT	MM1	Dissimilar
MM1_GTCACGGAGCTAGTGG	MM1	Dissimilar
MM1_GTCATTTAGGAGCGAG	MM1	Dissimilar
MM1_GTCATTTCACCCTATC	MM1	Cell_Cycle
MM1_GTCATTTGTTACAGAA	MM1	Dissimilar
MM1_GTCATTTTCATCATTC	MM1	Dissimilar
MM1_GTCCTCACACCAGGCT	MM1	Dissimilar
MM1_GTCCTCACACCTCGTT	MM1	Dissimilar
MM1_GTCCTCACAGTTAACC	MM1	Dissimilar
MM1_GTCCTCACATGAACCT	MM1	Cell_Cycle
MM1_GTCCTCAGTGCGGTAA	MM1	Cell_Cycle
MM1_GTCCTCATCGTTGACA	MM1	Dissimilar
MM1_GTCCTCATCTTGGGTA	MM1	Dissimilar
MM1_GTCGGGTCATGGTAGG	MM1	Dissimilar
MM1_GTCGGGTGTCTCTCGT	MM1	Dissimilar
MM1_GTCGGGTGTTCTGGTA	MM1	Dissimilar
MM1_GTCGGGTTCCCAAGTA	MM1	Dissimilar
MM1_GTCGTAACATGTCTCC	MM1	Dissimilar
MM1_GTCGTAAGTCACTGGC	MM1	Dissimilar
MM1_GTCGTAATCACCATAG	MM1	Dissimilar
MM1_GTCTCGTGTTGGTTTG	MM1	Dissimilar
MM1_GTCTCGTGTTTGGCGC	MM1	Dissimilar
MM1_GTCTCGTTCCGCATCT	MM1	Cell_Cycle
MM1_GTCTTCGAGAGTGACC	MM1	Dissimilar
MM1_GTGAAGGAGAGTTGGC	MM1	Dissimilar
MM1_GTGAAGGAGTACATGA	MM1	Dissimilar
MM1_GTGAAGGCACGAAGCA	MM1	Dissimilar
MM1_GTGAAGGGTCTGGTCG	MM1	Dissimilar
MM1_GTGAAGGGTTGGAGGT	MM1	Dissimilar
MM1_GTGCATAAGAGGTAGA	MM1	Dissimilar
MM1_GTGCATAAGCGGCTTC	MM1	Dissimilar
MM1_GTGCATATCGGAGGTA	MM1	Dissimilar
MM1_GTGCGGTAGACTTTCG	MM1	Dissimilar
MM1_GTGCGGTAGATATACG	MM1	Dissimilar
MM1_GTGCGGTCAATGAAAC	MM1	Dissimilar
MM1_GTGCGGTCATCACAAC	MM1	Dissimilar
MM1_GTGCGGTGTATATGGA	MM1	Dissimilar
MM1_GTGCGGTGTTAAGTAG	MM1	Dissimilar
MM1_GTGCGGTTCGGAGGTA	MM1	Dissimilar
MM1_GTGCTTCGTGTGACGA	MM1	Dissimilar
MM1_GTGGGTCCACGCATCG	MM1	ISR_GCN2
MM1_GTGTGCGAGAGACGAA	MM1	Dissimilar
MM1_GTGTGCGCAGCCAATT	MM1	Dissimilar
MM1_GTGTGCGCATTTGCTT	MM1	Dissimilar
MM1_GTGTGCGTCCGTAGGC	MM1	Dissimilar
MM1_GTGTTAGAGATCGGGT	MM1	Dissimilar
MM1_GTGTTAGCATCACAAC	MM1	Cell_Cycle
MM1_GTGTTAGTCCAACCAA	MM1	Dissimilar
MM1_GTTAAGCAGCAGATCG	MM1	Dissimilar
MM1_GTTAAGCCACCACCAG	MM1	Dissimilar
MM1_GTTAAGCCAGTTTACG	MM1	Dissimilar
MM1_GTTAAGCCATCACCCT	MM1	Dissimilar
MM1_GTTAAGCTCGTAGATC	MM1	Dissimilar
MM1_GTTCATTAGAGTCGGT	MM1	Dissimilar
MM1_GTTCATTGTGCAGACA	MM1	Dissimilar
MM1_GTTCATTGTTCCACGG	MM1	Dissimilar
MM1_GTTCATTGTTGTCTTT	MM1	Dissimilar
MM1_GTTCATTTCGTCACGG	MM1	Dissimilar
MM1_GTTCGGGAGTGATCGG	MM1	Dissimilar
MM1_GTTCGGGCAGTGAGTG	MM1	Dissimilar
MM1_GTTCGGGCATTAACCG	MM1	Dissimilar
MM1_GTTCGGGTCCGCAAGC	MM1	Dissimilar
MM1_GTTCTCGAGGTACTCT	MM1	Dissimilar
MM1_GTTCTCGGTACCATCA	MM1	Dissimilar
MM1_GTTCTCGGTAGGGTAC	MM1	Dissimilar
MM1_GTTCTCGGTATCACCA	MM1	Dissimilar
MM1_GTTCTCGGTTCCTCCA	MM1	Dissimilar
MM1_GTTCTCGTCCCAGGTG	MM1	Dissimilar
MM1_GTTCTCGTCGCAAACT	MM1	Dissimilar
MM1_GTTTCTAAGATGAGAG	MM1	Dissimilar
MM1_GTTTCTAAGCGTCAAG	MM1	Dissimilar
MM1_GTTTCTAAGTCAATAG	MM1	Dissimilar
MM1_GTTTCTAGTCTGCGGT	MM1	Dissimilar
MM1_GTTTCTAGTGCACTTA	MM1	Dissimilar
MM1_GTTTCTAGTTACCAGT	MM1	Dissimilar
MM1_GTTTCTATCTTAACCT	MM1	Dissimilar
MM1_TAAACCGAGGATCGCA	MM1	Dissimilar
MM1_TAAACCGTCCAAATGC	MM1	Dissimilar
MM1_TAAACCGTCTGTCCGT	MM1	Dissimilar
MM1_TAAGAGAAGATTACCC	MM1	Cell_Cycle
MM1_TAAGAGAAGTGTACCT	MM1	Cell_Cycle
MM1_TAAGAGACACACTGCG	MM1	Dissimilar
MM1_TAAGAGACATATACGC	MM1	Dissimilar
MM1_TAAGAGACATCAGTAC	MM1	Cell_Cycle
MM1_TAAGAGAGTCTTGTCC	MM1	Dissimilar
MM1_TAAGAGATCAATCACG	MM1	Dissimilar
MM1_TAAGCGTCAATCGGTT	MM1	Cell_Cycle
MM1_TAAGCGTCAGGATTGG	MM1	Dissimilar
MM1_TAAGTGCAGTGACTCT	MM1	Dissimilar
MM1_TAAGTGCCATCCGTGG	MM1	Dissimilar
MM1_TAAGTGCTCACCAGGC	MM1	Dissimilar
MM1_TACACGAAGCTGTCTA	MM1	Dissimilar
MM1_TACACGAGTATTACCG	MM1	ISR_GCN2
MM1_TACAGTGAGAGGGCTT	MM1	Dissimilar
MM1_TACAGTGAGATCCCGC	MM1	Dissimilar
MM1_TACAGTGAGTGGACGT	MM1	Dissimilar
MM1_TACAGTGGTTAAGGGC	MM1	Dissimilar
MM1_TACCTATAGCCCAACC	MM1	Dissimilar
MM1_TACCTATAGGCAAAGA	MM1	Dissimilar
MM1_TACCTATCAGACTCGC	MM1	Dissimilar
MM1_TACCTATCAGTCAGAG	MM1	Dissimilar
MM1_TACCTATTCCTGTACC	MM1	Dissimilar
MM1_TACCTATTCGAGCCCA	MM1	Dissimilar
MM1_TACCTTAAGAACTCGG	MM1	Dissimilar
MM1_TACCTTAAGCGCCTCA	MM1	Dissimilar
MM1_TACCTTAAGTCTCAAC	MM1	Dissimilar
MM1_TACCTTAGTCATCGGC	MM1	Dissimilar
MM1_TACCTTATCTTTAGTC	MM1	Dissimilar
MM1_TACGGATAGTTGAGTA	MM1	Dissimilar
MM1_TACGGATCAATGTAAG	MM1	Dissimilar
MM1_TACGGATCATCGGAAG	MM1	Cell_Cycle
MM1_TACGGATGTGAGGCTA	MM1	Dissimilar
MM1_TACGGGCCATGAGCGA	MM1	Dissimilar
MM1_TACGGGCGTCAGAATA	MM1	Dissimilar
MM1_TACGGGCTCCCAAGAT	MM1	Dissimilar
MM1_TACGGGCTCCCATTAT	MM1	Dissimilar
MM1_TACGGGCTCGCCAGCA	MM1	Dissimilar
MM1_TACGGTAGTCAAAGCG	MM1	Dissimilar
MM1_TACTCGCAGTCAAGGC	MM1	Dissimilar
MM1_TACTCGCTCCTCTAGC	MM1	Dissimilar
MM1_TACTCGCTCGCCGTGA	MM1	ISR_GCN2
MM1_TACTTACAGGGTGTGT	MM1	Dissimilar
MM1_TACTTACAGTACGTTC	MM1	Dissimilar
MM1_TACTTACAGTTCGCAT	MM1	Dissimilar
MM1_TACTTACCAATCCAAC	MM1	Dissimilar
MM1_TACTTACCAGACACTT	MM1	Dissimilar
MM1_TACTTACGTACTTAGC	MM1	Dissimilar
MM1_TACTTACGTGCAACTT	MM1	Dissimilar
MM1_TACTTACTCATGTAGC	MM1	ISR_GCN2
MM1_TACTTACTCCGCATCT	MM1	ISR_GCN2
MM1_TACTTGTAGGCAATTA	MM1	Dissimilar
MM1_TACTTGTCAGTAAGAT	MM1	Dissimilar
MM1_TACTTGTCATGGTCTA	MM1	Dissimilar
MM1_TACTTGTGTAGCCTCG	MM1	Dissimilar
MM1_TACTTGTGTCCGAATT	MM1	Dissimilar
MM1_TACTTGTGTGAGGGAG	MM1	Dissimilar
MM1_TACTTGTGTGGTACAG	MM1	ISR_GCN2
MM1_TACTTGTTCAGGATCT	MM1	Cell_Cycle
MM1_TACTTGTTCTCCCTGA	MM1	Dissimilar
MM1_TACTTGTTCTGAAAGA	MM1	Dissimilar
MM1_TAGACCAAGGGCTTGA	MM1	Dissimilar
MM1_TAGACCACAATCCAAC	MM1	ISR_GCN2
MM1_TAGACCACACCGGAAA	MM1	Dissimilar
MM1_TAGACCACAGCGTCCA	MM1	Dissimilar
MM1_TAGACCAGTCCCTTGT	MM1	Dissimilar
MM1_TAGACCAGTCCTGCTT	MM1	Dissimilar
MM1_TAGACCATCGTTTGCC	MM1	Dissimilar
MM1_TAGAGCTAGATGGGTC	MM1	Dissimilar
MM1_TAGAGCTAGGAGTAGA	MM1	Dissimilar
MM1_TAGAGCTAGTCCAGGA	MM1	Dissimilar
MM1_TAGAGCTCAAGGACAC	MM1	Dissimilar
MM1_TAGAGCTGTCGCATCG	MM1	Dissimilar
MM1_TAGCCGGCAAAGAATC	MM1	Dissimilar
MM1_TAGCCGGCACTTAACG	MM1	Dissimilar
MM1_TAGCCGGCAGGATCGA	MM1	Cell_Cycle
MM1_TAGCCGGGTACATCCA	MM1	Dissimilar
MM1_TAGCCGGGTAGCTAAA	MM1	ISR_GCN2
MM1_TAGCCGGGTGTCCTCT	MM1	Dissimilar
MM1_TAGCCGGGTTGATTGC	MM1	Dissimilar
MM1_TAGCCGGTCCTGTAGA	MM1	Dissimilar
MM1_TAGGCATCAGGGATTG	MM1	Dissimilar
MM1_TAGGCATTCCACGTGG	MM1	Dissimilar
MM1_TAGGCATTCCCTAATT	MM1	Dissimilar
MM1_TAGGCATTCGGATGTT	MM1	Dissimilar
MM1_TAGTGGTCAGCCACCA	MM1	Cell_Cycle
MM1_TAGTGGTGTATAGTAG	MM1	Cell_Cycle
MM1_TAGTGGTTCTAAGCCA	MM1	Dissimilar
MM1_TAGTGGTTCTGGTATG	MM1	Dissimilar
MM1_TAGTTGGAGAAGGACA	MM1	Dissimilar
MM1_TAGTTGGCAAGCGTAG	MM1	Cell_Cycle
MM1_TAGTTGGCAATCCAAC	MM1	Dissimilar
MM1_TAGTTGGGTCTCATCC	MM1	Dissimilar
MM1_TATCAGGAGGTGCTTT	MM1	Dissimilar
MM1_TATCAGGCAATAGCAA	MM1	Dissimilar
MM1_TATCTCACAACAACCT	MM1	Dissimilar
MM1_TATCTCACAGTATGCT	MM1	Dissimilar
MM1_TATCTCAGTGAACCTT	MM1	Cell_Cycle
MM1_TATCTCAGTTCGTTGA	MM1	Dissimilar
MM1_TATGCCCAGAGTTGGC	MM1	Dissimilar
MM1_TATTACCCAGGGTATG	MM1	Dissimilar
MM1_TATTACCTCAAAGTAG	MM1	Dissimilar
MM1_TATTACCTCGCTTAGA	MM1	Dissimilar
MM1_TCAACGACATGATCCA	MM1	Dissimilar
MM1_TCAACGAGTAAGGGAA	MM1	Dissimilar
MM1_TCAACGAGTATAGGTA	MM1	Dissimilar
MM1_TCAACGAGTCAACATC	MM1	Dissimilar
MM1_TCAACGATCACTTACT	MM1	Dissimilar
MM1_TCAACGATCATCATTC	MM1	ISR_GCN2
MM1_TCAACGATCCGTTGTC	MM1	Cell_Cycle
MM1_TCAACGATCTTTAGTC	MM1	Dissimilar
MM1_TCAATCTAGAAGGACA	MM1	ISR_GCN2
MM1_TCAATCTCATTGGTAC	MM1	Dissimilar
MM1_TCAATCTGTAGCTGCC	MM1	Cell_Cycle
MM1_TCAATCTTCTCGTATT	MM1	Dissimilar
MM1_TCACAAGAGAAGGCCT	MM1	Dissimilar
MM1_TCACAAGAGCAGACTG	MM1	Dissimilar
MM1_TCACAAGAGCTGAAAT	MM1	Dissimilar
MM1_TCACAAGCACATGACT	MM1	Dissimilar
MM1_TCACAAGCACTGAAGG	MM1	Dissimilar
MM1_TCACAAGCAGACGCTC	MM1	Dissimilar
MM1_TCACAAGCAGCTCGCA	MM1	Dissimilar
MM1_TCACAAGGTAAATACG	MM1	Cell_Cycle
MM1_TCACAAGGTGTGACGA	MM1	Dissimilar
MM1_TCACAAGTCCGCATAA	MM1	Dissimilar
MM1_TCACGAAAGCGTGAAC	MM1	Cell_Cycle
MM1_TCACGAAAGGCTCAGA	MM1	Cell_Cycle
MM1_TCACGAAGTGTTCGAT	MM1	Dissimilar
MM1_TCACGAATCTGTACGA	MM1	Dissimilar
MM1_TCAGATGGTTACGACT	MM1	Dissimilar
MM1_TCAGCTCGTACTCTCC	MM1	Dissimilar
MM1_TCAGGATAGGTGCTTT	MM1	ISR_GCN2
MM1_TCAGGATCAGTTCCCT	MM1	ISR_GCN2
MM1_TCAGGTACATGGAATA	MM1	ISR_GCN2
MM1_TCAGGTAGTGATAAGT	MM1	Dissimilar
MM1_TCAGGTAGTGCTTCTC	MM1	Dissimilar
MM1_TCAGGTAGTTCTGAAC	MM1	Dissimilar
MM1_TCAGGTAGTTGAACTC	MM1	Dissimilar
MM1_TCAGGTATCTCAAACG	MM1	Dissimilar
MM1_TCATTACAGGTAGCTG	MM1	Dissimilar
MM1_TCATTACCAGCGATCC	MM1	ISR_GCN2
MM1_TCATTACCAGTCTTCC	MM1	Dissimilar
MM1_TCATTACGTCATGCCG	MM1	Dissimilar
MM1_TCATTACTCATGTCTT	MM1	Dissimilar
MM1_TCATTTGCAAGACGTG	MM1	Cell_Cycle
MM1_TCATTTGGTCCGCTGA	MM1	Dissimilar
MM1_TCATTTGGTTGGGACA	MM1	ISR_GCN2
MM1_TCATTTGTCCCACTTG	MM1	Dissimilar
MM1_TCATTTGTCCCTCTTT	MM1	Dissimilar
MM1_TCATTTGTCTGCTGCT	MM1	Dissimilar
MM1_TCCACACAGTGACTCT	MM1	Dissimilar
MM1_TCCACACGTCTCGTTC	MM1	Dissimilar
MM1_TCCCGATCAGCGTAAG	MM1	Dissimilar
MM1_TCCCGATCATGTAAGA	MM1	Dissimilar
MM1_TCCCGATGTGGCAAAC	MM1	Dissimilar
MM1_TCCCGATTCACATACG	MM1	Cell_Cycle
MM1_TCCCGATTCCGCAAGC	MM1	ISR_GCN2
MM1_TCGAGGCAGATCGATA	MM1	Dissimilar
MM1_TCGAGGCCAACACCTA	MM1	Dissimilar
MM1_TCGAGGCCACGTCTCT	MM1	Dissimilar
MM1_TCGAGGCCAGTTCCCT	MM1	Dissimilar
MM1_TCGAGGCCATTATCTC	MM1	Dissimilar
MM1_TCGAGGCGTCCCTTGT	MM1	ISR_GCN2
MM1_TCGCGAGAGCCGCCTA	MM1	Dissimilar
MM1_TCGCGAGAGGCGTACA	MM1	Dissimilar
MM1_TCGCGAGAGGGAACGG	MM1	Dissimilar
MM1_TCGCGAGCACGTCAGC	MM1	Dissimilar
MM1_TCGCGAGGTATTCGTG	MM1	Cell_Cycle
MM1_TCGCGAGTCGCCAAAT	MM1	Dissimilar
MM1_TCGCGTTAGCGGATCA	MM1	Dissimilar
MM1_TCGCGTTAGGCCCTCA	MM1	Dissimilar
MM1_TCGCGTTCAACACCCG	MM1	Dissimilar
MM1_TCGCGTTGTCGCATCG	MM1	Dissimilar
MM1_TCGCGTTTCACCCGAG	MM1	Dissimilar
MM1_TCGGGACAGACAAAGG	MM1	Dissimilar
MM1_TCGGGACCAAAGAATC	MM1	Dissimilar
MM1_TCGGGACCATTAGGCT	MM1	Dissimilar
MM1_TCGGGACGTAAATGAC	MM1	Dissimilar
MM1_TCGGGACGTATGAAAC	MM1	Dissimilar
MM1_TCGGGACTCAATCTCT	MM1	Dissimilar
MM1_TCGGGACTCCCACTTG	MM1	Dissimilar
MM1_TCGGTAAAGCAGGCTA	MM1	Cell_Cycle
MM1_TCGGTAACAATGTAAG	MM1	Dissimilar
MM1_TCGGTAACACGCCAGT	MM1	Dissimilar
MM1_TCGGTAACATCACCCT	MM1	Dissimilar
MM1_TCGGTAAGTGTCCTCT	MM1	ISR_GCN2
MM1_TCGGTAATCAGGCCCA	MM1	Dissimilar
MM1_TCGTACCAGGGCTTCC	MM1	Dissimilar
MM1_TCGTACCCAAGGTGTG	MM1	Dissimilar
MM1_TCGTACCCAGACGCCT	MM1	Dissimilar
MM1_TCGTACCCAGATGGGT	MM1	Dissimilar
MM1_TCGTACCCAGGTCGTC	MM1	ISR_GCN2
MM1_TCGTAGAAGTGAATTG	MM1	Dissimilar
MM1_TCGTAGAGTGTTGAGG	MM1	Dissimilar
MM1_TCGTAGATCAACACCA	MM1	Dissimilar
MM1_TCTATTGCACAAGACG	MM1	Cell_Cycle
MM1_TCTATTGCATCGGAAG	MM1	Dissimilar
MM1_TCTATTGGTACATGTC	MM1	Cell_Cycle
MM1_TCTATTGGTACCGCTG	MM1	Dissimilar
MM1_TCTATTGGTATTCTCT	MM1	Dissimilar
MM1_TCTATTGGTCAATACC	MM1	Dissimilar
MM1_TCTATTGGTCCGTGAC	MM1	Cell_Cycle
MM1_TCTATTGGTGCGCTTG	MM1	Dissimilar
MM1_TCTATTGGTGGGTCAA	MM1	Dissimilar
MM1_TCTATTGGTTGAGGTG	MM1	Dissimilar
MM1_TCTATTGTCCGATATG	MM1	Dissimilar
MM1_TCTATTGTCTCTGCTG	MM1	Dissimilar
MM1_TCTCATAAGTGGAGAA	MM1	Cell_Cycle
MM1_TCTCATACACCGTTGG	MM1	Cell_Cycle
MM1_TCTCTAAAGCGTGTCC	MM1	Dissimilar
MM1_TCTCTAAAGCTGCAAG	MM1	Dissimilar
MM1_TCTCTAAAGGTGTTAA	MM1	Dissimilar
MM1_TCTCTAAAGTTGCAGG	MM1	Dissimilar
MM1_TCTGAGAAGTGTACCT	MM1	Dissimilar
MM1_TCTGAGACAACCGCCA	MM1	Dissimilar
MM1_TCTGAGACAGAAGCAC	MM1	Dissimilar
MM1_TCTGAGACAGTTAACC	MM1	Dissimilar
MM1_TCTGAGAGTACAGACG	MM1	Dissimilar
MM1_TCTGAGAGTTCAGTAC	MM1	ISR_GCN2
MM1_TCTGAGATCAGAGGTG	MM1	Cell_Cycle
MM1_TCTGAGATCCCAGGTG	MM1	Dissimilar
MM1_TCTGAGATCTAGCACA	MM1	Dissimilar
MM1_TCTGGAAAGTCTCCTC	MM1	Dissimilar
MM1_TCTGGAACACGTCTCT	MM1	Dissimilar
MM1_TCTGGAAGTCATACTG	MM1	Dissimilar
MM1_TCTGGAATCGCACTCT	MM1	Dissimilar
MM1_TCTGGAATCGCCTGAG	MM1	Dissimilar
MM1_TCTGGAATCTCCAACC	MM1	Dissimilar
MM1_TCTGGAATCTTGCAAG	MM1	Dissimilar
MM1_TCTTCGGCACGCATCG	MM1	Dissimilar
MM1_TCTTCGGGTGATAAGT	MM1	Dissimilar
MM1_TCTTCGGTCGGTCCGA	MM1	Dissimilar
MM1_TCTTTCCAGACTACAA	MM1	Dissimilar
MM1_TCTTTCCAGCCACTAT	MM1	Dissimilar
MM1_TCTTTCCAGTAGCCGA	MM1	Dissimilar
MM1_TCTTTCCCAGACGTAG	MM1	Dissimilar
MM1_TCTTTCCTCAACGGGA	MM1	Dissimilar
MM1_TCTTTCCTCAAGCCTA	MM1	Dissimilar
MM1_TGAAAGAAGCTAAACA	MM1	Dissimilar
MM1_TGAAAGAGTACAGTGG	MM1	ISR_GCN2
MM1_TGAAAGATCGACCAGC	MM1	Dissimilar
MM1_TGACAACCAAGTAATG	MM1	Dissimilar
MM1_TGACAACGTCAGTGGA	MM1	Dissimilar
MM1_TGACGGCAGCTGAACG	MM1	Dissimilar
MM1_TGACGGCCAGCTGTTA	MM1	Dissimilar
MM1_TGACGGCCAGTCAGAG	MM1	Dissimilar
MM1_TGACGGCCATCCGCGA	MM1	Dissimilar
MM1_TGACGGCTCAGTTAGC	MM1	Dissimilar
MM1_TGACGGCTCAGTTTGG	MM1	Dissimilar
MM1_TGACTAGAGCTCAACT	MM1	Dissimilar
MM1_TGACTAGCAATCGAAA	MM1	ISR_GCN2
MM1_TGACTAGCAGACTCGC	MM1	Cell_Cycle
MM1_TGACTTTAGTGACATA	MM1	Dissimilar
MM1_TGACTTTCAGACGCCT	MM1	Dissimilar
MM1_TGACTTTGTTCTGAAC	MM1	Dissimilar
MM1_TGAGAGGAGATAGCAT	MM1	Dissimilar
MM1_TGAGAGGAGTGACTCT	MM1	Dissimilar
MM1_TGAGAGGGTAGAGCTG	MM1	Dissimilar
MM1_TGAGAGGGTGCTTCTC	MM1	ISR_GCN2
MM1_TGAGAGGGTTCTGAAC	MM1	Dissimilar
MM1_TGAGCATCAAACTGCT	MM1	Dissimilar
MM1_TGAGCATGTAGCGATG	MM1	Dissimilar
MM1_TGAGCATGTGGTTTCA	MM1	ISR_GCN2
MM1_TGAGCATTCTCTGTCG	MM1	Dissimilar
MM1_TGAGCATTCTGTACGA	MM1	Dissimilar
MM1_TGAGCCGCACAGATTC	MM1	Dissimilar
MM1_TGAGGGAAGAAGGCCT	MM1	Dissimilar
MM1_TGAGGGAAGAATCTCC	MM1	Dissimilar
MM1_TGAGGGAAGTAGTGCG	MM1	Dissimilar
MM1_TGAGGGACACCCATTC	MM1	Dissimilar
MM1_TGAGGGACAGACGCCT	MM1	Dissimilar
MM1_TGAGGGAGTATTAGCC	MM1	Dissimilar
MM1_TGAGGGAGTGCACCAC	MM1	Dissimilar
MM1_TGAGGGAGTGGTGTAG	MM1	Dissimilar
MM1_TGAGGGATCGCGATCG	MM1	Dissimilar
MM1_TGATTTCAGGTAGCCA	MM1	Cell_Cycle
MM1_TGATTTCGTAACGACG	MM1	Dissimilar
MM1_TGATTTCGTGAGCGAT	MM1	Dissimilar
MM1_TGATTTCGTTCCTCCA	MM1	Dissimilar
MM1_TGCACCTAGAAACCGC	MM1	ISR_GCN2
MM1_TGCACCTAGAGTGACC	MM1	Dissimilar
MM1_TGCACCTAGCCAGGAT	MM1	Dissimilar
MM1_TGCACCTCAGTAGAGC	MM1	Dissimilar
MM1_TGCACCTGTGTTGGGA	MM1	Dissimilar
MM1_TGCACCTGTTTCCACC	MM1	Dissimilar
MM1_TGCACCTTCAATAAGG	MM1	Dissimilar
MM1_TGCCAAAGTAGAAGGA	MM1	Dissimilar
MM1_TGCCCATCAAAGCGGT	MM1	Dissimilar
MM1_TGCCCATCAATCTACG	MM1	Dissimilar
MM1_TGCCCATGTACGAAAT	MM1	Dissimilar
MM1_TGCCCATTCAACGGGA	MM1	Dissimilar
MM1_TGCCCATTCCGCTGTT	MM1	Cell_Cycle
MM1_TGCCCTAAGGCCCGTT	MM1	Dissimilar
MM1_TGCCCTAAGTCCGGTC	MM1	Dissimilar
MM1_TGCCCTACACCATGTA	MM1	Dissimilar
MM1_TGCCCTACATTTGCTT	MM1	Dissimilar
MM1_TGCCCTATCTTCTGGC	MM1	Dissimilar
MM1_TGCGCAGAGGAGTACC	MM1	Dissimilar
MM1_TGCGCAGCATTCTTAC	MM1	Dissimilar
MM1_TGCGCAGTCTCCAACC	MM1	Dissimilar
MM1_TGCGGGTCACATCCGG	MM1	Dissimilar
MM1_TGCGGGTCACGGTTTA	MM1	Dissimilar
MM1_TGCGGGTGTACTTCTT	MM1	Dissimilar
MM1_TGCGGGTGTATAGGTA	MM1	Cell_Cycle
MM1_TGCGGGTTCGTCCAGG	MM1	Cell_Cycle
MM1_TGCGTGGCATGAAGTA	MM1	Dissimilar
MM1_TGCGTGGGTATATGAG	MM1	Dissimilar
MM1_TGCGTGGTCAGCTCGG	MM1	Dissimilar
MM1_TGCGTGGTCCATGAAC	MM1	Dissimilar
MM1_TGCGTGGTCGAACTGT	MM1	Cell_Cycle
MM1_TGCGTGGTCGACCAGC	MM1	Cell_Cycle
MM1_TGCTACCAGCCGATTT	MM1	Dissimilar
MM1_TGCTACCAGTACGTTC	MM1	Dissimilar
MM1_TGCTACCCACGGCCAT	MM1	Dissimilar
MM1_TGCTACCCAGGGTTAG	MM1	Dissimilar
MM1_TGCTACCGTCACACGC	MM1	Dissimilar
MM1_TGCTACCTCGTATCAG	MM1	Dissimilar
MM1_TGCTGCTAGATGTTAG	MM1	Dissimilar
MM1_TGCTGCTAGGTGATTA	MM1	Dissimilar
MM1_TGGACGCAGCAGATCG	MM1	Dissimilar
MM1_TGGACGCAGGTGCTAG	MM1	Dissimilar
MM1_TGGACGCGTACCGAGA	MM1	Dissimilar
MM1_TGGCCAGAGTTCGCGC	MM1	Dissimilar
MM1_TGGCCAGCAGTATGCT	MM1	Dissimilar
MM1_TGGCCAGGTCATGCCG	MM1	Dissimilar
MM1_TGGCTGGTCATGCTCC	MM1	ISR_GCN2
MM1_TGGCTGGTCGTCGTTC	MM1	Dissimilar
MM1_TGGGAAGAGACAAAGG	MM1	Dissimilar
MM1_TGGGAAGGTAGCAAAT	MM1	Cell_Cycle
MM1_TGGGAAGGTCACACGC	MM1	Dissimilar
MM1_TGGGAAGTCAACGGCC	MM1	Dissimilar
MM1_TGGGCGTAGCGATCCC	MM1	Dissimilar
MM1_TGGGCGTAGGGCTTCC	MM1	Dissimilar
MM1_TGGGCGTAGTTGAGTA	MM1	Dissimilar
MM1_TGGTTAGCAAGCCGTC	MM1	ISR_GCN2
MM1_TGGTTAGCACCAGATT	MM1	Dissimilar
MM1_TGGTTAGCACCGCTAG	MM1	Dissimilar
MM1_TGGTTAGGTCACACGC	MM1	Dissimilar
MM1_TGGTTAGTCTCTAGGA	MM1	Dissimilar
MM1_TGGTTCCCAATACGCT	MM1	Dissimilar
MM1_TGGTTCCCAGGAATCG	MM1	Dissimilar
MM1_TGGTTCCTCCACTCCA	MM1	Dissimilar
MM1_TGTATTCAGGTACTCT	MM1	Dissimilar
MM1_TGTATTCAGTAGCGGT	MM1	Dissimilar
MM1_TGTATTCGTGATAAGT	MM1	Dissimilar
MM1_TGTATTCGTGTGGCTC	MM1	Dissimilar
MM1_TGTCCCAAGCTTCGCG	MM1	Dissimilar
MM1_TGTCCCACAGTCAGCC	MM1	Dissimilar
MM1_TGTCCCAGTTGAGGTG	MM1	Dissimilar
MM1_TGTCCCATCATGTGGT	MM1	Cell_Cycle
MM1_TGTCCCATCCAATGGT	MM1	Dissimilar
MM1_TGTCCCATCTCTTATG	MM1	Dissimilar
MM1_TGTGGTAAGAATAGGG	MM1	Dissimilar
MM1_TGTGGTACAACGATCT	MM1	Dissimilar
MM1_TGTGGTACACTGAAGG	MM1	Dissimilar
MM1_TGTGGTAGTCGAGATG	MM1	Dissimilar
MM1_TGTGGTATCCCTAACC	MM1	Dissimilar
MM1_TGTGTTTCACATGTGT	MM1	Dissimilar
MM1_TGTGTTTCAGGTGCCT	MM1	Dissimilar
MM1_TGTGTTTCAGTTTACG	MM1	Dissimilar
MM1_TGTGTTTGTCATATCG	MM1	Dissimilar
MM1_TGTGTTTTCTAACGGT	MM1	Dissimilar
MM1_TGTGTTTTCTGCTTGC	MM1	Dissimilar
MM1_TGTTCCGAGAGTAATC	MM1	Dissimilar
MM1_TGTTCCGCACGAAAGC	MM1	Dissimilar
MM1_TGTTCCGCAGGATCGA	MM1	Cell_Cycle
MM1_TGTTCCGTCAGAGCTT	MM1	Dissimilar
MM1_TTAACTCCAAGCCTAT	MM1	Dissimilar
MM1_TTAACTCCAGACAAAT	MM1	Dissimilar
MM1_TTAACTCGTCTCTTTA	MM1	Dissimilar
MM1_TTAACTCTCTTGCCGT	MM1	Dissimilar
MM1_TTAACTCTCTTGGGTA	MM1	Dissimilar
MM1_TTAGGACAGTCGTTTG	MM1	Dissimilar
MM1_TTAGGACCAAGCTGGA	MM1	Dissimilar
MM1_TTAGGACCAAGGGTCA	MM1	Dissimilar
MM1_TTAGGACCACCAGCAC	MM1	ISR_GCN2
MM1_TTAGGACCATGGAATA	MM1	Dissimilar
MM1_TTAGGACGTAAATGTG	MM1	Dissimilar
MM1_TTAGGCATCCAGTAGT	MM1	Dissimilar
MM1_TTAGGCATCGAGCCCA	MM1	ISR_GCN2
MM1_TTAGTTCAGCGTCTAT	MM1	Dissimilar
MM1_TTAGTTCAGGGTATCG	MM1	Dissimilar
MM1_TTAGTTCCAACCGCCA	MM1	Dissimilar
MM1_TTAGTTCCACGAAAGC	MM1	ISR_GCN2
MM1_TTAGTTCGTCCGAACC	MM1	Dissimilar
MM1_TTAGTTCGTTGTGGAG	MM1	Dissimilar
MM1_TTATGCTAGGAGTCTG	MM1	Dissimilar
MM1_TTATGCTGTCCAAGTT	MM1	Dissimilar
MM1_TTATGCTGTGCATCTA	MM1	Dissimilar
MM1_TTATGCTGTGTGAATA	MM1	Dissimilar
MM1_TTATGCTGTTGAGTTC	MM1	Cell_Cycle
MM1_TTATGCTGTTGTGGCC	MM1	Dissimilar
MM1_TTATGCTTCCCAAGTA	MM1	Cell_Cycle
MM1_TTATGCTTCTAGAGTC	MM1	Dissimilar
MM1_TTCGAAGAGACCACGA	MM1	Dissimilar
MM1_TTCGAAGCACTTGGAT	MM1	Dissimilar
MM1_TTCGAAGGTCGGCACT	MM1	Dissimilar
MM1_TTCGAAGTCACGAAGG	MM1	Dissimilar
MM1_TTCGAAGTCATGCTCC	MM1	ISR_GCN2
MM1_TTCGGTCAGCAACGGT	MM1	Dissimilar
MM1_TTCGGTCGTCCGTGAC	MM1	Dissimilar
MM1_TTCGGTCGTTGGAGGT	MM1	Dissimilar
MM1_TTCGGTCTCAACCAAC	MM1	Dissimilar
MM1_TTCGGTCTCCAAGCCG	MM1	Dissimilar
MM1_TTCGGTCTCCTTTACA	MM1	Dissimilar
MM1_TTCGGTCTCGTTTAGG	MM1	ISR_GCN2
MM1_TTCTACAAGACAGGCT	MM1	Dissimilar
MM1_TTCTACAAGACGACGT	MM1	Cell_Cycle
MM1_TTCTACACATGGAATA	MM1	Cell_Cycle
MM1_TTCTACATCCCTTGCA	MM1	Dissimilar
MM1_TTCTACATCGAACGGA	MM1	Dissimilar
MM1_TTCTCAAAGAGCCCAA	MM1	Dissimilar
[truncated: 4,192 more rows]

## Sheet: Figure S6B
See source data for Figure 3D

## Sheet: Figure S6D
Pathway identifier	Pathway name	#Entities found	#Entities total	Entities ratio	Entities pValue	Entities FDR	#Reactions found	#Reactions total	Reactions ratio	Species identifier	Species name	Submitted entities found	Mapped entities	Found reaction identifiers
R-HSA-5661231	Metallothioneins bind metals	3	16	0.00110178	4.15154e-05	0.00878956	10	27	0.00201102	9606	Homo sapiens	Mt2;Mt1		R-HSA-5662598;R-HSA-5662613;R-HSA-5661219;R-HSA-5662608;R-HSA-5661217;R-HSA-5661230;R-HSA-5662606;R-HSA-5662620;R-HSA-5663002;R-HSA-5662986
R-HSA-156842	Eukaryotic Translation Elongation	5	102	0.00702383	6.24237e-05	0.00878956	6	9	0.000670341	9606	Homo sapiens	Rpl39l;Rps17;Eef1b2;Rpl36al		R-HSA-156915;R-HSA-156912;R-HSA-156913;R-HSA-156923;R-HSA-156907;R-HSA-156910
R-HSA-5660526	Response to metal ions	3	21	0.00144608	9.25217e-05	0.00878956	10	31	0.00230895	9606	Homo sapiens	Mt2;Mt1		R-HSA-5662598;R-HSA-5662613;R-HSA-5661219;R-HSA-5662608;R-HSA-5661217;R-HSA-5661230;R-HSA-5662606;R-HSA-5662620;R-HSA-5663002;R-HSA-5662986
R-HSA-163200	Respiratory electron transport, ATP synthesis by chemiosmotic coupling, and heat production by uncoupling proteins.	5	153	0.0105357	0.000405018	0.0282969	11	31	0.00230895	9606	Homo sapiens	Ndufc1;Atp5g3;Ndufs5;Cox7c		R-HSA-6799191;R-HSA-164834;R-HSA-164832;R-HSA-163217;R-HSA-6799202;R-HSA-6799197;R-HSA-164840;R-HSA-6799196;R-HSA-163214;R-HSA-6799179;R-HSA-6799178
R-HSA-156902	Peptide chain elongation	4	97	0.00667952	0.000675964	0.0282969	4	5	0.000372412	9606	Homo sapiens	Rpl39l;Rps17;Rpl36al		R-HSA-156915;R-HSA-156912;R-HSA-156923;R-HSA-156907
R-HSA-975956	Nonsense Mediated Decay (NMD) independent of the Exon Junction Complex (EJC)	4	101	0.00695496	0.00078505	0.0282969	1	1	7.44823e-05	9606	Homo sapiens	Rpl39l;Rps17;Rpl36al		R-HSA-927789
R-HSA-72689	Formation of a pool of free 40S subunits	4	106	0.00729927	0.000938225	0.0282969	2	2	0.000148965	9606	Homo sapiens	Rpl39l;Rps17;Rpl36al		R-HSA-72673;R-HSA-72676
R-HSA-72764	Eukaryotic Translation Termination	4	106	0.00729927	0.000938225	0.0282969	3	5	0.000372412	9606	Homo sapiens	Rpl39l;Rps17;Rpl36al		R-HSA-141671;R-HSA-141691;R-HSA-141673
R-HSA-2408557	Selenocysteine synthesis	4	112	0.00771244	0.00114848	0.0282969	2	7	0.000521376	9606	Homo sapiens	Rpl39l;Rps17;Rpl36al		R-HSA-2408529;R-HSA-5333615
R-HSA-192823	Viral mRNA Translation	4	114	0.00785016	0.00122536	0.0282969	2	2	0.000148965	9606	Homo sapiens	Rpl39l;Rps17;Rpl36al		R-HSA-192704;R-HSA-192841
R-HSA-9633012	Response of EIF2AK4 (GCN2) to amino acid deficiency	4	115	0.00791902	0.00126512	0.0282969	4	16	0.00119172	9606	Homo sapiens	Rpl39l;Rps17;Rpl36al		R-HSA-9633008;R-HSA-9633742;R-HSA-9634669;R-HSA-9633005
R-HSA-1799339	SRP-dependent cotranslational protein targeting to membrane	4	119	0.00819446	0.00143321	0.0282969	5	5	0.000372412	9606	Homo sapiens	Rpl39l;Rps17;Rpl36al		R-HSA-1799326;R-HSA-1799330;R-HSA-1799329;R-HSA-1799335;R-HSA-1799332
R-HSA-72706	GTP hydrolysis and joining of the 60S ribosomal subunit	4	120	0.00826332	0.00147755	0.0282969	3	3	0.000223447	9606	Homo sapiens	Rpl39l;Rps17;Rpl36al		R-HSA-72672;R-HSA-72619;R-HSA-72671
R-HSA-156827	L13a-mediated translational silencing of Ceruloplasmin expression	4	120	0.00826332	0.00147755	0.0282969	2	3	0.000223447	9606	Homo sapiens	Rpl39l;Rps17;Rpl36al		R-HSA-156823;R-HSA-156826
R-HSA-927802	Nonsense-Mediated Decay (NMD)	4	124	0.00853877	0.00166453	0.0282969	5	6	0.000446894	9606	Homo sapiens	Rpl39l;Rps17;Rpl36al		R-HSA-927836;R-HSA-927789;R-HSA-927832;R-HSA-927813;R-HSA-927889
R-HSA-975957	Nonsense Mediated Decay (NMD) enhanced by the Exon Junction Complex (EJC)	4	124	0.00853877	0.00166453	0.0282969	4	5	0.000372412	9606	Homo sapiens	Rpl39l;Rps17;Rpl36al		R-HSA-927836;R-HSA-927832;R-HSA-927813;R-HSA-927889
R-HSA-72613	Eukaryotic Translation Initiation	4	130	0.00895193	0.00197496	0.0296244	12	21	0.00156413	9606	Homo sapiens	Rpl39l;Rps17;Rpl36al		R-HSA-72673;R-HSA-72672;R-HSA-72691;R-HSA-72676;R-HSA-156823;R-HSA-156826;R-HSA-72697;R-HSA-72619;R-HSA-156808;R-HSA-157849;R-HSA-72621;R-HSA-72671
R-HSA-72737	Cap-dependent Translation Initiation	4	130	0.00895193	0.00197496	0.0296244	10	18	0.00134068	9606	Homo sapiens	Rpl39l;Rps17;Rpl36al		R-HSA-72673;R-HSA-72672;R-HSA-72691;R-HSA-72676;R-HSA-72697;R-HSA-72619;R-HSA-156808;R-HSA-157849;R-HSA-72621;R-HSA-72671
R-HSA-72766	Translation	6	339	0.0233439	0.00253	0.0349741	37	99	0.00737375	9606	Homo sapiens	Rpl39l;Rps17;Mrpl57;Eef1b2;Rpl36al		R-HSA-5389842;R-HSA-5419281;R-HSA-1799326;R-HSA-5389848;R-HSA-156808;R-HSA-5419264;R-HSA-5419271;R-HSA-156823;R-HSA-156826;R-HSA-5419273;R-HSA-157849;R-HSA-5419279;R-HSA-5389839;R-HSA-72671;R-HSA-5419277;R-HSA-72673;R-HSA-72672;R-HSA-141671;R-HSA-72676;R-HSA-156907;R-HSA-72619;R-HSA-141673;R-HSA-156910;R-HSA-72621;R-HSA-5419261;R-HSA-156915;R-HSA-156912;R-HSA-72691;R-HSA-5389857;R-HSA-156913;R-HS…
R-HSA-201722	Formation of the beta-catenin:TCF transactivating complex	3	67	0.00461369	0.00263265	0.0349741	13	13	0.000968271	9606	Homo sapiens	Hist1h2bc;Tcf4		R-HSA-3299569;R-HSA-4411367;R-HSA-3322422;R-HSA-3451153;R-HSA-3364026;R-HSA-3322427;R-HSA-3322424;R-HSA-4411372;R-HSA-201712;R-HSA-4411351;R-HSA-3364014;R-HSA-4411357;R-HSA-3451147
R-HSA-1428517	The citric acid (TCA) cycle and respiratory electron transport	5	235	0.0161823	0.00269031	0.0349741	11	67	0.00499032	9606	Homo sapiens	Ndufc1;Atp5g3;Ndufs5;Cox7c		R-HSA-6799191;R-HSA-164834;R-HSA-164832;R-HSA-163217;R-HSA-6799202;R-HSA-6799197;R-HSA-164840;R-HSA-6799196;R-HSA-163214;R-HSA-6799179;R-HSA-6799178
R-HSA-163210	Formation of ATP by chemiosmotic coupling	2	23	0.0015838	0.00404202	0.0525462	3	3	0.000223447	9606	Homo sapiens	Atp5g3		R-HSA-164834;R-HSA-164832;R-HSA-164840
R-HSA-9711097	Cellular response to starvation	4	176	0.0121195	0.00578132	0.0635945	4	28	0.00208551	9606	Homo sapiens	Rpl39l;Rps17;Rpl36al		R-HSA-9633008;R-HSA-9633742;R-HSA-9634669;R-HSA-9633005
R-HSA-168273	Influenza Viral RNA Transcription and Replication	4	176	0.0121195	0.00578132	0.0635945	2	14	0.00104275	9606	Homo sapiens	Rpl39l;Rps17;Rpl36al		R-HSA-192704;R-HSA-192841
R-HSA-8953897	Cellular responses to external stimuli	9	829	0.0570858	0.00603406	0.064727	24	320	0.0238344	9606	Homo sapiens	Hist1h2bc;Rpl39l;Rps17;Mt2;Mt1;Rpl36al;Cox7c		R-HSA-9633008;R-HSA-5662613;R-HSA-5662608;R-HSA-5662620;R-HSA-9709406;R-HSA-5663002;R-HSA-163214;R-HSA-5662598;R-HSA-3788745;R-HSA-3229089;R-HSA-3222593;R-HSA-3223200;R-HSA-5661219;R-HSA-3788748;R-HSA-3785711;R-HSA-3240295;R-HSA-5661217;R-HSA-5661230;R-HSA-5662606;R-HSA-5662986;R-HSA-9633742;R-HSA-9634669;R-HSA-9633005;R-HSA-3229102
R-HSA-2408522	Selenoamino acid metabolism	4	180	0.012395	0.00624996	0.064727	2	33	0.00245792	9606	Homo sapiens	Rpl39l;Rps17;Rpl36al		R-HSA-2408529;R-HSA-5333615
R-HSA-9010553	Regulation of expression of SLITs and ROBOs	4	183	0.0126016	0.00661761	0.064727	2	20	0.00148965	9606	Homo sapiens	Rpl39l;Rps17;Rpl36al		R-HSA-9014652;R-HSA-9014610
R-HSA-8963889	Assembly of active LPL and LIPC lipase complexes	2	30	0.00206583	0.00675288	0.064727	1	12	0.000893788	9606	Homo sapiens	Fgf21		R-HSA-6784622
R-HSA-8949613	Cristae formation	2	31	0.00213469	0.00719189	0.064727	1	2	0.000148965	9606	Homo sapiens	Atp5g3		R-HSA-8949580
R-HSA-6791226	Major pathway of rRNA processing in the nucleolus and cytosol	4	189	0.0130147	0.00739547	0.0647459	2	7	0.000521376	9606	Homo sapiens	Rpl39l;Rps17;Rpl36al		R-HSA-6791223;R-HSA-6791218
R-HSA-6791461	RPIA deficiency: failed conversion of RU5P to R5P	1	2	0.000137722	0.00809323	0.0647459	1	1	7.44823e-05	9606	Homo sapiens	Rpia		R-HSA-5660013
R-HSA-5659996	RPIA deficiency: failed conversion of R5P to RU5P	1	2	0.000137722	0.00809323	0.0647459	1	1	7.44823e-05	9606	Homo sapiens	Rpia		R-HSA-5660015
R-HSA-168255	Influenza Infection	4	200	0.0137722	0.00897408	0.0717927	2	59	0.00439446	9606	Homo sapiens	Rpl39l;Rps17;Rpl36al		R-HSA-192704;R-HSA-192841
R-HSA-8868773	rRNA processing in the nucleus and cytosol	4	207	0.0142542	0.0100854	0.080683	2	15	0.00111724	9606	Homo sapiens	Rpl39l;Rps17;Rpl36al		R-HSA-6791223;R-HSA-6791218
R-HSA-5339700	Signaling by TCF7L2 mutants	1	3	0.000206583	0.0121157	0.0870399	1	1	7.44823e-05	9606	Homo sapiens	Tcf4		R-HSA-5334052
R-HSA-611105	Respiratory electron transport	3	118	0.0081256	0.0124343	0.0870399	8	19	0.00141516	9606	Homo sapiens	Ndufc1;Ndufs5;Cox7c		R-HSA-6799191;R-HSA-163217;R-HSA-6799202;R-HSA-6799197;R-HSA-6799196;R-HSA-163214;R-HSA-6799179;R-HSA-6799178
R-HSA-376176	Signaling by ROBO receptors	4	235	0.0161823	0.0154137	0.107896	2	60	0.00446894	9606	Homo sapiens	Rpl39l;Rps17;Rpl36al		R-HSA-9014652;R-HSA-9014610
R-HSA-5619049	Defective SLC40A1 causes hemochromatosis 4 (HFE4) (macrophages)	1	4	0.000275444	0.0161221	0.112854	1	1	7.44823e-05	9606	Homo sapiens	Cp		R-HSA-5655733
R-HSA-72312	rRNA processing	4	245	0.016871	0.0176767	0.123737	2	21	0.00156413	9606	Homo sapiens	Rpl39l;Rps17;Rpl36al		R-HSA-6791223;R-HSA-6791218
R-HSA-8963899	Plasma lipoprotein remodeling	2	54	0.0037185	0.0205628	0.143939	1	30	0.00223447	9606	Homo sapiens	Fgf21		R-HSA-6784622
R-HSA-5619060	Defective CP causes aceruloplasminemia (ACERULOP)	1	6	0.000413166	0.024087	0.144522	1	1	7.44823e-05	9606	Homo sapiens	Cp		R-HSA-5621402
R-HSA-6799198	Complex I biogenesis	2	59	0.0040628	0.024233	0.145398	6	13	0.000968271	9606	Homo sapiens	Ndufc1;Ndufs5		R-HSA-6799191;R-HSA-6799202;R-HSA-6799197;R-HSA-6799196;R-HSA-6799179;R-HSA-6799178
R-HSA-70263	Gluconeogenesis	2	66	0.00454483	0.0297835	0.178701	1	26	0.00193654	9606	Homo sapiens	Gapdh		R-HSA-70482
R-HSA-6791465	Pentose phosphate pathway disease	1	8	0.000550888	0.0319886	0.191931	2	4	0.000297929	9606	Homo sapiens	Rpia		R-HSA-5660015;R-HSA-5660013
R-HSA-159763	Transport of gamma-carboxylated protein precursors from the endoplasmic reticulum to the Golgi apparatus	1	9	0.000619749	0.0359157	0.199136	1	9	0.000670341	9606	Homo sapiens	Pros1		R-HSA-159729
R-HSA-71387	Metabolism of carbohydrates	5	456	0.0314006	0.0377084	0.199136	26	243	0.0180992	9606	Homo sapiens	Rpia;Chst1;Gapdh;Gpc6		R-HSA-2076383;R-HSA-2046175;R-HSA-2076508;R-HSA-2024084;R-HSA-71306;R-HSA-2076371;R-HSA-2022860;R-HSA-70482;R-HSA-2022856;R-HSA-2022919;R-HSA-2076419;R-HSA-2076611;R-HSA-2022851;R-HSA-1889981;R-HSA-9638064;R-HSA-1667005;R-HSA-1889978;R-HSA-1878002;R-HSA-70449;R-HSA-2024108;R-HSA-2076392;R-HSA-2022887;R-HSA-177784;R-HSA-2024100;R-HSA-1678694;R-HSA-1889955
R-HSA-8951430	RUNX3 regulates WNT signaling	1	10	0.00068861	0.0398272	0.199136	5	5	0.000372412	9606	Homo sapiens	Tcf4		R-HSA-4411367;R-HSA-8951442;R-HSA-8951443;R-HSA-8951428;R-HSA-4411357
R-HSA-4411364	Binding of TCF/LEF:CTNNB1 to target gene promoters	1	10	0.00068861	0.0398272	0.199136	4	4	0.000297929	9606	Homo sapiens	Tcf4		R-HSA-4411351;R-HSA-4411367;R-HSA-4411357;R-HSA-4411372
R-HSA-964827	Progressive trimming of alpha-1,2-linked mannose residues from Man9/8/7GlcNAc2 to produce Man5GlcNAc2	1	10	0.00068861	0.0398272	0.199136	3	3	0.000223447	9606	Homo sapiens	Man1a2		R-HSA-964830;R-HSA-964825;R-HSA-964737
R-HSA-159782	Removal of aminoterminal propeptides from gamma-carboxylated proteins	1	10	0.00068861	0.0398272	0.199136	1	9	0.000670341	9606	Homo sapiens	Pros1		R-HSA-159773
R-HSA-5682910	LGI-ADAM interactions	1	14	0.000964055	0.0553178	0.223092	4	5	0.000372412	9606	Homo sapiens	Mmd		R-HSA-5682709;R-HSA-5682802;R-HSA-5682769;R-HSA-5682794
R-HSA-201681	TCF dependent signaling in response to WNT	3	216	0.014874	0.0578605	0.223092	16	71	0.00528825	9606	Homo sapiens	Hist1h2bc;Tcf4		R-HSA-3299569;R-HSA-3361751;R-HSA-4411367;R-HSA-3322422;R-HSA-3451153;R-HSA-3364026;R-HSA-3322427;R-HSA-3322424;R-HSA-4411372;R-HSA-201712;R-HSA-4411351;R-HSA-3364042;R-HSA-3364014;R-HSA-5665608;R-HSA-4411357;R-HSA-3451147
R-HSA-159740	Gamma-carboxylation of protein precursors	1	15	0.00103292	0.0591518	0.223092	1	9	0.000670341	9606	Homo sapiens	Pros1		R-HSA-159752
R-HSA-174824	Plasma lipoprotein assembly, remodeling, and clearance	2	98	0.00674838	0.0605098	0.223092	1	84	0.00625652	9606	Homo sapiens	Fgf21		R-HSA-6784622
R-HSA-3656237	Defective EXT2 causes exostoses 2	1	16	0.00110178	0.0629706	0.223092	4	4	0.000297929	9606	Homo sapiens	Gpc6		R-HSA-9036289;R-HSA-3656254;R-HSA-9036290;R-HSA-3656267
R-HSA-3656253	Defective EXT1 causes exostoses 1, TRPS2 and CHDS	1	16	0.00110178	0.0629706	0.223092	4	4	0.000297929	9606	Homo sapiens	Gpc6		R-HSA-9036283;R-HSA-3656261;R-HSA-9036285;R-HSA-3656257
R-HSA-4641265	Repression of WNT target genes	1	16	0.00110178	0.0629706	0.223092	5	7	0.000521376	9606	Homo sapiens	Tcf4		R-HSA-5334050;R-HSA-8944349;R-HSA-8944352;R-HSA-4641231;R-HSA-5229348
R-HSA-159854	Gamma-carboxylation, transport, and amino-terminal cleavage of proteins	1	16	0.00110178	0.0629706	0.223092	3	27	0.00201102	9606	Homo sapiens	Pros1		R-HSA-159729;R-HSA-159752;R-HSA-159773
R-HSA-9661069	Defective binding of RB1 mutants to E2F1,(E2F2, E2F3)	1	17	0.00117064	0.0667742	0.223092	1	1	7.44823e-05	9606	Homo sapiens	Ccnd2		R-HSA-9659782
R-HSA-9659787	Aberrant regulation of mitotic G1/S transition in cancer due to RB1 defects	1	17	0.00117064	0.0667742	0.223092	1	2	0.000148965	9606	Homo sapiens	Ccnd2		R-HSA-9659782
R-HSA-964739	N-glycan trimming and elongation in the cis-Golgi	1	18	0.0012395	0.0705626	0.223092	3	5	0.000372412	9606	Homo sapiens	Man1a2		R-HSA-964830;R-HSA-964825;R-HSA-964737
R-HSA-1855191	Synthesis of IPs in the nucleus	1	18	0.0012395	0.0705626	0.223092	4	10	0.000744823	9606	Homo sapiens	Ipmk		R-HSA-1855228;R-HSA-1855206;R-HSA-1855185;R-HSA-1855233
R-HSA-8957275	Post-translational protein phosphorylation	2	109	0.00750585	0.0727945	0.223092	1	1	7.44823e-05	9606	Homo sapiens	Cp;Ckap4		R-HSA-8952289
R-HSA-70171	Glycolysis	2	110	0.00757471	0.0739487	0.223092	1	24	0.00178758	9606	Homo sapiens	Gapdh		R-HSA-70449
R-HSA-4420332	Defective B3GALT6 causes EDSP2 and SEMDJL1	1	21	0.00144608	0.0818372	0.223092	1	1	7.44823e-05	9606	Homo sapiens	Gpc6		R-HSA-4420365
R-HSA-3560783	Defective B4GALT7 causes EDS, progeroid type	1	21	0.00144608	0.0818372	0.223092	1	1	7.44823e-05	9606	Homo sapiens	Gpc6		R-HSA-3560804
R-HSA-392499	Metabolism of proteins	14	2334	0.160722	0.0819196	0.223092	55	892	0.0664383	9606	Homo sapiens	Hist1h2bc;Mrpl57;Rps17;Man1a2;Ly6k;Eef1b2;Gapdh;Cp;Rpl39l;Pros1;Tcf4;Rpl36al;Ckap4		R-HSA-1799326;R-HSA-159752;R-HSA-156808;R-HSA-964737;R-HSA-156823;R-HSA-5696960;R-HSA-156826;R-HSA-8942099;R-HSA-157849;R-HSA-8942101;R-HSA-159773;R-HSA-72619;R-HSA-72621;R-HSA-5419261;R-HSA-5690080;R-HSA-1799330;R-HSA-1799329;R-HSA-1799335;R-HSA-1799332;R-HSA-5389842;R-HSA-390470;R-HSA-5419281;R-HSA-977224;R-HSA-5389848;R-HSA-5686301;R-HSA-964830;R-HSA-5419264;R-HSA-5419271;R-HSA-964825;R-HSA-56…
R-HSA-3560801	Defective B3GAT3 causes JDSSDHD	1	22	0.00151494	0.0855655	0.223092	1	1	7.44823e-05	9606	Homo sapiens	Gpc6		R-HSA-3560802
R-HSA-381426	Regulation of Insulin-like Growth Factor (IGF) transport and uptake by Insulin-like Growth Factor Binding Proteins (IGFBPs)	2	127	0.00874535	0.0944272	0.223092	1	14	0.00104275	9606	Homo sapiens	Cp;Ckap4		R-HSA-8952289
R-HSA-1592230	Mitochondrial biogenesis	2	128	0.00881421	0.0956787	0.223092	1	36	0.00268136	9606	Homo sapiens	Atp5g3		R-HSA-8949580
R-HSA-140875	Common Pathway of Fibrin Clot Formation	1	25	0.00172153	0.0966612	0.223092	4	29	0.00215999	9606	Homo sapiens	Pros1		R-HSA-141026;R-HSA-5604929;R-HSA-5591040;R-HSA-5607002
R-HSA-140837	Intrinsic Pathway of Fibrin Clot Formation	1	26	0.00179039	0.10033	0.223092	1	24	0.00178758	9606	Homo sapiens	Pros1		R-HSA-158164
R-HSA-189200	Cellular hexose transport	1	28	0.00192811	0.107624	0.223092	1	17	0.0012662	9606	Homo sapiens	Fgf21		R-HSA-5339524
R-HSA-2262752	Cellular responses to stress	6	811	0.0558463	0.110564	0.223092	14	289	0.0215254	9606	Homo sapiens	Hist1h2bc;Rpl39l;Rps17;Rpl36al;Cox7c		R-HSA-9633008;R-HSA-9709406;R-HSA-163214;R-HSA-3788745;R-HSA-3229089;R-HSA-3222593;R-HSA-3223200;R-HSA-3788748;R-HSA-3785711;R-HSA-3240295;R-HSA-9633742;R-HSA-9634669;R-HSA-9633005;R-HSA-3229102
R-HSA-70326	Glucose metabolism	2	140	0.00964055	0.111057	0.223092	2	50	0.00372412	9606	Homo sapiens	Gapdh		R-HSA-70449;R-HSA-70482
R-HSA-1971475	A tetrasaccharide linker sequence is required for GAG synthesis	1	31	0.00213469	0.118457	0.223092	5	5	0.000372412	9606	Homo sapiens	Gpc6		R-HSA-1889981;R-HSA-9638064;R-HSA-1889978;R-HSA-1878002;R-HSA-1889955
R-HSA-1482801	Acyl chain remodelling of PS	1	31	0.00213469	0.118457	0.223092	2	8	0.000595859	9606	Homo sapiens	Nes		R-HSA-1482691;R-HSA-1482636
R-HSA-525793	Myogenesis	1	32	0.00220355	0.122039	0.223092	2	14	0.00104275	9606	Homo sapiens	Tcf4		R-HSA-448962;R-HSA-448963
R-HSA-8934593	Regulation of RUNX1 Expression and Activity	1	32	0.00220355	0.122039	0.223092	2	19	0.00141516	9606	Homo sapiens	Ccnd2		R-HSA-8938867;R-HSA-8865320
R-HSA-425410	Metal ion SLC transporters	1	33	0.00227241	0.125607	0.223092	1	20	0.00148965	9606	Homo sapiens	Cp		R-HSA-904830
R-HSA-6803204	TP53 Regulates Transcription of Genes Involved in Cytochrome C Release	1	33	0.00227241	0.125607	0.223092	1	25	0.00186206	9606	Homo sapiens	Trp53inp1		R-HSA-6799416
R-HSA-171306	Packaging Of Telomere Ends	1	34	0.00234128	0.12916	0.223092	2	2	0.000148965	9606	Homo sapiens	Hist1h2bc		R-HSA-181450;R-HSA-176700
R-HSA-73728	RNA Polymerase I Promoter Opening	1	34	0.00234128	0.12916	0.223092	1	2	0.000148965	9606	Homo sapiens	Hist1h2bc		R-HSA-73718
R-HSA-1430728	Metabolism	19	3634	0.250241	0.131763	0.223092	54	2247	0.167362	9606	Homo sapiens	Glipr1;Rps17;Ndufc1;Atp5g3;Ipmk;Adssl1;Chst1;Gapdh;Rpia;Rpl39l;Ndufs5;Rpl36al;Cox7c;Nes;Gpc6		R-HSA-1482646;R-HSA-6799202;R-HSA-2404131;R-HSA-2024084;R-HSA-71306;R-HSA-163214;R-HSA-1989772;R-HSA-163217;R-HSA-2022919;R-HSA-1482636;R-HSA-2076419;R-HSA-1855233;R-HSA-1889981;R-HSA-9638064;R-HSA-1667005;R-HSA-1482547;R-HSA-111524;R-HSA-1889978;R-HSA-6799179;R-HSA-6799178;R-HSA-70449;R-HSA-6799191;R-HSA-2024108;R-HSA-1482533;R-HSA-2024100;R-HSA-6799197;R-HSA-6799196;R-HSA-1482667;R-HSA-5333615;…
R-HSA-5334118	DNA methylation	1	36	0.002479	0.136225	0.223092	7	7	0.000521376	9606	Homo sapiens	Hist1h2bc		R-HSA-5334097;R-HSA-5334160;R-HSA-5334099;R-HSA-5334179;R-HSA-5334164;R-HSA-5334151;R-HSA-5334152
R-HSA-9687139	Aberrant regulation of mitotic cell cycle due to RB1 defects	1	36	0.002479	0.136225	0.223092	1	3	0.000223447	9606	Homo sapiens	Ccnd2		R-HSA-9659782
R-HSA-1266738	Developmental Biology	8	1262	0.0869026	0.137471	0.223092	41	556	0.0414122	9606	Homo sapiens	Hist1h2bc;Rpl39l;Rps17;Nr2f2;Mmd;Tcf4;Rpl36al		R-HSA-5617877;R-HSA-5617492;R-HSA-5617431;R-HSA-5682709;R-HSA-448962;R-HSA-448963;R-HSA-5621010;R-HSA-5617874;R-HSA-5682769;R-HSA-6810159;R-HSA-6810158;R-HSA-5617887;R-HSA-5617862;R-HSA-6810161;R-HSA-5617859;R-HSA-5617484;R-HSA-5617676;R-HSA-5693644;R-HSA-9014610;R-HSA-5617486;R-HSA-5617672;R-HSA-5617483;R-HSA-5617867;R-HSA-5621002;R-HSA-5617866;R-HSA-5617462;R-HSA-5682802;R-HSA-381283;R-HSA-8865…
R-HSA-2022854	Keratan sulfate biosynthesis	1	37	0.00254786	0.139736	0.223092	1	9	0.000670341	9606	Homo sapiens	Chst1		R-HSA-2046175
R-HSA-9675126	Diseases of mitotic cell cycle	1	38	0.00261672	0.143233	0.223092	1	5	0.000372412	9606	Homo sapiens	Ccnd2		R-HSA-9659782
R-HSA-110330	Recognition and association of DNA glycosylase with site containing an affected purine	1	39	0.00268558	0.146716	0.223092	2	10	0.000744823	9606	Homo sapiens	Hist1h2bc		R-HSA-9629195;R-HSA-9629373
R-HSA-4791275	Signaling by WNT in cancer	1	39	0.00268558	0.146716	0.223092	1	16	0.00119172	9606	Homo sapiens	Tcf4		R-HSA-5334052
R-HSA-390522	Striated Muscle Contraction	1	40	0.00275444	0.150185	0.223092	4	4	0.000297929	9606	Homo sapiens	Tpm2		R-HSA-390597;R-HSA-390598;R-HSA-390593;R-HSA-390595
R-HSA-2022928	HS-GAG biosynthesis	1	40	0.00275444	0.150185	0.223092	13	14	0.00104275	9606	Homo sapiens	Gpc6		R-HSA-2076383;R-HSA-2076508;R-HSA-2076371;R-HSA-2024108;R-HSA-2022860;R-HSA-2022856;R-HSA-2076392;R-HSA-2022887;R-HSA-2022919;R-HSA-2024100;R-HSA-2076419;R-HSA-2076611;R-HSA-2022851
R-HSA-390471	Association of TriC/CCT with target proteins during biosynthesis	1	40	0.00275444	0.150185	0.223092	1	2	0.000148965	9606	Homo sapiens	Gapdh		R-HSA-390470
R-HSA-1482788	Acyl chain remodelling of PC	1	40	0.00275444	0.150185	0.223092	2	9	0.000670341	9606	Homo sapiens	Nes		R-HSA-1482533;R-HSA-1482547
R-HSA-195721	Signaling by WNT	3	332	0.0228619	0.152479	0.223092	24	157	0.0116937	9606	Homo sapiens	Hist1h2bc;Tcf4		R-HSA-8944362;R-HSA-3299569;R-HSA-3361751;R-HSA-4411367;R-HSA-3322422;R-HSA-3451153;R-HSA-4411365;R-HSA-8944352;R-HSA-3364026;R-HSA-4641231;R-HSA-3322427;R-HSA-3322424;R-HSA-5229348;R-HSA-4411372;R-HSA-5334050;R-HSA-201712;R-HSA-4411383;R-HSA-4411351;R-HSA-8944349;R-HSA-3364042;R-HSA-3364014;R-HSA-5665608;R-HSA-4411357;R-HSA-3451147
R-HSA-1482839	Acyl chain remodelling of PE	1	42	0.00289216	0.157081	0.223092	2	9	0.000670341	9606	Homo sapiens	Nes		R-HSA-1482646;R-HSA-1482667
R-HSA-110328	Recognition and association of DNA glycosylase with site containing an affected pyrimidine	1	42	0.00289216	0.157081	0.223092	1	21	0.00156413	9606	Homo sapiens	Hist1h2bc		R-HSA-9629372
R-HSA-1989781	PPARA activates gene expression	2	175	0.0120507	0.159014	0.223092	1	41	0.00305378	9606	Homo sapiens	Glipr1		R-HSA-1989772
R-HSA-9696264	RND3 GTPase cycle	1	43	0.00296102	0.160509	0.223092	1	2	0.000148965	9606	Homo sapiens	Ckap4		R-HSA-9696268
R-HSA-381771	Synthesis, secretion, and inactivation of Glucagon-like Peptide-1 (GLP-1)	1	43	0.00296102	0.160509	0.223092	1	7	0.000521376	9606	Homo sapiens	Tcf4		R-HSA-381799
R-HSA-140877	Formation of Fibrin Clot (Clotting Cascade)	1	43	0.00296102	0.160509	0.223092	5	61	0.00454342	9606	Homo sapiens	Pros1		R-HSA-141026;R-HSA-5604929;R-HSA-5591040;R-HSA-158164;R-HSA-5607002
R-HSA-400206	Regulation of lipid metabolism by PPARalpha	2	177	0.0121884	0.161865	0.223092	1	44	0.00327722	9606	Homo sapiens	Glipr1		R-HSA-1989772
R-HSA-212300	PRC2 methylates histones and DNA	1	44	0.00302989	0.163923	0.223092	4	4	0.000297929	9606	Homo sapiens	Hist1h2bc		R-HSA-212263;R-HSA-212222;R-HSA-212269;R-HSA-212252
R-HSA-9696270	RND2 GTPase cycle	1	44	0.00302989	0.163923	0.223092	1	2	0.000148965	9606	Homo sapiens	Ckap4		R-HSA-9696266
R-HSA-2024096	HS-GAG degradation	1	44	0.00302989	0.163923	0.223092	3	14	0.00104275	9606	Homo sapiens	Gpc6		R-HSA-1667005;R-HSA-2024084;R-HSA-1678694
R-HSA-3769402	Deactivation of the beta-catenin transactivating complex	1	44	0.00302989	0.163923	0.223092	3	14	0.00104275	9606	Homo sapiens	Tcf4		R-HSA-3361751;R-HSA-3364042;R-HSA-5665608
R-HSA-427359	SIRT1 negatively regulates rRNA expression	1	45	0.00309875	0.167323	0.223092	3	5	0.000372412	9606	Homo sapiens	Hist1h2bc		R-HSA-427527;R-HSA-427514;R-HSA-427528
R-HSA-110331	Cleavage of the damaged purine	1	45	0.00309875	0.167323	0.223092	2	9	0.000670341	9606	Homo sapiens	Hist1h2bc		R-HSA-9629216;R-HSA-9629483
R-HSA-1630316	Glycosaminoglycan metabolism	2	182	0.0125327	0.169032	0.223092	22	88	0.00655445	9606	Homo sapiens	Chst1;Gpc6		R-HSA-2076383;R-HSA-2046175;R-HSA-1889981;R-HSA-9638064;R-HSA-2076508;R-HSA-1667005;R-HSA-1889978;R-HSA-2024084;R-HSA-2076371;R-HSA-1878002;R-HSA-2024108;R-HSA-2022860;R-HSA-2022856;R-HSA-2076392;R-HSA-2022887;R-HSA-2022919;R-HSA-2024100;R-HSA-2076419;R-HSA-2076611;R-HSA-2022851;R-HSA-1678694;R-HSA-1889955
R-HSA-9035034	RHOF GTPase cycle	1	46	0.00316761	0.17071	0.223092	1	3	0.000223447	9606	Homo sapiens	Basp1		R-HSA-9693125
R-HSA-73927	Depurination	1	46	0.00316761	0.17071	0.223092	4	19	0.00141516	9606	Homo sapiens	Hist1h2bc		R-HSA-9629216;R-HSA-9629483;R-HSA-9629195;R-HSA-9629373
R-HSA-71336	Pentose phosphate pathway	1	46	0.00316761	0.17071	0.223092	2	20	0.00148965	9606	Homo sapiens	Rpia		R-HSA-177784;R-HSA-71306
R-HSA-400508	Incretin synthesis, secretion, and inactivation	1	47	0.00323647	0.174083	0.223092	1	14	0.00104275	9606	Homo sapiens	Tcf4		R-HSA-381799
R-HSA-9670095	Inhibition of DNA recombination at telomere	1	48	0.00330533	0.177443	0.223092	3	4	0.000297929	9606	Homo sapiens	Hist1h2bc		R-HSA-9670114;R-HSA-9670149;R-HSA-9670101
R-HSA-427389	ERCC6 (CSB) and EHMT2 (G9a) positively regulate rRNA expression	1	48	0.00330533	0.177443	0.223092	2	4	0.000297929	9606	Homo sapiens	Hist1h2bc		R-HSA-427383;R-HSA-427336
R-HSA-6811438	Intra-Golgi traffic	1	48	0.00330533	0.177443	0.223092	2	10	0.000744823	9606	Homo sapiens	Man1a2		R-HSA-8847635;R-HSA-8847544
R-HSA-8853884	Transcriptional Regulation by VENTX	1	48	0.00330533	0.177443	0.223092	2	13	0.000968271	9606	Homo sapiens	Tcf4		R-HSA-8853956;R-HSA-8853965
R-HSA-5625886	Activated PKN1 stimulates transcription of AR (androgen receptor) regulated genes KLK2 and KLK3	1	49	0.00337419	0.180789	0.223092	8	11	0.000819306	9606	Homo sapiens	Hist1h2bc		R-HSA-5625797;R-HSA-5625796;R-HSA-5625870;R-HSA-5625774;R-HSA-5625849;R-HSA-5625848;R-HSA-5625784;R-HSA-5625883
R-HSA-445355	Smooth Muscle Contraction	1	49	0.00337419	0.180789	0.223092	4	11	0.000819306	9606	Homo sapiens	Tpm2		R-HSA-445700;R-HSA-445699;R-HSA-445704;R-HSA-445705
R-HSA-73817	Purine ribonucleoside monophosphate biosynthesis	1	49	0.00337419	0.180789	0.223092	1	18	0.00134068	9606	Homo sapiens	Adssl1		R-HSA-111524
R-HSA-69236	G1 Phase	1	51	0.00351191	0.187442	0.223092	9	15	0.00111724	9606	Homo sapiens	Ccnd2		R-HSA-8941915;R-HSA-8942607;R-HSA-9018017;R-HSA-69227;R-HSA-8942803;R-HSA-1226094;R-HSA-8942836;R-HSA-1226095;R-HSA-8941895
R-HSA-69231	Cyclin D associated events in G1	1	51	0.00351191	0.187442	0.223092	9	15	0.00111724	9606	Homo sapiens	Ccnd2		R-HSA-8941915;R-HSA-8942607;R-HSA-9018017;R-HSA-69227;R-HSA-8942803;R-HSA-1226094;R-HSA-8942836;R-HSA-1226095;R-HSA-8941895
R-HSA-110329	Cleavage of the damaged pyrimidine	1	51	0.00351191	0.187442	0.223092	1	20	0.00148965	9606	Homo sapiens	Hist1h2bc		R-HSA-9629497
R-HSA-73928	Depyrimidination	1	51	0.00351191	0.187442	0.223092	2	41	0.00305378	9606	Homo sapiens	Hist1h2bc		R-HSA-9629497;R-HSA-9629372
R-HSA-9710421	Defective pyroptosis	1	52	0.00358077	0.190748	0.223092	1	3	0.000223447	9606	Homo sapiens	Hist1h2bc		R-HSA-9710490
R-HSA-5683826	Surfactant metabolism	1	52	0.00358077	0.190748	0.223092	3	29	0.00215999	9606	Homo sapiens	Ckap4		R-HSA-5686304;R-HSA-5686286;R-HSA-5686301
R-HSA-1638074	Keratan sulfate/keratin metabolism	1	52	0.00358077	0.190748	0.223092	1	16	0.00119172	9606	Homo sapiens	Chst1		R-HSA-2046175
R-HSA-606279	Deposition of new CENPA-containing nucleosomes at the centromere	1	54	0.0037185	0.197321	0.223092	2	4	0.000297929	9606	Homo sapiens	Hist1h2bc		R-HSA-606287;R-HSA-606289
R-HSA-774815	Nucleosome assembly	1	54	0.0037185	0.197321	0.223092	2	4	0.000297929	9606	Homo sapiens	Hist1h2bc		R-HSA-606287;R-HSA-606289
R-HSA-72695	Formation of the ternary complex, and subsequently, the 43S complex	1	54	0.0037185	0.197321	0.223092	1	3	0.000223447	9606	Homo sapiens	Rps17		R-HSA-72691
R-HSA-2299718	Condensation of Prophase Chromosomes	1	55	0.00378736	0.200588	0.223092	8	10	0.000744823	9606	Homo sapiens	Hist1h2bc		R-HSA-2245218;R-HSA-2288097;R-HSA-2301205;R-HSA-2294580;R-HSA-2172678;R-HSA-2294600;R-HSA-2294574;R-HSA-2294590
R-HSA-3560782	Diseases associated with glycosaminoglycan metabolism	1	55	0.00378736	0.200588	0.223092	11	29	0.00215999	9606	Homo sapiens	Gpc6		R-HSA-3560804;R-HSA-9036283;R-HSA-3656261;R-HSA-3560802;R-HSA-9036285;R-HSA-3656257;R-HSA-9036289;R-HSA-3656254;R-HSA-9036290;R-HSA-3656267;R-HSA-4420365
R-HSA-5693571	Nonhomologous End-Joining (NHEJ)	1	57	0.00392508	0.207082	0.223092	4	13	0.000968271	9606	Homo sapiens	Hist1h2bc		R-HSA-5686900;R-HSA-5686704;R-HSA-5693599;R-HSA-5686685
R-HSA-912446	Meiotic recombination	1	58	0.00399394	0.21031	0.223092	4	9	0.000670341	9606	Homo sapiens	Hist1h2bc		R-HSA-912458;R-HSA-912503;R-HSA-912496;R-HSA-1214188
R-HSA-422475	Axon guidance	4	584	0.0402148	0.212851	0.223092	2	298	0.0221957	9606	Homo sapiens	Rpl39l;Rps17;Rpl36al		R-HSA-9014652;R-HSA-9014610
R-HSA-8866654	E3 ubiquitin ligases ubiquitinate target proteins	1	61	0.00420052	0.219915	0.223092	2	16	0.00119172	9606	Homo sapiens	Hist1h2bc		R-HSA-8942099;R-HSA-8942101
R-HSA-72649	Translation initiation complex formation	1	62	0.00426938	0.223092	0.223092	2	2	0.000148965	9606	Homo sapiens	Rps17		R-HSA-156808;R-HSA-157849
R-HSA-1221632	Meiotic synapsis	1	62	0.00426938	0.223092	0.223092	4	6	0.000446894	9606	Homo sapiens	Hist1h2bc		R-HSA-912408;R-HSA-912470;R-HSA-912467;R-HSA-912450
R-HSA-5250924	B-WICH complex positively regulates rRNA expression	1	62	0.00426938	0.223092	0.223092	1	3	0.000223447	9606	Homo sapiens	Hist1h2bc		R-HSA-5250938
R-HSA-73929	Base-Excision Repair, AP Site Formation	1	62	0.00426938	0.223092	0.223092	6	62	0.00461791	9606	Homo sapiens	Hist1h2bc		R-HSA-9629216;R-HSA-9629483;R-HSA-9629195;R-HSA-9629497;R-HSA-9629372;R-HSA-9629373
R-HSA-8956320	Nucleobase biosynthesis	1	62	0.00426938	0.223092	0.223092	1	24	0.00178758	9606	Homo sapiens	Adssl1		R-HSA-111524
R-HSA-3214815	HDACs deacetylate histones	1	63	0.00433825	0.226255	0.226255	4	5	0.000372412	9606	Homo sapiens	Hist1h2bc		R-HSA-3777129;R-HSA-3782637;R-HSA-3782655;R-HSA-3769447
R-HSA-72702	Ribosomal scanning and start codon recognition	1	64	0.00440711	0.229406	0.229406	2	2	0.000148965	9606	Homo sapiens	Rps17		R-HSA-72697;R-HSA-72621
R-HSA-73772	RNA Polymerase I Promoter Escape	1	64	0.00440711	0.229406	0.229406	1	2	0.000148965	9606	Homo sapiens	Hist1h2bc		R-HSA-74986
R-HSA-72662	Activation of the mRNA upon binding of the cap-binding complex and eIFs, and subsequent binding to 43S	1	66	0.00454483	0.23567	0.23567	2	6	0.000446894	9606	Homo sapiens	Rps17		R-HSA-156808;R-HSA-157849
R-HSA-5693565	Recruitment and ATM-mediated phosphorylation of repair and signaling proteins at DNA double strand breaks	1	67	0.00461369	0.238784	0.238784	29	39	0.00290481	9606	Homo sapiens	Hist1h2bc		R-HSA-5682967;R-HSA-5683735;R-HSA-69891;R-HSA-5682965;R-HSA-5683986;R-HSA-5682588;R-HSA-5683930;R-HSA-5682586;R-HSA-5683801;R-HSA-5682629;R-HSA-5683077;R-HSA-5693583;R-HSA-5683405;R-HSA-5682992;R-HSA-5693566;R-HSA-5683967;R-HSA-5683964;R-HSA-5683384;R-HSA-5683385;R-HSA-5682598;R-HSA-5682983;R-HSA-5693602;R-HSA-5693536;R-HSA-5683425;R-HSA-5682607;R-HSA-5682863;R-HSA-5693551;R-HSA-5693549;R-HSA-568…
R-HSA-9675108	Nervous system development	4	620	0.0426938	0.244163	0.244163	2	324	0.0241323	9606	Homo sapiens	Rpl39l;Rps17;Rpl36al		R-HSA-9014652;R-HSA-9014610
R-HSA-1268020	Mitochondrial protein import	1	69	0.00475141	0.244973	0.244973	5	14	0.00104275	9606	Homo sapiens	Atp5g3		R-HSA-1268022;R-HSA-1299476;R-HSA-1299482;R-HSA-1299487;R-HSA-8986181
R-HSA-2559586	DNA Damage/Telomere Stress Induced Senescence	1	71	0.00488913	0.251112	0.251112	1	18	0.00134068	9606	Homo sapiens	Hist1h2bc		R-HSA-3785711
R-HSA-9616222	Transcriptional regulation of granulopoiesis	1	71	0.00488913	0.251112	0.251112	1	27	0.00201102	9606	Homo sapiens	Hist1h2bc		R-HSA-8865505
R-HSA-1793185	Chondroitin sulfate/dermatan sulfate metabolism	1	73	0.00502686	0.257203	0.257203	5	28	0.00208551	9606	Homo sapiens	Gpc6		R-HSA-1889981;R-HSA-9638064;R-HSA-1889978;R-HSA-1878002;R-HSA-1889955
R-HSA-163841	Gamma carboxylation, hypusine formation and arylsulfatase activation	1	74	0.00509572	0.26023	0.26023	3	40	0.00297929	9606	Homo sapiens	Pros1		R-HSA-159729;R-HSA-159752;R-HSA-159773
R-HSA-5693606	DNA Double Strand Break Response	1	75	0.00516458	0.263245	0.263245	29	48	0.00357515	9606	Homo sapiens	Hist1h2bc		R-HSA-5682967;R-HSA-5683735;R-HSA-69891;R-HSA-5682965;R-HSA-5683986;R-HSA-5682588;R-HSA-5683930;R-HSA-5682586;R-HSA-5683801;R-HSA-5682629;R-HSA-5683077;R-HSA-5693583;R-HSA-5683405;R-HSA-5682992;R-HSA-5693566;R-HSA-5683967;R-HSA-5683964;R-HSA-5683384;R-HSA-5683385;R-HSA-5682598;R-HSA-5682983;R-HSA-5693602;R-HSA-5693536;R-HSA-5683425;R-HSA-5682607;R-HSA-5682863;R-HSA-5693551;R-HSA-5693549;R-HSA-568…
R-HSA-877300	Interferon gamma signaling	2	250	0.0172153	0.270058	0.270058	2	16	0.00119172	9606	Homo sapiens	Mt2		R-HSA-1031716;R-HSA-1031713
R-HSA-8936459	RUNX1 regulates genes involved in megakaryocyte differentiation and platelet function	1	78	0.00537116	0.272217	0.272217	20	33	0.00245792	9606	Homo sapiens	Hist1h2bc		R-HSA-8936584;R-HSA-8936616;R-HSA-8937097;R-HSA-8937037;R-HSA-8936621;R-HSA-8936608;R-HSA-8936481;R-HSA-8936995;R-HSA-8937016;R-HSA-8937113;R-HSA-8937050;R-HSA-8935740;R-HSA-8936989;R-HSA-8937118;R-HSA-8937022;R-HSA-8935730;R-HSA-8936979;R-HSA-8935731;R-HSA-8936628;R-HSA-8936599
R-HSA-975634	Retinoid metabolism and transport	1	79	0.00544002	0.275184	0.275184	3	28	0.00208551	9606	Homo sapiens	Gpc6		R-HSA-2404131;R-HSA-2423785;R-HSA-2429643
R-HSA-427413	NoRC negatively regulates rRNA expression	1	80	0.00550888	0.278139	0.278139	3	7	0.000521376	9606	Homo sapiens	Hist1h2bc		R-HSA-5227490;R-HSA-433672;R-HSA-427337
R-HSA-5250913	Positive epigenetic regulation of rRNA expression	1	80	0.00550888	0.278139	0.278139	3	7	0.000521376	9606	Homo sapiens	Hist1h2bc		R-HSA-427383;R-HSA-5250938;R-HSA-427336
R-HSA-5625740	RHO GTPases activate PKNs	1	80	0.00550888	0.278139	0.278139	8	20	0.00148965	9606	Homo sapiens	Hist1h2bc		R-HSA-5625797;R-HSA-5625796;R-HSA-5625870;R-HSA-5625774;R-HSA-5625849;R-HSA-5625848;R-HSA-5625784;R-HSA-5625883
R-HSA-71291	Metabolism of amino acids and derivatives	4	661	0.0455171	0.28104	0.28104	2	285	0.0212275	9606	Homo sapiens	Rpl39l;Rps17;Rpl36al		R-HSA-2408529;R-HSA-5333615
R-HSA-5578749	Transcriptional regulation by small RNAs	1	81	0.00557774	0.281082	0.281082	1	5	0.000372412	9606	Homo sapiens	Hist1h2bc		R-HSA-5578742
R-HSA-69473	G2/M DNA damage checkpoint	1	81	0.00557774	0.281082	0.281082	2	12	0.000893788	9606	Homo sapiens	Hist1h2bc		R-HSA-5683735;R-HSA-69891
R-HSA-4086398	Ca2+ pathway	1	81	0.00557774	0.281082	0.281082	3	27	0.00201102	9606	Homo sapiens	Tcf4		R-HSA-8944362;R-HSA-4411383;R-HSA-4411365
R-HSA-5663084	Diseases of carbohydrate metabolism	1	81	0.00557774	0.281082	0.281082	2	44	0.00327722	9606	Homo sapiens	Rpia		R-HSA-5660015;R-HSA-5660013
R-HSA-8878171	Transcriptional regulation by RUNX1	2	261	0.0179727	0.286637	0.286637	25	132	0.00983167	9606	Homo sapiens	Hist1h2bc;Ccnd2		R-HSA-8936584;R-HSA-8937097;R-HSA-8937037;R-HSA-8937113;R-HSA-8937050;R-HSA-8865491;R-HSA-8936989;R-HSA-8937118;R-HSA-8936979;R-HSA-8865498;R-HSA-8936599;R-HSA-8936616;R-HSA-8936621;R-HSA-8865505;R-HSA-8936608;R-HSA-8936481;R-HSA-8936995;R-HSA-8865320;R-HSA-8937016;R-HSA-8935740;R-HSA-8937022;R-HSA-8935730;R-HSA-8935731;R-HSA-8938867;R-HSA-8936628
R-HSA-917937	Iron uptake and transport	1	83	0.00571547	0.286933	0.286933	2	34	0.0025324	9606	Homo sapiens	Cp		R-HSA-904830;R-HSA-917891
R-HSA-5633008	TP53 Regulates Transcription of Cell Death Genes	1	83	0.00571547	0.286933	0.286933	1	68	0.0050648	9606	Homo sapiens	Trp53inp1		R-HSA-6799416
R-HSA-8852135	Protein ubiquitination	1	84	0.00578433	0.289841	0.289841	2	32	0.00238344	9606	Homo sapiens	Hist1h2bc		R-HSA-8942099;R-HSA-8942101
R-HSA-73854	RNA Polymerase I Promoter Clearance	1	87	0.00599091	0.298495	0.298495	2	10	0.000744823	9606	Homo sapiens	Hist1h2bc		R-HSA-73718;R-HSA-74986
R-HSA-1638091	Heparan sulfate/heparin (HS-GAG) metabolism	1	88	0.00605977	0.301356	0.301356	21	33	0.00245792	9606	Homo sapiens	Gpc6		R-HSA-2076383;R-HSA-1889981;R-HSA-9638064;R-HSA-2076508;R-HSA-1667005;R-HSA-1889978;R-HSA-2024084;R-HSA-2076371;R-HSA-1878002;R-HSA-2024108;R-HSA-2022860;R-HSA-2022856;R-HSA-2076392;R-HSA-2022887;R-HSA-2022919;R-HSA-2024100;R-HSA-2076419;R-HSA-2076611;R-HSA-2022851;R-HSA-1678694;R-HSA-1889955
R-HSA-5250941	Negative epigenetic regulation of rRNA expression	1	89	0.00612863	0.304206	0.304206	6	12	0.000893788	9606	Homo sapiens	Hist1h2bc		R-HSA-427527;R-HSA-427514;R-HSA-5227490;R-HSA-433672;R-HSA-427528;R-HSA-427337
R-HSA-73864	RNA Polymerase I Transcription	1	89	0.00612863	0.304206	0.304206	2	14	0.00104275	9606	Homo sapiens	Hist1h2bc		R-HSA-73718;R-HSA-74986
R-HSA-1912408	Pre-NOTCH Transcription and Translation	1	89	0.00612863	0.304206	0.304206	3	28	0.00208551	9606	Homo sapiens	Hist1h2bc		R-HSA-9604834;R-HSA-9604831;R-HSA-9604829
R-HSA-6806667	Metabolism of fat-soluble vitamins	1	89	0.00612863	0.304206	0.304206	3	34	0.0025324	9606	Homo sapiens	Gpc6		R-HSA-2404131;R-HSA-2423785;R-HSA-2429643
R-HSA-9645723	Diseases of programmed cell death	1	89	0.00612863	0.304206	0.304206	1	27	0.00201102	9606	Homo sapiens	Hist1h2bc		R-HSA-9710490
R-HSA-977225	Amyloid fiber formation	1	89	0.00612863	0.304206	0.304206	1	33	0.00245792	9606	Homo sapiens	Hist1h2bc		R-HSA-977224
R-HSA-5693607	Processing of DNA double-strand break ends	1	90	0.00619749	0.307045	0.307045	2	17	0.0012662	9606	Homo sapiens	Hist1h2bc		R-HSA-5684071;R-HSA-5684052
R-HSA-1483249	Inositol phosphate metabolism	1	90	0.00619749	0.307045	0.307045	4	71	0.00528825	9606	Homo sapiens	Ipmk		R-HSA-1855228;R-HSA-1855206;R-HSA-1855185;R-HSA-1855233
R-HSA-195253	Degradation of beta-catenin by the destruction complex	1	91	0.00626635	0.309872	0.309872	5	23	0.00171309	9606	Homo sapiens	Tcf4		R-HSA-5334050;R-HSA-8944349;R-HSA-8944352;R-HSA-4641231;R-HSA-5229348
R-HSA-2559582	Senescence-Associated Secretory Phenotype (SASP)	1	91	0.00626635	0.309872	0.309872	2	22	0.00163861	9606	Homo sapiens	Hist1h2bc		R-HSA-3788745;R-HSA-3788748
R-HSA-1500620	Meiosis	1	92	0.00633522	0.312688	0.312688	8	15	0.00111724	9606	Homo sapiens	Hist1h2bc		R-HSA-912408;R-HSA-912458;R-HSA-912503;R-HSA-912470;R-HSA-912496;R-HSA-912467;R-HSA-1214188;R-HSA-912450
R-HSA-5419276	Mitochondrial translation termination	1	94	0.00647294	0.318286	0.318286	5	5	0.000372412	9606	Homo sapiens	Mrpl57		R-HSA-5419264;R-HSA-5419281;R-HSA-5419271;R-HSA-5419273;R-HSA-5419277
R-HSA-5389840	Mitochondrial translation elongation	1	94	0.00647294	0.318286	0.318286	5	8	0.000595859	9606	Homo sapiens	Mrpl57		R-HSA-5389842;R-HSA-5389857;R-HSA-5389848;R-HSA-5419279;R-HSA-5419261
R-HSA-6804756	Regulation of TP53 Activity through Phosphorylation	1	95	0.0065418	0.321068	0.321068	2	26	0.00193654	9606	Homo sapiens	Trp53inp1		R-HSA-3215251;R-HSA-6799409
R-HSA-5368286	Mitochondrial translation initiation	1	96	0.00661066	0.323839	0.323839	1	4	0.000297929	9606	Homo sapiens	Mrpl57		R-HSA-5389839
R-HSA-390466	Chaperonin-mediated protein folding	1	96	0.00661066	0.323839	0.323839	1	19	0.00141516	9606	Homo sapiens	Gapdh		R-HSA-390470
R-HSA-73884	Base Excision Repair	1	99	0.00681724	0.332085	0.332085	6	105	0.00782065	9606	Homo sapiens	Hist1h2bc		R-HSA-9629216;R-HSA-9629483;R-HSA-9629195;R-HSA-9629497;R-HSA-9629372;R-HSA-9629373
R-HSA-5368287	Mitochondrial translation	1	102	0.00702383	0.340233	0.340233	11	17	0.0012662	9606	Homo sapiens	Mrpl57		R-HSA-5389842;R-HSA-5419264;R-HSA-5389857;R-HSA-5419281;R-HSA-5419271;R-HSA-5389848;R-HSA-5419273;R-HSA-5419279;R-HSA-5389839;R-HSA-5419261;R-HSA-5419277
R-HSA-391251	Protein folding	1	102	0.00702383	0.340233	0.340233	1	28	0.00208551	9606	Homo sapiens	Gapdh		R-HSA-390470
R-HSA-8939236	RUNX1 regulates transcription of genes involved in differentiation of HSCs	1	106	0.00729927	0.350944	0.350944	3	15	0.00111724	9606	Homo sapiens	Hist1h2bc		R-HSA-8865491;R-HSA-8865505;R-HSA-8865498
R-HSA-381340	Transcriptional regulation of white adipocyte differentiation	1	109	0.00750585	0.358865	0.358865	1	18	0.00134068	9606	Homo sapiens	Nr2f2		R-HSA-381283
R-HSA-3214847	HATs acetylate histones	1	110	0.00757471	0.361485	0.361485	3	15	0.00111724	9606	Homo sapiens	Hist1h2bc		R-HSA-3662335;R-HSA-3697008;R-HSA-3318415
R-HSA-157579	Telomere Maintenance	1	111	0.00764358	0.364093	0.364093	5	34	0.0025324	9606	Homo sapiens	Hist1h2bc		R-HSA-9670114;R-HSA-9670149;R-HSA-9670101;R-HSA-181450;R-HSA-176700
R-HSA-1912422	Pre-NOTCH Expression and Processing	1	113	0.0077813	0.369279	0.369279	3	38	0.00283033	9606	Homo sapiens	Hist1h2bc		R-HSA-9604834;R-HSA-9604831;R-HSA-9604829
R-HSA-2559580	Oxidative Stress Induced Senescence	1	114	0.00785016	0.371857	0.371857	5	40	0.00297929	9606	Homo sapiens	Hist1h2bc		R-HSA-3229089;R-HSA-3222593;R-HSA-3223200;R-HSA-3240295;R-HSA-3229102
R-HSA-163125	Post-translational modification: synthesis of GPI-anchored proteins	1	115	0.00791902	0.374424	0.374424	1	16	0.00119172	9606	Homo sapiens	Ly6k		R-HSA-8940388
R-HSA-5617472	Activation of anterior HOX genes in hindbrain development during early embryogenesis	1	116	0.00798788	0.37698	0.37698	31	43	0.00320274	9606	Homo sapiens	Hist1h2bc		R-HSA-5617877;R-HSA-5617492;R-HSA-5617431;R-HSA-5621010;R-HSA-5617874;R-HSA-6810159;R-HSA-6810158;R-HSA-5617887;R-HSA-5617862;R-HSA-6810161;R-HSA-5617859;R-HSA-5617484;R-HSA-5617676;R-HSA-5693644;R-HSA-5617486;R-HSA-5617672;R-HSA-5617483;R-HSA-5617867;R-HSA-5621002;R-HSA-5617866;R-HSA-5617462;R-HSA-5617650;R-HSA-5617661;R-HSA-5617471;R-HSA-5617445;R-HSA-5617452;R-HSA-5617454;R-HSA-6810139;R-HSA-5…
R-HSA-5619507	Activation of HOX genes during differentiation	1	116	0.00798788	0.37698	0.37698	31	43	0.00320274	9606	Homo sapiens	Hist1h2bc		R-HSA-5617877;R-HSA-5617492;R-HSA-5617431;R-HSA-5621010;R-HSA-5617874;R-HSA-6810159;R-HSA-6810158;R-HSA-5617887;R-HSA-5617862;R-HSA-6810161;R-HSA-5617859;R-HSA-5617484;R-HSA-5617676;R-HSA-5693644;R-HSA-5617486;R-HSA-5617672;R-HSA-5617483;R-HSA-5617867;R-HSA-5621002;R-HSA-5617866;R-HSA-5617462;R-HSA-5617650;R-HSA-5617661;R-HSA-5617471;R-HSA-5617445;R-HSA-5617452;R-HSA-5617454;R-HSA-6810139;R-HSA-5…
R-HSA-8878159	Transcriptional regulation by RUNX3	1	118	0.0081256	0.382063	0.382063	5	47	0.00350067	9606	Homo sapiens	Tcf4		R-HSA-4411367;R-HSA-8951442;R-HSA-8951443;R-HSA-8951428;R-HSA-4411357
R-HSA-211000	Gene Silencing by RNA	1	120	0.00826332	0.387105	0.387105	1	40	0.00297929	9606	Homo sapiens	Hist1h2bc		R-HSA-5578742
R-HSA-8953854	Metabolism of RNA	4	782	0.0538493	0.393435	0.393435	7	187	0.0139282	9606	Homo sapiens	Rpl39l;Rps17;Rpl36al		R-HSA-6791223;R-HSA-927836;R-HSA-927789;R-HSA-6791218;R-HSA-927832;R-HSA-927813;R-HSA-927889
R-HSA-1474165	Reproduction	1	123	0.00846991	0.394592	0.394592	8	24	0.00178758	9606	Homo sapiens	Hist1h2bc		R-HSA-912408;R-HSA-912458;R-HSA-912503;R-HSA-912470;R-HSA-912496;R-HSA-912467;R-HSA-1214188;R-HSA-912450
R-HSA-5693567	HDR through Homologous Recombination (HRR) or Single Strand Annealing (SSA)	1	124	0.00853877	0.397068	0.397068	2	42	0.00312826	9606	Homo sapiens	Hist1h2bc		R-HSA-5684071;R-HSA-5684052
R-HSA-1852241	Organelle biogenesis and maintenance	2	336	0.0231373	0.397545	0.397545	1	86	0.00640548	9606	Homo sapiens	Atp5g3		R-HSA-8949580
R-HSA-5628897	TP53 Regulates Metabolic Genes	1	126	0.00867649	0.401989	0.401989	1	34	0.0025324	9606	Homo sapiens	Cox7c		R-HSA-163214
R-HSA-2980736	Peptide hormone metabolism	1	126	0.00867649	0.401989	0.401989	1	63	0.00469239	9606	Homo sapiens	Tcf4		R-HSA-381799
R-HSA-5693538	Homology Directed Repair	1	130	0.00895193	0.411714	0.411714	2	50	0.00372412	9606	Homo sapiens	Hist1h2bc		R-HSA-5684071;R-HSA-5684052
R-HSA-68875	Mitotic Prophase	1	135	0.00929624	0.423652	0.423652	8	34	0.0025324	9606	Homo sapiens	Hist1h2bc		R-HSA-2245218;R-HSA-2288097;R-HSA-2301205;R-HSA-2294580;R-HSA-2172678;R-HSA-2294600;R-HSA-2294574;R-HSA-2294590
R-HSA-114608	Platelet degranulation	1	137	0.00943396	0.42836	0.42836	1	11	0.000819306	9606	Homo sapiens	Pros1		R-HSA-481007
R-HSA-73886	Chromosome Maintenance	1	138	0.00950282	0.4307	0.4307	7	38	0.00283033	9606	Homo sapiens	Hist1h2bc		R-HSA-9670114;R-HSA-606287;R-HSA-9670149;R-HSA-9670101;R-HSA-606289;R-HSA-181450;R-HSA-176700
R-HSA-212165	Epigenetic regulation of gene expression	1	139	0.00957168	0.43303	0.43303	20	34	0.0025324	9606	Homo sapiens	Hist1h2bc		R-HSA-5334097;R-HSA-427527;R-HSA-5334160;R-HSA-5334099;R-HSA-212263;R-HSA-5334164;R-HSA-5250938;R-HSA-5227490;R-HSA-212269;R-HSA-433672;R-HSA-427528;R-HSA-427336;R-HSA-427337;R-HSA-427383;R-HSA-5334179;R-HSA-5334151;R-HSA-5334152;R-HSA-427514;R-HSA-212222;R-HSA-212252
R-HSA-977606	Regulation of Complement cascade	1	139	0.00957168	0.43303	0.43303	1	42	0.00312826	9606	Homo sapiens	Pros1		R-HSA-981665
R-HSA-76005	Response to elevated platelet cytosolic Ca2+	1	144	0.00991599	0.444543	0.444543	1	14	0.00104275	9606	Homo sapiens	Pros1		R-HSA-481007
R-HSA-9018519	Estrogen-dependent gene expression	1	154	0.0106046	0.466882	0.466882	14	66	0.00491583	9606	Homo sapiens	Hist1h2bc		R-HSA-9009065;R-HSA-9011981;R-HSA-9011949;R-HSA-9011983;R-HSA-9011950;R-HSA-9012000;R-HSA-9009378;R-HSA-9011941;R-HSA-9011975;R-HSA-9009371;R-HSA-9011966;R-HSA-9011985;R-HSA-9011952;R-HSA-9011984
R-HSA-69481	G2/M Checkpoints	1	154	0.0106046	0.466882	0.466882	2	24	0.00178758	9606	Homo sapiens	Hist1h2bc		R-HSA-5683735;R-HSA-69891
R-HSA-166658	Complement cascade	1	156	0.0107423	0.471243	0.471243	1	71	0.00528825	9606	Homo sapiens	Pros1		R-HSA-981665
R-HSA-9707564	Cytoprotection by HMOX1	1	158	0.01088	0.475568	0.475568	2	37	0.00275585	9606	Homo sapiens	Cox7c		R-HSA-9709406;R-HSA-163214
R-HSA-913531	Interferon Signaling	2	394	0.0271312	0.477977	0.477977	2	69	0.00513928	9606	Homo sapiens	Mt2		R-HSA-1031716;R-HSA-1031713
R-HSA-425366	Transport of bile salts and organic acids, metal ions and amine compounds	1	162	0.0111555	0.484116	0.484116	1	67	0.00499032	9606	Homo sapiens	Cp		R-HSA-904830
R-HSA-3858494	Beta-catenin independent WNT signaling	1	166	0.0114309	0.492526	0.492526	3	51	0.0037986	9606	Homo sapiens	Tcf4		R-HSA-8944362;R-HSA-4411383;R-HSA-4411365
R-HSA-1643685	Disease	10	2360	0.162512	0.496334	0.496334	26	1591	0.118501	9606	Homo sapiens	Rpia;Hist1h2bc;Rpl39l;Ccnd2;Rps17;Tcf4;Rpl36al;Cp;Gpc6		R-HSA-192704;R-HSA-9621073;R-HSA-9614810;R-HSA-9036289;R-HSA-9614811;R-HSA-3656254;R-HSA-192841;R-HSA-9036290;R-HSA-9710490;R-HSA-4420365;R-HSA-5621402;R-HSA-3560804;R-HSA-3560802;R-HSA-9659782;R-HSA-5655733;R-HSA-9698928;R-HSA-9623096;R-HSA-9614816;R-HSA-9036283;R-HSA-3656261;R-HSA-9036285;R-HSA-5334052;R-HSA-3656257;R-HSA-5660015;R-HSA-5660013;R-HSA-3656267
R-HSA-5668914	Diseases of metabolism	2	408	0.0280953	0.49644	0.49644	13	191	0.0142261	9606	Homo sapiens	Rpia;Gpc6		R-HSA-9036289;R-HSA-3656254;R-HSA-9036290;R-HSA-4420365;R-HSA-3560804;R-HSA-9036283;R-HSA-3656261;R-HSA-3560802;R-HSA-9036285;R-HSA-3656257;R-HSA-5660015;R-HSA-5660013;R-HSA-3656267
R-HSA-5693532	DNA Double-Strand Break Repair	1	168	0.0115687	0.49668	0.49668	35	111	0.00826754	9606	Homo sapiens	Hist1h2bc		R-HSA-5682967;R-HSA-5683735;R-HSA-69891;R-HSA-5684052;R-HSA-5682965;R-HSA-5683986;R-HSA-5693599;R-HSA-5682588;R-HSA-5686685;R-HSA-5683930;R-HSA-5682586;R-HSA-5683801;R-HSA-5682629;R-HSA-5683077;R-HSA-5693583;R-HSA-5683405;R-HSA-5686900;R-HSA-5686704;R-HSA-5682992;R-HSA-5693566;R-HSA-5683967;R-HSA-5683964;R-HSA-5683384;R-HSA-5683385;R-HSA-5682598;R-HSA-5682983;R-HSA-5684071;R-HSA-5693602;R-HSA-569…
R-HSA-2187338	Visual phototransduction	1	169	0.0116375	0.498745	0.498745	3	92	0.00685238	9606	Homo sapiens	Gpc6		R-HSA-2404131;R-HSA-2423785;R-HSA-2429643
R-HSA-9609507	Protein localization	1	170	0.0117064	0.500801	0.500801	5	53	0.00394756	9606	Homo sapiens	Atp5g3		R-HSA-1268022;R-HSA-1299476;R-HSA-1299482;R-HSA-1299487;R-HSA-8986181
R-HSA-425407	SLC-mediated transmembrane transport	2	415	0.0285773	0.50552	0.50552	2	191	0.0142261	9606	Homo sapiens	Cp;Fgf21		R-HSA-904830;R-HSA-5339524
R-HSA-453279	Mitotic G1 phase and G1/S transition	1	173	0.011913	0.50692	0.50692	9	99	0.00737375	9606	Homo sapiens	Ccnd2		R-HSA-8941915;R-HSA-8942607;R-HSA-9018017;R-HSA-69227;R-HSA-8942803;R-HSA-1226094;R-HSA-8942836;R-HSA-1226095;R-HSA-8941895
R-HSA-9610379	HCMV Late Events	1	175	0.0120507	0.510959	0.510959	1	19	0.00141516	9606	Homo sapiens	Hist1h2bc		R-HSA-9698928
R-HSA-5633007	Regulation of TP53 Activity	1	178	0.0122573	0.516956	0.516956	2	98	0.00729927	9606	Homo sapiens	Trp53inp1		R-HSA-3215251;R-HSA-6799409
R-HSA-5619102	SLC transporter disorders	1	183	0.0126016	0.52679	0.52679	2	65	0.00484135	9606	Homo sapiens	Cp		R-HSA-5655733;R-HSA-5621402
R-HSA-194315	Signaling by Rho GTPases	3	704	0.0484782	0.549787	0.549787	11	201	0.014971	9606	Homo sapiens	Hist1h2bc;Basp1;Ckap4		R-HSA-5625797;R-HSA-5625796;R-HSA-9693125;R-HSA-9696266;R-HSA-5625870;R-HSA-5625774;R-HSA-5625849;R-HSA-5625848;R-HSA-5625784;R-HSA-5625883;R-HSA-9696268
R-HSA-9012999	RHO GTPase cycle	2	452	0.0311252	0.551773	0.551773	3	89	0.00662893	9606	Homo sapiens	Basp1;Ckap4		R-HSA-9693125;R-HSA-9696266;R-HSA-9696268
R-HSA-2559583	Cellular Senescence	1	200	0.0137722	0.558778	0.558778	8	90	0.00670341	9606	Homo sapiens	Hist1h2bc		R-HSA-3788745;R-HSA-3229089;R-HSA-3222593;R-HSA-3223200;R-HSA-3788748;R-HSA-3785711;R-HSA-3240295;R-HSA-3229102
R-HSA-3781865	Diseases of glycosylation	1	202	0.0139099	0.562399	0.562399	11	77	0.00573514	9606	Homo sapiens	Gpc6		R-HSA-3560804;R-HSA-9036283;R-HSA-3656261;R-HSA-3560802;R-HSA-9036285;R-HSA-3656257;R-HSA-9036289;R-HSA-3656254;R-HSA-9036290;R-HSA-3656267;R-HSA-4420365
R-HSA-9716542	Signaling by Rho GTPases, Miro GTPases and RHOBTB3	3	720	0.0495799	0.565256	0.565256	11	210	0.0156413	9606	Homo sapiens	Hist1h2bc;Basp1;Ckap4		R-HSA-5625797;R-HSA-5625796;R-HSA-9693125;R-HSA-9696266;R-HSA-5625870;R-HSA-5625774;R-HSA-5625849;R-HSA-5625848;R-HSA-5625784;R-HSA-5625883;R-HSA-9696268
R-HSA-5689880	Ub-specific processing proteases	1	206	0.0141854	0.569553	0.569553	2	40	0.00297929	9606	Homo sapiens	Hist1h2bc		R-HSA-5696960;R-HSA-5690080
R-HSA-9711123	Cellular response to chemical stress	1	208	0.0143231	0.573086	0.573086	2	71	0.00528825	9606	Homo sapiens	Cox7c		R-HSA-9709406;R-HSA-163214
R-HSA-397014	Muscle contraction	1	213	0.0146674	0.581796	0.581796	8	42	0.00312826	9606	Homo sapiens	Tpm2		R-HSA-390597;R-HSA-445700;R-HSA-390598;R-HSA-390593;R-HSA-445699;R-HSA-390595;R-HSA-445704;R-HSA-445705
R-HSA-6798695	Neutrophil degranulation	2	480	0.0330533	0.584762	0.584762	2	10	0.000744823	9606	Homo sapiens	Glipr1;Ckap4		R-HSA-6799350;R-HSA-6798739
R-HSA-9609690	HCMV Early Events	1	215	0.0148051	0.585231	0.585231	5	12	0.000893788	9606	Homo sapiens	Hist1h2bc		R-HSA-9614816;R-HSA-9621073;R-HSA-9614810;R-HSA-9614811;R-HSA-9623096
R-HSA-6811442	Intra-Golgi and retrograde Golgi-to-ER traffic	1	218	0.0150117	0.590331	0.590331	2	48	0.00357515	9606	Homo sapiens	Man1a2		R-HSA-8847635;R-HSA-8847544
R-HSA-948021	Transport to the Golgi and subsequent modification	1	219	0.0150806	0.592017	0.592017	3	60	0.00446894	9606	Homo sapiens	Man1a2		R-HSA-964830;R-HSA-964825;R-HSA-964737
R-HSA-3700989	Transcriptional Regulation by TP53	2	487	0.0335353	0.592733	0.592733	4	259	0.0192909	9606	Homo sapiens	Trp53inp1;Cox7c		R-HSA-3215251;R-HSA-6799409;R-HSA-163214;R-HSA-6799416
R-HSA-1483206	Glycerophospholipid biosynthesis	1	222	0.0152872	0.597036	0.597036	6	133	0.00990615	9606	Homo sapiens	Nes		R-HSA-1482646;R-HSA-1482533;R-HSA-1482547;R-HSA-1482691;R-HSA-1482636;R-HSA-1482667
R-HSA-597592	Post-translational protein modification	6	1597	0.109971	0.64198	0.64198	12	526	0.0391777	9606	Homo sapiens	Hist1h2bc;Man1a2;Ly6k;Pros1;Cp;Ckap4		R-HSA-964830;R-HSA-159729;R-HSA-5696960;R-HSA-5690080;R-HSA-964825;R-HSA-8952289;R-HSA-159752;R-HSA-8942099;R-HSA-8940388;R-HSA-8942101;R-HSA-159773;R-HSA-964737
R-HSA-15869	Metabolism of nucleotides	1	253	0.0174218	0.645465	0.645465	1	135	0.0100551	9606	Homo sapiens	Adssl1		R-HSA-111524
R-HSA-5663205	Infectious disease	5	1343	0.0924804	0.64683	0.64683	8	750	0.0558618	9606	Homo sapiens	Hist1h2bc;Rpl39l;Rps17;Rpl36al		R-HSA-192704;R-HSA-9614816;R-HSA-9621073;R-HSA-9698928;R-HSA-9614810;R-HSA-9614811;R-HSA-9623096;R-HSA-192841
R-HSA-8939211	ESR-mediated signaling	1	256	0.0176284	0.649836	0.649836	14	111	0.00826754	9606	Homo sapiens	Hist1h2bc		R-HSA-9009065;R-HSA-9011981;R-HSA-9011949;R-HSA-9011983;R-HSA-9011950;R-HSA-9012000;R-HSA-9009378;R-HSA-9011941;R-HSA-9011975;R-HSA-9009371;R-HSA-9011966;R-HSA-9011985;R-HSA-9011952;R-HSA-9011984
R-HSA-4839726	Chromatin organization	1	256	0.0176284	0.649836	0.649836	7	85	0.006331	9606	Homo sapiens	Hist1h2bc		R-HSA-3777129;R-HSA-3782637;R-HSA-3782655;R-HSA-3662335;R-HSA-3697008;R-HSA-3318415;R-HSA-3769447
R-HSA-3247509	Chromatin modifying enzymes	1	256	0.0176284	0.649836	0.649836	7	85	0.006331	9606	Homo sapiens	Hist1h2bc		R-HSA-3777129;R-HSA-3782637;R-HSA-3782655;R-HSA-3662335;R-HSA-3697008;R-HSA-3318415;R-HSA-3769447
R-HSA-202733	Cell surface interactions at the vascular wall	1	257	0.0176973	0.651281	0.651281	1	65	0.00484135	9606	Homo sapiens	Pros1		R-HSA-202710
R-HSA-157118	Signaling by NOTCH	1	258	0.0177661	0.652721	0.652721	3	154	0.0114703	9606	Homo sapiens	Hist1h2bc		R-HSA-9604834;R-HSA-9604831;R-HSA-9604829
R-HSA-9609646	HCMV Infection	1	270	0.0185925	0.669544	0.669544	6	31	0.00230895	9606	Homo sapiens	Hist1h2bc		R-HSA-9614816;R-HSA-9621073;R-HSA-9698928;R-HSA-9614810;R-HSA-9614811;R-HSA-9623096
R-HSA-5619115	Disorders of transmembrane transporters	1	277	0.0190745	0.678985	0.678985	2	87	0.00647996	9606	Homo sapiens	Cp		R-HSA-5655733;R-HSA-5621402
R-HSA-69620	Cell Cycle Checkpoints	1	280	0.0192811	0.68295	0.68295	2	56	0.00417101	9606	Homo sapiens	Hist1h2bc		R-HSA-5683735;R-HSA-69891
R-HSA-5688426	Deubiquitination	1	288	0.019832	0.693288	0.693288	2	77	0.00573514	9606	Homo sapiens	Hist1h2bc		R-HSA-5696960;R-HSA-5690080
R-HSA-76002	Platelet activation, signaling and aggregation	1	291	0.0200386	0.697078	0.697078	1	116	0.00863995	9606	Homo sapiens	Pros1		R-HSA-481007
R-HSA-69278	Cell Cycle, Mitotic	2	596	0.0410412	0.702584	0.702584	17	350	0.0260688	9606	Homo sapiens	Hist1h2bc;Ccnd2		R-HSA-2245218;R-HSA-2288097;R-HSA-2172678;R-HSA-8942607;R-HSA-9018017;R-HSA-69227;R-HSA-2294600;R-HSA-2294574;R-HSA-8941895;R-HSA-8941915;R-HSA-2301205;R-HSA-2294580;R-HSA-8942803;R-HSA-1226094;R-HSA-8942836;R-HSA-2294590;R-HSA-1226095
R-HSA-1483257	Phospholipid metabolism	1	315	0.0216912	0.725791	0.725791	6	218	0.0162372	9606	Homo sapiens	Nes		R-HSA-1482646;R-HSA-1482533;R-HSA-1482547;R-HSA-1482691;R-HSA-1482636;R-HSA-1482667
R-HSA-195258	RHO GTPase Effectors	1	326	0.0224487	0.738041	0.738041	8	113	0.00841651	9606	Homo sapiens	Hist1h2bc		R-HSA-5625797;R-HSA-5625796;R-HSA-5625870;R-HSA-5625774;R-HSA-5625849;R-HSA-5625848;R-HSA-5625784;R-HSA-5625883
R-HSA-382551	Transport of small molecules	3	958	0.0659689	0.755597	0.755597	4	441	0.0328467	9606	Homo sapiens	Cp;Fgf21		R-HSA-904830;R-HSA-5339524;R-HSA-6784622;R-HSA-917891
R-HSA-212436	Generic Transcription Pathway	5	1555	0.107079	0.770857	0.770857	36	824	0.0613735	9606	Homo sapiens	Hist1h2bc;Ccnd2;Trp53inp1;Tcf4;Cox7c		R-HSA-8936584;R-HSA-8937097;R-HSA-8853956;R-HSA-8937037;R-HSA-8853965;R-HSA-8951428;R-HSA-163214;R-HSA-8937113;R-HSA-8937050;R-HSA-8865491;R-HSA-8936989;R-HSA-8937118;R-HSA-6799409;R-HSA-8951442;R-HSA-8936979;R-HSA-8951443;R-HSA-8865498;R-HSA-4411357;R-HSA-8936599;R-HSA-6799416;R-HSA-8936616;R-HSA-3215251;R-HSA-4411367;R-HSA-8936621;R-HSA-8865505;R-HSA-8936608;R-HSA-8936481;R-HSA-8936995;R-HSA-88…
R-HSA-73894	DNA Repair	1	369	0.0254097	0.780971	0.780971	41	332	0.0247281	9606	Homo sapiens	Hist1h2bc		R-HSA-5682967;R-HSA-5683735;R-HSA-69891;R-HSA-5684052;R-HSA-5682965;R-HSA-5683986;R-HSA-5693599;R-HSA-5682588;R-HSA-5686685;R-HSA-5683930;R-HSA-5682586;R-HSA-5683801;R-HSA-5682629;R-HSA-5683077;R-HSA-5693583;R-HSA-9629195;R-HSA-5683405;R-HSA-5686900;R-HSA-5686704;R-HSA-5682992;R-HSA-5693566;R-HSA-5683967;R-HSA-5683964;R-HSA-9629497;R-HSA-5683384;R-HSA-9629372;R-HSA-5683385;R-HSA-9629373;R-HSA-568…
R-HSA-196854	Metabolism of vitamins and cofactors	1	377	0.0259606	0.788157	0.788157	3	207	0.0154178	9606	Homo sapiens	Gpc6		R-HSA-2404131;R-HSA-2423785;R-HSA-2429643
R-HSA-9006931	Signaling by Nuclear Receptors	1	384	0.0264426	0.794254	0.794254	14	192	0.0143006	9606	Homo sapiens	Hist1h2bc		R-HSA-9009065;R-HSA-9011981;R-HSA-9011949;R-HSA-9011983;R-HSA-9011950;R-HSA-9012000;R-HSA-9009378;R-HSA-9011941;R-HSA-9011975;R-HSA-9009371;R-HSA-9011966;R-HSA-9011985;R-HSA-9011952;R-HSA-9011984
R-HSA-1640170	Cell Cycle	2	734	0.050544	0.805865	0.805865	34	449	0.0334426	9606	Homo sapiens	Hist1h2bc;Ccnd2		R-HSA-2245218;R-HSA-5683735;R-HSA-69891;R-HSA-2288097;R-HSA-606287;R-HSA-9670101;R-HSA-912458;R-HSA-8942607;R-HSA-181450;R-HSA-2294574;R-HSA-912450;R-HSA-8941895;R-HSA-8941915;R-HSA-912408;R-HSA-9670149;R-HSA-2294580;R-HSA-606289;R-HSA-912470;R-HSA-8942803;R-HSA-2294590;R-HSA-912467;R-HSA-2172678;R-HSA-9018017;R-HSA-69227;R-HSA-2294600;R-HSA-9670114;R-HSA-2301205;R-HSA-912503;R-HSA-1226094;R-HSA-…
R-HSA-68886	M Phase	1	416	0.0286462	0.820001	0.820001	8	91	0.00677789	9606	Homo sapiens	Hist1h2bc		R-HSA-2245218;R-HSA-2288097;R-HSA-2301205;R-HSA-2294580;R-HSA-2172678;R-HSA-2294600;R-HSA-2294574;R-HSA-2294590
R-HSA-446203	Asparagine N-linked glycosylation	1	421	0.0289905	0.823727	0.823727	3	144	0.0107255	9606	Homo sapiens	Man1a2		R-HSA-964830;R-HSA-964825;R-HSA-964737
R-HSA-73857	RNA Polymerase II Transcription	5	1694	0.116651	0.832876	0.832876	36	885	0.0659169	9606	Homo sapiens	Hist1h2bc;Ccnd2;Trp53inp1;Tcf4;Cox7c		R-HSA-8936584;R-HSA-8937097;R-HSA-8853956;R-HSA-8937037;R-HSA-8853965;R-HSA-8951428;R-HSA-163214;R-HSA-8937113;R-HSA-8937050;R-HSA-8865491;R-HSA-8936989;R-HSA-8937118;R-HSA-6799409;R-HSA-8951442;R-HSA-8936979;R-HSA-8951443;R-HSA-8865498;R-HSA-4411357;R-HSA-8936599;R-HSA-6799416;R-HSA-8936616;R-HSA-3215251;R-HSA-4411367;R-HSA-8936621;R-HSA-8865505;R-HSA-8936608;R-HSA-8936481;R-HSA-8936995;R-HSA-88…
R-HSA-5663202	Diseases of signal transduction by growth factor receptors and second messengers	1	453	0.0311941	0.84584	0.84584	1	448	0.0333681	9606	Homo sapiens	Tcf4		R-HSA-5334052
R-HSA-74160	Gene expression (Transcription)	5	1855	0.127737	0.887339	0.887339	59	1000	0.0744823	9606	Homo sapiens	Hist1h2bc;Ccnd2;Trp53inp1;Tcf4;Cox7c		R-HSA-8936584;R-HSA-5334097;R-HSA-8937097;R-HSA-427527;R-HSA-5334099;R-HSA-8951428;R-HSA-163214;R-HSA-433672;R-HSA-427528;R-HSA-8937113;R-HSA-8936989;R-HSA-8937118;R-HSA-8951442;R-HSA-8936979;R-HSA-8951443;R-HSA-4411357;R-HSA-8936599;R-HSA-212252;R-HSA-8936616;R-HSA-3215251;R-HSA-5578742;R-HSA-212263;R-HSA-4411367;R-HSA-8936621;R-HSA-8936608;R-HSA-8936481;R-HSA-5250938;R-HSA-8936995;R-HSA-5227490…
R-HSA-168249	Innate Immune System	3	1333	0.0917918	0.916621	0.916621	3	708	0.0527335	9606	Homo sapiens	Glipr1;Pros1;Ckap4		R-HSA-6799350;R-HSA-6798739;R-HSA-981665
R-HSA-199991	Membrane Trafficking	1	665	0.0457926	0.93706	0.93706	2	219	0.0163116	9606	Homo sapiens	Man1a2		R-HSA-8847635;R-HSA-8847544
R-HSA-556833	Metabolism of lipids	3	1437	0.0989533	0.939879	0.939879	7	947	0.0705348	9606	Homo sapiens	Glipr1;Nes		R-HSA-1482646;R-HSA-1989772;R-HSA-1482533;R-HSA-1482547;R-HSA-1482691;R-HSA-1482636;R-HSA-1482667
R-HSA-9709957	Sensory Perception	1	681	0.0468944	0.941208	0.941208	3	107	0.00796961	9606	Homo sapiens	Gpc6		R-HSA-2404131;R-HSA-2423785;R-HSA-2429643
R-HSA-1280215	Cytokine Signaling in Immune system	2	1092	0.0751963	0.942436	0.942436	2	708	0.0527335	9606	Homo sapiens	Mt2		R-HSA-1031716;R-HSA-1031713
R-HSA-109582	Hemostasis	1	801	0.0551577	0.964828	0.964828	7	334	0.0248771	9606	Homo sapiens	Pros1		R-HSA-141026;R-HSA-5604929;R-HSA-5591040;R-HSA-202710;R-HSA-158164;R-HSA-481007;R-HSA-5607002
R-HSA-5653656	Vesicle-mediated transport	1	824	0.0567415	0.968142	0.968142	2	252	0.0187696	9606	Homo sapiens	Man1a2		R-HSA-8847635;R-HSA-8847544
R-HSA-168256	Immune System	5	2681	0.184616	0.990126	0.990126	5	1621	0.120736	9606	Homo sapiens	Glipr1;Pros1;Mt2;Ckap4		R-HSA-6799350;R-HSA-6798739;R-HSA-1031716;R-HSA-1031713;R-HSA-981665
R-HSA-162582	Signal Transduction	5	2974	0.204793	0.996389	0.996389	52	2402	0.178907	9606	Homo sapiens	Hist1h2bc;Tcf4;Basp1;Ckap4		R-HSA-9011981;R-HSA-3322422;R-HSA-9011983;R-HSA-3364026;R-HSA-4641231;R-HSA-3322427;R-HSA-3322424;R-HSA-9011975;R-HSA-5625797;R-HSA-5625796;R-HSA-4411351;R-HSA-9011985;R-HSA-9011984;R-HSA-9696266;R-HSA-3364014;R-HSA-5665608;R-HSA-4411357;R-HSA-9696268;R-HSA-9009065;R-HSA-4411367;R-HSA-3451153;R-HSA-4411365;R-HSA-9012000;R-HSA-5625849;R-HSA-5625848;R-HSA-4411372;R-HSA-4411383;R-HSA-3451147;R-HSA-3…

## Sheet: Figure S6E
Pathway identifier	Pathway name	#Entities found	#Entities total	Entities ratio	Entities pValue	Entities FDR	#Reactions found	#Reactions total	Reactions ratio	Species identifier	Species name	Submitted entities found	Mapped entities	Found reaction identifiers
R-HSA-68877	Mitotic Prometaphase	17	211	0.0145297	1.11022e-16	1.02141e-14	14	20	0.00148965	9606	Homo sapiens	Ccnb2;Cenpa;Tubb5;Ccnb1;Plk4;Tuba1b;Ncapd2;Smc4;Birc5;Smc2;Spc24;Spc25;Cenpm;Cdk1;Cenpf;Cdc20		R-HSA-2514854;R-HSA-2468293;R-HSA-9648114;R-HSA-9648017;R-HSA-375302;R-HSA-1638803;R-HSA-2529015;R-HSA-2484822;R-HSA-2520883;R-HSA-380316;R-HSA-380508;R-HSA-2468287;R-HSA-2529020;R-HSA-1638821
R-HSA-69278	Cell Cycle, Mitotic	39	596	0.0410412	1.11022e-16	1.02141e-14	178	350	0.0260688	9606	Homo sapiens	Ccna2;Ube2s;Cenpa;Tuba1b;H2afz;Smc4;Birc5;Smc2;Spc24;Spc25;Dhfr;Ube2c;Cdc20;Ccnb2;Tubb5;Pcna;Ccnb1;Rrm2;Plk4;Lig1;Pttg1;Gmnn;Ncapd2;Cenpm;Mcm3;Cdk1;Mcm6;Cenpf;Tmpo		R-HSA-9648017;R-HSA-375302;R-HSA-8961934;R-HSA-69127;R-HSA-8961920;R-HSA-8961665;R-HSA-174088;R-HSA-2294574;R-HSA-187916;R-HSA-2990882;R-HSA-69140;R-HSA-2520883;R-HSA-69142;R-HSA-2294580;R-HSA-69144;R-HSA-174104;R-HSA-8853405;R-HSA-174105;R-HSA-187934;R-HSA-174110;R-HSA-188191;R-HSA-2294590;R-HSA-69152;R-HSA-380455;R-HSA-187937;R-HSA-174119;R-HSA-2172678;R-HSA-174122;R-HSA-9018017;R-HSA-9686969;R…
R-HSA-1640170	Cell Cycle	41	734	0.050544	1.11022e-16	1.02141e-14	208	449	0.0334426	9606	Homo sapiens	Ccna2;Ube2s;Cenpa;Tuba1b;H2afz;Smc4;Birc5;Smc2;Spc24;Spc25;Dhfr;Ube2c;Cdc20;Ccnb2;Tubb5;Pcna;Ccnb1;Rrm2;Plk4;Lig1;Pttg1;Gmnn;Ncapd2;Clspn;Cenpw;Cenpm;Mcm3;Cdk1;Mcm6;Cenpf;Tmpo		R-HSA-375302;R-HSA-69127;R-HSA-8961665;R-HSA-174088;R-HSA-187916;R-HSA-69140;R-HSA-912408;R-HSA-69142;R-HSA-69144;R-HSA-174104;R-HSA-174105;R-HSA-187934;R-HSA-174110;R-HSA-69152;R-HSA-380455;R-HSA-187937;R-HSA-174119;R-HSA-174122;R-HSA-9018017;R-HSA-174120;R-HSA-174121;R-HSA-187948;R-HSA-187949;R-HSA-69173;R-HSA-187959;R-HSA-174132;R-HSA-174139;R-HSA-176702;R-HSA-170044;R-HSA-176700;R-HSA-2245218…
R-HSA-68886	M Phase	22	416	0.0286462	1.11022e-16	1.02141e-14	42	91	0.00677789	9606	Homo sapiens	Ccnb2;Ube2s;Cenpa;Tubb5;Ccnb1;Plk4;Tuba1b;H2afz;Pttg1;Ncapd2;Smc4;Birc5;Smc2;Spc24;Spc25;Ube2c;Cenpm;Cdk1;Cenpf;Tmpo;Cdc20		R-HSA-2514854;R-HSA-2245218;R-HSA-174144;R-HSA-9648017;R-HSA-375302;R-HSA-2288097;R-HSA-2467809;R-HSA-5195402;R-HSA-5229194;R-HSA-2467811;R-HSA-2993898;R-HSA-1638803;R-HSA-2294574;R-HSA-2990882;R-HSA-9668419;R-HSA-2529015;R-HSA-2520883;R-HSA-2294580;R-HSA-380316;R-HSA-380508;R-HSA-2468287;R-HSA-2529020;R-HSA-2172666;R-HSA-2294590;R-HSA-2995376;R-HSA-2468293;R-HSA-2430533;R-HSA-9648114;R-HSA-21726…
R-HSA-453279	Mitotic G1 phase and G1/S transition	15	173	0.011913	2.10942e-15	1.56097e-13	34	99	0.00737375	9606	Homo sapiens	Dhfr;Ccna2;Pcna;Rrm2;Ccnb1;Gmnn;Mcm3;Cdk1;Mcm6		R-HSA-187520;R-HSA-8961934;R-HSA-8961920;R-HSA-8961665;R-HSA-68940;R-HSA-8961863;R-HSA-8961874;R-HSA-68954;R-HSA-8964567;R-HSA-188386;R-HSA-68960;R-HSA-187552;R-HSA-188390;R-HSA-8964588;R-HSA-1363314;R-HSA-113638;R-HSA-9018017;R-HSA-8964580;R-HSA-69299;R-HSA-1363303;R-HSA-68914;R-HSA-187574;R-HSA-68917;R-HSA-187575;R-HSA-68916;R-HSA-8961982;R-HSA-68919;R-HSA-68918;R-HSA-8964465;R-HSA-1363311;R-HS…
R-HSA-69206	G1/S Transition	14	150	0.0103292	7.32747e-15	4.46976e-13	25	61	0.00454342	9606	Homo sapiens	Dhfr;Ccna2;Pcna;Rrm2;Ccnb1;Gmnn;Mcm3;Cdk1;Mcm6		R-HSA-187520;R-HSA-8961934;R-HSA-8961920;R-HSA-8961665;R-HSA-68940;R-HSA-8961863;R-HSA-8961874;R-HSA-68954;R-HSA-188386;R-HSA-68960;R-HSA-187552;R-HSA-188390;R-HSA-113638;R-HSA-69299;R-HSA-68914;R-HSA-187574;R-HSA-68917;R-HSA-187575;R-HSA-68916;R-HSA-8961982;R-HSA-68919;R-HSA-68918;R-HSA-8961651;R-HSA-188350;R-HSA-8961972
R-HSA-68882	Mitotic Anaphase	16	249	0.0171464	2.12053e-14	1.03673e-12	9	32	0.00238344	9606	Homo sapiens	Ccnb2;Ube2s;Cenpa;Tubb5;Ccnb1;Tuba1b;Pttg1;Birc5;Spc24;Spc25;Ube2c;Cenpm;Cdk1;Cenpf;Tmpo;Cdc20		R-HSA-9668419;R-HSA-174144;R-HSA-9624800;R-HSA-2467798;R-HSA-2467809;R-HSA-2467811;R-HSA-174202;R-HSA-174121;R-HSA-2995376
R-HSA-2555396	Mitotic Metaphase and Anaphase	16	250	0.0172153	2.25375e-14	1.03673e-12	9	33	0.00245792	9606	Homo sapiens	Ccnb2;Ube2s;Cenpa;Tubb5;Ccnb1;Tuba1b;Pttg1;Birc5;Spc24;Spc25;Ube2c;Cenpm;Cdk1;Cenpf;Tmpo;Cdc20		R-HSA-9668419;R-HSA-174144;R-HSA-9624800;R-HSA-2467798;R-HSA-2467809;R-HSA-2467811;R-HSA-174202;R-HSA-174121;R-HSA-2995376
R-HSA-69620	Cell Cycle Checkpoints	16	280	0.0192811	1.25122e-13	5.13001e-12	12	56	0.00417101	9606	Homo sapiens	Ccnb2;Ccna2;Ube2s;Cenpa;Ccnb1;Clspn;Birc5;Spc24;Spc25;Ube2c;Cenpm;Mcm3;Cdk1;Mcm6;Cenpf;Cdc20		R-HSA-141409;R-HSA-170070;R-HSA-141431;R-HSA-170055;R-HSA-141429;R-HSA-176298;R-HSA-141422;R-HSA-187934;R-HSA-176318;R-HSA-141423;R-HSA-141439;R-HSA-141437
R-HSA-2500257	Resolution of Sister Chromatid Cohesion	12	134	0.00922738	1.18261e-12	4.37566e-11	5	8	0.000595859	9606	Homo sapiens	Ccnb2;Tubb5;Cenpa;Ccnb1;Tuba1b;Cenpm;Cdk1;Cenpf;Birc5;Spc24;Spc25;Cdc20		R-HSA-2468293;R-HSA-2484822;R-HSA-1638803;R-HSA-2468287;R-HSA-1638821
R-HSA-69275	G2/M Transition	13	212	0.0145985	1.35872e-11	4.48379e-10	41	78	0.00580962	9606	Homo sapiens	Ccnb2;Ccna2;Tubb5;Ccnb1;Plk4;Tuba1b;Cdk1;Cenpf		R-HSA-380294;R-HSA-170055;R-HSA-170116;R-HSA-4088441;R-HSA-4088439;R-HSA-380303;R-HSA-170057;R-HSA-4088309;R-HSA-170126;R-HSA-8852298;R-HSA-4088307;R-HSA-170131;R-HSA-380311;R-HSA-3000319;R-HSA-4088298;R-HSA-170070;R-HSA-8852306;R-HSA-4088299;R-HSA-170072;R-HSA-8853405;R-HSA-2574845;R-HSA-3000310;R-HSA-170076;R-HSA-2574840;R-HSA-380455;R-HSA-170087;R-HSA-4088024;R-HSA-170084;R-HSA-170088;R-HSA-17…
R-HSA-453274	Mitotic G2-G2/M phases	13	214	0.0147363	1.52466e-11	4.57397e-10	43	80	0.00595859	9606	Homo sapiens	Ccnb2;Ccna2;Tubb5;Ccnb1;Plk4;Tuba1b;Cdk1;Cenpf		R-HSA-380294;R-HSA-170055;R-HSA-170116;R-HSA-4088441;R-HSA-4088439;R-HSA-380303;R-HSA-170057;R-HSA-4088309;R-HSA-170126;R-HSA-8852298;R-HSA-4088307;R-HSA-170131;R-HSA-380311;R-HSA-3000319;R-HSA-4088298;R-HSA-170070;R-HSA-8852306;R-HSA-4088299;R-HSA-170072;R-HSA-8853405;R-HSA-2574845;R-HSA-3000310;R-HSA-170076;R-HSA-2574840;R-HSA-380455;R-HSA-187937;R-HSA-170087;R-HSA-4088024;R-HSA-170084;R-HSA-17…
R-HSA-69205	G1/S-Specific Transcription	8	43	0.00296102	2.91337e-11	8.15743e-10	8	28	0.00208551	9606	Homo sapiens	Dhfr;Pcna;Rrm2;Cdk1		R-HSA-8961982;R-HSA-8961934;R-HSA-8961920;R-HSA-8961665;R-HSA-8961874;R-HSA-8961651;R-HSA-8961972;R-HSA-8961863
R-HSA-2467813	Separation of Sister Chromatids	12	195	0.0134279	8.638e-11	2.24588e-09	6	8	0.000595859	9606	Homo sapiens	Ube2s;Ube2c;Tubb5;Cenpa;Tuba1b;Cenpm;Pttg1;Cenpf;Birc5;Spc24;Spc25;Cdc20		R-HSA-174144;R-HSA-2467798;R-HSA-2467809;R-HSA-2467811;R-HSA-174202;R-HSA-174121
R-HSA-2514853	Condensation of Prometaphase Chromosomes	6	15	0.00103292	1.04638e-10	2.5113e-09	4	4	0.000297929	9606	Homo sapiens	Ccnb2;Ccnb1;Ncapd2;Cdk1;Smc4;Smc2		R-HSA-2514854;R-HSA-2529015;R-HSA-2520883;R-HSA-2529020
R-HSA-156711	Polo-like kinase mediated events	6	23	0.0015838	1.32192e-09	3.04043e-08	6	15	0.00111724	9606	Homo sapiens	Ccnb2;Ccnb1;Cenpf		R-HSA-4088298;R-HSA-4088299;R-HSA-4088441;R-HSA-4088439;R-HSA-4088309;R-HSA-4088307
R-HSA-69618	Mitotic Spindle Checkpoint	9	111	0.00764358	2.22585e-09	4.6743e-08	7	7	0.000521376	9606	Homo sapiens	Ube2s;Ube2c;Cenpa;Cenpm;Cenpf;Birc5;Spc24;Spc25;Cdc20		R-HSA-141409;R-HSA-141431;R-HSA-141429;R-HSA-141422;R-HSA-141423;R-HSA-141439;R-HSA-141437
R-HSA-9648025	EML4 and NUDC in mitotic spindle formation	9	121	0.00833219	4.66951e-09	9.33902e-08	2	5	0.000372412	9606	Homo sapiens	Tubb5;Cenpa;Tuba1b;Cenpm;Cenpf;Birc5;Spc24;Spc25;Cdc20		R-HSA-9648114;R-HSA-9648017
R-HSA-174143	APC/C-mediated degradation of cell cycle proteins	8	92	0.00633522	1.07478e-08	1.9346e-07	38	40	0.00297929	9606	Homo sapiens	Ccna2;Ube2s;Ube2c;Ccnb1;Pttg1;Cdk1;Cdc20		R-HSA-174144;R-HSA-174209;R-HSA-174088;R-HSA-174159;R-HSA-174157;R-HSA-179410;R-HSA-174227;R-HSA-188371;R-HSA-174224;R-HSA-9686980;R-HSA-174171;R-HSA-174235;R-HSA-174104;R-HSA-174105;R-HSA-179417;R-HSA-174238;R-HSA-174174;R-HSA-188191;R-HSA-179421;R-HSA-174119;R-HSA-174058;R-HSA-174122;R-HSA-174251;R-HSA-9686969;R-HSA-174120;R-HSA-174057;R-HSA-174121;R-HSA-174255;R-HSA-141423;R-HSA-174195;R-HSA-1…
R-HSA-453276	Regulation of mitotic cell cycle	8	92	0.00633522	1.07478e-08	1.9346e-07	38	40	0.00297929	9606	Homo sapiens	Ccna2;Ube2s;Ube2c;Ccnb1;Pttg1;Cdk1;Cdc20		R-HSA-174144;R-HSA-174209;R-HSA-174088;R-HSA-174159;R-HSA-174157;R-HSA-179410;R-HSA-174227;R-HSA-188371;R-HSA-174224;R-HSA-9686980;R-HSA-174171;R-HSA-174235;R-HSA-174104;R-HSA-174105;R-HSA-179417;R-HSA-174238;R-HSA-174174;R-HSA-188191;R-HSA-179421;R-HSA-174119;R-HSA-174058;R-HSA-174122;R-HSA-174251;R-HSA-9686969;R-HSA-174120;R-HSA-174057;R-HSA-174121;R-HSA-174255;R-HSA-141423;R-HSA-174195;R-HSA-1…
R-HSA-69306	DNA Replication	9	142	0.00977827	1.83009e-08	3.11116e-07	28	47	0.00350067	9606	Homo sapiens	Ccna2;Ube2s;Ube2c;Pcna;Lig1;Gmnn;Mcm3;Cdk1;Mcm6		R-HSA-69063;R-HSA-69127;R-HSA-69005;R-HSA-69068;R-HSA-68940;R-HSA-68944;R-HSA-69074;R-HSA-69140;R-HSA-69015;R-HSA-69142;R-HSA-68825;R-HSA-69144;R-HSA-69019;R-HSA-68954;R-HSA-69152;R-HSA-68960;R-HSA-68712;R-HSA-176942;R-HSA-68849;R-HSA-69299;R-HSA-68914;R-HSA-69173;R-HSA-68917;R-HSA-68916;R-HSA-68919;R-HSA-68918;R-HSA-69116;R-HSA-169468
R-HSA-1538133	G0 and Early G1	6	38	0.00261672	2.54965e-08	4.07944e-07	10	27	0.00201102	9606	Homo sapiens	Ccna2;Pcna;Cdk1		R-HSA-1363303;R-HSA-8964588;R-HSA-8961934;R-HSA-1363314;R-HSA-8961665;R-HSA-8964465;R-HSA-1363311;R-HSA-8964580;R-HSA-1363306;R-HSA-8964567
R-HSA-5663220	RHO GTPases Activate Formins	9	149	0.0102603	2.75281e-08	4.40449e-07	3	27	0.00201102	9606	Homo sapiens	Tubb5;Cenpa;Tuba1b;Cenpm;Cenpf;Birc5;Spc24;Spc25;Cdc20		R-HSA-5666160;R-HSA-5666129;R-HSA-5666169
R-HSA-176409	APC/C:Cdc20 mediated degradation of mitotic proteins	7	76	0.00523344	6.39114e-08	9.5867e-07	13	13	0.000968271	9606	Homo sapiens	Ccna2;Ube2s;Ube2c;Ccnb1;Pttg1;Cdk1;Cdc20		R-HSA-174144;R-HSA-174120;R-HSA-174121;R-HSA-174255;R-HSA-174157;R-HSA-179410;R-HSA-174227;R-HSA-174202;R-HSA-174171;R-HSA-174104;R-HSA-179417;R-HSA-174238;R-HSA-179421
R-HSA-176814	Activation of APC/C and APC/C:Cdc20 mediated degradation of mitotic proteins	7	77	0.0053023	6.97869e-08	9.77016e-07	15	15	0.00111724	9606	Homo sapiens	Ccna2;Ube2s;Ube2c;Ccnb1;Pttg1;Cdk1;Cdc20		R-HSA-174144;R-HSA-174119;R-HSA-174120;R-HSA-174121;R-HSA-174255;R-HSA-174157;R-HSA-179410;R-HSA-174227;R-HSA-174132;R-HSA-174202;R-HSA-174171;R-HSA-174104;R-HSA-179417;R-HSA-174238;R-HSA-179421
R-HSA-174048	APC/C:Cdc20 mediated degradation of Cyclin B	5	24	0.00165266	1.01308e-07	1.41832e-06	3	3	0.000223447	9606	Homo sapiens	Ube2s;Ube2c;Ccnb1;Cdk1;Cdc20		R-HSA-174227;R-HSA-174120;R-HSA-174157
R-HSA-176408	Regulation of APC/C activators between G1/S and early anaphase	7	83	0.00571547	1.1551e-07	1.50163e-06	13	14	0.00104275	9606	Homo sapiens	Ccna2;Ube2s;Ube2c;Ccnb1;Cdk1;Cdc20		R-HSA-174209;R-HSA-174122;R-HSA-174251;R-HSA-141423;R-HSA-174159;R-HSA-188371;R-HSA-141429;R-HSA-174139;R-HSA-174203;R-HSA-174235;R-HSA-174174;R-HSA-174079;R-HSA-141437
R-HSA-69239	Synthesis of DNA	8	133	0.00915852	1.77216e-07	2.12659e-06	16	26	0.00193654	9606	Homo sapiens	Ccna2;Ube2s;Ube2c;Pcna;Lig1;Mcm3;Cdk1;Mcm6		R-HSA-69152;R-HSA-69063;R-HSA-69127;R-HSA-69005;R-HSA-176942;R-HSA-69068;R-HSA-68944;R-HSA-69074;R-HSA-69173;R-HSA-69140;R-HSA-69015;R-HSA-69142;R-HSA-69144;R-HSA-69019;R-HSA-69116;R-HSA-169468
R-HSA-73886	Chromosome Maintenance	8	138	0.00950282	2.33882e-07	2.80658e-06	22	38	0.00283033	9606	Homo sapiens	Ccna2;Cenpa;Pcna;Lig1;H2afz;Cenpm;Cdk1;Cenpw		R-HSA-174438;R-HSA-606349;R-HSA-174439;R-HSA-606287;R-HSA-9670101;R-HSA-181450;R-HSA-9686521;R-HSA-174441;R-HSA-174446;R-HSA-174447;R-HSA-174444;R-HSA-174445;R-HSA-174451;R-HSA-9670114;R-HSA-174448;R-HSA-9670149;R-HSA-606289;R-HSA-163096;R-HSA-174456;R-HSA-176702;R-HSA-176700;R-HSA-606326
R-HSA-141444	Amplification of signal from unattached kinetochores via a MAD2 inhibitory signal	7	94	0.00647294	2.65449e-07	2.91994e-06	4	4	0.000297929	9606	Homo sapiens	Cenpa;Cenpm;Cenpf;Birc5;Spc24;Spc25;Cdc20		R-HSA-141409;R-HSA-141431;R-HSA-141422;R-HSA-141439
R-HSA-141424	Amplification of signal from the kinetochores	7	94	0.00647294	2.65449e-07	2.91994e-06	4	4	0.000297929	9606	Homo sapiens	Cenpa;Cenpm;Cenpf;Birc5;Spc24;Spc25;Cdc20		R-HSA-141409;R-HSA-141431;R-HSA-141422;R-HSA-141439
R-HSA-69273	Cyclin A/B1/B2 associated events during G2/M transition	5	32	0.00220355	4.15137e-07	4.56651e-06	19	25	0.00186206	9606	Homo sapiens	Ccnb2;Ccna2;Ccnb1;Cdk1		R-HSA-170055;R-HSA-170087;R-HSA-4088024;R-HSA-170116;R-HSA-170084;R-HSA-170088;R-HSA-170153;R-HSA-170057;R-HSA-170126;R-HSA-170158;R-HSA-170156;R-HSA-170131;R-HSA-170161;R-HSA-170070;R-HSA-170072;R-HSA-69754;R-HSA-69756;R-HSA-170076;R-HSA-170044
R-HSA-69242	S Phase	8	180	0.012395	1.68746e-06	1.68746e-05	28	54	0.00402205	9606	Homo sapiens	Ccna2;Ube2s;Ube2c;Pcna;Lig1;Mcm3;Cdk1;Mcm6		R-HSA-187520;R-HSA-174273;R-HSA-69063;R-HSA-69127;R-HSA-69005;R-HSA-69068;R-HSA-187916;R-HSA-68944;R-HSA-69074;R-HSA-69140;R-HSA-69015;R-HSA-174164;R-HSA-69142;R-HSA-69144;R-HSA-69019;R-HSA-187934;R-HSA-174110;R-HSA-69152;R-HSA-187552;R-HSA-174054;R-HSA-176942;R-HSA-187948;R-HSA-187949;R-HSA-187574;R-HSA-69173;R-HSA-187575;R-HSA-69116;R-HSA-169468
R-HSA-195258	RHO GTPase Effectors	10	326	0.0224487	2.1739e-06	2.1739e-05	12	113	0.00841651	9606	Homo sapiens	Tubb5;Cenpa;Tuba1b;H2afz;Cenpm;Cenpf;Birc5;Spc24;Spc25;Cdc20		R-HSA-5625797;R-HSA-5625796;R-HSA-5666160;R-HSA-5666129;R-HSA-5625870;R-HSA-5625774;R-HSA-5625849;R-HSA-5625848;R-HSA-5625784;R-HSA-5625883;R-HSA-5666169;R-HSA-5672329
R-HSA-176412	Phosphorylation of the APC/C	4	20	0.00137722	2.42181e-06	2.42181e-05	2	2	0.000148965	9606	Homo sapiens	Ube2s;Ube2c;Ccnb1;Cdk1		R-HSA-174119;R-HSA-174132
R-HSA-1362300	Transcription of E2F targets under negative control by p107 (RBL1) and p130 (RBL2) in complex with HDAC1	4	20	0.00137722	2.42181e-06	2.42181e-05	4	8	0.000595859	9606	Homo sapiens	Ccna2;Cdk1		R-HSA-8964588;R-HSA-8961934;R-HSA-8964580;R-HSA-8964567
R-HSA-68875	Mitotic Prophase	7	135	0.00929624	2.8914e-06	2.60226e-05	19	34	0.0025324	9606	Homo sapiens	Ccnb2;Ccnb1;H2afz;Cdk1;Smc4;Smc2;Tmpo		R-HSA-2245218;R-HSA-2430533;R-HSA-2288097;R-HSA-5195402;R-HSA-5229194;R-HSA-2172678;R-HSA-2993898;R-HSA-2294600;R-HSA-5244669;R-HSA-2294574;R-HSA-2990882;R-HSA-2984220;R-HSA-2429719;R-HSA-380278;R-HSA-2172183;R-HSA-2301205;R-HSA-2294580;R-HSA-2172666;R-HSA-2294590
R-HSA-2995410	Nuclear Envelope (NE) Reassembly	6	88	0.00605977	3.29496e-06	2.96547e-05	3	24	0.00178758	9606	Homo sapiens	Ccnb2;Tubb5;Ccnb1;Tuba1b;Cdk1;Tmpo		R-HSA-9668419;R-HSA-9624800;R-HSA-2995376
R-HSA-2565942	Regulation of PLK1 Activity at G2/M Transition	6	92	0.00633522	4.24169e-06	3.60798e-05	5	12	0.000893788	9606	Homo sapiens	Ccnb2;Tubb5;Ccnb1;Plk4;Cdk1		R-HSA-3000319;R-HSA-4086410;R-HSA-2574845;R-HSA-3000310;R-HSA-2574840
R-HSA-69052	Switching of origins to a post-replicative state	6	93	0.00640408	4.50997e-06	3.60798e-05	4	9	0.000670341	9606	Homo sapiens	Ccna2;Ube2s;Ube2c;Mcm3;Cdk1;Mcm6		R-HSA-68944;R-HSA-69015;R-HSA-69019;R-HSA-69005
R-HSA-69478	G2/M DNA replication checkpoint	3	7	0.000482027	5.00974e-06	4.00779e-05	2	2	0.000148965	9606	Homo sapiens	Ccnb2;Ccnb1;Cdk1		R-HSA-170070;R-HSA-170055
R-HSA-2299718	Condensation of Prophase Chromosomes	5	55	0.00378736	5.74587e-06	4.59669e-05	10	10	0.000744823	9606	Homo sapiens	Ccnb1;H2afz;Cdk1;Smc4;Smc2		R-HSA-2245218;R-HSA-2429719;R-HSA-2288097;R-HSA-2301205;R-HSA-2294580;R-HSA-2172678;R-HSA-2294600;R-HSA-2172666;R-HSA-2294574;R-HSA-2294590
R-HSA-176417	Phosphorylation of Emi1	3	8	0.000550888	7.45383e-06	5.96307e-05	2	2	0.000148965	9606	Homo sapiens	Ccnb1;Cdk1;Cdc20		R-HSA-174122;R-HSA-174174
R-HSA-2995383	Initiation of Nuclear Envelope (NE) Reformation	4	27	0.00185925	7.85439e-06	6.28351e-05	2	7	0.000521376	9606	Homo sapiens	Ccnb2;Ccnb1;Cdk1;Tmpo		R-HSA-9624800;R-HSA-2995376
R-HSA-2980767	Activation of NIMA Kinases NEK9, NEK6, NEK7	3	9	0.000619749	1.05785e-05	7.40498e-05	1	4	0.000297929	9606	Homo sapiens	Ccnb2;Ccnb1;Cdk1		R-HSA-2984220
R-HSA-174184	Cdc20:Phospho-APC/C mediated degradation of Cyclin A	5	73	0.00502686	2.22264e-05	0.000155585	3	3	0.000223447	9606	Homo sapiens	Ccna2;Ube2s;Ube2c;Cdk1;Cdc20		R-HSA-174171;R-HSA-174104;R-HSA-174255
R-HSA-179419	APC:Cdc20 mediated degradation of cell cycle proteins prior to satisfation of the cell cycle checkpoint	5	74	0.00509572	2.37082e-05	0.000165957	6	6	0.000446894	9606	Homo sapiens	Ccna2;Ube2s;Ube2c;Cdk1;Cdc20		R-HSA-179410;R-HSA-174171;R-HSA-174104;R-HSA-179417;R-HSA-174255;R-HSA-179421
R-HSA-69190	DNA strand elongation	4	38	0.00261672	2.96839e-05	0.000207787	12	15	0.00111724	9606	Homo sapiens	Pcna;Lig1;Mcm3;Mcm6		R-HSA-69152;R-HSA-69074;R-HSA-69173;R-HSA-69140;R-HSA-69063;R-HSA-69127;R-HSA-69142;R-HSA-69144;R-HSA-176942;R-HSA-69068;R-HSA-69116;R-HSA-169468
R-HSA-8852276	The role of GTSE1 in G2/M progression after G2 checkpoint	5	83	0.00571547	4.07847e-05	0.000285493	3	10	0.000744823	9606	Homo sapiens	Ccnb2;Tubb5;Ccnb1;Tuba1b;Cdk1		R-HSA-8852306;R-HSA-8852298;R-HSA-8852280
R-HSA-8953750	Transcriptional Regulation by E2F6	4	46	0.00316761	6.20291e-05	0.000377008	4	33	0.00245792	9606	Homo sapiens	Cbx5;Rrm2		R-HSA-8961982;R-HSA-9007647;R-HSA-9007646;R-HSA-9007591
R-HSA-2559582	Senescence-Associated Secretory Phenotype (SASP)	5	91	0.00626635	6.28347e-05	0.000377008	8	22	0.00163861	9606	Homo sapiens	Ccna2;Ube2s;Ube2c;H2afz;Cdk1		R-HSA-3790137;R-HSA-3788745;R-HSA-3788748;R-HSA-3788705;R-HSA-3790130;R-HSA-3788725;R-HSA-3788724;R-HSA-3788708
R-HSA-162658	Golgi Cisternae Pericentriolar Stack Reorganization	3	17	0.00117064	6.94648e-05	0.000416789	1	6	0.000446894	9606	Homo sapiens	Ccnb2;Ccnb1;Cdk1		R-HSA-2172183
R-HSA-69481	G2/M Checkpoints	6	154	0.0106046	7.49526e-05	0.000449716	4	24	0.00178758	9606	Homo sapiens	Ccnb2;Ccnb1;Mcm3;Cdk1;Clspn;Mcm6		R-HSA-170070;R-HSA-170055;R-HSA-176298;R-HSA-176318
R-HSA-380320	Recruitment of NuMA to mitotic centrosomes	5	97	0.00667952	8.46776e-05	0.000508066	2	2	0.000148965	9606	Homo sapiens	Tubb5;Plk4;Tuba1b;Cdk1		R-HSA-380316;R-HSA-380508
R-HSA-774815	Nucleosome assembly	4	54	0.0037185	0.000114637	0.000646266	4	4	0.000297929	9606	Homo sapiens	Cenpa;H2afz;Cenpm;Cenpw		R-HSA-606349;R-HSA-606287;R-HSA-606289;R-HSA-606326
R-HSA-606279	Deposition of new CENPA-containing nucleosomes at the centromere	4	54	0.0037185	0.000114637	0.000646266	4	4	0.000297929	9606	Homo sapiens	Cenpa;H2afz;Cenpm;Cenpw		R-HSA-606349;R-HSA-606287;R-HSA-606289;R-HSA-606326
R-HSA-141405	Inhibition of the proteolytic activity of APC/C required for the onset of anaphase by mitotic spindle checkpoint components	3	21	0.00144608	0.000129253	0.000646266	3	3	0.000223447	9606	Homo sapiens	Ube2s;Ube2c;Cdc20		R-HSA-141429;R-HSA-141423;R-HSA-141437
R-HSA-141430	Inactivation of APC/C via direct inhibition of the APC/C complex	3	21	0.00144608	0.000129253	0.000646266	2	2	0.000148965	9606	Homo sapiens	Ube2s;Ube2c;Cdc20		R-HSA-141423;R-HSA-141437
R-HSA-6804114	TP53 Regulates Transcription of Genes Involved in G2 Cell Cycle Arrest	3	21	0.00144608	0.000129253	0.000646266	2	11	0.000819306	9606	Homo sapiens	Pcna;Ccnb1;Cdk1		R-HSA-6791109;R-HSA-6803875
R-HSA-176407	Conversion from APC/C:Cdc20 to APC/C:Cdh1 in late anaphase	3	22	0.00151494	0.00014813	0.000740651	2	3	0.000223447	9606	Homo sapiens	Ube2s;Ube2c;Cdc20		R-HSA-174224;R-HSA-174070
R-HSA-157579	Telomere Maintenance	5	111	0.00764358	0.00015825	0.00079125	18	34	0.0025324	9606	Homo sapiens	Ccna2;Pcna;Lig1;H2afz;Cdk1		R-HSA-174438;R-HSA-174439;R-HSA-9670101;R-HSA-181450;R-HSA-9686521;R-HSA-174441;R-HSA-174446;R-HSA-174447;R-HSA-174444;R-HSA-174445;R-HSA-174451;R-HSA-9670114;R-HSA-174448;R-HSA-9670149;R-HSA-163096;R-HSA-174456;R-HSA-176702;R-HSA-176700
R-HSA-4419969	Depolymerisation of the Nuclear Lamina	3	23	0.0015838	0.000168714	0.00084357	3	6	0.000446894	9606	Homo sapiens	Ccnb1;Cdk1;Tmpo		R-HSA-5195402;R-HSA-5229194;R-HSA-5244669
R-HSA-2980766	Nuclear Envelope Breakdown	4	65	0.00447597	0.000231832	0.00115916	6	13	0.000968271	9606	Homo sapiens	Ccnb2;Ccnb1;Cdk1;Tmpo		R-HSA-2984220;R-HSA-5195402;R-HSA-5229194;R-HSA-2993898;R-HSA-5244669;R-HSA-2990882
R-HSA-6791312	TP53 Regulates Transcription of Cell Cycle Genes	4	65	0.00447597	0.000231832	0.00115916	3	42	0.00312826	9606	Homo sapiens	Ccna2;Pcna;Ccnb1;Cdk1		R-HSA-6791109;R-HSA-6803875;R-HSA-187934
R-HSA-179409	APC-Cdc20 mediated degradation of Nek2A	3	26	0.00179039	0.00024136	0.0012068	3	3	0.000223447	9606	Homo sapiens	Ube2s;Ube2c;Cdc20		R-HSA-179410;R-HSA-179417;R-HSA-179421
R-HSA-170145	Phosphorylation of proteins involved in the G2/M transition by Cyclin A:Cdc2 complexes	2	5	0.000344305	0.000250576	0.00125288	2	2	0.000148965	9606	Homo sapiens	Ccna2;Cdk1		R-HSA-69754;R-HSA-69756
R-HSA-5693567	HDR through Homologous Recombination (HRR) or Single Strand Annealing (SSA)	5	124	0.00853877	0.000263138	0.00125669	5	42	0.00312826	9606	Homo sapiens	Ccna2;Tipin;Pcna;Cdk1;Clspn		R-HSA-5684887;R-HSA-5684882;R-HSA-5684096;R-HSA-5684081;R-HSA-5693593
R-HSA-174154	APC/C:Cdc20 mediated degradation of Securin	4	68	0.00468255	0.000274873	0.00125669	3	3	0.000223447	9606	Homo sapiens	Ube2s;Ube2c;Pttg1;Cdc20		R-HSA-174144;R-HSA-174202;R-HSA-174121
R-HSA-180786	Extension of Telomeres	4	69	0.00475141	0.000290415	0.00125669	13	28	0.00208551	9606	Homo sapiens	Ccna2;Pcna;Lig1;Cdk1		R-HSA-174438;R-HSA-174439;R-HSA-9686521;R-HSA-174441;R-HSA-174446;R-HSA-174447;R-HSA-174444;R-HSA-174445;R-HSA-174451;R-HSA-174448;R-HSA-163096;R-HSA-174456;R-HSA-176702
R-HSA-194315	Signaling by Rho GTPases	11	704	0.0484782	0.000314173	0.00125669	23	201	0.014971	9606	Homo sapiens	Tubb5;Cenpa;Tuba1b;H2afz;Cenpm;Cenpf;Birc5;Spc24;Tmpo;Spc25;Cdc20		R-HSA-5666160;R-HSA-5666129;R-HSA-9017507;R-HSA-5625849;R-HSA-9013157;R-HSA-5625848;R-HSA-5625784;R-HSA-5625883;R-HSA-9018758;R-HSA-5666169;R-HSA-5625797;R-HSA-9013145;R-HSA-5625796;R-HSA-9018808;R-HSA-9693125;R-HSA-9014449;R-HSA-9013009;R-HSA-5625870;R-HSA-5625774;R-HSA-9693198;R-HSA-5672329;R-HSA-9014294;R-HSA-9013110
R-HSA-380284	Loss of proteins required for interphase microtubule organization from the centrosome	4	71	0.00488913	0.000323376	0.0012935	3	3	0.000223447	9606	Homo sapiens	Tubb5;Plk4;Cdk1		R-HSA-380294;R-HSA-380272;R-HSA-380303
R-HSA-380259	Loss of Nlp from mitotic centrosomes	4	71	0.00488913	0.000323376	0.0012935	2	2	0.000148965	9606	Homo sapiens	Tubb5;Plk4;Cdk1		R-HSA-380272;R-HSA-380303
R-HSA-5693538	Homology Directed Repair	5	130	0.00895193	0.000326381	0.00130552	5	50	0.00372412	9606	Homo sapiens	Ccna2;Tipin;Pcna;Cdk1;Clspn		R-HSA-5684887;R-HSA-5684882;R-HSA-5684096;R-HSA-5684081;R-HSA-5693593
R-HSA-68949	Orc1 removal from chromatin	4	73	0.00502686	0.000358937	0.00143575	1	4	0.000297929	9606	Homo sapiens	Ccna2;Mcm3;Cdk1;Mcm6		R-HSA-68944
R-HSA-174178	APC/C:Cdh1 mediated degradation of Cdc20 and other APC/C:Cdh1 targeted proteins in late mitosis/early G1	4	74	0.00509572	0.000377729	0.00151091	6	6	0.000446894	9606	Homo sapiens	Ube2s;Ube2c;Pttg1;Cdc20		R-HSA-174195;R-HSA-9686980;R-HSA-9686969;R-HSA-174088;R-HSA-174105;R-HSA-188191
R-HSA-8854518	AURKA Activation by TPX2	4	74	0.00509572	0.000377729	0.00151091	2	2	0.000148965	9606	Homo sapiens	Tubb5;Plk4;Cdk1		R-HSA-8853405;R-HSA-8853419
R-HSA-9716542	Signaling by Rho GTPases, Miro GTPases and RHOBTB3	11	720	0.0495799	0.000380035	0.00152014	23	210	0.0156413	9606	Homo sapiens	Tubb5;Cenpa;Tuba1b;H2afz;Cenpm;Cenpf;Birc5;Spc24;Tmpo;Spc25;Cdc20		R-HSA-5666160;R-HSA-5666129;R-HSA-9017507;R-HSA-5625849;R-HSA-9013157;R-HSA-5625848;R-HSA-5625784;R-HSA-5625883;R-HSA-9018758;R-HSA-5666169;R-HSA-5625797;R-HSA-9013145;R-HSA-5625796;R-HSA-9018808;R-HSA-9693125;R-HSA-9014449;R-HSA-9013009;R-HSA-5625870;R-HSA-5625774;R-HSA-9693198;R-HSA-5672329;R-HSA-9014294;R-HSA-9013110
R-HSA-69017	CDK-mediated phosphorylation and removal of Cdc6	4	75	0.00516458	0.000397214	0.00158886	2	4	0.000297929	9606	Homo sapiens	Ccna2;Ube2s;Ube2c;Cdk1		R-HSA-69015;R-HSA-69005
R-HSA-68911	G2 Phase	2	7	0.000482027	0.000488257	0.00195303	2	2	0.000148965	9606	Homo sapiens	Ccna2;Cdk1		R-HSA-187937;R-HSA-187959
R-HSA-380270	Recruitment of mitotic centrosome proteins and complexes	4	81	0.00557774	0.00052952	0.00211808	3	3	0.000223447	9606	Homo sapiens	Tubb5;Plk4;Cdk1		R-HSA-380311;R-HSA-380455;R-HSA-380283
R-HSA-380287	Centrosome maturation	4	83	0.00571547	0.000579843	0.00231937	6	6	0.000446894	9606	Homo sapiens	Tubb5;Plk4;Cdk1		R-HSA-380311;R-HSA-380455;R-HSA-380294;R-HSA-380272;R-HSA-380303;R-HSA-380283
R-HSA-68962	Activation of the pre-replicative complex	3	36	0.002479	0.00062029	0.00234309	9	9	0.000670341	9606	Homo sapiens	Gmnn;Mcm3;Mcm6		R-HSA-68960;R-HSA-69299;R-HSA-68914;R-HSA-68917;R-HSA-68916;R-HSA-68919;R-HSA-68918;R-HSA-68954;R-HSA-68940
R-HSA-9687139	Aberrant regulation of mitotic cell cycle due to RB1 defects	3	36	0.002479	0.00062029	0.00234309	2	3	0.000223447	9606	Homo sapiens	Ube2s;Ube2c;Cdk1		R-HSA-9687377;R-HSA-9659782
R-HSA-9675126	Diseases of mitotic cell cycle	3	38	0.00261672	0.000724818	0.00234309	2	5	0.000372412	9606	Homo sapiens	Ube2s;Ube2c;Cdk1		R-HSA-9687377;R-HSA-9659782
R-HSA-176187	Activation of ATR in response to replication stress	3	39	0.00268558	0.000781031	0.00234309	2	9	0.000670341	9606	Homo sapiens	Mcm3;Clspn;Mcm6		R-HSA-176298;R-HSA-176318
R-HSA-5693607	Processing of DNA double-strand break ends	4	90	0.00619749	0.000782828	0.00234848	4	17	0.0012662	9606	Homo sapiens	Ccna2;Tipin;Cdk1;Clspn		R-HSA-5684887;R-HSA-5684882;R-HSA-5684096;R-HSA-5684081
R-HSA-113507	E2F-enabled inhibition of pre-replication complex formation	2	9	0.000619749	0.000802402	0.00240721	1	1	7.44823e-05	9606	Homo sapiens	Ccnb1;Cdk1		R-HSA-113638
R-HSA-3301854	Nuclear Pore Complex (NPC) Disassembly	3	42	0.00289216	0.000966077	0.00289823	1	2	0.000148965	9606	Homo sapiens	Ccnb2;Ccnb1;Cdk1		R-HSA-2990882
R-HSA-5693532	DNA Double-Strand Break Repair	5	168	0.0115687	0.00103087	0.0030926	5	111	0.00826754	9606	Homo sapiens	Ccna2;Tipin;Pcna;Cdk1;Clspn		R-HSA-5684887;R-HSA-5684882;R-HSA-5684096;R-HSA-5684081;R-HSA-5693593
R-HSA-6804757	Regulation of TP53 Degradation	3	43	0.00296102	0.00103339	0.00310018	1	30	0.00223447	9606	Homo sapiens	Ccna2;Cdk1		R-HSA-6793661
R-HSA-5620912	Anchoring of the basal body to the plasma membrane	4	99	0.00681724	0.00111174	0.00333522	8	9	0.000670341	9606	Homo sapiens	Tubb5;Plk4;Cdk1		R-HSA-5626228;R-HSA-5626227;R-HSA-5626220;R-HSA-5626223;R-HSA-5626681;R-HSA-5617816;R-HSA-5626699;R-HSA-5638009
R-HSA-6806003	Regulation of TP53 Expression and Degradation	3	46	0.00316761	0.00125293	0.00375879	1	35	0.00260688	9606	Homo sapiens	Ccna2;Cdk1		R-HSA-6793661
R-HSA-176974	Unwinding of DNA	2	12	0.000826332	0.00141402	0.00424205	2	4	0.000297929	9606	Homo sapiens	Mcm3;Mcm6		R-HSA-176942;R-HSA-169468
R-HSA-2465910	MASTL Facilitates Mitotic Progression	2	12	0.000826332	0.00141402	0.00424205	1	4	0.000297929	9606	Homo sapiens	Ccnb1;Cdk1		R-HSA-2430533
R-HSA-73894	DNA Repair	7	369	0.0254097	0.00143505	0.00430515	66	332	0.0247281	9606	Homo sapiens	Ccna2;Tipin;Pcna;Lig1;H2afz;Cdk1;Clspn		R-HSA-5358545;R-HSA-5655892;R-HSA-5656148;R-HSA-5653840;R-HSA-5651792;R-HSA-5656158;R-HSA-5651805;R-HSA-5653838;R-HSA-9629195;R-HSA-110363;R-HSA-5654989;R-HSA-5651789;R-HSA-5654986;R-HSA-110364;R-HSA-5654985;R-HSA-110368;R-HSA-110371;R-HSA-5690997;R-HSA-5684081;R-HSA-5653756;R-HSA-9629497;R-HSA-5653754;R-HSA-9629372;R-HSA-5691001;R-HSA-9629373;R-HSA-9629216;R-HSA-5690213;R-HSA-5651809;R-HSA-96294…
R-HSA-75035	Chk1/Chk2(Cds1) mediated inactivation of Cyclin B:Cdk1 complex	2	15	0.00103292	0.00219009	0.00657028	1	5	0.000372412	9606	Homo sapiens	Ccnb1;Cdk1		R-HSA-170070
R-HSA-2559583	Cellular Senescence	5	200	0.0137722	0.00220601	0.00661803	15	90	0.00670341	9606	Homo sapiens	Ccna2;Ube2s;Ube2c;H2afz;Cdk1		R-HSA-3790137;R-HSA-3790130;R-HSA-3788725;R-HSA-3788724;R-HSA-3788745;R-HSA-3229089;R-HSA-3222593;R-HSA-3223200;R-HSA-3788748;R-HSA-3785711;R-HSA-3240295;R-HSA-3788705;R-HSA-187934;R-HSA-3788708;R-HSA-3229102
R-HSA-5617833	Cilium Assembly	5	208	0.0143231	0.0026106	0.00783179	16	50	0.00372412	9606	Homo sapiens	Tubb5;Plk4;Tuba1b;Cdk1		R-HSA-5624949;R-HSA-5626228;R-HSA-5625424;R-HSA-5626227;R-HSA-5625426;R-HSA-5626681;R-HSA-5618328;R-HSA-5624952;R-HSA-5617816;R-HSA-5618331;R-HSA-5638009;R-HSA-5625421;R-HSA-5626220;R-HSA-5626223;R-HSA-5625416;R-HSA-5626699
R-HSA-69183	Processive synthesis on the lagging strand	2	19	0.00130836	0.00347305	0.0104191	7	7	0.000521376	9606	Homo sapiens	Pcna;Lig1		R-HSA-69152;R-HSA-69173;R-HSA-69140;R-HSA-69127;R-HSA-69142;R-HSA-69144;R-HSA-69116
R-HSA-68867	Assembly of the pre-replicative complex	3	68	0.00468255	0.00377042	0.0113113	3	12	0.000893788	9606	Homo sapiens	Gmnn;Mcm3;Mcm6		R-HSA-68849;R-HSA-68825;R-HSA-68712
R-HSA-983189	Kinesins	3	68	0.00468255	0.00377042	0.0113113	3	14	0.00104275	9606	Homo sapiens	Tubb5;Tuba1b;Kif11		R-HSA-984606;R-HSA-983259;R-HSA-983266
R-HSA-9687136	Aberrant regulation of mitotic exit in cancer due to RB1 defects	2	20	0.00137722	0.00383703	0.0115111	1	1	7.44823e-05	9606	Homo sapiens	Ube2s;Ube2c		R-HSA-9687377
R-HSA-5358606	Mismatch repair (MMR) directed by MSH2:MSH3 (MutSbeta)	2	22	0.00151494	0.00461579	0.013175	5	9	0.000670341	9606	Homo sapiens	Pcna;Lig1		R-HSA-5358545;R-HSA-5358512;R-HSA-5358592;R-HSA-5358519;R-HSA-5358619
R-HSA-5358565	Mismatch repair (MMR) directed by MSH2:MSH6 (MutSalpha)	2	22	0.00151494	0.00461579	0.013175	5	10	0.000744823	9606	Homo sapiens	Pcna;Lig1		R-HSA-5358592;R-HSA-5358597;R-HSA-5358599;R-HSA-5358518;R-HSA-5358510
R-HSA-190840	Microtubule-dependent trafficking of connexons from Golgi to the plasma membrane	2	22	0.00151494	0.00461579	0.013175	1	2	0.000148965	9606	Homo sapiens	Tubb5;Tuba1b		R-HSA-190520
R-HSA-5651801	PCNA-Dependent Long Patch Base Excision Repair	2	23	0.0015838	0.00503025	0.013175	6	6	0.000446894	9606	Homo sapiens	Pcna;Lig1		R-HSA-110368;R-HSA-110371;R-HSA-5651809;R-HSA-110363;R-HSA-5651805;R-HSA-110364
R-HSA-5358508	Mismatch Repair	2	23	0.0015838	0.00503025	0.013175	9	17	0.0012662	9606	Homo sapiens	Pcna;Lig1		R-HSA-5358545;R-HSA-5358512;R-HSA-5358592;R-HSA-5358597;R-HSA-5358519;R-HSA-5358599;R-HSA-5358518;R-HSA-5358619;R-HSA-5358510
R-HSA-190872	Transport of connexons to the plasma membrane	2	23	0.0015838	0.00503025	0.013175	1	3	0.000223447	9606	Homo sapiens	Tubb5;Tuba1b		R-HSA-190520
R-HSA-113510	E2F mediated regulation of DNA replication	2	24	0.00165266	0.00546122	0.013175	1	4	0.000297929	9606	Homo sapiens	Ccnb1;Cdk1		R-HSA-113638
R-HSA-389977	Post-chaperonin tubulin folding pathway	2	25	0.00172153	0.00590856	0.013175	9	9	0.000670341	9606	Homo sapiens	Tubb5;Tuba1b		R-HSA-389972;R-HSA-389956;R-HSA-389974;R-HSA-389969;R-HSA-389955;R-HSA-389964;R-HSA-389976;R-HSA-389963;R-HSA-389978
R-HSA-1362277	Transcription of E2F targets under negative control by DREAM complex	2	25	0.00172153	0.00590856	0.013175	2	12	0.000893788	9606	Homo sapiens	Pcna		R-HSA-8961665;R-HSA-8964465
R-HSA-69186	Lagging Strand Synthesis	2	26	0.00179039	0.0063721	0.013175	10	11	0.000819306	9606	Homo sapiens	Pcna;Lig1		R-HSA-69152;R-HSA-69074;R-HSA-69173;R-HSA-69140;R-HSA-69063;R-HSA-69127;R-HSA-69142;R-HSA-69144;R-HSA-69068;R-HSA-69116
R-HSA-3700989	Transcriptional Regulation by TP53	7	487	0.0335353	0.00658752	0.013175	7	259	0.0192909	9606	Homo sapiens	Ccna2;Pcna;Ccnb1;Cdk1;Birc5		R-HSA-6797766;R-HSA-6805109;R-HSA-6791109;R-HSA-6803875;R-HSA-6797763;R-HSA-6793661;R-HSA-187934
R-HSA-8852135	Protein ubiquitination	3	84	0.00578433	0.00675125	0.0135025	7	32	0.00238344	9606	Homo sapiens	Ube2s;Ube2c;Pcna		R-HSA-8943003;R-HSA-8852130;R-HSA-8852129;R-HSA-8943007;R-HSA-8943040;R-HSA-8852127;R-HSA-8943041
R-HSA-5696397	Gap-filling DNA repair synthesis and ligation in GG-NER	2	27	0.00185925	0.0068517	0.0137034	2	2	0.000148965	9606	Homo sapiens	Pcna;Lig1		R-HSA-5690997;R-HSA-5691001
R-HSA-6803205	TP53 regulates transcription of several additional cell death genes whose specific roles in p53-dependent apoptosis remain uncertain	2	28	0.00192811	0.0073472	0.0146944	2	19	0.00141516	9606	Homo sapiens	Birc5		R-HSA-6797766;R-HSA-6797763
R-HSA-69002	DNA Replication Pre-Initiation	3	88	0.00605977	0.00766346	0.0153269	12	21	0.00156413	9606	Homo sapiens	Gmnn;Mcm3;Mcm6		R-HSA-68849;R-HSA-68960;R-HSA-69299;R-HSA-68914;R-HSA-68917;R-HSA-68916;R-HSA-68919;R-HSA-68918;R-HSA-68825;R-HSA-68712;R-HSA-68954;R-HSA-68940
R-HSA-389960	Formation of tubulin folding intermediates by CCT/TriC	2	30	0.00206583	0.00838533	0.0167707	2	2	0.000148965	9606	Homo sapiens	Tubb5;Tuba1b		R-HSA-389954;R-HSA-389961
R-HSA-212436	Generic Transcription Pathway	14	1555	0.107079	0.00925072	0.0185014	36	824	0.0613735	9606	Homo sapiens	Ccna2;Ube2s;Ube2c;Cbx5;Rrm2;Ccnb1;Pcna;H2afz;Cdk1;Birc5		R-HSA-8936584;R-HSA-8937097;R-HSA-6803875;R-HSA-8937037;R-HSA-3790130;R-HSA-9009282;R-HSA-8937113;R-HSA-6805109;R-HSA-8937050;R-HSA-8865491;R-HSA-8936989;R-HSA-8937118;R-HSA-9007647;R-HSA-9007646;R-HSA-6793661;R-HSA-8936979;R-HSA-187934;R-HSA-8865498;R-HSA-8936599;R-HSA-8936616;R-HSA-6797766;R-HSA-6791109;R-HSA-6797763;R-HSA-8936621;R-HSA-8865505;R-HSA-8936608;R-HSA-8936481;R-HSA-8936995;R-HSA-90…
R-HSA-110373	Resolution of AP sites via the multiple-nucleotide patch replacement pathway	2	32	0.00220355	0.0094853	0.0189706	9	19	0.00141516	9606	Homo sapiens	Pcna;Lig1		R-HSA-110368;R-HSA-110371;R-HSA-5651792;R-HSA-5651809;R-HSA-110363;R-HSA-5651805;R-HSA-5651789;R-HSA-5651773;R-HSA-110364
R-HSA-174414	Processive synthesis on the C-strand of the telomere	2	33	0.00227241	0.0100581	0.0201162	7	7	0.000521376	9606	Homo sapiens	Pcna;Lig1		R-HSA-174451;R-HSA-174438;R-HSA-174456;R-HSA-174441;R-HSA-174446;R-HSA-174444;R-HSA-174445
R-HSA-8866652	Synthesis of active ubiquitin: roles of E1 and E2 enzymes	2	33	0.00227241	0.0100581	0.0201162	3	16	0.00119172	9606	Homo sapiens	Ube2s;Ube2c		R-HSA-8852130;R-HSA-8852129;R-HSA-8852127
R-HSA-73884	Base Excision Repair	3	99	0.00681724	0.0105339	0.0210678	15	105	0.00782065	9606	Homo sapiens	Pcna;Lig1;H2afz		R-HSA-110368;R-HSA-110371;R-HSA-5651792;R-HSA-5651805;R-HSA-5651773;R-HSA-9629497;R-HSA-9629372;R-HSA-9629373;R-HSA-9629216;R-HSA-5651809;R-HSA-9629483;R-HSA-9629195;R-HSA-110363;R-HSA-5651789;R-HSA-110364
R-HSA-9619483	Activation of AMPK downstream of NMDARs	2	34	0.00234128	0.0106459	0.0212919	1	3	0.000223447	9606	Homo sapiens	Tubb5;Tuba1b		R-HSA-9619542
R-HSA-171319	Telomere Extension By Telomerase	2	34	0.00234128	0.0106459	0.0212919	2	10	0.000744823	9606	Homo sapiens	Ccna2;Cdk1		R-HSA-163096;R-HSA-9686521
R-HSA-5626467	RHO GTPases activate IQGAPs	2	36	0.002479	0.0118661	0.0237322	1	5	0.000372412	9606	Homo sapiens	Tubb5;Tuba1b		R-HSA-5672329
R-HSA-983231	Factors involved in megakaryocyte development and platelet production	4	194	0.013359	0.0119051	0.0238102	4	43	0.00320274	9606	Homo sapiens	Tubb5;Cbx5;Tuba1b;Kif11		R-HSA-984606;R-HSA-983259;R-HSA-994106;R-HSA-983266
R-HSA-389958	Cooperation of Prefoldin and TriC/CCT in actin and tubulin folding	2	37	0.00254786	0.0124981	0.0249963	4	6	0.000446894	9606	Homo sapiens	Tubb5;Tuba1b		R-HSA-389954;R-HSA-389970;R-HSA-389980;R-HSA-389961
R-HSA-6811434	COPI-dependent Golgi-to-ER retrograde traffic	3	107	0.00736813	0.0129638	0.0259275	2	11	0.000819306	9606	Homo sapiens	Tubb5;Tuba1b;Kif11		R-HSA-6811426;R-HSA-6811423
R-HSA-9668328	Sealing of the nuclear envelope (NE) by ESCRT-III	2	39	0.00268558	0.0138054	0.0276109	1	7	0.000521376	9606	Homo sapiens	Tubb5;Tuba1b		R-HSA-9668419
R-HSA-190861	Gap junction assembly	2	41	0.0028233	0.0151694	0.0303389	3	16	0.00119172	9606	Homo sapiens	Tubb5;Tuba1b		R-HSA-190520;R-HSA-191737;R-HSA-190877
R-HSA-1852241	Organelle biogenesis and maintenance	5	336	0.0231373	0.0184693	0.0369386	16	86	0.00640548	9606	Homo sapiens	Tubb5;Plk4;Tuba1b;Cdk1		R-HSA-5624949;R-HSA-5626228;R-HSA-5625424;R-HSA-5626227;R-HSA-5625426;R-HSA-5626681;R-HSA-5618328;R-HSA-5624952;R-HSA-5617816;R-HSA-5618331;R-HSA-5638009;R-HSA-5625421;R-HSA-5626220;R-HSA-5626223;R-HSA-5625416;R-HSA-5626699
R-HSA-73857	RNA Polymerase II Transcription	14	1694	0.116651	0.0186592	0.0373184	36	885	0.0659169	9606	Homo sapiens	Ccna2;Ube2s;Ube2c;Cbx5;Rrm2;Ccnb1;Pcna;H2afz;Cdk1;Birc5		R-HSA-8936584;R-HSA-8937097;R-HSA-6803875;R-HSA-8937037;R-HSA-3790130;R-HSA-9009282;R-HSA-8937113;R-HSA-6805109;R-HSA-8937050;R-HSA-8865491;R-HSA-8936989;R-HSA-8937118;R-HSA-9007647;R-HSA-9007646;R-HSA-6793661;R-HSA-8936979;R-HSA-187934;R-HSA-8865498;R-HSA-8936599;R-HSA-8936616;R-HSA-6797766;R-HSA-6791109;R-HSA-6797763;R-HSA-8936621;R-HSA-8865505;R-HSA-8936608;R-HSA-8936481;R-HSA-8936995;R-HSA-90…
R-HSA-9646399	Aggrephagy	2	47	0.00323647	0.0195907	0.0391814	4	15	0.00111724	9606	Homo sapiens	Tubb5;Tuba1b		R-HSA-9646679;R-HSA-9646390;R-HSA-9646383;R-HSA-9646685
R-HSA-1251985	Nuclear signaling by ERBB4	2	47	0.00323647	0.0195907	0.0391814	2	34	0.0025324	9606	Homo sapiens	Stmn1		R-HSA-9612444;R-HSA-9612445
R-HSA-73933	Resolution of Abasic Sites (AP sites)	2	48	0.00330533	0.0203742	0.0407484	9	43	0.00320274	9606	Homo sapiens	Pcna;Lig1		R-HSA-110368;R-HSA-110371;R-HSA-5651792;R-HSA-5651809;R-HSA-110363;R-HSA-5651805;R-HSA-5651789;R-HSA-5651773;R-HSA-110364
R-HSA-8853884	Transcriptional Regulation by VENTX	2	48	0.00330533	0.0203742	0.0407484	1	13	0.000968271	9606	Homo sapiens	Ube2s;Ube2c		R-HSA-3790130
R-HSA-9609736	Assembly and cell surface presentation of NMDA receptors	2	49	0.00337419	0.0211706	0.0423413	2	23	0.00171309	9606	Homo sapiens	Tubb5;Tuba1b		R-HSA-9610627;R-HSA-9610408
R-HSA-4615885	SUMOylation of DNA replication proteins	2	50	0.00344305	0.0219799	0.0439599	2	8	0.000595859	9606	Homo sapiens	Pcna;Birc5		R-HSA-4615910;R-HSA-4655355
R-HSA-174417	Telomere C-strand (Lagging Strand) Synthesis	2	51	0.00351191	0.0228019	0.0456039	11	18	0.00134068	9606	Homo sapiens	Pcna;Lig1		R-HSA-174451;R-HSA-174448;R-HSA-174438;R-HSA-174439;R-HSA-174456;R-HSA-174441;R-HSA-176702;R-HSA-174446;R-HSA-174447;R-HSA-174444;R-HSA-174445
R-HSA-190828	Gap junction trafficking	2	52	0.00358077	0.0236365	0.047273	3	20	0.00148965	9606	Homo sapiens	Tubb5;Tuba1b		R-HSA-190520;R-HSA-191737;R-HSA-190877
R-HSA-8955332	Carboxyterminal post-translational modifications of tubulin	2	55	0.00378736	0.0262144	0.0524288	6	6	0.000446894	9606	Homo sapiens	Tubb5;Tuba1b		R-HSA-8955706;R-HSA-8955869;R-HSA-8955712;R-HSA-8865774;R-HSA-8867370;R-HSA-8866105
R-HSA-437239	Recycling pathway of L1	2	55	0.00378736	0.0262144	0.0524288	2	14	0.00104275	9606	Homo sapiens	Tubb5;Tuba1b		R-HSA-445077;R-HSA-445071
R-HSA-69200	Phosphorylation of proteins involved in G1/S transition by active Cyclin E:Cdk2 complexes	1	6	0.000413166	0.026906	0.053812	1	1	7.44823e-05	9606	Homo sapiens	Cdk1		R-HSA-188390
R-HSA-5620924	Intraflagellar transport	2	56	0.00385622	0.027098	0.0541961	6	12	0.000893788	9606	Homo sapiens	Tubb5;Tuba1b		R-HSA-5624949;R-HSA-5625424;R-HSA-5625426;R-HSA-5625421;R-HSA-5624952;R-HSA-5625416
R-HSA-157858	Gap junction trafficking and regulation	2	56	0.00385622	0.027098	0.0541961	3	24	0.00178758	9606	Homo sapiens	Tubb5;Tuba1b		R-HSA-190520;R-HSA-191737;R-HSA-190877
R-HSA-8856688	Golgi-to-ER retrograde transport	3	148	0.0101914	0.0301111	0.0602222	4	18	0.00134068	9606	Homo sapiens	Tubb5;Tuba1b;Kif11		R-HSA-8849350;R-HSA-6811426;R-HSA-6811423;R-HSA-8849353
R-HSA-2132295	MHC class II antigen presentation	3	148	0.0101914	0.0301111	0.0602222	1	26	0.00193654	9606	Homo sapiens	Tubb5;Tuba1b;Kif11		R-HSA-2213248
R-HSA-187577	SCF(Skp2)-mediated degradation of p27/p21	2	62	0.00426938	0.0326464	0.0652929	4	7	0.000521376	9606	Homo sapiens	Ccna2;Cdk1		R-HSA-187552;R-HSA-187520;R-HSA-187574;R-HSA-187575
R-HSA-6811436	COPI-independent Golgi-to-ER retrograde traffic	2	63	0.00433825	0.0336111	0.0672223	2	7	0.000521376	9606	Homo sapiens	Tubb5;Tuba1b		R-HSA-8849350;R-HSA-8849353
R-HSA-174084	Autodegradation of Cdh1 by Cdh1:APC/C	2	64	0.00440711	0.034587	0.0691739	2	2	0.000148965	9606	Homo sapiens	Ube2s;Ube2c		R-HSA-174058;R-HSA-174057
R-HSA-6782210	Gap-filling DNA repair synthesis and ligation in TC-NER	2	66	0.00454483	0.0365715	0.0701736	2	2	0.000148965	9606	Homo sapiens	Pcna;Lig1		R-HSA-6782227;R-HSA-6782208
R-HSA-74160	Gene expression (Transcription)	14	1855	0.127737	0.0373211	0.0701736	59	1000	0.0744823	9606	Homo sapiens	Ccna2;Ube2s;Ube2c;Cbx5;Rrm2;Ccnb1;Pcna;H2afz;Cdk1;Birc5		R-HSA-8936584;R-HSA-5334097;R-HSA-8937097;R-HSA-427527;R-HSA-5334099;R-HSA-3790130;R-HSA-9009282;R-HSA-433672;R-HSA-427528;R-HSA-8937113;R-HSA-6805109;R-HSA-8936989;R-HSA-8937118;R-HSA-9007647;R-HSA-9007646;R-HSA-8936979;R-HSA-187934;R-HSA-8936599;R-HSA-212252;R-HSA-8936616;R-HSA-6797766;R-HSA-6791109;R-HSA-5578742;R-HSA-6797763;R-HSA-212263;R-HSA-8936621;R-HSA-8936608;R-HSA-8936481;R-HSA-5250938…
R-HSA-2559586	DNA Damage/Telomere Stress Induced Senescence	2	71	0.00488913	0.041719	0.0701736	2	18	0.00134068	9606	Homo sapiens	Ccna2;H2afz		R-HSA-3785711;R-HSA-187934
R-HSA-3371497	HSP90 chaperone cycle for steroid hormone receptors (SHR)	2	71	0.00488913	0.041719	0.0701736	1	15	0.00111724	9606	Homo sapiens	Tubb5;Tuba1b		R-HSA-5618080
R-HSA-5688426	Deubiquitination	4	288	0.019832	0.0422789	0.0701736	4	77	0.00573514	9606	Homo sapiens	Ccna2;Cdk1;Clspn;Cdc20		R-HSA-5696914;R-HSA-5697009;R-HSA-5696958;R-HSA-8940100
R-HSA-5633007	Regulation of TP53 Activity	3	178	0.0122573	0.0476485	0.0701736	2	98	0.00729927	9606	Homo sapiens	Ccna2;Cdk1		R-HSA-6805109;R-HSA-6793661
R-HSA-1445148	Translocation of SLC2A4 (GLUT4) to the plasma membrane	2	79	0.00544002	0.0504793	0.0701736	1	15	0.00111724	9606	Homo sapiens	Tubb5;Tuba1b		R-HSA-2316347
R-HSA-3108232	SUMO E3 ligases SUMOylate target proteins	3	183	0.0126016	0.0509693	0.0701736	3	131	0.00975719	9606	Homo sapiens	Pcna;Cbx5;Birc5		R-HSA-4615910;R-HSA-4615933;R-HSA-4655355
R-HSA-69473	G2/M DNA damage checkpoint	2	81	0.00557774	0.0527648	0.0701736	1	12	0.000893788	9606	Homo sapiens	Ccnb1;Cdk1		R-HSA-170070
R-HSA-1236394	Signaling by ERBB4	2	82	0.00564661	0.0539213	0.0701736	2	52	0.00387308	9606	Homo sapiens	Stmn1		R-HSA-9612444;R-HSA-9612445
R-HSA-5633008	TP53 Regulates Transcription of Cell Death Genes	2	83	0.00571547	0.0550867	0.0701736	2	68	0.0050648	9606	Homo sapiens	Birc5		R-HSA-6797766;R-HSA-6797763
R-HSA-2990846	SUMOylation	3	192	0.0132213	0.0572236	0.0701736	3	140	0.0104275	9606	Homo sapiens	Pcna;Cbx5;Birc5		R-HSA-4615910;R-HSA-4615933;R-HSA-4655355
R-HSA-110056	MAPK3 (ERK1) activation	1	13	0.000895193	0.0573962	0.0701736	1	4	0.000297929	9606	Homo sapiens	Cdk1		R-HSA-112342
R-HSA-6781827	Transcription-Coupled Nucleotide Excision Repair (TC-NER)	2	85	0.00585319	0.0574443	0.0701736	4	17	0.0012662	9606	Homo sapiens	Pcna;Lig1		R-HSA-6782211;R-HSA-6782227;R-HSA-6782224;R-HSA-6782208
R-HSA-69202	Cyclin E associated events during G1/S transition	2	88	0.00605977	0.0610457	0.0701736	7	20	0.00148965	9606	Homo sapiens	Ccna2;Cdk1		R-HSA-188386;R-HSA-187552;R-HSA-187520;R-HSA-188390;R-HSA-187574;R-HSA-187575;R-HSA-188350
R-HSA-9663891	Selective autophagy	2	89	0.00612863	0.0622631	0.0701736	4	48	0.00357515	9606	Homo sapiens	Tubb5;Tuba1b		R-HSA-9646679;R-HSA-9646390;R-HSA-9646383;R-HSA-9646685
R-HSA-69656	Cyclin A:Cdk2-associated events at S phase entry	2	90	0.00619749	0.0634889	0.0701736	12	19	0.00141516	9606	Homo sapiens	Ccna2;Cdk1		R-HSA-187552;R-HSA-187520;R-HSA-174273;R-HSA-187574;R-HSA-174054;R-HSA-187575;R-HSA-174164;R-HSA-187934;R-HSA-174110;R-HSA-187948;R-HSA-187916;R-HSA-187949
R-HSA-110362	POLB-Dependent Long Patch Base Excision Repair	1	15	0.00103292	0.0659335	0.0701736	3	10	0.000744823	9606	Homo sapiens	Lig1		R-HSA-5651792;R-HSA-5651789;R-HSA-5651773
R-HSA-5696399	Global Genome Nucleotide Excision Repair (GG-NER)	2	92	0.00633522	0.0659649	0.0701736	4	20	0.00148965	9606	Homo sapiens	Pcna;Lig1		R-HSA-5690213;R-HSA-5690997;R-HSA-5690988;R-HSA-5691001
R-HSA-5689880	Ub-specific processing proteases	3	206	0.0141854	0.0676413	0.0701736	3	40	0.00297929	9606	Homo sapiens	Ccna2;Clspn;Cdc20		R-HSA-5696914;R-HSA-5697009;R-HSA-5696958
R-HSA-6804756	Regulation of TP53 Activity through Phosphorylation	2	95	0.0065418	0.0697388	0.0701736	1	26	0.00193654	9606	Homo sapiens	Ccna2;Cdk1		R-HSA-6805109
R-HSA-69109	Leading Strand Synthesis	1	16	0.00110178	0.0701736	0.0701736	3	4	0.000297929	9606	Homo sapiens	Pcna		R-HSA-69074;R-HSA-69063;R-HSA-69068
R-HSA-69091	Polymerase switching	1	16	0.00110178	0.0701736	0.0701736	3	4	0.000297929	9606	Homo sapiens	Pcna		R-HSA-69074;R-HSA-69063;R-HSA-69068
R-HSA-390466	Chaperonin-mediated protein folding	2	96	0.00661066	0.0710123	0.0710123	4	19	0.00141516	9606	Homo sapiens	Tubb5;Tuba1b		R-HSA-389954;R-HSA-389970;R-HSA-389980;R-HSA-389961
R-HSA-438064	Post NMDA receptor activation events	2	96	0.00661066	0.0710123	0.0710123	1	39	0.00290481	9606	Homo sapiens	Tubb5;Tuba1b		R-HSA-9619542
R-HSA-9661069	Defective binding of RB1 mutants to E2F1,(E2F2, E2F3)	1	17	0.00117064	0.0743947	0.0743947	1	1	7.44823e-05	9606	Homo sapiens	Cdk1		R-HSA-9659782
R-HSA-9659787	Aberrant regulation of mitotic G1/S transition in cancer due to RB1 defects	1	17	0.00117064	0.0743947	0.0743947	1	2	0.000148965	9606	Homo sapiens	Cdk1		R-HSA-9659782
R-HSA-2262752	Cellular responses to stress	7	811	0.0558463	0.0747464	0.0747464	16	289	0.0215254	9606	Homo sapiens	Ccna2;Ube2s;Ube2c;Tubb5;Tuba1b;H2afz;Cdk1		R-HSA-3790137;R-HSA-3790130;R-HSA-3788725;R-HSA-3788724;R-HSA-3788745;R-HSA-3229089;R-HSA-3222593;R-HSA-3223200;R-HSA-5618080;R-HSA-3788748;R-HSA-3785711;R-HSA-3240295;R-HSA-3788705;R-HSA-187934;R-HSA-3788708;R-HSA-3229102
R-HSA-6811442	Intra-Golgi and retrograde Golgi-to-ER traffic	3	218	0.0150117	0.0772124	0.0772124	4	48	0.00357515	9606	Homo sapiens	Tubb5;Tuba1b;Kif11		R-HSA-8849350;R-HSA-6811426;R-HSA-6811423;R-HSA-8849353
R-HSA-69166	Removal of the Flap Intermediate	1	18	0.0012395	0.0785969	0.0785969	4	4	0.000297929	9606	Homo sapiens	Pcna		R-HSA-69152;R-HSA-69140;R-HSA-69142;R-HSA-69144
R-HSA-391251	Protein folding	2	102	0.00702383	0.0788108	0.0788108	13	28	0.00208551	9606	Homo sapiens	Tubb5;Tuba1b		R-HSA-389956;R-HSA-389955;R-HSA-389954;R-HSA-389964;R-HSA-389961;R-HSA-389963;R-HSA-389972;R-HSA-389974;R-HSA-389969;R-HSA-389970;R-HSA-389980;R-HSA-389976;R-HSA-389978
R-HSA-8953897	Cellular responses to external stimuli	7	829	0.0570858	0.0818452	0.0818452	16	320	0.0238344	9606	Homo sapiens	Ccna2;Ube2s;Ube2c;Tubb5;Tuba1b;H2afz;Cdk1		R-HSA-3790137;R-HSA-3790130;R-HSA-3788725;R-HSA-3788724;R-HSA-3788745;R-HSA-3229089;R-HSA-3222593;R-HSA-3223200;R-HSA-5618080;R-HSA-3788748;R-HSA-3785711;R-HSA-3240295;R-HSA-3788705;R-HSA-187934;R-HSA-3788708;R-HSA-3229102
R-HSA-110312	Translesion synthesis by REV1	1	19	0.00130836	0.0827803	0.0827803	4	5	0.000372412	9606	Homo sapiens	Pcna		R-HSA-5652151;R-HSA-110307;R-HSA-110308;R-HSA-110311
R-HSA-6807878	COPI-mediated anterograde transport	2	107	0.00736813	0.0855055	0.0855055	2	12	0.000893788	9606	Homo sapiens	Tubb5;Tuba1b		R-HSA-6809006;R-HSA-6809003
R-HSA-5656121	Translesion synthesis by POLI	1	20	0.00137722	0.0869451	0.0869451	3	3	0.000223447	9606	Homo sapiens	Pcna		R-HSA-5656148;R-HSA-5656158;R-HSA-5656105
R-HSA-6804116	TP53 Regulates Transcription of Genes Involved in G1 Cell Cycle Arrest	1	20	0.00137722	0.0869451	0.0869451	1	17	0.0012662	9606	Homo sapiens	Ccna2		R-HSA-187934
R-HSA-430039	mRNA decay by 5' to 3' exoribonuclease	1	21	0.00144608	0.0910912	0.0910912	3	3	0.000223447	9606	Homo sapiens	Lsm2		R-HSA-429860;R-HSA-429845;R-HSA-429978
R-HSA-5655862	Translesion synthesis by POLK	1	21	0.00144608	0.0910912	0.0910912	3	3	0.000223447	9606	Homo sapiens	Pcna		R-HSA-5655892;R-HSA-5655965;R-HSA-5655835
R-HSA-442755	Activation of NMDA receptors and postsynaptic events	2	113	0.0077813	0.0937577	0.0937577	3	71	0.00528825	9606	Homo sapiens	Tubb5;Tuba1b		R-HSA-9610627;R-HSA-9619542;R-HSA-9610408
R-HSA-174437	Removal of the Flap Intermediate from the C-strand	1	22	0.00151494	0.0952187	0.0952187	4	4	0.000297929	9606	Homo sapiens	Pcna		R-HSA-174451;R-HSA-174441;R-HSA-174446;R-HSA-174445
R-HSA-400511	Synthesis, secretion, and inactivation of Glucose-dependent Insulinotropic Polypeptide (GIP)	1	22	0.00151494	0.0952187	0.0952187	1	7	0.000521376	9606	Homo sapiens	Spc25		R-HSA-400496
R-HSA-5696398	Nucleotide Excision Repair	2	119	0.00819446	0.102231	0.102231	8	37	0.00275585	9606	Homo sapiens	Pcna;Lig1		R-HSA-5690213;R-HSA-5690997;R-HSA-6782211;R-HSA-6782227;R-HSA-6782224;R-HSA-6782208;R-HSA-5690988;R-HSA-5691001
R-HSA-110320	Translesion Synthesis by POLH	1	24	0.00165266	0.103419	0.103419	6	8	0.000595859	9606	Homo sapiens	Pcna		R-HSA-5654989;R-HSA-5654986;R-HSA-110317;R-HSA-110316;R-HSA-110319;R-HSA-5654985
R-HSA-597592	Post-translational protein modification	11	1597	0.109971	0.105133	0.105133	23	526	0.0391777	9606	Homo sapiens	Ccna2;Ube2s;Ube2c;Tubb5;Pcna;Cbx5;Tuba1b;Cdk1;Clspn;Birc5;Cdc20		R-HSA-4615910;R-HSA-5696914;R-HSA-8852130;R-HSA-8852129;R-HSA-5697009;R-HSA-8955712;R-HSA-5696958;R-HSA-8943040;R-HSA-8865774;R-HSA-6809006;R-HSA-8943041;R-HSA-6809003;R-HSA-8940100;R-HSA-8867370;R-HSA-8955706;R-HSA-8956026;R-HSA-8943003;R-HSA-8955869;R-HSA-8943007;R-HSA-8852127;R-HSA-4615933;R-HSA-4655355;R-HSA-8866105
R-HSA-6807004	Negative regulation of MET activity	1	25	0.00172153	0.107491	0.107491	4	10	0.000744823	9606	Homo sapiens	Lig1		R-HSA-8875431;R-HSA-8875443;R-HSA-8875490;R-HSA-8875374
R-HSA-5610787	Hedgehog 'off' state	2	124	0.00853877	0.109449	0.109449	2	32	0.00238344	9606	Homo sapiens	Tubb5;Tuba1b		R-HSA-5610733;R-HSA-5610767
R-HSA-422085	Synthesis, secretion, and deacylation of Ghrelin	1	26	0.00179039	0.111545	0.111545	1	8	0.000595859	9606	Homo sapiens	Spc25		R-HSA-422051
R-HSA-162594	Early Phase of HIV Life Cycle	1	26	0.00179039	0.111545	0.111545	1	39	0.00290481	9606	Homo sapiens	Lig1		R-HSA-182876
R-HSA-373760	L1CAM interactions	2	130	0.00895193	0.118283	0.118283	2	54	0.00402205	9606	Homo sapiens	Tubb5;Tuba1b		R-HSA-445077;R-HSA-445071
R-HSA-112409	RAF-independent MAPK1/3 activation	1	28	0.00192811	0.119599	0.119599	1	12	0.000893788	9606	Homo sapiens	Cdk1		R-HSA-112342
R-HSA-389957	Prefoldin mediated transfer of substrate to CCT/TriC	1	29	0.00199697	0.123599	0.123599	2	2	0.000148965	9606	Homo sapiens	Tubb5		R-HSA-389970;R-HSA-389980
R-HSA-110314	Recognition of DNA damage by PCNA-containing replication complex	1	30	0.00206583	0.127581	0.127581	5	6	0.000446894	9606	Homo sapiens	Pcna		R-HSA-5652005;R-HSA-5655466;R-HSA-5651992;R-HSA-5655481;R-HSA-5652009
R-HSA-174411	Polymerase switching on the C-strand of the telomere	1	31	0.00213469	0.131546	0.131546	3	6	0.000446894	9606	Homo sapiens	Pcna		R-HSA-174448;R-HSA-174439;R-HSA-174447
R-HSA-171306	Packaging Of Telomere Ends	1	34	0.00234128	0.143332	0.143332	2	2	0.000148965	9606	Homo sapiens	H2afz		R-HSA-181450;R-HSA-176700
R-HSA-73728	RNA Polymerase I Promoter Opening	1	34	0.00234128	0.143332	0.143332	1	2	0.000148965	9606	Homo sapiens	H2afz		R-HSA-73718
R-HSA-8878166	Transcriptional regulation by RUNX2	2	147	0.0101226	0.144208	0.144208	1	84	0.00625652	9606	Homo sapiens	Ccnb1;Cdk1		R-HSA-9009282
R-HSA-5656169	Termination of translesion DNA synthesis	1	35	0.00241014	0.147226	0.147226	8	9	0.000670341	9606	Homo sapiens	Pcna		R-HSA-5653766;R-HSA-5653780;R-HSA-5653840;R-HSA-5653838;R-HSA-5653756;R-HSA-5653786;R-HSA-5653770;R-HSA-5653754
R-HSA-1632852	Macroautophagy	2	150	0.0103292	0.148902	0.148902	4	87	0.00647996	9606	Homo sapiens	Tubb5;Tuba1b		R-HSA-9646679;R-HSA-9646390;R-HSA-9646383;R-HSA-9646685
R-HSA-5334118	DNA methylation	1	36	0.002479	0.151103	0.151103	7	7	0.000521376	9606	Homo sapiens	H2afz		R-HSA-5334097;R-HSA-5334160;R-HSA-5334099;R-HSA-5334179;R-HSA-5334164;R-HSA-5334151;R-HSA-5334152
R-HSA-1474151	Tetrahydrobiopterin (BH4) synthesis, recycling, salvage and regulation	1	37	0.00254786	0.154962	0.154962	1	16	0.00119172	9606	Homo sapiens	Dhfr		R-HSA-1497794
R-HSA-9013407	RHOH GTPase cycle	1	38	0.00261672	0.158803	0.158803	1	3	0.000223447	9606	Homo sapiens	Tuba1b		R-HSA-9018758
R-HSA-111465	Apoptotic cleavage of cellular proteins	1	38	0.00261672	0.158803	0.158803	1	38	0.00283033	9606	Homo sapiens	Clspn		R-HSA-351936
R-HSA-110330	Recognition and association of DNA glycosylase with site containing an affected purine	1	39	0.00268558	0.162628	0.162628	2	10	0.000744823	9606	Homo sapiens	H2afz		R-HSA-9629195;R-HSA-9629373
R-HSA-5696400	Dual Incision in GG-NER	1	41	0.0028233	0.170226	0.170226	2	3	0.000223447	9606	Homo sapiens	Pcna		R-HSA-5690213;R-HSA-5690988
R-HSA-199977	ER to Golgi Anterograde Transport	2	164	0.0112932	0.171195	0.171195	2	39	0.00290481	9606	Homo sapiens	Tubb5;Tuba1b		R-HSA-6809006;R-HSA-6809003
R-HSA-983168	Antigen processing: Ubiquitination & Proteasome degradation	3	315	0.0216912	0.172647	0.172647	5	9	0.000670341	9606	Homo sapiens	Ube2s;Ube2c;Cdc20		R-HSA-983147;R-HSA-983157;R-HSA-983156;R-HSA-983140;R-HSA-983152
R-HSA-110328	Recognition and association of DNA glycosylase with site containing an affected pyrimidine	1	42	0.00289216	0.173999	0.173999	1	21	0.00156413	9606	Homo sapiens	H2afz		R-HSA-9629372
R-HSA-9612973	Autophagy	2	166	0.0114309	0.174426	0.174426	4	108	0.00804409	9606	Homo sapiens	Tubb5;Tuba1b		R-HSA-9646679;R-HSA-9646390;R-HSA-9646383;R-HSA-9646685
R-HSA-5358351	Signaling by Hedgehog	2	168	0.0115687	0.177667	0.177667	2	82	0.00610755	9606	Homo sapiens	Tubb5;Tuba1b		R-HSA-5610733;R-HSA-5610767
R-HSA-381771	Synthesis, secretion, and inactivation of Glucagon-like Peptide-1 (GLP-1)	1	43	0.00296102	0.177756	0.177756	1	7	0.000521376	9606	Homo sapiens	Spc25		R-HSA-400459
R-HSA-5689896	Ovarian tumor domain proteases	1	43	0.00296102	0.177756	0.177756	1	14	0.00104275	9606	Homo sapiens	Cdk1		R-HSA-8940100
R-HSA-212300	PRC2 methylates histones and DNA	1	44	0.00302989	0.181495	0.181495	4	4	0.000297929	9606	Homo sapiens	H2afz		R-HSA-212263;R-HSA-212222;R-HSA-212269;R-HSA-212252
R-HSA-196757	Metabolism of folate and pterines	1	44	0.00302989	0.181495	0.181495	1	30	0.00223447	9606	Homo sapiens	Dhfr		R-HSA-9709098
R-HSA-427359	SIRT1 negatively regulates rRNA expression	1	45	0.00309875	0.185218	0.185218	3	5	0.000372412	9606	Homo sapiens	H2afz		R-HSA-427527;R-HSA-427514;R-HSA-427528
R-HSA-110331	Cleavage of the damaged purine	1	45	0.00309875	0.185218	0.185218	2	9	0.000670341	9606	Homo sapiens	H2afz		R-HSA-9629216;R-HSA-9629483
R-HSA-9035034	RHOF GTPase cycle	1	46	0.00316761	0.188924	0.188924	1	3	0.000223447	9606	Homo sapiens	Tmpo		R-HSA-9693125
R-HSA-73927	Depurination	1	46	0.00316761	0.188924	0.188924	4	19	0.00141516	9606	Homo sapiens	H2afz		R-HSA-9629216;R-HSA-9629483;R-HSA-9629195;R-HSA-9629373
R-HSA-400508	Incretin synthesis, secretion, and inactivation	1	47	0.00323647	0.192614	0.192614	2	14	0.00104275	9606	Homo sapiens	Spc25		R-HSA-400496;R-HSA-400459
R-HSA-110313	Translesion synthesis by Y family DNA polymerases bypasses lesions on DNA template	1	48	0.00330533	0.196287	0.196287	24	28	0.00208551	9606	Homo sapiens	Pcna		R-HSA-5652151;R-HSA-5653780;R-HSA-5655892;R-HSA-110307;R-HSA-5656148;R-HSA-110308;R-HSA-110311;R-HSA-5653840;R-HSA-5656158;R-HSA-5653756;R-HSA-5655965;R-HSA-5653786;R-HSA-5653754;R-HSA-110317;R-HSA-5655835;R-HSA-110316;R-HSA-110319;R-HSA-5653766;R-HSA-5653838;R-HSA-5654989;R-HSA-5653770;R-HSA-5654986;R-HSA-5654985;R-HSA-5656105
R-HSA-9670095	Inhibition of DNA recombination at telomere	1	48	0.00330533	0.196287	0.196287	3	4	0.000297929	9606	Homo sapiens	H2afz		R-HSA-9670114;R-HSA-9670149;R-HSA-9670101
R-HSA-427389	ERCC6 (CSB) and EHMT2 (G9a) positively regulate rRNA expression	1	48	0.00330533	0.196287	0.196287	2	4	0.000297929	9606	Homo sapiens	H2afz		R-HSA-427383;R-HSA-427336
R-HSA-5625886	Activated PKN1 stimulates transcription of AR (androgen receptor) regulated genes KLK2 and KLK3	1	49	0.00337419	0.199944	0.199944	8	11	0.000819306	9606	Homo sapiens	H2afz		R-HSA-5625797;R-HSA-5625796;R-HSA-5625870;R-HSA-5625774;R-HSA-5625849;R-HSA-5625848;R-HSA-5625784;R-HSA-5625883
R-HSA-69236	G1 Phase	1	51	0.00351191	0.207208	0.207208	1	15	0.00111724	9606	Homo sapiens	Cdk1		R-HSA-9018017
R-HSA-69231	Cyclin D associated events in G1	1	51	0.00351191	0.207208	0.207208	1	15	0.00111724	9606	Homo sapiens	Cdk1		R-HSA-9018017
R-HSA-110329	Cleavage of the damaged pyrimidine	1	51	0.00351191	0.207208	0.207208	1	20	0.00148965	9606	Homo sapiens	H2afz		R-HSA-9629497
R-HSA-73928	Depyrimidination	1	51	0.00351191	0.207208	0.207208	2	41	0.00305378	9606	Homo sapiens	H2afz		R-HSA-9629497;R-HSA-9629372
R-HSA-9710421	Defective pyroptosis	1	52	0.00358077	0.210816	0.210816	1	3	0.000223447	9606	Homo sapiens	H2afz		R-HSA-9710490
R-HSA-3214858	RMTs methylate histone arginines	1	53	0.00364964	0.214407	0.214407	1	22	0.00163861	9606	Homo sapiens	H2afz		R-HSA-5216234
R-HSA-75153	Apoptotic execution phase	1	54	0.0037185	0.217983	0.217983	1	57	0.00424549	9606	Homo sapiens	Clspn		R-HSA-351936
R-HSA-174113	SCF-beta-TrCP mediated degradation of Emi1	1	55	0.00378736	0.221542	0.221542	3	3	0.000223447	9606	Homo sapiens	Cdc20		R-HSA-174209;R-HSA-174203;R-HSA-174159
R-HSA-9013405	RHOD GTPase cycle	1	55	0.00378736	0.221542	0.221542	1	9	0.000670341	9606	Homo sapiens	Tmpo		R-HSA-9693198
R-HSA-72165	mRNA Splicing - Minor Pathway	1	56	0.00385622	0.225085	0.225085	4	5	0.000372412	9606	Homo sapiens	Lsm2		R-HSA-75079;R-HSA-75081;R-HSA-75083;R-HSA-75082
R-HSA-73893	DNA Damage Bypass	1	57	0.00392508	0.228613	0.228613	29	34	0.0025324	9606	Homo sapiens	Pcna		R-HSA-5653780;R-HSA-5655892;R-HSA-5656148;R-HSA-5653840;R-HSA-5656158;R-HSA-5655965;R-HSA-5653786;R-HSA-5655835;R-HSA-5651992;R-HSA-5653766;R-HSA-5653838;R-HSA-5654989;R-HSA-5653770;R-HSA-5654986;R-HSA-5654985;R-HSA-5652151;R-HSA-110307;R-HSA-110308;R-HSA-110311;R-HSA-5653756;R-HSA-5653754;R-HSA-110317;R-HSA-110316;R-HSA-110319;R-HSA-5655481;R-HSA-5652005;R-HSA-5655466;R-HSA-5652009;R-HSA-5656105
R-HSA-912446	Meiotic recombination	1	58	0.00399394	0.232125	0.232125	1	9	0.000670341	9606	Homo sapiens	H2afz		R-HSA-1214188
R-HSA-68827	CDT1 association with the CDC6:ORC:origin complex	1	59	0.0040628	0.235621	0.235621	2	3	0.000223447	9606	Homo sapiens	Gmnn		R-HSA-68825;R-HSA-68712
R-HSA-9013409	RHOJ GTPase cycle	1	59	0.0040628	0.235621	0.235621	1	3	0.000223447	9606	Homo sapiens	Tmpo		R-HSA-9017507
R-HSA-8866654	E3 ubiquitin ligases ubiquitinate target proteins	1	61	0.00420052	0.242566	0.242566	4	16	0.00119172	9606	Homo sapiens	Pcna		R-HSA-8943003;R-HSA-8943007;R-HSA-8943040;R-HSA-8943041
R-HSA-177929	Signaling by EGFR	1	61	0.00420052	0.242566	0.242566	1	49	0.00364964	9606	Homo sapiens	Lig1		R-HSA-177942
R-HSA-5250924	B-WICH complex positively regulates rRNA expression	1	62	0.00426938	0.246015	0.246015	1	3	0.000223447	9606	Homo sapiens	H2afz		R-HSA-5250938
R-HSA-1221632	Meiotic synapsis	1	62	0.00426938	0.246015	0.246015	1	6	0.000446894	9606	Homo sapiens	H2afz		R-HSA-912408
R-HSA-73929	Base-Excision Repair, AP Site Formation	1	62	0.00426938	0.246015	0.246015	6	62	0.00461791	9606	Homo sapiens	H2afz		R-HSA-9629216;R-HSA-9629483;R-HSA-9629195;R-HSA-9629497;R-HSA-9629372;R-HSA-9629373
R-HSA-4551638	SUMOylation of chromatin organization proteins	1	62	0.00426938	0.246015	0.246015	1	15	0.00111724	9606	Homo sapiens	Cbx5		R-HSA-4615933
R-HSA-6785807	Interleukin-4 and Interleukin-13 signaling	2	211	0.0145297	0.24903	0.24903	1	47	0.00350067	9606	Homo sapiens	Birc5		R-HSA-6790036
R-HSA-73772	RNA Polymerase I Promoter Escape	1	64	0.00440711	0.252867	0.252867	1	2	0.000148965	9606	Homo sapiens	H2afz		R-HSA-74986
R-HSA-392499	Metabolism of proteins	13	2334	0.160722	0.255658	0.255658	41	892	0.0664383	9606	Homo sapiens	Ccna2;Ube2s;Tubb5;Cbx5;Pcna;Tuba1b;H2afz;Clspn;Birc5;Spc25;Ube2c;Cdk1;Cdc20		R-HSA-389956;R-HSA-5696914;R-HSA-389955;R-HSA-977224;R-HSA-389954;R-HSA-8955712;R-HSA-8943040;R-HSA-389964;R-HSA-6809006;R-HSA-8943041;R-HSA-389961;R-HSA-6809003;R-HSA-8940100;R-HSA-400459;R-HSA-389963;R-HSA-389972;R-HSA-389974;R-HSA-8943003;R-HSA-389969;R-HSA-8955869;R-HSA-389970;R-HSA-8943007;R-HSA-8852127;R-HSA-389980;R-HSA-389976;R-HSA-389978;R-HSA-4615910;R-HSA-8852130;R-HSA-422051;R-HSA-885…
R-HSA-9609690	HCMV Early Events	2	215	0.0148051	0.255762	0.255762	2	12	0.000893788	9606	Homo sapiens	Tubb5;Tuba1b		R-HSA-9614343;R-HSA-9614367
R-HSA-429914	Deadenylation-dependent mRNA decay	1	65	0.00447597	0.25627	0.25627	3	10	0.000744823	9606	Homo sapiens	Lsm2		R-HSA-429860;R-HSA-429845;R-HSA-429978
R-HSA-8978934	Metabolism of cofactors	1	66	0.00454483	0.259658	0.259658	1	28	0.00208551	9606	Homo sapiens	Dhfr		R-HSA-1497794
R-HSA-948021	Transport to the Golgi and subsequent modification	2	219	0.0150806	0.262498	0.262498	2	60	0.00446894	9606	Homo sapiens	Tubb5;Tuba1b		R-HSA-6809006;R-HSA-6809003
R-HSA-201722	Formation of the beta-catenin:TCF transactivating complex	1	67	0.00461369	0.26303	0.26303	2	13	0.000968271	9606	Homo sapiens	H2afz		R-HSA-3364026;R-HSA-3451147
R-HSA-6782135	Dual incision in TC-NER	1	68	0.00468255	0.266387	0.266387	2	7	0.000521376	9606	Homo sapiens	Pcna		R-HSA-6782211;R-HSA-6782224
R-HSA-69580	p53-Dependent G1/S DNA damage checkpoint	1	70	0.00482027	0.273057	0.273057	1	22	0.00163861	9606	Homo sapiens	Ccna2		R-HSA-187934
R-HSA-69563	p53-Dependent G1 DNA Damage Response	1	70	0.00482027	0.273057	0.273057	1	22	0.00163861	9606	Homo sapiens	Ccna2		R-HSA-187934
R-HSA-9616222	Transcriptional regulation of granulopoiesis	1	71	0.00488913	0.276369	0.276369	1	27	0.00201102	9606	Homo sapiens	H2afz		R-HSA-8865505
R-HSA-5685942	HDR through Homologous Recombination (HRR)	1	72	0.00495799	0.279667	0.279667	1	19	0.00141516	9606	Homo sapiens	Pcna		R-HSA-5693593
R-HSA-69615	G1/S DNA Damage Checkpoints	1	72	0.00495799	0.279667	0.279667	1	26	0.00193654	9606	Homo sapiens	Ccna2		R-HSA-187934
R-HSA-112314	Neurotransmitter receptors and postsynaptic signal transmission	2	231	0.0159069	0.282714	0.282714	3	109	0.00811858	9606	Homo sapiens	Tubb5;Tuba1b		R-HSA-9610627;R-HSA-9619542;R-HSA-9610408
R-HSA-8936459	RUNX1 regulates genes involved in megakaryocyte differentiation and platelet function	1	78	0.00537116	0.299143	0.299143	20	33	0.00245792	9606	Homo sapiens	H2afz		R-HSA-8936584;R-HSA-8936616;R-HSA-8937097;R-HSA-8937037;R-HSA-8936621;R-HSA-8936608;R-HSA-8936481;R-HSA-8936995;R-HSA-8937016;R-HSA-8937113;R-HSA-8937050;R-HSA-8935740;R-HSA-8936989;R-HSA-8937118;R-HSA-8937022;R-HSA-8935730;R-HSA-8936979;R-HSA-8935731;R-HSA-8936628;R-HSA-8936599
R-HSA-9013408	RHOG GTPase cycle	1	78	0.00537116	0.299143	0.299143	1	6	0.000446894	9606	Homo sapiens	Tmpo		R-HSA-9014449
R-HSA-9013106	RHOC GTPase cycle	1	79	0.00544002	0.302339	0.302339	1	6	0.000446894	9606	Homo sapiens	Tmpo		R-HSA-9013110
R-HSA-1280218	Adaptive Immune System	6	1004	0.0691365	0.305048	0.305048	6	264	0.0196633	9606	Homo sapiens	Ube2s;Ube2c;Tubb5;Tuba1b;Kif11;Cdc20		R-HSA-2213248;R-HSA-983147;R-HSA-983157;R-HSA-983156;R-HSA-983140;R-HSA-983152
R-HSA-427413	NoRC negatively regulates rRNA expression	1	80	0.00550888	0.30552	0.30552	3	7	0.000521376	9606	Homo sapiens	H2afz		R-HSA-5227490;R-HSA-433672;R-HSA-427337
R-HSA-5250913	Positive epigenetic regulation of rRNA expression	1	80	0.00550888	0.30552	0.30552	3	7	0.000521376	9606	Homo sapiens	H2afz		R-HSA-427383;R-HSA-5250938;R-HSA-427336
R-HSA-5625740	RHO GTPases activate PKNs	1	80	0.00550888	0.30552	0.30552	8	20	0.00148965	9606	Homo sapiens	H2afz		R-HSA-5625797;R-HSA-5625796;R-HSA-5625870;R-HSA-5625774;R-HSA-5625849;R-HSA-5625848;R-HSA-5625784;R-HSA-5625883
R-HSA-5578749	Transcriptional regulation by small RNAs	1	81	0.00557774	0.308686	0.308686	1	5	0.000372412	9606	Homo sapiens	H2afz		R-HSA-5578742
R-HSA-499943	Interconversion of nucleotide di- and triphosphates	1	81	0.00557774	0.308686	0.308686	2	33	0.00245792	9606	Homo sapiens	Rrm2		R-HSA-111751;R-HSA-111742
R-HSA-9679191	Potential therapeutics for SARS	1	84	0.00578433	0.318101	0.318101	1	32	0.00238344	9606	Homo sapiens	Tubb5		R-HSA-9685830
R-HSA-73854	RNA Polymerase I Promoter Clearance	1	87	0.00599091	0.32739	0.32739	2	10	0.000744823	9606	Homo sapiens	H2afz		R-HSA-73718;R-HSA-74986
R-HSA-6806834	Signaling by MET	1	88	0.00605977	0.330458	0.330458	4	49	0.00364964	9606	Homo sapiens	Lig1		R-HSA-8875431;R-HSA-8875443;R-HSA-8875490;R-HSA-8875374
R-HSA-5250941	Negative epigenetic regulation of rRNA expression	1	89	0.00612863	0.333513	0.333513	6	12	0.000893788	9606	Homo sapiens	H2afz		R-HSA-427527;R-HSA-427514;R-HSA-5227490;R-HSA-433672;R-HSA-427528;R-HSA-427337
R-HSA-73864	RNA Polymerase I Transcription	1	89	0.00612863	0.333513	0.333513	2	14	0.00104275	9606	Homo sapiens	H2afz		R-HSA-73718;R-HSA-74986
R-HSA-1912408	Pre-NOTCH Transcription and Translation	1	89	0.00612863	0.333513	0.333513	3	28	0.00208551	9606	Homo sapiens	H2afz		R-HSA-9604834;R-HSA-9604831;R-HSA-9604829
R-HSA-9645723	Diseases of programmed cell death	1	89	0.00612863	0.333513	0.333513	1	27	0.00201102	9606	Homo sapiens	H2afz		R-HSA-9710490
R-HSA-977225	Amyloid fiber formation	1	89	0.00612863	0.333513	0.333513	1	33	0.00245792	9606	Homo sapiens	H2afz		R-HSA-977224
R-HSA-1500620	Meiosis	1	92	0.00633522	0.342595	0.342595	2	15	0.00111724	9606	Homo sapiens	H2afz		R-HSA-912408;R-HSA-1214188
R-HSA-9013404	RAC2 GTPase cycle	1	92	0.00633522	0.342595	0.342595	1	10	0.000744823	9606	Homo sapiens	Tmpo		R-HSA-9014294
R-HSA-9609646	HCMV Infection	2	270	0.0185925	0.347907	0.347907	2	31	0.00230895	9606	Homo sapiens	Tubb5;Tuba1b		R-HSA-9614343;R-HSA-9614367
R-HSA-983169	Class I MHC mediated antigen processing & presentation	3	473	0.0325713	0.364421	0.364421	5	48	0.00357515	9606	Homo sapiens	Ube2s;Ube2c;Cdc20		R-HSA-983147;R-HSA-983157;R-HSA-983156;R-HSA-983140;R-HSA-983152
R-HSA-9013423	RAC3 GTPase cycle	1	100	0.0068861	0.366221	0.366221	1	6	0.000446894	9606	Homo sapiens	Tmpo		R-HSA-9018808
R-HSA-162582	Signal Transduction	15	2974	0.204793	0.371797	0.371797	49	2402	0.178907	9606	Homo sapiens	Cenpa;Tubb5;Lig1;Tuba1b;H2afz;Stmn1;Birc5;Spc24;Spc25;Cenpm;Cdk1;Cenpf;Tmpo;Cdc20		R-HSA-5692755;R-HSA-9011983;R-HSA-5666129;R-HSA-3364026;R-HSA-9011975;R-HSA-9612444;R-HSA-9018758;R-HSA-9612445;R-HSA-5625797;R-HSA-9013145;R-HSA-5625796;R-HSA-177942;R-HSA-9013009;R-HSA-9693198;R-HSA-9014294;R-HSA-8875431;R-HSA-9009065;R-HSA-5666160;R-HSA-9012000;R-HSA-9017507;R-HSA-5625849;R-HSA-9013157;R-HSA-5625848;R-HSA-5666169;R-HSA-9018808;R-HSA-8875443;R-HSA-5610733;R-HSA-9014449;R-HSA-34…
R-HSA-8939236	RUNX1 regulates transcription of genes involved in differentiation of HSCs	1	106	0.00729927	0.38339	0.38339	3	15	0.00111724	9606	Homo sapiens	H2afz		R-HSA-8865491;R-HSA-8865505;R-HSA-8865498
R-HSA-5687128	MAPK6/MAPK4 signaling	1	106	0.00729927	0.38339	0.38339	1	40	0.00297929	9606	Homo sapiens	Cdk1		R-HSA-5692755
R-HSA-1912422	Pre-NOTCH Expression and Processing	1	113	0.0077813	0.402842	0.402842	3	38	0.00283033	9606	Homo sapiens	H2afz		R-HSA-9604834;R-HSA-9604831;R-HSA-9604829
R-HSA-2559580	Oxidative Stress Induced Senescence	1	114	0.00785016	0.405571	0.405571	5	40	0.00297929	9606	Homo sapiens	H2afz		R-HSA-3229089;R-HSA-3222593;R-HSA-3223200;R-HSA-3240295;R-HSA-3229102
R-HSA-5619507	Activation of HOX genes during differentiation	1	116	0.00798788	0.410993	0.410993	31	43	0.00320274	9606	Homo sapiens	H2afz		R-HSA-5617877;R-HSA-5617492;R-HSA-5617431;R-HSA-5621010;R-HSA-5617874;R-HSA-6810159;R-HSA-6810158;R-HSA-5617887;R-HSA-5617862;R-HSA-6810161;R-HSA-5617859;R-HSA-5617484;R-HSA-5617676;R-HSA-5693644;R-HSA-5617486;R-HSA-5617672;R-HSA-5617483;R-HSA-5617867;R-HSA-5621002;R-HSA-5617866;R-HSA-5617462;R-HSA-5617650;R-HSA-5617661;R-HSA-5617471;R-HSA-5617445;R-HSA-5617452;R-HSA-5617454;R-HSA-6810139;R-HSA-5…
R-HSA-5617472	Activation of anterior HOX genes in hindbrain development during early embryogenesis	1	116	0.00798788	0.410993	0.410993	31	43	0.00320274	9606	Homo sapiens	H2afz		R-HSA-5617877;R-HSA-5617492;R-HSA-5617431;R-HSA-5621010;R-HSA-5617874;R-HSA-6810159;R-HSA-6810158;R-HSA-5617887;R-HSA-5617862;R-HSA-6810161;R-HSA-5617859;R-HSA-5617484;R-HSA-5617676;R-HSA-5693644;R-HSA-5617486;R-HSA-5617672;R-HSA-5617483;R-HSA-5617867;R-HSA-5621002;R-HSA-5617866;R-HSA-5617462;R-HSA-5617650;R-HSA-5617661;R-HSA-5617471;R-HSA-5617445;R-HSA-5617452;R-HSA-5617454;R-HSA-6810139;R-HSA-5…
R-HSA-1799339	SRP-dependent cotranslational protein targeting to membrane	1	119	0.00819446	0.419034	0.419034	1	5	0.000372412	9606	Homo sapiens	Spc25		R-HSA-1799329
R-HSA-211000	Gene Silencing by RNA	1	120	0.00826332	0.42169	0.42169	1	40	0.00297929	9606	Homo sapiens	H2afz		R-HSA-5578742
R-HSA-1474165	Reproduction	1	123	0.00846991	0.429587	0.429587	2	24	0.00178758	9606	Homo sapiens	H2afz		R-HSA-912408;R-HSA-1214188
R-HSA-2980736	Peptide hormone metabolism	1	126	0.00867649	0.437378	0.437378	3	63	0.00469239	9606	Homo sapiens	Spc25		R-HSA-422051;R-HSA-400496;R-HSA-400459
R-HSA-112315	Transmission across Chemical Synapses	2	341	0.0234816	0.460845	0.460845	3	163	0.0121406	9606	Homo sapiens	Tubb5;Tuba1b		R-HSA-9610627;R-HSA-9619542;R-HSA-9610408
R-HSA-212165	Epigenetic regulation of gene expression	1	139	0.00957168	0.469945	0.469945	20	34	0.0025324	9606	Homo sapiens	H2afz		R-HSA-5334097;R-HSA-427527;R-HSA-5334160;R-HSA-5334099;R-HSA-212263;R-HSA-5334164;R-HSA-5250938;R-HSA-5227490;R-HSA-212269;R-HSA-433672;R-HSA-427528;R-HSA-427336;R-HSA-427337;R-HSA-427383;R-HSA-5334179;R-HSA-5334151;R-HSA-5334152;R-HSA-427514;R-HSA-212222;R-HSA-212252
R-HSA-109582	Hemostasis	4	801	0.0551577	0.497172	0.497172	4	334	0.0248771	9606	Homo sapiens	Tubb5;Cbx5;Tuba1b;Kif11		R-HSA-984606;R-HSA-983259;R-HSA-994106;R-HSA-983266
R-HSA-8980692	RHOA GTPase cycle	1	154	0.0106046	0.50522	0.50522	1	6	0.000446894	9606	Homo sapiens	Tmpo		R-HSA-9013009
R-HSA-9018519	Estrogen-dependent gene expression	1	154	0.0106046	0.50522	0.50522	10	66	0.00491583	9606	Homo sapiens	H2afz		R-HSA-9009065;R-HSA-9009371;R-HSA-9011949;R-HSA-9011983;R-HSA-9011966;R-HSA-9011950;R-HSA-9011952;R-HSA-9012000;R-HSA-9009378;R-HSA-9011975
R-HSA-9006934	Signaling by Receptor Tyrosine Kinases	3	593	0.0408346	0.508725	0.508725	7	704	0.0524356	9606	Homo sapiens	Lig1;Stmn1		R-HSA-8875431;R-HSA-8875443;R-HSA-177942;R-HSA-8875490;R-HSA-8875374;R-HSA-9612444;R-HSA-9612445
R-HSA-9013148	CDC42 GTPase cycle	1	163	0.0112243	0.525264	0.525264	1	6	0.000446894	9606	Homo sapiens	Tmpo		R-HSA-9013157
R-HSA-162587	HIV Life Cycle	1	179	0.0123261	0.558942	0.558942	1	117	0.00871443	9606	Homo sapiens	Lig1		R-HSA-182876
R-HSA-72163	mRNA Splicing - Major Pathway	1	185	0.0127393	0.570956	0.570956	6	9	0.000670341	9606	Homo sapiens	Lsm2		R-HSA-72160;R-HSA-72130;R-HSA-156661;R-HSA-72139;R-HSA-72143;R-HSA-72127
R-HSA-446203	Asparagine N-linked glycosylation	2	421	0.0289905	0.573834	0.573834	2	144	0.0107255	9606	Homo sapiens	Tubb5;Tuba1b		R-HSA-6809006;R-HSA-6809003
R-HSA-9013149	RAC1 GTPase cycle	1	191	0.0131525	0.582646	0.582646	1	6	0.000446894	9606	Homo sapiens	Tmpo		R-HSA-9013145
R-HSA-109581	Apoptosis	1	192	0.0132213	0.584564	0.584564	1	141	0.010502	9606	Homo sapiens	Clspn		R-HSA-351936
R-HSA-199991	Membrane Trafficking	3	665	0.0457926	0.587125	0.587125	10	219	0.0163116	9606	Homo sapiens	Tubb5;Tuba1b;Kif11		R-HSA-8849350;R-HSA-6811426;R-HSA-2316347;R-HSA-6811423;R-HSA-6809006;R-HSA-190520;R-HSA-191737;R-HSA-6809003;R-HSA-8849353;R-HSA-190877
R-HSA-72172	mRNA Splicing	1	196	0.0134968	0.592149	0.592149	10	14	0.00104275	9606	Homo sapiens	Lsm2		R-HSA-72160;R-HSA-72130;R-HSA-75079;R-HSA-156661;R-HSA-75081;R-HSA-72139;R-HSA-75083;R-HSA-75082;R-HSA-72143;R-HSA-72127
R-HSA-9679506	SARS-CoV Infections	1	203	0.0139788	0.605095	0.605095	1	254	0.0189185	9606	Homo sapiens	Tubb5		R-HSA-9685830
R-HSA-9012999	RHO GTPase cycle	2	452	0.0311252	0.612871	0.612871	11	89	0.00662893	9606	Homo sapiens	Tuba1b;Tmpo		R-HSA-9013145;R-HSA-9018808;R-HSA-9693125;R-HSA-9014449;R-HSA-9013009;R-HSA-9017507;R-HSA-9013157;R-HSA-9693198;R-HSA-9018758;R-HSA-9014294;R-HSA-9013110
R-HSA-201681	TCF dependent signaling in response to WNT	1	216	0.014874	0.628073	0.628073	2	71	0.00528825	9606	Homo sapiens	H2afz		R-HSA-3364026;R-HSA-3451147
R-HSA-112316	Neuronal System	2	487	0.0335353	0.653671	0.653671	3	216	0.0160882	9606	Homo sapiens	Tubb5;Tuba1b		R-HSA-9610627;R-HSA-9619542;R-HSA-9610408
R-HSA-5357801	Programmed Cell Death	1	238	0.0163889	0.663996	0.663996	1	197	0.014673	9606	Homo sapiens	Clspn		R-HSA-351936
R-HSA-8951664	Neddylation	1	241	0.0165955	0.668622	0.668622	1	31	0.00230895	9606	Homo sapiens	Birc5		R-HSA-8956026
R-HSA-15869	Metabolism of nucleotides	1	253	0.0174218	0.686506	0.686506	2	135	0.0100551	9606	Homo sapiens	Rrm2		R-HSA-111751;R-HSA-111742
R-HSA-196849	Metabolism of water-soluble vitamins and cofactors	1	254	0.0174907	0.687953	0.687953	1	145	0.0107999	9606	Homo sapiens	Dhfr		R-HSA-9709098
R-HSA-72203	Processing of Capped Intron-Containing Pre-mRNA	1	256	0.0176284	0.690827	0.690827	10	32	0.00238344	9606	Homo sapiens	Lsm2		R-HSA-72160;R-HSA-72130;R-HSA-75079;R-HSA-156661;R-HSA-75081;R-HSA-72139;R-HSA-75083;R-HSA-75082;R-HSA-72143;R-HSA-72127
R-HSA-8939211	ESR-mediated signaling	1	256	0.0176284	0.690827	0.690827	10	111	0.00826754	9606	Homo sapiens	H2afz		R-HSA-9009065;R-HSA-9009371;R-HSA-9011949;R-HSA-9011983;R-HSA-9011966;R-HSA-9011950;R-HSA-9011952;R-HSA-9012000;R-HSA-9009378;R-HSA-9011975
R-HSA-3247509	Chromatin modifying enzymes	1	256	0.0176284	0.690827	0.690827	1	85	0.006331	9606	Homo sapiens	H2afz		R-HSA-5216234
R-HSA-4839726	Chromatin organization	1	256	0.0176284	0.690827	0.690827	1	85	0.006331	9606	Homo sapiens	H2afz		R-HSA-5216234
R-HSA-157118	Signaling by NOTCH	1	258	0.0177661	0.693674	0.693674	3	154	0.0114703	9606	Homo sapiens	H2afz		R-HSA-9604834;R-HSA-9604831;R-HSA-9604829
R-HSA-8878171	Transcriptional regulation by RUNX1	1	261	0.0179727	0.697898	0.697898	23	132	0.00983167	9606	Homo sapiens	H2afz		R-HSA-8936584;R-HSA-8936616;R-HSA-8937097;R-HSA-8937037;R-HSA-8936621;R-HSA-8865505;R-HSA-8936608;R-HSA-8936481;R-HSA-8936995;R-HSA-8937016;R-HSA-8937113;R-HSA-8937050;R-HSA-8935740;R-HSA-8865491;R-HSA-8936989;R-HSA-8937118;R-HSA-8937022;R-HSA-8935730;R-HSA-8936979;R-HSA-8935731;R-HSA-8936628;R-HSA-8865498;R-HSA-8936599
R-HSA-162906	HIV Infection	1	264	0.0181793	0.702063	0.702063	1	160	0.0119172	9606	Homo sapiens	Lig1		R-HSA-182876
R-HSA-5653656	Vesicle-mediated transport	3	824	0.0567415	0.730519	0.730519	10	252	0.0187696	9606	Homo sapiens	Tubb5;Tuba1b;Kif11		R-HSA-8849350;R-HSA-6811426;R-HSA-2316347;R-HSA-6811423;R-HSA-6809006;R-HSA-190520;R-HSA-191737;R-HSA-6809003;R-HSA-8849353;R-HSA-190877
R-HSA-422475	Axon guidance	2	584	0.0402148	0.749218	0.749218	2	298	0.0221957	9606	Homo sapiens	Tubb5;Tuba1b		R-HSA-445077;R-HSA-445071
R-HSA-9675108	Nervous system development	2	620	0.0426938	0.778571	0.778571	2	324	0.0241323	9606	Homo sapiens	Tubb5;Tuba1b		R-HSA-445077;R-HSA-445071
R-HSA-5684996	MAPK1/MAPK3 signaling	1	329	0.0226553	0.77963	0.77963	1	82	0.00610755	9606	Homo sapiens	Cdk1		R-HSA-112342
R-HSA-195721	Signaling by WNT	1	332	0.0228619	0.782683	0.782683	2	157	0.0116937	9606	Homo sapiens	H2afz		R-HSA-3364026;R-HSA-3451147
R-HSA-72766	Translation	1	339	0.0233439	0.789646	0.789646	1	99	0.00737375	9606	Homo sapiens	Spc25		R-HSA-1799329
R-HSA-449147	Signaling by Interleukins	2	643	0.0442776	0.795743	0.795743	1	493	0.0367198	9606	Homo sapiens	Birc5		R-HSA-6790036
R-HSA-196854	Metabolism of vitamins and cofactors	1	377	0.0259606	0.823782	0.823782	2	207	0.0154178	9606	Homo sapiens	Dhfr		R-HSA-1497794;R-HSA-9709098
R-HSA-5683057	MAPK family signaling cascades	1	380	0.0261672	0.826232	0.826232	2	122	0.00908685	9606	Homo sapiens	Cdk1		R-HSA-5692755;R-HSA-112342
R-HSA-9006931	Signaling by Nuclear Receptors	1	384	0.0264426	0.829446	0.829446	10	192	0.0143006	9606	Homo sapiens	H2afz		R-HSA-9009065;R-HSA-9009371;R-HSA-9011949;R-HSA-9011983;R-HSA-9011966;R-HSA-9011950;R-HSA-9011952;R-HSA-9012000;R-HSA-9009378;R-HSA-9011975
R-HSA-1643685	Disease	8	2360	0.162512	0.861124	0.861124	7	1591	0.118501	9606	Homo sapiens	Ube2s;Ube2c;Tubb5;Lig1;Tuba1b;H2afz;Cdk1		R-HSA-9687377;R-HSA-9614343;R-HSA-9659782;R-HSA-9685830;R-HSA-9614367;R-HSA-182876;R-HSA-9710490
R-HSA-5663205	Infectious disease	4	1343	0.0924804	0.870296	0.870296	4	750	0.0558618	9606	Homo sapiens	Tubb5;Lig1;Tuba1b		R-HSA-9614343;R-HSA-9685830;R-HSA-9614367;R-HSA-182876
R-HSA-168256	Immune System	9	2681	0.184616	0.882034	0.882034	8	1621	0.120736	9606	Homo sapiens	Ube2s;Ube2c;Tubb5;Tuba1b;Kif11;Birc5;Cdc20		R-HSA-2213248;R-HSA-6790036;R-HSA-983147;R-HSA-6798751;R-HSA-983157;R-HSA-983156;R-HSA-983140;R-HSA-983152
R-HSA-6798695	Neutrophil degranulation	1	480	0.0330533	0.891215	0.891215	1	10	0.000744823	9606	Homo sapiens	Tubb5		R-HSA-6798751
R-HSA-1266738	Developmental Biology	3	1262	0.0869026	0.933806	0.933806	34	556	0.0414122	9606	Homo sapiens	Tubb5;Tuba1b;H2afz		R-HSA-5617877;R-HSA-5617492;R-HSA-5617431;R-HSA-5621010;R-HSA-5617874;R-HSA-6810159;R-HSA-445071;R-HSA-6810158;R-HSA-5617887;R-HSA-445077;R-HSA-5617862;R-HSA-6810161;R-HSA-5617859;R-HSA-5617484;R-HSA-5617676;R-HSA-5693644;R-HSA-5617486;R-HSA-5617672;R-HSA-5617483;R-HSA-5617867;R-HSA-5621002;R-HSA-5617866;R-HSA-5617462;R-HSA-8865505;R-HSA-5617650;R-HSA-5617661;R-HSA-5617471;R-HSA-5617445;R-HSA-561…
R-HSA-1280215	Cytokine Signaling in Immune system	2	1092	0.0751963	0.963426	0.963426	1	708	0.0527335	9606	Homo sapiens	Birc5		R-HSA-6790036
R-HSA-8953854	Metabolism of RNA	1	782	0.0538493	0.974095	0.974095	13	187	0.0139282	9606	Homo sapiens	Lsm2		R-HSA-72160;R-HSA-429860;R-HSA-72130;R-HSA-75079;R-HSA-75081;R-HSA-72139;R-HSA-75083;R-HSA-75082;R-HSA-72143;R-HSA-429845;R-HSA-156661;R-HSA-429978;R-HSA-72127
R-HSA-168249	Innate Immune System	1	1333	0.0917918	0.998261	0.998261	1	708	0.0527335	9606	Homo sapiens	Tubb5		R-HSA-6798751
R-HSA-1430728	Metabolism	2	3634	0.250241	1	1	4	2247	0.167362	9606	Homo sapiens	Dhfr;Rrm2		R-HSA-1497794;R-HSA-111751;R-HSA-9709098;R-HSA-111742

## Sheet: Figure S6F
	bio_cluster	REACTOME_RESPONSE_OF_EIF2AK4_GCN2_TO_AMINO_ACID_DEFICIENCY_MOUSE1
MM1_AAACCTGAGCTCAACT	Dissimilar	1.70962
MM1_AAACCTGCACATGACT	Cell_Cycle	1.5994
MM1_AAACCTGCATCGGAAG	Cell_Cycle	1.52179
MM1_AAACCTGGTACATCCA	Dissimilar	1.71478
MM1_AAACCTGGTACCGAGA	Dissimilar	1.67319
MM1_AAACGGGCATATGAGA	Dissimilar	1.53551
MM1_AAAGATGAGGGCACTA	Dissimilar	1.78472
MM1_AAAGATGTCAGGTAAA	Dissimilar	1.83459
MM1_AAAGCAACAGTCTTCC	Dissimilar	1.69568
MM1_AAAGCAAGTTAGAACA	Dissimilar	1.62672
MM1_AAAGCAATCATGTCTT	Dissimilar	1.65207
MM1_AAAGCAATCGGACAAG	Dissimilar	1.66404
MM1_AAAGTAGCAATGTAAG	Dissimilar	1.94177
MM1_AAAGTAGCAGCTATTG	Dissimilar	1.45789
MM1_AAAGTAGCATGTCGAT	Dissimilar	1.69308
MM1_AAAGTAGGTGCGATAG	Dissimilar	1.79297
MM1_AAAGTAGGTTCTGAAC	Dissimilar	1.779
MM1_AAAGTAGTCGCCAAAT	Dissimilar	1.69797
MM1_AAAGTAGTCTGAGTGT	Dissimilar	1.65489
MM1_AAATGCCAGTTAGCGG	Cell_Cycle	1.74055
MM1_AAATGCCTCCTAGTGA	Dissimilar	1.62668
MM1_AACACGTAGCCTATGT	Dissimilar	1.79206
MM1_AACACGTAGTTTGCGT	Cell_Cycle	1.74707
MM1_AACACGTCACCTATCC	ISR_GCN2	1.83309
MM1_AACACGTCAGCCTTGG	Dissimilar	1.65416
MM1_AACACGTGTTCGCGAC	Dissimilar	1.70955
MM1_AACACGTTCACCAGGC	Dissimilar	1.78323
MM1_AACACGTTCGCGTAGC	Dissimilar	1.69389
MM1_AACACGTTCTGTCAAG	Dissimilar	1.67136
MM1_AACCATGAGAGCTGGT	Dissimilar	1.73052
MM1_AACCATGAGATAGTCA	Dissimilar	1.69085
MM1_AACCATGAGGTGCACA	Dissimilar	1.82778
MM1_AACCATGAGTGTCCAT	Dissimilar	1.65123
MM1_AACCATGCAGATTGCT	Dissimilar	1.74083
MM1_AACCATGCAGCGTCCA	Dissimilar	1.86425
MM1_AACCATGTCCACGTGG	Cell_Cycle	1.7348
MM1_AACCGCGAGAAACCAT	Dissimilar	1.81715
MM1_AACCGCGAGCTAAGAT	Dissimilar	1.71257
MM1_AACCGCGCATTAGGCT	Dissimilar	1.58223
MM1_AACCGCGTCCTCAATT	Dissimilar	1.68644
MM1_AACCGCGTCTCGTATT	Dissimilar	1.71742
MM1_AACGTTGAGGATGGTC	Dissimilar	1.59205
MM1_AACGTTGAGGTAAACT	Dissimilar	1.81729
MM1_AACGTTGAGTTAGGTA	Dissimilar	1.6834
MM1_AACGTTGCAGTCCTTC	Dissimilar	1.65417
MM1_AACGTTGCATCGGTTA	Dissimilar	1.70562
MM1_AACTCAGGTAGCACGA	Dissimilar	1.64448
MM1_AACTCAGTCGCAGGCT	Dissimilar	1.80074
MM1_AACTCCCAGAAACGAG	Dissimilar	1.76355
MM1_AACTCCCAGCTCCTTC	Dissimilar	1.58122
MM1_AACTCCCAGGAGTAGA	Dissimilar	1.6947
MM1_AACTCCCGTGAGGCTA	Dissimilar	1.83208
MM1_AACTCCCTCGTCGTTC	Cell_Cycle	1.57478
MM1_AACTCTTAGTGTACTC	Cell_Cycle	1.77748
MM1_AACTCTTCAGGAATGC	Dissimilar	1.70176
MM1_AACTCTTGTCCGAAGA	Dissimilar	1.52154
MM1_AACTCTTGTGAGGCTA	Dissimilar	1.6056
MM1_AACTCTTGTTAGTGGG	Dissimilar	1.68473
MM1_AACTGGTAGAGTCGGT	Dissimilar	1.71062
MM1_AACTGGTCACCTGGTG	Dissimilar	1.74568
MM1_AACTGGTCAGCTTCGG	Dissimilar	1.76325
MM1_AACTTTCCATGAGCGA	ISR_GCN2	1.97232
MM1_AACTTTCGTATGGTTC	Dissimilar	1.44248
MM1_AACTTTCGTCCCGACA	Dissimilar	1.66814
MM1_AACTTTCGTTGTCTTT	Dissimilar	1.74735
MM1_AAGACCTAGAGAACAG	Dissimilar	1.65595
MM1_AAGACCTGTCCGTCAG	Dissimilar	1.61285
MM1_AAGACCTTCAACGGCC	Dissimilar	1.71922
MM1_AAGACCTTCCTCCTAG	Dissimilar	1.8162
MM1_AAGACCTTCTAACGGT	Dissimilar	1.65407
MM1_AAGCCGCCATAAGACA	Dissimilar	1.21901
MM1_AAGCCGCGTTCGTGAT	Dissimilar	1.63842
MM1_AAGCCGCGTTTCCACC	Dissimilar	1.94
MM1_AAGCCGCTCACATGCA	Dissimilar	1.67711
MM1_AAGCCGCTCAGAGACG	Dissimilar	1.75187
MM1_AAGCCGCTCTGGTATG	Dissimilar	1.76555
MM1_AAGGAGCCACACCGAC	Dissimilar	1.68371
MM1_AAGGAGCCATGCAATC	Dissimilar	1.72084
MM1_AAGGAGCGTTAGTGGG	Dissimilar	1.8137
MM1_AAGGCAGAGAGAACAG	Dissimilar	1.77285
MM1_AAGGCAGAGCGATATA	Cell_Cycle	1.63347
MM1_AAGGCAGAGGGCTTCC	Dissimilar	1.73978
MM1_AAGGCAGCACCGATAT	Dissimilar	1.71611
MM1_AAGGCAGGTTTAGCTG	Dissimilar	1.73958
MM1_AAGGTTCAGACCACGA	Dissimilar	1.8162
MM1_AAGGTTCGTCTCTTTA	Dissimilar	1.72467
MM1_AAGGTTCTCATCTGTT	Dissimilar	1.69542
MM1_AAGGTTCTCCAGGGCT	Dissimilar	1.6546
MM1_AAGTCTGAGAAGGGTA	Dissimilar	1.63339
MM1_AAGTCTGAGATGTAAC	Dissimilar	1.78259
MM1_AAGTCTGAGGTGATAT	Dissimilar	1.7229
MM1_AAGTCTGAGGTTCCTA	Dissimilar	1.782
MM1_AAGTCTGCACCGGAAA	Dissimilar	1.71011
MM1_AAGTCTGCATGTCGAT	Dissimilar	1.65042
MM1_AAGTCTGTCGGAAATA	Dissimilar	1.64821
MM1_AATCCAGCACATCTTT	Dissimilar	1.51385
MM1_AATCCAGCAGTCTTCC	Dissimilar	1.70365
MM1_AATCCAGCATGCATGT	Dissimilar	1.68123
MM1_AATCCAGGTTACCAGT	Dissimilar	1.60511
MM1_AATCCAGTCAACACCA	Dissimilar	1.63315
MM1_AATCCAGTCTATCGCC	Dissimilar	1.80513
MM1_AATCCAGTCTGAGGGA	Dissimilar	1.8091
MM1_AATCGGTAGTCATCCA	Cell_Cycle	1.68615
MM1_AATCGGTAGTCCATAC	Dissimilar	1.66184
MM1_AATCGGTCACAGGAGT	Dissimilar	1.64515
MM1_AATCGGTGTCAGAAGC	Dissimilar	1.67589
MM1_AATCGGTGTCATGCCG	Dissimilar	1.73727
MM1_AATCGGTTCCGATATG	Dissimilar	1.56653
MM1_AATCGGTTCTATCGCC	Dissimilar	1.75206
MM1_AATCGGTTCTGATTCT	Dissimilar	1.70848
MM1_ACACCAAAGAGTGACC	Dissimilar	1.64751
MM1_ACACCAACAAGCCCAC	Cell_Cycle	1.69928
MM1_ACACCAAGTGCTGTAT	Dissimilar	1.64225
MM1_ACACCAATCACTCTTA	Dissimilar	1.78105
MM1_ACACCAATCGATAGAA	Dissimilar	1.77785
MM1_ACACCCTAGTACACCT	Cell_Cycle	1.60746
MM1_ACACCCTGTCAATACC	Dissimilar	1.56634
MM1_ACACCGGAGAAGAAGC	Dissimilar	1.83095
MM1_ACACCGGGTAACGTTC	Dissimilar	1.80823
MM1_ACACCGGTCGGCGCTA	Dissimilar	1.48327
MM1_ACACTGACAGATCTGT	Dissimilar	1.66379
MM1_ACACTGATCAAGATCC	Dissimilar	1.76622
MM1_ACACTGATCACAGTAC	Dissimilar	1.07755
MM1_ACAGCCGAGAGGGATA	Dissimilar	1.8301
MM1_ACAGCCGAGTATGACA	Dissimilar	1.75652
MM1_ACAGCCGCAAAGGCGT	Dissimilar	1.76762
MM1_ACAGCCGCAATGGTCT	Dissimilar	1.81134
MM1_ACAGCCGTCACCATAG	Dissimilar	1.55185
MM1_ACAGCTAAGTGAACAT	Dissimilar	1.64109
MM1_ACAGCTACAAGTCTAC	Dissimilar	1.48035
MM1_ACAGCTACAGGCTCAC	Cell_Cycle	1.66343
MM1_ACAGCTATCATAACCG	Dissimilar	1.71519
MM1_ACATACGAGATAGTCA	Dissimilar	1.82055
MM1_ACATACGAGTTCGCAT	Dissimilar	1.6107
MM1_ACATACGCAGACGCCT	Dissimilar	1.58721
MM1_ACATACGCATTAACCG	Cell_Cycle	1.79864
MM1_ACATACGGTCAGATAA	Dissimilar	1.73267
MM1_ACATACGGTCGACTGC	Dissimilar	1.72242
MM1_ACATACGGTTAGTGGG	Dissimilar	1.76366
MM1_ACATACGGTTTAAGCC	Dissimilar	1.57261
MM1_ACATACGTCAGGCCCA	Cell_Cycle	1.76398
MM1_ACATACGTCCAGAGGA	Dissimilar	1.82348
MM1_ACATCAGGTTTAGCTG	Dissimilar	1.59871
MM1_ACATCAGTCGGCGGTT	Dissimilar	1.91464
MM1_ACATCAGTCGTTGACA	Dissimilar	1.69376
MM1_ACATGGTCACCAGTTA	Dissimilar	1.69313
MM1_ACATGGTCAGCGTTCG	Dissimilar	1.82207
MM1_ACATGGTCATGGTTGT	Dissimilar	1.83849
MM1_ACATGGTGTCAAACTC	Dissimilar	1.63645
MM1_ACATGGTGTGGCCCTA	Dissimilar	1.75744
MM1_ACATGGTTCTCTTGAT	Dissimilar	1.60784
MM1_ACCAGTACAGACGTAG	Dissimilar	1.87114
MM1_ACCAGTAGTGACAAAT	Cell_Cycle	1.70484
MM1_ACCAGTATCGAGCCCA	Dissimilar	1.7865
MM1_ACCCACTAGTGGAGAA	Dissimilar	1.64422
MM1_ACCCACTCAGGCGATA	Dissimilar	1.84794
MM1_ACCCACTGTAAGTTCC	Dissimilar	1.68429
MM1_ACCCACTGTACAGTGG	Dissimilar	1.67514
MM1_ACCCACTGTCGAGATG	Dissimilar	0.971446
MM1_ACCCACTGTCGGGTCT	ISR_GCN2	1.87062
MM1_ACCCACTTCAGAAATG	Dissimilar	1.52382
MM1_ACCCACTTCCTAGTGA	Dissimilar	1.63151
MM1_ACCGTAACAGTGGAGT	Dissimilar	1.74078
MM1_ACCGTAATCCTGCAGG	ISR_GCN2	1.89632
MM1_ACCGTAATCCTTTCTC	Dissimilar	1.641
MM1_ACCGTAATCTCCTATA	Dissimilar	1.6643
MM1_ACCGTAATCTTGTTTG	Dissimilar	1.25609
MM1_ACCTTTAGTCCGAGTC	Dissimilar	1.86009
MM1_ACCTTTATCAGTCAGT	Dissimilar	1.81403
MM1_ACCTTTATCTTGTACT	Dissimilar	1.4716
MM1_ACGAGCCAGACACTAA	Cell_Cycle	1.76124
MM1_ACGAGCCAGGGCACTA	Cell_Cycle	1.6144
MM1_ACGAGCCAGTCGTACT	Dissimilar	1.67961
MM1_ACGAGCCTCGGCTACG	Dissimilar	1.73732
MM1_ACGAGCCTCGTTTATC	Dissimilar	1.73334
MM1_ACGAGGACATCCGTGG	Dissimilar	1.64832
MM1_ACGAGGAGTCGGCATC	Dissimilar	1.68806
MM1_ACGATACAGGCGCTCT	Dissimilar	1.78054
MM1_ACGATACGTCCATCCT	Cell_Cycle	1.62124
MM1_ACGATACTCTCCCTGA	Dissimilar	1.34813
MM1_ACGATGTAGTCCATAC	Cell_Cycle	1.5918
MM1_ACGATGTCAGTATAAG	Dissimilar	1.69829
MM1_ACGATGTCATGGTTGT	Dissimilar	1.8009
MM1_ACGATGTGTTCCAACA	Dissimilar	1.59738
MM1_ACGATGTTCCGCAGTG	ISR_GCN2	1.77644
MM1_ACGATGTTCGCATGAT	Dissimilar	1.70457
MM1_ACGCAGCAGTCTCGGC	Dissimilar	1.67553
MM1_ACGCAGCCATCCAACA	Dissimilar	1.65641
MM1_ACGCAGCTCCGGGTGT	Dissimilar	1.72721
MM1_ACGCCAGAGTGGAGTC	Dissimilar	1.72053
MM1_ACGCCAGCACTTGGAT	Dissimilar	1.62539
MM1_ACGCCAGCATGCTAGT	Dissimilar	1.77767
MM1_ACGCCAGGTCACACGC	Dissimilar	1.58461
MM1_ACGCCAGGTCGACTGC	Dissimilar	1.90468
MM1_ACGCCGAAGACTAAGT	Dissimilar	1.8014
MM1_ACGCCGAAGTCTCCTC	Cell_Cycle	1.40566
MM1_ACGCCGAGTCTTCGTC	Dissimilar	1.68456
MM1_ACGCCGATCGATGAGG	Dissimilar	1.79691
MM1_ACGGAGAAGTCCGGTC	Dissimilar	1.8807
MM1_ACGGAGACAATGCCAT	Dissimilar	1.67133
MM1_ACGGAGACAGACACTT	Dissimilar	1.60299
MM1_ACGGAGAGTCTAGTCA	Dissimilar	1.69524
MM1_ACGGAGATCGGAATCT	Dissimilar	1.51652
MM1_ACGGCCAGTGGGTATG	Dissimilar	1.63397
MM1_ACGGCCAGTTAGAACA	Dissimilar	1.73617
MM1_ACGGCCATCAAACAAG	Dissimilar	1.64524
MM1_ACGGCCATCACAGGCC	Cell_Cycle	1.75231
MM1_ACGGCCATCCGATATG	Dissimilar	1.75774
MM1_ACGGCCATCGAGAGCA	Dissimilar	1.62067
MM1_ACGGGCTAGAATTCCC	Cell_Cycle	1.64863
MM1_ACGGGCTAGCTAGTCT	Dissimilar	1.76117
MM1_ACGGGCTCAGCGAACA	Dissimilar	1.79249
MM1_ACGGGCTCATCTCCCA	Dissimilar	1.66415
MM1_ACGGGCTTCCGCAGTG	Cell_Cycle	1.69783
MM1_ACGGGTCCAATCACAC	Dissimilar	1.71028
MM1_ACGGGTCCACAGCGTC	Dissimilar	1.81345
MM1_ACGGGTCCATATACCG	ISR_GCN2	1.70768
MM1_ACGGGTCGTCAAACTC	Dissimilar	1.68228
MM1_ACGGGTCTCACATGCA	Dissimilar	1.60716
MM1_ACGTCAAAGAGACTTA	Cell_Cycle	1.73246
MM1_ACGTCAAAGATGTAAC	Dissimilar	1.63315
MM1_ACGTCAATCAAGATCC	Cell_Cycle	1.80532
MM1_ACTATCTAGATGCCAG	Cell_Cycle	1.77795
MM1_ACTATCTAGGGAAACA	Dissimilar	1.89707
MM1_ACTATCTCATGTAAGA	Dissimilar	1.60412
MM1_ACTATCTTCCGCAAGC	Dissimilar	1.59784
MM1_ACTGAACCAGCTCGAC	Dissimilar	1.66571
MM1_ACTGAACCATCGGACC	Dissimilar	1.76716
MM1_ACTGAGTAGAACAATC	Cell_Cycle	1.75899
MM1_ACTGAGTAGGGCTTCC	Dissimilar	1.56899
MM1_ACTGAGTCACACCGAC	Dissimilar	1.82182
MM1_ACTGAGTCATAACCTG	Dissimilar	1.49513
MM1_ACTGAGTCATGAGCGA	Dissimilar	1.7767
MM1_ACTGAGTGTAAATACG	Cell_Cycle	1.55834
MM1_ACTGAGTGTGTTTGTG	Dissimilar	1.75427
MM1_ACTGAGTGTTCGTGAT	ISR_GCN2	1.66427
MM1_ACTGATGAGTGCAAGC	Dissimilar	1.73112
MM1_ACTGATGCACATCTTT	Dissimilar	1.86536
MM1_ACTGATGGTCACCTAA	Dissimilar	1.67894
MM1_ACTGATGGTGCAGTAG	Dissimilar	1.77445
MM1_ACTGCTCGTAAAGTCA	Dissimilar	1.75569
MM1_ACTGCTCGTCCTAGCG	Dissimilar	1.51709
MM1_ACTGCTCGTTCAGACT	Dissimilar	1.63975
MM1_ACTGCTCTCAAAGACA	Dissimilar	1.59173
MM1_ACTGCTCTCCGCATAA	Dissimilar	1.6297
MM1_ACTGCTCTCTTCATGT	Dissimilar	1.81471
MM1_ACTGTCCAGAATGTTG	Dissimilar	1.66952
MM1_ACTGTCCAGCCAGGAT	Dissimilar	1.61536
MM1_ACTGTCCGTTCGTGAT	Dissimilar	1.68272
MM1_ACTGTCCTCCATGAAC	Dissimilar	1.67849
MM1_ACTGTCCTCCGTCATC	Dissimilar	1.73486
MM1_ACTGTCCTCGGACAAG	Dissimilar	1.63911
MM1_ACTGTCCTCGGTCTAA	Dissimilar	1.4334
MM1_ACTTACTAGAGAGCTC	Dissimilar	1.68122
MM1_ACTTACTCATCACAAC	ISR_GCN2	2.00398
MM1_ACTTACTCATCCGTGG	Dissimilar	1.70979
MM1_ACTTACTGTCAGATAA	Dissimilar	1.69998
MM1_ACTTACTGTTGTGGAG	Dissimilar	1.73598
MM1_ACTTACTTCACTTCAT	Dissimilar	1.58879
MM1_ACTTGTTAGTCGTTTG	Dissimilar	1.6369
MM1_ACTTGTTAGTTGAGAT	Dissimilar	1.61944
MM1_ACTTGTTCAATCTGCA	Dissimilar	1.55996
MM1_ACTTGTTTCGCGGATC	Dissimilar	1.62129
MM1_ACTTTCAAGGGTCGAT	Dissimilar	1.62568
MM1_ACTTTCAAGTGGTAAT	Dissimilar	1.6131
MM1_ACTTTCACAAAGTCAA	Dissimilar	1.71307
MM1_ACTTTCATCATGCTCC	Dissimilar	1.64293
MM1_AGAATAGAGAGCTTCT	Cell_Cycle	1.6149
MM1_AGAATAGAGCCAGTTT	Dissimilar	1.72921
MM1_AGAATAGAGGATGCGT	Dissimilar	1.71195
MM1_AGAATAGCAGTGACAG	Dissimilar	1.67943
MM1_AGAATAGGTATAGTAG	ISR_GCN2	1.74247
MM1_AGACGTTAGCTAAGAT	Dissimilar	1.79134
MM1_AGACGTTCAAAGTGCG	Dissimilar	1.62258
MM1_AGACGTTGTCGCCATG	ISR_GCN2	1.9936
MM1_AGACGTTTCATCGATG	Dissimilar	1.69053
MM1_AGAGCGACACGAAGCA	Cell_Cycle	1.6377
MM1_AGAGCGAGTAAGGGCT	Cell_Cycle	1.64198
MM1_AGAGCGAGTCGAACAG	Dissimilar	1.79792
MM1_AGAGCGAGTGTTTGTG	Dissimilar	1.53299
MM1_AGAGCGAGTTACGACT	Dissimilar	1.60459
MM1_AGAGCGATCGGGAGTA	Dissimilar	1.5914
MM1_AGAGCTTCATCACAAC	Dissimilar	1.87726
MM1_AGAGCTTTCAGGCAAG	Dissimilar	1.82893
MM1_AGAGTGGCAGACACTT	Dissimilar	1.78555
MM1_AGAGTGGGTACAAGTA	Dissimilar	1.71298
MM1_AGAGTGGTCAGCGATT	Dissimilar	1.88298
MM1_AGATCTGCAATCACAC	Dissimilar	1.70045
MM1_AGATCTGCATGCCACG	Dissimilar	1.5972
MM1_AGATCTGGTAGCTTGT	Dissimilar	1.66404
MM1_AGATCTGTCCACTCCA	Dissimilar	1.60439
MM1_AGATTGCAGGCCGAAT	Dissimilar	1.72696
MM1_AGATTGCTCAGAGACG	Dissimilar	1.72132
MM1_AGATTGCTCGAATGGG	Dissimilar	1.48951
MM1_AGCAGCCAGCTTATCG	Dissimilar	1.56108
MM1_AGCAGCCAGGGTCGAT	Dissimilar	1.81354
MM1_AGCAGCCTCCAATGGT	Dissimilar	1.71467
MM1_AGCATACCAAAGTCAA	Cell_Cycle	1.77007
MM1_AGCATACTCCAAGCCG	Dissimilar	1.72513
MM1_AGCATACTCCTAAGTG	Dissimilar	1.71926
MM1_AGCCTAACACGAGGTA	Dissimilar	1.68574
MM1_AGCCTAACATACGCCG	Cell_Cycle	1.73231
MM1_AGCCTAAGTCCAACTA	Dissimilar	1.76802
MM1_AGCGGTCCACAACGTT	Dissimilar	1.68933
MM1_AGCGGTCCACATGACT	ISR_GCN2	2.03528
MM1_AGCGGTCTCGAGAACG	Dissimilar	1.8246
MM1_AGCGTATAGGACCACA	Dissimilar	1.83319
MM1_AGCGTATAGGCTAGAC	Dissimilar	1.67031
MM1_AGCGTATAGTGTCTCA	Dissimilar	1.6488
MM1_AGCGTATTCCTGCCAT	Dissimilar	1.76754
MM1_AGCGTCGAGACGCACA	Dissimilar	1.62067
MM1_AGCGTCGAGCCCAACC	Dissimilar	1.61802
MM1_AGCGTCGAGGTAGCTG	Dissimilar	1.61106
MM1_AGCGTCGCAAGTTAAG	Dissimilar	1.74343
MM1_AGCGTCGGTCTCATCC	Cell_Cycle	1.73772
MM1_AGCGTCGTCCGAACGC	Dissimilar	1.81837
MM1_AGCTCCTAGGACATTA	Cell_Cycle	1.51076
MM1_AGCTCCTAGTAGCGGT	Dissimilar	1.61743
MM1_AGCTCCTGTGCCTGCA	Dissimilar	1.71743
MM1_AGCTCTCAGCTGCGAA	Dissimilar	1.70485
MM1_AGCTTGAAGAAGGTTT	Dissimilar	1.79677
MM1_AGCTTGACATAGTAAG	Dissimilar	1.74271
MM1_AGCTTGACATTGTGCA	Dissimilar	1.66685
MM1_AGCTTGAGTACTTCTT	Dissimilar	1.72631
MM1_AGCTTGATCAGCACAT	Dissimilar	1.79419
MM1_AGCTTGATCTAGAGTC	Dissimilar	1.72578
MM1_AGCTTGATCTCCAACC	Dissimilar	1.67545
MM1_AGCTTGATCTCTAGGA	Dissimilar	1.78582
MM1_AGGCCACAGCCACCTG	Dissimilar	1.75241
MM1_AGGCCACAGGTTCCTA	Dissimilar	1.77391
MM1_AGGCCACAGTAACCCT	Dissimilar	1.63601
MM1_AGGCCACCAGCTTCGG	Dissimilar	1.80045
MM1_AGGCCACGTACGCACC	Cell_Cycle	1.72397
MM1_AGGCCACGTTATTCTC	Cell_Cycle	1.65107
MM1_AGGCCACGTTCACGGC	Dissimilar	1.63782
MM1_AGGCCGTAGGTAAACT	Dissimilar	1.73464
MM1_AGGCCGTCAAGCTGAG	ISR_GCN2	1.80008
MM1_AGGCCGTCACCGCTAG	Cell_Cycle	1.64081
MM1_AGGCCGTCACTACAGT	Dissimilar	1.73313
MM1_AGGCCGTCATACGCCG	Dissimilar	1.67905
MM1_AGGGAGTAGGCAAAGA	Dissimilar	1.69737
MM1_AGGGAGTAGGGAAACA	Dissimilar	1.67627
MM1_AGGGAGTCAAGCTGAG	Dissimilar	1.94274
MM1_AGGGAGTCAAGGCTCC	Dissimilar	1.63558
MM1_AGGGAGTGTATTAGCC	Dissimilar	1.7411
MM1_AGGGAGTGTCCAACTA	Dissimilar	1.75565
MM1_AGGGAGTTCAACGGGA	Dissimilar	1.67795
MM1_AGGGAGTTCACGACTA	Dissimilar	1.65687
MM1_AGGGAGTTCCGCGTTT	Dissimilar	1.76812
MM1_AGGGATGAGTGTTGAA	Dissimilar	1.70801
MM1_AGGGATGCAAGTCATC	Dissimilar	1.62499
MM1_AGGGATGCAGTAGAGC	Cell_Cycle	1.59182
MM1_AGGGATGGTAGCTCCG	Cell_Cycle	1.5607
MM1_AGGGATGTCAACACGT	Dissimilar	1.70114
MM1_AGGGATGTCAGCTGGC	Dissimilar	1.62537
MM1_AGGGATGTCGCGGATC	Dissimilar	1.61322
MM1_AGGGATGTCGGAAACG	Dissimilar	1.63517
MM1_AGGGTGACAACACCTA	Dissimilar	1.60089
MM1_AGGGTGACACTCTGTC	Dissimilar	1.75285
MM1_AGGGTGACAGAAGCAC	Dissimilar	1.78179
MM1_AGGGTGACAGATTGCT	Dissimilar	1.75796
MM1_AGGGTGAGTTATGTGC	Cell_Cycle	1.924
MM1_AGGTCATCAAGTAGTA	Dissimilar	1.59043
MM1_AGGTCATCACGTCTCT	Dissimilar	1.67283
MM1_AGGTCATGTTAGATGA	Dissimilar	1.68171
MM1_AGGTCCGCATACAGCT	Dissimilar	1.65255
MM1_AGGTCCGCATAGACTC	Dissimilar	1.68313
MM1_AGGTCCGGTCCGAATT	Dissimilar	1.76754
MM1_AGGTCCGTCCATTCTA	Dissimilar	1.68093
MM1_AGGTCCGTCGCTAGCG	Cell_Cycle	1.7122
MM1_AGTAGTCAGCGGCTTC	Dissimilar	1.14323
MM1_AGTAGTCTCTCCAGGG	Cell_Cycle	1.56419
MM1_AGTAGTCTCTTGCCGT	Dissimilar	1.77739
MM1_AGTCTTTAGCTCCTTC	Dissimilar	1.65047
MM1_AGTCTTTCACTTGGAT	ISR_GCN2	1.70169
MM1_AGTGAGGAGCTAGGCA	Cell_Cycle	1.82372
MM1_AGTGAGGCAGATGGCA	Cell_Cycle	1.63806
MM1_AGTGAGGGTCATATCG	Dissimilar	1.7758
MM1_AGTGAGGGTTAAAGAC	Dissimilar	1.69338
MM1_AGTGGGAAGCCCGAAA	Dissimilar	1.39993
MM1_AGTGGGACACTAAGTC	Dissimilar	1.6771
MM1_AGTGTCAAGATATGCA	Dissimilar	1.77083
MM1_AGTGTCACAACACGCC	Dissimilar	1.86519
MM1_AGTGTCAGTATCGCAT	Dissimilar	1.78638
MM1_AGTGTCAGTCCGAGTC	Dissimilar	1.65724
MM1_AGTGTCATCGCTAGCG	Dissimilar	1.79031
MM1_AGTGTCATCTCCTATA	Dissimilar	1.23619
MM1_AGTTGGTAGTTATCGC	Dissimilar	1.69538
MM1_AGTTGGTCAGCAGTTT	Dissimilar	1.68205
MM1_AGTTGGTTCAGCAACT	Dissimilar	1.72923
MM1_ATAACGCAGATATACG	Cell_Cycle	1.67548
MM1_ATAACGCAGGCTCATT	Dissimilar	1.4993
MM1_ATAAGAGCAGTGGAGT	Cell_Cycle	1.64071
MM1_ATAAGAGCATAGAAAC	Dissimilar	1.72368
MM1_ATAAGAGTCGTCGTTC	Dissimilar	1.60884
MM1_ATAGACCAGAGCCCAA	Dissimilar	1.84793
MM1_ATAGACCAGGGTTTCT	Dissimilar	1.55187
MM1_ATAGACCCACTTAAGC	Dissimilar	1.68299
MM1_ATAGACCTCAGAGCTT	Dissimilar	1.78439
MM1_ATAGACCTCGGGAGTA	ISR_GCN2	1.65188
MM1_ATCACGAAGAGCTTCT	ISR_GCN2	1.99858
MM1_ATCACGAAGCCGCCTA	Dissimilar	1.73837
MM1_ATCACGATCTCCCTGA	Dissimilar	1.53996
MM1_ATCACGATCTGCAAGT	Dissimilar	1.82707
MM1_ATCATCTAGACGACGT	Dissimilar	1.79415
MM1_ATCATCTAGAGTTGGC	Dissimilar	1.45618
MM1_ATCATCTCAGGTCTCG	Dissimilar	1.41944
MM1_ATCATCTTCACATACG	Dissimilar	1.52925
MM1_ATCATGGAGTGTCCAT	Dissimilar	1.69225
MM1_ATCATGGTCCAAGTAC	Dissimilar	1.79212
MM1_ATCCACCAGAAACGAG	ISR_GCN2	2.08628
MM1_ATCCACCAGCCCGAAA	Dissimilar	1.72793
MM1_ATCCACCCAGATTGCT	Dissimilar	1.82768
MM1_ATCCGAACAAGCGAGT	ISR_GCN2	1.8116
MM1_ATCCGAAGTCATATCG	Dissimilar	1.79267
MM1_ATCGAGTAGGGTCGAT	Dissimilar	1.85646
MM1_ATCGAGTAGTACGATA	Dissimilar	1.73256
MM1_ATCGAGTCAGTGAGTG	Dissimilar	1.69869
MM1_ATCGAGTTCGGTTAAC	Dissimilar	1.5113
MM1_ATCTACTAGCAAATCA	Dissimilar	1.56004
MM1_ATCTACTCATCGATTG	Dissimilar	1.48865
MM1_ATCTGCCAGGTGCACA	Dissimilar	1.48046
MM1_ATCTGCCCACGGTAGA	Dissimilar	1.70828
MM1_ATCTGCCCATCACCCT	Dissimilar	1.58751
MM1_ATCTGCCGTCTAGTGT	Dissimilar	1.59784
MM1_ATGAGGGAGTGAAGTT	Dissimilar	1.61559
MM1_ATGAGGGGTCGACTGC	Dissimilar	1.58198
MM1_ATGAGGGGTGACTACT	Dissimilar	1.60581
MM1_ATGAGGGGTTCTGTTT	Dissimilar	1.72609
MM1_ATGAGGGTCATTTGGG	Dissimilar	1.68636
MM1_ATGCGATCACTGTCGG	Dissimilar	1.71128
MM1_ATGGGAGAGAGTACCG	Cell_Cycle	1.68493
MM1_ATGGGAGAGTGGTCCC	Dissimilar	1.74457
MM1_ATGGGAGCACACCGAC	Dissimilar	1.67489
MM1_ATGGGAGCAGTGGGAT	Dissimilar	1.7068
MM1_ATGGGAGGTAAGGGAA	Dissimilar	1.6689
MM1_ATGGGAGTCAAGGCTT	Dissimilar	1.77207
MM1_ATGTGTGCATATGAGA	Dissimilar	1.74967
MM1_ATGTGTGGTGTTAAGA	Cell_Cycle	1.65943
MM1_ATTACTCAGACGCACA	Dissimilar	1.69803
MM1_ATTACTCCAAGCTGTT	Dissimilar	1.70031
MM1_ATTACTCCAATACGCT	Dissimilar	1.66547
MM1_ATTACTCCACATTAGC	Dissimilar	1.5953
MM1_ATTACTCCAGATCGGA	Dissimilar	1.81223
MM1_ATTACTCCAGCTCGCA	Dissimilar	1.64867
MM1_ATTACTCGTATGAAAC	Dissimilar	1.68328
MM1_ATTACTCGTATTCGTG	Dissimilar	1.36417
MM1_ATTACTCGTCACACGC	Dissimilar	1.63618
MM1_ATTATCCAGCGTTCCG	Dissimilar	1.56616
MM1_ATTATCCGTAAACCTC	Dissimilar	1.74495
MM1_ATTATCCGTAGAGTGC	Dissimilar	1.87929
MM1_ATTATCCGTGTTGAGG	Dissimilar	1.63929
MM1_ATTCTACCACTTGGAT	Dissimilar	1.7807
MM1_ATTCTACGTAAATGAC	Dissimilar	1.69316
MM1_ATTCTACTCATGGTCA	Cell_Cycle	1.7281
MM1_ATTCTACTCCTAAGTG	Dissimilar	1.53141
MM1_ATTGGACAGAGTCTGG	Dissimilar	1.73116
MM1_ATTGGACAGATGTTAG	Dissimilar	1.6648
MM1_ATTGGACCAGGAATCG	Dissimilar	1.39462
MM1_ATTGGACCATCCCACT	Dissimilar	1.81362
MM1_ATTGGACGTAGCGCTC	Dissimilar	1.66886
MM1_ATTGGACGTCAGCTAT	Dissimilar	1.59759
MM1_ATTGGACTCAGTTTGG	Dissimilar	1.78515
MM1_ATTGGACTCCACGACG	Dissimilar	1.64615
MM1_ATTGGTGAGCGTTGCC	Dissimilar	1.72165
MM1_ATTGGTGAGGAGTTGC	Dissimilar	1.6664
MM1_ATTGGTGAGGGATGGG	Dissimilar	1.75925
MM1_ATTGGTGCACAGGTTT	Dissimilar	1.8237
MM1_ATTTCTGCAGGGATTG	Dissimilar	1.67864
MM1_ATTTCTGGTCCGCTGA	Cell_Cycle	1.70095
MM1_ATTTCTGTCTCGTTTA	Dissimilar	1.73063
MM1_CAACCAACAGTTCATG	Dissimilar	1.80499
MM1_CAACCAACATATACCG	Dissimilar	1.68339
MM1_CAACCAAGTTCAACCA	Dissimilar	1.71629
MM1_CAACCAATCCTCGCAT	Dissimilar	1.68763
MM1_CAACCAATCTCGTTTA	Dissimilar	1.65302
MM1_CAACCTCGTAAGTAGT	Dissimilar	1.7479
MM1_CAACCTCGTAGCTGCC	Cell_Cycle	1.71889
MM1_CAACCTCGTCTAAACC	Dissimilar	1.68616
MM1_CAACCTCGTGTGAAAT	Dissimilar	1.65046
MM1_CAACTAGAGAAGGGTA	Dissimilar	1.59451
MM1_CAACTAGAGGCTATCT	Dissimilar	1.75401
MM1_CAACTAGCAATTGCTG	Dissimilar	1.70485
MM1_CAACTAGGTCCGAATT	Dissimilar	1.7906
MM1_CAACTAGTCAACGCTA	Dissimilar	1.70797
MM1_CAAGAAAAGGTGATAT	Dissimilar	1.62242
MM1_CAAGAAACAAAGGCGT	Dissimilar	1.67858
MM1_CAAGAAAGTGACTCAT	Dissimilar	1.76886
MM1_CAAGAAATCCTCGCAT	Dissimilar	1.7712
MM1_CAAGAAATCGCAGGCT	Dissimilar	1.70236
MM1_CAAGAAATCTCGTATT	Dissimilar	1.78444
MM1_CAAGATCAGAGCTGGT	Dissimilar	1.68796
MM1_CAAGATCAGGCATGGT	Dissimilar	1.7282
MM1_CAAGATCAGTTAAGTG	Dissimilar	1.76115
MM1_CAAGATCGTAGCAAAT	ISR_GCN2	1.83715
MM1_CAAGATCTCAAAGTAG	Cell_Cycle	1.57461
MM1_CAAGATCTCAACCATG	Dissimilar	1.64508
MM1_CAAGGCCAGAGACTTA	Dissimilar	1.7597
MM1_CAAGGCCGTCCATGAT	Dissimilar	1.59363
MM1_CAAGGCCGTGTCTGAT	Dissimilar	1.73896
MM1_CAAGGCCTCACTTCAT	Dissimilar	1.65407
MM1_CAAGGCCTCTGGTTCC	Dissimilar	1.58976
MM1_CAAGTTGAGTCGAGTG	Dissimilar	1.77418
MM1_CAAGTTGCAGGCTCAC	Dissimilar	1.33687
MM1_CAAGTTGGTAAGAGAG	Dissimilar	1.5726
MM1_CACAAACCATCCGGGT	Dissimilar	1.70666
MM1_CACAAACTCAGCATGT	Dissimilar	1.58765
MM1_CACAAACTCCATGCTC	Dissimilar	1.83334
MM1_CACAAACTCTTGTCAT	Dissimilar	1.67745
MM1_CACACAAAGTGTGGCA	Dissimilar	1.97022
MM1_CACACAAGTCTGCGGT	Dissimilar	1.72933
MM1_CACACAATCATAGCAC	Dissimilar	1.73245
MM1_CACACAATCCGCGCAA	Dissimilar	1.71963
MM1_CACACAATCCTCAATT	Cell_Cycle	1.85983
MM1_CACACCTAGCTCCCAG	Dissimilar	1.68359
MM1_CACACCTGTGAGGGAG	Dissimilar	1.6512
MM1_CACACCTTCCCTAATT	Dissimilar	1.51077
MM1_CACACCTTCTGAGGGA	Dissimilar	1.89823
MM1_CACACTCAGATAGGAG	Dissimilar	1.49268
MM1_CACACTCAGGAGCGTT	Cell_Cycle	1.7597
MM1_CACACTCTCATTGCGA	Dissimilar	1.68735
MM1_CACAGGCAGATCGGGT	Dissimilar	1.6162
MM1_CACAGGCCACATGGGA	Dissimilar	1.76509
MM1_CACAGGCGTATCACCA	Cell_Cycle	1.63904
MM1_CACAGTAGTAAGTGTA	Dissimilar	1.7111
MM1_CACAGTATCCTTAATC	Dissimilar	1.78726
MM1_CACATAGGTACCTACA	Dissimilar	1.80045
MM1_CACATAGGTGGTCCGT	Dissimilar	1.80385
MM1_CACATTTAGTATCTCG	ISR_GCN2	1.9396
MM1_CACATTTCATGCAATC	Dissimilar	1.71948
MM1_CACATTTTCGAGAACG	Cell_Cycle	1.63367
MM1_CACCACTAGAACAATC	Dissimilar	1.73498
MM1_CACCACTAGATGCCTT	Dissimilar	1.70027
MM1_CACCACTCAGTGGGAT	Dissimilar	1.63883
MM1_CACCACTGTACCGTTA	Dissimilar	1.68042
MM1_CACCACTGTCTAGGTT	Dissimilar	1.6381
MM1_CACCACTTCCAAACAC	Dissimilar	1.69977
MM1_CACCACTTCTAAGCCA	Dissimilar	1.8506
MM1_CACCAGGAGTAGCCGA	Dissimilar	1.79653
MM1_CACCAGGCAATCTGCA	Dissimilar	1.5038
MM1_CACCAGGCACTGTGTA	Dissimilar	1.66168
MM1_CACCAGGGTCATTAGC	Dissimilar	1.47102
MM1_CACCAGGTCAATACCG	Dissimilar	1.65406
MM1_CACCAGGTCTTGCAAG	Dissimilar	1.66302
MM1_CACCTTGCAGCGTCCA	Dissimilar	2.34307
MM1_CACCTTGGTACTTGAC	Dissimilar	1.59336
MM1_CACTCCACAGGGATTG	Dissimilar	1.71856
MM1_CACTCCAGTAAATGTG	Dissimilar	1.66513
MM1_CACTCCAGTACAGACG	Cell_Cycle	1.61213
MM1_CAGAATCCAACGATGG	Dissimilar	1.65456
MM1_CAGAATCCAAGCCATT	Dissimilar	1.67452
MM1_CAGAATCCAGTGGGAT	Dissimilar	1.68635
MM1_CAGAATCGTTACTGAC	Dissimilar	1.64017
MM1_CAGAATCGTTTGACTG	Dissimilar	1.807
MM1_CAGAGAGAGAGACGAA	Dissimilar	1.7057
MM1_CAGAGAGAGCAAATCA	Dissimilar	1.82857
MM1_CAGAGAGCACCGATAT	Dissimilar	1.75022
MM1_CAGAGAGCACGCCAGT	Dissimilar	1.80182
MM1_CAGAGAGGTCTGGAGA	Cell_Cycle	1.51694
MM1_CAGAGAGTCACAACGT	Dissimilar	1.78331
MM1_CAGATCAAGACAGGCT	Dissimilar	1.96169
MM1_CAGATCAAGCAGGTCA	Dissimilar	1.61351
MM1_CAGATCACACCAGGTC	Dissimilar	1.67206
MM1_CAGATCACACTTAAGC	Dissimilar	1.4936
MM1_CAGATCAGTACTTCTT	Dissimilar	1.63263
MM1_CAGATCAGTATCAGTC	Dissimilar	1.5744
MM1_CAGATCAGTGCACTTA	Dissimilar	1.62149
MM1_CAGATCATCAAGGCTT	Dissimilar	1.61614
MM1_CAGATCATCTACTCAT	Dissimilar	1.83425
MM1_CAGCAGCGTAGGACAC	Dissimilar	1.84287
MM1_CAGCAGCGTCAAGCGA	Dissimilar	1.65971
MM1_CAGCAGCGTTTGTTGG	Dissimilar	1.68309
MM1_CAGCAGCTCGCTAGCG	Dissimilar	1.90563
MM1_CAGCATAAGATGTGGC	Dissimilar	1.80946
MM1_CAGCATAAGCAGCCTC	Dissimilar	2.09588
MM1_CAGCATACACAGGCCT	Dissimilar	1.59779
MM1_CAGCATACACGAAGCA	ISR_GCN2	1.76338
MM1_CAGCATAGTCTCCATC	Dissimilar	1.65517
MM1_CAGCATAGTGGTCCGT	Cell_Cycle	1.85819
MM1_CAGCATATCCGCAAGC	Dissimilar	1.59186
MM1_CAGCATATCGCGCCAA	Cell_Cycle	1.63913
MM1_CAGCCGACAAAGCGGT	Dissimilar	1.67538
MM1_CAGCCGATCTTATCTG	Dissimilar	1.64596
MM1_CAGCGACAGTGTTTGC	Dissimilar	1.60771
MM1_CAGCGACCAGCTATTG	Dissimilar	1.75851
MM1_CAGCGACCAGCTTAAC	Dissimilar	1.40921
MM1_CAGCGACTCCCATTTA	Dissimilar	1.71654
MM1_CAGCGACTCGTAGATC	Dissimilar	1.67432
MM1_CAGCTAAAGACAGGCT	Dissimilar	1.67441
MM1_CAGCTAAAGCGTAATA	Dissimilar	1.65127
MM1_CAGCTAAGTCCTCTTG	Dissimilar	1.52051
MM1_CAGCTAATCATCATTC	Dissimilar	1.7976
MM1_CAGCTGGAGAGACTTA	Dissimilar	1.55859
MM1_CAGCTGGAGTCATCCA	Dissimilar	1.57416
MM1_CAGCTGGCAATAGCAA	Cell_Cycle	1.57175
MM1_CAGCTGGCACAGCCCA	Dissimilar	1.77422
MM1_CAGCTGGGTGAAAGAG	Dissimilar	1.44448
MM1_CAGCTGGGTTACTGAC	Dissimilar	1.74104
MM1_CAGCTGGTCCTGTACC	Dissimilar	1.79454
MM1_CAGTAACAGGGAAACA	Dissimilar	1.83398
MM1_CAGTAACTCCATGAAC	Dissimilar	1.7051
MM1_CAGTAACTCTGATACG	Cell_Cycle	1.41648
MM1_CAGTCCTCACAGCCCA	Dissimilar	1.35571
MM1_CAGTCCTCACGCGAAA	Dissimilar	1.79119
MM1_CAGTCCTGTAGTGAAT	Cell_Cycle	1.71012
MM1_CAGTCCTGTCTCAACA	Dissimilar	1.70848
MM1_CATATGGAGATGAGAG	Dissimilar	1.75676
MM1_CATATGGCAATAGAGT	ISR_GCN2	2.0048
MM1_CATATGGCACCGTTGG	Dissimilar	1.60568
MM1_CATATTCAGCGCTTAT	Cell_Cycle	1.47078
MM1_CATATTCAGTGGTCCC	Cell_Cycle	1.52
MM1_CATATTCTCATTGCCC	Dissimilar	1.6535
MM1_CATCAAGAGAATCTCC	Cell_Cycle	1.65327
MM1_CATCAAGCATGACATC	Dissimilar	1.67452
MM1_CATCAAGGTTCCAACA	ISR_GCN2	1.86105
MM1_CATCAGAAGATGTAAC	Cell_Cycle	1.63208
MM1_CATCAGACACACCGCA	Dissimilar	1.58252
MM1_CATCAGACAGTGACAG	Dissimilar	1.78484
MM1_CATCAGATCTTGAGGT	Dissimilar	1.7199
MM1_CATCCACAGGACGAAA	Dissimilar	1.72747
MM1_CATCCACCACAGACTT	Dissimilar	1.70037
MM1_CATCCACCAGACTCGC	Dissimilar	1.70231
MM1_CATCCACCAGTTTACG	Cell_Cycle	1.65991
MM1_CATCCACGTATCAGTC	Dissimilar	1.6793
MM1_CATCCACTCGCTTAGA	Dissimilar	1.55592
MM1_CATCGAAAGCGCCTTG	Dissimilar	1.48667
MM1_CATCGAAAGCTTTGGT	Dissimilar	1.72366
MM1_CATCGAAGTGGTCTCG	Dissimilar	1.59242
MM1_CATCGGGCACCTGGTG	Cell_Cycle	1.73201
MM1_CATGACAAGCTAGCCC	Dissimilar	1.73488
MM1_CATGACAAGTACACCT	Dissimilar	1.6377
MM1_CATGACACATCAGTCA	Dissimilar	1.7108
MM1_CATGACATCTACCTGC	Dissimilar	1.66387
MM1_CATGCCTAGCAGCGTA	Cell_Cycle	1.75168
MM1_CATGCCTAGGCTAGAC	Dissimilar	1.58504
MM1_CATGCCTAGTGTGAAT	Dissimilar	1.82152
MM1_CATGCCTCAATAAGCA	Dissimilar	1.68979
MM1_CATGCCTTCAGCTCGG	Cell_Cycle	1.67153
MM1_CATGCCTTCCTATTCA	Dissimilar	1.64853
MM1_CATGGCGAGATACACA	Dissimilar	1.72712
MM1_CATGGCGAGCGAAGGG	Dissimilar	1.6613
MM1_CATGGCGCATGGAATA	Dissimilar	1.74936
MM1_CATGGCGTCCTCGCAT	Dissimilar	1.60436
MM1_CATGGCGTCGGTTCGG	Dissimilar	1.69235
MM1_CATTATCAGGCAGGTT	Dissimilar	1.73947
MM1_CATTATCCAACGATGG	Dissimilar	1.6014
MM1_CATTATCCACCAACCG	Dissimilar	1.70071
MM1_CATTATCGTAGCGTGA	Dissimilar	1.62853
MM1_CATTATCGTAGGAGTC	Dissimilar	1.62404
MM1_CATTATCGTTGTGGCC	Dissimilar	1.76908
MM1_CATTCGCAGAGACTTA	Dissimilar	1.66903
MM1_CATTCGCAGAGATGAG	Dissimilar	1.59329
MM1_CATTCGCAGATAGTCA	Dissimilar	1.73079
MM1_CATTCGCCACGTTGGC	Dissimilar	1.6963
MM1_CATTCGCCATTAACCG	Dissimilar	1.65054
MM1_CATTCGCTCTCCTATA	Dissimilar	1.73399
MM1_CCAATCCAGGCAGGTT	Dissimilar	1.89728
MM1_CCAATCCCAACAACCT	Cell_Cycle	1.66616
MM1_CCAATCCGTGCAGTAG	Dissimilar	1.84061
MM1_CCACCTAAGCCTCGTG	Dissimilar	1.80031
MM1_CCACCTACATATGGTC	Dissimilar	1.64559
MM1_CCACCTAGTCGTGGCT	Dissimilar	1.73802
MM1_CCACCTAGTGTTAAGA	Dissimilar	1.74521
MM1_CCACGGAAGCTTTGGT	Dissimilar	1.68879
MM1_CCACGGACATCCGGGT	Dissimilar	1.69718
MM1_CCACGGATCATCGATG	Dissimilar	1.74274
MM1_CCACGGATCCGGCACA	Dissimilar	1.713
MM1_CCACGGATCTAACTTC	Dissimilar	1.56167
MM1_CCACGGATCTGCTGCT	Cell_Cycle	1.68161
MM1_CCACTACAGCTCAACT	Cell_Cycle	1.71414
MM1_CCACTACAGGCATTGG	Dissimilar	1.71916
MM1_CCACTACCATGACATC	Dissimilar	1.67508
MM1_CCACTACTCAACACTG	Dissimilar	1.8044
MM1_CCAGCGAAGATCCCGC	Dissimilar	1.73186
MM1_CCAGCGAGTGCAGACA	Dissimilar	1.68636
MM1_CCATGTCGTGCCTGGT	Dissimilar	1.68787
MM1_CCATGTCTCAGGCCCA	Dissimilar	1.72103
MM1_CCATGTCTCCAGTAGT	Dissimilar	1.86366
MM1_CCATGTCTCCCAAGAT	Dissimilar	1.69968
MM1_CCATTCGAGGATGGAA	Dissimilar	1.80676
MM1_CCATTCGAGGGTCTCC	Dissimilar	1.70875
MM1_CCATTCGGTACTCAAC	Dissimilar	1.87657
MM1_CCATTCGGTCTCCACT	Dissimilar	1.6533
MM1_CCATTCGTCCACGTTC	Dissimilar	1.56796
MM1_CCCAATCGTTCAGCGC	Cell_Cycle	1.75297
MM1_CCCAATCTCTTCCTTC	Dissimilar	1.61284
MM1_CCCAGTTAGTGGGATC	Dissimilar	1.71968
MM1_CCCAGTTCAATAGAGT	Dissimilar	1.7771
MM1_CCCATACCAGGATTGG	Dissimilar	1.72363
MM1_CCCATACGTGGGTCAA	Dissimilar	1.69846
MM1_CCCATACTCGAGGTAG	Cell_Cycle	1.72386
MM1_CCCATACTCGGTGTTA	ISR_GCN2	1.9639
MM1_CCCTCCTCAACTGCGC	Dissimilar	1.6927
MM1_CCCTCCTCATCCGCGA	Dissimilar	1.6165
MM1_CCCTCCTCATGCCTAA	Dissimilar	1.61127
MM1_CCCTCCTGTAGAGTGC	Dissimilar	1.81193
MM1_CCGGGATAGGACGAAA	ISR_GCN2	1.93203
MM1_CCGGGATCAAACCCAT	Dissimilar	1.66502
MM1_CCGGGATGTTTCCACC	Dissimilar	1.73025
MM1_CCGGTAGTCGACAGCC	Dissimilar	1.59361
MM1_CCGTACTAGAGCAATT	Dissimilar	1.6759
MM1_CCGTACTGTCCGTCAG	Dissimilar	1.59005
MM1_CCGTACTGTCGCGAAA	Cell_Cycle	1.56357
MM1_CCGTGGACATCGATTG	Dissimilar	1.87266
MM1_CCGTGGAGTACTTGAC	Dissimilar	1.74824
MM1_CCGTGGATCCCGGATG	Dissimilar	1.68168
MM1_CCGTTCAAGCTGCCCA	Dissimilar	1.58132
MM1_CCTAAAGAGCTGAAAT	Dissimilar	1.76023
MM1_CCTAAAGAGTGACATA	Dissimilar	1.72699
MM1_CCTAAAGCAATCACAC	Dissimilar	1.71808
MM1_CCTAAAGCAATTCCTT	ISR_GCN2	1.75871
MM1_CCTAAAGCATCAGTCA	Dissimilar	1.68546
MM1_CCTACACAGAGTCGGT	Cell_Cycle	1.54803
MM1_CCTACACCAAACTGTC	Cell_Cycle	1.68575
MM1_CCTACACCATTGCGGC	Dissimilar	1.78895
MM1_CCTACACGTACTTAGC	Dissimilar	1.77297
MM1_CCTACACGTAGTGAAT	Dissimilar	1.76409
MM1_CCTACACTCTAACTCT	Dissimilar	1.69688
MM1_CCTACCAAGCAGACTG	Dissimilar	1.62382
MM1_CCTACCAGTAAACCTC	Dissimilar	1.73051
MM1_CCTACCAGTGTCTGAT	Dissimilar	1.66471
MM1_CCTACCAGTTGATTGC	Dissimilar	1.7095
MM1_CCTACCATCGGTTAAC	ISR_GCN2	1.68549
MM1_CCTAGCTAGTAGCCGA	Dissimilar	1.60777
MM1_CCTAGCTCATGTAAGA	Dissimilar	1.85902
MM1_CCTAGCTGTCTGCGGT	Dissimilar	1.76833
MM1_CCTAGCTGTTTAGCTG	Dissimilar	1.82743
MM1_CCTAGCTTCATCTGCC	Cell_Cycle	1.65418
MM1_CCTAGCTTCTTTACAC	Cell_Cycle	1.78442
MM1_CCTATTAAGATCTGAA	Dissimilar	1.68635
MM1_CCTATTAAGCGCCTCA	Dissimilar	1.66516
MM1_CCTATTACAGGGAGAG	Dissimilar	1.68502
MM1_CCTATTACATCAGTAC	Dissimilar	1.52232
MM1_CCTATTAGTACAGACG	Dissimilar	1.67951
MM1_CCTATTAGTATTCGTG	Dissimilar	1.73779
MM1_CCTATTAGTGTCGCTG	Dissimilar	1.69307
MM1_CCTATTATCGTTGACA	Dissimilar	1.47733
MM1_CCTCAGTAGATAGCAT	Dissimilar	1.60437
MM1_CCTCAGTCACTTCTGC	Cell_Cycle	1.58893
MM1_CCTCAGTTCAGGCCCA	Dissimilar	1.79095
MM1_CCTCAGTTCTACTTAC	Dissimilar	1.68366
MM1_CCTCAGTTCTATCGCC	Dissimilar	1.69615
MM1_CCTTACGAGACAGGCT	Dissimilar	1.86578
MM1_CCTTACGAGCCAGTAG	Dissimilar	1.7059
MM1_CCTTACGAGCTAAGAT	Dissimilar	1.72535
MM1_CCTTACGAGTGCCAGA	Dissimilar	1.68923
MM1_CCTTACGCAATGAATG	ISR_GCN2	1.95821
MM1_CCTTACGGTTAAGAAC	Dissimilar	1.73904
MM1_CCTTACGTCGTTGCCT	Dissimilar	1.73372
MM1_CCTTACGTCTACTCAT	Dissimilar	1.64611
MM1_CCTTACGTCTCGAGTA	Dissimilar	1.58289
MM1_CCTTACGTCTGCGGCA	Dissimilar	1.72759
MM1_CCTTCCCAGTGGGATC	Dissimilar	1.77543
MM1_CCTTCCCCACCCATTC	Dissimilar	1.76808
MM1_CCTTCCCGTTTCGCTC	Cell_Cycle	1.55268
MM1_CCTTCGATCCGCGCAA	Cell_Cycle	1.69575
MM1_CCTTTCTAGGGTGTGT	Dissimilar	1.8011
MM1_CCTTTCTGTGCAGGTA	Dissimilar	1.66341
MM1_CCTTTCTTCCTTCAAT	Dissimilar	1.57289
MM1_CGAACATCACAAGCCC	ISR_GCN2	1.99044
MM1_CGAACATGTATAGGTA	Dissimilar	1.62517
MM1_CGAACATGTTCAGTAC	Dissimilar	1.60015
MM1_CGAACATTCATGTGGT	Dissimilar	1.61918
MM1_CGAACATTCGAGCCCA	Dissimilar	1.6866
MM1_CGAACATTCGGCGCTA	Dissimilar	1.73276
MM1_CGAATGTAGGGAACGG	Dissimilar	1.80987
MM1_CGAATGTTCATTGCGA	Dissimilar	1.46441
MM1_CGAATGTTCCGTAGTA	Dissimilar	1.72556
MM1_CGACCTTAGCGATGAC	Dissimilar	1.5636
MM1_CGACCTTCAACCGCCA	Dissimilar	1.62676
MM1_CGACCTTTCAAAGACA	Dissimilar	1.70664
MM1_CGACCTTTCGTTTGCC	ISR_GCN2	1.80734
MM1_CGACTTCCAAAGGCGT	Dissimilar	1.63839
MM1_CGACTTCCAGAGCCAA	Dissimilar	1.65922
MM1_CGACTTCTCAGTCAGT	Cell_Cycle	1.54902
MM1_CGACTTCTCCTAGGGC	Dissimilar	1.69044
MM1_CGACTTCTCGCCTGAG	Dissimilar	1.74818
MM1_CGACTTCTCTCAAGTG	Dissimilar	1.51256
MM1_CGAGAAGAGAGCTGGT	Dissimilar	1.78465
MM1_CGAGAAGCATAGAAAC	Dissimilar	1.78039
MM1_CGAGAAGGTTCCGGCA	Dissimilar	1.69299
MM1_CGAGCACAGCCACGCT	Dissimilar	1.62434
MM1_CGAGCACTCAGAAATG	Dissimilar	1.74832
MM1_CGAGCACTCAGCGATT	Dissimilar	1.94565
MM1_CGAGCCAAGGAGTTTA	Dissimilar	1.57165
MM1_CGAGCCAGTCATGCAT	Dissimilar	1.77023
MM1_CGAGCCATCTCCTATA	Dissimilar	1.69461
MM1_CGAGCCATCTTGTCAT	Dissimilar	1.90033
MM1_CGATCGGCAATACGCT	Dissimilar	1.75971
MM1_CGATCGGCATCTCGCT	Dissimilar	1.59366
MM1_CGATCGGGTGATGATA	Dissimilar	1.74562
MM1_CGATCGGGTTTAAGCC	Dissimilar	1.7697
MM1_CGATCGGTCCGATATG	Dissimilar	1.73304
MM1_CGATGGCAGAAACCGC	Dissimilar	1.60278
MM1_CGATGGCCAGTCCTTC	Dissimilar	1.73869
MM1_CGATGGCCATGCTAGT	Dissimilar	1.62705
MM1_CGATGGCCATTACGAC	Dissimilar	1.86531
MM1_CGATGGCTCTGCGGCA	Dissimilar	1.63877
MM1_CGATGTAAGAAGGTTT	Dissimilar	1.5411
MM1_CGATGTAAGCCATCGC	Cell_Cycle	1.56946
MM1_CGATGTAGTAACGACG	Dissimilar	1.68742
MM1_CGATGTAGTGGTCCGT	ISR_GCN2	1.79093
MM1_CGATGTAGTTTGGCGC	Dissimilar	1.80931
MM1_CGATGTATCCAAAGTC	Dissimilar	1.7746
MM1_CGATGTATCCTCATTA	Cell_Cycle	1.66852
MM1_CGATTGAAGAGTTGGC	Dissimilar	1.66964
MM1_CGATTGACACCACGTG	Dissimilar	1.48272
MM1_CGATTGATCGGTTCGG	Dissimilar	1.77409
MM1_CGCCAAGAGAACTGTA	Dissimilar	1.70786
MM1_CGCCAAGAGTATGACA	Cell_Cycle	1.5609
MM1_CGCCAAGAGTGAAGTT	Dissimilar	1.58555
MM1_CGCCAAGCAAGAAGAG	Dissimilar	1.65657
MM1_CGCCAAGCAATGGACG	Dissimilar	1.6349
MM1_CGCCAAGCAGCTGTTA	Dissimilar	1.67676
MM1_CGCCAAGGTCGCATCG	Cell_Cycle	1.84692
MM1_CGCCAAGTCAACACCA	Dissimilar	1.77104
MM1_CGCCAAGTCGTACCGG	Dissimilar	1.80146
MM1_CGCGGTACAATAGCGG	Dissimilar	1.83915
MM1_CGCGGTAGTACCAGTT	Dissimilar	1.72163
MM1_CGCGGTATCACCGGGT	Dissimilar	1.73702
MM1_CGCGGTATCTAACCGA	Dissimilar	1.97934
MM1_CGCGTTTAGGATGTAT	Dissimilar	1.67655
MM1_CGCGTTTAGTGAACGC	Dissimilar	1.86764
MM1_CGCGTTTCAGGGTTAG	Dissimilar	1.7963
MM1_CGCGTTTGTTGAGTTC	Dissimilar	1.59335
MM1_CGCGTTTTCACCACCT	Dissimilar	1.7911
MM1_CGCGTTTTCGATGAGG	Cell_Cycle	1.69955
MM1_CGCTATCAGCTCCTCT	Cell_Cycle	1.75708
MM1_CGCTATCCACAGCGTC	Cell_Cycle	1.84829
MM1_CGCTATCCATCTACGA	Dissimilar	1.66877
MM1_CGCTGGAAGCGTGAAC	Dissimilar	1.61913
MM1_CGCTGGATCAACTCTT	Dissimilar	1.72601
MM1_CGCTGGATCTACTATC	Dissimilar	1.82094
MM1_CGCTTCAAGAGTCGGT	Dissimilar	1.78545
MM1_CGCTTCAAGCGATAGC	ISR_GCN2	1.78685
MM1_CGCTTCACAAGCCGTC	Dissimilar	1.8476
MM1_CGCTTCATCACTTCAT	Dissimilar	1.39762
MM1_CGGACACCATCCCATC	Dissimilar	1.74864
MM1_CGGACACGTCCGAGTC	Dissimilar	1.6165
MM1_CGGACACGTTAAAGAC	Cell_Cycle	1.72885
MM1_CGGACACTCAGTCAGT	Dissimilar	1.67522
MM1_CGGACACTCCATGAGT	Dissimilar	1.7767
MM1_CGGACACTCCGCGCAA	ISR_GCN2	1.87868
MM1_CGGACGTAGCTAGGCA	Dissimilar	1.64312
MM1_CGGACGTCATGAACCT	Dissimilar	1.82719
MM1_CGGACGTGTTCCAACA	Dissimilar	1.48258
MM1_CGGACGTGTTGAGGTG	Dissimilar	1.70275
MM1_CGGACGTTCAACACTG	Cell_Cycle	1.63189
MM1_CGGACTGAGGGAGTAA	Dissimilar	1.62895
MM1_CGGACTGGTACCGCTG	Dissimilar	1.65566
MM1_CGGAGCTAGGCCCTCA	ISR_GCN2	1.82799
MM1_CGGAGCTCACCATGTA	Dissimilar	1.61168
MM1_CGGAGCTCAGGTCCAC	Dissimilar	1.75914
MM1_CGGAGCTGTCAGCTAT	Dissimilar	1.65597
MM1_CGGAGCTTCAGCATGT	Cell_Cycle	1.65089
MM1_CGGAGTCGTCTTTCAT	Dissimilar	1.74211
MM1_CGGAGTCTCTTTAGTC	Dissimilar	1.68488
MM1_CGGCTAGCAACAACCT	Dissimilar	1.81234
MM1_CGGCTAGGTATAATGG	Dissimilar	1.64621
MM1_CGGCTAGTCGGTTAAC	Dissimilar	1.7954
MM1_CGGGTCACACGGATAG	Cell_Cycle	1.53818
MM1_CGGGTCACATGATCCA	Dissimilar	1.65235
MM1_CGGGTCACATTCTCAT	Dissimilar	1.55383
MM1_CGGGTCATCCGCGGTA	Dissimilar	1.64604
MM1_CGGTTAAAGTGGTCCC	Dissimilar	1.69041
MM1_CGGTTAAGTATAGTAG	Dissimilar	1.61624
MM1_CGGTTAATCACTATTC	Dissimilar	1.62756
MM1_CGGTTAATCTGGAGCC	Cell_Cycle	1.58729
MM1_CGTAGCGAGTAAGTAC	Dissimilar	1.91998
MM1_CGTAGCGCAGTTTACG	Dissimilar	1.60978
MM1_CGTAGCGTCCACTGGG	Dissimilar	1.64437
MM1_CGTAGCGTCTTGCATT	Dissimilar	1.65974
MM1_CGTCACTAGAGCAATT	Dissimilar	1.67495
MM1_CGTCACTAGGGCACTA	Cell_Cycle	1.48648
MM1_CGTCACTGTACCGTAT	Dissimilar	1.72051
MM1_CGTCACTGTCACTGGC	Dissimilar	1.5984
MM1_CGTCACTGTGCAGACA	Dissimilar	1.54521
MM1_CGTCACTTCCTTGGTC	Dissimilar	1.60666
MM1_CGTCAGGAGACTCGGA	Dissimilar	1.81053
MM1_CGTCAGGAGATGGGTC	Dissimilar	1.67767
MM1_CGTCAGGAGTAGGTGC	Dissimilar	1.46915
MM1_CGTCAGGCAGCGTTCG	Dissimilar	1.69962
MM1_CGTCAGGCAGCTATTG	Dissimilar	1.74011
MM1_CGTCAGGCATGGTCAT	Dissimilar	1.70803
MM1_CGTCAGGGTTCCACAA	Dissimilar	1.63382
MM1_CGTCAGGTCACTCCTG	Dissimilar	1.82341
MM1_CGTCCATGTATCGCAT	Dissimilar	1.62819
MM1_CGTCCATGTCACAAGG	Dissimilar	1.58229
MM1_CGTCCATTCAACGGGA	Dissimilar	1.73714
MM1_CGTCTACAGCTAAACA	Dissimilar	1.82836
MM1_CGTCTACGTAGGCATG	Dissimilar	1.90284
MM1_CGTGAGCAGAAACGAG	Dissimilar	1.52531
MM1_CGTGAGCAGCTCCTTC	Dissimilar	1.64388
MM1_CGTGAGCAGGAGTTGC	Dissimilar	1.73665
MM1_CGTGAGCAGGTGCTAG	Dissimilar	1.77167
MM1_CGTGAGCCACTACAGT	Dissimilar	1.65385
MM1_CGTGAGCGTATGAATG	Dissimilar	1.71508
MM1_CGTGAGCGTCTCAACA	Dissimilar	1.61546
MM1_CGTGAGCTCACGCGGT	Dissimilar	1.75881
MM1_CGTGAGCTCTTGAGAC	Dissimilar	1.85681
MM1_CGTGTAAAGCGTAATA	Dissimilar	1.53152
MM1_CGTGTAACATCCCATC	Cell_Cycle	1.74983
MM1_CGTGTAAGTTGTCGCG	Dissimilar	1.62435
MM1_CGTGTCTAGGTGCACA	Dissimilar	1.63355
MM1_CGTGTCTGTCTTCAAG	Dissimilar	1.68542
MM1_CGTTAGAAGCACCGTC	Dissimilar	1.54475
MM1_CGTTAGAAGGGTGTGT	Dissimilar	1.8333
MM1_CGTTAGACACAGATTC	Dissimilar	1.70745
MM1_CGTTAGACAGGTCCAC	Dissimilar	1.72542
MM1_CGTTAGACAGTCCTTC	Dissimilar	1.69434
MM1_CGTTAGAGTGAACCTT	Dissimilar	1.62211
MM1_CGTTAGATCGCCAGCA	Dissimilar	1.70844
MM1_CGTTGGGAGTGCGATG	Dissimilar	1.73618
MM1_CGTTGGGCAGCTGTTA	Dissimilar	1.70715
MM1_CGTTGGGGTCGCGTGT	Dissimilar	1.72983
MM1_CTAACTTGTCATCCCT	Dissimilar	1.76322
MM1_CTAACTTGTGCAGTAG	Dissimilar	1.62517
MM1_CTAACTTGTTAAAGTG	Cell_Cycle	1.57927
MM1_CTAACTTTCCAGTATG	Dissimilar	1.57114
MM1_CTAAGACAGGGCACTA	Dissimilar	1.60773
MM1_CTAAGACAGTCGATAA	ISR_GCN2	2.03861
MM1_CTAAGACGTATGCTTG	Dissimilar	1.6889
MM1_CTAAGACTCTTAGAGC	Dissimilar	1.58741
MM1_CTAATGGCAGCCAGAA	Dissimilar	1.62521
MM1_CTAATGGTCCTAGGGC	Dissimilar	1.8031
MM1_CTAATGGTCGTCTGAA	Dissimilar	1.67173
MM1_CTACACCAGCGGATCA	Dissimilar	1.56917
MM1_CTACACCCATAGGATA	Dissimilar	1.85649
MM1_CTACACCCATGCCTAA	Dissimilar	1.67034
MM1_CTACACCGTGCAACGA	Dissimilar	1.76069
MM1_CTACACCTCTTGAGGT	Dissimilar	1.68605
MM1_CTACATTCACATTTCT	ISR_GCN2	2.0587
MM1_CTACATTCAGTGGGAT	Dissimilar	1.64477
MM1_CTACATTGTCAGAATA	Dissimilar	1.7169
MM1_CTACATTTCGTTACAG	Dissimilar	1.68887
MM1_CTACATTTCTGATACG	Dissimilar	1.57649
MM1_CTACCCAAGCCCAGCT	Dissimilar	1.71785
MM1_CTACCCAAGCTTTGGT	Cell_Cycle	1.7261
MM1_CTACCCAGTACGCTGC	Dissimilar	1.81844
MM1_CTACCCATCCAAACAC	Dissimilar	1.44765
MM1_CTACGTCCACCAACCG	Dissimilar	1.65645
MM1_CTACGTCGTAGCCTAT	Cell_Cycle	1.79339
MM1_CTACGTCTCTATCCCG	Dissimilar	1.70083
MM1_CTACGTCTCTCTTGAT	Dissimilar	1.68992
MM1_CTACGTCTCTTTAGGG	Dissimilar	1.70397
MM1_CTAGAGTAGTCGCCGT	Dissimilar	1.77242
MM1_CTAGAGTCAAGTCTGT	Dissimilar	1.67325
MM1_CTAGAGTGTAGAGTGC	Dissimilar	1.7563
MM1_CTAGAGTGTTAAGTAG	Dissimilar	1.79631
MM1_CTAGAGTTCATAAAGG	Dissimilar	1.69269
MM1_CTAGCCTCAGTGAGTG	ISR_GCN2	1.76968
MM1_CTAGCCTGTAATTGGA	Dissimilar	1.62179
MM1_CTAGCCTGTCCGCTGA	Dissimilar	1.07426
MM1_CTAGCCTTCACCGTAA	Cell_Cycle	1.74341
MM1_CTAGCCTTCGCGGATC	ISR_GCN2	1.91023
MM1_CTAGTGAAGATGTTAG	Dissimilar	1.73447
MM1_CTAGTGACAGCCAATT	Dissimilar	1.6878
MM1_CTAGTGAGTAGCGTAG	Dissimilar	1.85165
MM1_CTCACACAGCCAACAG	Dissimilar	1.77212
MM1_CTCACACCAATCCAAC	Dissimilar	1.80205
MM1_CTCACACCATTCTTAC	Dissimilar	1.33964
MM1_CTCACACGTCAATGTC	Dissimilar	1.79994
MM1_CTCACACTCAAGGCTT	Dissimilar	1.67266
MM1_CTCACACTCAGGTAAA	Dissimilar	1.61227
MM1_CTCACACTCTATCGCC	Cell_Cycle	1.79465
MM1_CTCAGAACATTAGCCA	Dissimilar	1.89545
MM1_CTCAGAAGTAATTGGA	Dissimilar	1.7482
MM1_CTCAGAAGTTCGCTAA	Dissimilar	1.73159
MM1_CTCAGAATCCGCGTTT	Cell_Cycle	1.64708
MM1_CTCATTAAGGAGTCTG	Dissimilar	1.73992
MM1_CTCATTAAGGGCTCTC	Dissimilar	1.66862
MM1_CTCATTATCCCGGATG	Dissimilar	1.71724
MM1_CTCCTAGAGCGTGAAC	Dissimilar	1.63092
MM1_CTCCTAGTCCCGGATG	Dissimilar	1.82783
MM1_CTCCTAGTCCTCCTAG	Dissimilar	1.38242
MM1_CTCGAAAAGCCGGTAA	Dissimilar	1.71718
MM1_CTCGAAATCAACACCA	Dissimilar	1.75098
MM1_CTCGAAATCCGTACAA	Dissimilar	1.5744
MM1_CTCGAGGGTGCTGTAT	Dissimilar	1.84766
MM1_CTCGAGGTCAGATAAG	Dissimilar	1.71851
MM1_CTCGGAGAGCAGGTCA	Dissimilar	1.54214
MM1_CTCGGAGAGTAGTGCG	Dissimilar	1.59457
MM1_CTCGGAGAGTGTACCT	Dissimilar	1.86268
MM1_CTCGGAGAGTGTTTGC	Dissimilar	1.82806
MM1_CTCGGAGCAATCAGAA	Dissimilar	1.79315
MM1_CTCGGAGCACCATGTA	Cell_Cycle	1.51447
MM1_CTCGGAGCAGTATGCT	Dissimilar	1.50865
MM1_CTCGGAGTCAACGGGA	Dissimilar	1.75043
MM1_CTCGGGAGTCCCTTGT	Dissimilar	1.78304
MM1_CTCGGGATCAGCAACT	Dissimilar	1.80171
MM1_CTCGTACGTTCCGTCT	Dissimilar	1.80277
MM1_CTCGTACGTTCTGTTT	Dissimilar	1.67672
MM1_CTCGTCAAGGCCGAAT	Dissimilar	1.80953
MM1_CTCGTCAAGTTCGCAT	Cell_Cycle	1.8547
MM1_CTCGTCAGTAGGCATG	Dissimilar	1.70344
MM1_CTCGTCAGTGCGAAAC	Cell_Cycle	1.69212
MM1_CTCGTCATCACTATTC	Dissimilar	1.70773
MM1_CTCTAATGTACCGAGA	Dissimilar	1.69741
MM1_CTCTAATGTCAAGCGA	Dissimilar	1.73231
MM1_CTCTAATTCCGCTGTT	Dissimilar	1.47736
MM1_CTCTACGCAGCCAGAA	Dissimilar	1.42114
MM1_CTCTACGTCCATGAGT	Dissimilar	1.61174
MM1_CTCTGGTCACATCCAA	Dissimilar	1.49509
MM1_CTCTGGTGTGTGAATA	Dissimilar	1.64339
MM1_CTGAAACAGACCTTTG	Cell_Cycle	1.69173
MM1_CTGAAACAGTTCGCGC	Dissimilar	1.85859
MM1_CTGAAACCAGTGGAGT	Dissimilar	1.71405
MM1_CTGAAACGTACCGAGA	Dissimilar	1.56209
MM1_CTGAAACTCCATGCTC	Dissimilar	1.59369
MM1_CTGAAACTCTGGGCCA	Cell_Cycle	1.70372
MM1_CTGAAGTAGTCCGGTC	Dissimilar	1.70666
MM1_CTGAAGTGTCGGATCC	Cell_Cycle	1.72547
MM1_CTGATAGAGTCTCGGC	Dissimilar	1.61742
MM1_CTGATAGGTCGGCACT	Dissimilar	1.82617
MM1_CTGATAGGTTATCGGT	Dissimilar	1.11705
MM1_CTGATCCAGTGGACGT	Dissimilar	1.71125
MM1_CTGATCCGTAGTACCT	Dissimilar	1.68495
MM1_CTGATCCTCACAGGCC	Dissimilar	1.79732
MM1_CTGATCCTCTGGCGAC	Dissimilar	1.55961
MM1_CTGCCTACAGACAAGC	Dissimilar	1.50821
MM1_CTGCCTAGTTGATTGC	Dissimilar	1.49078
MM1_CTGCGGAAGCCTCGTG	Dissimilar	1.69463
MM1_CTGCGGACACAGTCGC	ISR_GCN2	2.01261
MM1_CTGCGGACATGATCCA	Dissimilar	1.78285
MM1_CTGCGGAGTGCTAGCC	Dissimilar	1.73571
MM1_CTGCGGAGTTCTCATT	Dissimilar	1.61847
MM1_CTGCTGTAGTTCGCAT	Dissimilar	1.71031
MM1_CTGCTGTGTAGGACAC	Dissimilar	1.75551
MM1_CTGGTCTCAAGGTGTG	Dissimilar	1.53893
MM1_CTGGTCTCATATGAGA	Cell_Cycle	1.76392
MM1_CTGGTCTGTCTCCACT	Dissimilar	1.79461
MM1_CTGGTCTGTTTACTCT	Cell_Cycle	1.62507
MM1_CTGTGCTAGCGGATCA	Dissimilar	1.73029
MM1_CTGTGCTCACATGACT	ISR_GCN2	2.03779
MM1_CTGTGCTGTGCTGTAT	Dissimilar	1.52515
MM1_CTGTTTAGTCGCGGTT	Dissimilar	1.41428
MM1_CTGTTTAGTTAGGGTG	Dissimilar	1.66171
MM1_CTTAACTAGCCGCCTA	Dissimilar	1.78186
MM1_CTTAACTGTCAAACTC	Dissimilar	1.69632
MM1_CTTAACTGTTACGCGC	Dissimilar	1.67147
MM1_CTTACCGAGTCGCCGT	Dissimilar	1.61673
MM1_CTTACCGCAGGGTACA	Dissimilar	1.71414
MM1_CTTACCGGTCGCGTGT	Dissimilar	1.74359
MM1_CTTACCGTCAGAGGTG	Dissimilar	1.4505
MM1_CTTACCGTCTTCTGGC	Dissimilar	1.8122
MM1_CTTAGGAAGCGTTGCC	Dissimilar	1.77117
MM1_CTTAGGACAGGCGATA	Dissimilar	1.76441
MM1_CTTAGGACATCCGGGT	Cell_Cycle	1.66188
MM1_CTTAGGAGTATAGTAG	Dissimilar	1.772
MM1_CTTAGGATCATCGGAT	Dissimilar	1.84504
MM1_CTTCTCTAGCTCAACT	Cell_Cycle	1.60918
MM1_CTTCTCTAGGCATTGG	Dissimilar	1.70251
MM1_CTTCTCTTCCTTGCCA	Dissimilar	1.74028
MM1_CTTGGCTGTGCCTGGT	Dissimilar	1.57695
MM1_CTTGGCTTCACCCTCA	Dissimilar	1.64027
MM1_CTTTGCGCACCAGTTA	Dissimilar	1.91238
MM1_CTTTGCGCACGACTCG	Dissimilar	1.82884
MM1_CTTTGCGCATGGTAGG	Dissimilar	1.79821
MM1_CTTTGCGTCATAACCG	Dissimilar	1.73474
MM1_GAAACTCAGATCACGG	Dissimilar	1.80768
MM1_GAAACTCCATTTCAGG	Dissimilar	1.82123
MM1_GAAACTCTCTCACATT	Dissimilar	1.65376
MM1_GAAACTCTCTTGACGA	Dissimilar	1.77519
MM1_GAAATGAAGAAGAAGC	Dissimilar	1.62213
MM1_GAAATGACAGGCGATA	Cell_Cycle	1.70624
MM1_GAAATGAGTAAGTGGC	Dissimilar	1.68157
MM1_GAAATGAGTTCAACCA	Dissimilar	1.75672
MM1_GAACATCAGGAACTGC	Dissimilar	1.53925
MM1_GAACATCCACCCAGTG	Dissimilar	1.59428
MM1_GAACATCCAGCCAGAA	ISR_GCN2	1.78373
MM1_GAACATCTCCATTCTA	Dissimilar	1.65266
MM1_GAACATCTCGATGAGG	Dissimilar	1.5857
MM1_GAACCTAAGAATAGGG	Dissimilar	1.71168
MM1_GAACCTAAGGTAGCCA	Dissimilar	1.5724
MM1_GAACCTAAGTACGATA	Dissimilar	1.81126
MM1_GAACCTACAGGATCGA	Dissimilar	1.5613
MM1_GAACCTAGTGGTCTCG	Dissimilar	1.57987
MM1_GAACCTATCGAGAGCA	Dissimilar	1.93751
MM1_GAACCTATCTATCGCC	Dissimilar	1.66552
MM1_GAACGGAAGAGTAAGG	Dissimilar	1.77878
MM1_GAACGGAAGCTGAACG	Dissimilar	1.82299
MM1_GAACGGACATTGGGCC	Dissimilar	1.75301
MM1_GAACGGAGTAGATTAG	Dissimilar	1.7803
MM1_GAACGGAGTGGGTATG	Dissimilar	1.82789
MM1_GAACGGAGTTACGCGC	Dissimilar	1.61962
MM1_GAACGGATCCGCATCT	Dissimilar	1.78442
MM1_GAAGCAGCAACACCTA	Cell_Cycle	1.56697
MM1_GAAGCAGCACATGACT	Dissimilar	1.67159
MM1_GAAGCAGGTACTTAGC	Dissimilar	1.67015
MM1_GAATGAACAATGGAGC	Dissimilar	1.76958
MM1_GAATGAAGTGGTCCGT	Dissimilar	1.71429
MM1_GAATGAAGTTCAGACT	Dissimilar	1.73882
MM1_GAATGAAGTTGGACCC	Dissimilar	1.70209
MM1_GAATGAATCACAGTAC	Dissimilar	1.57357
MM1_GAATGAATCCACGACG	Dissimilar	1.49778
MM1_GAATGAATCCTCCTAG	Dissimilar	1.68904
MM1_GACACGCAGCATGGCA	Dissimilar	1.69736
MM1_GACACGCAGGACATTA	Dissimilar	1.57481
MM1_GACACGCCACCCATTC	Dissimilar	1.75891
MM1_GACACGCGTATTCGTG	Dissimilar	1.59446
MM1_GACACGCGTTCACCTC	Dissimilar	1.77815
MM1_GACAGAGAGATCGATA	Dissimilar	1.46924
MM1_GACAGAGAGCCAGTTT	Dissimilar	1.65727
MM1_GACAGAGCAGATCGGA	Dissimilar	1.66617
MM1_GACCAATCAATGACCT	Dissimilar	1.67499
MM1_GACCAATGTCGAGTTT	Dissimilar	1.60657
MM1_GACCAATTCCTATGTT	Cell_Cycle	1.27006
MM1_GACCTGGAGAAAGTGG	Dissimilar	1.59938
MM1_GACCTGGCAACACCTA	Dissimilar	1.92536
MM1_GACGCGTAGATAGGAG	Dissimilar	1.83199
MM1_GACGCGTCAAAGCAAT	ISR_GCN2	1.89343
MM1_GACGCGTGTACACCGC	Dissimilar	1.25397
MM1_GACGCGTGTATAATGG	Dissimilar	1.69031
MM1_GACGCGTTCGGCCGAT	Cell_Cycle	1.75349
MM1_GACGGCTAGAAGGACA	Dissimilar	1.60052
MM1_GACGTGCAGCTCTCGG	Dissimilar	1.62682
MM1_GACGTGCTCAACGAAA	Cell_Cycle	1.69923
MM1_GACGTGCTCCAGTAGT	Dissimilar	1.75016
MM1_GACGTTACAGTCAGAG	Dissimilar	1.71292
MM1_GACTAACAGAGACTAT	ISR_GCN2	1.82655
MM1_GACTAACAGGTCATCT	Dissimilar	1.75603
MM1_GACTAACAGTGACTCT	Cell_Cycle	1.69994
MM1_GACTAACGTACTCAAC	ISR_GCN2	1.82579
MM1_GACTAACGTACTTAGC	Dissimilar	1.81841
MM1_GACTAACGTCATATCG	Dissimilar	1.70097
MM1_GACTAACGTGTAATGA	Dissimilar	1.81042
MM1_GACTAACTCCACGCAG	Dissimilar	1.55451
MM1_GACTACAGTCACCCAG	Dissimilar	1.60283
MM1_GACTACAGTTGCGCAC	Dissimilar	1.84068
MM1_GACTACATCGTGGGAA	Dissimilar	1.71064
MM1_GACTGCGGTACCGAGA	Dissimilar	1.67402
MM1_GACTGCGTCAACACGT	Dissimilar	1.66472
MM1_GACTGCGTCGCGCCAA	Dissimilar	1.87328
MM1_GACTGCGTCTTCAACT	ISR_GCN2	1.94887
MM1_GAGCAGAAGATATGGT	Dissimilar	1.66123
MM1_GAGCAGACAAAGGCGT	Dissimilar	1.69583
MM1_GAGCAGAGTTATCGGT	Dissimilar	1.68069
MM1_GAGCAGATCGTAGATC	Dissimilar	1.53826
MM1_GAGGTGAAGTGGTAAT	Cell_Cycle	1.77538
MM1_GAGGTGACAGTATAAG	Dissimilar	1.53103
MM1_GAGGTGATCTTGACGA	Dissimilar	1.71646
MM1_GAGTCCGAGGCGCTCT	Cell_Cycle	1.79583
MM1_GAGTCCGAGGTGATAT	Dissimilar	1.67129
MM1_GAGTCCGGTATCAGTC	Dissimilar	1.67374
MM1_GAGTCCGGTGCGAAAC	Dissimilar	1.86755
MM1_GAGTCCGGTTACGCGC	Dissimilar	1.50811
MM1_GATCAGTAGCGAGAAA	Dissimilar	1.84013
MM1_GATCAGTCACCCATTC	Dissimilar	1.85897
MM1_GATCAGTCACTTCTGC	Dissimilar	1.74265
MM1_GATCAGTGTACTTAGC	Dissimilar	1.68277
MM1_GATCAGTGTGTCAATC	ISR_GCN2	1.91178
MM1_GATCAGTTCACTGGGC	Dissimilar	1.59298
MM1_GATCAGTTCATATCGG	Dissimilar	1.69271
MM1_GATCGATAGCTGTTCA	Dissimilar	1.78225
MM1_GATCGATCAGCTTAAC	Dissimilar	1.36906
MM1_GATCGATTCAGCTTAG	Dissimilar	1.42845
MM1_GATCGATTCCGTAGGC	Dissimilar	1.75467
MM1_GATCGCGAGAGCTGCA	Dissimilar	1.5167
MM1_GATCGCGCATAACCTG	ISR_GCN2	1.74857
MM1_GATCGCGTCAGTGCAT	Dissimilar	1.57752
MM1_GATCGCGTCTCCAGGG	Dissimilar	1.89023
MM1_GATCGTACAGGAACGT	Dissimilar	1.82209
MM1_GATCGTAGTGACGCCT	Dissimilar	1.66481
MM1_GATCTAGCAGGATTGG	ISR_GCN2	1.97819
MM1_GATCTAGGTCTTTCAT	Dissimilar	1.74261
MM1_GATCTAGTCTTCAACT	Dissimilar	1.77548
MM1_GATGAAAAGGAGTAGA	Dissimilar	1.77888
MM1_GATGAAACAGACGCTC	ISR_GCN2	1.70179
MM1_GATGAAACAGATGAGC	Dissimilar	1.70018
MM1_GATGAAACATAGACTC	Dissimilar	1.71594
MM1_GATGAAAGTCGCGAAA	Dissimilar	1.67435
MM1_GATGAAAGTGCACCAC	Dissimilar	1.67656
MM1_GATGAAAGTGCAGACA	Dissimilar	1.72801
MM1_GATGAGGAGTAGTGCG	Dissimilar	1.74684
MM1_GATGAGGCACACAGAG	Dissimilar	1.61298
MM1_GATGAGGCACCAGATT	Dissimilar	1.73759
MM1_GATGAGGTCGCCAGCA	Dissimilar	1.68016
MM1_GATGCTACAAAGCGGT	Dissimilar	1.71707
MM1_GATGCTACAACTTGAC	Dissimilar	1.71927
MM1_GATGCTAGTGGCGAAT	Dissimilar	1.71671
MM1_GATGCTATCAGCTGGC	Dissimilar	1.82639
MM1_GATGCTATCTACGAGT	Dissimilar	1.5757
MM1_GATTCAGAGATCCTGT	Dissimilar	1.83705
MM1_GATTCAGCACATGACT	Dissimilar	1.65077
MM1_GATTCAGCATCTACGA	Dissimilar	1.71262
MM1_GCAAACTAGATCCGAG	Dissimilar	1.67135
MM1_GCAAACTAGCACGCCT	Dissimilar	1.79518
MM1_GCAAACTCACTGAAGG	Dissimilar	1.76016
MM1_GCAAACTGTGATAAAC	Dissimilar	1.53909
MM1_GCAAACTGTGCAGGTA	Cell_Cycle	1.66917
MM1_GCAATCAGTGTAATGA	Dissimilar	1.76806
MM1_GCACATAAGAAGGTGA	Dissimilar	1.69768
MM1_GCACATACAAGTCATC	Dissimilar	1.81401
MM1_GCACATACACCAGTTA	Dissimilar	1.58119
MM1_GCACATACAGACAAGC	Dissimilar	1.88811
MM1_GCACATACATAAGACA	Dissimilar	1.62967
MM1_GCACATAGTAACGCGA	Dissimilar	1.59887
MM1_GCACATAGTCGCGTGT	Dissimilar	1.7422
MM1_GCACTCTAGAGTGAGA	Dissimilar	1.73466
MM1_GCACTCTAGATCTGCT	Dissimilar	1.53304
MM1_GCACTCTAGTACGATA	Dissimilar	1.46559
MM1_GCACTCTCACGAGGTA	Dissimilar	1.65698
MM1_GCACTCTCAGTGGGAT	Dissimilar	1.5512
MM1_GCACTCTGTTCCATGA	Dissimilar	1.85503
MM1_GCAGCCAAGTGCAAGC	Dissimilar	1.54141
MM1_GCAGCCAAGTGTTTGC	Dissimilar	1.73792
MM1_GCAGCCACACATGGGA	Dissimilar	1.61901
MM1_GCAGCCACATAACCTG	Dissimilar	1.69959
MM1_GCAGCCACATGCCTTC	Cell_Cycle	1.6461
MM1_GCAGCCAGTACCGTTA	Dissimilar	1.70493
MM1_GCAGCCAGTGGCTCCA	Dissimilar	1.45859
MM1_GCAGCCATCAACCAAC	ISR_GCN2	1.90687
MM1_GCAGTTAAGGCATGGT	Dissimilar	1.63085
MM1_GCAGTTACAATCCGAT	Dissimilar	1.68493
MM1_GCAGTTACAGGACGTA	Dissimilar	1.6136
MM1_GCATGATAGGCTCATT	Cell_Cycle	1.75875
MM1_GCATGATAGTCGCCGT	Dissimilar	1.76318
MM1_GCATGATCATGGGACA	Cell_Cycle	1.67057
MM1_GCATGATGTGTGCCTG	Dissimilar	1.60869
MM1_GCATGATTCCTTTCTC	Dissimilar	1.8291
MM1_GCATGCGCAGCTTCGG	Dissimilar	1.65337
MM1_GCATGCGGTACACCGC	Dissimilar	1.7056
MM1_GCATGCGGTAGGCTGA	Cell_Cycle	1.67814
MM1_GCATGTACATTGAGCT	Dissimilar	1.71052
MM1_GCATGTATCAGAGACG	Cell_Cycle	1.53733
MM1_GCATGTATCAGCATGT	Dissimilar	1.4727
MM1_GCCTCTAAGCCAACAG	Dissimilar	1.50581
MM1_GCCTCTACAAGCCGCT	Dissimilar	1.57794
MM1_GCCTCTACACTCAGGC	Dissimilar	1.75223
MM1_GCCTCTAGTGCCTGGT	Dissimilar	1.55413
MM1_GCCTCTATCGCGGATC	Dissimilar	1.64419
MM1_GCGACCAGTGCAGTAG	Dissimilar	1.69537
MM1_GCGACCATCGAACGGA	Dissimilar	1.82078
MM1_GCGAGAAAGCCCAATT	Dissimilar	1.64776
MM1_GCGAGAAGTGCGAAAC	Dissimilar	1.69613
MM1_GCGAGAAGTGGGTCAA	Dissimilar	1.67197
MM1_GCGAGAAGTTATCGGT	Dissimilar	1.82239
MM1_GCGCAACAGTTATCGC	Dissimilar	1.47644
MM1_GCGCAACCAGACGCTC	Cell_Cycle	1.65096
MM1_GCGCAACTCAGGCGAA	Dissimilar	1.84562
MM1_GCGCAACTCCACTCCA	Dissimilar	1.65059
MM1_GCGCAGTCAATGAAAC	Dissimilar	1.61902
MM1_GCGCAGTGTATGAATG	Cell_Cycle	1.79394
MM1_GCGCAGTTCAATACCG	Cell_Cycle	1.55126
MM1_GCGCAGTTCCTACAGA	Dissimilar	1.8839
MM1_GCGCCAAAGTTAAGTG	Dissimilar	1.67155
MM1_GCGCCAACAATTCCTT	ISR_GCN2	1.81556
MM1_GCGCCAAGTTAGGGTG	Dissimilar	1.70249
MM1_GCGCCAATCCAGAGGA	ISR_GCN2	1.91085
MM1_GCGCGATCAACACGCC	Dissimilar	1.50177
MM1_GCGCGATCAAGCGCTC	Dissimilar	1.56621
MM1_GCGCGATCATATGGTC	Dissimilar	1.68947
MM1_GCGCGATGTAAGTAGT	Dissimilar	1.701
MM1_GCGCGATGTGCACGAA	Cell_Cycle	1.70509
MM1_GCGGGTTAGTGCAAGC	Dissimilar	1.63496
MM1_GCGGGTTGTGAGTGAC	Cell_Cycle	1.70039
MM1_GCGGGTTTCACCCTCA	Dissimilar	1.68144
MM1_GCGGGTTTCGGCATCG	Dissimilar	1.72849
MM1_GCGGGTTTCTTGTCAT	Dissimilar	1.76846
MM1_GCTCCTAAGTCTCCTC	Dissimilar	1.76922
MM1_GCTCCTACATCCCATC	Dissimilar	1.69623
MM1_GCTCCTAGTAATAGCA	Cell_Cycle	1.581
MM1_GCTCCTATCCCAAGTA	Dissimilar	1.60688
MM1_GCTCCTATCTCAAACG	Dissimilar	1.52843
MM1_GCTCTGTCATTACCTT	Dissimilar	1.55986
MM1_GCTGCAGAGTCGTACT	Cell_Cycle	1.49753
MM1_GCTGCAGCAAGCCGCT	Cell_Cycle	1.8028
MM1_GCTGCAGCAATACGCT	Cell_Cycle	1.60968
MM1_GCTGCAGTCATGTGGT	Dissimilar	1.56948
MM1_GCTGCGAAGATGCCAG	Cell_Cycle	1.61446
MM1_GCTGCGAAGTCGTACT	Dissimilar	1.66662
MM1_GCTGCGACATAGGATA	Dissimilar	1.5492
MM1_GCTGCGAGTTGGAGGT	Dissimilar	1.69211
MM1_GCTGCGATCAGTTTGG	Dissimilar	1.63694
MM1_GCTGCTTAGATAGGAG	Cell_Cycle	1.5955
MM1_GCTGCTTCAGGTGCCT	Dissimilar	1.43019
MM1_GCTGGGTAGTCCATAC	Dissimilar	1.78981
MM1_GCTGGGTCAGTATCTG	Dissimilar	1.54159
MM1_GCTGGGTTCCTCTAGC	Dissimilar	1.67146
MM1_GCTTCCACACTGAAGG	Dissimilar	1.69541
MM1_GCTTCCAGTAGGACAC	Dissimilar	1.6854
MM1_GCTTCCAGTGCCTGCA	Dissimilar	1.58911
MM1_GCTTCCATCTCAACTT	Dissimilar	1.61667
MM1_GCTTGAAAGACAGACC	Dissimilar	1.83356
MM1_GCTTGAATCACAACGT	Dissimilar	1.6251
MM1_GGAAAGCAGGAGCGTT	Dissimilar	1.66575
MM1_GGAAAGCAGGATGGTC	Dissimilar	1.52306
MM1_GGAAAGCAGTGGACGT	ISR_GCN2	1.65119
MM1_GGAAAGCGTCCAGTAT	Dissimilar	1.62261
MM1_GGAAAGCGTCTGGAGA	Dissimilar	1.66909
MM1_GGAAAGCTCCTATTCA	Dissimilar	1.70034
MM1_GGAACTTAGCGCTCCA	Dissimilar	1.79409
MM1_GGAACTTAGCTGCGAA	Dissimilar	1.58857
MM1_GGAACTTCAAGGGTCA	Dissimilar	1.78395
MM1_GGAACTTTCGAGCCCA	Cell_Cycle	1.64603
MM1_GGAATAAAGGTACTCT	Dissimilar	1.73939
MM1_GGAATAACATTACGAC	Dissimilar	1.59909
MM1_GGAATAAGTTCCATGA	Dissimilar	1.57642
MM1_GGAATAAGTTGCGCAC	Dissimilar	1.70269
MM1_GGAATAATCAACACCA	Cell_Cycle	1.59501
MM1_GGAATAATCCGCGGTA	ISR_GCN2	2.14217
MM1_GGAATAATCTGCGTAA	Dissimilar	1.71515
MM1_GGACAAGAGCAATATG	Dissimilar	1.51926
MM1_GGACAAGAGGTAAACT	Dissimilar	1.76103
MM1_GGACAAGGTAGCAAAT	Dissimilar	1.74932
MM1_GGACAAGGTTAAGAAC	Dissimilar	1.57708
MM1_GGACAGAAGTAGCGGT	Dissimilar	1.72069
MM1_GGACAGACAATTCCTT	Dissimilar	1.83314
MM1_GGACAGACACGCCAGT	ISR_GCN2	1.76581
MM1_GGACAGACAGAAGCAC	Dissimilar	1.74625
MM1_GGACAGACATGAACCT	Dissimilar	1.70492
MM1_GGACAGATCCTGCCAT	Dissimilar	1.61912
MM1_GGACATTAGACTTTCG	Dissimilar	1.72283
MM1_GGACATTAGCGATATA	Dissimilar	1.91014
MM1_GGACATTCATGCCTTC	Dissimilar	1.68974
MM1_GGACGTCAGCTAACAA	Dissimilar	1.74341
MM1_GGACGTCAGTGGAGTC	Dissimilar	1.70407
MM1_GGACGTCCAAAGCAAT	Dissimilar	1.80783
MM1_GGACGTCTCGCCTGAG	Dissimilar	1.76987
MM1_GGAGCAATCAGCCTAA	Dissimilar	1.57146
MM1_GGAGCAATCTGAGGGA	Dissimilar	1.67126
MM1_GGATGTTAGCGTCAAG	ISR_GCN2	1.83393
MM1_GGATGTTGTATCGCAT	Cell_Cycle	1.57323
MM1_GGATGTTTCGGCGCTA	Dissimilar	1.7897
MM1_GGATTACAGCCTATGT	Dissimilar	1.67736
MM1_GGATTACAGGTGATAT	Dissimilar	1.6049
MM1_GGATTACCACAGGAGT	Dissimilar	1.74274
MM1_GGATTACGTTGTCGCG	Dissimilar	1.66988
MM1_GGCAATTAGCGATCCC	Cell_Cycle	1.65733
MM1_GGCAATTCACAGGAGT	Dissimilar	1.67515
MM1_GGCAATTTCCCTGACT	Dissimilar	1.68095
MM1_GGCAATTTCGCGTAGC	Dissimilar	1.61048
MM1_GGCCGATAGCACACAG	ISR_GCN2	1.93161
MM1_GGCCGATCAATGGACG	Dissimilar	1.66837
MM1_GGCCGATGTAACGACG	Dissimilar	1.67392
MM1_GGCCGATGTGGTGTAG	Dissimilar	1.58401
MM1_GGCCGATTCGTGGTCG	Dissimilar	1.36299
MM1_GGCGACTAGGATCGCA	Dissimilar	1.82722
MM1_GGCGACTAGTCTCCTC	Cell_Cycle	1.72948
MM1_GGCGACTAGTTGTCGT	Dissimilar	1.61833
MM1_GGCGACTCAAAGTGCG	Dissimilar	1.68299
MM1_GGCGACTCAAGTAGTA	Dissimilar	1.80221
MM1_GGCGACTCACTTACGA	Dissimilar	1.60811
MM1_GGCGACTCAGCGTTCG	Dissimilar	1.65398
MM1_GGCGTGTAGACTAAGT	Dissimilar	1.74842
MM1_GGCGTGTCACAAGCCC	Cell_Cycle	1.80157
MM1_GGCGTGTCACCGAAAG	Dissimilar	1.74012
MM1_GGCGTGTCATGTAAGA	Dissimilar	1.71399
MM1_GGCGTGTTCCACGACG	Dissimilar	1.54713
MM1_GGCGTGTTCGGCTTGG	Dissimilar	1.66354
MM1_GGCGTGTTCTGTCAAG	Dissimilar	1.71992
MM1_GGCTCGAGTCTTCTCG	Dissimilar	1.71381
MM1_GGCTCGAGTTACCGAT	Dissimilar	1.76545
MM1_GGCTCGAGTTCGTCTC	Dissimilar	1.6793
MM1_GGCTCGATCGGCTTGG	Dissimilar	1.68174
MM1_GGCTGGTAGATAGCAT	Dissimilar	1.63257
MM1_GGCTGGTAGGAGCGAG	Dissimilar	1.73169
MM1_GGGAATGAGGGAGTAA	Dissimilar	1.76446
MM1_GGGAATGAGGTGACCA	Dissimilar	1.68182
MM1_GGGAATGCAATACGCT	Dissimilar	1.68959
MM1_GGGAATGCAATCACAC	Dissimilar	1.8208
MM1_GGGAATGCAGCTGTTA	Dissimilar	1.66414
MM1_GGGAATGCATGAAGTA	Cell_Cycle	1.7794
MM1_GGGAATGTCCTCAACC	Dissimilar	1.75182
MM1_GGGAATGTCTTACCTA	Dissimilar	1.78048
MM1_GGGACCTAGCTGTTCA	Dissimilar	1.62622
MM1_GGGACCTCAGTCCTTC	Dissimilar	1.62696
MM1_GGGACCTTCGAATGCT	Dissimilar	1.86502
MM1_GGGACCTTCTAAGCCA	Dissimilar	1.59895
MM1_GGGAGATAGTTCCACA	Dissimilar	1.71267
MM1_GGGAGATCAAGCGTAG	Dissimilar	1.61212
MM1_GGGAGATCACTAGTAC	Dissimilar	1.64797
MM1_GGGAGATCATTCACTT	Dissimilar	1.66054
MM1_GGGAGATGTGATGCCC	Dissimilar	1.67668
MM1_GGGAGATGTTCGAATC	ISR_GCN2	1.78569
MM1_GGGAGATGTTTGCATG	Dissimilar	1.74379
MM1_GGGATGAAGATAGTCA	Dissimilar	1.59433
MM1_GGGATGAAGGACCACA	Dissimilar	1.55705
MM1_GGGATGAGTAACGCGA	Dissimilar	1.70807
MM1_GGGATGAGTGACGGTA	Dissimilar	1.66699
MM1_GGGATGAGTTCACGGC	Dissimilar	1.57882
MM1_GGGATGATCTGGGCCA	Dissimilar	1.73943
MM1_GGGCACTAGAATTGTG	Dissimilar	1.65982
MM1_GGGCACTAGGGCACTA	Dissimilar	1.77808
MM1_GGGCACTCACTCAGGC	Dissimilar	1.7781
MM1_GGGCACTGTAAGGATT	Dissimilar	1.53802
MM1_GGGCACTGTCCTGCTT	Dissimilar	1.72138
MM1_GGGCACTGTCGCTTCT	Dissimilar	1.77047
MM1_GGGCACTGTGATAAGT	Dissimilar	1.61282
MM1_GGGCACTTCATCGCTC	Dissimilar	1.80464
MM1_GGGTCTGAGGCCATAG	Dissimilar	1.67824
MM1_GGGTCTGCATGTTCCC	Cell_Cycle	1.56748
MM1_GGGTCTGGTAGCTAAA	Dissimilar	1.58197
MM1_GGGTCTGGTCAATACC	Dissimilar	1.53523
MM1_GGGTCTGGTCTAGCCG	Dissimilar	1.71176
MM1_GGGTCTGGTCTCTTTA	Cell_Cycle	1.67015
MM1_GGGTCTGTCCACGTGG	Dissimilar	1.83517
MM1_GGGTTGCCACAGTCGC	Dissimilar	1.65652
MM1_GGGTTGCCACCGAAAG	Dissimilar	1.68621
MM1_GGGTTGCCATCTGGTA	Dissimilar	1.80802
MM1_GGGTTGCTCGGATGTT	Dissimilar	1.75705
MM1_GGTATTGAGAGTCGGT	Dissimilar	1.67742
MM1_GGTATTGCATACCATG	Dissimilar	1.78904
MM1_GGTATTGTCGACCAGC	Dissimilar	1.66366
MM1_GGTATTGTCTTAGAGC	Cell_Cycle	1.53131
MM1_GGTGAAGAGGAATCGC	Dissimilar	1.73828
MM1_GGTGAAGCATCCCATC	ISR_GCN2	1.55384
MM1_GGTGCGTGTTCGGCAC	Dissimilar	1.79611
MM1_GGTGCGTGTTGGGACA	Dissimilar	1.5401
MM1_GGTGTTACAAGTCATC	Dissimilar	1.92814
MM1_GGTGTTAGTATAGTAG	Dissimilar	1.68069
MM1_GGTGTTAGTCAAAGCG	Dissimilar	1.78684
MM1_GGTGTTAGTTCCCGAG	Dissimilar	1.76919
MM1_GTAACGTCAAACAACA	Dissimilar	1.5987
MM1_GTAACGTCAAACTGCT	Dissimilar	1.70517
MM1_GTAACGTGTGCAGTAG	Dissimilar	1.80668
MM1_GTAACGTGTTCCACTC	Dissimilar	1.87139
MM1_GTAACGTTCAGTGTTG	Cell_Cycle	1.73277
MM1_GTAACGTTCTTTACGT	Dissimilar	1.62747
MM1_GTAACTGAGAAGCCCA	Dissimilar	1.57728
MM1_GTAACTGAGTGTTAGA	Dissimilar	1.70781
MM1_GTAACTGCAGATCCAT	ISR_GCN2	1.86179
MM1_GTAACTGCAGCATGAG	Dissimilar	1.78445
MM1_GTAACTGCATACTCTT	Dissimilar	1.72474
MM1_GTAACTGTCCTCAACC	Dissimilar	1.67706
MM1_GTACGTAAGTCTTGCA	Dissimilar	1.61325
MM1_GTACGTAGTTCCGTCT	Dissimilar	1.52392
MM1_GTACTCCAGGGCACTA	Dissimilar	1.69997
MM1_GTACTCCAGTTCCACA	ISR_GCN2	1.88071
MM1_GTACTTTAGATATGCA	Dissimilar	1.6506
MM1_GTACTTTAGGAGCGAG	Dissimilar	1.74029
MM1_GTACTTTAGGCCCGTT	Dissimilar	1.85653
MM1_GTACTTTCAAGCTGTT	Dissimilar	1.77615
MM1_GTACTTTCAGATGGGT	Dissimilar	1.72721
MM1_GTACTTTGTCTAGCCG	Dissimilar	1.77836
MM1_GTACTTTGTCTGGTCG	Dissimilar	1.87043
MM1_GTACTTTGTGTGGCTC	Cell_Cycle	1.65525
MM1_GTACTTTGTGTGGTTT	Dissimilar	1.6746
MM1_GTACTTTGTTGGAGGT	ISR_GCN2	2.18387
MM1_GTAGGCCCATGGAATA	Dissimilar	1.69458
MM1_GTAGGCCCATGGGAAC	Dissimilar	1.69855
MM1_GTAGGCCCATTGGTAC	Dissimilar	1.81508
MM1_GTAGGCCGTGAGCGAT	Dissimilar	1.8328
MM1_GTAGGCCTCATGCTCC	Dissimilar	1.61448
MM1_GTAGGCCTCGTCTGCT	Dissimilar	1.57039
MM1_GTAGTCAAGATGGCGT	Cell_Cycle	1.70187
MM1_GTAGTCAGTAATTGGA	Dissimilar	1.74065
MM1_GTATCTTCATCACGTA	Dissimilar	1.77639
MM1_GTATCTTGTGGGTATG	Dissimilar	1.67423
MM1_GTATCTTTCGGTCTAA	Dissimilar	1.65702
MM1_GTATTCTAGGCTACGA	Cell_Cycle	1.71283
MM1_GTCAAGTGTAATAGCA	Dissimilar	1.76843
MM1_GTCAAGTGTTAAGACA	Dissimilar	1.72159
MM1_GTCAAGTTCTATCGCC	Dissimilar	1.62862
MM1_GTCACAAAGATGGGTC	Dissimilar	1.74252
MM1_GTCACAACAGGGTACA	Dissimilar	1.34572
MM1_GTCACAAGTCCTAGCG	Dissimilar	1.66006
MM1_GTCACAATCCCTGACT	Dissimilar	1.6485
MM1_GTCACAATCCGCAGTG	Dissimilar	1.6974
MM1_GTCACAATCGCAAACT	Dissimilar	1.58978
MM1_GTCACGGAGCTAGTGG	Dissimilar	1.89434
MM1_GTCATTTAGGAGCGAG	Dissimilar	1.81261
MM1_GTCATTTCACCCTATC	Cell_Cycle	1.62846
MM1_GTCATTTGTTACAGAA	Dissimilar	1.70117
MM1_GTCATTTTCATCATTC	Dissimilar	1.6494
MM1_GTCCTCACACCAGGCT	Dissimilar	1.60814
MM1_GTCCTCACACCTCGTT	Dissimilar	1.65505
MM1_GTCCTCACAGTTAACC	Dissimilar	1.56356
MM1_GTCCTCACATGAACCT	Cell_Cycle	1.63148
MM1_GTCCTCAGTGCGGTAA	Cell_Cycle	1.50329
MM1_GTCCTCATCGTTGACA	Dissimilar	1.62999
MM1_GTCCTCATCTTGGGTA	Dissimilar	1.61137
MM1_GTCGGGTCATGGTAGG	Dissimilar	1.5825
MM1_GTCGGGTGTCTCTCGT	Dissimilar	1.697
MM1_GTCGGGTGTTCTGGTA	Dissimilar	1.87883
MM1_GTCGGGTTCCCAAGTA	Dissimilar	1.61854
MM1_GTCGTAACATGTCTCC	Dissimilar	1.71969
MM1_GTCGTAAGTCACTGGC	Dissimilar	1.41264
MM1_GTCGTAATCACCATAG	Dissimilar	1.71523
MM1_GTCTCGTGTTGGTTTG	Dissimilar	1.75972
MM1_GTCTCGTGTTTGGCGC	Dissimilar	1.76104
MM1_GTCTCGTTCCGCATCT	Cell_Cycle	1.60715
MM1_GTCTTCGAGAGTGACC	Dissimilar	1.80657
MM1_GTGAAGGAGAGTTGGC	Dissimilar	1.68555
MM1_GTGAAGGAGTACATGA	Dissimilar	1.5492
MM1_GTGAAGGCACGAAGCA	Dissimilar	1.65711
MM1_GTGAAGGGTTGGAGGT	Dissimilar	1.72015
MM1_GTGCATAAGAGGTAGA	Dissimilar	1.78366
MM1_GTGCATAAGCGGCTTC	Dissimilar	1.37342
MM1_GTGCATATCGGAGGTA	Dissimilar	1.82745
MM1_GTGCGGTAGACTTTCG	Dissimilar	1.69664
MM1_GTGCGGTAGATATACG	Dissimilar	1.57007
MM1_GTGCGGTCAATGAAAC	Dissimilar	1.62122
MM1_GTGCGGTCATCACAAC	Dissimilar	1.63841
MM1_GTGCGGTGTTAAGTAG	Dissimilar	1.68243
MM1_GTGCGGTTCGGAGGTA	Dissimilar	1.32862
MM1_GTGCTTCGTGTGACGA	Dissimilar	1.88725
MM1_GTGGGTCCACGCATCG	ISR_GCN2	1.91218
MM1_GTGTGCGAGAGACGAA	Dissimilar	1.70594
MM1_GTGTGCGCAGCCAATT	Dissimilar	1.72501
MM1_GTGTGCGCATTTGCTT	Dissimilar	1.73026
MM1_GTGTGCGTCCGTAGGC	Dissimilar	1.76253
MM1_GTGTTAGAGATCGGGT	Dissimilar	1.62037
MM1_GTGTTAGCATCACAAC	Cell_Cycle	1.81219
MM1_GTGTTAGTCCAACCAA	Dissimilar	1.6939
MM1_GTTAAGCAGCAGATCG	Dissimilar	1.71323
MM1_GTTAAGCCACCACCAG	Dissimilar	1.68244
MM1_GTTAAGCCAGTTTACG	Dissimilar	1.75512
MM1_GTTAAGCCATCACCCT	Dissimilar	1.64604
MM1_GTTAAGCTCGTAGATC	Dissimilar	1.76292
MM1_GTTCATTAGAGTCGGT	Dissimilar	1.80897
MM1_GTTCATTGTGCAGACA	Dissimilar	1.79416
MM1_GTTCATTGTTCCACGG	Dissimilar	1.72831
MM1_GTTCATTGTTGTCTTT	Dissimilar	1.91089
MM1_GTTCATTTCGTCACGG	Dissimilar	1.65838
MM1_GTTCGGGAGTGATCGG	Dissimilar	1.98006
MM1_GTTCGGGCAGTGAGTG	Dissimilar	1.74438
MM1_GTTCGGGCATTAACCG	Dissimilar	1.6727
MM1_GTTCGGGTCCGCAAGC	Dissimilar	1.67109
MM1_GTTCTCGAGGTACTCT	Dissimilar	1.77736
MM1_GTTCTCGGTACCATCA	Dissimilar	1.74258
MM1_GTTCTCGGTAGGGTAC	Dissimilar	1.75998
MM1_GTTCTCGGTATCACCA	Dissimilar	1.48252
MM1_GTTCTCGGTTCCTCCA	Dissimilar	1.5935
MM1_GTTCTCGTCCCAGGTG	Dissimilar	1.11251
MM1_GTTCTCGTCGCAAACT	Dissimilar	1.69843
MM1_GTTTCTAAGATGAGAG	Dissimilar	1.70816
MM1_GTTTCTAAGCGTCAAG	Dissimilar	1.71993
MM1_GTTTCTAAGTCAATAG	Dissimilar	1.50459
MM1_GTTTCTAGTCTGCGGT	Dissimilar	1.54516
MM1_GTTTCTAGTGCACTTA	Dissimilar	1.71642
MM1_GTTTCTAGTTACCAGT	Dissimilar	1.5358
MM1_GTTTCTATCTTAACCT	Dissimilar	1.80081
MM1_TAAACCGAGGATCGCA	Dissimilar	1.43353
MM1_TAAACCGTCCAAATGC	Dissimilar	1.81538
MM1_TAAACCGTCTGTCCGT	Dissimilar	1.64879
MM1_TAAGAGAAGATTACCC	Cell_Cycle	1.62817
MM1_TAAGAGAAGTGTACCT	Cell_Cycle	1.62943
MM1_TAAGAGACACACTGCG	Dissimilar	1.73686
MM1_TAAGAGACATATACGC	Dissimilar	1.82396
MM1_TAAGAGACATCAGTAC	Cell_Cycle	1.65086
MM1_TAAGAGAGTCTTGTCC	Dissimilar	1.77871
MM1_TAAGAGATCAATCACG	Dissimilar	1.59175
MM1_TAAGCGTCAATCGGTT	Cell_Cycle	1.53844
MM1_TAAGCGTCAGGATTGG	Dissimilar	1.77895
MM1_TAAGTGCAGTGACTCT	Dissimilar	1.77629
MM1_TAAGTGCCATCCGTGG	Dissimilar	1.50096
MM1_TAAGTGCTCACCAGGC	Dissimilar	1.68469
MM1_TACACGAAGCTGTCTA	Dissimilar	1.82938
MM1_TACACGAGTATTACCG	ISR_GCN2	1.84345
MM1_TACAGTGAGAGGGCTT	Dissimilar	1.87694
MM1_TACAGTGAGATCCCGC	Dissimilar	1.67921
MM1_TACAGTGAGTGGACGT	Dissimilar	1.59977
MM1_TACAGTGGTTAAGGGC	Dissimilar	1.67381
MM1_TACCTATAGCCCAACC	Dissimilar	1.92479
MM1_TACCTATAGGCAAAGA	Dissimilar	1.69723
MM1_TACCTATCAGACTCGC	Dissimilar	1.57394
MM1_TACCTATCAGTCAGAG	Dissimilar	1.60768
MM1_TACCTATTCCTGTACC	Dissimilar	1.77577
MM1_TACCTATTCGAGCCCA	Dissimilar	1.68415
MM1_TACCTTAAGAACTCGG	Dissimilar	1.65479
MM1_TACCTTAAGCGCCTCA	Dissimilar	1.44972
MM1_TACCTTAAGTCTCAAC	Dissimilar	1.69119
MM1_TACCTTAGTCATCGGC	Dissimilar	1.61619
MM1_TACCTTATCTTTAGTC	Dissimilar	1.72851
MM1_TACGGATAGTTGAGTA	Dissimilar	1.7572
MM1_TACGGATCAATGTAAG	Dissimilar	1.70834
MM1_TACGGATCATCGGAAG	Cell_Cycle	1.61772
MM1_TACGGATGTGAGGCTA	Dissimilar	1.71723
MM1_TACGGGCCATGAGCGA	Dissimilar	1.58895
MM1_TACGGGCGTCAGAATA	Dissimilar	1.66471
MM1_TACGGGCTCCCAAGAT	Dissimilar	1.72
MM1_TACGGGCTCCCATTAT	Dissimilar	1.75178
MM1_TACGGGCTCGCCAGCA	Dissimilar	1.75817
MM1_TACGGTAGTCAAAGCG	Dissimilar	1.71321
MM1_TACTCGCAGTCAAGGC	Dissimilar	1.67704
MM1_TACTCGCTCCTCTAGC	Dissimilar	1.61888
MM1_TACTCGCTCGCCGTGA	ISR_GCN2	2.06225
MM1_TACTTACAGGGTGTGT	Dissimilar	1.57507
MM1_TACTTACAGTACGTTC	Dissimilar	1.66584
MM1_TACTTACAGTTCGCAT	Dissimilar	1.69498
MM1_TACTTACCAATCCAAC	Dissimilar	1.72654
MM1_TACTTACCAGACACTT	Dissimilar	1.7504
MM1_TACTTACGTACTTAGC	Dissimilar	1.29587
MM1_TACTTACGTGCAACTT	Dissimilar	1.78696
MM1_TACTTACTCATGTAGC	ISR_GCN2	2.10765
MM1_TACTTACTCCGCATCT	ISR_GCN2	1.99537
MM1_TACTTGTAGGCAATTA	Dissimilar	1.74435
MM1_TACTTGTCAGTAAGAT	Dissimilar	1.70914
MM1_TACTTGTCATGGTCTA	Dissimilar	1.77189
MM1_TACTTGTGTAGCCTCG	Dissimilar	1.94996
MM1_TACTTGTGTCCGAATT	Dissimilar	1.48968
MM1_TACTTGTGTGAGGGAG	Dissimilar	1.77217
MM1_TACTTGTGTGGTACAG	ISR_GCN2	1.83176
MM1_TACTTGTTCAGGATCT	Cell_Cycle	1.47195
MM1_TACTTGTTCTCCCTGA	Dissimilar	1.7858
MM1_TACTTGTTCTGAAAGA	Dissimilar	1.90445
MM1_TAGACCAAGGGCTTGA	Dissimilar	1.7638
MM1_TAGACCACAATCCAAC	ISR_GCN2	1.7622
MM1_TAGACCACACCGGAAA	Dissimilar	1.82101
MM1_TAGACCACAGCGTCCA	Dissimilar	1.61717
MM1_TAGACCAGTCCCTTGT	Dissimilar	1.85372
MM1_TAGACCAGTCCTGCTT	Dissimilar	1.61325
MM1_TAGACCATCGTTTGCC	Dissimilar	1.8625
MM1_TAGAGCTAGATGGGTC	Dissimilar	1.50592
MM1_TAGAGCTAGGAGTAGA	Dissimilar	1.85202
MM1_TAGAGCTAGTCCAGGA	Dissimilar	1.75161
MM1_TAGAGCTCAAGGACAC	Dissimilar	1.68709
MM1_TAGAGCTGTCGCATCG	Dissimilar	1.72455
MM1_TAGCCGGCAAAGAATC	Dissimilar	1.73599
MM1_TAGCCGGCACTTAACG	Dissimilar	1.67953
MM1_TAGCCGGCAGGATCGA	Cell_Cycle	1.70365
MM1_TAGCCGGGTACATCCA	Dissimilar	1.85379
MM1_TAGCCGGGTAGCTAAA	ISR_GCN2	1.58495
MM1_TAGCCGGGTGTCCTCT	Dissimilar	1.73159
MM1_TAGCCGGGTTGATTGC	Dissimilar	1.52052
MM1_TAGCCGGTCCTGTAGA	Dissimilar	1.7559
MM1_TAGGCATCAGGGATTG	Dissimilar	1.65245
MM1_TAGGCATTCCACGTGG	Dissimilar	1.7471
MM1_TAGGCATTCCCTAATT	Dissimilar	1.80963
MM1_TAGGCATTCGGATGTT	Dissimilar	1.72776
MM1_TAGTGGTCAGCCACCA	Cell_Cycle	1.71302
MM1_TAGTGGTGTATAGTAG	Cell_Cycle	1.62857
MM1_TAGTGGTTCTAAGCCA	Dissimilar	1.76655
MM1_TAGTGGTTCTGGTATG	Dissimilar	1.70427
MM1_TAGTTGGAGAAGGACA	Dissimilar	1.60573
MM1_TAGTTGGCAAGCGTAG	Cell_Cycle	1.67421
MM1_TAGTTGGCAATCCAAC	Dissimilar	1.56692
MM1_TAGTTGGGTCTCATCC	Dissimilar	1.55106
MM1_TATCAGGAGGTGCTTT	Dissimilar	1.89012
MM1_TATCAGGCAATAGCAA	Dissimilar	1.58484
MM1_TATCTCACAACAACCT	Dissimilar	1.74289
MM1_TATCTCACAGTATGCT	Dissimilar	1.57436
MM1_TATCTCAGTGAACCTT	Cell_Cycle	1.5515
MM1_TATCTCAGTTCGTTGA	Dissimilar	1.64417
MM1_TATGCCCAGAGTTGGC	Dissimilar	1.86419
MM1_TATTACCCAGGGTATG	Dissimilar	1.53189
MM1_TATTACCTCAAAGTAG	Dissimilar	1.69484
MM1_TATTACCTCGCTTAGA	Dissimilar	1.66797
MM1_TCAACGAGTAAGGGAA	Dissimilar	1.75027
MM1_TCAACGAGTATAGGTA	Dissimilar	1.66216
MM1_TCAACGATCACTTACT	Dissimilar	1.70243
MM1_TCAACGATCATCATTC	ISR_GCN2	2.1024
MM1_TCAACGATCCGTTGTC	Cell_Cycle	1.56671
MM1_TCAACGATCTTTAGTC	Dissimilar	1.72504
MM1_TCAATCTAGAAGGACA	ISR_GCN2	1.97799
MM1_TCAATCTCATTGGTAC	Dissimilar	1.72588
MM1_TCAATCTGTAGCTGCC	Cell_Cycle	1.79339
MM1_TCAATCTTCTCGTATT	Dissimilar	1.62592
MM1_TCACAAGAGAAGGCCT	Dissimilar	1.87441
MM1_TCACAAGAGCAGACTG	Dissimilar	1.71817
MM1_TCACAAGAGCTGAAAT	Dissimilar	1.68375
MM1_TCACAAGCAGACGCTC	Dissimilar	1.54672
MM1_TCACAAGCAGCTCGCA	Dissimilar	1.81163
MM1_TCACAAGGTAAATACG	Cell_Cycle	1.68272
MM1_TCACAAGGTGTGACGA	Dissimilar	1.65989
MM1_TCACGAAAGCGTGAAC	Cell_Cycle	1.77384
MM1_TCACGAAAGGCTCAGA	Cell_Cycle	1.6431
MM1_TCACGAAGTGTTCGAT	Dissimilar	1.49149
MM1_TCACGAATCTGTACGA	Dissimilar	1.7485
MM1_TCAGATGGTTACGACT	Dissimilar	1.83312
MM1_TCAGCTCGTACTCTCC	Dissimilar	1.53702
MM1_TCAGGATAGGTGCTTT	ISR_GCN2	1.66592
MM1_TCAGGATCAGTTCCCT	ISR_GCN2	2.12987
MM1_TCAGGTACATGGAATA	ISR_GCN2	1.79194
MM1_TCAGGTAGTGATAAGT	Dissimilar	1.85065
MM1_TCAGGTAGTGCTTCTC	Dissimilar	1.78511
MM1_TCAGGTAGTTCTGAAC	Dissimilar	1.68936
MM1_TCAGGTAGTTGAACTC	Dissimilar	1.88515
MM1_TCAGGTATCTCAAACG	Dissimilar	1.76024
MM1_TCATTACCAGCGATCC	ISR_GCN2	1.83923
MM1_TCATTACCAGTCTTCC	Dissimilar	1.52419
MM1_TCATTACGTCATGCCG	Dissimilar	1.63522
MM1_TCATTACTCATGTCTT	Dissimilar	1.54664
MM1_TCATTTGCAAGACGTG	Cell_Cycle	1.81221
MM1_TCATTTGGTCCGCTGA	Dissimilar	1.70612
MM1_TCATTTGGTTGGGACA	ISR_GCN2	1.76132
MM1_TCATTTGTCCCACTTG	Dissimilar	1.56543
MM1_TCATTTGTCCCTCTTT	Dissimilar	1.6656
MM1_TCATTTGTCTGCTGCT	Dissimilar	1.56626
MM1_TCCACACAGTGACTCT	Dissimilar	1.71182
MM1_TCCACACGTCTCGTTC	Dissimilar	1.74517
MM1_TCCCGATCAGCGTAAG	Dissimilar	1.65262
MM1_TCCCGATGTGGCAAAC	Dissimilar	1.7024
MM1_TCCCGATTCACATACG	Cell_Cycle	1.72168
MM1_TCCCGATTCCGCAAGC	ISR_GCN2	2.03641
MM1_TCGAGGCAGATCGATA	Dissimilar	1.55837
MM1_TCGAGGCCAACACCTA	Dissimilar	1.64207
MM1_TCGAGGCCACGTCTCT	Dissimilar	1.64675
MM1_TCGAGGCCAGTTCCCT	Dissimilar	1.67763
MM1_TCGAGGCCATTATCTC	Dissimilar	1.60312
MM1_TCGAGGCGTCCCTTGT	ISR_GCN2	2.14491
MM1_TCGCGAGAGCCGCCTA	Dissimilar	1.56854
MM1_TCGCGAGAGGCGTACA	Dissimilar	1.86536
MM1_TCGCGAGAGGGAACGG	Dissimilar	1.80509
MM1_TCGCGAGCACGTCAGC	Dissimilar	1.70434
MM1_TCGCGAGGTATTCGTG	Cell_Cycle	1.60312
MM1_TCGCGAGTCGCCAAAT	Dissimilar	1.74532
MM1_TCGCGTTAGCGGATCA	Dissimilar	1.76518
MM1_TCGCGTTAGGCCCTCA	Dissimilar	1.74149
MM1_TCGCGTTCAACACCCG	Dissimilar	1.73113
MM1_TCGCGTTGTCGCATCG	Dissimilar	1.77764
MM1_TCGCGTTTCACCCGAG	Dissimilar	1.61873
MM1_TCGGGACAGACAAAGG	Dissimilar	1.79165
MM1_TCGGGACCAAAGAATC	Dissimilar	1.92878
MM1_TCGGGACCATTAGGCT	Dissimilar	1.83389
MM1_TCGGGACGTAAATGAC	Dissimilar	1.71221
MM1_TCGGGACGTATGAAAC	Dissimilar	1.72305
MM1_TCGGGACTCAATCTCT	Dissimilar	2.04183
MM1_TCGGTAAAGCAGGCTA	Cell_Cycle	1.42238
MM1_TCGGTAACAATGTAAG	Dissimilar	1.67207
MM1_TCGGTAACACGCCAGT	Dissimilar	1.62573
MM1_TCGGTAACATCACCCT	Dissimilar	1.65394
MM1_TCGGTAAGTGTCCTCT	ISR_GCN2	1.96047
MM1_TCGGTAATCAGGCCCA	Dissimilar	1.67711
MM1_TCGTACCAGGGCTTCC	Dissimilar	1.61651
MM1_TCGTACCCAAGGTGTG	Dissimilar	1.84949
MM1_TCGTACCCAGATGGGT	Dissimilar	1.65912
MM1_TCGTACCCAGGTCGTC	ISR_GCN2	1.71765
MM1_TCGTAGAAGTGAATTG	Dissimilar	1.82171
MM1_TCGTAGAGTGTTGAGG	Dissimilar	1.74943
MM1_TCGTAGATCAACACCA	Dissimilar	1.81486
MM1_TCTATTGCACAAGACG	Cell_Cycle	1.73667
MM1_TCTATTGCATCGGAAG	Dissimilar	1.77443
MM1_TCTATTGGTACATGTC	Cell_Cycle	1.5425
MM1_TCTATTGGTACCGCTG	Dissimilar	1.72314
MM1_TCTATTGGTATTCTCT	Dissimilar	1.59498
MM1_TCTATTGGTCAATACC	Dissimilar	1.76451
MM1_TCTATTGGTCCGTGAC	Cell_Cycle	1.52504
MM1_TCTATTGGTGCGCTTG	Dissimilar	1.5374
MM1_TCTATTGGTGGGTCAA	Dissimilar	1.55053
MM1_TCTATTGGTTGAGGTG	Dissimilar	1.74843
MM1_TCTATTGTCCGATATG	Dissimilar	1.69763
MM1_TCTATTGTCTCTGCTG	Dissimilar	1.71907
MM1_TCTCATAAGTGGAGAA	Cell_Cycle	1.6749
MM1_TCTCATACACCGTTGG	Cell_Cycle	1.63733
MM1_TCTCTAAAGCGTGTCC	Dissimilar	1.54974
MM1_TCTCTAAAGGTGTTAA	Dissimilar	1.60389
MM1_TCTCTAAAGTTGCAGG	Dissimilar	1.63619
MM1_TCTGAGAAGTGTACCT	Dissimilar	1.79854
MM1_TCTGAGACAACCGCCA	Dissimilar	1.70251
MM1_TCTGAGACAGAAGCAC	Dissimilar	1.67397
MM1_TCTGAGACAGTTAACC	Dissimilar	1.55213
MM1_TCTGAGAGTTCAGTAC	ISR_GCN2	1.78369
MM1_TCTGAGATCAGAGGTG	Cell_Cycle	1.81384
MM1_TCTGAGATCCCAGGTG	Dissimilar	1.73595
MM1_TCTGAGATCTAGCACA	Dissimilar	1.62035
MM1_TCTGGAAAGTCTCCTC	Dissimilar	1.56253
MM1_TCTGGAACACGTCTCT	Dissimilar	1.62355
MM1_TCTGGAAGTCATACTG	Dissimilar	1.56251
MM1_TCTGGAATCGCACTCT	Dissimilar	1.72015
MM1_TCTGGAATCGCCTGAG	Dissimilar	1.67869
MM1_TCTGGAATCTCCAACC	Dissimilar	1.74272
MM1_TCTGGAATCTTGCAAG	Dissimilar	1.80987
MM1_TCTTCGGCACGCATCG	Dissimilar	1.92468
MM1_TCTTCGGTCGGTCCGA	Dissimilar	1.66537
MM1_TCTTTCCAGACTACAA	Dissimilar	1.76243
MM1_TCTTTCCAGCCACTAT	Dissimilar	1.70022
MM1_TCTTTCCAGTAGCCGA	Dissimilar	1.74835
MM1_TCTTTCCCAGACGTAG	Dissimilar	1.53413
MM1_TCTTTCCTCAACGGGA	Dissimilar	1.77095
MM1_TCTTTCCTCAAGCCTA	Dissimilar	1.96431
MM1_TGAAAGAAGCTAAACA	Dissimilar	1.71526
MM1_TGAAAGAGTACAGTGG	ISR_GCN2	1.99753
MM1_TGAAAGATCGACCAGC	Dissimilar	1.75129
MM1_TGACAACCAAGTAATG	Dissimilar	1.69511
MM1_TGACAACGTCAGTGGA	Dissimilar	1.61528
MM1_TGACGGCAGCTGAACG	Dissimilar	1.54073
MM1_TGACGGCCAGCTGTTA	Dissimilar	1.49
MM1_TGACGGCCAGTCAGAG	Dissimilar	1.78315
MM1_TGACGGCCATCCGCGA	Dissimilar	1.56211
MM1_TGACGGCTCAGTTAGC	Dissimilar	1.47977
MM1_TGACGGCTCAGTTTGG	Dissimilar	1.73644
MM1_TGACTAGAGCTCAACT	Dissimilar	1.62308
MM1_TGACTAGCAATCGAAA	ISR_GCN2	1.88278
MM1_TGACTAGCAGACTCGC	Cell_Cycle	1.33424
MM1_TGACTTTAGTGACATA	Dissimilar	1.43129
MM1_TGACTTTCAGACGCCT	Dissimilar	1.60874
MM1_TGACTTTGTTCTGAAC	Dissimilar	1.70592
MM1_TGAGAGGAGATAGCAT	Dissimilar	1.74158
MM1_TGAGAGGAGTGACTCT	Dissimilar	1.77887
MM1_TGAGAGGGTAGAGCTG	Dissimilar	1.85335
MM1_TGAGAGGGTGCTTCTC	ISR_GCN2	2.00489
MM1_TGAGAGGGTTCTGAAC	Dissimilar	1.66776
MM1_TGAGCATCAAACTGCT	Dissimilar	1.7659
MM1_TGAGCATGTAGCGATG	Dissimilar	1.64458
MM1_TGAGCATGTGGTTTCA	ISR_GCN2	1.98445
MM1_TGAGCATTCTCTGTCG	Dissimilar	1.66123
MM1_TGAGCATTCTGTACGA	Dissimilar	1.63427
MM1_TGAGCCGCACAGATTC	Dissimilar	1.69263
MM1_TGAGGGAAGAAGGCCT	Dissimilar	1.69728
MM1_TGAGGGAAGAATCTCC	Dissimilar	1.52681
MM1_TGAGGGAAGTAGTGCG	Dissimilar	1.9675
MM1_TGAGGGACAGACGCCT	Dissimilar	1.50832
MM1_TGAGGGAGTATTAGCC	Dissimilar	1.89561
MM1_TGAGGGAGTGCACCAC	Dissimilar	1.76465
MM1_TGAGGGAGTGGTGTAG	Dissimilar	1.78877
MM1_TGAGGGATCGCGATCG	Dissimilar	1.73956
MM1_TGATTTCAGGTAGCCA	Cell_Cycle	1.6707
MM1_TGATTTCGTAACGACG	Dissimilar	1.73267
MM1_TGATTTCGTGAGCGAT	Dissimilar	1.54667
MM1_TGCACCTAGAAACCGC	ISR_GCN2	2.20039
MM1_TGCACCTAGAGTGACC	Dissimilar	1.56862
MM1_TGCACCTAGCCAGGAT	Dissimilar	1.64093
MM1_TGCACCTCAGTAGAGC	Dissimilar	1.80656
MM1_TGCACCTGTGTTGGGA	Dissimilar	1.56735
MM1_TGCACCTGTTTCCACC	Dissimilar	1.66406
MM1_TGCACCTTCAATAAGG	Dissimilar	1.65283
MM1_TGCCAAAGTAGAAGGA	Dissimilar	1.75523
MM1_TGCCCATCAAAGCGGT	Dissimilar	1.62232
MM1_TGCCCATCAATCTACG	Dissimilar	1.65134
MM1_TGCCCATGTACGAAAT	Dissimilar	1.77451
MM1_TGCCCATTCAACGGGA	Dissimilar	1.58064
MM1_TGCCCATTCCGCTGTT	Cell_Cycle	1.56277
MM1_TGCCCTAAGGCCCGTT	Dissimilar	1.60451
MM1_TGCCCTAAGTCCGGTC	Dissimilar	1.84134
MM1_TGCCCTACACCATGTA	Dissimilar	1.76323
MM1_TGCCCTACATTTGCTT	Dissimilar	1.69572
MM1_TGCCCTATCTTCTGGC	Dissimilar	1.75373
MM1_TGCGCAGAGGAGTACC	Dissimilar	1.63998
MM1_TGCGCAGCATTCTTAC	Dissimilar	1.69848
MM1_TGCGCAGTCTCCAACC	Dissimilar	1.63463
MM1_TGCGGGTCACATCCGG	Dissimilar	1.85393
MM1_TGCGGGTCACGGTTTA	Dissimilar	1.67123
MM1_TGCGGGTGTACTTCTT	Dissimilar	1.79902
MM1_TGCGGGTGTATAGGTA	Cell_Cycle	1.43335
MM1_TGCGGGTTCGTCCAGG	Cell_Cycle	1.78875
MM1_TGCGTGGCATGAAGTA	Dissimilar	1.63148
MM1_TGCGTGGGTATATGAG	Dissimilar	1.73896
MM1_TGCGTGGTCAGCTCGG	Dissimilar	1.61535
MM1_TGCGTGGTCCATGAAC	Dissimilar	1.71109
MM1_TGCGTGGTCGAACTGT	Cell_Cycle	1.76232
MM1_TGCGTGGTCGACCAGC	Cell_Cycle	1.65415
MM1_TGCTACCAGCCGATTT	Dissimilar	1.67245
MM1_TGCTACCAGTACGTTC	Dissimilar	1.59771
MM1_TGCTACCCACGGCCAT	Dissimilar	1.68343
MM1_TGCTACCCAGGGTTAG	Dissimilar	1.6793
MM1_TGCTACCTCGTATCAG	Dissimilar	1.77881
MM1_TGCTGCTAGATGTTAG	Dissimilar	1.87037
MM1_TGCTGCTAGGTGATTA	Dissimilar	1.67096
MM1_TGGACGCAGCAGATCG	Dissimilar	1.66882
MM1_TGGACGCAGGTGCTAG	Dissimilar	1.77213
MM1_TGGACGCGTACCGAGA	Dissimilar	1.69223
MM1_TGGCCAGAGTTCGCGC	Dissimilar	1.73874
MM1_TGGCCAGCAGTATGCT	Dissimilar	1.70992
MM1_TGGCCAGGTCATGCCG	Dissimilar	1.6653
MM1_TGGCTGGTCATGCTCC	ISR_GCN2	1.6448
MM1_TGGCTGGTCGTCGTTC	Dissimilar	1.66756
MM1_TGGGAAGAGACAAAGG	Dissimilar	1.70891
MM1_TGGGAAGGTAGCAAAT	Cell_Cycle	1.73059
MM1_TGGGAAGGTCACACGC	Dissimilar	1.61455
MM1_TGGGAAGTCAACGGCC	Dissimilar	1.65167
MM1_TGGGCGTAGCGATCCC	Dissimilar	1.77117
MM1_TGGGCGTAGGGCTTCC	Dissimilar	1.53485
MM1_TGGGCGTAGTTGAGTA	Dissimilar	1.62569
MM1_TGGTTAGCAAGCCGTC	ISR_GCN2	2.15363
MM1_TGGTTAGCACCAGATT	Dissimilar	1.61673
MM1_TGGTTAGCACCGCTAG	Dissimilar	1.76966
MM1_TGGTTAGGTCACACGC	Dissimilar	1.6636
MM1_TGGTTAGTCTCTAGGA	Dissimilar	1.58596
MM1_TGGTTCCCAATACGCT	Dissimilar	1.61136
MM1_TGGTTCCCAGGAATCG	Dissimilar	1.74677
MM1_TGGTTCCTCCACTCCA	Dissimilar	1.62979
MM1_TGTATTCAGGTACTCT	Dissimilar	1.82089
MM1_TGTATTCAGTAGCGGT	Dissimilar	1.69773
MM1_TGTATTCGTGATAAGT	Dissimilar	1.61574
MM1_TGTATTCGTGTGGCTC	Dissimilar	1.64731
MM1_TGTCCCAAGCTTCGCG	Dissimilar	1.66608
MM1_TGTCCCACAGTCAGCC	Dissimilar	1.73305
MM1_TGTCCCAGTTGAGGTG	Dissimilar	1.71377
MM1_TGTCCCATCATGTGGT	Cell_Cycle	1.62016
MM1_TGTCCCATCCAATGGT	Dissimilar	1.44779
MM1_TGTCCCATCTCTTATG	Dissimilar	1.64677
MM1_TGTGGTAAGAATAGGG	Dissimilar	1.71043
MM1_TGTGGTACAACGATCT	Dissimilar	1.63117
MM1_TGTGGTACACTGAAGG	Dissimilar	1.7021
MM1_TGTGGTAGTCGAGATG	Dissimilar	1.64412
MM1_TGTGGTATCCCTAACC	Dissimilar	1.6743
MM1_TGTGTTTCACATGTGT	Dissimilar	1.7407
MM1_TGTGTTTCAGGTGCCT	Dissimilar	1.53862
MM1_TGTGTTTCAGTTTACG	Dissimilar	1.72394
MM1_TGTGTTTGTCATATCG	Dissimilar	1.76258
MM1_TGTGTTTTCTAACGGT	Dissimilar	1.86765
MM1_TGTGTTTTCTGCTTGC	Dissimilar	1.58144
MM1_TGTTCCGAGAGTAATC	Dissimilar	1.80303
MM1_TGTTCCGCACGAAAGC	Dissimilar	1.78754
MM1_TGTTCCGCAGGATCGA	Cell_Cycle	1.48714
MM1_TGTTCCGTCAGAGCTT	Dissimilar	1.66092
MM1_TTAACTCCAAGCCTAT	Dissimilar	1.6639
MM1_TTAACTCCAGACAAAT	Dissimilar	1.7387
MM1_TTAACTCGTCTCTTTA	Dissimilar	1.61848
MM1_TTAACTCTCTTGCCGT	Dissimilar	1.65332
MM1_TTAACTCTCTTGGGTA	Dissimilar	1.88915
MM1_TTAGGACAGTCGTTTG	Dissimilar	1.58912
MM1_TTAGGACCAAGCTGGA	Dissimilar	1.75745
MM1_TTAGGACCAAGGGTCA	Dissimilar	1.86516
MM1_TTAGGACCACCAGCAC	ISR_GCN2	1.99416
MM1_TTAGGACCATGGAATA	Dissimilar	1.7244
MM1_TTAGGCATCCAGTAGT	Dissimilar	1.56043
MM1_TTAGGCATCGAGCCCA	ISR_GCN2	2.02617
MM1_TTAGTTCAGCGTCTAT	Dissimilar	1.86081
MM1_TTAGTTCAGGGTATCG	Dissimilar	1.77091
MM1_TTAGTTCCAACCGCCA	Dissimilar	1.71593
MM1_TTAGTTCCACGAAAGC	ISR_GCN2	1.98485
MM1_TTAGTTCGTCCGAACC	Dissimilar	1.76683
MM1_TTAGTTCGTTGTGGAG	Dissimilar	1.7186
MM1_TTATGCTGTCCAAGTT	Dissimilar	1.76907
MM1_TTATGCTGTGCATCTA	Dissimilar	1.77537
MM1_TTATGCTGTGTGAATA	Dissimilar	1.78279
MM1_TTATGCTGTTGAGTTC	Cell_Cycle	1.60689
MM1_TTATGCTGTTGTGGCC	Dissimilar	1.52117
MM1_TTATGCTTCCCAAGTA	Cell_Cycle	1.68413
MM1_TTATGCTTCTAGAGTC	Dissimilar	1.56337
MM1_TTCGAAGAGACCACGA	Dissimilar	1.59547
MM1_TTCGAAGCACTTGGAT	Dissimilar	1.78077
MM1_TTCGAAGGTCGGCACT	Dissimilar	1.8467
MM1_TTCGAAGTCACGAAGG	Dissimilar	1.74362
MM1_TTCGAAGTCATGCTCC	ISR_GCN2	2.25356
MM1_TTCGGTCAGCAACGGT	Dissimilar	1.50582
MM1_TTCGGTCGTCCGTGAC	Dissimilar	1.70113
MM1_TTCGGTCGTTGGAGGT	Dissimilar	1.51265
MM1_TTCGGTCTCCAAGCCG	Dissimilar	1.65218
MM1_TTCGGTCTCCTTTACA	Dissimilar	1.66155
MM1_TTCGGTCTCGTTTAGG	ISR_GCN2	1.88406
MM1_TTCTACAAGACAGGCT	Dissimilar	1.71653
MM1_TTCTACAAGACGACGT	Cell_Cycle	1.60641
MM1_TTCTACACATGGAATA	Cell_Cycle	1.64377
MM1_TTCTACATCCCTTGCA	Dissimilar	1.73373
MM1_TTCTACATCGAACGGA	Dissimilar	1.61982
MM1_TTCTCAAAGAGCCCAA	Dissimilar	1.63301
MM1_TTCTCAACATTACCTT	Dissimilar	1.62296
MM1_TTCTCAAGTAAACACA	Dissimilar	1.71141
MM1_TTCTCAATCTGCAAGT	Dissimilar	1.6086
MM1_TTCTCCTAGACAAAGG	Dissimilar	1.72427
MM1_TTCTCCTCAGATAATG	Dissimilar	1.77258
MM1_TTCTTAGAGAGCTATA	Dissimilar	1.65479
MM1_TTCTTAGAGATCTGAA	Dissimilar	1.73708
MM1_TTCTTAGAGCCAACAG	Dissimilar	1.74299
MM1_TTCTTAGAGGCACATG	Dissimilar	1.64095
MM1_TTCTTAGCATATACGC	Dissimilar	1.71781
MM1_TTCTTAGGTACGACCC	Dissimilar	1.65136
MM1_TTGAACGAGGAGTACC	Dissimilar	1.65914
MM1_TTGAACGCACGGTAGA	Dissimilar	1.5878
MM1_TTGAACGCACGTCTCT	Dissimilar	1.67834
MM1_TTGAACGCAGACAAAT	Dissimilar	1.66533
MM1_TTGACTTAGAGTCTGG	Dissimilar	1.63164
MM1_TTGACTTCAGCTATTG	Dissimilar	1.60281
MM1_TTGACTTGTGCGCTTG	Dissimilar	1.62731
MM1_TTGACTTGTTACGACT	Dissimilar	1.69165
MM1_TTGACTTGTTCCTCCA	Dissimilar	1.72574
MM1_TTGCCGTAGTCATGCT	Dissimilar	1.93957
MM1_TTGCCGTCAAGTCTGT	Dissimilar	1.80279
MM1_TTGCCGTCACATCTTT	Dissimilar	1.76885
MM1_TTGCCGTGTTCAGTAC	ISR_GCN2	1.95465
MM1_TTGCCGTTCCACGAAT	Dissimilar	1.66167
MM1_TTGCGTCCACACCGAC	Dissimilar	1.41992
MM1_TTGCGTCTCGAATCCA	Dissimilar	1.72141
MM1_TTGGAACAGAGTCTGG	Dissimilar	1.67319
MM1_TTGGAACAGTGCCAGA	Dissimilar	1.92679
MM1_TTGGAACCAAGTCATC	Dissimilar	1.76162
MM1_TTGGAACCAATGAAAC	Dissimilar	1.67143
MM1_TTGGAACCAGCTCGCA	Dissimilar	1.71928
MM1_TTGGAACCATCGGACC	Dissimilar	1.63961
MM1_TTGGAACGTACTTAGC	Dissimilar	1.60962
MM1_TTGGAACGTTGTCTTT	Dissimilar	1.81393
MM1_TTGGAACTCGGTCCGA	Dissimilar	1.64236
MM1_TTGGCAAAGAGGTTGC	ISR_GCN2	1.91448
MM1_TTGGCAAAGCTACCTA	ISR_GCN2	1.98053
MM1_TTGGCAACAGCTGGCT	Cell_Cycle	1.64511
MM1_TTGGCAAGTACCATCA	Dissimilar	1.52584
MM1_TTGGCAAGTTATGCGT	Dissimilar	1.51804
MM1_TTGGCAATCCTAGAAC	Dissimilar	1.61354
MM1_TTGTAGGGTAAGTAGT	Dissimilar	1.70904
MM1_TTGTAGGGTTAAGAAC	Dissimilar	1.55598
MM1_TTGTAGGGTTCTGTTT	Dissimilar	1.65768
MM1_TTTACTGAGTCTCCTC	Dissimilar	1.65847
MM1_TTTACTGAGTGAACGC	ISR_GCN2	2.15887
MM1_TTTACTGCACAGCCCA	Dissimilar	1.5812
MM1_TTTACTGCATATGCTG	Dissimilar	1.81942
MM1_TTTACTGGTCGCATAT	Dissimilar	1.64982
MM1_TTTATGCCAAGTCTAC	Dissimilar	1.67794
MM1_TTTATGCCACAAGCCC	Dissimilar	1.9023
MM1_TTTATGCCACCAGTTA	Dissimilar	1.70434
MM1_TTTATGCGTCGCGTGT	Dissimilar	1.64954
MM1_TTTCCTCAGTGGGCTA	Cell_Cycle	1.61057
MM1_TTTCCTCCATCACGAT	Cell_Cycle	1.53124
MM1_TTTCCTCGTCGACTGC	Cell_Cycle	1.52344
MM1_TTTCCTCTCATCACCC	Dissimilar	1.47844
MM1_TTTGCGCAGCTGTTCA	Dissimilar	1.37925
MM1_TTTGCGCAGGAATCGC	Cell_Cycle	1.76652
MM1_TTTGCGCAGGACACCA	Dissimilar	1.66656
MM1_TTTGCGCAGGCTAGCA	Cell_Cycle	1.58341
MM1_TTTGCGCGTCTGCAAT	Dissimilar	1.59238
MM1_TTTGGTTAGAAGGCCT	Dissimilar	1.70441
MM1_TTTGGTTCATTATCTC	Dissimilar	1.75061
MM1_TTTGGTTTCGCAAACT	Dissimilar	1.85867
MM1_TTTGGTTTCGTATCAG	Cell_Cycle	1.8184
MM1_TTTGTCAAGACTAGAT	Dissimilar	1.58686
MM1_TTTGTCAAGCAGGTCA	Dissimilar	1.71843
[truncated: 3,970 more rows]

## Sheet: Figure S6G
	RESPONSE OF EIF2AK4 GCN2 TO AMINO ACID DEFICIENCY	TRANSLATION	UNFOLDED PROTEIN RESPONSE UPR	PERK REGULATES GENE EXPRESSION	Cohort_ID
Cont1_AAACGGGTCTTGCATT	1.58203	0.606017	0.0632671	-0.00540454	Cont
Cont1_AAGGAGCTCCGAACGC	1.48543	0.642218	-0.0340409	-0.0223339	Cont
Cont1_AATCGGTGTAGCGTCC	1.3729	0.706836	0.236692	0.112064	Cont
Cont1_ACATCAGTCATCTGCC	1.75735	0.665038	-0.0606932	-0.072213	Cont
Cont1_ACGGAGATCTATCCTA	1.65545	0.675635	0.115325	0.104866	Cont
Cont1_ACGGCCATCTGTTGAG	1.7113	0.678097	0.0626576	0.0532644	Cont
Cont1_ACTGAACTCTAAGCCA	1.70385	0.758304	0.137451	0.145629	Cont
Cont1_AGCAGCCCAAGGTTCT	1.77942	0.701624	0.0694877	-0.0331119	Cont
Cont1_AGCAGCCTCTTTACGT	1.6545	0.701019	0.196688	0.24243	Cont
Cont1_AGCCTAAAGAGTGACC	1.57328	0.586882	0.0287885	0.0366952	Cont
Cont1_AGGCCGTCAAGCCGCT	1.53142	0.662095	0.0913458	0.0495321	Cont
Cont1_ATCATGGCAGGGTACA	1.66084	0.722871	0.231483	0.184693	Cont
Cont1_ATCGAGTCATTGGGCC	1.68083	0.64815	-0.0119044	0.0372033	Cont
Cont1_CACCACTCAATGGACG	1.68175	0.629385	-0.0135179	-0.123054	Cont
Cont1_CAGTCCTTCGGTTAAC	1.20944	0.485688	-0.0444223	-0.00822668	Cont
Cont1_CATCAGAAGGATGTAT	1.56547	0.567783	0.0535204	0.0274071	Cont
Cont1_CATTATCCATTCCTCG	1.79056	0.731943	0.0167981	-0.031713	Cont
Cont1_CCTCAGTAGCCCTAAT	1.3185	0.531698	0.18937	0.0943205	Cont
Cont1_CCTTCCCAGTGTACGG	1.54741	0.669659	0.0823155	0.00718644	Cont
Cont1_CGAATGTAGCTTCGCG	1.41078	0.566075	-0.0600574	-0.0556621	Cont
Cont1_CGAATGTTCAGCAACT	1.57764	0.676717	0.0375252	-0.163225	Cont
Cont1_CGATGTACAGCTGCAC	1.46517	0.608631	0.186098	0.235306	Cont
Cont1_CGTTGGGCAATGAATG	1.41299	0.619966	0.0272242	-0.0908097	Cont
Cont1_CTGTGCTGTATTAGCC	1.74674	0.619404	0.00322357	-0.0179862	Cont
Cont1_GATCGCGGTCCGTGAC	1.54258	0.606983	0.0152359	-0.105376	Cont
Cont1_GATCGTACACTGCCAG	1.38221	0.629504	0.118708	0.00190101	Cont
Cont1_GCGAGAAAGACTACAA	1.75889	0.659699	0.109784	0.0779899	Cont
Cont1_GCTCTGTTCTGATACG	1.25012	0.524496	0.206959	0.259303	Cont
Cont1_GGGACCTTCAGTTTGG	1.45323	0.620588	0.0438302	0.0582496	Cont
Cont1_GTCTCGTGTTCCCGAG	1.75556	0.70008	0.00175729	-0.0561793	Cont
Cont1_GTGCATACATCGATGT	1.59095	0.642362	0.111267	0.0937071	Cont
Cont1_GTGTTAGAGAGTAATC	1.84885	0.754021	0.0915541	-0.0160351	Cont
Cont1_TAAACCGGTCCAGTAT	1.51176	0.612117	0.0401986	-0.0346573	Cont
Cont1_TACTCATCAGACGCTC	1.71224	0.686168	0.00340063	-0.045684	Cont
Cont1_TATCAGGTCCACGTTC	1.73339	0.712498	-0.0487614	-0.00560621	Cont
Cont1_TATCTCAAGGACAGAA	1.42621	0.707025	0.13436	-0.100305	Cont
Cont1_TCACGAAGTGCGAAAC	1.65942	0.606214	0.0518309	0.0573133	Cont
Cont1_TCGGTAACACTTACGA	1.74449	0.676302	0.0216786	0.0559218	Cont
Cont1_TCTGAGAGTACAAGTA	1.47083	0.630698	-0.0436233	-0.0899808	Cont
Cont1_TGCCCTAGTCGACTAT	1.5371	0.658873	0.150214	0.0377796	Cont
Cont1_TGTTCCGAGTCTCAAC	1.54741	0.639682	0.014589	0.0433906	Cont
Cont1_TGTTCCGCAACTTGAC	1.48652	0.612337	0.0477	0.0365444	Cont
Cont1_TTCGAAGAGTGTCCAT	1.43749	0.560241	0.0444721	0.0746924	Cont
Cont1_TTCTCAATCATCTGCC	1.65176	0.694924	0.0884639	0.0436103	Cont
Cont2_AAAGTAGGTCTAGCGC	1.17899	0.50375	-0.0460995	-0.0735232	Cont
Cont2_AAATGCCAGCTTATCG	1.32568	0.548342	-0.0156421	-0.107851	Cont
Cont2_AAGACCTAGCTGAACG	1.44872	0.622639	0.017905	0.00563475	Cont
Cont2_ACATCAGTCGCTAGCG	1.39554	0.593223	-0.0849276	-0.0815916	Cont
Cont2_ACATGGTCATCCAACA	1.24818	0.474592	-0.00844809	0.0194274	Cont
Cont2_ACGCAGCGTACCGTAT	1.09988	0.484589	0.0643468	0.128488	Cont
Cont2_ACGGGCTTCAAGATCC	1.2542	0.489393	-0.00527281	0.0454628	Cont
Cont2_ACTTACTCAGTGGAGT	1.44385	0.542054	0.0310205	0.275435	Cont
Cont2_AGACGTTAGAAACCTA	1.28595	0.567277	0.0283149	-0.0895742	Cont
Cont2_AGCGTCGGTTGTACAC	1.27191	0.500278	-0.10057	-0.214303	Cont
Cont2_AGGCCGTCAGCCAATT	1.39484	0.594836	-0.0830236	-0.199254	Cont
Cont2_AGGTCATGTTAAGATG	1.11953	0.516349	0.0339537	0.0306073	Cont
Cont2_AGTGGGAGTCGAGTTT	1.18634	0.527446	-0.0740316	-0.162435	Cont
Cont2_ATAACGCTCACCCTCA	1.33041	0.513127	-0.0549951	-0.0232685	Cont
Cont2_ATAAGAGGTAAGTTCC	1.44168	0.607658	-0.0220615	-0.0260329	Cont
Cont2_ATCACGATCATCACCC	1.3546	0.547572	-0.0748435	-0.119011	Cont
Cont2_ATTACTCCATACTCTT	1.19809	0.518278	-0.0534868	-0.20777	Cont
Cont2_ATTATCCCATCCTTGC	1.16571	0.490052	0.0542877	-0.048093	Cont
Cont2_ATTCTACCAAGGTTTC	1.42043	0.503054	-0.176034	-0.043687	Cont
Cont2_CAACTAGAGCAGACTG	1.24128	0.509066	-0.0760473	-0.147936	Cont
Cont2_CACATTTTCCAGAAGG	1.47936	0.550256	0.00447518	-0.0273633	Cont
Cont2_CACCACTCAAAGGCGT	1.35459	0.596833	0.0392036	0.0821781	Cont
Cont2_CAGGTGCAGAGAACAG	1.32373	0.53399	0.0389774	0.132342	Cont
Cont2_CCAATCCCACTAGTAC	1.50707	0.618877	-0.0381489	-0.00620451	Cont
Cont2_CCACTACCACACATGT	1.15132	0.573844	0.081723	-0.0567956	Cont
Cont2_CCATGTCGTCGATTGT	1.322	0.539092	-0.0177207	-0.0847991	Cont
Cont2_CCCAGTTGTCTCTCTG	1.44714	0.544371	-0.0520441	-0.0518943	Cont
Cont2_CCCATACAGGTAGCTG	1.40342	0.549754	-0.010431	7.6319e-05	Cont
Cont2_CCCTCCTGTGGAAAGA	1.37552	0.5743	-0.088977	-0.00792244	Cont
Cont2_CCGTTCAGTAGAGGAA	1.29958	0.519206	0.0477404	0.108214	Cont
Cont2_CCTAGCTCATGGTCTA	1.22747	0.465431	-0.0597572	-0.0689086	Cont
Cont2_CGAATGTCAAGTCATC	1.36128	0.564145	-0.00854862	-0.0252359	Cont
Cont2_CGTTCTGAGCCAACAG	1.0929	0.495707	0.0528039	-0.0401863	Cont
Cont2_CTAGTGAGTTGGTTTG	1.30673	0.635878	0.103749	-0.0112545	Cont
Cont2_CTCATTATCACAAACC	1.42457	0.589669	-0.0207275	-0.062619	Cont
Cont2_CTGATAGAGGCATGGT	1.42155	0.550384	-0.12046	-0.151969	Cont
Cont2_CTGCTGTGTCTCCCTA	1.38069	0.54182	-0.0623034	-0.0770278	Cont
Cont2_CTGGTCTCATCGTCGG	1.44138	0.537693	-0.0592131	-0.0382574	Cont
Cont2_CTGGTCTTCCGTCAAA	1.18025	0.474273	0.0311488	0.0502263	Cont
Cont2_CTTTGCGGTCTTCGTC	1.47328	0.623031	0.0381805	0.0961682	Cont
Cont2_GACACGCCATGGTCAT	1.11088	0.513821	0.0935372	0.0161423	Cont
Cont2_GATCAGTTCAGCGATT	1.24598	0.571283	0.0208099	-0.00503214	Cont
Cont2_GATCGTAGTGTCCTCT	1.42214	0.575284	0.0118476	-0.0206485	Cont
Cont2_GATGAGGGTAGCAAAT	1.4328	0.56386	0.0124835	-0.0559557	Cont
Cont2_GCACTCTCAGTGGGAT	1.21452	0.555329	-0.062353	-0.0875798	Cont
Cont2_GCAGCCACATTGAGCT	1.308	0.583889	0.0414702	-0.055472	Cont
Cont2_GCAGCCATCACCATAG	1.44428	0.542647	0.0536884	-0.0147135	Cont
Cont2_GCTGCAGCACAAGTAA	1.26801	0.585962	-0.0117611	-0.00494107	Cont
Cont2_GGAGCAATCTTGTCAT	1.04465	0.500743	-0.0736843	0.000852666	Cont
Cont2_GGATTACTCGGCGGTT	1.33522	0.567186	-0.0642477	-0.109572	Cont
Cont2_GGGATGATCTGCCCTA	1.38049	0.577097	-0.0114059	-0.0648434	Cont
Cont2_GGTGCGTGTGTGGTTT	1.36699	0.552959	0.055422	0.0164229	Cont
Cont2_GTCATTTTCAACACAC	1.15719	0.4852	0.00292796	-0.083482	Cont
Cont2_GTGCGGTGTGGTAACG	1.23693	0.524641	-0.0249611	-0.102441	Cont
Cont2_GTTCGGGAGCGTAATA	1.30372	0.581476	-0.0304911	-0.0168474	Cont
Cont2_GTTTCTACATTTGCTT	1.39686	0.543164	-0.0577964	-0.165802	Cont
Cont2_TAAGAGAGTAGAAGGA	1.34264	0.536019	-0.0656801	-0.0873282	Cont
Cont2_TACTTACTCGCGCCAA	1.44683	0.596581	0.0393516	-0.0575016	Cont
Cont2_TCACGAACAAAGCAAT	1.34944	0.56992	-0.0245829	0.00237882	Cont
Cont2_TCGGTAAAGGAGCGTT	1.1055	0.458301	-0.0663486	-0.0993186	Cont
Cont2_TGAAAGACACGAAAGC	1.26578	0.514949	-0.00468549	-0.0632074	Cont
Cont2_TGACTTTGTATCACCA	1.48826	0.627312	-0.0862673	0.0120263	Cont
Cont2_TGAGCATGTTCCAACA	1.27848	0.484577	0.058142	0.0445329	Cont
Cont2_TGATTTCTCGTCTGAA	1.28087	0.525469	-0.0261412	0.00631761	Cont
Cont2_TGGGAAGAGACCGGAT	1.24254	0.533909	-0.00693415	-0.0234121	Cont
Cont2_TGTGTTTTCTTAGAGC	1.28274	0.51756	-0.00603981	0.0465464	Cont
Cont2_TTAGTTCTCGTCCAGG	1.47426	0.594961	0.0634895	0.074056	Cont
Cont2_TTGGCAAGTGACAAAT	1.28755	0.60091	0.110662	0.141012	Cont
Cont2_TTTACTGAGGGTTTCT	1.50687	0.629336	-0.0296679	0.0840032	Cont
Cont2_TTTATGCGTGCCTGGT	1.29007	0.562079	0.0540137	-0.0315963	Cont
Cont2_TTTGCGCGTCGACTAT	1.48345	0.581961	0.110554	0.142568	Cont
Cont2_TTTGTCATCCGAACGC	1.27967	0.538751	-0.0295266	-0.0876921	Cont
Cont3_AAACCTGCACGAAATA	1.64312	0.701434	-0.00483552	-0.117354	Cont
Cont3_AAACGGGAGGGATCTG	1.5257	0.652057	0.112255	0.0631023	Cont
Cont3_AACACGTTCCTGCAGG	1.80421	0.733619	-0.000252971	0.189102	Cont
Cont3_AACTCCCGTTCCCGAG	1.55493	0.644044	0.0292021	0.018253	Cont
Cont3_AACTGGTAGTGCGATG	1.56074	0.631395	0.00606157	0.0646181	Cont
Cont3_AACTGGTGTCTTGTCC	1.75666	0.695381	0.00121407	0.0280725	Cont
Cont3_AAGGAGCTCTAACTTC	1.45821	0.606506	0.0113521	-0.068044	Cont
Cont3_ACGAGCCAGGATGGAA	1.30996	0.604902	0.174002	0.149386	Cont
Cont3_ACGGAGAAGTGCAAGC	2.00184	0.783068	0.0522387	0.146025	Cont
Cont3_ACGGAGAGTTAAAGAC	1.66845	0.669099	0.0461273	0.0630529	Cont
Cont3_ACGGCCAAGTCCGTAT	1.52373	0.70546	0.136409	0.111602	Cont
Cont3_ACGGGCTTCAGGTTCA	1.64824	0.649297	0.0199324	0.00414698	Cont
Cont3_AGAGTGGAGAGTAATC	1.74923	0.650165	-0.0288545	-0.0890097	Cont
Cont3_AGATCTGCAGCTGTGC	1.69716	0.656465	0.0361135	-0.02315	Cont
Cont3_AGATTGCAGACAAGCC	1.0967	0.495588	0.048266	-0.00541722	Cont
Cont3_AGCCTAATCCCTAATT	1.8053	0.689016	-0.0186837	0.078209	Cont
Cont3_AGGGATGGTACAGACG	1.65175	0.659638	0.132096	0.104745	Cont
Cont3_AGGTCCGAGCCGGTAA	1.4857	0.659587	0.109436	-0.00945164	Cont
Cont3_AGTCTTTTCCAACCAA	1.76332	0.667285	0.0329931	0.0188387	Cont
Cont3_AGTGAGGAGTGGTCCC	1.77034	0.718084	0.054995	0.175111	Cont
Cont3_AGTTGGTAGACAAAGG	1.58472	0.70174	0.301573	0.344944	Cont
Cont3_ATAACGCTCCACGAAT	1.10874	0.491359	0.184502	0.0586399	Cont
Cont3_ATCATGGAGCTTCGCG	1.43722	0.605621	0.0876105	0.0822409	Cont
Cont3_ATCCACCAGCTCAACT	1.54096	0.568123	0.0143968	-0.00828119	Cont
Cont3_ATCCACCGTCGGATCC	1.68582	0.6129	0.100927	-0.00901225	Cont
Cont3_ATCGAGTCACTAGTAC	1.64115	0.609202	0.0829307	-0.0238844	Cont
Cont3_ATGTGTGCAGCGAACA	1.75482	0.719112	0.0412451	0.0376132	Cont
Cont3_ATTGGACCAGCCTATA	1.51165	0.561198	-0.0357966	-0.141186	Cont
Cont3_CAACCAAAGGCTAGCA	1.63824	0.705232	0.0200333	-0.061083	Cont
Cont3_CAAGGCCAGTTCCACA	1.46373	0.610642	0.078986	0.0498614	Cont
Cont3_CACAAACAGCTATGCT	1.14987	0.481599	0.263097	0.0526389	Cont
Cont3_CACACTCTCCGTCAAA	1.56883	0.592637	0.0992342	-0.0235769	Cont
Cont3_CACAGTATCGGTGTTA	1.78444	0.734458	0.0836663	0.0876305	Cont
Cont3_CACATAGTCAGGTAAA	1.67922	0.693131	0.166688	0.190697	Cont
Cont3_CAGCAGCGTTGCTCCT	1.78037	0.717627	-0.00255975	-0.136526	Cont
Cont3_CAGGTGCAGGACAGCT	1.85023	0.813191	0.116175	0.144166	Cont
Cont3_CATGACAGTCGTGGCT	1.59851	0.623829	-0.0279372	-0.0543455	Cont
Cont3_CCATTCGCACCCAGTG	1.54881	0.660073	0.190763	0.0775942	Cont
Cont3_CCGGTAGTCAATCACG	1.3693	0.622313	0.207515	0.0752302	Cont
Cont3_CCGTTCATCGAATCCA	1.59263	0.70573	0.191814	-0.0187232	Cont
Cont3_CCTAAAGCAGGTGCCT	1.76032	0.687923	0.137064	0.0860737	Cont
Cont3_CCTACCAGTCTTCGTC	1.6575	0.685976	0.0894904	0.164716	Cont
Cont3_CCTATTAAGACTAGGC	1.88657	0.688579	-0.0108618	0.0987315	Cont
Cont3_CCTCAGTGTCGCGGTT	1.54918	0.603179	0.118766	0.0513181	Cont
Cont3_CCTTTCTGTAGCAAAT	1.61628	0.665451	0.107565	-0.0545083	Cont
Cont3_CGAGCCAAGAAGGCCT	1.60097	0.703861	0.0793999	-0.0523516	Cont
Cont3_CGAGCCAAGCTAAGAT	1.67969	0.606293	-0.000841207	0.0886768	Cont
Cont3_CGATTGACAGCCTTTC	1.72237	0.680963	0.0782864	0.0543962	Cont
Cont3_CGCCAAGGTTGCTCCT	1.73938	0.717689	0.0468496	-0.0128448	Cont
Cont3_CGCTTCACATGCTAGT	1.47521	0.674157	0.072452	-0.00137347	Cont
Cont3_CGCTTCAGTGGGTCAA	1.79322	0.786951	0.063763	-0.0809233	Cont
Cont3_CGGACACTCGGCCGAT	1.71201	0.721018	0.03668	0.0320883	Cont
Cont3_CGGACTGGTTGAACTC	1.60536	0.70447	0.197135	0.26328	Cont
Cont3_CGGAGTCCACGCTTTC	1.43707	0.646292	0.0748894	-0.0181956	Cont
Cont3_CGTAGGCTCCACTCCA	1.71213	0.675832	0.0360331	0.0960024	Cont
Cont3_CGTCCATAGCGTAATA	1.88511	0.739587	0.034966	0.100495	Cont
Cont3_CGTCCATGTCTACCTC	1.5266	0.629035	0.0231351	0.0470798	Cont
Cont3_CGTTAGATCTCGAGTA	1.65496	0.67817	-0.000939263	-0.0358377	Cont
Cont3_CGTTCTGAGGATGTAT	1.72006	0.671656	0.0931104	0.074454	Cont
Cont3_CTAGAGTAGAGATGAG	1.2392	0.580667	0.0625819	0.0357479	Cont
Cont3_CTCGGAGTCATGCATG	1.50382	0.670494	0.0229599	-0.0404309	Cont
Cont3_CTCTAATCACCAGCAC	1.67402	0.710781	0.0588479	0.0758907	Cont
Cont3_CTGATCCAGCAATCTC	1.68879	0.632883	0.0415169	-0.068428	Cont
Cont3_CTTAGGACAGGTCGTC	1.60618	0.613826	-0.0140393	-0.0220624	Cont
Cont3_CTTCTCTAGACAGAGA	1.68437	0.628861	0.00336775	-0.0627102	Cont
Cont3_CTTTGCGGTCTGGAGA	1.80183	0.743798	0.0185893	-0.0483257	Cont
Cont3_GAACATCCACACTGCG	1.56596	0.660618	0.202071	0.0746516	Cont
Cont3_GAAGCAGTCAGTTCGA	1.30001	0.546653	0.257812	0.118695	Cont
Cont3_GAATAAGAGACAGGCT	1.48613	0.624406	0.145376	0.0624174	Cont
Cont3_GACCAATCATCTCCCA	1.53721	0.642383	0.0974345	-0.0452604	Cont
Cont3_GACGTTAGTGACGGTA	1.61944	0.62333	0.0437934	0.0867716	Cont
Cont3_GACTAACAGATATGGT	1.49385	0.655833	0.133207	0.0766481	Cont
Cont3_GACTAACAGCAGACTG	1.35681	0.592218	0.081222	-0.0962372	Cont
Cont3_GACTAACTCTTCATGT	1.45747	0.616064	0.03755	-0.000536957	Cont
Cont3_GACTGCGCATCACAAC	1.51701	0.700008	0.15397	0.191054	Cont
Cont3_GATGAAAAGAGGGATA	1.53626	0.627839	-0.0138909	-0.0898231	Cont
Cont3_GCAATCAAGCGATAGC	1.64384	0.686891	0.121195	0.105318	Cont
Cont3_GCACATACACAGGAGT	1.73294	0.646426	0.0233738	0.066443	Cont
Cont3_GCATGCGGTCTGATTG	1.77974	0.667723	0.121347	0.103016	Cont
Cont3_GGACGTCGTGTCTGAT	1.86006	0.76079	0.0248293	-0.0046955	Cont
Cont3_GGAGCAATCACCTTAT	1.67941	0.662986	0.0893824	-0.0698951	Cont
Cont3_GGCAATTAGCACGCCT	1.76011	0.697789	0.106723	0.224488	Cont
Cont3_GGCCGATCAGACAAGC	1.46638	0.647124	0.0903508	0.0801808	Cont
Cont3_GGCGACTGTGTGCCTG	1.72137	0.572604	-0.165716	-0.0129483	Cont
Cont3_GGCGACTTCTCTGTCG	1.69554	0.727568	0.125764	0.0798522	Cont
Cont3_GGCTCGAGTGCTAGCC	1.91818	0.743861	0.107239	-0.0671875	Cont
Cont3_GGGAGATAGAGATGAG	1.55278	0.649815	-0.00214774	-0.0251133	Cont
Cont3_GGGCATCTCAGGCGAA	2.06981	0.838999	-0.0402465	-0.00011887	Cont
Cont3_GTACGTATCAGATAAG	1.81281	0.714807	0.0415078	0.126396	Cont
Cont3_GTATCTTAGCGTGAGT	1.75924	0.690436	-0.00757977	-0.0944294	Cont
Cont3_GTATTCTCATCGACGC	1.60767	0.698638	0.105037	0.0855927	Cont
Cont3_GTCAAGTAGAGCTTCT	1.5498	0.712171	0.122633	0.0877303	Cont
Cont3_GTCAAGTCAAGGACTG	1.65047	0.685286	0.0710069	0.00243283	Cont
Cont3_GTCACAACACAGCCCA	1.56065	0.615221	0.15792	0.138755	Cont
Cont3_GTCATTTCACCTGGTG	1.35703	0.533743	0.138611	0.125469	Cont
Cont3_GTGAAGGCAGCTGTTA	1.72986	0.662711	0.120744	0.12136	Cont
Cont3_GTGCATATCATTGCCC	1.56073	0.630947	0.0708482	-0.0561155	Cont
Cont3_GTGCTTCGTAAATACG	1.60408	0.695622	0.0462863	0.144293	Cont
Cont3_GTTAAGCCACAACGTT	1.755	0.67889	-0.055403	-0.0421228	Cont
Cont3_GTTAAGCGTACATGTC	1.49312	0.650877	0.109246	0.0580332	Cont
Cont3_GTTACAGGTGACGCCT	1.51806	0.669926	0.129617	0.0161553	Cont
Cont3_TAAGCGTAGGCGCTCT	1.49925	0.644271	0.163315	0.169665	Cont
Cont3_TACACGAAGTCGATAA	1.64663	0.659938	0.0362292	-0.0348357	Cont
Cont3_TACACGATCAACCATG	1.79238	0.725627	0.0685137	-0.0638596	Cont
Cont3_TACCTATCAAGCCTAT	1.48592	0.634766	0.104324	-0.0140876	Cont
Cont3_TACGGATTCAGCTGGC	1.70985	0.701514	0.0481428	0.038349	Cont
Cont3_TACTCATTCATAGCAC	1.52361	0.679671	0.0503193	0.0312598	Cont
Cont3_TAGACCAAGTGAACAT	1.76426	0.724103	0.0236852	0.03024	Cont
Cont3_TATCTCACACTAAGTC	1.62258	0.656939	0.190501	0.171491	Cont
Cont3_TATCTCATCGCCATAA	1.78232	0.681113	-0.00325565	-0.0471013	Cont
Cont3_TATGCCCTCCTAGTGA	1.84389	0.739645	0.0604207	0.0637412	Cont
Cont3_TCAATCTAGCTATGCT	1.55273	0.589383	0.0257126	0.107554	Cont
Cont3_TCAATCTTCGGCGGTT	1.70272	0.668625	-0.0661491	-0.0407845	Cont
Cont3_TCACGAAAGAGTCTGG	1.70046	0.68593	0.0526099	0.0819167	Cont
Cont3_TCACGAACACCTCGGA	1.56838	0.685299	0.0830593	-0.034271	Cont
Cont3_TCAGCAAGTTGCTCCT	1.49101	0.615001	0.148839	0.0796424	Cont
Cont3_TCAGCTCAGGGATCTG	1.26102	0.584482	0.0544675	0.0664959	Cont
Cont3_TCAGGATAGTGCCAGA	1.65082	0.649295	0.118405	0.0203735	Cont
Cont3_TCAGGATGTTGTCTTT	1.41113	0.552834	-0.00266523	-0.0163856	Cont
Cont3_TCAGGTACAACGATGG	1.22745	0.559578	0.100468	0.135566	Cont
Cont3_TCAGGTAGTTCAGACT	1.8045	0.738003	0.0197907	-0.025412	Cont
Cont3_TCATTACCAAACAACA	1.52387	0.722699	0.250364	0.28618	Cont
Cont3_TCGCGTTAGATGGGTC	1.47916	0.627208	-0.00508829	-0.0285574	Cont
Cont3_TCGTAGACAGTATGCT	1.67505	0.657083	-0.00721926	0.0173898	Cont
Cont3_TCTGGAACAGCCTATA	1.94494	0.704461	-0.0936654	-0.180371	Cont
Cont3_TCTTCGGCACGGCGTT	1.82996	0.724035	0.100756	0.0338985	Cont
Cont3_TCTTCGGTCGGCGGTT	1.50498	0.641791	0.0516289	0.0602339	Cont
Cont3_TGAGGGATCAGTGCAT	1.64611	0.71371	0.120489	0.105758	Cont
Cont3_TGCACCTGTTAGTGGG	1.45778	0.609945	0.142506	0.192114	Cont
Cont3_TGCCAAATCATAACCG	1.7111	0.699224	0.0504459	-0.0620499	Cont
Cont3_TGGCCAGAGAGAACAG	1.6148	0.674063	-0.00650683	0.0266029	Cont
Cont3_TGGCGCAAGGAATCGC	1.7186	0.701994	0.0627861	0.0751809	Cont
Cont3_TGGCGCAGTCTAAACC	1.65516	0.684472	0.0756935	0.0982396	Cont
Cont3_TGGGAAGCATGTCTCC	1.5847	0.629227	0.0338131	0.0732241	Cont
Cont3_TTAACTCAGTCGATAA	1.8534	0.712687	0.0283124	0.0344018	Cont
Cont3_TTAGTTCCACGACTCG	1.62168	0.671922	0.00873251	0.120284	Cont
Cont3_TTCGAAGTCGTTTAGG	1.76376	0.728321	0.104404	0.0383618	Cont
Cont3_TTCTACAAGCGATATA	1.69272	0.67409	0.0818889	0.0605066	Cont
Cont3_TTCTACACATATGAGA	1.65249	0.656062	0.0870846	0.0922371	Cont
Cont3_TTGCGTCAGACTAAGT	1.46537	0.584777	0.111124	-0.0360786	Cont
Cont3_TTGGCAAGTCTCTTTA	1.43994	0.603871	0.026941	0.0236154	Cont
Cont3_TTGGCAATCTGCCCTA	1.83594	0.688984	0.146605	0.0798075	Cont
Cont3_TTGTAGGTCCACTCCA	1.45882	0.620127	0.0754218	0.0932248	Cont
Cont3_TTTATGCAGCACGCCT	1.67648	0.676851	0.0553773	0.0840729	Cont
Cont3_TTTATGCAGCCGATTT	1.46005	0.645178	0.0326588	-0.0462576	Cont
Cont3_TTTATGCCATAGAAAC	1.47788	0.531243	0.167858	0.276026	Cont
Cont3_TTTGCGCAGACTTTCG	1.38479	0.572134	0.0329008	-0.106714	Cont
Cont3_TTTGTCACATTTCAGG	1.60166	0.708333	0.175848	0.0304417	Cont
ND1_AACGTTGCAATGAATG	1.66616	0.769215	0.0265225	-0.0656685	ND
ND1_ACGATACCACGGTAAG	1.77406	0.766372	0.0131438	-0.0316984	ND
ND1_ACGCCAGGTACTTCTT	1.70459	0.786081	0.112523	-0.025693	ND
ND1_AGGGTGAGTTGTACAC	2.14477	0.82764	-0.0273432	-0.0563793	ND
ND1_AGGTCCGCAAGCCGTC	1.67158	0.714867	-0.0215942	-0.112649	ND
ND1_AGTAGTCAGATGTGTA	1.78719	0.776279	0.0383683	0.00600145	ND
ND1_ATGAGGGAGCAGGTCA	1.93315	0.831564	0.080243	0.0163425	ND
ND1_ATTGGACCACCTTGTC	1.87476	0.8122	0.0592316	-0.0242585	ND
ND1_ATTGGACTCCCTTGTG	1.93669	0.809732	0.0257994	-0.051021	ND
ND1_CACACAAAGACATAAC	1.76855	0.775122	0.11999	0.0438121	ND
ND1_CACCAGGCAGCAGTTT	1.85317	0.780546	0.0835706	-0.0237978	ND
ND1_CATCGGGAGGCAGGTT	1.94456	0.848834	0.0128583	-0.0498735	ND
ND1_CATCGGGCATATACCG	1.72415	0.621216	0.0521908	0.092132	ND
ND1_CCATTCGTCTGGCGAC	1.88874	0.848453	0.081423	0.0384721	ND
ND1_CCTAGCTTCTAACTTC	1.5846	0.603399	-0.161821	-0.0359016	ND
ND1_CCTCAGTCAACGATGG	1.85965	0.834126	0.105167	0.0683494	ND
ND1_CGTCCATCATGAGCGA	1.85473	0.79963	0.000461974	-0.0247226	ND
ND1_CGTTAGAGTAATCGTC	1.76228	0.74901	0.0585162	-0.0546526	ND
ND1_CGTTCTGGTCGAATCT	1.68883	0.709409	-0.0395249	-0.163922	ND
ND1_CTACATTTCTACCTGC	1.91179	0.799293	-0.0266675	-0.0920242	ND
ND1_CTCGAAATCTTGTTTG	1.87996	0.785821	0.0314795	-0.0391028	ND
ND1_CTCGGGATCCTAGTGA	1.86393	0.816051	0.0582375	-0.0462147	ND
ND1_GAAGCAGGTGAAGGCT	2.00564	0.835144	0.0330393	-0.000440212	ND
ND1_GAATAAGGTTGAGTTC	1.84485	0.795164	0.0281651	-0.0594621	ND
ND1_GCATACATCCACGCAG	1.94077	0.789313	0.043589	0.0279589	ND
ND1_GCTTGAAAGCCAGTTT	1.92163	0.819246	0.0139338	-0.005956	ND
ND1_GGAAAGCGTCTCTTAT	2.0246	0.845094	0.0471373	-0.00649388	ND
ND1_GGCAATTCAATGGACG	1.8425	0.806556	0.0256931	-0.0844252	ND
ND1_GGCCGATGTAGTACCT	1.80991	0.770549	0.0020406	0.0288232	ND
ND1_GGCCGATTCTCTAAGG	1.80547	0.76944	-0.0104963	-0.0798386	ND
ND1_GGCGTGTTCCCTGACT	1.9222	0.811173	0.0506024	-0.142217	ND
ND1_GTCACAAGTGATAAGT	1.9352	0.864595	0.0642683	-0.0448118	ND
ND1_GTGTTAGCAGATCGGA	2.04444	0.857849	0.010241	-0.117073	ND
ND1_GTTCTCGTCACTTATC	1.84061	0.778678	0.0762046	-0.00414762	ND
ND1_TACAGTGGTTGGGACA	1.78549	0.776152	0.0500714	-0.0811969	ND
ND1_TACTTGTAGAAGGTGA	1.72403	0.808166	0.0909029	0.0802529	ND
ND1_TATCTCAAGTTTAGGA	1.63693	0.776356	0.100847	0.0265989	ND
ND1_TCATTACAGAAAGTGG	1.78139	0.793127	0.0842854	0.103556	ND
ND1_TCGGTAAGTACAAGTA	1.89291	0.836214	0.013048	0.0423885	ND
ND1_TCTCATATCAACGCTA	1.84366	0.778496	-0.00187664	-0.058119	ND
ND1_TCTGAGACAGATCGGA	1.93738	0.873259	0.0095508	-0.0389341	ND
ND1_TGGCGCACATCGTCGG	1.86417	0.811339	0.0427884	0.037882	ND
ND1_TTCGGTCGTCTAAAGA	1.84822	0.782443	0.0421691	0.0343548	ND
ND1_TTGCGTCAGTGGACGT	1.75365	0.777597	-0.00215132	-0.137477	ND
ND1_TTTACTGTCACTCCTG	1.8301	0.837049	0.0476187	-0.0831551	ND
ND3_ACGATACCAATCACAC	1.74761	0.765063	0.0449395	-0.0410978	ND
ND3_CTACGTCCAAGTTAAG	1.86684	0.790261	0.0472919	-0.0574912	ND
ND3_GAGGTGAGTAACGCGA	1.93512	0.821816	0.00987345	-0.0852647	ND
ND3_GCGACCAGTAACGACG	1.88185	0.795662	0.0152961	-0.0810588	ND
AMG1_AAACCTGTCGTAGATC	1.41853	0.653722	0.0460491	0.0877669	AMG
AMG1_AAAGATGAGTGTGAAT	1.65936	0.756796	0.0232004	-0.0192329	AMG
AMG1_AAATGCCAGCATCATC	1.66128	0.703359	0.0246777	0.0293077	AMG
AMG1_AACCATGTCATAAAGG	1.61654	0.71098	0.0649775	0.0611989	AMG
AMG1_AACGTTGTCTACCTGC	1.74422	0.679778	0.0579393	0.0735617	AMG
AMG1_AACTCAGAGATATACG	1.5012	0.695933	0.225103	0.153214	AMG
AMG1_AACTCCCAGTGGGCTA	1.42175	0.659704	0.0869058	0.0370766	AMG
AMG1_AACTCCCCACCAGGCT	1.62601	0.705441	0.0482517	0.0498085	AMG
AMG1_AACTGGTCAGGCAGTA	1.675	0.719959	0.0850867	0.0498447	AMG
AMG1_AAGCCGCGTCACCTAA	1.5984	0.667917	-0.00377581	0.0347911	AMG
AMG1_AAGTCTGAGGAGCGAG	1.61103	0.711333	-0.00992403	-0.0446227	AMG
AMG1_AAGTCTGGTAATTGGA	1.5585	0.72949	0.0472324	0.0425508	AMG
AMG1_AATCGGTCATGCCACG	1.58184	0.668398	0.106893	-0.0187447	AMG
AMG1_ACACCAAAGGAGTTTA	1.51895	0.722735	0.0733126	0.0650963	AMG
AMG1_ACATCAGGTCGAGATG	1.72273	0.74044	0.0196242	0.0985176	AMG
AMG1_ACCGTAAAGAAACCGC	1.75205	0.739344	0.047866	0.0575691	AMG
AMG1_ACGAGGAAGGTGACCA	1.67801	0.744064	0.0165437	0.0254196	AMG
AMG1_ACGATACGTGGGTATG	1.55477	0.645394	0.0489215	0.0163755	AMG
AMG1_ACGATGTGTATATGGA	1.68846	0.703408	0.0275841	-0.0473489	AMG
AMG1_ACGCCGAGTTATCCGA	1.60573	0.694106	0.119196	0.0190042	AMG
AMG1_ACGGGCTGTCGACTGC	1.48803	0.666212	0.0449552	0.0842304	AMG
AMG1_ACGGGCTTCTTGACGA	1.45336	0.668525	0.0249163	-0.0194009	AMG
AMG1_ACTATCTGTGATGATA	1.70432	0.691699	0.0999536	0.0726068	AMG
AMG1_ACTGAGTCAGGATCGA	1.6414	0.734786	0.072529	0.0473043	AMG
AMG1_ACTGAGTCAGGCTCAC	1.52512	0.683575	0.0145649	-0.105625	AMG
AMG1_ACTGATGGTAGCTAAA	1.19456	0.444841	-0.000517928	0.13444	AMG
AMG1_ACTGATGGTGTAAGTA	1.44168	0.670075	0.10651	0.0742313	AMG
AMG1_ACTGCTCTCCAAGCCG	1.47227	0.67876	0.0405317	-0.0362458	AMG
AMG1_ACTGCTCTCGTGACAT	1.60638	0.734931	0.05824	-0.0665244	AMG
AMG1_ACTGTCCGTCTCTCGT	1.86344	0.77573	0.0984727	0.0316287	AMG
AMG1_AGAATAGGTACCGTTA	1.72906	0.750717	0.0475147	-0.0264057	AMG
AMG1_AGCAGCCCAGTAACGG	1.47689	0.710288	0.0295586	-0.0149107	AMG
AMG1_AGCGTATTCACATGCA	1.45127	0.630936	0.0457539	-0.0356028	AMG
AMG1_AGCGTCGCACAGGCCT	1.64083	0.744392	0.111568	0.108448	AMG
AMG1_AGCTCCTAGGAGTAGA	1.79414	0.761164	0.0019727	0.0111138	AMG
AMG1_AGCTCTCTCCTGTACC	1.67454	0.720477	0.0405519	0.00511183	AMG
AMG1_AGCTCTCTCTATCCCG	1.29627	0.49918	0.029987	0.0227887	AMG
AMG1_AGGTCATAGGTAAACT	1.69418	0.728137	0.104311	0.145415	AMG
AMG1_AGGTCCGCAACGCACC	1.71381	0.780046	0.0830771	0.0693504	AMG
AMG1_AGGTCCGTCTGCCCTA	1.54031	0.709542	0.0395502	-0.0522954	AMG
AMG1_AGTAGTCTCAGGTAAA	1.70783	0.755855	0.00635514	-0.0745104	AMG
AMG1_AGTCTTTAGCTAACTC	1.60847	0.718285	-0.0376958	0.0292192	AMG
AMG1_AGTCTTTTCTTGACGA	1.66445	0.725299	0.0452911	0.0262863	AMG
AMG1_AGTGGGACAGATGGCA	1.59493	0.566871	-0.00839952	0.0260213	AMG
AMG1_AGTGGGAGTCAACATC	1.91769	0.808751	0.0103037	-0.0202862	AMG
AMG1_ATAACGCTCGGAAACG	1.77877	0.760144	-0.0182759	-0.0381277	AMG
AMG1_ATCATCTGTGCACCAC	1.58055	0.695494	0.104804	0.00308012	AMG
AMG1_ATCCACCTCTCTGAGA	1.65329	0.730664	0.0699368	0.059345	AMG
AMG1_ATCCGAATCAGGTTCA	1.49091	0.62634	0.0350852	-0.0266056	AMG
AMG1_ATCCGAATCTAGCACA	1.57575	0.667397	0.0550164	-0.00554393	AMG
AMG1_ATGAGGGAGAGGACGG	1.57298	0.66144	0.0417729	0.0229286	AMG
AMG1_ATGAGGGAGTTTCCTT	1.53624	0.733646	0.0826874	0.0188007	AMG
AMG1_ATTACTCCACCAACCG	1.74076	0.737131	0.0285258	-0.0894103	AMG
AMG1_ATTGGACGTGTTAAGA	1.58358	0.693429	0.119274	0.0197302	AMG
AMG1_CAACCTCGTAGAAGGA	1.74169	0.705214	0.0161323	-0.0415225	AMG
AMG1_CAAGATCCATGAGCGA	1.65626	0.71288	0.0602851	0.033557	AMG
AMG1_CAAGGCCGTCCGAAGA	1.68737	0.74294	0.0380152	0.0273077	AMG
AMG1_CAAGTTGCACATCTTT	1.31371	0.596267	0.0214112	0.0476697	AMG
AMG1_CACAGTAAGGTGATAT	1.55428	0.69043	0.0158636	-0.0664121	AMG
AMG1_CACATTTAGACGACGT	1.28261	0.622167	0.136015	0.127957	AMG
AMG1_CACCACTAGGCCCGTT	1.56249	0.697795	0.0458257	0.0590581	AMG
AMG1_CACCTTGAGATTACCC	1.53981	0.696487	0.0691058	0.0469132	AMG
AMG1_CACCTTGTCAGCATGT	1.52723	0.698605	0.0874609	0.0612528	AMG
AMG1_CACTCCAGTGCAGTAG	1.6617	0.732614	0.141913	0.136595	AMG
AMG1_CAGAATCCACTGTGTA	1.57738	0.569587	-0.13231	-0.080376	AMG
AMG1_CAGATCAGTCTCTCGT	1.73779	0.770459	0.0587255	0.0298287	AMG
AMG1_CAGCTAACAGATTGCT	1.89153	0.729738	-0.0445246	0.131097	AMG
AMG1_CAGGTGCTCTGTCCGT	1.7179	0.748395	0.011365	-0.00874497	AMG
AMG1_CAGTAACCATCTCGCT	1.64745	0.688569	0.0791684	0.0609597	AMG
AMG1_CAGTAACTCAACACGT	1.58548	0.693967	0.0820108	-0.025488	AMG
AMG1_CATATTCCATCACAAC	1.73396	0.757729	0.075443	0.0570533	AMG
AMG1_CATCCACAGTAGGTGC	1.4885	0.676258	0.027165	-0.000615698	AMG
AMG1_CATGCCTAGTACCGGA	1.46109	0.657881	0.107565	0.139845	AMG
AMG1_CATTCGCAGGAGTTTA	1.3852	0.640061	0.0963818	-0.098587	AMG
AMG1_CATTCGCGTCGTTGTA	1.81702	0.814168	0.0112431	-0.0644182	AMG
AMG1_CCACCTATCGACAGCC	1.65765	0.777608	0.0548119	-0.0413714	AMG
AMG1_CCATGTCCAATCCGAT	1.53341	0.71185	0.0755299	0.0661909	AMG
AMG1_CCATTCGCAATTCCTT	1.63656	0.705207	0.01216	-0.0108982	AMG
AMG1_CCATTCGGTACCATCA	1.64522	0.703949	0.0512368	0.106252	AMG
AMG1_CCCAATCCATAGAAAC	1.48251	0.695478	0.0642471	-0.0246898	AMG
AMG1_CCCAATCTCTATGTGG	1.48841	0.646147	0.063093	-0.0135178	AMG
AMG1_CCCTCCTAGTCGCCGT	1.55057	0.625573	-0.0174672	-0.125095	AMG
AMG1_CCCTCCTAGTGTTGAA	1.70519	0.697803	0.0136701	-0.000335773	AMG
AMG1_CCCTCCTTCTTCCTTC	1.55536	0.655776	-0.00216583	0.00870792	AMG
AMG1_CCGTACTGTCTTCGTC	1.77165	0.761163	-0.0809441	-0.168036	AMG
AMG1_CCTAAAGAGTCCGGTC	1.64697	0.755978	0.0947383	0.0108712	AMG
AMG1_CCTCTGATCTTTAGTC	1.49178	0.674154	0.0680574	0.00251132	AMG
AMG1_CCTTCCCCAATGCCAT	1.55911	0.71038	-0.0261409	-0.05508	AMG
AMG1_CCTTCGACAGATGGCA	1.68877	0.737717	0.0853694	-0.0246043	AMG
AMG1_CCTTTCTGTTTGGGCC	1.64537	0.724656	0.0346989	0.0176194	AMG
AMG1_CGAACATAGAATCTCC	1.67269	0.760769	0.111926	-0.0423968	AMG
AMG1_CGAACATTCGTAGGTT	1.62721	0.551145	-0.162851	-0.0241158	AMG
AMG1_CGAGAAGAGGAGTAGA	1.61593	0.713432	-0.0339201	-0.0820159	AMG
AMG1_CGAGCCACAATGGACG	1.66746	0.705056	0.0474976	0.0326089	AMG
AMG1_CGAGCCATCACGCATA	1.74218	0.757093	0.0365979	-0.0580654	AMG
AMG1_CGATGGCCACGCATCG	1.47345	0.708168	0.0547127	0.0547374	AMG
AMG1_CGCGGTATCGAATGGG	1.65396	0.71012	-0.0207282	-0.0484433	AMG
AMG1_CGGAGTCGTACGACCC	1.70779	0.750421	0.0485841	0.0718319	AMG
AMG1_CGGTTAAAGTGTTGAA	1.51546	0.664846	0.127601	0.110025	AMG
AMG1_CGTGTCTAGCCAACAG	1.64231	0.770558	0.0643855	-0.0495767	AMG
AMG1_CGTTCTGAGGCTCATT	1.65385	0.713619	0.0118232	-0.0358903	AMG
AMG1_CTACATTAGAAGGACA	1.56043	0.698768	0.0522504	-0.0437456	AMG
AMG1_CTACCCATCAACACCA	1.49972	0.67266	0.0012094	-0.0135818	AMG
AMG1_CTCAGAAGTGAGGGAG	1.65442	0.703877	0.132784	0.11354	AMG
AMG1_CTCCTAGCACCGCTAG	1.62395	0.543307	-0.212993	-0.0421857	AMG
AMG1_CTCGTACGTAGGGTAC	1.41132	0.637172	0.139213	0.012701	AMG
AMG1_CTCTACGGTACGCACC	1.7259	0.735272	-0.00887209	-0.0546978	AMG
AMG1_CTGTGCTAGCCGGTAA	1.65551	0.737472	-0.0416519	-0.085292	AMG
AMG1_CTTCTCTGTCGCATCG	1.42693	0.654647	0.0876179	0.0152047	AMG
AMG1_CTTGGCTAGTGGACGT	1.6669	0.701314	0.0410127	-0.0220997	AMG
AMG1_CTTTGCGCAATGGAAT	1.75967	0.775029	0.0222904	-0.0149714	AMG
AMG1_GAATAAGCATGACGGA	1.49702	0.667324	0.0918494	0.034211	AMG
AMG1_GACACGCCAATAGAGT	1.71496	0.759775	0.0911492	0.0780581	AMG
AMG1_GACGGCTGTAGGCTGA	1.38316	0.586747	0.0138643	-0.0785364	AMG
AMG1_GACGGCTTCTCATTCA	1.6037	0.694137	0.134478	0.0904597	AMG
AMG1_GACTACAAGCGTCAAG	1.54257	0.67594	0.0996014	-0.00482615	AMG
AMG1_GAGTCCGCATACCATG	1.67474	0.704224	-0.0174614	-0.0281096	AMG
AMG1_GATGAGGGTGAGTATA	1.57016	0.696869	-0.0881714	-0.100286	AMG
AMG1_GATGAGGTCCTACAGA	1.6352	0.744767	0.111726	0.0976722	AMG
AMG1_GATTCAGCAGGGATTG	1.58375	0.656724	0.119438	0.0649768	AMG
AMG1_GCAATCATCGGTCCGA	1.60195	0.740475	0.0591297	0.03255	AMG
AMG1_GCACTCTAGATGCCAG	1.69236	0.732481	0.044984	-0.0180023	AMG
AMG1_GCAGCCATCCCTAACC	1.61045	0.665614	0.125955	0.0668212	AMG
AMG1_GCATGCGTCTCAAGTG	1.5248	0.692621	-0.00950898	-0.0947988	AMG
AMG1_GCCTCTATCTTGGGTA	1.77572	0.747015	0.0425393	0.00337345	AMG
AMG1_GCGCAACAGTGTACCT	1.64725	0.708578	0.0237904	-0.0570785	AMG
AMG1_GCGCCAAAGTGTCCCG	1.39103	0.536971	-0.0552683	0.205188	AMG
AMG1_GCGCGATCATGGTCTA	1.56986	0.720062	0.00987767	-0.0919256	AMG
AMG1_GCTCCTATCGGAGGTA	1.65613	0.685474	-0.0362146	-0.0367351	AMG
AMG1_GCTGCGAGTACAGACG	1.48887	0.672016	0.0147163	-0.0717859	AMG
AMG1_GCTGCGAGTCTCTCGT	1.65191	0.718352	0.113705	0.0678313	AMG
AMG1_GCTGCTTCATCACGTA	1.66475	0.716803	0.0597035	0.00860576	AMG
AMG1_GCTGCTTTCGCATGGC	1.7144	0.764039	0.00725742	0.0706807	AMG
AMG1_GGACAAGCATACTCTT	1.54565	0.670745	0.049426	0.069221	AMG
AMG1_GGATTACAGCGCTCCA	1.56057	0.689905	0.0329696	-0.0644278	AMG
AMG1_GGCCGATGTCCAGTGC	1.71243	0.716686	-0.0269288	-0.0708808	AMG
AMG1_GGCTGGTAGACTAGAT	1.40524	0.656692	-0.0153574	-0.0697212	AMG
AMG1_GGCTGGTCAACGCACC	1.71754	0.775385	0.128006	0.0594282	AMG
AMG1_GGGAATGAGGATGTAT	1.70063	0.713214	0.0391108	0.0313346	AMG
AMG1_GGTGTTACATGCATGT	1.67804	0.754585	0.0682034	-0.0211571	AMG
AMG1_GTAGGCCAGTGCGTGA	1.69024	0.729636	0.11204	0.0846228	AMG
AMG1_GTAGTCATCCTTCAAT	1.45746	0.675326	0.123167	0.0667339	AMG
AMG1_GTATTCTGTCCATGAT	1.67535	0.742685	0.0129991	0.0263767	AMG
AMG1_GTATTCTGTTGATTGC	1.61802	0.708399	0.0678099	0.072613	AMG
AMG1_GTCACGGTCGTACGGC	1.75086	0.773072	0.0290248	0.0530654	AMG
AMG1_GTCATTTAGGTGCTTT	1.78105	0.779144	0.0581459	0.0177688	AMG
AMG1_GTCCTCAAGTCTCAAC	1.7323	0.773034	0.0518737	0.0380733	AMG
AMG1_GTCGTAACAAAGCGGT	1.79675	0.73821	0.0211053	-0.0268599	AMG
AMG1_GTGAAGGAGTCATCCA	1.50283	0.669388	0.0501249	-0.0518191	AMG
AMG1_GTGAAGGGTCACCTAA	1.70772	0.730029	0.0784952	0.00158819	AMG
AMG1_GTGCAGCAGGCCATAG	1.74277	0.790645	0.0468627	0.0420336	AMG
AMG1_GTGGGTCCACACATGT	1.17644	0.533646	0.0690228	-0.0700763	AMG
AMG1_GTTCGGGAGTCTTGCA	1.60112	0.735098	0.0989105	0.198692	AMG
AMG1_GTTTCTACAACTGCTA	1.53881	0.671589	0.000254461	-0.0602653	AMG
AMG1_TAAACCGGTGTAATGA	1.62259	0.724859	-0.00660241	-0.0614836	AMG
AMG1_TAAGTGCCATCTCGCT	1.5813	0.697761	0.0518582	0.0297385	AMG
AMG1_TACACGAAGGTGGGTT	1.62622	0.69602	0.0348285	0.0550619	AMG
AMG1_TACCTTAGTACCATCA	1.69358	0.761721	0.108731	0.0385586	AMG
AMG1_TACGGGCAGTCACGCC	1.78014	0.781117	0.0990347	0.140212	AMG
AMG1_TACGGGCCAGGAACGT	1.57003	0.716361	0.111395	0.0510305	AMG
AMG1_TACGGTAAGATGAGAG	1.57053	0.676141	0.0267263	-0.00499482	AMG
AMG1_TACTCATTCAACACTG	1.63885	0.692222	0.120117	0.133198	AMG
AMG1_TACTCGCAGAATCTCC	1.55068	0.696512	0.0788197	0.0489871	AMG
AMG1_TAGACCAGTGAAAGAG	1.6047	0.702513	0.058168	0.0954955	AMG
AMG1_TAGCCGGTCGGACAAG	1.62315	0.681217	0.10611	0.00216849	AMG
AMG1_TAGGCATTCTGGGCCA	1.51114	0.706681	-0.0055457	-0.0600404	AMG
AMG1_TATCAGGCAAGACACG	1.60943	0.723893	0.0272062	-0.0680482	AMG
AMG1_TCACGAAGTCTTGATG	1.45904	0.671318	0.0744895	0.056097	AMG
AMG1_TCAGCTCTCAACACTG	1.72187	0.734871	-0.0792487	-0.128173	AMG
AMG1_TCCACACGTGACAAAT	1.51234	0.677698	0.0358314	-0.0812688	AMG
AMG1_TCCACACTCAAGCCTA	1.58698	0.712386	0.0799359	-0.0558444	AMG
AMG1_TCGGGACCAATGTAAG	1.60187	0.685974	0.0253215	-0.0372922	AMG
AMG1_TCGGGACGTGCTCTTC	1.44692	0.682057	0.080302	0.0305016	AMG
AMG1_TCGGTAATCACCTCGT	1.17388	0.534052	0.192651	0.108351	AMG
AMG1_TCTTCGGGTTACTGAC	1.50397	0.627809	0.144157	0.0338917	AMG
AMG1_TCTTTCCAGCATCATC	1.37847	0.608589	0.00408794	-0.0575109	AMG
AMG1_TGAAAGATCACAATGC	1.6069	0.713559	0.10399	0.160904	AMG
AMG1_TGAAAGATCGCCTGAG	1.58725	0.76485	0.0704232	-0.0906743	AMG
AMG1_TGACGGCCACGCGAAA	1.55532	0.69606	0.0432575	0.0251809	AMG
AMG1_TGACTAGTCCTTCAAT	1.52158	0.669641	0.215948	0.149923	AMG
AMG1_TGAGAGGCATGGATGG	1.66498	0.751345	0.137596	0.0890822	AMG
AMG1_TGAGAGGGTAAGAGAG	1.54002	0.683554	0.0793225	0.0160167	AMG
AMG1_TGATTTCCACACCGCA	1.61508	0.684985	0.0573949	0.0465454	AMG
AMG1_TGCACCTGTCTGCCAG	1.50015	0.585307	0.0326395	0.110852	AMG
AMG1_TGCGCAGGTACGAAAT	1.76536	0.741712	0.0845626	-0.0049036	AMG
AMG1_TGCGTGGCAATGGATA	1.52974	0.716221	0.11636	0.0547355	AMG
AMG1_TGCTGCTCACTGAAGG	1.75568	0.756645	0.0397548	0.0320078	AMG
AMG1_TGGGAAGAGTGAAGAG	1.55241	0.675467	0.124764	0.150126	AMG
AMG1_TGGTTAGTCACGCGGT	1.1402	0.579659	0.139188	-0.0358446	AMG
AMG1_TGTGGTACATATGGTC	1.50816	0.709683	0.0270664	-0.052873	AMG
AMG1_TTAGTTCCAGGTGGAT	1.52529	0.691766	0.0169459	0.0761143	AMG
AMG1_TTCGAAGAGGGTGTGT	0.93674	0.456605	0.247613	0.185516	AMG
AMG1_TTCGGTCTCACCACCT	1.54698	0.714831	0.0820909	-0.0465414	AMG
AMG1_TTCTACAAGATGCCAG	1.70929	0.743399	0.000753204	-0.0744916	AMG
AMG1_TTCTACACAGCTGCAC	1.60814	0.702143	0.0354542	0.0685016	AMG
AMG1_TTCTACAGTAGGGTAC	1.65079	0.726679	0.0415168	0.00189398	AMG
AMG1_TTCTCAAGTCCAGTAT	1.60327	0.729896	0.0524892	-0.0489669	AMG
AMG1_TTCTCAATCACAATGC	1.58162	0.711598	-0.0262139	-0.0795591	AMG
AMG1_TTCTCCTCACGGATAG	1.7226	0.763823	0.0655677	0.0129565	AMG
AMG1_TTCTTAGGTGTTCTTT	1.23386	0.535357	0.221006	0.316029	AMG
AMG1_TTGAACGTCGGCTACG	1.62905	0.734697	0.00888817	-0.00886531	AMG
AMG1_TTGGCAATCTTTACAC	1.63194	0.718967	0.0557876	0.042035	AMG
AMG1_TTTACTGTCTGAGGGA	1.56123	0.7557	-0.0117801	-0.0653534	AMG
AMG1_TTTATGCAGCTCTCGG	1.72562	0.75775	0.0147708	-0.0123496	AMG
AMG1_TTTATGCTCGTAGGTT	1.59527	0.717375	0.0276601	-0.0232823	AMG
AMG1_TTTGGTTCATCGGGTC	1.67699	0.715399	0.0437914	0.118852	AMG
AMG2_AAAGATGCATACGCTA	1.63311	0.704423	0.0534682	0.0501977	AMG
AMG2_AAAGCAAGTAATCGTC	1.51942	0.697789	0.090479	0.0904671	AMG
AMG2_AACCGCGTCAGCTGGC	1.58723	0.55376	-0.0765689	-0.0838074	AMG
AMG2_AACGTTGGTATAAACG	1.38582	0.620248	0.0464087	-0.0754519	AMG
AMG2_AAGCCGCTCCTACAGA	1.69589	0.689698	0.014065	-0.10659	AMG
AMG2_AAGGCAGAGGCCCGTT	1.69811	0.760355	0.0894362	0.101486	AMG
AMG2_AAGTCTGAGTGCTGCC	1.59471	0.713149	-0.0279643	-0.0257829	AMG
AMG2_ACCTTTAAGTACCGGA	1.52431	0.546242	-0.183925	0.00648608	AMG
AMG2_ACGATACAGTCATCCA	1.51162	0.669612	0.0469229	0.00253717	AMG
AMG2_ACGGGTCTCAACCAAC	1.60955	0.734587	0.097737	0.0274955	AMG
AMG2_ACGGGTCTCGCAAGCC	1.51717	0.722916	0.0878958	0.0177656	AMG
AMG2_ACGTCAAGTCTCACCT	1.46494	0.646903	0.0980281	-0.0203473	AMG
AMG2_ACTGAGTTCGAGAACG	1.25199	0.518179	0.128586	0.133564	AMG
AMG2_ACTGCTCCATAGAAAC	1.48137	0.687	0.0856802	0.136409	AMG
AMG2_ACTTGTTAGACTGGGT	1.69078	0.711247	0.0635729	0.0413302	AMG
AMG2_AGAGCTTAGGGCTCTC	1.49528	0.613882	-0.0667302	-0.10066	AMG
AMG2_AGATCTGCAGGCAGTA	1.60968	0.726788	0.111399	0.132208	AMG
AMG2_AGGGAGTAGTGGACGT	1.72935	0.742319	0.0174357	0.020999	AMG
AMG2_AGGTCCGCATATGCTG	1.59408	0.682572	0.0112486	-0.0518876	AMG
AMG2_ATCTGCCCACGCGAAA	1.60673	0.716361	0.0329674	-0.0647039	AMG
AMG2_CAACTAGTCTGCCAGG	1.66258	0.683975	0.0201083	-0.135383	AMG
AMG2_CAAGTTGAGGTGCTTT	1.56733	0.706518	0.101109	-0.0134936	AMG
AMG2_CACATTTTCCGTAGTA	1.36686	0.573732	-0.0286957	-0.0717284	AMG
AMG2_CACCTTGAGCTAGTTC	1.73555	0.710696	-0.0686363	-0.191857	AMG
AMG2_CAGAGAGCACTTAACG	1.54163	0.62142	0.0639245	0.134998	AMG
AMG2_CAGAGAGTCCAAATGC	1.66499	0.736399	0.130534	0.0926578	AMG
AMG2_CAGATCAAGAAGGGTA	1.68674	0.755808	0.0635685	0.0639726	AMG
AMG2_CATATGGCACAGGTTT	1.52686	0.71661	0.0748821	0.102319	AMG
AMG2_CATTCGCCAATGAAAC	1.67554	0.714539	0.0301583	0.0445446	AMG
AMG2_CCACCTACAGATCCAT	1.5145	0.659813	-0.025702	-0.177833	AMG
AMG2_CCACGGATCCCTAACC	1.68705	0.76892	0.0474611	-0.00942327	AMG
AMG2_CCCATACTCTATGTGG	1.63987	0.740718	0.0347316	0.0333249	AMG
AMG2_CCGTTCACAGTTAACC	1.62491	0.717504	0.0772167	-0.0440604	AMG
AMG2_CCTAAAGGTACCATCA	1.58738	0.689269	-0.000944714	-0.00597174	AMG
AMG2_CGAACATAGCGTAATA	1.3219	0.561445	-0.0710004	-0.150854	AMG
AMG2_CGAATGTCATTGCGGC	1.41752	0.688244	-0.00107923	-0.0503002	AMG
AMG2_CGATGGCCAATGGACG	1.4935	0.683649	0.0898786	-0.025006	AMG
AMG2_CGATGTAGTAGAGTGC	2.07601	0.850429	-0.0158025	-0.0445891	AMG
AMG2_CGCTATCCAATGCCAT	1.44319	0.677052	0.109219	0.146861	AMG
AMG2_CGGACACTCTTGTATC	1.57444	0.710599	0.101143	0.159958	AMG
AMG2_CGGAGCTTCTCAAGTG	1.64321	0.728152	0.056184	-0.087985	AMG
AMG2_CGGAGTCGTCAAACTC	1.31125	0.62412	0.148352	0.0214721	AMG
AMG2_CGTCCATAGGGATGGG	1.39499	0.469677	-0.136068	-0.0598245	AMG
AMG2_CGTGTAAAGGGTATCG	1.54619	0.655151	-0.0201891	-0.000795114	AMG
AMG2_CTAACTTGTTATTCTC	1.56388	0.731116	0.058355	-0.121863	AMG
AMG2_CTAGAGTTCTTTACGT	1.1883	0.521881	0.00722014	-0.00675315	AMG
AMG2_CTCTAATCAAACTGCT	1.38472	0.642083	0.0930305	0.103897	AMG
AMG2_CTCTGGTCAAGTCTGT	1.60599	0.673459	0.0393836	0.0292165	AMG
AMG2_CTGATAGGTTCAGTAC	1.48197	0.648942	0.0750864	-0.0112495	AMG
AMG2_CTGTGCTGTTTGTTTC	1.41194	0.660691	0.0794764	-0.020452	AMG
AMG2_GACGTTACAGGATCGA	1.42579	0.547565	0.0124276	0.0851463	AMG
AMG2_GACTGCGTCCACTGGG	1.01458	0.418901	-0.0284587	0.0147168	AMG
AMG2_GCATACACAATAACGA	1.52815	0.674821	0.0462481	0.0248824	AMG
AMG2_GCATACACAGATGAGC	1.53141	0.665016	0.0788616	0.0536584	AMG
AMG2_GCATGTATCCAGATCA	1.51159	0.714345	-0.00465402	0.0645314	AMG
AMG2_GCTCCTACAATGAATG	1.65678	0.747836	0.0921275	0.0113578	AMG
AMG2_GCTGCGACATCGATTG	1.59658	0.713446	0.0829467	0.0557271	AMG
AMG2_GGAATAACAGCCAGAA	1.73698	0.79042	0.0954938	-0.0643071	AMG
AMG2_GGAGCAAGTTCCATGA	1.48719	0.698609	0.0682524	0.0170407	AMG
AMG2_GGCTCGATCTCGGACG	1.73248	0.73706	0.0543775	-0.0356066	AMG
AMG2_GGGAATGAGTCGTACT	1.67802	0.775984	0.0837936	0.0447578	AMG
AMG2_GGGAGATAGCTAACTC	1.66705	0.725972	0.0326428	0.0509467	AMG
AMG2_GGGATGAGTTCGAATC	1.73015	0.763815	-0.0173259	-0.1363	AMG
AMG2_GGTGCGTCACGACGAA	1.46237	0.660532	0.0495513	0.0140663	AMG
AMG2_GGTGCGTGTCACCTAA	1.53803	0.710758	0.0614226	-0.0457901	AMG
AMG2_GGTGTTATCTCTAAGG	1.5913	0.724913	0.137899	0.0210351	AMG
AMG2_GTAACTGGTTTGACTG	1.65348	0.62699	0.0378301	-0.0514167	AMG
AMG2_GTACGTAAGTTAACGA	1.67152	0.726306	0.0991582	0.118764	AMG
AMG2_GTATCTTCAAGGTTTC	1.50285	0.601318	0.0358559	-0.190195	AMG
AMG2_GTATTCTAGACCTAGG	1.49845	0.705931	0.141879	0.0738071	AMG
AMG2_GTCACAAGTTATTCTC	1.51797	0.686387	0.0451062	0.021623	AMG
AMG2_GTCGTAAAGGAATGGA	1.46176	0.66663	0.0398069	0.00485755	AMG
AMG2_TACTCGCAGGCATTGG	1.62456	0.712408	0.0560986	-0.0412669	AMG
AMG2_TAGCCGGCATACGCTA	1.68816	0.717906	0.0496464	0.013396	AMG
AMG2_TATGCCCCAGTAAGAT	1.70437	0.771941	0.0716327	0.110217	AMG
AMG2_TCAGGATAGGGTCGAT	1.79794	0.722385	-0.0231302	0.170304	AMG
AMG2_TCAGGTATCTTGACGA	1.66827	0.745475	0.00848404	-0.0761508	AMG
AMG2_TCGGTAATCAACACAC	1.44628	0.638267	-0.052034	-0.104561	AMG
AMG2_TGACGGCCAGTCAGAG	1.24214	0.517886	0.0256173	0.0660614	AMG
AMG2_TGCACCTCAATTGCTG	1.60885	0.684864	0.0971095	0.0875162	AMG
AMG2_TGCACCTCAGCCAGAA	1.6738	0.744	0.0429578	0.0105426	AMG
AMG2_TGCCCTATCTGATTCT	1.43753	0.651481	-0.00114085	-0.113067	AMG
AMG2_TGCTACCTCTGAGGGA	1.65153	0.716569	0.070463	-0.0165557	AMG
AMG2_TGTTCCGAGCTAGCCC	1.59793	0.617574	-0.101094	-0.0585566	AMG
AMG2_TTAGTTCTCCAAAGTC	1.65965	0.74041	0.0860388	0.0420368	AMG
AMG2_TTCCCAGGTCTAGTCA	1.6981	0.712072	-0.00622992	-0.0928006	AMG
AMG2_TTCGGTCTCGGATGGA	1.55797	0.706854	0.0717049	0.0687311	AMG
AMG2_TTTCCTCAGATCCCGC	1.63686	0.698694	0.036358	-0.0835896	AMG
AMG3_AACTCAGCATTGCGGC	1.42553	0.515274	-0.164037	-0.10582	AMG
AMG3_AAGCCGCCACCCATGG	1.50617	0.676708	-0.0180896	-0.0453256	AMG
AMG3_AAGGTTCCAAGACGTG	1.34771	0.573361	0.0402315	-0.065954	AMG
AMG3_ACACCCTAGTACGATA	1.47255	0.682108	0.0499523	-0.0573166	AMG
AMG3_ACACTGAAGTCCGTAT	1.74994	0.738907	0.00119317	-0.0446956	AMG
AMG3_ACCAGTAAGCAGACTG	1.47097	0.62547	-0.0086312	-0.0843293	AMG
AMG3_ACGAGGATCCGAATGT	1.54076	0.687158	-0.0175116	-0.0924565	AMG
AMG3_ACGCCGAGTCCATCCT	1.47438	0.648186	0.0276253	-0.0848904	AMG
AMG3_ACGGCCATCATCTGCC	1.49111	0.701089	0.0180029	-0.0447025	AMG
AMG3_ACTGAACAGCTCCTTC	1.56008	0.694772	0.152238	0.12982	AMG
AMG3_ACTGAGTGTAAAGGAG	1.76528	0.790597	0.0545491	0.0460147	AMG
AMG3_ACTGCTCCAGCCTATA	1.26124	0.542865	-0.0051161	-0.0929412	AMG
AMG3_AGCAGCCTCCCTCAGT	1.87076	0.760606	0.0023383	-0.100302	AMG
AMG3_AGCATACCACGGTAAG	1.61243	0.704181	0.0428815	-0.0142112	AMG
AMG3_AGCGGTCGTTCAGCGC	1.62525	0.716255	0.0210156	-0.00503177	AMG
AMG3_AGCGTATAGATATGGT	1.54235	0.681686	0.119004	0.088629	AMG
AMG3_AGCGTCGAGTATGACA	1.48037	0.69306	0.0500407	-0.0104985	AMG
AMG3_AGCGTCGCAATGGATA	1.5811	0.743596	0.0509022	-0.0495292	AMG
AMG3_AGCGTCGTCGTTACGA	1.51577	0.696654	0.12029	0.0413206	AMG
AMG3_AGCTCCTGTACAGTGG	1.60852	0.696524	0.0720914	0.000299824	AMG
AMG3_AGGGATGAGGCGACAT	1.57712	0.641581	0.0136528	-0.0372778	AMG
AMG3_AGTGAGGGTCCGAACC	1.49733	0.635816	0.0664529	0.0318771	AMG
AMG3_ATAACGCCACCCAGTG	1.52993	0.685654	0.0284839	-0.0068797	AMG
AMG3_ATAGACCAGCCCAACC	1.5678	0.695654	0.0813782	0.0136931	AMG
AMG3_ATAGACCCACTCGACG	1.55557	0.701308	-0.0311896	0.0181393	AMG
AMG3_ATCACGATCAACACGT	1.16935	0.543206	0.0559835	0.112453	AMG
AMG3_ATCATCTCACGAGGTA	1.71503	0.73224	0.00522346	-0.00835975	AMG
AMG3_ATCATGGGTGTCGCTG	1.4936	0.658973	0.0513801	0.0252491	AMG
AMG3_ATCTACTAGACCTAGG	1.65352	0.731928	0.0863821	0.066739	AMG
AMG3_ATCTACTGTGACGGTA	1.46644	0.688256	0.044842	0.0855523	AMG
AMG3_ATGAGGGTCAGCGATT	1.62688	0.706697	0.0516974	0.0582861	AMG
AMG3_ATGTGTGAGTGAAGAG	1.55971	0.682851	0.114953	0.10591	AMG
AMG3_ATTCTACTCCTAGAAC	1.5557	0.671196	0.0847199	-0.0432845	AMG
AMG3_ATTGGTGGTAACGCGA	1.49959	0.588212	0.0994561	-0.0328842	AMG
AMG3_CAACCTCTCCGATATG	1.70279	0.726413	0.0251621	-0.0036236	AMG
AMG3_CAAGAAAGTCGCGAAA	1.61443	0.715716	0.0835279	0.0143148	AMG
AMG3_CAAGATCTCTAACTTC	1.01619	0.434063	0.123197	-0.0634134	AMG
AMG3_CAAGATCTCTCTTATG	1.3457	0.591351	0.0896695	-0.0302602	AMG
AMG3_CAAGGCCCAGACAAAT	1.64711	0.684589	-0.0351466	0.0552385	AMG
AMG3_CACACCTCAGCTATTG	1.71496	0.712122	0.136384	0.12658	AMG
AMG3_CACATTTGTCTAGCGC	1.58779	0.676055	0.115073	0.0879189	AMG
AMG3_CACCTTGGTCAGATAA	1.65831	0.741715	0.0686468	0.0137764	AMG
AMG3_CAGCAGCAGTGAACAT	1.69696	0.72878	0.0958169	0.0603974	AMG
AMG3_CAGTCCTGTGAGGGAG	1.56757	0.670907	0.0981005	-0.00400379	AMG
AMG3_CATATGGGTAGCTCCG	1.67014	0.759201	0.0761569	-0.0163774	AMG
AMG3_CATCGAAAGTTCGATC	1.71882	0.717585	0.0720053	0.0617163	AMG
AMG3_CATGACAGTAGAGCTG	1.67084	0.739538	0.0643428	-0.00215004	AMG
AMG3_CATGCCTCATCCGTGG	1.52427	0.68143	-0.0206375	-0.117855	AMG
AMG3_CATGCCTGTACAAGTA	1.59012	0.737247	-0.0182385	-0.0579327	AMG
AMG3_CATTCGCGTCATCCCT	1.71235	0.687221	0.0672556	0.0133176	AMG
AMG3_CCAATCCAGGACCACA	1.56346	0.71455	0.0740819	0.00136808	AMG
AMG3_CCATTCGCACTGTTAG	1.72818	0.735727	0.0615369	-0.0713176	AMG
AMG3_CCCAATCTCTTTACAC	1.46477	0.667584	0.015906	0.102726	AMG
AMG3_CCCATACAGGCAGTCA	1.57258	0.653742	0.0775	0.0878208	AMG
AMG3_CCCTCCTTCCTACAGA	1.36522	0.619912	0.0624852	0.0111764	AMG
AMG3_CCGGGATTCCACTCCA	1.53331	0.66602	0.0323294	0.0549588	AMG
AMG3_CCGTGGAGTCACTGGC	1.62471	0.733884	-0.0285672	-0.17279	AMG
AMG3_CCTTTCTGTTACCAGT	1.61275	0.694887	-0.0199489	-0.0890492	AMG
AMG3_CGAACATAGATGTAAC	1.49801	0.683705	0.0845253	0.00502134	AMG
AMG3_CGAGCACTCAATCTCT	1.50819	0.664607	0.0752065	0.113205	AMG
AMG3_CGAGCACTCTCTGAGA	1.5129	0.693189	0.0157857	-0.0310003	AMG
AMG3_CGAGCCAAGTTTGCGT	1.4901	0.677546	0.154514	0.113893	AMG
AMG3_CGATGTAGTCTCAACA	1.11084	0.499428	0.157666	0.0657308	AMG
AMG3_CGCTTCAGTCATGCAT	1.68111	0.704841	0.0601844	0.0396625	AMG
AMG3_CGGACTGCACCTATCC	1.58865	0.673015	0.0163211	-0.0583161	AMG
AMG3_CGGTTAACAATGGAAT	1.81236	0.735069	0.069528	0.102314	AMG
AMG3_CGTCTACAGGGAGTAA	1.51378	0.705564	-0.045338	-0.187191	AMG
AMG3_CGTTAGAGTGTGAATA	1.72666	0.694239	0.0106249	-0.0155968	AMG
AMG3_CTAACTTCATGGGACA	1.72485	0.716017	0.069741	0.004612	AMG
AMG3_CTACACCAGGGAACGG	1.62106	0.688729	0.0491446	0.0295446	AMG
AMG3_CTAGTGACACCAGCAC	1.35623	0.64486	0.176263	0.0236933	AMG
AMG3_CTCACACTCTAACTGG	1.26817	0.613234	0.101017	0.115957	AMG
AMG3_CTCAGAAAGGCTACGA	1.46824	0.680513	0.077876	-0.0124951	AMG
AMG3_CTCCTAGGTAAGTAGT	1.66607	0.748125	0.0452866	0.0604446	AMG
AMG3_CTCGAGGTCGAACGGA	1.67648	0.731303	0.169	0.094037	AMG
AMG3_CTGCCTAAGGCATGTG	1.22489	0.590014	0.185905	0.0390716	AMG
AMG3_CTTGGCTCACGGCGTT	1.52771	0.686028	0.0717113	0.109638	AMG
AMG3_GAAACTCCAGTAGAGC	1.60647	0.654964	0.022249	-0.0713222	AMG
AMG3_GAAATGAGTCAGAAGC	1.43164	0.656221	0.0407685	-0.0577089	AMG
AMG3_GAACATCTCAACACAC	1.58021	0.626295	0.0337352	-0.0213314	AMG
AMG3_GAATGAAAGCCCAATT	1.4415	0.676604	0.189005	0.0258251	AMG
AMG3_GAATGAACACTTGGAT	1.70641	0.681754	0.0484837	-0.0764675	AMG
AMG3_GACAGAGAGAGTAATC	1.5999	0.724297	0.0504556	-0.0211392	AMG
AMG3_GACGGCTCAATGAATG	1.65034	0.694777	0.022315	-0.0266994	AMG
AMG3_GACGGCTCATATGCTG	1.51871	0.718662	0.0944391	0.041054	AMG
AMG3_GACTAACGTTGCTCCT	1.60541	0.656512	0.0496426	0.0682777	AMG
AMG3_GATGAAAGTCGAATCT	1.46788	0.643552	0.016	-0.0876696	AMG
AMG3_GATTCAGTCGTGGGAA	1.46906	0.667121	0.0755778	0.0586477	AMG
AMG3_GCAATCACAGGTTTCA	1.63714	0.710366	0.0354299	-0.0831421	AMG
AMG3_GCATGATTCGTTGACA	1.53888	0.649092	0.0537241	0.0616851	AMG
AMG3_GCATGTAAGTGTACGG	1.66972	0.70497	0.0935009	0.0313743	AMG
AMG3_GCATGTATCATGTCCC	1.54225	0.619319	-0.0146826	0.0470949	AMG
AMG3_GCGACCAAGGGTGTTG	1.58029	0.704229	-0.0607724	-0.168192	AMG
AMG3_GCTCCTAAGACTAGGC	1.5622	0.667182	-0.0609777	-0.0700556	AMG
AMG3_GCTGGGTGTACAGTGG	1.7148	0.737304	0.104272	0.0462448	AMG
AMG3_GCTGGGTTCGGTCCGA	1.51975	0.680102	0.0365083	-0.0121274	AMG
AMG3_GGAACTTAGAACTCGG	1.57096	0.656581	0.00722756	-0.0228698	AMG
AMG3_GGACAGACATGGGACA	1.49551	0.705399	0.068933	-0.00380984	AMG
AMG3_GGACGTCTCTTATCTG	1.55207	0.682011	-0.0132486	-0.0627645	AMG
AMG3_GGCTGGTTCAGTTTGG	1.51133	0.673291	-0.0201173	-0.0947017	AMG
AMG3_GGGAATGGTGTTGAGG	1.64749	0.707996	-0.0123064	-0.0260015	AMG
AMG3_GGGACCTCAAGAGGCT	1.57994	0.704639	0.0230263	-0.0318274	AMG
AMG3_GGGAGATAGGTTACCT	1.53115	0.661036	0.0603381	-0.0768968	AMG
AMG3_GGGAGATCAACTGCGC	1.52744	0.701184	0.00256874	-0.0971072	AMG
AMG3_GGGAGATCACTGCCAG	1.57088	0.706276	-0.0181613	-0.0198608	AMG
AMG3_GGGTCTGGTCATCCCT	1.63674	0.68729	0.0267979	0.00585892	AMG
AMG3_GGGTCTGGTTTGGCGC	1.35268	0.587853	0.170397	0.110741	AMG
AMG3_GGTGAAGGTGGTAACG	1.64057	0.689261	0.094553	0.0718104	AMG
AMG3_GGTGCGTGTAGATTAG	1.63471	0.741234	0.0760053	-0.000140935	AMG
AMG3_GTAACGTGTGATGTCT	1.5937	0.675227	-0.0422024	-0.048025	AMG
AMG3_GTAACGTTCACCGTAA	1.65992	0.706127	-0.0142105	-0.0555306	AMG
AMG3_GTCTTCGAGGTGACCA	1.58337	0.704615	-0.0366087	-0.0951852	AMG
AMG3_TAAACCGTCCGTACAA	1.48537	0.652251	0.0241716	-0.0546564	AMG
AMG3_TAAGAGAAGCTGCAAG	1.62518	0.614723	0.119207	0.0575204	AMG
AMG3_TAAGCGTGTAGGAGTC	1.58689	0.71998	0.00396354	-0.0537724	AMG
AMG3_TACAGTGGTCGAAAGC	1.53415	0.653735	0.0931181	0.0108955	AMG
AMG3_TACCTTAGTCAATGTC	1.58387	0.663312	0.0391385	-0.0613878	AMG
AMG3_TACGGTAAGGGATGGG	1.54477	0.706885	0.0598727	0.0025586	AMG
AMG3_TAGCCGGTCACAATGC	1.78906	0.748364	0.206865	0.339893	AMG
AMG3_TAGGCATGTCTCGTTC	1.55461	0.71688	0.00854557	-0.103358	AMG
AMG3_TATCAGGAGCTAAACA	1.74029	0.725811	0.142249	0.149193	AMG
AMG3_TATCAGGCAAACGTGG	1.71379	0.748779	0.0374554	0.0394165	AMG
AMG3_TATCAGGCAGTGGAGT	1.61251	0.755473	0.0871965	0.0336635	AMG
AMG3_TATGCCCAGGGTGTTG	1.7366	0.766154	0.0327994	-0.0630965	AMG
AMG3_TCACAAGCACAGGTTT	1.43894	0.625083	0.0176044	-0.110364	AMG
AMG3_TCAGATGGTCGACTAT	1.53531	0.730765	0.0719131	0.0506549	AMG
AMG3_TCATTACCAGATGGGT	1.35475	0.662565	0.164612	0.0853648	AMG
AMG3_TCATTTGTCCAGAGGA	1.72338	0.741124	0.00295426	-0.0106069	AMG
AMG3_TCCACACAGTAATCCC	1.60663	0.704621	0.0273726	-0.045032	AMG
AMG3_TCGCGTTAGGAGTAGA	1.62109	0.68696	-0.00235489	-0.111093	AMG
AMG3_TCGGTAAGTACGCACC	1.49877	0.634684	0.0274544	0.0945607	AMG
AMG3_TCTGGAACAGCTGCTG	1.60614	0.694283	-0.0488011	-0.0382655	AMG
AMG3_TGACGGCGTACTCGCG	1.41673	0.607512	0.0854072	0.0950387	AMG
AMG3_TGACTAGAGCGATATA	1.72991	0.699978	-0.0282051	-0.0908893	AMG
AMG3_TGAGAGGCAAGCCTAT	1.44479	0.632026	0.0564178	0.0557092	AMG
AMG3_TGCGCAGGTCACCCAG	1.46436	0.657733	0.141016	0.0957289	AMG
AMG3_TGCGTGGTCATCTGCC	1.67562	0.710553	0.0377864	-0.00420623	AMG
AMG3_TGGCGCATCGTCTGCT	1.58831	0.687424	0.0611158	-0.0895258	AMG
AMG3_TGGGAAGCACAGCGTC	1.64827	0.692775	0.0477689	0.102377	AMG
AMG3_TGGTTAGTCGCTAGCG	1.62594	0.666419	0.11014	0.177818	AMG
AMG3_TGTGTTTCAGTAACGG	1.5524	0.68827	0.030506	0.0432245	AMG
AMG3_TTCCCAGCAAACTGTC	1.40647	0.644111	-0.00600541	-0.109167	AMG
AMG3_TTCTACAAGCTATGCT	1.60767	0.663066	0.107089	0.0571116	AMG
AMG3_TTCTACAGTGCGCTTG	1.60559	0.681339	0.0330128	-0.0220819	AMG
AMG3_TTCTCAACAAGCTGTT	1.68454	0.712048	-0.00232014	-0.066477	AMG
AMG3_TTGAACGAGTAGTGCG	1.4822	0.66681	0.0260691	-0.0628313	AMG
AMG3_TTGACTTAGTTAACGA	1.4492	0.607329	-0.0102178	0.0214485	AMG
AMG3_TTTATGCCAGGGATTG	1.56255	0.715521	0.0192602	-0.000946092	AMG
AMG3_TTTGCGCTCCTAGGGC	1.62625	0.69316	-0.0381482	-0.0178652	AMG
MM1_AAACCTGAGCTCAACT	1.72166	0.706137	0.0661702	-0.00675464	MM
MM1_AAACCTGCACATGACT	1.60206	0.740702	0.102534	0.0202961	MM
MM1_AAACCTGCATCGGAAG	1.51226	0.666338	-0.0247596	-0.0695052	MM
MM1_AAACCTGGTACATCCA	1.7207	0.749665	0.00363808	-0.0280055	MM
MM1_AAACCTGGTACCGAGA	1.67272	0.72715	0.131734	0.117188	MM
MM1_AAACGGGCATATGAGA	1.53398	0.679321	0.053816	0.0597327	MM
MM1_AAAGATGAGGGCACTA	1.78812	0.720116	0.0541062	-0.0797255	MM
MM1_AAAGATGTCAGGTAAA	1.82513	0.748191	0.110964	0.121001	MM
MM1_AAAGCAACAGTCTTCC	1.69686	0.72973	0.0701385	-0.030121	MM
MM1_AAAGCAAGTTAGAACA	1.63122	0.690823	0.065849	0.0182348	MM
MM1_AAAGCAATCATGTCTT	1.67202	0.715527	0.10177	-0.0144876	MM
MM1_AAAGCAATCGGACAAG	1.66247	0.707548	0.055213	-0.0244841	MM
MM1_AAAGTAGCAATGTAAG	1.93172	0.72707	0.0783116	0.278706	MM
MM1_AAAGTAGCAGCTATTG	1.46692	0.690618	0.116335	0.0345916	MM
MM1_AAAGTAGCATGTCGAT	1.6942	0.719365	0.155903	0.128669	MM
MM1_AAAGTAGGTGCGATAG	1.7886	0.809279	0.0677806	0.0695797	MM
MM1_AAAGTAGGTTCTGAAC	1.77955	0.807457	0.0581066	0.0707191	MM
MM1_AAAGTAGTCGCCAAAT	1.6955	0.78062	0.160439	0.146501	MM
MM1_AAAGTAGTCTGAGTGT	1.66171	0.755913	0.037586	0.10153	MM
MM1_AAATGCCAGTTAGCGG	1.74902	0.772453	0.0785809	0.00466444	MM
MM1_AAATGCCTCCTAGTGA	1.63034	0.751361	0.104635	-0.0313459	MM
MM1_AACACGTAGCCTATGT	1.78751	0.798783	0.0646936	-0.0231624	MM
MM1_AACACGTAGTTTGCGT	1.73798	0.712598	0.00727054	-0.050951	MM
MM1_AACACGTCACCTATCC	1.83935	0.737969	0.135586	0.102584	MM
MM1_AACACGTCAGCCTTGG	1.65805	0.700125	0.0477667	-0.015956	MM
MM1_AACACGTGTTCGCGAC	1.7157	0.752274	0.0261092	0.000264202	MM
MM1_AACACGTTCACCAGGC	1.77981	0.741525	0.0626574	0.0125151	MM
MM1_AACACGTTCGCGTAGC	1.69899	0.748373	0.0672685	0.0273037	MM
MM1_AACACGTTCTGTCAAG	1.66062	0.759549	0.0990933	0.0580572	MM
MM1_AACCATGAGAGCTGGT	1.72377	0.751912	0.0855243	0.0516236	MM
MM1_AACCATGAGATAGTCA	1.69305	0.718818	0.0702616	-0.10403	MM
MM1_AACCATGAGGTGCACA	1.83013	0.82731	0.0848302	0.133735	MM
MM1_AACCATGAGTGTCCAT	1.64487	0.736621	0.0515511	0.0049034	MM
MM1_AACCATGCAGATTGCT	1.73303	0.770228	0.141572	0.0618802	MM
MM1_AACCATGCAGCGTCCA	1.87206	0.805017	0.0473052	-0.00830349	MM
MM1_AACCATGTCCACGTGG	1.73159	0.714237	0.00793041	-0.0302861	MM
MM1_AACCGCGAGAAACCAT	1.80174	0.813317	0.0501346	-0.0172549	MM
MM1_AACCGCGAGCTAAGAT	1.72035	0.768452	0.017369	-0.128857	MM
MM1_AACCGCGCATTAGGCT	1.58734	0.739522	0.0933891	0.0810121	MM
MM1_AACCGCGTCCTCAATT	1.68632	0.703036	0.0870585	-0.0255122	MM
MM1_AACCGCGTCTCGTATT	1.71987	0.798264	0.0949646	0.0149493	MM
MM1_AACGTTGAGGATGGTC	1.58541	0.748704	0.0709667	-0.00890221	MM
MM1_AACGTTGAGGTAAACT	1.82037	0.769182	0.0683638	0.0495104	MM
MM1_AACGTTGAGTTAGGTA	1.69127	0.753748	0.0913374	0.0776514	MM
MM1_AACGTTGCAGTCCTTC	1.64783	0.703803	-0.0043419	-0.0383687	MM
MM1_AACGTTGCATCGGTTA	1.70366	0.756601	0.0379408	0.00634004	MM
MM1_AACTCAGGTAGCACGA	1.65647	0.735965	0.0783471	-0.0182618	MM
MM1_AACTCAGTCGCAGGCT	1.79826	0.784863	0.0474847	-0.0477328	MM
MM1_AACTCCCAGAAACGAG	1.76535	0.747035	0.110126	0.0461869	MM
MM1_AACTCCCAGCTCCTTC	1.5773	0.689795	0.0854186	0.0494796	MM
MM1_AACTCCCAGGAGTAGA	1.68081	0.776031	0.0874144	0.00919048	MM
MM1_AACTCCCGTGAGGCTA	1.84103	0.58484	-0.0937167	0.0580071	MM
MM1_AACTCCCTCGTCGTTC	1.57225	0.756026	0.0988294	-0.00384451	MM
MM1_AACTCTTAGTGTACTC	1.77169	0.762199	0.0731157	-0.000744497	MM
MM1_AACTCTTCAGGAATGC	1.69477	0.74441	0.0272934	0.0116626	MM
MM1_AACTCTTGTCCGAAGA	1.5321	0.72996	0.0355463	0.0447261	MM
MM1_AACTCTTGTGAGGCTA	1.59913	0.661818	0.00553924	0.0607527	MM
MM1_AACTCTTGTTAGTGGG	1.6917	0.79588	0.0608247	0.0206809	MM
MM1_AACTGGTAGAGTCGGT	1.71302	0.732581	0.0455969	0.0758022	MM
MM1_AACTGGTCACCTGGTG	1.74027	0.768564	0.0947186	0.0366727	MM
MM1_AACTGGTCAGCTTCGG	1.76495	0.720152	0.079871	0.11851	MM
MM1_AACTTTCCATGAGCGA	1.97116	0.807825	0.152117	0.265663	MM
MM1_AACTTTCGTATGGTTC	1.43962	0.663106	0.0597106	-0.11833	MM
MM1_AACTTTCGTCCCGACA	1.67338	0.742819	0.0622972	0.0428107	MM
MM1_AACTTTCGTTGTCTTT	1.74102	0.770619	-0.00708654	-0.0834373	MM
MM1_AAGACCTAGAGAACAG	1.66345	0.786841	0.0652535	0.0340901	MM
MM1_AAGACCTGTCCGTCAG	1.61212	0.704262	0.148879	0.189852	MM
MM1_AAGACCTTCAACGGCC	1.701	0.704344	0.0930153	0.0438042	MM
MM1_AAGACCTTCCTCCTAG	1.81614	0.804306	0.0962295	0.0499172	MM
MM1_AAGACCTTCTAACGGT	1.65464	0.745907	0.072833	0.0902568	MM
MM1_AAGCCGCCATAAGACA	1.24061	0.564082	0.171236	0.0421283	MM
MM1_AAGCCGCGTTCGTGAT	1.6332	0.735404	0.059461	-0.0188464	MM
MM1_AAGCCGCGTTTCCACC	1.93609	0.800387	0.118358	0.105024	MM
MM1_AAGCCGCTCACATGCA	1.67694	0.73469	-0.0458197	-0.128867	MM
MM1_AAGCCGCTCAGAGACG	1.76261	0.780384	0.118165	0.0711958	MM
MM1_AAGCCGCTCTGGTATG	1.76606	0.76147	0.140431	0.0785769	MM
MM1_AAGGAGCCACACCGAC	1.69444	0.726011	0.199872	0.139303	MM
MM1_AAGGAGCCATGCAATC	1.71817	0.751758	0.0754903	0.0132696	MM
MM1_AAGGAGCGTTAGTGGG	1.81025	0.76499	0.0805803	0.058537	MM
MM1_AAGGCAGAGAGAACAG	1.76503	0.769334	0.0216785	0.0794137	MM
MM1_AAGGCAGAGCGATATA	1.63172	0.718163	-0.0106731	-0.0510928	MM
MM1_AAGGCAGAGGGCTTCC	1.73059	0.682581	-0.0233923	0.00505712	MM
MM1_AAGGCAGCACCGATAT	1.69971	0.712965	0.112409	0.155311	MM
MM1_AAGGCAGGTTTAGCTG	1.74259	0.76128	0.0600039	0.0530632	MM
MM1_AAGGTTCAGACCACGA	1.82677	0.778515	0.0570378	0.0730684	MM
MM1_AAGGTTCGTCTCTTTA	1.7193	0.671723	0.151646	0.108906	MM
MM1_AAGGTTCTCATCTGTT	1.68796	0.776867	0.103011	-0.0336486	MM
MM1_AAGGTTCTCCAGGGCT	1.66354	0.72178	0.0681338	0.0916947	MM
MM1_AAGTCTGAGAAGGGTA	1.64223	0.779761	0.0877024	0.0244433	MM
MM1_AAGTCTGAGATGTAAC	1.77599	0.789547	0.12088	0.0482845	MM
MM1_AAGTCTGAGGTGATAT	1.71838	0.736325	-0.00992421	-0.078816	MM
MM1_AAGTCTGAGGTTCCTA	1.79349	0.776587	0.00338815	-0.0543565	MM
MM1_AAGTCTGCACCGGAAA	1.70299	0.716691	0.0614551	0.00490215	MM
MM1_AAGTCTGCATGTCGAT	1.66827	0.719209	0.0372772	0.0221733	MM
MM1_AAGTCTGTCGGAAATA	1.64818	0.717689	0.0817039	0.0723415	MM
MM1_AATCCAGCACATCTTT	1.50509	0.710065	0.1035	0.0348016	MM
MM1_AATCCAGCAGTCTTCC	1.70731	0.776836	0.115041	0.0362494	MM
MM1_AATCCAGCATGCATGT	1.66809	0.738454	0.123232	0.00306487	MM
MM1_AATCCAGGTTACCAGT	1.5981	0.697328	0.0861493	0.0121256	MM
MM1_AATCCAGTCAACACCA	1.63464	0.753618	0.0266589	-0.0184234	MM
MM1_AATCCAGTCTATCGCC	1.7979	0.830613	0.122827	0.129309	MM
MM1_AATCCAGTCTGAGGGA	1.80012	0.769194	0.100343	0.0365178	MM
MM1_AATCGGTAGTCATCCA	1.68105	0.7455	0.1231	0.115287	MM
MM1_AATCGGTAGTCCATAC	1.67005	0.72545	0.032551	-0.0159169	MM
MM1_AATCGGTCACAGGAGT	1.65024	0.751782	0.114739	0.1231	MM
MM1_AATCGGTGTCAGAAGC	1.66659	0.757922	0.0260703	-0.0705757	MM
MM1_AATCGGTGTCATGCCG	1.72785	0.714898	0.0223097	0.00632264	MM
MM1_AATCGGTTCCGATATG	1.57107	0.730718	0.15748	0.0258934	MM
MM1_AATCGGTTCTATCGCC	1.75099	0.715786	0.137018	0.0507126	MM
MM1_AATCGGTTCTGATTCT	1.69899	0.747453	0.0951859	0.0103161	MM
MM1_ACACCAAAGAGTGACC	1.64497	0.749585	0.112799	0.0570202	MM
MM1_ACACCAACAAGCCCAC	1.70937	0.732082	-0.0168619	-0.079743	MM
MM1_ACACCAAGTGCTGTAT	1.63415	0.769639	0.133526	0.10497	MM
MM1_ACACCAATCACTCTTA	1.77145	0.737033	0.207771	0.119593	MM
MM1_ACACCAATCGATAGAA	1.79406	0.752054	0.0948298	0.0659334	MM
MM1_ACACCCTAGTACACCT	1.60732	0.744836	0.0572722	0.0452274	MM
MM1_ACACCCTGTCAATACC	1.55889	0.731434	0.232677	0.216091	MM
MM1_ACACCGGAGAAGAAGC	1.85111	0.774306	0.0498737	0.0602658	MM
MM1_ACACCGGGTAACGTTC	1.81885	0.79984	0.250553	0.328553	MM
MM1_ACACCGGTCGGCGCTA	1.4828	0.631186	0.0430814	-0.0302561	MM
MM1_ACACTGACAGATCTGT	1.65981	0.770787	0.200024	0.206505	MM
MM1_ACACTGATCAAGATCC	1.76067	0.776073	0.051867	0.0387704	MM
MM1_ACACTGATCACAGTAC	1.07558	0.612095	0.21787	0.0849192	MM
MM1_ACAGCCGAGAGGGATA	1.83733	0.824982	0.0252983	0.0854897	MM
MM1_ACAGCCGAGTATGACA	1.7636	0.761749	0.16804	0.0846737	MM
MM1_ACAGCCGCAAAGGCGT	1.78565	0.777363	0.130112	0.0761829	MM
MM1_ACAGCCGCAATGGTCT	1.83479	0.737766	0.013761	0.0242328	MM
MM1_ACAGCCGTCACCATAG	1.53881	0.724925	0.0145627	-0.130945	MM
MM1_ACAGCTAAGTGAACAT	1.6481	0.713647	0.0667178	-0.017023	MM
MM1_ACAGCTACAAGTCTAC	1.47474	0.694414	0.099601	0.0898459	MM
MM1_ACAGCTACAGGCTCAC	1.66122	0.768715	0.10377	0.0775168	MM
MM1_ACAGCTATCATAACCG	1.71389	0.75674	0.0587893	-0.0220395	MM
MM1_ACATACGAGATAGTCA	1.81724	0.792021	0.0581253	0.0572008	MM
MM1_ACATACGAGTTCGCAT	1.61987	0.65014	0.16092	0.0882109	MM
MM1_ACATACGCAGACGCCT	1.59624	0.692769	0.0327306	-0.0868062	MM
MM1_ACATACGCATTAACCG	1.79257	0.773009	0.0764442	0.073162	MM
MM1_ACATACGGTCAGATAA	1.72555	0.699912	-0.0295867	-0.0827697	MM
MM1_ACATACGGTCGACTGC	1.7217	0.733736	0.00862753	-0.00691028	MM
MM1_ACATACGGTTAGTGGG	1.76289	0.770851	0.0898544	0.0504613	MM
MM1_ACATACGGTTTAAGCC	1.57572	0.70807	0.064049	0.0671778	MM
MM1_ACATACGTCAGGCCCA	1.7639	0.740907	0.040688	0.0816761	MM
MM1_ACATACGTCCAGAGGA	1.81785	0.759445	0.110778	0.0135122	MM
MM1_ACATCAGGTTTAGCTG	1.60829	0.696111	0.0221031	-0.00344801	MM
MM1_ACATCAGTCGGCGGTT	1.9095	0.776004	0.0388254	0.024174	MM
MM1_ACATCAGTCGTTGACA	1.68537	0.782534	0.0303323	0.0502033	MM
MM1_ACATGGTCACCAGTTA	1.69235	0.757553	0.0343329	0.0471687	MM
MM1_ACATGGTCAGCGTTCG	1.83047	0.828384	0.0961832	0.0715982	MM
MM1_ACATGGTCATGGTTGT	1.84404	0.788863	0.117692	0.0189123	MM
MM1_ACATGGTGTCAAACTC	1.63918	0.751458	0.0421465	-0.0317097	MM
MM1_ACATGGTGTGGCCCTA	1.75653	0.746044	0.0557346	0.071334	MM
MM1_ACATGGTTCTCTTGAT	1.6183	0.715565	0.127997	0.139333	MM
MM1_ACCAGTACAGACGTAG	1.87292	0.767664	-0.023412	-0.0451064	MM
MM1_ACCAGTAGTGACAAAT	1.72124	0.794791	0.0704417	0.0931654	MM
MM1_ACCAGTATCGAGCCCA	1.7784	0.791785	-0.0253981	-0.0826617	MM
MM1_ACCCACTAGTGGAGAA	1.63814	0.757947	0.166176	0.145038	MM
MM1_ACCCACTCAGGCGATA	1.85968	0.786441	0.0165178	0.00820889	MM
MM1_ACCCACTGTAAGTTCC	1.69194	0.760336	0.0743504	0.0203134	MM
MM1_ACCCACTGTACAGTGG	1.67888	0.778224	0.0439373	0.0825283	MM
MM1_ACCCACTGTCGAGATG	0.971834	0.378872	0.0483396	0.0973042	MM
MM1_ACCCACTGTCGGGTCT	1.85651	0.772624	0.196148	0.14579	MM
MM1_ACCCACTTCAGAAATG	1.52319	0.678437	0.104209	0.0762361	MM
MM1_ACCCACTTCCTAGTGA	1.62105	0.699467	0.0529277	0.0167591	MM
MM1_ACCGTAACAGTGGAGT	1.72752	0.772082	0.0475171	-0.0373209	MM
MM1_ACCGTAATCCTGCAGG	1.90967	0.812037	0.0179551	-0.0559817	MM
MM1_ACCGTAATCCTTTCTC	1.6394	0.691416	0.0913254	0.0388676	MM
MM1_ACCGTAATCTCCTATA	1.64881	0.707543	0.0775394	-0.0046137	MM
MM1_ACCGTAATCTTGTTTG	1.26052	0.470161	0.163861	-0.0248584	MM
MM1_ACCTTTAGTCCGAGTC	1.85688	0.793536	0.0265981	0.0305319	MM
MM1_ACCTTTATCAGTCAGT	1.81397	0.736851	0.016541	0.0575426	MM
MM1_ACCTTTATCTTGTACT	1.48029	0.642294	0.103036	0.122571	MM
MM1_ACGAGCCAGACACTAA	1.76508	0.787522	0.0284938	0.0367487	MM
MM1_ACGAGCCAGGGCACTA	1.61718	0.720608	0.0128737	-0.00346834	MM
MM1_ACGAGCCAGTCGTACT	1.68582	0.739882	0.139787	0.0643359	MM
MM1_ACGAGCCTCGGCTACG	1.73707	0.736773	0.0916043	0.0227743	MM
MM1_ACGAGCCTCGTTTATC	1.75447	0.732997	0.0802596	0.0711246	MM
MM1_ACGAGGACATCCGTGG	1.64365	0.694903	0.0572865	0.0246161	MM
MM1_ACGAGGAGTCGGCATC	1.68263	0.732113	0.0130429	-0.0460453	MM
MM1_ACGATACAGGCGCTCT	1.77906	0.725313	0.0337425	0.0670402	MM
MM1_ACGATACGTCCATCCT	1.63305	0.77255	0.0925249	-0.0281925	MM
MM1_ACGATACTCTCCCTGA	1.34881	0.499003	0.0717758	0.0432142	MM
MM1_ACGATGTAGTCCATAC	1.60383	0.702179	-0.00203434	0.0508612	MM
MM1_ACGATGTCAGTATAAG	1.68124	0.788922	0.0559661	0.0317015	MM
MM1_ACGATGTCATGGTTGT	1.78703	0.698145	0.217402	0.333045	MM
MM1_ACGATGTGTTCCAACA	1.59675	0.732816	0.041145	0.0116913	MM
MM1_ACGATGTTCCGCAGTG	1.76972	0.758653	0.0212596	-0.0509282	MM
MM1_ACGATGTTCGCATGAT	1.69874	0.767135	0.113229	0.0435897	MM
MM1_ACGCAGCAGTCTCGGC	1.67812	0.765075	0.0603087	0.072132	MM
MM1_ACGCAGCCATCCAACA	1.64995	0.718529	0.0851929	0.0250184	MM
MM1_ACGCAGCTCCGGGTGT	1.71815	0.767321	0.0115694	-0.0337594	MM
MM1_ACGCCAGAGTGGAGTC	1.73238	0.696704	0.0108204	0.0608377	MM
MM1_ACGCCAGCACTTGGAT	1.63323	0.650665	0.0862867	0.0793084	MM
MM1_ACGCCAGCATGCTAGT	1.77108	0.751823	0.0699962	0.0139529	MM
MM1_ACGCCAGGTCACACGC	1.57675	0.755403	0.0928349	0.00985514	MM
MM1_ACGCCAGGTCGACTGC	1.90235	0.75727	0.0356479	-0.0360356	MM
MM1_ACGCCGAAGACTAAGT	1.80206	0.765963	-0.040772	-0.0625388	MM
MM1_ACGCCGAAGTCTCCTC	1.41321	0.691479	0.0133972	-0.0109252	MM
MM1_ACGCCGAGTCTTCGTC	1.68337	0.729058	0.0797164	0.0543351	MM
MM1_ACGCCGATCGATGAGG	1.79268	0.795252	0.0612912	0.116539	MM
MM1_ACGGAGAAGTCCGGTC	1.9011	0.789266	0.1444	0.166652	MM
MM1_ACGGAGACAATGCCAT	1.67687	0.73339	0.083321	0.0289858	MM
MM1_ACGGAGACAGACACTT	1.60615	0.706052	0.111102	0.11724	MM
MM1_ACGGAGAGTCTAGTCA	1.68253	0.773373	0.0569584	0.071983	MM
MM1_ACGGAGATCGGAATCT	1.52564	0.728977	0.111034	-0.0103288	MM
MM1_ACGGCCAGTGGGTATG	1.63591	0.719043	0.035225	-0.0609736	MM
MM1_ACGGCCAGTTAGAACA	1.73314	0.764544	0.0443207	0.027076	MM
MM1_ACGGCCATCAAACAAG	1.6418	0.731753	0.0888803	0.00636991	MM
MM1_ACGGCCATCACAGGCC	1.76284	0.778811	0.139444	0.0767543	MM
MM1_ACGGCCATCCGATATG	1.75607	0.757966	0.0768742	0.0173964	MM
MM1_ACGGCCATCGAGAGCA	1.63249	0.701518	0.0712917	-0.0290526	MM
MM1_ACGGGCTAGAATTCCC	1.6492	0.79725	0.100829	0.0319503	MM
MM1_ACGGGCTAGCTAGTCT	1.77208	0.785564	0.0561921	0.0989485	MM
MM1_ACGGGCTCAGCGAACA	1.80856	0.784769	0.0677779	0.0559686	MM
MM1_ACGGGCTCATCTCCCA	1.65123	0.786496	0.0251437	0.0154102	MM
MM1_ACGGGCTTCCGCAGTG	1.69005	0.752363	0.0317765	0.0635977	MM
MM1_ACGGGTCCAATCACAC	1.71629	0.741959	0.0766202	0.0285294	MM
MM1_ACGGGTCCACAGCGTC	1.81537	0.749917	0.0632932	0.0551111	MM
MM1_ACGGGTCCATATACCG	1.71963	0.774703	0.129475	0.0591463	MM
MM1_ACGGGTCGTCAAACTC	1.67652	0.700158	0.0815882	0.130693	MM
MM1_ACGGGTCTCACATGCA	1.598	0.738269	0.10561	0.0281875	MM
MM1_ACGTCAAAGAGACTTA	1.73273	0.776273	0.0853154	0.0828879	MM
MM1_ACGTCAAAGATGTAAC	1.62508	0.720731	0.119412	-0.0359291	MM
MM1_ACGTCAATCAAGATCC	1.80191	0.779244	0.126367	0.100411	MM
MM1_ACTATCTAGATGCCAG	1.78549	0.739232	0.0251476	0.0162393	MM
MM1_ACTATCTAGGGAAACA	1.89403	0.831798	0.0726935	0.0805834	MM
MM1_ACTATCTCATGTAAGA	1.60042	0.763779	0.0163494	0.0411785	MM
MM1_ACTATCTTCCGCAAGC	1.59159	0.66694	0.0759555	0.161751	MM
MM1_ACTGAACCAGCTCGAC	1.65596	0.76013	0.07481	0.0889824	MM
MM1_ACTGAACCATCGGACC	1.77238	0.796517	0.138206	0.161887	MM
MM1_ACTGAGTAGAACAATC	1.75371	0.763624	0.087926	0.0488352	MM
MM1_ACTGAGTAGGGCTTCC	1.57286	0.757022	0.153322	0.0947447	MM
MM1_ACTGAGTCACACCGAC	1.81941	0.765045	0.106206	-0.00670036	MM
MM1_ACTGAGTCATAACCTG	1.49257	0.702679	0.0680015	0.171666	MM
MM1_ACTGAGTCATGAGCGA	1.77718	0.743236	0.0530959	-0.00163146	MM
MM1_ACTGAGTGTAAATACG	1.56669	0.67187	0.0988649	-0.00929768	MM
MM1_ACTGAGTGTGTTTGTG	1.75326	0.751931	0.082222	0.0182723	MM
MM1_ACTGAGTGTTCGTGAT	1.6592	0.622122	0.101601	0.187294	MM
MM1_ACTGATGAGTGCAAGC	1.72813	0.729677	0.122621	-0.00769011	MM
MM1_ACTGATGCACATCTTT	1.86175	0.772543	0.136791	0.136234	MM
MM1_ACTGATGGTCACCTAA	1.68064	0.716619	0.0403363	0.00272192	MM
MM1_ACTGATGGTGCAGTAG	1.76341	0.722387	0.148966	0.107462	MM
MM1_ACTGCTCGTAAAGTCA	1.74914	0.750585	0.0716507	0.0310102	MM
MM1_ACTGCTCGTCCTAGCG	1.51398	0.616104	0.0177452	0.00367964	MM
MM1_ACTGCTCGTTCAGACT	1.64451	0.713536	0.0688555	0.000447885	MM
MM1_ACTGCTCTCAAAGACA	1.59067	0.697317	0.158915	0.00296657	MM
MM1_ACTGCTCTCCGCATAA	1.62747	0.726386	0.0604496	-0.0456525	MM
MM1_ACTGCTCTCTTCATGT	1.81975	0.801049	-0.00507779	-0.078471	MM
MM1_ACTGTCCAGAATGTTG	1.67744	0.723762	0.0929867	0.158516	MM
MM1_ACTGTCCAGCCAGGAT	1.61608	0.720231	0.0628466	-0.0226649	MM
MM1_ACTGTCCGTTCGTGAT	1.68975	0.727588	0.00973667	-0.0364601	MM
MM1_ACTGTCCTCCATGAAC	1.69489	0.751924	0.00602681	-0.0778531	MM
MM1_ACTGTCCTCCGTCATC	1.73874	0.727799	0.117225	0.0761215	MM
MM1_ACTGTCCTCGGACAAG	1.63936	0.73018	0.0748802	-0.0081027	MM
MM1_ACTGTCCTCGGTCTAA	1.43889	0.622883	0.0223524	-0.0846553	MM
MM1_ACTTACTAGAGAGCTC	1.66657	0.679432	0.11289	0.105303	MM
MM1_ACTTACTCATCACAAC	2.01639	0.838198	0.0079448	0.056347	MM
MM1_ACTTACTCATCCGTGG	1.69832	0.660175	0.0341021	-0.0170501	MM
MM1_ACTTACTGTCAGATAA	1.68019	0.766082	0.170763	0.078617	MM
MM1_ACTTACTGTTGTGGAG	1.72207	0.750352	0.0505437	0.0334746	MM
MM1_ACTTACTTCACTTCAT	1.58617	0.660192	0.0563099	0.0367131	MM
MM1_ACTTGTTAGTCGTTTG	1.6497	0.704871	0.0702726	-7.77285e-05	MM
MM1_ACTTGTTAGTTGAGAT	1.62554	0.708923	0.0488339	0.100554	MM
MM1_ACTTGTTCAATCTGCA	1.55448	0.684697	0.272357	0.228069	MM
MM1_ACTTGTTTCGCGGATC	1.61951	0.746038	0.0397939	0.00641014	MM
MM1_ACTTTCAAGGGTCGAT	1.6172	0.738128	0.0770324	0.0760944	MM
MM1_ACTTTCAAGTGGTAAT	1.6173	0.716532	0.153399	0.121374	MM
MM1_ACTTTCACAAAGTCAA	1.69517	0.735886	0.101494	0.137298	MM
MM1_ACTTTCATCATGCTCC	1.64428	0.726858	0.165139	0.146011	MM
MM1_AGAATAGAGAGCTTCT	1.6122	0.710559	0.0529806	0.0219895	MM
MM1_AGAATAGAGCCAGTTT	1.7327	0.726533	0.161673	0.115484	MM
MM1_AGAATAGAGGATGCGT	1.70344	0.744098	0.0442479	0.0811117	MM
MM1_AGAATAGCAGTGACAG	1.67748	0.740735	0.0490223	0.0475383	MM
MM1_AGAATAGGTATAGTAG	1.72443	0.732719	-0.0537377	0.0179122	MM
MM1_AGACGTTAGCTAAGAT	1.79698	0.763061	0.15667	0.046032	MM
MM1_AGACGTTCAAAGTGCG	1.62513	0.725612	0.081622	-0.0017621	MM
MM1_AGACGTTGTCGCCATG	1.98016	0.860257	0.17583	0.170204	MM
MM1_AGACGTTTCATCGATG	1.68272	0.744213	0.0798376	0.0759593	MM
MM1_AGAGCGACACGAAGCA	1.65992	0.775468	-0.000518661	-0.103677	MM
MM1_AGAGCGAGTAAGGGCT	1.63449	0.708726	-0.0649595	-0.149952	MM
MM1_AGAGCGAGTCGAACAG	1.79301	0.761756	0.0891968	0.13286	MM
MM1_AGAGCGAGTGTTTGTG	1.54834	0.656933	0.0867154	0.0560291	MM
MM1_AGAGCGAGTTACGACT	1.60478	0.733365	-0.00925976	0.0455307	MM
MM1_AGAGCGATCGGGAGTA	1.58189	0.693749	0.00526827	-0.0498075	MM
MM1_AGAGCTTCATCACAAC	1.87825	0.779816	0.0608067	-0.0127069	MM
MM1_AGAGCTTTCAGGCAAG	1.82009	0.690583	0.00827985	0.0186221	MM
MM1_AGAGTGGCAGACACTT	1.78284	0.726581	0.0550739	0.040383	MM
MM1_AGAGTGGGTACAAGTA	1.71245	0.771717	0.0444908	-0.0307071	MM
MM1_AGAGTGGTCAGCGATT	1.88039	0.792509	0.137343	0.186632	MM
MM1_AGATCTGCAATCACAC	1.70758	0.736417	0.0143155	0.00454436	MM
MM1_AGATCTGCATGCCACG	1.60286	0.739484	0.105254	0.0493502	MM
MM1_AGATCTGGTAGCTTGT	1.6794	0.758575	0.0193528	-0.00584639	MM
MM1_AGATCTGTCCACTCCA	1.58847	0.698756	0.0633219	-0.00597524	MM
MM1_AGATTGCAGGCCGAAT	1.72355	0.770636	0.0967095	0.0738615	MM
MM1_AGATTGCTCAGAGACG	1.73596	0.699793	0.074927	0.0783388	MM
MM1_AGATTGCTCGAATGGG	1.49601	0.688971	0.117839	0.00565265	MM
MM1_AGCAGCCAGCTTATCG	1.56172	0.723441	0.0276692	-0.0251103	MM
MM1_AGCAGCCAGGGTCGAT	1.81083	0.764686	0.101909	0.126551	MM
MM1_AGCAGCCTCCAATGGT	1.7179	0.734421	0.0439974	-0.0175982	MM
MM1_AGCATACCAAAGTCAA	1.76993	0.753579	0.0952621	0.174313	MM
MM1_AGCATACTCCAAGCCG	1.72854	0.77177	0.117567	0.116579	MM
MM1_AGCATACTCCTAAGTG	1.72477	0.773903	0.042803	0.0578393	MM
MM1_AGCCTAACACGAGGTA	1.69193	0.779449	0.114198	-0.0764146	MM
MM1_AGCCTAACATACGCCG	1.73739	0.734956	0.080692	0.0545749	MM
MM1_AGCCTAAGTCCAACTA	1.78626	0.706378	0.144724	0.140707	MM
MM1_AGCGGTCCACAACGTT	1.68042	0.794605	0.150494	0.15732	MM
MM1_AGCGGTCCACATGACT	2.05055	0.816284	0.0633471	0.107832	MM
MM1_AGCGGTCTCGAGAACG	1.83204	0.746196	-0.0320551	0.0120177	MM
MM1_AGCGTATAGGACCACA	1.82696	0.770587	0.18045	0.161143	MM
MM1_AGCGTATAGGCTAGAC	1.67137	0.770497	0.0743761	0.0576094	MM
MM1_AGCGTATAGTGTCTCA	1.64894	0.76192	0.0632823	-0.064101	MM
MM1_AGCGTATTCCTGCCAT	1.78075	0.749686	0.155504	0.0715986	MM
MM1_AGCGTCGAGACGCACA	1.62585	0.712982	0.0514157	-0.0213953	MM
MM1_AGCGTCGAGCCCAACC	1.60474	0.699509	0.138567	-0.0731515	MM
MM1_AGCGTCGAGGTAGCTG	1.60265	0.759576	0.0819056	0.00567758	MM
MM1_AGCGTCGCAAGTTAAG	1.74655	0.745505	0.10131	0.103499	MM
MM1_AGCGTCGGTCTCATCC	1.75025	0.790014	0.0684638	0.0559777	MM
MM1_AGCGTCGTCCGAACGC	1.81551	0.733594	0.0670713	0.106001	MM
MM1_AGCTCCTAGGACATTA	1.51061	0.700213	-0.00109053	-0.10942	MM
MM1_AGCTCCTAGTAGCGGT	1.60577	0.712774	0.0997794	0.0794311	MM
MM1_AGCTCCTGTGCCTGCA	1.70814	0.747792	0.143976	0.0572297	MM
MM1_AGCTCTCAGCTGCGAA	1.70898	0.76622	0.00463524	-0.0457358	MM
MM1_AGCTTGAAGAAGGTTT	1.80718	0.767507	0.0642644	0.0325996	MM
MM1_AGCTTGACATAGTAAG	1.73956	0.769654	0.0229568	-0.0722052	MM
MM1_AGCTTGACATTGTGCA	1.66149	0.754282	0.154803	0.129344	MM
MM1_AGCTTGAGTACTTCTT	1.719	0.704756	0.0826477	-0.000115432	MM
MM1_AGCTTGATCAGCACAT	1.78821	0.780584	0.000664882	-0.0787096	MM
MM1_AGCTTGATCTAGAGTC	1.70846	0.698409	0.0194749	-0.0708782	MM
MM1_AGCTTGATCTCCAACC	1.66636	0.743451	0.0695395	0.104585	MM
MM1_AGCTTGATCTCTAGGA	1.81443	0.706244	0.0847438	0.118264	MM
MM1_AGGCCACAGCCACCTG	1.75123	0.772888	0.143459	0.189502	MM
MM1_AGGCCACAGGTTCCTA	1.77817	0.751607	0.107487	0.102681	MM
MM1_AGGCCACAGTAACCCT	1.6372	0.794863	0.159873	0.137231	MM
MM1_AGGCCACCAGCTTCGG	1.79922	0.755929	0.0298923	-0.0903238	MM
MM1_AGGCCACGTACGCACC	1.71983	0.731633	0.0671592	0.0595652	MM
MM1_AGGCCACGTTATTCTC	1.65585	0.701308	-0.0224707	-0.0228925	MM
MM1_AGGCCACGTTCACGGC	1.64281	0.725163	0.0852131	0.157224	MM
MM1_AGGCCGTAGGTAAACT	1.73337	0.746484	0.0894109	-0.0236132	MM
MM1_AGGCCGTCAAGCTGAG	1.78893	0.775413	0.0540472	0.000429312	MM
MM1_AGGCCGTCACCGCTAG	1.63341	0.77597	0.118553	0.124416	MM
MM1_AGGCCGTCACTACAGT	1.73284	0.745386	0.0915454	0.110993	MM
MM1_AGGCCGTCATACGCCG	1.68449	0.719837	0.0553846	0.0217702	MM
MM1_AGGGAGTAGGCAAAGA	1.70406	0.70151	0.0784203	0.0982984	MM
MM1_AGGGAGTAGGGAAACA	1.67358	0.752483	0.178165	0.198923	MM
MM1_AGGGAGTCAAGCTGAG	1.93791	0.832846	0.0730706	0.143081	MM
MM1_AGGGAGTCAAGGCTCC	1.63879	0.750344	0.100869	0.0961866	MM
MM1_AGGGAGTGTATTAGCC	1.74923	0.797574	0.213597	0.376541	MM
MM1_AGGGAGTGTCCAACTA	1.75025	0.743961	0.0684869	0.0116607	MM
MM1_AGGGAGTTCAACGGGA	1.6899	0.751603	0.195628	0.208878	MM
MM1_AGGGAGTTCACGACTA	1.66611	0.7624	0.118287	-0.0649	MM
MM1_AGGGAGTTCCGCGTTT	1.75956	0.776544	0.158639	0.195936	MM
MM1_AGGGATGAGTGTTGAA	1.71366	0.745489	0.0241618	-0.0840553	MM
MM1_AGGGATGCAAGTCATC	1.63257	0.682917	0.141406	0.12888	MM
MM1_AGGGATGCAGTAGAGC	1.59353	0.699062	0.0616225	0.0450971	MM
MM1_AGGGATGGTAGCTCCG	1.56655	0.717786	0.000516663	-0.000449284	MM
MM1_AGGGATGTCAACACGT	1.70139	0.77064	0.136524	0.110047	MM
MM1_AGGGATGTCAGCTGGC	1.61488	0.689874	-0.00164918	-0.0719706	MM
MM1_AGGGATGTCGCGGATC	1.61394	0.662792	0.103847	-0.0251549	MM
MM1_AGGGATGTCGGAAACG	1.63479	0.734231	0.0210801	-0.0264251	MM
MM1_AGGGTGACAACACCTA	1.60584	0.722697	0.138438	0.0469999	MM
MM1_AGGGTGACACTCTGTC	1.74793	0.727746	0.136224	0.130695	MM
MM1_AGGGTGACAGAAGCAC	1.78935	0.774348	0.160588	0.248054	MM
MM1_AGGGTGACAGATTGCT	1.76126	0.775448	0.061968	0.0423491	MM
MM1_AGGGTGAGTTATGTGC	1.91496	0.792528	0.133331	0.131983	MM
MM1_AGGTCATCAAGTAGTA	1.56497	0.711092	0.122453	-0.00287475	MM
MM1_AGGTCATCACGTCTCT	1.65278	0.706274	0.00348949	0.0112569	MM
MM1_AGGTCATGTTAGATGA	1.67157	0.693572	0.0492551	0.0318605	MM
MM1_AGGTCCGCATACAGCT	1.65314	0.720823	0.0609699	0.0583871	MM
MM1_AGGTCCGCATAGACTC	1.68414	0.745897	0.0245891	0.0489312	MM
MM1_AGGTCCGGTCCGAATT	1.76687	0.778728	0.0843618	0.026638	MM
MM1_AGGTCCGTCCATTCTA	1.68089	0.750541	0.0956508	0.0906421	MM
MM1_AGGTCCGTCGCTAGCG	1.7191	0.727547	0.0647089	0.0303233	MM
MM1_AGTAGTCAGCGGCTTC	1.12969	0.534287	0.157558	0.176285	MM
MM1_AGTAGTCTCTCCAGGG	1.56028	0.660504	-0.0285876	-0.00595291	MM
MM1_AGTAGTCTCTTGCCGT	1.78204	0.743252	0.103855	0.0553931	MM
MM1_AGTCTTTAGCTCCTTC	1.64419	0.712101	0.0995886	0.0264886	MM
MM1_AGTCTTTCACTTGGAT	1.70747	0.736747	0.110609	0.0944792	MM
MM1_AGTGAGGAGCTAGGCA	1.81964	0.77524	0.0543121	0.0141192	MM
MM1_AGTGAGGCAGATGGCA	1.63694	0.713416	0.0670269	-0.00148211	MM
MM1_AGTGAGGGTCATATCG	1.79436	0.764382	0.131801	0.0770511	MM
MM1_AGTGAGGGTTAAAGAC	1.69626	0.733688	0.0131756	-0.0276244	MM
MM1_AGTGGGAAGCCCGAAA	1.38932	0.668465	0.197166	0.17606	MM
MM1_AGTGGGACACTAAGTC	1.68147	0.816199	0.122107	0.1039	MM
MM1_AGTGTCAAGATATGCA	1.77565	0.70073	-0.033485	0.0411534	MM
MM1_AGTGTCACAACACGCC	1.86922	0.736449	0.0164855	-0.00784512	MM
MM1_AGTGTCAGTATCGCAT	1.78542	0.778078	0.0194698	0.0438929	MM
MM1_AGTGTCAGTCCGAGTC	1.6648	0.754116	0.0159077	-0.106866	MM
MM1_AGTGTCATCGCTAGCG	1.79107	0.781143	0.131747	0.16214	MM
MM1_AGTGTCATCTCCTATA	1.25616	0.471507	-0.00845322	0.0543417	MM
MM1_AGTTGGTAGTTATCGC	1.69798	0.787298	0.164938	0.164163	MM
MM1_AGTTGGTCAGCAGTTT	1.661	0.721779	0.0910762	0.0552717	MM
MM1_AGTTGGTTCAGCAACT	1.73602	0.742441	0.138182	0.0385724	MM
MM1_ATAACGCAGATATACG	1.68115	0.712095	0.0461799	-0.00585034	MM
MM1_ATAACGCAGGCTCATT	1.49186	0.575097	-0.0541475	-0.073569	MM
MM1_ATAAGAGCAGTGGAGT	1.6509	0.752065	0.0768327	0.0415137	MM
MM1_ATAAGAGCATAGAAAC	1.73465	0.758814	0.197799	0.145221	MM
MM1_ATAAGAGTCGTCGTTC	1.61578	0.712876	0.0990216	0.0784112	MM
MM1_ATAGACCAGAGCCCAA	1.85636	0.76093	0.0714226	0.050572	MM
MM1_ATAGACCAGGGTTTCT	1.55306	0.677433	0.155228	-0.0175194	MM
MM1_ATAGACCCACTTAAGC	1.68615	0.740919	0.082689	0.0720352	MM
MM1_ATAGACCTCAGAGCTT	1.79843	0.777504	0.103496	0.0673206	MM
MM1_ATAGACCTCGGGAGTA	1.65215	0.709115	0.0150289	-0.058902	MM
MM1_ATCACGAAGAGCTTCT	2.00203	0.81747	0.0896395	0.142687	MM
MM1_ATCACGAAGCCGCCTA	1.7364	0.757687	0.0190627	-0.029832	MM
MM1_ATCACGATCTCCCTGA	1.54159	0.657476	0.0387443	-0.0373534	MM
MM1_ATCACGATCTGCAAGT	1.83681	0.769794	0.117778	-0.0442152	MM
MM1_ATCATCTAGACGACGT	1.78247	0.807357	0.0707961	-0.0183598	MM
MM1_ATCATCTAGAGTTGGC	1.43324	0.616835	-0.0195314	-2.08443e-05	MM
MM1_ATCATCTCAGGTCTCG	1.41826	0.62479	-0.0609818	-0.0809553	MM
MM1_ATCATCTTCACATACG	1.52274	0.705525	0.0722347	0.115201	MM
MM1_ATCATGGAGTGTCCAT	1.69188	0.79257	0.105366	0.095541	MM
MM1_ATCATGGTCCAAGTAC	1.78254	0.737136	0.206266	0.292735	MM
MM1_ATCCACCAGAAACGAG	2.08629	0.786819	0.0556265	0.0769313	MM
MM1_ATCCACCAGCCCGAAA	1.73906	0.78317	0.0977788	0.0499784	MM
MM1_ATCCACCCAGATTGCT	1.8243	0.724527	0.0250409	0.0220206	MM
MM1_ATCCGAACAAGCGAGT	1.81165	0.793545	0.117806	0.180796	MM
MM1_ATCCGAAGTCATATCG	1.80577	0.732724	0.0889997	0.0680441	MM
MM1_ATCGAGTAGGGTCGAT	1.86877	0.799489	0.073157	0.0344835	MM
MM1_ATCGAGTAGTACGATA	1.74335	0.777649	0.0603984	0.0983142	MM
MM1_ATCGAGTCAGTGAGTG	1.69997	0.753356	-0.0252203	-0.0543458	MM
MM1_ATCGAGTTCGGTTAAC	1.49969	0.694738	-0.0176487	-0.0634992	MM
MM1_ATCTACTAGCAAATCA	1.57639	0.726216	0.0713932	0.00623261	MM
MM1_ATCTACTCATCGATTG	1.49795	0.691402	0.174574	0.0122128	MM
MM1_ATCTGCCAGGTGCACA	1.48098	0.739828	0.0791763	0.0656826	MM
MM1_ATCTGCCCACGGTAGA	1.70979	0.763203	0.0854256	0.0502806	MM
MM1_ATCTGCCCATCACCCT	1.58384	0.711076	0.0241763	0.0221268	MM
MM1_ATCTGCCGTCTAGTGT	1.59937	0.728143	0.0654955	-0.0333467	MM
MM1_ATGAGGGAGTGAAGTT	1.61051	0.750769	0.11879	0.029094	MM
MM1_ATGAGGGGTCGACTGC	1.58187	0.696401	0.0356538	0.00198693	MM
MM1_ATGAGGGGTGACTACT	1.60187	0.671375	0.0347895	-0.0187627	MM
MM1_ATGAGGGGTTCTGTTT	1.72019	0.739469	0.0386069	-0.0919788	MM
MM1_ATGAGGGTCATTTGGG	1.67192	0.701829	-0.0264367	-0.0228675	MM
MM1_ATGCGATCACTGTCGG	1.71325	0.735638	0.043165	0.0463321	MM
MM1_ATGGGAGAGAGTACCG	1.6849	0.75215	0.0225268	0.120057	MM
MM1_ATGGGAGAGTGGTCCC	1.746	0.758984	0.122419	0.113654	MM
MM1_ATGGGAGCACACCGAC	1.69426	0.622401	0.125649	0.236933	MM
MM1_ATGGGAGCAGTGGGAT	1.71383	0.814061	0.147563	0.125199	MM
MM1_ATGGGAGGTAAGGGAA	1.65453	0.763734	0.136429	0.10055	MM
MM1_ATGGGAGTCAAGGCTT	1.77587	0.790149	0.210014	0.250031	MM
MM1_ATGTGTGCATATGAGA	1.75142	0.77728	0.100615	-0.0118549	MM
MM1_ATGTGTGGTGTTAAGA	1.66796	0.710703	0.0311646	0.0277687	MM
MM1_ATTACTCAGACGCACA	1.69625	0.765737	0.0598032	0.0626157	MM
MM1_ATTACTCCAAGCTGTT	1.70343	0.747977	0.0539773	-0.046468	MM
MM1_ATTACTCCAATACGCT	1.66423	0.765419	0.122299	-0.00970867	MM
MM1_ATTACTCCACATTAGC	1.59489	0.738767	0.113529	0.0639908	MM
MM1_ATTACTCCAGATCGGA	1.82049	0.765477	-0.0150444	-0.0846444	MM
MM1_ATTACTCCAGCTCGCA	1.64759	0.714929	-0.0277279	-0.177737	MM
MM1_ATTACTCGTATGAAAC	1.67294	0.687534	0.119409	0.0806807	MM
MM1_ATTACTCGTATTCGTG	1.35985	0.663135	0.175091	0.10726	MM
MM1_ATTACTCGTCACACGC	1.62806	0.691953	0.0507441	-0.0224715	MM
MM1_ATTATCCAGCGTTCCG	1.55066	0.6964	0.117727	-0.00196194	MM
MM1_ATTATCCGTAAACCTC	1.75335	0.749403	0.123064	0.106223	MM
MM1_ATTATCCGTAGAGTGC	1.87961	0.782747	0.0312407	-0.0649739	MM
MM1_ATTATCCGTGTTGAGG	1.63938	0.739845	0.137418	0.0222724	MM
MM1_ATTCTACCACTTGGAT	1.78642	0.720628	0.106834	0.142773	MM
MM1_ATTCTACGTAAATGAC	1.70893	0.720573	0.0409416	-0.013729	MM
MM1_ATTCTACTCATGGTCA	1.7213	0.760576	0.0286602	-0.0378981	MM
MM1_ATTCTACTCCTAAGTG	1.52582	0.710868	-0.0292365	-0.080159	MM
MM1_ATTGGACAGAGTCTGG	1.72792	0.760249	0.0909777	0.033024	MM
MM1_ATTGGACAGATGTTAG	1.67021	0.706287	0.145028	0.0759178	MM
MM1_ATTGGACCAGGAATCG	1.41183	0.683741	0.0620089	-0.0413605	MM
MM1_ATTGGACCATCCCACT	1.81746	0.766828	-0.0113615	0.0368189	MM
MM1_ATTGGACGTAGCGCTC	1.66835	0.716246	0.142429	0.0552124	MM
MM1_ATTGGACGTCAGCTAT	1.58017	0.715408	0.0128297	-0.11952	MM
MM1_ATTGGACTCAGTTTGG	1.78646	0.752024	0.00285679	-0.0158212	MM
MM1_ATTGGACTCCACGACG	1.64345	0.722152	0.052278	0.0553577	MM
MM1_ATTGGTGAGCGTTGCC	1.71978	0.770354	0.146628	0.214588	MM
MM1_ATTGGTGAGGAGTTGC	1.6597	0.755299	0.100375	0.0182779	MM
MM1_ATTGGTGAGGGATGGG	1.75856	0.751214	0.127849	0.0212296	MM
MM1_ATTGGTGCACAGGTTT	1.83711	0.746618	0.0701318	0.0468446	MM
MM1_ATTTCTGCAGGGATTG	1.68227	0.75423	0.120276	0.0903843	MM
MM1_ATTTCTGGTCCGCTGA	1.69899	0.789833	0.0724066	0.00252123	MM
MM1_ATTTCTGTCTCGTTTA	1.73025	0.733928	0.0722111	0.0278266	MM
MM1_CAACCAACAGTTCATG	1.80623	0.762061	0.0736312	0.02003	MM
MM1_CAACCAACATATACCG	1.69283	0.739901	-0.0504536	-0.0964309	MM
MM1_CAACCAAGTTCAACCA	1.70478	0.722411	0.123435	0.0726763	MM
MM1_CAACCAATCCTCGCAT	1.68436	0.727784	0.0317128	-0.0518663	MM
MM1_CAACCAATCTCGTTTA	1.65334	0.739176	0.109436	0.118481	MM
MM1_CAACCTCGTAAGTAGT	1.74672	0.751821	0.0515521	0.0271094	MM
MM1_CAACCTCGTAGCTGCC	1.71373	0.76956	0.0407979	0.0737104	MM
MM1_CAACCTCGTCTAAACC	1.67984	0.74768	0.0971971	0.0450683	MM
MM1_CAACCTCGTGTGAAAT	1.63494	0.716553	0.0693447	0.000402708	MM
MM1_CAACTAGAGAAGGGTA	1.5981	0.741148	0.109388	0.100669	MM
MM1_CAACTAGAGGCTATCT	1.75444	0.750119	0.0802275	0.0808911	MM
MM1_CAACTAGCAATTGCTG	1.7016	0.683589	-0.0123758	-0.0543656	MM
MM1_CAACTAGGTCCGAATT	1.80119	0.750156	0.182298	0.242271	MM
MM1_CAACTAGTCAACGCTA	1.69913	0.737493	0.0771858	-0.0574161	MM
MM1_CAAGAAAAGGTGATAT	1.62396	0.725881	0.0715205	0.0585789	MM
MM1_CAAGAAACAAAGGCGT	1.67789	0.78782	0.0690531	0.0198897	MM
MM1_CAAGAAAGTGACTCAT	1.75642	0.735252	-0.0146465	-0.0707175	MM
MM1_CAAGAAATCCTCGCAT	1.77627	0.741258	0.160184	0.053561	MM
MM1_CAAGAAATCGCAGGCT	1.70692	0.72457	0.0854848	0.0215587	MM
MM1_CAAGAAATCTCGTATT	1.78288	0.736767	0.192883	0.228125	MM
MM1_CAAGATCAGAGCTGGT	1.68154	0.735726	0.0561503	0.0893584	MM
MM1_CAAGATCAGGCATGGT	1.72728	0.759076	0.0893646	0.0403136	MM
MM1_CAAGATCAGTTAAGTG	1.74792	0.758391	0.00530859	-0.0915417	MM
MM1_CAAGATCGTAGCAAAT	1.83937	0.811076	0.0979428	0.0768659	MM
MM1_CAAGATCTCAAAGTAG	1.58354	0.692692	0.08211	0.0640398	MM
MM1_CAAGATCTCAACCATG	1.64793	0.713393	0.0787317	-0.00960222	MM
MM1_CAAGGCCAGAGACTTA	1.74807	0.727207	0.140759	0.181563	MM
MM1_CAAGGCCGTCCATGAT	1.60424	0.715951	0.197568	0.151825	MM
MM1_CAAGGCCGTGTCTGAT	1.73877	0.732401	0.0215625	-0.0871977	MM
MM1_CAAGGCCTCACTTCAT	1.65671	0.75539	0.0250313	0.0320837	MM
MM1_CAAGGCCTCTGGTTCC	1.60269	0.707695	-0.0189297	-0.124701	MM
MM1_CAAGTTGAGTCGAGTG	1.77696	0.775033	0.0855433	0.0143239	MM
MM1_CAAGTTGCAGGCTCAC	1.34005	0.562205	0.149505	0.0108323	MM
MM1_CAAGTTGGTAAGAGAG	1.58573	0.712749	0.161043	0.0392503	MM
MM1_CACAAACCATCCGGGT	1.70495	0.772201	0.00784534	-0.0705623	MM
MM1_CACAAACTCAGCATGT	1.5849	0.70215	-0.0293372	-0.0288801	MM
MM1_CACAAACTCCATGCTC	1.82602	0.750589	-0.0492832	-0.135329	MM
MM1_CACAAACTCTTGTCAT	1.67179	0.732421	0.17132	0.135902	MM
MM1_CACACAAAGTGTGGCA	1.9597	0.75706	0.0746854	0.0806344	MM
MM1_CACACAAGTCTGCGGT	1.7145	0.784666	0.119241	0.0356172	MM
MM1_CACACAATCATAGCAC	1.71683	0.775546	0.0322214	-0.0144604	MM
MM1_CACACAATCCGCGCAA	1.70752	0.710494	0.190024	0.123898	MM
MM1_CACACAATCCTCAATT	1.86699	0.768449	-0.0437646	0.00278255	MM
MM1_CACACCTAGCTCCCAG	1.67951	0.729711	0.11353	-0.00953999	MM
MM1_CACACCTGTGAGGGAG	1.63583	0.737547	0.0710471	0.143862	MM
MM1_CACACCTTCCCTAATT	1.51816	0.661302	-0.0365843	-0.185767	MM
MM1_CACACCTTCTGAGGGA	1.89944	0.783468	0.153507	0.104578	MM
MM1_CACACTCAGATAGGAG	1.49156	0.696607	0.0472912	-0.0739825	MM
MM1_CACACTCAGGAGCGTT	1.76178	0.772516	0.0155623	0.0050404	MM
MM1_CACACTCTCATTGCGA	1.68182	0.760598	0.123619	0.0623661	MM
MM1_CACAGGCAGATCGGGT	1.60714	0.709052	0.0383957	-0.042444	MM
MM1_CACAGGCCACATGGGA	1.77177	0.74927	0.0640208	0.0597979	MM
MM1_CACAGGCGTATCACCA	1.64835	0.7008	0.0305733	0.065917	MM
MM1_CACAGTAGTAAGTGTA	1.70308	0.758762	0.112545	0.125559	MM
MM1_CACAGTATCCTTAATC	1.79627	0.721901	0.048687	-0.0278106	MM
MM1_CACATAGGTACCTACA	1.78771	0.763231	0.0718956	0.0802536	MM
MM1_CACATAGGTGGTCCGT	1.79313	0.711841	0.106328	0.0706111	MM
MM1_CACATTTAGTATCTCG	1.91904	0.801844	0.108218	0.112472	MM
MM1_CACATTTCATGCAATC	1.7227	0.76537	0.135389	0.0683763	MM
MM1_CACATTTTCGAGAACG	1.64603	0.806427	0.0452302	0.0228919	MM
MM1_CACCACTAGAACAATC	1.72354	0.747633	0.0939717	0.119128	MM
MM1_CACCACTAGATGCCTT	1.68446	0.705023	0.125126	0.0734771	MM
MM1_CACCACTCAGTGGGAT	1.62543	0.723422	0.0832548	0.0931478	MM
MM1_CACCACTGTACCGTTA	1.68163	0.747999	0.153117	0.132794	MM
MM1_CACCACTGTCTAGGTT	1.63901	0.69994	0.0978312	0.00571504	MM
MM1_CACCACTTCCAAACAC	1.70231	0.732239	0.0613902	0.0195598	MM
MM1_CACCACTTCTAAGCCA	1.84604	0.798948	0.123822	0.102119	MM
MM1_CACCAGGAGTAGCCGA	1.79954	0.76276	0.0264095	0.017372	MM
MM1_CACCAGGCAATCTGCA	1.50005	0.685186	0.115247	0.0892306	MM
MM1_CACCAGGCACTGTGTA	1.66026	0.756028	0.122254	0.176708	MM
MM1_CACCAGGGTCATTAGC	1.47409	0.722902	0.0719552	0.0575044	MM
MM1_CACCAGGTCAATACCG	1.65003	0.698527	0.0118884	-0.0738346	MM
MM1_CACCAGGTCTTGCAAG	1.65452	0.737304	0.056363	-0.0501357	MM
MM1_CACCTTGCAGCGTCCA	2.33646	0.857018	-0.0123708	0.0393937	MM
MM1_CACCTTGGTACTTGAC	1.59464	0.7345	0.173888	0.0740245	MM
MM1_CACTCCACAGGGATTG	1.70886	0.765769	0.0309258	-0.0388792	MM
MM1_CACTCCAGTAAATGTG	1.66763	0.7309	0.159623	0.140016	MM
MM1_CACTCCAGTACAGACG	1.60694	0.710246	0.00556471	-0.00262323	MM
MM1_CAGAATCCAACGATGG	1.66523	0.708988	0.0188465	0.0134635	MM
MM1_CAGAATCCAAGCCATT	1.66719	0.763437	0.142243	0.128493	MM
MM1_CAGAATCCAGTGGGAT	1.68956	0.690212	0.109654	0.157928	MM
MM1_CAGAATCGTTACTGAC	1.64342	0.701953	0.0588429	-0.0496244	MM
MM1_CAGAATCGTTTGACTG	1.80802	0.769111	0.0809521	0.0993438	MM
MM1_CAGAGAGAGAGACGAA	1.71375	0.721108	0.0339379	-0.0238588	MM
MM1_CAGAGAGAGCAAATCA	1.827	0.805509	0.0210584	0.0224058	MM
MM1_CAGAGAGCACCGATAT	1.7572	0.818539	0.0959016	0.0637297	MM
MM1_CAGAGAGCACGCCAGT	1.78843	0.757111	0.00879529	0.0607904	MM
MM1_CAGAGAGGTCTGGAGA	1.52763	0.673509	0.0499826	-0.0434512	MM
MM1_CAGAGAGTCACAACGT	1.78149	0.760472	0.135351	0.129123	MM
MM1_CAGATCAAGACAGGCT	1.954	0.794401	0.0712827	0.00746687	MM
MM1_CAGATCAAGCAGGTCA	1.61909	0.707126	0.061567	-0.0395484	MM
MM1_CAGATCACACCAGGTC	1.68142	0.729096	0.0809133	0.016664	MM
MM1_CAGATCACACTTAAGC	1.48831	0.680286	0.132045	0.00129422	MM
MM1_CAGATCAGTACTTCTT	1.6244	0.699767	0.101411	0.0108711	MM
MM1_CAGATCAGTATCAGTC	1.58412	0.694921	0.175361	0.0989972	MM
MM1_CAGATCAGTGCACTTA	1.61152	0.756883	-0.0119837	0.054601	MM
MM1_CAGATCATCAAGGCTT	1.6156	0.707946	-0.00525872	-0.0320505	MM
MM1_CAGATCATCTACTCAT	1.83191	0.776556	-0.00209541	-0.00677349	MM
MM1_CAGCAGCGTAGGACAC	1.82975	0.822619	0.123638	0.202025	MM
MM1_CAGCAGCGTCAAGCGA	1.65084	0.744603	0.0591735	0.0357718	MM
MM1_CAGCAGCGTTTGTTGG	1.69212	0.744122	0.0369028	-0.0359586	MM
MM1_CAGCAGCTCGCTAGCG	1.89653	0.799728	0.0654033	0.0467446	MM
MM1_CAGCATAAGATGTGGC	1.81643	0.789201	0.0811837	0.077256	MM
MM1_CAGCATAAGCAGCCTC	2.07166	0.847935	-0.0791558	-0.0583879	MM
MM1_CAGCATACACAGGCCT	1.60685	0.732184	0.0996092	0.117136	MM
MM1_CAGCATACACGAAGCA	1.77281	0.760057	0.058354	-0.0406929	MM
MM1_CAGCATAGTCTCCATC	1.64568	0.756057	0.118943	0.0174289	MM
MM1_CAGCATAGTGGTCCGT	1.86886	0.798214	0.111308	0.0786686	MM
MM1_CAGCATATCCGCAAGC	1.59243	0.717407	0.065821	-0.0266717	MM
MM1_CAGCATATCGCGCCAA	1.64306	0.737697	0.163893	0.0890899	MM
MM1_CAGCCGACAAAGCGGT	1.68162	0.70743	0.00957553	0.0424892	MM
MM1_CAGCCGATCTTATCTG	1.6424	0.745491	0.0915806	0.0309046	MM
MM1_CAGCGACAGTGTTTGC	1.61517	0.743139	0.0904643	0.0287755	MM
MM1_CAGCGACCAGCTATTG	1.74345	0.773526	0.0422949	0.023638	MM
MM1_CAGCGACCAGCTTAAC	1.40568	0.661166	0.15078	0.209401	MM
MM1_CAGCGACTCCCATTTA	1.7117	0.771629	0.107603	0.0932805	MM
MM1_CAGCGACTCGTAGATC	1.69759	0.7281	0.11772	0.149622	MM
MM1_CAGCTAAAGACAGGCT	1.67945	0.758074	0.0401589	-0.0518927	MM
MM1_CAGCTAAAGCGTAATA	1.66608	0.727236	0.076475	-0.015964	MM
MM1_CAGCTAAGTCCTCTTG	1.53665	0.656629	0.0579586	0.112079	MM
MM1_CAGCTAATCATCATTC	1.80288	0.775793	0.000547994	-0.112768	MM
MM1_CAGCTGGAGAGACTTA	1.55958	0.767927	0.0654849	-0.0716106	MM
MM1_CAGCTGGAGTCATCCA	1.58235	0.720611	0.028985	-0.117576	MM
MM1_CAGCTGGCAATAGCAA	1.56391	0.725865	0.0110651	-0.0129564	MM
MM1_CAGCTGGCACAGCCCA	1.77508	0.774377	0.0525021	-0.0570343	MM
MM1_CAGCTGGGTGAAAGAG	1.44683	0.67048	0.204097	0.0811824	MM
MM1_CAGCTGGGTTACTGAC	1.7468	0.72958	0.0409663	0.0348508	MM
MM1_CAGCTGGTCCTGTACC	1.80446	0.768141	0.0697948	0.134328	MM
MM1_CAGTAACAGGGAAACA	1.84393	0.750424	0.0710641	0.112223	MM
MM1_CAGTAACTCCATGAAC	1.70927	0.716429	0.0532331	0.0591055	MM
MM1_CAGTAACTCTGATACG	1.40148	0.684701	0.116763	0.0867356	MM
MM1_CAGTCCTCACAGCCCA	1.36	0.647301	0.178692	0.123799	MM
MM1_CAGTCCTCACGCGAAA	1.78908	0.766096	0.137472	0.166466	MM
MM1_CAGTCCTGTAGTGAAT	1.71679	0.745024	0.0044402	-0.0225133	MM
MM1_CAGTCCTGTCTCAACA	1.71489	0.758848	0.100921	0.00325151	MM
MM1_CATATGGAGATGAGAG	1.74931	0.807377	0.0387902	0.0805105	MM
MM1_CATATGGCAATAGAGT	1.97335	0.818062	0.103765	0.126075	MM
MM1_CATATGGCACCGTTGG	1.6107	0.662734	0.169586	0.0220306	MM
MM1_CATATTCAGCGCTTAT	1.46713	0.69969	0.0888345	0.0934406	MM
MM1_CATATTCAGTGGTCCC	1.53275	0.66611	0.0431429	0.0423832	MM
MM1_CATATTCTCATTGCCC	1.64786	0.790636	-0.017529	-0.0764031	MM
MM1_CATCAAGAGAATCTCC	1.65766	0.714226	0.0577681	0.0828209	MM
MM1_CATCAAGCATGACATC	1.6679	0.752579	0.0918239	0.0319418	MM
MM1_CATCAAGGTTCCAACA	1.85122	0.772956	0.0858862	0.0940482	MM
MM1_CATCAGAAGATGTAAC	1.64039	0.706892	0.0105191	-0.0209549	MM
MM1_CATCAGACACACCGCA	1.58458	0.666737	0.0223334	-0.105015	MM
MM1_CATCAGACAGTGACAG	1.79592	0.707004	0.108206	0.0546906	MM
MM1_CATCAGATCTTGAGGT	1.72135	0.753544	-0.00692354	0.00316339	MM
MM1_CATCCACAGGACGAAA	1.73032	0.751631	0.0850075	-0.00634956	MM
MM1_CATCCACCACAGACTT	1.70692	0.747971	-0.0288088	-0.0687458	MM
MM1_CATCCACCAGACTCGC	1.70478	0.764286	0.172383	0.127832	MM
MM1_CATCCACCAGTTTACG	1.65922	0.724601	0.0987996	-0.0477011	MM
MM1_CATCCACGTATCAGTC	1.67422	0.763355	0.0350659	-0.0154619	MM
MM1_CATCCACTCGCTTAGA	1.55678	0.673451	0.24275	0.143049	MM
MM1_CATCGAAAGCGCCTTG	1.48411	0.66136	0.0524701	0.0995014	MM
MM1_CATCGAAAGCTTTGGT	1.71895	0.714933	0.114776	0.186567	MM
MM1_CATCGAAGTGGTCTCG	1.58085	0.635089	0.0523447	0.00957469	MM
MM1_CATCGGGCACCTGGTG	1.72981	0.760828	0.0383441	0.0102187	MM
MM1_CATGACAAGCTAGCCC	1.73925	0.766282	0.0328934	0.0183271	MM
MM1_CATGACAAGTACACCT	1.63937	0.737112	0.136739	0.0437321	MM
MM1_CATGACACATCAGTCA	1.71519	0.758773	0.0752459	-0.0216955	MM
MM1_CATGACATCTACCTGC	1.67761	0.71148	0.157878	0.185464	MM
MM1_CATGCCTAGCAGCGTA	1.74292	0.780003	0.0261327	-0.0969248	MM
MM1_CATGCCTAGGCTAGAC	1.58917	0.695944	0.102418	0.117823	MM
MM1_CATGCCTAGTGTGAAT	1.82024	0.768974	0.133919	0.162262	MM
MM1_CATGCCTCAATAAGCA	1.68803	0.752643	0.0961188	0.0596355	MM
MM1_CATGCCTTCAGCTCGG	1.67318	0.738481	0.0369694	0.0887715	MM
MM1_CATGCCTTCCTATTCA	1.65853	0.767224	-0.0138787	0.00556538	MM
MM1_CATGGCGAGATACACA	1.74059	0.787763	0.0486678	0.122702	MM
MM1_CATGGCGAGCGAAGGG	1.65623	0.721863	0.100842	-0.0168958	MM
MM1_CATGGCGCATGGAATA	1.74781	0.759622	0.117976	0.153124	MM
MM1_CATGGCGTCCTCGCAT	1.5962	0.714859	0.12155	0.0159968	MM
MM1_CATGGCGTCGGTTCGG	1.69117	0.755857	0.0269357	-0.043301	MM
MM1_CATTATCAGGCAGGTT	1.72228	0.769404	0.108986	0.0733176	MM
MM1_CATTATCCAACGATGG	1.60108	0.742065	0.0402055	0.00741829	MM
MM1_CATTATCCACCAACCG	1.69764	0.750952	0.042119	0.00230038	MM
MM1_CATTATCGTAGCGTGA	1.62215	0.725242	-0.000273034	-0.0525335	MM
MM1_CATTATCGTAGGAGTC	1.62817	0.753309	0.105507	0.19668	MM
MM1_CATTATCGTTGTGGCC	1.77103	0.775873	0.124675	0.24698	MM
MM1_CATTCGCAGAGACTTA	1.67963	0.695449	0.0561761	0.0455965	MM
MM1_CATTCGCAGAGATGAG	1.60469	0.769814	0.135832	0.117331	MM
MM1_CATTCGCAGATAGTCA	1.72304	0.724738	0.163508	0.122485	MM
MM1_CATTCGCCACGTTGGC	1.6892	0.689331	0.133307	-0.00780817	MM
MM1_CATTCGCCATTAACCG	1.64468	0.8112	-0.00656667	-0.173339	MM
MM1_CATTCGCTCTCCTATA	1.73822	0.744947	0.0842555	0.0479375	MM
MM1_CCAATCCAGGCAGGTT	1.90015	0.79834	0.00293091	-0.0151069	MM
MM1_CCAATCCCAACAACCT	1.6692	0.755855	-0.0198472	-0.0569666	MM
MM1_CCAATCCGTGCAGTAG	1.83758	0.746299	-0.0104916	0.0187746	MM
MM1_CCACCTAAGCCTCGTG	1.80223	0.72597	0.0915812	0.164299	MM
MM1_CCACCTACATATGGTC	1.63955	0.703395	0.00949762	0.0272665	MM
MM1_CCACCTAGTCGTGGCT	1.73647	0.75961	0.11934	0.0569249	MM
MM1_CCACCTAGTGTTAAGA	1.74583	0.737596	0.153851	0.0834769	MM
MM1_CCACGGAAGCTTTGGT	1.68927	0.718352	0.069819	-0.00982959	MM
MM1_CCACGGACATCCGGGT	1.6944	0.741152	0.195174	0.152581	MM
MM1_CCACGGATCATCGATG	1.72748	0.71357	-0.0127989	-0.0356099	MM
MM1_CCACGGATCCGGCACA	1.72487	0.729777	0.0488381	-0.0676557	MM
MM1_CCACGGATCTAACTTC	1.56463	0.720116	0.0409169	-0.0675322	MM
MM1_CCACGGATCTGCTGCT	1.68255	0.716906	0.0651037	0.0463698	MM
MM1_CCACTACAGCTCAACT	1.71139	0.723064	0.0336764	-0.0850643	MM
MM1_CCACTACAGGCATTGG	1.71404	0.765756	0.108397	0.139135	MM
MM1_CCACTACCATGACATC	1.68006	0.717488	0.0804689	-0.0430827	MM
MM1_CCACTACTCAACACTG	1.78944	0.740278	0.0194747	0.0228718	MM
MM1_CCAGCGAAGATCCCGC	1.73796	0.71951	0.0685216	-0.00607922	MM
MM1_CCAGCGAGTGCAGACA	1.67809	0.762961	0.198138	0.154754	MM
MM1_CCATGTCGTGCCTGGT	1.69523	0.72587	0.083283	0.171754	MM
MM1_CCATGTCTCAGGCCCA	1.73089	0.781958	0.116243	-0.0524602	MM
MM1_CCATGTCTCCAGTAGT	1.85828	0.795219	0.0868234	0.0621319	MM
MM1_CCATGTCTCCCAAGAT	1.6996	0.717111	0.0488539	0.070454	MM
MM1_CCATTCGAGGATGGAA	1.80382	0.756081	0.0526361	0.0178414	MM
MM1_CCATTCGAGGGTCTCC	1.71542	0.742111	0.0897693	0.0202075	MM
MM1_CCATTCGGTACTCAAC	1.88831	0.76894	0.0287067	0.0768694	MM
MM1_CCATTCGGTCTCCACT	1.66887	0.769576	7.40673e-05	-0.0589027	MM
MM1_CCATTCGTCCACGTTC	1.57385	0.738596	0.135186	0.00122493	MM
MM1_CCCAATCGTTCAGCGC	1.74634	0.762818	0.0729468	0.0293396	MM
MM1_CCCAATCTCTTCCTTC	1.6205	0.673815	0.0379566	-0.042705	MM
MM1_CCCAGTTAGTGGGATC	1.73854	0.753495	0.0777907	0.0775155	MM
MM1_CCCAGTTCAATAGAGT	1.79409	0.806527	0.156258	0.0939282	MM
MM1_CCCATACCAGGATTGG	1.70397	0.759697	0.180901	0.0329202	MM
MM1_CCCATACGTGGGTCAA	1.70045	0.752966	0.153303	0.150108	MM
MM1_CCCATACTCGAGGTAG	1.71866	0.735712	0.119628	0.109028	MM
MM1_CCCATACTCGGTGTTA	1.96314	0.839813	-0.0149072	0.0115882	MM
MM1_CCCTCCTCAACTGCGC	1.68443	0.755017	0.198113	0.227806	MM
MM1_CCCTCCTCATCCGCGA	1.61384	0.706281	0.000557347	-0.18738	MM
MM1_CCCTCCTCATGCCTAA	1.60309	0.665265	0.127285	0.0262077	MM
MM1_CCCTCCTGTAGAGTGC	1.79711	0.758533	0.0113741	0.0311446	MM
MM1_CCGGGATAGGACGAAA	1.92845	0.750275	0.00414955	-0.019861	MM
MM1_CCGGGATCAAACCCAT	1.6639	0.757638	0.0191943	-0.0254161	MM
MM1_CCGGGATGTTTCCACC	1.73452	0.725953	0.0514123	-0.0128371	MM
MM1_CCGGTAGTCGACAGCC	1.59798	0.72132	0.0864176	-0.0243622	MM
MM1_CCGTACTAGAGCAATT	1.67915	0.706439	0.0579647	0.00326921	MM
MM1_CCGTACTGTCCGTCAG	1.58131	0.73058	0.112276	0.128773	MM
MM1_CCGTACTGTCGCGAAA	1.55941	0.680924	-0.0382175	-0.0410852	MM
MM1_CCGTGGACATCGATTG	1.85804	0.751141	-0.00581424	0.0254221	MM
MM1_CCGTGGAGTACTTGAC	1.74796	0.785856	0.0195511	-0.0589651	MM
MM1_CCGTGGATCCCGGATG	1.70143	0.771953	0.110499	-0.0384714	MM
MM1_CCGTTCAAGCTGCCCA	1.58495	0.725168	0.045615	-0.0219442	MM
MM1_CCTAAAGAGCTGAAAT	1.74346	0.770712	-0.0363675	-0.0299561	MM
MM1_CCTAAAGAGTGACATA	1.72681	0.782007	0.0912143	0.0638068	MM
MM1_CCTAAAGCAATCACAC	1.70973	0.727358	0.0674379	-0.0779493	MM
MM1_CCTAAAGCAATTCCTT	1.74997	0.753532	0.0301625	0.0418151	MM
MM1_CCTAAAGCATCAGTCA	1.6845	0.702104	0.0735379	-0.0288643	MM
MM1_CCTACACAGAGTCGGT	1.55664	0.737203	-0.0107925	-0.0731929	MM
MM1_CCTACACCAAACTGTC	1.68395	0.739669	0.0908046	0.0598856	MM
MM1_CCTACACCATTGCGGC	1.78159	0.775885	0.116152	0.0230461	MM
MM1_CCTACACGTACTTAGC	1.77521	0.768612	0.0304553	-0.089395	MM
MM1_CCTACACGTAGTGAAT	1.76102	0.76298	0.0944481	-0.0154443	MM
MM1_CCTACACTCTAACTCT	1.68555	0.736527	0.0935779	0.0012658	MM
MM1_CCTACCAAGCAGACTG	1.63095	0.773847	0.0850042	0.00434158	MM
MM1_CCTACCAGTAAACCTC	1.72939	0.726168	0.0563904	-0.00671291	MM
MM1_CCTACCAGTGTCTGAT	1.66012	0.716299	0.117902	-0.0330137	MM
MM1_CCTACCAGTTGATTGC	1.70178	0.761706	0.114833	0.0364856	MM
MM1_CCTACCATCGGTTAAC	1.68721	0.690429	0.095223	0.192005	MM
MM1_CCTAGCTAGTAGCCGA	1.60966	0.715931	0.056411	0.0818717	MM
MM1_CCTAGCTCATGTAAGA	1.87209	0.707497	0.0979093	0.0432748	MM
MM1_CCTAGCTGTCTGCGGT	1.77192	0.773979	0.156443	0.0183537	MM
MM1_CCTAGCTGTTTAGCTG	1.82701	0.739261	0.0201355	-0.0578647	MM
MM1_CCTAGCTTCATCTGCC	1.64873	0.727832	0.00865887	-0.0113581	MM
MM1_CCTAGCTTCTTTACAC	1.78733	0.778323	0.0184893	0.0146003	MM
MM1_CCTATTAAGATCTGAA	1.70729	0.752544	0.0792228	-0.0633094	MM
MM1_CCTATTAAGCGCCTCA	1.65308	0.719162	0.032148	-0.012169	MM
MM1_CCTATTACAGGGAGAG	1.66695	0.672366	0.0677578	0.000608248	MM
MM1_CCTATTACATCAGTAC	1.52854	0.712373	0.0255751	-0.0503736	MM
MM1_CCTATTAGTACAGACG	1.68544	0.748623	-0.0082773	-0.0622708	MM
MM1_CCTATTAGTATTCGTG	1.72364	0.723661	0.0389693	-0.0362079	MM
MM1_CCTATTAGTGTCGCTG	1.69802	0.741458	-0.00167313	-0.0373634	MM
MM1_CCTATTATCGTTGACA	1.46958	0.533672	0.12844	0.200242	MM
MM1_CCTCAGTAGATAGCAT	1.60419	0.728109	0.0735015	-0.0363842	MM
MM1_CCTCAGTCACTTCTGC	1.58276	0.716005	0.0876738	0.062837	MM
MM1_CCTCAGTTCAGGCCCA	1.79825	0.750245	0.0612249	0.0831712	MM
MM1_CCTCAGTTCTACTTAC	1.67684	0.675233	0.0732774	-0.00822278	MM
MM1_CCTCAGTTCTATCGCC	1.69504	0.724297	0.116323	0.176256	MM
MM1_CCTTACGAGACAGGCT	1.86985	0.794354	0.0141128	-0.0346593	MM
MM1_CCTTACGAGCCAGTAG	1.70832	0.725049	0.105361	0.0503079	MM
MM1_CCTTACGAGCTAAGAT	1.73497	0.761063	0.154416	-0.00399078	MM
MM1_CCTTACGAGTGCCAGA	1.68488	0.76575	-0.0385162	-0.0881778	MM
MM1_CCTTACGCAATGAATG	1.94668	0.801403	0.0300994	0.0014163	MM
MM1_CCTTACGGTTAAGAAC	1.75125	0.773005	0.116558	0.0670461	MM
MM1_CCTTACGTCGTTGCCT	1.73383	0.771677	0.148206	-0.067318	MM
MM1_CCTTACGTCTACTCAT	1.64596	0.727457	0.0444355	-0.0988621	MM
MM1_CCTTACGTCTCGAGTA	1.60207	0.749033	0.0860894	0.0707626	MM
MM1_CCTTACGTCTGCGGCA	1.7302	0.734039	0.0533622	0.0479377	MM
MM1_CCTTCCCAGTGGGATC	1.78158	0.764308	0.0396197	0.0256079	MM
MM1_CCTTCCCCACCCATTC	1.75847	0.798672	0.140857	-0.0405065	MM
MM1_CCTTCCCGTTTCGCTC	1.55504	0.738677	0.0763878	-0.0238086	MM
MM1_CCTTCGATCCGCGCAA	1.68421	0.729812	0.0144152	0.0295439	MM
MM1_CCTTTCTAGGGTGTGT	1.80868	0.78089	0.0329806	-0.0402406	MM
MM1_CCTTTCTGTGCAGGTA	1.65912	0.748789	0.165586	0.126887	MM
MM1_CCTTTCTTCCTTCAAT	1.5698	0.689987	0.0985628	-0.0128961	MM
MM1_CGAACATCACAAGCCC	1.99292	0.846866	0.0537267	-0.022337	MM
MM1_CGAACATGTATAGGTA	1.62047	0.659996	0.0685292	0.0502368	MM
MM1_CGAACATGTTCAGTAC	1.59031	0.737547	0.175576	0.13998	MM
MM1_CGAACATTCATGTGGT	1.62102	0.7427	0.0518778	-0.0116215	MM
MM1_CGAACATTCGAGCCCA	1.68327	0.721259	0.107537	0.0509001	MM
MM1_CGAACATTCGGCGCTA	1.72808	0.781423	0.0115012	0.103979	MM
MM1_CGAATGTAGGGAACGG	1.80893	0.761803	0.0592373	-0.0615269	MM
MM1_CGAATGTTCATTGCGA	1.46334	0.594512	0.0914598	-0.0949044	MM
MM1_CGAATGTTCCGTAGTA	1.7198	0.77237	0.141687	0.0310348	MM
MM1_CGACCTTAGCGATGAC	1.55907	0.731982	0.0374384	-0.134386	MM
MM1_CGACCTTCAACCGCCA	1.63201	0.695421	0.15128	0.140874	MM
MM1_CGACCTTTCAAAGACA	1.70912	0.714559	-0.0626316	-0.0628101	MM
MM1_CGACCTTTCGTTTGCC	1.79127	0.736778	0.00201732	-0.0606083	MM
MM1_CGACTTCCAAAGGCGT	1.64688	0.732446	0.0814211	0.00696134	MM
MM1_CGACTTCCAGAGCCAA	1.65784	0.705015	0.0761519	0.0911162	MM
MM1_CGACTTCTCAGTCAGT	1.55556	0.681673	0.0896387	0.0648001	MM
MM1_CGACTTCTCCTAGGGC	1.67383	0.707031	0.0663061	0.0279474	MM
MM1_CGACTTCTCGCCTGAG	1.75065	0.737066	0.038276	-0.0244708	MM
MM1_CGACTTCTCTCAAGTG	1.5124	0.669481	0.127192	0.0641209	MM
MM1_CGAGAAGAGAGCTGGT	1.79053	0.807685	0.0891916	0.0814008	MM
MM1_CGAGAAGCATAGAAAC	1.78099	0.744508	0.100546	0.0537136	MM
MM1_CGAGAAGGTTCCGGCA	1.6973	0.72107	0.0130254	0.064995	MM
MM1_CGAGCACAGCCACGCT	1.63442	0.76421	0.0610537	-0.029935	MM
MM1_CGAGCACTCAGAAATG	1.74573	0.750631	0.105836	0.136608	MM
MM1_CGAGCACTCAGCGATT	1.93234	0.813383	0.175814	0.323939	MM
MM1_CGAGCCAAGGAGTTTA	1.57169	0.71079	0.176051	0.173065	MM
MM1_CGAGCCAGTCATGCAT	1.75283	0.622419	0.051234	0.0524407	MM
MM1_CGAGCCATCTCCTATA	1.69757	0.755278	0.0310104	-0.0406709	MM
MM1_CGAGCCATCTTGTCAT	1.9126	0.715662	-0.0131117	0.0109896	MM
MM1_CGATCGGCAATACGCT	1.767	0.779628	0.0439151	0.0968721	MM
MM1_CGATCGGCATCTCGCT	1.58695	0.713929	0.0170176	0.0036709	MM
MM1_CGATCGGGTGATGATA	1.75271	0.751742	0.102418	0.0503693	MM
MM1_CGATCGGGTTTAAGCC	1.78086	0.728712	0.0531019	-0.0765465	MM
MM1_CGATCGGTCCGATATG	1.74914	0.779996	0.0926393	0.0331113	MM
MM1_CGATGGCAGAAACCGC	1.59061	0.73936	0.109066	0.115957	MM
MM1_CGATGGCCAGTCCTTC	1.75145	0.726273	0.0848711	0.144498	MM
MM1_CGATGGCCATGCTAGT	1.61982	0.742484	0.170514	0.198641	MM
MM1_CGATGGCCATTACGAC	1.87646	0.762966	-0.0355203	0.00650086	MM
MM1_CGATGGCTCTGCGGCA	1.63103	0.752208	0.128722	-0.0135451	MM
MM1_CGATGTAAGAAGGTTT	1.55256	0.714501	0.017365	-0.00463005	MM
MM1_CGATGTAAGCCATCGC	1.57964	0.774298	0.0180681	-0.0498625	MM
MM1_CGATGTAGTAACGACG	1.68486	0.725727	0.0519	-0.0237087	MM
MM1_CGATGTAGTGGTCCGT	1.77954	0.786677	0.130667	0.161596	MM
MM1_CGATGTAGTTTGGCGC	1.83109	0.768107	0.18524	0.233382	MM
MM1_CGATGTATCCAAAGTC	1.7806	0.776349	0.0704345	0.00934747	MM
MM1_CGATGTATCCTCATTA	1.67048	0.768783	0.106831	0.0837998	MM
MM1_CGATTGAAGAGTTGGC	1.66817	0.762972	0.16317	0.147828	MM
MM1_CGATTGACACCACGTG	1.49144	0.702774	0.173427	0.186468	MM
MM1_CGATTGATCGGTTCGG	1.78056	0.751283	0.118944	-0.000430546	MM
MM1_CGCCAAGAGAACTGTA	1.70546	0.731797	0.128798	0.0807153	MM
MM1_CGCCAAGAGTATGACA	1.56105	0.690798	-0.0230602	-0.0579648	MM
MM1_CGCCAAGAGTGAAGTT	1.58722	0.685549	0.0206438	-0.0993715	MM
MM1_CGCCAAGCAAGAAGAG	1.65509	0.736798	0.156272	0.144596	MM
MM1_CGCCAAGCAATGGACG	1.63368	0.715752	0.0548602	0.0797519	MM
MM1_CGCCAAGCAGCTGTTA	1.67617	0.70826	0.192414	0.184989	MM
MM1_CGCCAAGGTCGCATCG	1.84081	0.756304	0.0569414	0.0175276	MM
MM1_CGCCAAGTCAACACCA	1.76571	0.751035	0.0814395	0.118928	MM
MM1_CGCCAAGTCGTACCGG	1.80422	0.796801	0.13909	0.114534	MM
MM1_CGCGGTACAATAGCGG	1.84182	0.769636	0.0893266	0.0223063	MM
MM1_CGCGGTAGTACCAGTT	1.72862	0.752762	0.0306083	0.00661762	MM
MM1_CGCGGTATCACCGGGT	1.71994	0.757606	0.0411518	0.0187783	MM
MM1_CGCGGTATCTAACCGA	1.99355	0.804956	0.0182027	-0.0679659	MM
MM1_CGCGTTTAGGATGTAT	1.66879	0.739535	0.157525	0.149972	MM
MM1_CGCGTTTAGTGAACGC	1.86287	0.714297	0.0820763	0.0820498	MM
MM1_CGCGTTTCAGGGTTAG	1.79596	0.703584	0.0267078	-0.0601122	MM
MM1_CGCGTTTGTTGAGTTC	1.59609	0.744623	0.174316	0.241245	MM
MM1_CGCGTTTTCACCACCT	1.78824	0.774505	0.099661	0.139342	MM
MM1_CGCGTTTTCGATGAGG	1.70076	0.737227	0.0882327	0.113854	MM
MM1_CGCTATCAGCTCCTCT	1.75942	0.764893	0.0753529	0.0473928	MM
MM1_CGCTATCCACAGCGTC	1.83925	0.797264	0.0952609	0.0721785	MM
MM1_CGCTATCCATCTACGA	1.66181	0.753242	0.213594	0.143583	MM
MM1_CGCTGGAAGCGTGAAC	1.62314	0.73621	0.0441025	-0.0608345	MM
MM1_CGCTGGATCAACTCTT	1.72143	0.725041	0.0645921	0.0294417	MM
MM1_CGCTGGATCTACTATC	1.81412	0.783234	0.0494346	-0.0445994	MM
MM1_CGCTTCAAGAGTCGGT	1.78274	0.716054	-0.0206857	-0.115536	MM
MM1_CGCTTCAAGCGATAGC	1.78277	0.746408	0.135035	0.0588507	MM
MM1_CGCTTCACAAGCCGTC	1.83788	0.755266	0.0952612	0.00645666	MM
MM1_CGCTTCATCACTTCAT	1.40862	0.598132	0.243994	0.221279	MM
MM1_CGGACACCATCCCATC	1.7321	0.756055	0.12743	0.156864	MM
MM1_CGGACACGTCCGAGTC	1.62321	0.782405	0.145269	0.0520133	MM
MM1_CGGACACGTTAAAGAC	1.7268	0.750956	0.0167798	-0.0229019	MM
MM1_CGGACACTCAGTCAGT	1.67468	0.735044	0.0550338	-0.0201902	MM
MM1_CGGACACTCCATGAGT	1.77241	0.756348	0.0193865	-0.0222281	MM
MM1_CGGACACTCCGCGCAA	1.88392	0.821089	0.0190494	-0.0384075	MM
MM1_CGGACGTAGCTAGGCA	1.64785	0.736517	0.0974452	0.110038	MM
MM1_CGGACGTCATGAACCT	1.84141	0.77619	0.0359254	-0.0327559	MM
MM1_CGGACGTGTTCCAACA	1.50184	0.710262	0.175159	0.116662	MM
MM1_CGGACGTGTTGAGGTG	1.70712	0.736667	0.0201407	0.023002	MM
MM1_CGGACGTTCAACACTG	1.60882	0.740527	0.0434157	-0.010992	MM
MM1_CGGACTGAGGGAGTAA	1.63462	0.708817	0.0333294	0.0492793	MM
MM1_CGGACTGGTACCGCTG	1.66022	0.750539	0.157284	0.111427	MM
MM1_CGGAGCTAGGCCCTCA	1.82128	0.775484	0.0394935	-0.0798123	MM
MM1_CGGAGCTCACCATGTA	1.60757	0.691151	0.0631892	-0.0593367	MM
MM1_CGGAGCTCAGGTCCAC	1.75336	0.739343	0.209014	0.179875	MM
MM1_CGGAGCTGTCAGCTAT	1.67556	0.722057	0.0621952	-0.0252411	MM
MM1_CGGAGCTTCAGCATGT	1.63713	0.75301	0.0635886	-0.0276253	MM
MM1_CGGAGTCGTCTTTCAT	1.7569	0.722733	0.212433	0.170366	MM
MM1_CGGAGTCTCTTTAGTC	1.69579	0.635608	0.0781432	0.0766006	MM
MM1_CGGCTAGCAACAACCT	1.81362	0.743344	0.187546	0.162147	MM
MM1_CGGCTAGGTATAATGG	1.64054	0.707647	0.0665133	0.0678943	MM
MM1_CGGCTAGTCGGTTAAC	1.79245	0.750219	0.0665094	0.0823462	MM
MM1_CGGGTCACACGGATAG	1.53163	0.689651	0.0698024	0.0485614	MM
MM1_CGGGTCACATGATCCA	1.66062	0.761002	0.0745208	-0.0586276	MM
MM1_CGGGTCACATTCTCAT	1.55573	0.720837	0.072873	-0.0425277	MM
MM1_CGGGTCATCCGCGGTA	1.63653	0.698447	0.149021	0.10274	MM
MM1_CGGTTAAAGTGGTCCC	1.6915	0.744478	0.149362	0.179094	MM
MM1_CGGTTAAGTATAGTAG	1.61791	0.7036	0.168931	0.15755	MM
MM1_CGGTTAATCACTATTC	1.61811	0.728336	0.111367	0.15315	MM
MM1_CGGTTAATCTGGAGCC	1.57666	0.683371	0.101315	0.0237734	MM
MM1_CGTAGCGAGTAAGTAC	1.90725	0.727727	0.0761296	0.17966	MM
MM1_CGTAGCGCAGTTTACG	1.61982	0.744699	0.172702	0.09344	MM
MM1_CGTAGCGTCCACTGGG	1.63314	0.748572	0.0880543	0.0713831	MM
MM1_CGTAGCGTCTTGCATT	1.64951	0.717311	0.0870549	0.0824675	MM
MM1_CGTCACTAGAGCAATT	1.67793	0.721856	0.050911	0.0198593	MM
MM1_CGTCACTAGGGCACTA	1.48375	0.709198	0.183311	0.217562	MM
MM1_CGTCACTGTACCGTAT	1.72324	0.761263	0.106895	0.00470976	MM
MM1_CGTCACTGTCACTGGC	1.59418	0.721664	0.0878257	0.0195749	MM
MM1_CGTCACTGTGCAGACA	1.56019	0.691932	0.0429645	0.00858284	MM
MM1_CGTCACTTCCTTGGTC	1.61045	0.729139	0.0876597	0.0765496	MM
MM1_CGTCAGGAGACTCGGA	1.79827	0.773064	0.117243	0.0983568	MM
MM1_CGTCAGGAGATGGGTC	1.68258	0.773621	0.0625118	-0.0668126	MM
MM1_CGTCAGGAGTAGGTGC	1.47258	0.682429	0.0238344	-0.0741696	MM
MM1_CGTCAGGCAGCGTTCG	1.7038	0.762866	0.0564815	-0.0253413	MM
MM1_CGTCAGGCAGCTATTG	1.74227	0.782518	0.0299867	-0.0375043	MM
MM1_CGTCAGGCATGGTCAT	1.71843	0.764387	0.0568358	0.203593	MM
MM1_CGTCAGGGTTCCACAA	1.62571	0.739053	0.107179	0.0261238	MM
MM1_CGTCAGGTCACTCCTG	1.82227	0.779481	0.0353015	0.0212016	MM
MM1_CGTCCATGTATCGCAT	1.62822	0.726296	0.0570514	0.0509011	MM
MM1_CGTCCATGTCACAAGG	1.56725	0.731056	0.216109	0.16521	MM
MM1_CGTCCATTCAACGGGA	1.73878	0.798292	0.164437	0.258883	MM
MM1_CGTCTACAGCTAAACA	1.8264	0.780643	0.087855	0.0645433	MM
MM1_CGTCTACGTAGGCATG	1.90983	0.827674	0.11367	0.0334245	MM
MM1_CGTGAGCAGAAACGAG	1.50894	0.682094	0.103128	-0.0125246	MM
MM1_CGTGAGCAGCTCCTTC	1.64972	0.729754	0.0266413	-0.0153495	MM
MM1_CGTGAGCAGGAGTTGC	1.7408	0.733246	0.0482576	-0.0535143	MM
MM1_CGTGAGCAGGTGCTAG	1.76887	0.774383	0.0650546	0.0391398	MM
MM1_CGTGAGCCACTACAGT	1.64663	0.755733	0.0425309	0.0560032	MM
MM1_CGTGAGCGTATGAATG	1.7067	0.727836	0.0846168	0.0167167	MM
MM1_CGTGAGCGTCTCAACA	1.58856	0.754984	0.188301	0.302757	MM
MM1_CGTGAGCTCACGCGGT	1.74963	0.781962	0.0865998	0.0954637	MM
MM1_CGTGAGCTCTTGAGAC	1.8532	0.807384	0.0161912	-0.111675	MM
MM1_CGTGTAAAGCGTAATA	1.52654	0.722325	-0.0128664	-0.202797	MM
MM1_CGTGTAACATCCCATC	1.74771	0.760335	0.0886004	-0.0183752	MM
MM1_CGTGTAAGTTGTCGCG	1.6116	0.653363	-0.000820173	-0.0477144	MM
MM1_CGTGTCTAGGTGCACA	1.62855	0.727012	0.028246	-0.0562601	MM
MM1_CGTGTCTGTCTTCAAG	1.66911	0.754914	0.110038	-0.0360411	MM
MM1_CGTTAGAAGCACCGTC	1.53961	0.713144	0.0603034	0.0586046	MM
MM1_CGTTAGAAGGGTGTGT	1.82674	0.807009	0.0972577	0.140242	MM
MM1_CGTTAGACACAGATTC	1.69518	0.74678	0.104818	0.0274995	MM
MM1_CGTTAGACAGGTCCAC	1.71769	0.779376	0.10672	0.125814	MM
MM1_CGTTAGACAGTCCTTC	1.69635	0.725878	-0.0146121	-0.0517722	MM
MM1_CGTTAGAGTGAACCTT	1.61755	0.681395	-0.0473307	-0.0912812	MM
MM1_CGTTAGATCGCCAGCA	1.7021	0.764898	0.00495526	-0.071246	MM
MM1_CGTTGGGAGTGCGATG	1.7422	0.691678	0.0963118	-0.0334844	MM
MM1_CGTTGGGCAGCTGTTA	1.71319	0.691582	0.0200686	-0.0645024	MM
MM1_CGTTGGGGTCGCGTGT	1.72069	0.768865	0.130334	0.0585926	MM
MM1_CTAACTTGTCATCCCT	1.76246	0.767246	0.0774135	-0.0212582	MM
MM1_CTAACTTGTGCAGTAG	1.63862	0.754142	0.0220695	0.0296982	MM
MM1_CTAACTTGTTAAAGTG	1.57829	0.633754	-0.0102792	0.0308001	MM
MM1_CTAACTTTCCAGTATG	1.5705	0.70322	0.0610126	0.0428761	MM
MM1_CTAAGACAGGGCACTA	1.6086	0.722829	0.0568276	0.0551855	MM
MM1_CTAAGACAGTCGATAA	2.05602	0.815566	-0.105734	-0.192199	MM
MM1_CTAAGACGTATGCTTG	1.67296	0.717753	0.0835563	0.0142347	MM
MM1_CTAAGACTCTTAGAGC	1.58741	0.741484	0.122769	0.110082	MM
MM1_CTAATGGCAGCCAGAA	1.62783	0.702572	0.129435	0.113982	MM
MM1_CTAATGGTCCTAGGGC	1.80173	0.772952	-0.0101426	0.0357297	MM
MM1_CTAATGGTCGTCTGAA	1.66566	0.737874	0.0716989	-0.0298278	MM
MM1_CTACACCAGCGGATCA	1.56137	0.717547	0.0994642	0.0670756	MM
MM1_CTACACCCATAGGATA	1.85486	0.819166	0.0206001	-0.00175853	MM
MM1_CTACACCCATGCCTAA	1.67646	0.719053	-0.0278457	-0.131631	MM
MM1_CTACACCGTGCAACGA	1.75895	0.740071	0.0278358	-0.00142725	MM
MM1_CTACACCTCTTGAGGT	1.69353	0.745843	0.0937124	-0.052356	MM
MM1_CTACATTCACATTTCT	2.05692	0.81183	-0.0652757	-0.115589	MM
MM1_CTACATTCAGTGGGAT	1.64521	0.713133	0.175096	0.188716	MM
MM1_CTACATTGTCAGAATA	1.69633	0.742213	0.0953335	-0.0791771	MM
MM1_CTACATTTCGTTACAG	1.6912	0.720989	0.0873587	-0.0138836	MM
MM1_CTACATTTCTGATACG	1.553	0.657161	-0.01794	-0.0976149	MM
MM1_CTACCCAAGCCCAGCT	1.7198	0.743998	0.120249	0.0850305	MM
MM1_CTACCCAAGCTTTGGT	1.72781	0.736826	0.110514	0.0827196	MM
MM1_CTACCCAGTACGCTGC	1.8252	0.777182	0.149404	0.131334	MM
MM1_CTACCCATCCAAACAC	1.44467	0.534877	0.0728969	0.0457149	MM
MM1_CTACGTCCACCAACCG	1.66394	0.703266	0.0257183	-0.0131921	MM
MM1_CTACGTCGTAGCCTAT	1.7962	0.809555	0.0605935	-6.04801e-05	MM
MM1_CTACGTCTCTATCCCG	1.68912	0.735771	0.0519477	0.0259951	MM
MM1_CTACGTCTCTCTTGAT	1.69759	0.730805	0.116668	0.0826194	MM
MM1_CTACGTCTCTTTAGGG	1.69355	0.728041	0.0998513	0.169746	MM
MM1_CTAGAGTAGTCGCCGT	1.76443	0.780206	0.0663456	-0.020335	MM
MM1_CTAGAGTCAAGTCTGT	1.66844	0.757985	0.0734305	0.0652102	MM
MM1_CTAGAGTGTAGAGTGC	1.75141	0.786863	0.100993	0.0957886	MM
MM1_CTAGAGTGTTAAGTAG	1.78999	0.795558	0.142472	0.129456	MM
MM1_CTAGAGTTCATAAAGG	1.68416	0.71595	0.162698	0.196043	MM
MM1_CTAGCCTCAGTGAGTG	1.80913	0.682895	0.0147375	-0.113097	MM
MM1_CTAGCCTGTAATTGGA	1.60778	0.743075	0.0520572	0.046977	MM
MM1_CTAGCCTGTCCGCTGA	1.0778	0.410445	0.108573	0.0749011	MM
MM1_CTAGCCTTCACCGTAA	1.73478	0.733492	-0.00348757	-0.0626927	MM
MM1_CTAGCCTTCGCGGATC	1.90838	0.738347	0.0472856	0.204374	MM
MM1_CTAGTGAAGATGTTAG	1.7296	0.751242	0.099684	0.0934069	MM
MM1_CTAGTGACAGCCAATT	1.69332	0.741228	0.0376496	-0.131082	MM
MM1_CTAGTGAGTAGCGTAG	1.85739	0.788132	0.135185	0.156361	MM
MM1_CTCACACAGCCAACAG	1.776	0.811203	-0.0779934	-0.023225	MM
MM1_CTCACACCAATCCAAC	1.80616	0.796349	0.0452424	-0.0299645	MM
MM1_CTCACACCATTCTTAC	1.3229	0.68662	0.118703	0.0927718	MM
MM1_CTCACACGTCAATGTC	1.7951	0.705941	0.0276538	0.0804742	MM
MM1_CTCACACTCAAGGCTT	1.67558	0.72461	0.064066	0.0363648	MM
MM1_CTCACACTCAGGTAAA	1.60887	0.69813	0.0688052	0.0113569	MM
MM1_CTCACACTCTATCGCC	1.78611	0.740973	-0.0326335	-0.132733	MM
MM1_CTCAGAACATTAGCCA	1.89476	0.789221	0.0837528	0.0750938	MM
MM1_CTCAGAAGTAATTGGA	1.75524	0.731997	0.0420022	0.0308935	MM
MM1_CTCAGAAGTTCGCTAA	1.73168	0.746857	0.168112	0.267959	MM
MM1_CTCAGAATCCGCGTTT	1.65711	0.789316	0.147827	0.0956526	MM
MM1_CTCATTAAGGAGTCTG	1.74232	0.759197	0.0950229	0.133539	MM
MM1_CTCATTAAGGGCTCTC	1.67152	0.779401	0.0210971	-0.0232011	MM
MM1_CTCATTATCCCGGATG	1.71169	0.773406	0.235236	0.299143	MM
MM1_CTCCTAGAGCGTGAAC	1.62683	0.754632	0.115726	0.0351367	MM
MM1_CTCCTAGTCCCGGATG	1.81902	0.805607	0.15558	0.114127	MM
MM1_CTCCTAGTCCTCCTAG	1.38917	0.652545	0.179753	0.188625	MM
MM1_CTCGAAAAGCCGGTAA	1.71695	0.783722	0.139759	0.268665	MM
MM1_CTCGAAATCAACACCA	1.74315	0.777936	0.107139	0.107702	MM
MM1_CTCGAAATCCGTACAA	1.57862	0.686222	0.084511	0.0603365	MM
MM1_CTCGAGGGTGCTGTAT	1.83519	0.769144	0.144653	0.172787	MM
MM1_CTCGAGGTCAGATAAG	1.73734	0.735692	0.0319535	0.0130284	MM
MM1_CTCGGAGAGCAGGTCA	1.55136	0.722008	-0.0110986	-0.101407	MM
MM1_CTCGGAGAGTAGTGCG	1.59984	0.752374	0.0792345	0.0138917	MM
MM1_CTCGGAGAGTGTACCT	1.86333	0.710106	-0.0533161	0.030454	MM
MM1_CTCGGAGAGTGTTTGC	1.83746	0.783319	0.0983666	0.0693988	MM
MM1_CTCGGAGCAATCAGAA	1.79403	0.817262	0.195829	0.234536	MM
MM1_CTCGGAGCACCATGTA	1.52263	0.682915	0.0891008	0.0200916	MM
MM1_CTCGGAGCAGTATGCT	1.51749	0.712186	0.14925	0.0335457	MM
MM1_CTCGGAGTCAACGGGA	1.73485	0.779002	0.095176	0.0998642	MM
MM1_CTCGGGAGTCCCTTGT	1.78642	0.758225	0.10038	0.105854	MM
MM1_CTCGGGATCAGCAACT	1.80824	0.829844	0.0396503	0.040185	MM
MM1_CTCGTACGTTCCGTCT	1.79861	0.816125	0.0585775	0.00806516	MM
MM1_CTCGTACGTTCTGTTT	1.6858	0.749525	0.0958723	0.0561163	MM
MM1_CTCGTCAAGGCCGAAT	1.80182	0.781206	0.027652	0.0230088	MM
MM1_CTCGTCAAGTTCGCAT	1.8626	0.783801	0.00450188	-0.057182	MM
MM1_CTCGTCAGTAGGCATG	1.71481	0.753395	0.0302823	-0.00435286	MM
MM1_CTCGTCAGTGCGAAAC	1.68703	0.762456	0.0773746	0.143692	MM
MM1_CTCGTCATCACTATTC	1.70813	0.746133	0.0612183	0.0268077	MM
MM1_CTCTAATGTACCGAGA	1.69517	0.715483	0.000660501	-0.105706	MM
[truncated: 5,094 more rows]

## Sheet: Figure S6H
	Sample_ID	IntMM_Up_Longitudinal_ModuleScore	cluster			Sample_ID	IntMM_Up_Longitudinal_ModuleScore	cluster			Sample_ID	IntMM_Up_Longitudinal_ModuleScore	cluster
[truncated: 2,075 more rows]
