# Supplementary material for: Longitudinal single-cell analysis of a myeloma mouse model identifies subclonal molecular programs associated with progression
Source: Nat Commun. 2021 Nov 3;12:6322. doi: 10.1038/s41467-021-26598-w (PMC8566524; doi:10.1038/s41467-021-26598-w)
Supplement: Supplementary file 5 — Source Data [file 41467_2021_26598_MOESM5_ESM.zip › SourceData_FigS7.xlsx]

## Sheet: Figure S7A
	ASNS	ATF2	ATF3	ATF4	CEBPB	CEBPG	DDIT3	EIF2S1	EIF2S2	EIF2S3	FAU	GCN1	IMPACT	RPL10	RPL10A	RPL10L	RPL11	RPL13	RPL14	RPL17	RPL18	RPL18A	RPL19	RPL22	RPL23	RPL24	RPL26L1	RPL27	RPL27A	RPL28	RPL30	RPL31	RPL32	RPL34	RPL35	RPL35A	RPL36	RPL36A	RPL36AL	RPL37	RPL37A	RPL39	RPL39L	RPL3L	RPL4	RPL41	RPL6	RPL8	RPL9
Normal donor_M326	-0.345018	0.853764	0.273618	0.0544792	-0.0564488	0.21124	1.33619	0.724689	-0.0065547	0.0731654	-0.58234	0.899673	0.606056	0.949468	-0.935289	-0.661826	-1.62566	0.982496	-1.13499	-3.07497	-0.32642	-0.605865	-0.970018	-0.515177	0.696317	-1.31108	-0.0544909	-1.30888	-0.5601	0.0794464	-1.91893	-0.0826224	-1.62839	-1.10168	-1.63276	1.04572	-1.68678	-1.68708	-0.494532	-0.879762	-0.0316518	-1.58183	0.099161	-0.781455	-1.1045	-0.249134	-0.556852	-1.39391	-0.837629
Normal donor_M436	-0.310718	1.35523	0.670513	-0.164431	-0.932691	-1.05196	1.34312	-0.370058	2.14742	-0.316359	-0.694127	0.755576	1.207	1.35881	-0.965202	0.256461	-1.35041	-0.107412	-1.27726	0.624996	-0.233014	-0.873002	-1.7113	-1.39104	-1.06538	-1.784	-0.365855	-1.60881	-1.37652	0.774134	-1.74997	1.97805	-1.89785	-1.55338	-1.92662	0.966209	-0.900387	-1.25371	0.0171593	-0.898004	0.119713	-1.81849	-0.74244	0.726031	-1.36652	-0.918638	-1.19992	-1.83645	-1.18458
Normal donor_M708	-0.438208	-0.16942	-0.0568157	1.17026	0.030329	1.33255	0.716173	0.640919	3.01435	0.849297	0.340505	1.54862	0.929925	0.119438	-1.70172	0.696523	-1.57804	1.58565	-1.33997	0.876876	-1.70988	-0.553425	-0.496377	-0.779426	-0.749491	-0.878429	-2.46404	-0.939945	0.0731541	0.859076	-0.587614	1.8959	0.0206707	-0.95653	-1.60778	1.98597	-0.785253	-1.99972	-0.938798	-0.524081	-2.47251	-0.985461	0.684128	-0.25568	-0.714547	0.775676	-2.41533	-0.0696781	0.13265
Normal donor_NC04	0.53478	0.254397	0.380349	-0.416089	1.0995	-0.984888	1.12194	-0.192985	0.754762	0.557903	-0.998983	0.191786	-0.233698	1.0315	-1.30068	-0.494967	-0.799399	-0.298777	-0.92764	0.478613	-0.289841	-1.15999	-0.663566	-0.935323	0.563794	-1.00108	-0.556248	-1.26033	-1.28171	-0.160955	-1.151	0.0858987	-1.52631	-0.993327	-1.19903	0.112946	-1.69679	-0.852705	0.0467845	-1.3111	-0.884321	-1.43872	0.261482	-0.261178	-1.47851	-0.985518	-0.364705	-1.08124	-1.03768
Normal donor_NC05	0.347769	0.777415	-0.2171	0.099712	-0.0939689	-0.144145	0.371841	-0.651534	-1.14799	0.833129	-1.23644	-0.252156	-0.041953	0.0613416	-0.942586	0.241459	-0.146333	-0.921617	-0.697959	0.440161	0.0677552	-0.629987	-0.474332	0.0218246	0.890214	-1.05755	-0.493784	-0.75552	-0.756708	-0.36521	-0.840403	-0.200507	-0.956852	-1.1602	-1.02954	-0.499887	-1.4458	-0.770796	0.450247	-1.12544	0.407486	-0.829146	0.823334	-0.518915	-1.33732	-0.204953	-0.440163	-1.68679	-0.802729
Normal donor_NC08	-0.62829	0.51714	0.678306	-0.984789	0.629196	-1.00254	0.720491	-0.0477647	0.756117	-0.499969	-1.58136	-0.211477	-0.844627	1.25091	-1.05972	-1.527	-1.33988	-1.14398	-1.08351	0.315808	0.125799	-1.15895	-0.780278	-1.53442	0.822622	-1.41173	-0.267801	-1.45657	-1.68832	-0.114087	-1.67164	-0.413772	-1.41598	-1.13659	-1.50844	-0.205796	-1.18407	-0.784394	-0.205848	-1.24789	-0.393081	-1.53755	-0.132614	1.24792	-1.79976	-1.3171	-0.771257	-1.66451	-1.35261
Normal donor_NC09	-0.451023	0.565908	0.23397	-0.515772	0.498351	0.701785	-0.168656	0.993212	0.89141	-1.56765	-0.899873	1.25455	0.0869298	0.850701	-0.654218	-1.49481	-0.714473	-0.500006	-0.912498	0.185722	-0.89611	-1.26447	-0.799325	-0.686245	0.119547	-1.18497	-0.449082	-1.00602	-0.766113	-0.00760635	-0.353354	-0.213941	-1.46525	-1.22089	-1.04326	0.301886	-1.10476	-0.629748	0.537993	-0.713375	0.866857	-1.03434	-2.51655	0.166077	-1.3293	-1.11458	-0.832204	-1.0094	-0.502164
Normal donor_NC11	-0.270415	0.675758	-0.601479	-1.10622	0.259792	0.28237	0.916316	0.898321	1.13391	-0.394555	-1.58354	0.268848	0.0774795	0.253318	-0.995845	-0.609448	-0.573422	-0.978135	-1.03124	0.410989	0.0123453	-1.12085	-0.894711	-0.965613	-0.665776	-1.4755	-0.220217	-1.34036	-1.24175	0.0920917	-1.09131	0.24209	-1.50637	-1.62073	-1.28607	0.080754	-1.61344	-1.09562	-0.570732	-1.21154	0.610642	-1.17294	0.686138	-1.39376	-1.38464	-1.35299	-0.72055	-1.24814	-0.907043
Normal donor_NC12	-0.688417	0.99517	-1.39837	-0.805783	0.299661	-0.411032	-0.447398	0.132354	0.253458	0.474527	-1.546	0.157955	0.41607	0.135881	-1.07796	-0.748682	-0.543545	-0.877783	-1.26506	-0.974896	-0.8908	-1.65026	-1.19253	-1.04537	-0.027014	-1.56305	-1.03311	-1.42376	-1.24968	-0.0158294	-0.692466	-1.23827	-1.75325	-1.39748	-1.36641	-0.465326	-1.9857	-1.43667	0.106899	-1.53506	0.927066	-1.16655	-0.589675	-1.23656	-1.76555	-1.26592	-0.882501	-0.796448	-1.74351
Normal donor_NC13	-0.6413	0.56716	-0.539728	-1.92313	1.02681	-0.890381	0.371841	-0.0689806	-0.367907	0.84866	-0.733299	-0.0589829	1.01637	0.625293	-1.61143	-0.884412	-1.27238	-1.73137	-0.932058	-0.238276	-0.626285	-1.57612	-0.936007	-0.440084	-1.06386	-1.77353	-0.499228	-0.961164	-1.44897	0.219659	-1.5364	1.03605	-1.88074	-1.08259	-1.77237	-0.000479521	-1.656	-1.2861	-0.864662	-1.17422	0.101975	-1.36452	-0.4706	-0.45391	-1.35433	-1.28367	-0.464243	-1.79052	-1.29173
Normal donor_NC14	-0.495482	0.328417	-0.458626	-0.828799	0.474216	-0.463082	-0.52053	-0.550416	-0.836828	-0.33491	-1.97162	0.381506	-0.685991	1.19597	-1.10091	0.26956	-1.19753	-0.294407	-1.2587	0.239453	-0.554398	-1.66174	-1.17262	-0.788325	0.0556823	-1.76692	-1.11494	-1.30315	-1.19066	0.106861	-1.69776	-1.08218	-2.42318	-1.77524	-1.47336	0.903016	-1.98926	-1.05691	-0.521113	-1.50237	0.345146	-1.55056	0.276253	1.51158	-1.26864	-1.30103	-1.04106	-1.65858	-1.18849
Normal donor_NC15	-0.20882	0.153574	-0.0730657	0.157759	-0.496334	-0.318748	1.12755	0.645789	0.949279	-1.18208	-1.22788	0.976656	-0.187925	1.66724	-0.930531	-2.44189	-1.10076	-1.58755	-1.30247	-0.350166	-0.0237943	-1.3435	-1.03126	-0.685188	-0.812262	-1.62337	-0.200569	-1.90325	-1.09249	0.791635	-1.61215	-0.202997	-1.57429	-0.0789661	-1.69413	-0.77937	-1.02386	-1.10217	-0.575114	-1.39554	-0.554367	-1.40604	-1.48143	0.11798	-1.34451	-0.874011	-0.759587	-1.04688	-1.01589
Normal donor_NC16	-0.358019	1.14509	-0.0397539	-0.901944	0.729197	-0.0195338	0.315112	-0.251466	-0.493941	0.899086	-1.7977	1.25751	0.0806334	1.42294	-1.04638	-1.92057	-0.627224	-0.536992	-0.68835	0.635221	-0.172427	-1.18228	-0.665785	-0.568223	0.515913	-1.54387	-0.753378	-0.828555	-0.779365	-0.177551	-0.66244	-0.353215	-1.48213	-0.830214	-1.17045	-0.32275	-1.36489	-1.63774	-0.368297	-1.22476	0.348065	-0.92734	-0.120994	-0.367532	-1.31788	-0.678713	-0.868449	-1.33851	-0.428516
Normal donor_NC18	-0.968768	0.0525516	0.128323	-1.34003	0.776645	-0.535291	-0.241181	0.937429	-0.678467	0.222791	-0.960099	-0.160761	-0.481173	0.501709	-1.68713	-0.145202	-0.80741	-1.13338	-1.33637	0.369106	-0.71705	-1.99964	-0.954872	-0.196711	0.753938	-1.86207	-0.487188	-1.50153	-1.85174	-0.196451	-1.6772	-1.51533	-1.9946	-1.22387	-1.56089	-0.339782	-1.88937	-1.47586	-0.956258	-1.83068	0.54357	-1.81333	0.129443	0.141144	-1.89647	-1.40818	-1.40156	-1.30505	-1.36607
Normal donor_NC19	0.173858	0.818992	0.612831	-1.64935	-0.231367	-0.105396	1.46827	-0.229543	-0.214179	0.681009	-0.549633	0.282447	-0.448213	1.33752	-0.749503	0.539879	-1.09021	-2.82439	-0.896018	-1.75256	-0.300166	-1.12336	-0.540454	-0.252646	-0.627478	-0.974366	-0.601913	-1.10063	-0.730629	0.726746	-0.755762	0.543453	-1.29824	-0.211184	-0.945727	0.555073	-1.20034	-1.27506	-0.509687	-1.12627	0.464796	-1.07919	-0.38539	1.04905	-1.0495	-0.468921	-0.574939	-1.3392	-0.350342
MGUS_M004	-0.177475	1.13743	2.18774	0.416996	1.94457	1.93728	2.64162	-0.0908482	-0.222564	0.438488	-0.573098	0.0336769	-0.394811	1.49441	0.0515618	0.542004	0.280556	2.91472	-0.593435	0.682468	-0.399118	-0.791569	0.081035	-0.279939	0.539726	-1.0506	-1.01524	0.503104	-0.0786485	-0.164347	0.792471	0.336293	-0.445724	0.683255	-0.52025	0.738865	-0.698799	-0.372577	0.673097	-0.0295567	-0.0539474	-0.574718	-2.34125	1.77476	-0.93041	0.533183	0.436231	0.369545	0.167985
MGUS_M132	-1.53082	0.365178	-2.33603	-1.4357	-1.21429	-0.0599313	-1.21294	-0.41943	-1.30839	0.00784977	0.924901	-2.07577	-2.1727	1.14164	1.21658	0.454227	2.20887	-0.239776	1.00026	2.0719	1.61258	0.827326	1.75293	2.07146	0.931979	0.445934	-1.56867	1.32185	0.548454	0.069344	1.24236	-1.30922	1.14813	0.880622	0.680659	-0.307085	0.861647	0.237593	-0.0383861	0.270523	2.26835	0.999999	0.462817	-1.58593	0.826167	0.0335215	1.2826	0.870189	0.645712
MGUS_M192	0.404112	-0.171185	0.82033	2.5052	0.757129	0.501341	-0.359605	-1.80976	-1.30043	1.11865	-0.165663	0.0739313	-2.54425	-0.502561	0.657804	0.667861	0.786218	-2.01342	0.370332	0.294752	-0.264143	-0.0341328	-0.0861488	-0.10194	-0.429531	0.441876	-0.347366	-0.0750469	-0.55305	-1.88597	0.842586	-1.58315	-0.13241	-0.367609	0.174965	-3.36411	0.459142	1.02108	0.891135	0.450905	0.0866144	0.889735	-0.231831	-0.290943	-0.707023	-0.148068	-0.0514884	-0.316241	0.632057
MGUS_M204	-1.26481	0.159638	-0.461318	-1.09988	-1.14765	-1.86004	0.690124	-0.568727	0.931825	-0.315337	-1.3967	-0.0250218	0.269141	-1.93468	-1.11004	0.259529	-1.01233	0.762843	-1.94039	0.593253	-0.800919	0.246059	-1.84744	-1.04537	0.288395	-1.21157	-0.205118	-1.07063	-0.694315	0.320536	-0.71921	-0.43159	-1.29984	-1.07277	-1.30548	0.264532	-1.11125	-1.6761	-0.63925	-1.27126	-0.222395	-1.34616	-1.27755	1.59867	-1.01261	0.00988889	-1.58868	-0.204264	-0.661519
MGUS_M213	0.164644	0.0453783	0.230683	-0.194771	-0.657232	-1.13391	0.639513	1.00374	1.44498	0.592118	-0.127338	0.416931	1.13408	0.911031	-0.377701	-0.32007	-0.271646	0.720657	-1.02249	-1.73973	0.333063	-0.17597	-0.616198	-0.826605	0.679785	-0.766845	-0.335964	-0.450782	-0.372529	-1.32709	-0.109462	0.0442643	-0.56864	0.214864	-0.725826	0.345003	-1.51576	-1.00665	0.469141	-0.593193	0.567936	-0.472001	-2.09978	0.60688	-0.602499	0.626794	0.0374678	-0.0211595	0.130397
MGUS_M237	-0.460261	0.730381	-0.60431	-1.45011	-0.916488	-1.45637	-0.953076	-2.23561	0.0393557	0.352912	-0.847902	0.347648	0.641952	-0.356114	-0.855875	-1.27737	0.0652832	0.490798	-1.2587	0.169329	-1.2708	-1.22164	-1.62199	-0.291136	-1.02759	-1.09374	-1.62761	-0.930334	-1.83178	-0.542185	-1.06903	0.176398	-1.09027	-0.749016	-1.18879	0.948473	-0.800859	-1.39414	-1.19536	-1.45931	-0.539135	-1.27065	0.185617	-0.368048	-0.862945	-1.09207	-0.570343	-1.2174	-1.59426
MGUS_M247	0.502963	1.74223	0.382565	-0.58381	-0.149489	0.125963	0.0624269	-0.230609	-0.0599287	-0.960058	-1.49271	1.46926	0.514114	1.39931	-2.0251	-1.12437	-1.69409	0.567421	-1.61151	-0.687585	0.377171	-1.81075	-1.65181	-0.993903	1.84194	-1.98786	-0.964171	-1.21006	-1.03425	-1.02137	-1.73452	-0.0931986	-0.845771	-0.558456	-1.55173	1.94474	-1.18195	-1.36528	-1.95303	-1.3618	-0.366753	-0.180303	0.117578	-0.656281	-0.80088	-1.21481	-1.97198	-1.14476	-1.25427
MGUS_M256	-1.16405	1.52948	0.152884	-0.0752485	0.118082	-0.605068	0.408232	-0.4183	1.03097	0.473302	-0.753824	-1.4909	1.04493	0.433462	-0.0776278	0.102166	-0.520962	0.363136	-0.576458	0.458719	-0.796163	0.0828654	-0.349396	-0.944965	-0.832731	-0.665529	0.64951	0.184355	0.000429555	-0.029219	-0.0912158	-0.590267	-0.16496	-0.3802	-0.321913	-0.0752657	-0.7323	-0.713686	0.666493	-0.280732	0.144719	-0.329457	0.627013	0.55901	-0.960841	0.307485	0.577395	-0.441422	0.70017
MGUS_M261	-0.38616	0.625803	-0.000408692	-0.310645	0.586069	0.335416	0.161505	-1.16751	-0.358215	-0.522875	0.189639	-0.359787	-0.253306	-0.676979	-0.938373	-1.45254	-1.33619	0.838768	-0.951312	0.234483	-0.181527	-0.694065	-1.26053	-1.09563	0.834328	-0.398138	0.13991	-0.840647	0.0194925	-0.87377	-0.358188	-1.03846	-0.841231	-0.524578	-0.428353	0.954215	-1.08985	-1.41367	0.112871	-1.25071	0.0245593	-0.699249	-1.39591	-1.13308	-0.242045	-0.113331	-0.255725	-0.0586197	0.289902
MGUS_M269	-0.397578	0.817322	0.0658963	0.569879	-0.0761599	-0.335654	0.670428	-1.22879	-0.722703	0.781236	-0.325998	-1.49848	-0.0271346	-0.720628	-0.105891	0.602201	0.320679	0.196418	-0.414449	-1.26287	-0.930839	-0.216478	-0.470582	-0.381302	-0.783808	-0.374881	0.158715	-0.190479	-0.187468	-0.148707	-0.181443	0.0872168	-0.761562	-0.276947	-0.782628	0.855102	-0.921144	-0.804696	-0.353504	-0.0387162	-1.65069	0.142867	0.0122811	-1.31176	-0.501426	-0.279484	0.564432	-0.405936	0.0895794
MGUS_M270	-1.00103	0.73212	0.365483	-0.396621	0.176572	-0.120976	0.623928	-0.806586	0.716955	-0.17514	-0.875486	-0.182334	0.136766	0.130987	-0.661563	-0.129269	-0.0230031	0.844031	-0.734627	0.246683	0.850417	-0.033129	-0.289792	-0.867973	-1.75205	-0.766536	0.517661	0.47151	-0.0821203	-0.758218	-0.542393	2.42935	-0.693751	-0.213747	-0.711326	0.821983	-0.818983	-0.300067	-0.0798426	-0.0141304	-0.0418324	-0.188984	0.578139	-0.611256	-0.232545	0.309007	0.250535	0.25974	0.302089
MGUS_M280	1.61543	-0.783521	0.63397	0.867518	0.195681	0.4884	0.0678725	-0.289787	0.25967	-0.350594	0.734689	-0.117138	-1.20408	-1.32406	0.464827	0.0349515	-1.02781	-0.122188	0.225674	-1.16123	-1.11436	0.591798	1.29502	-0.779426	-1.69737	0.487561	-0.965091	1.4574	1.18282	0.197	-0.202938	-0.373628	0.871534	0.407257	-0.496041	0.429664	0.345959	-0.339765	-0.323728	-0.930622	-3.94522	0.165668	0.317507	0.443175	0.905334	0.298158	0.301237	0.412576	-0.0808849
MGUS_M295	-1.30743	-0.306068	-0.727096	0.614808	-0.910045	-2.70544	0.0487664	-0.296309	1.36123	0.472777	-0.782301	0.425345	1.3809	0.881645	-0.887383	0.223139	-0.192299	0.267772	-0.811402	0.953356	-0.148031	0.497078	-0.425076	-0.94255	-0.515913	-0.501111	0.657225	-0.471755	-0.229106	-0.72654	-0.423987	2.03381	-0.460366	0.156871	-0.413555	-0.430161	-0.489219	-0.706545	0.792311	-0.939697	-0.150309	-0.416454	0.279744	1.22601	-0.465619	0.663149	0.157972	-0.276223	0.195808
MGUS_M358	-0.887903	1.29548	0.310623	-0.428311	-0.322799	0.347267	-1.08554	0.107029	-0.23098	-0.421066	1.02177	0.0590012	-2.93902	-0.594783	0.170336	0.369942	1.05699	-0.803532	0.00686523	1.1962	-0.0237648	-0.341737	0.555545	-0.131164	1.27489	-0.0662084	-0.84309	0.0734269	0.0881372	0.0029139	0.0461854	-0.281911	0.0997832	0.571415	-0.456105	-0.0125504	0.228838	-0.396377	1.33359	0.0184519	0.107063	0.682219	-1.5532	-0.0526746	-0.170866	-0.20226	-0.471651	-0.843892	-0.249743
MGUS_M394	-1.5617	1.14414	0.159823	-0.789489	-0.898821	-0.287638	0.983921	-0.734666	2.57932	-0.928785	0.904778	0.529465	-2.37987	0.216247	1.35516	0.818648	0.158652	1.36066	0.184156	0.0396696	0.529969	1.24541	1.29521	-0.936526	-0.64559	0.314446	1.66161	1.47926	1.10314	-0.522083	1.48419	0.102099	0.786871	1.38727	0.87284	0.41715	0.99604	0.693542	-0.0344349	0.756742	-0.801975	1.60918	1.40262	0.0886285	0.308328	0.655724	1.18768	0.772144	1.65797
MGUS_M399	-0.640351	-0.0795459	-0.129342	-0.330329	0.460062	0.767275	0.216226	0.214581	-0.817549	-0.351998	-1.49545	-0.569727	0.270608	0.395271	-1.04933	0.713428	-1.3396	1.52697	-1.43404	-1.55186	-1.85569	-0.534693	-1.42571	-1.01884	1.49093	-0.848941	-0.5333	-0.644163	-0.191217	0.304037	-1.23521	-0.151493	-1.51639	-0.455468	-1.45875	-1.10412	-1.05887	-1.17512	-0.287314	-0.754962	1.1334	-1.35797	0.144311	-0.134493	-1.14484	-0.327765	0.147631	-1.47941	-0.8609
MGUS_M403	-0.066162	0.534367	-0.0639019	-0.424815	-0.668547	0.411203	-0.861162	0.289316	-0.289358	0.559857	0.285387	-0.370993	-0.791411	-0.880171	-0.585719	-1.08285	-0.143873	-1.06875	0.237854	-0.926145	-0.622073	0.459877	0.141949	-0.00409604	0.475802	0.592565	-0.0741317	-0.559454	0.603564	0.497623	-0.0213925	0.710039	0.125524	0.998829	0.027112	0.717931	0.799782	-0.238255	-0.0987993	0.148216	0.752932	-0.409974	-0.906529	-0.236012	0.511652	0.0253219	0.0596854	-0.012208	-0.0756442
MGUS_M420	-0.0889566	0.542612	1.61476	-0.188224	2.08767	0.602068	0.272434	-0.814891	-0.615803	-1.41607	-0.678963	-0.471609	0.32287	-1.5953	-0.921328	-2.28737	-1.32686	-0.509596	-1.19954	-1.6619	-0.51591	-1.36634	-0.315625	-0.398569	-1.30257	-0.790764	-0.169627	-1.30578	-0.559653	-0.0375366	-0.420951	-0.598969	-0.820302	-0.336803	-0.912468	0.153726	-1.59507	-1.11203	0.253955	-1.09969	-0.136467	-0.972332	-2.1297	-0.340195	-1.12627	0.512801	-1.05234	-0.0791538	-1.07183
MGUS_M691	-0.875209	-0.469214	-0.392951	-0.500034	-0.476974	-1.56384	0.637292	-0.850914	-0.23098	0.0588485	0.511957	-0.0360093	0.91734	-0.961876	-1.15942	-1.52986	-1.09999	2.3005	-0.984824	-1.74895	0.442044	-0.239854	-0.883062	-1.01759	-0.488943	-0.668321	-0.172394	-1.46187	-0.88518	0.310324	-0.458342	-1.32601	0.508803	-0.632492	-1.19098	-0.732572	-0.272322	-1.68505	-0.975545	-0.446004	0.730071	-0.512029	-1.4745	2.73843	-0.523789	1.19516	-1.26094	-0.273564	-0.469028
MGUS_M722	-0.0871932	-0.515387	1.51863	1.27723	0.632085	1.29554	-0.82881	-1.33385	3.75893	0.169493	1.52398	-0.186942	0.989731	-0.542356	-0.616682	1.13819	0.413264	1.88302	-1.00918	-1.64563	3.10272	-0.837537	0.66153	0.244075	1.54138	-0.154188	0.395945	0.38065	1.22767	-0.596858	1.10443	0.583904	1.31799	0.966116	-0.500339	0.764676	-0.739986	-0.51469	1.02764	0.377894	0.629742	0.520431	-1.47048	0.898212	-0.112038	2.39168	-1.36787	-1.12161	0.0856672
MGUS_M805	0.551112	0.774009	2.40395	-0.826451	1.74516	-0.192638	-1.12723	0.0268797	-1.11433	0.597489	0.0252405	-0.696156	-1.55897	-0.767491	-0.516454	-0.38601	-0.52362	1.32983	-0.466116	-0.537333	-0.454528	-0.337977	0.342308	0.0444985	-0.981084	-0.107269	0.11318	-1.39947	-0.128767	0.188564	0.160001	-1.01287	-0.79401	-0.346026	-0.20893	-2.23939	-1.20724	-0.506828	1.37727	-0.541523	-3.40421	0.00931481	0.462215	1.12939	0.263156	0.456932	0.267396	0.274493	0.194333
MGUS_M817	0.606566	0.717001	0.197386	1.44827	0.390144	-0.0447092	0.578916	0.238152	0.157551	-0.181206	-0.949196	-0.675722	0.950389	-0.313656	-0.589032	0.153877	-0.49514	-0.877783	-0.568227	-0.942818	-0.165991	0.0965358	-0.0983115	-0.772778	-1.46082	-1.17096	0.278093	0.138126	-0.56618	-1.66354	0.474631	0.263227	-0.172533	-2.31519	-0.543816	0.124165	0.194515	-0.234995	0.937536	-0.0731802	-2.28063	-0.0679806	0.979336	0.730837	-0.718642	0.245488	-1.67153	-0.0338483	-0.812826
Smoldering MM_M047	0.920854	-0.227567	0.683081	0.30799	0.55552	0.307764	0.0267708	0.160784	-0.562177	1.71472	0.726309	0.0168281	0.741894	-0.527658	0.182415	0.215921	0.906163	-0.79624	1.23887	-0.272096	0.27272	0.297645	-0.139431	0.867372	-0.594772	0.607428	-1.35789	0.777592	0.718217	-0.137794	0.261123	0.501766	0.152179	1.13562	0.203002	-0.120901	0.0684915	0.818263	0.49144	0.689349	0.311931	0.740866	0.323579	-0.658807	1.13682	-0.123274	0.896173	0.343846	0.724911
Smoldering MM_M087	0.746839	0.563401	1.21963	0.36641	-0.653006	-0.407709	-0.130163	-0.536312	-0.786685	1.39696	0.868759	0.660337	-0.605003	-1.60708	0.755063	0.0872994	1.13695	-0.0130226	1.0936	-0.985442	0.366658	0.355352	0.308013	0.532166	0.743483	0.92493	0.728224	0.791789	-0.0737941	0.35311	-0.145522	-0.225403	-0.051828	1.35486	0.012241	-0.316708	0.592715	0.550553	1.90763	1.07326	-1.47885	-0.496694	0.400542	-0.787318	1.1176	-0.754556	0.683682	-0.039967	1.0031
Smoldering MM_M097	0.83588	0.185967	-0.165971	-1.89347	-0.176763	-0.498078	0.857342	0.99503	-0.597508	0.410951	-0.760439	-0.0316098	0.28523	-0.139421	-0.45033	-0.232928	-0.296175	0.583224	0.376528	-1.42992	-0.412569	0.069732	-0.846692	0.0306329	0.509753	0.356738	-0.472114	0.181838	-0.272508	0.880707	0.113785	1.04644	0.0504061	0.650768	0.113273	0.282462	-0.206738	0.129239	0.0121238	-0.29246	0.385547	-1.34059	0.529537	-0.411001	0.216881	-0.0574274	0.518907	-0.0481159	-0.0792891
Smoldering MM_M103	-0.752314	-0.833467	-1.20568	0.992045	-1.24084	-1.08723	-0.689077	1.01352	-0.0913887	0.780696	1.69184	-0.552135	0.740668	-1.30395	1.15218	-1.77179	1.35635	1.11602	0.996651	-1.59448	2.16723	2.2515	1.40417	0.758054	-0.608627	0.739979	-0.327535	1.18912	1.93562	1.75604	0.773995	0.828528	0.970006	1.37975	1.81303	0.0653922	1.43504	1.52206	1.7554	1.14661	0.389817	1.23373	-0.245611	-0.234601	0.983968	1.87653	1.21906	1.42538	0.531993
Smoldering MM_M111	-0.0179939	-1.66711	-0.85149	0.406217	-0.0554169	-0.263956	-0.07611	1.72017	0.0610368	1.319	0.478028	0.29599	-1.36557	0.0292233	0.752721	-0.355758	0.27685	0.514264	0.525337	1.28933	0.870679	0.714585	0.379413	-0.0265915	0.538472	0.150897	-0.139709	0.04668	0.801056	1.12632	0.0911969	0.816735	-0.130835	0.922057	0.670299	0.752464	0.864076	0.477758	1.09771	0.229573	0.43605	-0.0706891	-1.96013	0.0309942	1.35818	0.557919	0.309544	0.174867	0.42998
Smoldering MM_M145	-0.00783233	0.747134	-0.495412	1.7834	0.659319	-0.739128	1.95471	-1.38923	1.13848	-2.69902	-1.23435	0.908245	0.504741	0.446919	-0.851567	0.515914	-0.455608	0.557488	-0.680956	-0.476975	0.449156	-0.837335	-0.320928	-1.38498	1.23241	-1.41237	-0.896903	-0.35517	-1.34253	-3.05753	-0.899289	-0.597349	-0.668153	-0.533676	-0.653066	0.734959	-0.712303	-1.0158	-1.84059	-1.19066	0.460721	-0.66444	-1.78596	-1.17911	-0.33345	-0.554792	-1.0571	-1.18769	-0.936448
Smoldering MM_M154	-0.30536	0.56716	-0.936209	-0.724668	0.688276	0.455167	-1.52022	-0.128317	-0.125308	-1.31133	-0.321091	0.415782	0.38256	-0.591778	0.131001	0.541296	0.257934	-1.51268	-0.532809	-0.38273	-2.63374	-0.49881	-0.312624	-0.284238	-1.70969	0.515901	-0.277129	0.420871	-0.221606	-0.76287	-0.298059	-1.16115	-0.161685	1.11297	0.466392	-0.02166	0.280968	0.219735	0.469466	0.361293	-0.559476	0.12438	0.617498	-0.97381	0.179164	-0.169986	0.298721	0.116692	-0.516332
Smoldering MM_M162	-0.764701	-0.838285	-0.109283	-0.57323	0.218184	-0.571273	-1.63738	-0.689446	-0.548362	0.835195	0.333259	-0.781413	-0.0436046	1.49569	1.0611	0.866073	0.657151	0.482578	0.87013	0.0794446	0.314091	0.0381021	1.18899	0.52536	-0.32077	1.52798	-1.3781	1.04514	0.26528	0.377496	0.597974	-0.26413	1.43148	0.963264	1.04597	0.931133	0.301444	1.88943	-0.475244	0.848997	0.293179	1.3783	-0.865927	-0.208507	0.746407	0.542971	1.49779	-0.191177	1.28861
Smoldering MM_M226	-0.430774	0.702362	1.35327	-1.09271	-0.207775	0.621197	0.0129358	-0.802123	-0.32792	0.0222803	-2.85944	-0.714005	1.64943	-0.693275	-2.95538	-0.609448	-3.60478	-0.881561	-1.63569	-1.41266	-1.73207	-1.92695	-2.30314	-5.82595	-0.728927	-2.33133	0.245526	-1.70244	-2.66813	0.14401	-2.99219	-1.10849	-1.82812	-2.00209	-2.15384	-0.79207	-0.874994	-2.23745	-2.14581	-3.02702	0.0676398	-2.05216	1.18473	0.270475	-1.85012	-4.44582	-2.88802	-2.63504	-3.47971
Smoldering MM_M246	-1.53696	-0.0476254	0.625925	-0.0588116	-0.764523	-0.105396	-0.588047	-0.806586	-0.349306	-2.00491	-0.28374	-0.846292	0.933347	0.590333	0.626565	1.28561	1.81121	-0.79624	-0.190826	1.04822	1.03229	0.681137	1.0657	0.727051	-0.644888	0.207507	-0.573784	-0.0504547	-0.26556	0.488324	1.06029	1.35739	0.926416	0.0761754	0.261821	0.530276	0.319205	0.666015	-0.182322	0.26815	0.779945	0.537106	0.493697	-1.05186	0.136422	0.0234611	0.582707	0.635395	0.665956
Smoldering MM_M266	-0.0784013	-1.022	-0.345017	0.577011	-0.698569	-0.314739	0.179864	0.233083	2.6615	-0.343249	1.0824	0.892734	-0.713551	-0.142449	0.020457	-0.0985382	-0.104311	0.290314	-0.252795	-0.0300227	-0.650425	1.01922	-0.708931	-0.0220716	1.23516	0.395908	-1.24519	0.113717	0.897107	0.396213	0.584462	0.460809	0.425321	0.603609	0.752528	-1.95068	0.739263	0.429876	0.0919076	0.473986	-0.558197	0.296719	-1.56584	-0.127712	0.918538	0.753281	-0.133688	-0.34573	0.303316
Smoldering MM_M290	0.152287	-0.427995	-0.150772	0.760109	-0.391575	0.06291	0.119088	-1.51805	-0.366414	-0.778169	0.305203	0.911206	0.97855	0.930675	-0.377701	0.278652	0.717801	0.275688	0.349542	-0.143238	-1.25194	0.0369893	-0.421396	-0.263688	1.16013	0.752853	-0.710634	-0.367582	0.735639	1.02558	0.140423	-0.108369	0.402816	0.114236	0.148345	0.0595957	0.589276	-0.277223	-0.19658	0.510524	0.585658	-0.129092	-0.0183849	-0.17181	0.123594	0.112104	-0.724298	0.179179	-0.44922
Smoldering MM_M319	0.34218	1.61444	1.17797	0.140503	1.84149	1.15855	-0.0638262	-1.1419	-1.1311	-2.77472	-1.16044	-0.596296	0.860539	-0.706019	-0.36195	-2.59783	-0.996451	-0.545114	-0.397012	1.39432	-0.875031	-1.006	-1.38237	0.36866	1.32666	-0.433666	-1.60609	-1.15979	-1.59103	-0.837692	-1.04643	-1.47524	-0.781454	-1.1719	-0.365268	0.70803	-1.25687	-0.459388	-1.75127	-0.868976	0.340756	-1.45852	0.360048	-0.439735	-1.77396	-0.618936	-0.951989	-1.22909	-0.89696
Smoldering MM_M400	-0.146285	0.445489	1.70214	-1.05581	1.3808	-0.179669	1.6102	1.50738	-0.859998	-1.3531	-1.07323	-0.0355691	0.194747	0.783746	-1.27805	0.415092	-0.54272	-0.362368	-1.51624	-1.51502	-1.08482	-1.70914	-0.755513	0.0372131	-0.60591	-0.943617	0.273969	-0.122239	-0.290639	-0.834666	-0.597554	0.0816493	-0.953145	-0.227329	-0.675519	0.485619	-1.298	-1.00041	0.116224	-0.508815	-0.623414	-0.905253	0.262897	0.861453	-0.787029	-0.0499264	-0.413838	-0.950792	0.0531143
Smoldering MM_M417	-0.412632	-0.0202857	-1.29554	1.37877	-0.998903	0.166282	-0.999587	0.0815017	-0.0110071	-2.73863	2.0648	0.137152	0.765083	-0.964075	1.66375	0.665283	0.581631	0.070146	0.969893	-0.766772	1.04664	1.61302	1.08305	0.856856	-1.19359	1.78149	0.347565	1.51286	1.92083	1.1673	1.6002	1.09031	1.60799	1.42277	1.89864	-4.58579	2.0756	1.43401	0.865671	1.7538	-0.0399766	1.38915	-1.29659	-1.09746	1.55462	1.40595	1.5495	2.03148	1.66713
Smoldering MM_M416	0.316818	0.775713	0.0255387	-0.754056	1.16791	-0.045432	-0.303803	0.393208	-0.024418	0.448897	0.333361	0.114954	-0.00587645	2.34121	0.244296	0.758988	0.00594762	-1.40057	-0.133675	0.589743	0.478582	0.149967	0.387123	0.788571	0.643704	0.596644	-1.30851	0.696792	0.162184	0.87973	-0.0485189	0.319659	0.237811	-1.33367	-0.264643	0.790103	0.182072	-0.877434	-0.8123	0.0435464	1.0572	0.0829106	0.152838	-0.610339	0.19266	-0.0375958	-0.168301	0.477447	-1.11013
Smoldering MM_M428	-1.47019	-0.92943	-0.109283	1.27528	1.28193	-1.01402	0.0487664	-0.976244	0.861903	0.796924	1.22274	-0.974189	0.801286	0.925064	1.15319	-0.2078	1.52988	-0.879671	1.10245	1.06407	1.31725	1.56881	1.64045	0.523086	-0.298743	0.932304	-0.1339	1.38949	1.74453	0.295733	1.34357	2.15128	0.990833	1.62441	0.904559	0.575942	0.924285	0.514322	1.57149	1.34767	-0.655679	1.24197	0.722255	-0.418465	1.12378	1.8926	1.4648	1.94514	1.88384
Smoldering MM_M429	-0.698425	1.36775	0.888864	0.0909531	0.709885	0.477764	-0.450339	0.486175	-0.00782591	-0.191592	-0.0286865	-0.170382	-0.214235	0.735621	-0.624135	-0.0831521	-0.214609	-0.194782	-0.686608	0.642839	-1.93695	-0.984574	-1.12601	-0.0349053	-1.19812	-0.628725	-0.75082	-1.03922	-1.47995	-1.09139	-0.556953	-0.212375	-0.640268	-0.211272	-1.06032	-1.05807	-0.990378	-1.36585	-0.79685	-0.921125	-0.825939	-0.905253	-1.19084	0.88319	-0.281175	-0.786053	-0.592616	-0.319174	-0.982128
Smoldering MM_M658	1.40563	-0.537279	0.590733	0.857775	1.20202	0.48545	1.3552	-0.114922	1.10746	-0.269246	-1.52327	-5.90655	-0.590727	0.807563	-1.94211	1.12548	-0.640268	-1.66581	-0.94438	-1.36142	1.51643	-1.4223	-0.578638	-2.15707	1.25351	-0.874515	-3.18184	-1.36829	-0.620599	0.65295	-1.33643	1.32234	-0.903065	-1.03021	-1.65691	1.22845	-0.6608	-1.71814	-1.02093	-1.4957	-3.18573	-2.09842	-0.118106	-0.591823	-1.15142	0.613183	-1.76592	-0.268476	-2.19236
Smoldering MM_M661	-0.248374	-0.757816	-0.165971	3.29702	-0.662881	-3.32625	-0.879002	0.469082	0.49545	-2.16184	1.53676	1.1554	0.19927	-1.36137	0.102606	1.18416	0.871226	1.70579	1.26199	0.664878	2.3351	1.40669	1.73232	1.15823	0.312624	1.99156	0.112867	1.17897	2.48605	1.04741	1.46641	0.414289	1.50336	1.58756	1.33063	-2.14008	1.13352	1.29578	0.939429	1.68892	-0.0530122	1.48612	-1.50656	1.70653	1.85801	2.90072	0.711656	0.94029	1.19663
Smoldering MM_M682	-0.938726	-0.754334	-0.582255	-1.28979	-1.26835	0.496643	0.861449	-1.3444	2.87565	0.563593	0.833224	0.902643	0.0727416	-2.65649	1.73392	-0.763726	0.269717	1.91858	1.36859	0.610949	-0.934558	1.66337	1.64204	0.150632	2.17864	1.06924	-0.40283	0.885825	1.23361	0.413809	1.80431	1.10314	1.92261	-0.14958	1.08666	0.0371918	1.54953	1.38204	1.1225	1.73874	-2.00031	0.457706	-0.826786	2.35491	1.52299	2.1859	0.560693	1.4953	1.37222
Smoldering MM_M692	-0.823188	-3.80815	1.11459	0.574371	-0.636194	0.884431	-0.117641	0.845422	0.960428	0.962606	-0.173773	0.17574	0.81205	-0.179115	-0.376419	-0.467446	-0.336652	1.03943	-0.837966	0.917727	-2.34188	0.440994	0.223279	-0.840297	-0.205007	0.240705	0.602761	0.10208	0.982958	-3.33515	0.589271	0.354081	0.255718	0.316667	0.245031	1.32615	-0.500754	-0.00994682	-3.01063	-0.109779	-0.291335	-0.730928	0.828267	1.19249	-0.193092	1.12268	0.00639501	0.381281	-0.00352978
Smoldering MM_M798	0.724182	-0.289202	-0.578442	-1.55649	1.20792	0.64519	0.741983	0.366775	0.502542	0.772702	1.28207	-0.435565	0.224757	-1.43333	0.635203	0.115894	0.180648	-0.551632	-0.0130271	0.298406	0.407492	0.744068	0.488196	0.762083	-0.920232	1.43215	-0.409229	0.629469	1.41001	0.886808	0.197286	-1.09798	0.194279	0.439275	1.15123	-0.0689939	1.0746	0.698788	1.27329	0.970126	-0.0390495	0.612741	0.596626	-0.647476	1.08193	0.580636	0.652517	0.800236	0.614423
Smoldering MM_M819	0.844447	0.682885	0.567635	0.201415	1.20041	2.27331	-0.140689	-0.535725	-1.05762	0.454068	-0.397222	0.425727	-0.898942	0.741405	0.92355	0.482286	0.3501	-0.441757	0.0934501	0.536564	0.613747	0.298952	-0.461417	0.733699	-0.8245	0.159973	0.88874	-0.306732	-0.783475	-0.974566	-0.259175	0.673546	-0.311124	-0.708139	0.430691	-2.88662	0.0353395	-0.189663	-0.199525	0.314968	0.5083	-0.276104	-0.398587	1.5011	0.0736032	-0.0671926	0.00851855	0.475666	0.344263
New MM_M024	0.397332	0.448798	0.692582	-0.0790524	1.53356	1.98634	0.635069	-0.241288	-0.105293	-0.584931	-0.213069	0.0713767	-1.04226	-1.00795	-0.535975	-1.14941	-1.12669	-0.672327	-0.387974	-0.562968	-3.35661	-0.684667	-1.25042	-0.10665	0.357255	0.0376309	0.986264	-0.218121	-0.789602	-1.43938	-0.539321	-3.25492	-0.207075	-0.545275	0.130884	-0.673591	0.0382758	-0.818747	-1.59663	-0.80646	-0.500439	-0.685612	1.20239	-0.824783	-1.0725	-0.862292	-0.653313	0.335361	-0.958335
New MM_M025	0.270859	0.932769	2.33246	1.56198	1.85032	0.491347	-0.129871	-0.450679	-0.261402	0.120777	0.103468	0.391943	-0.520485	-0.555676	0.757403	-0.179478	0.374474	0.476393	0.590162	-0.0607785	-1.60213	-0.372202	0.236759	-0.128778	1.12448	0.281171	1.14804	0.269425	0.139756	-0.792209	0.439319	-0.774578	0.065905	0.72794	0.168671	-0.188924	0.551228	0.472634	-1.30626	0.338114	-0.366753	0.55936	0.904213	0.711515	0.0259511	-0.357881	0.736352	0.504319	0.379941
New MM_M032	1.79244	0.713497	-0.938668	-0.622013	1.51403	0.839949	0.694482	0.348142	-0.407864	-1.00065	-0.934956	-0.697774	0.649581	0.963334	-0.43248	1.05738	0.613203	0.11788	-0.427052	0.875696	-0.519014	-0.874234	0.532776	-0.815267	-0.660074	-0.906368	-0.571786	0.5502	-0.67381	-1.45442	0.228927	0.572618	-0.0883657	-0.162588	0.47678	0.0644275	-0.273991	0.429817	0.471088	0.154747	0.953845	-0.751134	0.40433	1.10926	0.426913	-0.610186	-0.453655	0.41083	-1.80984
New MM_M037	1.44628	-1.80268	1.49077	0.81755	0.0372231	0.263161	-0.725618	0.642949	-1.53858	1.23829	-0.225413	-0.305765	-2.56742	-0.474663	0.526875	-0.99898	0.606453	0.378284	0.758596	-1.94874	-2.15796	0.709061	0.203363	0.361257	0.0480209	0.726214	1.01125	0.65213	0.371549	-0.579338	0.803116	-2.12837	0.666218	1.32336	0.993416	-0.126287	0.569461	0.624471	0.0855097	0.511757	-3.31437	-0.142673	1.39415	-0.87056	0.243188	-0.0537404	0.81588	0.393044	0.653306
New MM_M058	2.20789	-1.35232	0.832166	1.4069	0.492927	0.164281	-3.25727	-2.61275	-1.81664	0.167909	0.161022	0.333926	-1.24028	0.354347	-0.0586942	-0.684794	-0.297669	0.416772	0.440967	0.307861	0.751536	-0.0443384	-0.0228498	-0.649563	-1.43196	-0.343867	0.452082	-0.128644	-0.880053	-1.13624	-1.35475	-1.43236	0.0309329	0.561368	-0.562946	-0.00952471	-0.227215	0.0165601	-1.05065	-0.593723	-0.879635	-0.0663375	-0.421719	-0.606678	-0.163675	-0.402396	-0.17707	-0.900196	-0.642203
New MM_M059	-0.570959	-1.12839	0.0331356	0.51526	-0.269033	-1.24237	-1.03679	0.396278	-0.0973372	0.0179182	0.00506553	-0.522342	1.22338	-0.00319281	1.36645	1.31955	1.13485	0.490798	2.0792	0.962226	1.64192	1.09518	1.22671	1.99681	-0.205007	1.53831	1.11338	1.14166	0.921453	1.38478	0.868057	0.513379	1.04093	0.86378	1.07145	-0.132773	1.21935	1.17118	0.229488	1.13271	1.46572	1.39569	-1.16257	1.54324	1.74641	0.32972	1.52677	0.982134	0.93162
New MM_M061	0.666303	-0.740465	-1.18431	1.67857	-0.416302	-0.328396	-1.78316	2.46688	-1.25215	-0.318406	1.36561	1.39925	-1.51931	-0.139052	1.97103	0.0631606	1.49991	0.649173	2.13542	0.0846016	-0.0918961	1.37935	1.53427	1.40114	1.21302	1.91211	1.24742	1.24202	1.05344	0.488024	1.39561	0.219013	1.51437	1.37287	1.34886	-0.129527	1.68267	1.62028	1.27709	1.62723	-0.433987	1.29152	0.888539	-0.816294	1.7511	0.917309	1.89612	1.85512	1.42927
New MM_M073	-1.36327	0.377521	-0.266641	-0.890777	0.0751875	-0.0884378	0.601512	-1.61921	-0.436959	0.537851	-0.940202	-0.363193	1.38858	0.492655	0.381439	0.791355	0.852925	0.480519	0.847368	0.846594	0.62786	0.425553	0.818383	1.2363	0.132298	-0.0146801	-1.49644	0.0412408	-0.160792	0.339822	-0.179322	0.573937	0.187955	0.960589	-0.305132	-0.782536	0.234889	0.288909	0.71178	0.175845	0.600695	0.4944	0.0166006	-0.149038	-0.379996	-0.216373	0.107155	0.836304	-0.112149
New MM_M134	-0.552084	-0.145722	0.666901	-0.808117	-0.71013	-0.492928	-0.898872	0.211796	-0.533826	0.291475	-0.20205	0.699892	-0.780458	-1.78087	-0.541289	-1.24194	-0.789135	1.02169	0.140903	0.121818	0.179503	-0.268694	0.363108	0.318767	-0.19642	-0.204445	-0.0376243	0.104095	0.101155	-0.0870019	-0.667995	-0.831666	0.268993	-0.666932	0.160471	0.0352297	-1.00855	0.253191	-2.51389	-0.642657	0.746678	-0.0156053	0.658726	-1.34502	-0.114811	-0.27906	0.126231	-2.28403	0.125455
New MM_M135	0.223736	-0.705045	-0.81063	1.28568	-1.07447	0.305236	-1.40315	0.568222	-0.563808	1.21325	0.304169	-0.297644	0.676108	0.365907	0.432078	0.511937	-0.323401	1.27988	0.604265	-0.38151	-0.569451	0.600504	2.27033	0.139582	0.691931	0.367393	0.214983	-1.29411	0.282796	-0.911179	-0.326291	-1.22678	-0.0814531	0.782396	-0.540357	-0.691523	0.0486067	1.03178	-0.246687	0.476574	-0.234903	1.0487	0.297052	-0.467673	0.57737	-0.145424	0.531339	-0.0173759	0.352738
New MM_M142	-2.52106	-0.237565	-0.949312	-0.555424	-1.25888	0.259303	-0.0804077	-0.146958	-0.205825	-0.357985	-1.03513	0.307497	0.209795	0.98713	-0.191914	1.37212	-0.794604	-0.0310677	-0.479438	0.839581	-0.0703006	-0.660915	-1.20217	0.110276	-0.585072	-0.178353	-0.795923	-0.956318	-0.337707	0.0067955	-0.125668	1.84461	-0.467577	-1.91743	-0.296144	0.841687	-0.099825	0.292221	-0.792074	-0.0275839	0.999301	1.05189	-1.39456	1.53642	0.312217	-0.45354	-1.76704	-0.343334	-0.121249
New MM_M146	-0.821879	0.654234	0.0851916	-0.444789	0.496028	0.6335	1.13128	-0.614667	-0.692251	-0.25395	-0.449935	0.367539	2.17576	-0.788796	-0.544762	0.850172	0.186655	0.203423	-0.288973	0.615265	-1.44235	-1.47246	-0.109714	0.081236	0.430527	-0.866549	-0.0511756	-0.372699	-0.837285	-0.204238	-0.0871192	-0.119947	-0.370414	-1.85633	-0.189234	0.56518	-0.615374	-0.0870449	-0.335242	0.0722506	1.06189	-0.318405	0.432379	-0.869828	-0.55397	-0.130819	-0.00979083	-0.625021	0.0347388
New MM_M157	0.114716	-1.15898	-0.489901	0.395682	-1.48093	0.738489	0.386454	-1.80018	1.48147	1.29036	-0.823364	0.617776	0.823959	0.39039	0.0886862	0.64251	-0.552015	1.54499	0.18359	-0.77004	1.08199	0.355595	-0.393413	0.0647538	-1.06791	-0.765301	-0.918089	-0.682824	0.123631	-0.622634	-0.568489	0.18019	0.252388	0.371604	-1.05467	-3.09794	-0.0979043	0.26595	-0.666369	-0.322575	0.555158	-0.363748	2.11644	-1.04895	0.232092	0.234354	-0.0788689	-0.806941	0.377841
New MM_M163	0.365819	0.125303	-1.82652	0.469323	0.167406	0.615023	-2.99838	1.73752	-0.439272	-0.567528	0.937316	0.367927	1.01858	-0.327928	0.945345	0.10118	0.879162	-0.169863	0.631726	0.280772	0.198496	0.344644	0.546283	0.930228	-0.457213	0.614897	0.449316	0.216458	0.239914	0.469893	0.476854	-1.68152	0.0681985	1.03647	0.671845	-0.757372	0.694838	0.680904	0.853961	0.707006	0.209569	0.288764	-1.52951	0.358334	0.76866	-0.205644	0.762027	0.912388	1.0665
New MM_M167	1.66215	0.797743	0.108719	0.746547	0.906726	1.26766	0.00460208	1.67931	-0.46722	0.112736	-1.55571	0.612011	-0.37975	-2.0114	0.628139	-1.85642	0.302094	-1.5917	-0.0283902	0.288884	-0.521216	-0.0925138	-0.069537	0.380324	-0.614421	-0.233011	0.0646622	0.377913	0.351868	0.985074	0.186814	-0.344188	-0.351217	0.0295123	-0.366856	0.563739	0.226064	0.410206	0.152824	-0.507154	0.62299	-0.238673	0.446473	-0.371665	0.0495301	-0.369077	0.836513	0.714512	0.107023
New MM_M196	0.930061	-1.45594	1.10006	0.197895	0.244846	-0.575695	-0.980179	-0.442126	-0.407864	0.664293	-0.076808	-0.928676	-1.29951	-0.297588	0.962683	-0.0814535	-0.656185	-0.807187	0.411792	-0.921551	0.613742	0.243067	0.571076	-0.0273458	-0.885986	0.492188	0.958747	-0.0303019	-0.488703	-0.629133	0.607533	-1.00967	0.641349	-0.0677798	0.518528	0.0243975	1.16695	0.848538	-0.718902	-0.00198639	-0.10141	0.548141	1.08338	-0.233191	0.20776	-0.0583498	-0.390862	0.275109	0.433232
rNew MM_M198	-0.223934	-0.393425	-0.290294	1.26202	-0.834362	0.0265882	0.216226	1.02831	-0.164521	-0.14733	0.83314	0.718443	-1.48852	0.4009	1.21136	1.69113	1.34585	-1.08112	1.23786	-0.692205	1.00054	1.01853	1.82499	1.25866	1.10624	1.26239	0.670037	1.55291	0.884321	0.918696	1.13439	0.914649	0.775608	-0.734571	1.00402	0.249012	1.13391	1.22675	0.32118	1.48666	0.500356	0.801848	0.200572	-1.0936	1.79828	0.614245	0.765534	0.832331	1.10348
New MM_M200	-0.0924884	-0.617344	0.965455	0.613764	0.845693	0.656275	0.773916	-0.332421	-0.31329	0.529534	-0.577495	-0.555749	0.97967	1.57108	0.596577	1.69307	0.0852326	1.16895	0.463564	1.31481	0.22404	0.38455	1.00677	0.347611	1.20249	0.359561	-0.257791	1.38459	-0.161029	0.33559	0.863921	0.816573	0.555936	-1.42033	0.500923	0.850845	0.0388623	0.617223	0.264872	0.556103	0.356067	0.225661	0.516938	1.5275	0.23237	-0.0816991	-0.0575524	0.153564	0.133723
New MM_M217	-0.365373	-0.00715455	-0.172535	-2.78737	0.620503	0.946058	-1.85655	-0.279487	-0.0775703	1.48735	1.04484	1.06882	-2.13732	-0.58277	1.13217	0.0411575	1.19212	-0.810847	0.987135	-0.516907	0.384841	0.135807	1.15758	1.4015	0.707207	0.421803	0.0586172	0.511195	0.281898	-0.316753	0.720247	-1.72452	0.486344	1.19971	0.569448	-1.09801	0.684375	0.967664	1.53659	0.509702	-0.565886	0.82461	0.364613	-1.59744	0.464583	-0.0570321	0.794614	0.806449	0.595196
New MM_M218	-0.54779	-0.685868	-0.381449	0.122565	-0.482118	-2.49649	-0.214591	0.0824687	-0.170668	0.190345	0.0992096	-1.44982	0.446417	1.17199	0.485999	0.796333	1.23188	-1.0626	1.34154	-1.47095	1.07818	0.71833	0.0575541	0.504798	1.1335	0.537806	1.10027	1.33177	1.58161	1.84475	0.534475	1.02669	1.01554	0.279712	1.35768	0.357242	0.63848	0.748467	0.760922	1.51667	-0.0803541	1.29005	-2.00127	-0.322589	0.960061	0.283908	-0.246964	0.301379	0.5249
New MM_M227	1.33063	0.0245194	-1.34021	-0.942116	-0.630623	-0.419358	-1.87928	0.528092	-1.51971	0.450504	-0.311701	-1.17725	1.89071	-1.46815	-0.169007	0.413143	-0.443493	0.00360472	0.576662	0.308585	-0.0117024	-0.447409	-1.23257	-0.43822	-0.0833414	0.491115	1.24742	-0.365538	-0.0937198	0.544902	-0.574276	-1.05763	0.0440093	0.0292042	0.0913125	0.124165	-0.265425	0.652212	-1.05065	0.198353	-0.203813	0.173549	0.104795	-0.871659	0.228195	-1.06087	-0.0372406	-1.36893	-0.507953
New MM_M230	-1.27612	0.31438	-0.518658	-1.29247	-1.10804	0.804648	-1.18521	0.810178	-0.23098	0.148728	0.419455	-0.34426	0.729607	1.73607	-0.378769	1.04605	0.0956264	0.283575	-1.05355	1.67219	0.254849	-0.742503	-1.47033	-0.0220716	0.965372	-0.365754	0.443775	-0.815315	-0.629986	0.0413764	-0.710265	-0.414098	-0.784263	-1.06443	0.388196	1.42859	0.658634	0.219282	0.707938	0.162789	1.54095	0.315077	-1.22376	0.475497	-0.854199	-0.954316	-0.482052	-0.603573	-0.722986
rNew MM_M233	-0.902595	-0.130935	0.736853	-0.745252	-0.0379595	0.26958	-0.133959	-1.20341	-0.489202	0.333573	0.317471	-0.819288	-0.673368	-0.623307	-0.0428364	-0.63495	0.805375	0.0837126	0.314764	-0.486186	0.12623	-0.35692	-0.0499961	0.131949	-1.0029	0.192522	0.53113	0.106395	0.170984	0.124434	0.102143	0.98138	-0.0659099	0.87501	0.427542	-0.332462	-0.72497	0.067066	0.896088	0.432188	-0.904789	-0.102718	1.37473	-0.699836	-0.0766267	-0.110649	-0.236163	0.816793	0.51433
New MM_M245	-0.319084	-0.839491	-1.92704	0.721549	-1.45814	-0.330007	-1.26749	0.642949	-1.36142	0.0647937	1.1191	0.440969	0.38256	-0.977025	1.36425	0.0082476	1.43159	-0.323702	1.81408	0.64115	1.05532	1.36269	1.28785	1.24928	-1.07401	1.72704	0.723213	1.58445	0.999362	0.299724	1.03907	-0.863064	1.38115	0.779481	1.70412	0.305241	1.48774	1.43493	0.827559	1.41746	0.678607	1.22685	1.44602	-0.610034	1.73401	0.831336	1.41317	1.54575	1.3054
New MM_M249	1.6337	-0.121421	0.302831	0.933311	1.50488	0.274063	0.592495	0.444134	-0.763368	1.36606	0.559489	-1.10427	-1.38008	-0.378102	1.24668	1.1391	0.977403	0.501031	1.27941	1.43854	0.540056	1.18873	1.51757	0.796003	1.05371	0.831411	1.20346	1.14977	0.692732	0.46807	0.0867888	0.0356814	0.601567	-0.785349	0.85353	0.588059	1.17929	0.964108	0.572207	0.866323	1.05532	0.641609	0.73535	0.693162	0.484846	0.00143256	0.448439	0.904819	0.439431
New MM_M250	-0.216929	1.37506	0.403084	0.655824	0.580146	0.151571	1.00935	0.0916405	-0.68621	0.790781	-0.444085	0.304723	-0.623473	0.666912	0.0595242	0.389934	0.482118	1.2479	-1.02044	0.676997	-0.631363	-0.109116	-0.17417	-0.4206	0.999507	-0.422447	-0.83737	0.429332	0.454554	0.0299195	0.64018	0.251485	-0.0543166	0.527456	-0.0783683	0.595146	-0.0628927	0.0731416	-0.433866	0.127348	0.166082	-0.0878734	0.245817	0.250999	-0.0716607	0.511924	0.500802	0.441415	0.629171
New MM_M257	-0.536761	0.0676169	0.134504	-0.0879441	0.0558121	-1.40121	0.354697	0.853412	0.39266	0.540004	0.0278952	0.366372	-0.502722	-0.152724	0.344619	1.02874	0.102638	-0.667166	-0.172159	-2.22623	-0.516669	0.149437	-0.292767	-0.576206	0.315978	0.278786	1.14157	0.641594	0.0959687	-4.73354	0.207956	-0.065058	0.347377	0.437077	0.184135	0.467424	-0.289335	0.358834	0.44763	0.407995	0.0874716	0.912312	0.924668	-2.26299	0.467454	-0.0153545	1.35625	0.740096	0.568194
New MM_M263	0.492666	0.136044	0.874383	-0.206585	0.821643	0.51772	1.06716	1.07085	0.274844	0.344161	-0.367626	-0.493834	-2.06618	1.28665	0.587374	0.700299	-0.271461	0.368558	-1.45746	0.591499	0.694919	-0.235786	0.156148	0.913074	-0.0779689	0.719739	0.0953204	-0.628211	-1.04771	0.654328	0.0937717	-0.248357	-1.15967	-0.934282	-0.0169015	1.54075	-0.156351	0.970195	-0.187764	-0.539967	0.996375	0.944431	1.73046	-0.425162	-1.2692	-0.32202	-0.259883	0.94289	-0.449473
New MM_M264	-0.582423	-2.21061	0.389928	0.0145404	-0.842108	-0.578352	0.528558	1.24264	-0.1516	-1.55789	1.46871	-0.123915	0.500713	0.371996	0.796534	0.532414	0.875898	1.15297	0.827653	0.786397	1.083	0.966587	1.01784	0.843871	-0.5941	1.31624	-0.070793	1.10202	1.31137	0.89677	1.63792	-0.143692	1.1191	1.27917	1.60288	1.16276	1.13732	1.45653	0.735591	1.06875	0.710381	0.892516	1.04679	0.587128	1.83034	0.937359	1.14979	0.807084	1.70628
New MM_M271	-1.15652	0.13068	-0.919299	0.141398	-0.630623	0.0636036	1.74831	1.12891	-0.387419	0.732041	-0.0291585	-1.85268	-0.253306	-0.105583	0.398067	1.07953	0.865844	-0.142497	-0.00150308	0.666537	-0.108857	-0.294525	0.0685584	0.829342	0.912193	-0.292852	0.161479	-0.190639	-0.875623	0.341773	0.457576	-0.618681	-0.93159	-1.54733	-0.111747	1.07587	-0.809224	-0.0447145	0.213405	-0.107629	0.297699	-0.107325	-1.52291	-0.113165	-0.287707	0.135469	0.150676	0.0873507	0.319528
New MM_M272	-0.735758	0.158881	-0.679546	1.07745	-0.0196461	0.125286	-2.07612	-2.22666	-0.167934	1.37672	0.932567	-1.12513	-0.338771	-2.62691	1.09365	0.377975	0.626263	0.216209	1.31493	0.330137	0.710594	0.856555	1.6025	0.0968722	-1.66799	0.671326	0.816924	1.05088	0.473303	-1.08655	0.980194	-0.0990525	0.931584	1.10997	0.791154	-0.444401	1.448	0.850377	-1.0956	1.08278	0.374824	1.33304	0.822435	-1.12518	0.701539	0.485601	0.843524	-0.881994	0.922207
New MM_M279	1.05534	-0.382674	-1.30436	0.947372	-0.427533	0.894046	0.737697	-1.09898	-0.911836	-0.0405717	0.487947	-1.39118	0.0759012	0.809366	0.979213	0.857448	1.66395	0.688959	1.7186	0.994322	0.74609	0.880775	0.714149	1.0336	0.561951	1.29382	0.258599	1.52808	0.923043	-0.366626	1.69467	0.337977	1.22479	-0.189594	1.37264	-0.103778	0.936253	1.77243	1.26973	1.65483	-0.153291	1.75545	-0.0663186	0.146562	0.435032	0.988949	0.937383	1.19012	1.65526
rNew MM_M288	1.80906	0.582749	-1.56801	-1.61016	-1.11697	-2.42202	-1.57137	1.05269	0.095901	-2.90152	1.845	-1.6693	-0.242593	-2.64476	2.38746	1.19395	0.752244	-0.269802	2.15289	0.0418864	1.16821	3.08413	1.07849	-0.575206	-1.99432	1.94403	4.86778	2.96132	1.76588	0.683574	2.52089	-1.07673	2.63113	2.10724	2.729	-1.1846	1.99659	2.12769	1.44676	2.56643	-2.13304	2.76948	2.50521	0.217082	1.30717	2.49287	1.95835	2.0264	2.95651
rNew MM_M297	0.243024	0.440183	-0.678602	-1.48804	-0.583906	-1.30242	-0.460494	0.8682	0.375594	1.00022	0.543087	1.46371	0.608636	1.65839	1.48058	1.64827	1.7877	-0.689615	0.622157	0.790932	1.11979	0.443743	0.566288	1.58008	0.696317	0.698697	0.386902	1.15579	-0.115405	0.706757	0.523376	-0.300451	0.546644	0.995407	0.811126	0.619025	1.04428	1.10382	0.837984	0.445247	1.3918	0.52657	0.844717	-0.887878	0.960756	0.285148	1.54767	1.33471	0.659221
New MM_M300	0.190633	1.22207	-1.30264	0.934027	-0.884485	-0.00312072	-0.0317986	0.942978	0.159912	-2.80385	2.26762	-3.5578	0.29832	-1.02797	2.51308	1.69113	1.7691	-1.56693	2.32915	-0.0207014	-0.957613	2.06747	1.49802	0.497319	-1.14328	2.28027	3.36703	2.31237	1.7714	0.581894	2.32712	1.85472	1.87892	1.83554	2.2951	-0.0236909	2.28684	2.52195	2.62109	2.12894	-0.0178718	2.00044	0.267834	-0.302729	0.800761	1.7408	2.1161	1.45073	2.4985
New MM_M304	1.33063	-1.68672	-0.668883	-0.627927	-0.685645	0.657381	-0.329372	0.275236	0.956718	0.178507	0.469522	-0.00751878	-0.607049	-0.0746378	1.65828	0.611974	1.52251	0.863226	1.39731	0.418675	-0.267315	2.02068	1.46869	0.554124	-0.798148	1.45124	0.607994	1.3089	1.72588	1.44378	1.10465	-0.375144	1.77962	1.75067	1.44554	0.107309	1.22689	1.4888	-0.213879	1.49381	-0.410486	1.42771	0.408735	0.463552	1.67135	0.66769	1.29561	0.672224	1.22819
New MM_M305	3.4841	-0.312663	0.495284	-2.04265	1.51494	2.62175	0.143026	1.79752	-0.814809	0.300623	-0.461956	0.07308	0.57228	0.259362	-1.3746	0.158136	-1.56682	-1.54497	-0.893606	0.498214	-0.719157	-1.90656	-1.22232	-0.654761	-0.578429	-1.43377	-0.231506	-1.19603	-1.62883	-0.449655	-0.995105	-0.938883	-1.41235	-0.835998	-0.858827	0.305241	-1.13915	-1.09261	-0.43064	-1.42407	-0.969774	-0.840954	1.02216	0.230065	-1.64606	-1.55023	-1.1239	-0.234139	-1.59338
New MM_M307	-0.246261	-0.663523	0.843372	-0.232648	-2.17948	-1.70708	-0.272932	-0.456965	-0.529805	-0.651322	-1.07431	-0.219852	-0.103765	-0.801242	-0.454096	0.28296	0.515373	-0.35937	-0.416735	1.01211	0.56298	0.517272	0.141949	1.15864	0.73081	-0.108604	0.605379	-0.288286	-0.844001	1.07783	-1.34219	-0.711368	-0.224745	0.397099	0.522331	-0.445701	0.0761464	0.44236	0.678488	0.54374	0.620528	-1.19264	0.0096822	1.08978	-0.0620813	-1.59629	0.0829916	-0.562869	-0.086476
New MM_M310	1.50264	-0.0451255	0.845496	1.27572	1.52132	1.94236	1.25351	1.53822	-0.760693	-3.27112	0.063634	1.20385	-0.0386528	-0.229036	-0.440835	-0.267623	-0.692701	1.07687	-0.877758	-0.178344	-0.48603	-0.499422	-0.286646	-0.548407	0.00932745	-0.377423	0.708123	0.68654	-0.393093	-4.15477	-0.7919	-0.381903	0.630734	-0.461261	-0.0435407	0.842911	-0.180668	0.0569688	1.04611	-0.10473	0.281822	0.608753	0.54088	-1.14722	0.71404	0.0251936	-0.286113	-0.54966	0.913198
New MM_M318	0.72646	0.683478	-2.17215	-0.114112	-0.636194	-0.973531	-2.17392	1.73174	-1.26776	-0.0263433	1.47515	0.623891	-0.679672	-0.433546	1.19967	1.74344	1.15579	-1.7992	0.897031	-0.52504	0.900466	0.971909	1.11158	2.24847	-1.82011	0.811159	1.85519	1.35913	-0.0428343	1.10972	0.159516	-0.0488224	0.324763	0.733111	0.785521	-1.22476	2.00762	0.946767	0.815107	0.833613	1.63039	0.3186	1.37242	-1.26183	1.4842	0.0140762	1.01252	0.857728	0.137046
New MM_M321	0.135161	0.0188687	-0.310717	-0.68874	-0.604377	0.606582	-0.12608	0.119477	-0.398754	-2.37083	-0.740174	-0.018885	-0.130951	-1.13726	0.555854	-0.436043	1.00503	-0.601135	1.4054	1.28068	0.688892	0.385209	0.252729	1.41126	-1.86277	0.762183	0.912272	0.045211	-0.423711	0.539642	-0.108295	0.225108	0.400281	0.140389	0.815386	0.973025	-0.0487729	0.599549	-0.625797	-0.0253016	1.32232	0.345455	0.716879	0.453399	1.01499	-0.952557	0.408868	0.365478	0.0137149
New MM_M337	1.19232	-0.820273	-0.747435	1.02408	-0.596162	0.983912	-0.236024	-1.61839	-1.12479	1.4208	0.706292	-1.74439	0.810856	-0.0948063	-0.28557	0.364695	0.412983	0.725281	0.852879	-1.5983	0.434138	-0.344438	-1.76049	0.165723	-1.60975	1.73016	0.398483	-1.01031	0.882769	0.600406	0.849862	0.379472	0.680377	0.0923013	0.623661	-0.342229	0.821903	0.56361	0.632911	0.14687	0.172599	1.27231	0.63384	-0.173837	-0.551572	0.755564	-1.1968	-0.160034	0.595572
New MM_M338	-0.83474	-2.30294	-0.254963	0.642636	-1.71164	-0.27577	0.820106	-0.649711	1.6976	0.877132	1.07053	0.562589	0.402159	-0.409089	2.20693	0.89379	2.03974	1.48126	2.27316	0.209742	-0.610563	2.23078	1.69069	2.37719	0.287459	2.06672	0.307955	1.79181	2.05869	0.853134	1.76514	0.214367	2.06392	1.89528	1.77711	-0.00549871	2.09604	1.34052	0.350918	1.99808	-0.0436904	1.70268	0.208721	0.0663094	2.47553	1.59093	3.13596	2.02016	1.85275
New MM_M350	-0.916578	1.28252	1.45618	-0.647959	-0.181163	0.0829498	0.565271	-0.664935	0.263051	-0.526532	-0.189192	0.241478	1.87083	-1.09999	-0.515083	-0.472753	-0.835077	-0.504796	-0.325808	0.157204	-0.363869	-0.392178	-1.26891	-0.267098	-1.97299	-0.495572	1.26606	-0.228639	-0.302756	0.154082	0.210815	-0.608436	-0.942171	-0.258255	-0.0340685	0.47047	-1.01581	-0.448565	-2.5347	-0.315744	-0.489376	-0.0108679	-1.71898	1.30532	-0.427753	-0.78547	-0.543671	-0.709466	0.155216
New MM_M356	0.139847	-0.66686	-0.961192	-1.62187	-1.4123	-1.1537	-0.967577	1.20745	1.65457	-0.0670634	-0.457476	0.424963	0.876893	-0.0383881	-0.123188	-0.507384	-0.997688	-1.07287	-0.912011	0.559232	0.222022	-0.295488	-0.614812	-0.993903	0.560351	0.112783	-1.31633	-0.476182	0.0937017	0.289398	-0.746232	-0.125884	-0.0102965	0.0694125	-0.0187561	0.819504	-0.257614	-0.792576	-0.107315	-1.23629	-0.0898907	-0.756989	-0.639507	-0.728408	-1.0996	-0.372794	-0.519983	-0.481063	-1.01039
New MM_M359	-1.80059	-0.428991	-0.811322	0.210492	-1.5016	-0.32759	0.500705	0.46951	-0.548362	0.399643	0.512624	0.299168	-0.13608	-0.500676	-0.172485	-0.311969	-1.07868	0.129958	0.0518301	-1.8547	-0.476554	-0.435287	-1.04545	-0.389462	-0.727042	-0.0807532	-0.591834	-0.513463	0.171413	1.41819	-0.165896	2.02092	-0.183936	-0.449493	-0.145898	1.20535	0.303262	-0.32889	-0.138782	-0.965267	-0.560756	-0.726362	0.381424	-0.0189025	-0.135641	-0.0141849	-0.846373	-1.44557	-0.780257
New MM_M370	0.122606	-1.16599	0.823029	0.0194801	-0.416302	-0.0418197	-0.83555	1.53208	-0.995387	-0.553288	1.46454	0.517977	-1.85406	0.9348	0.929445	-1.30337	0.91238	0.852777	0.371366	0.84273	-0.427801	0.786901	0.768186	0.616924	0.489764	1.05356	-0.651628	0.867292	1.15131	0.559149	1.27943	0.191936	0.742376	1.47292	1.39159	0.936932	0.929726	1.23911	1.29645	1.06319	0.610022	0.435882	1.11786	0.332125	1.57924	0.786938	1.44724	-0.114533	1.44592
New MM_M373	-0.57737	1.10554	-1.50622	0.272818	-0.615384	-0.309936	-0.446418	-0.89193	1.60484	-0.179687	2.01223	1.72743	0.932207	1.3817	1.96686	-2.02656	1.63418	0.749174	1.60382	1.68377	2.6114	2.15791	1.99161	1.70279	0.810795	1.21375	-0.284686	2.44012	2.24656	1.69184	1.48832	2.19093	1.87262	1.98133	1.89252	-0.762062	1.63409	1.68168	1.0487	1.81008	1.22872	2.00835	-0.761699	1.37359	1.9397	1.65977	2.13172	1.76513	1.94284
New MM_M380	0.109966	-0.195168	-1.98213	0.157759	-0.555607	0.407557	-1.74561	0.79086	-0.800249	0.671719	1.01414	-0.902131	0.987498	-1.12083	0.572617	-0.0735552	0.283666	-0.0900729	1.13871	1.3836	0.53831	0.1587	0.145061	0.824962	0.995295	0.480517	-0.0392734	-0.328996	-0.275782	-0.0695619	0.101481	0.0212692	0.252034	-0.303454	0.383118	0.193554	1.11521	-0.107408	0.599192	0.268059	0.156258	-0.08019	-0.2682	0.155905	0.218701	-0.638734	0.177348	0.339393	-1.20462
New MM_M383	-0.766985	-1.46724	-0.637676	-0.345334	-1.62695	0.0636036	0.327542	0.687684	1.14076	1.39455	0.495145	1.43584	-0.394811	0.254261	1.59052	-0.332999	0.249247	-1.29107	0.965271	0.932953	0.984989	0.534315	0.984179	1.22562	-0.458107	0.825196	1.34739	0.441594	0.627639	-0.130692	0.33496	0.236469	1.28905	0.388265	0.858912	1.17791	0.897131	0.732829	0.416348	0.907728	0.970298	0.561966	0.16284	0.975105	0.662114	0.326869	1.66188	1.25034	0.492318
New MM_M387	-0.0679055	-0.156222	-0.0497651	0.0489759	-0.910045	-0.529197	0.241914	-1.39306	0.647433	-0.695082	0.187691	2.07874	0.495334	-0.169012	-0.316031	-0.520706	-1.32375	1.06816	0.151011	0.559532	0.0729059	-0.2641	-1.87099	0.839524	0.824581	-0.447713	1.50705	-2.23588	0.151349	-0.121541	-0.722047	1.17122	0.216753	0.556237	-0.789522	0.436662	-0.567194	0.0513369	-1.70473	-0.387888	0.369796	-0.178288	0.0472636	1.7707	0.509451	-0.199776	0.298334	-0.691467	-0.14033
New MM_M390	-0.461338	1.82139	3.07626	0.443393	2.18705	2.25685	1.88139	-0.017698	-0.517786	-0.586214	1.39978	-0.308158	0.381154	0.674104	0.267537	-1.1801	0.691055	-0.418567	-0.318895	-0.683747	0.987756	0.630104	0.487806	0.618549	1.36034	0.17752	-0.599491	0.723526	0.942911	0.013376	1.1405	-0.231818	0.531755	1.46834	0.319	-0.14146	0.964914	-0.165609	0.280987	0.629863	0.46276	1.22433	-0.980134	-0.244036	0.29324	0.451513	0.892487	1.26773	1.02447
New MM_M407	1.22396	0.811188	-0.337596	1.84255	1.7717	2.82764	1.12007	0.677261	-0.419304	0.607847	0.298684	-0.178652	1.54311	0.990506	0.0757001	0.181552	-0.245891	-0.606146	-0.325808	1.45052	-0.100856	0.372047	0.152753	-0.18032	0.752897	-0.420237	-0.997959	-0.624658	0.182752	0.651572	0.450564	-0.479782	0.267937	-1.63415	0.265862	0.0634622	0.313799	-0.407984	0.532299	-0.252642	0.853049	-0.0918695	-1.50863	-0.384658	0.428057	-0.126573	-0.208751	0.142795	-0.374182
New MM_M410	0.210265	-1.11462	0.0236331	-0.304558	0.749675	-0.815602	1.28546	0.00219091	-0.269967	0.515598	-1.85622	0.608403	0.552595	0.48409	-0.638636	0.933653	-2.25433	-2.25654	-0.32982	0.123901	0.317479	0.115649	-0.208697	0.498472	1.98692	-0.618516	-0.40584	0.359991	-0.401592	-0.568273	-0.481016	2.14933	-0.118849	-0.8064	-0.1715	0.0682831	-0.603263	-0.652235	-0.570732	-0.258944	0.919918	-0.949341	0.307322	2.92105	0.130309	0.241781	-0.542407	-0.041072	-0.0697293
New MM_M412	-0.497678	-0.430985	0.345919	-0.00497665	-0.846771	0.21844	0.603761	-2.91959	1.11976	-0.283085	0.197848	0.0679675	-0.194915	0.925271	-0.0299849	-0.4524	-0.832296	0.733581	-0.280046	-0.316059	-1.24433	-0.061907	-0.706265	-0.81753	1.15206	0.229167	-0.130148	-0.606217	0.00569421	0.894588	0.0159109	-0.057327	-0.0415789	0.470482	0.238586	0.657642	0.0850934	-0.120203	0.32839	-0.992226	0.276495	1.07963	0.145866	-0.729735	-0.698455	-0.616174	0.368984	0.466255	-0.221149
New MM_M413	2.88353	1.74439	2.03138	0.954025	2.6303	1.93184	-0.625031	-0.355615	-1.44945	0.548905	0.888104	-0.602579	0.763867	0.605529	0.548784	0.800709	0.325485	0.0947519	0.630362	1.13013	0.911205	0.795565	1.12466	0.633657	1.31458	0.468192	1.58724	0.936005	0.0173216	-0.0976255	1.15496	-0.296439	0.369987	0.829068	0.951782	-1.11602	0.825579	1.24804	-1.76362	0.304026	0.450487	1.44286	1.4932	-0.735724	0.739268	0.0734402	0.524138	2.13909	0.522981
New MM_M419	1.25935	-0.209507	0.227389	1.00377	-0.0667979	-0.720353	-0.045642	0.875002	-0.411671	-0.526939	1.21598	-1.27117	0.379748	0.375129	0.896237	0.626666	0.384157	0.498988	1.90308	0.727823	0.968404	0.308199	0.436225	0.768614	-2.01144	0.438318	1.06722	0.367985	0.0975036	0.680317	0.160325	0.640744	1.05785	0.0115535	0.130788	-0.184453	0.820121	0.966465	-0.180231	0.759843	0.243379	0.771741	0.739204	-1.11125	0.909812	-0.272557	-0.0465159	0.166222	-0.504607
New MM_M427	2.01316	1.57023	0.947313	2.01327	2.92568	0.970701	1.51421	0.811718	-1.71048	-0.0829115	0.640753	1.97609	-1.49884	-0.795733	-1.43514	-1.23383	-1.2272	-0.586169	-0.436266	-1.88303	-0.101526	-0.540386	0.0420393	-0.503582	-0.601509	-1.05844	0.541859	0.430868	-0.284639	0.126619	-2.72368	-1.2126	-0.289906	1.16439	0.104361	-1.31799	-0.31117	-0.984063	0.925607	0.123463	-0.139424	0.159541	0.399909	-2.44301	-0.293195	-0.0625701	-0.211709	-1.02602	-0.72367
New MM_M452	0.562336	0.0461765	1.94614	-1.01023	0.799275	0.0237732	-0.439243	0.162199	-1.48123	0.816607	-0.955664	2.17378	-0.230148	0.229436	-0.830159	-2.23656	-0.376834	-0.827395	-0.580999	0.239834	-0.326157	-1.61036	-1.01045	-1.4263	1.13724	-0.417769	-0.320591	-0.365027	-1.25012	-0.159684	-1.25061	-1.1833	-1.31656	-0.616522	-1.12399	-0.248141	-0.156794	-0.545024	-1.87752	-0.955626	1.081	-0.88596	0.411872	-1.92137	-0.886366	-1.8366	-0.321744	-0.989603	-1.0747
New MM_M467	-0.1174	-0.476332	-1.55561	0.733186	-1.04837	-0.461386	0.763312	0.93854	1.40788	-0.226145	0.0384864	-0.232922	1.14778	-0.272369	-0.139489	0.687355	0.218907	-0.287142	0.270708	0.22333	0.650323	-0.0898683	0.972648	0.535561	0.871572	-0.303001	0.797456	0.685489	-0.136136	0.904751	-0.232127	-0.414683	0.317248	-1.01885	0.204574	0.0420873	0.655073	0.288659	0.742312	0.260743	0.25578	-0.392042	-0.448051	-0.232017	0.610079	-0.551933	-0.274944	0.367767	-0.477698
New MM_M672	-1.47761	-2.16982	-0.671385	-0.155995	-1.67899	-0.413527	-0.217901	0.5881	-0.0723286	0.407811	-0.906048	-0.0669733	-1.36066	-0.797868	-1.82185	-1.21152	-1.53837	0.725281	-1.84416	-1.44482	-0.0446261	-1.68838	-0.506234	-1.01633	1.24742	-0.566838	-1.08451	-1.36512	-0.069562	-1.33889	-0.802653	1.47996	-0.573794	-0.726269	-1.30297	0.316935	-0.791543	-1.96416	-1.26196	-1.4953	-1.63268	-2.38553	-1.68441	0.316359	-1.84213	1.21096	-1.8988	-0.287668	-1.12407
New MM_M678	-0.535191	-0.214909	-0.0720445	0.54334	0.590499	-0.428546	1.7692	0.0484495	-0.271397	-1.68825	0.662192	-0.0643076	-1.04951	1.16183	-1.02754	0.997207	-0.945768	1.99069	-1.15573	-0.401793	-0.183424	-1.09191	-0.112164	-0.528791	1.0529	-0.469435	-0.830346	-0.604175	0.297263	0.141845	0.422104	2.36971	0.10927	-0.89934	-0.411556	1.24641	-1.27707	-0.948269	-0.907555	-0.552963	-0.443485	-0.702914	-0.329394	2.435	-1.42553	0.912782	-0.994897	0.141399	-0.592789
New MM_M687	0.28101	-1.35232	-1.7178	-0.770188	-0.74967	-0.0913792	-1.70345	-1.37244	0.444647	0.167229	2.16326	0.307893	1.03179	1.44088	-0.261198	1.07052	1.15423	0.568412	1.66209	0.830091	0.249306	1.09885	1.24546	-0.177058	-0.834384	1.26239	-0.353639	0.0979015	1.6668	1.21461	1.94134	-0.183734	1.52745	1.08305	1.2766	-0.74803	0.889302	0.518838	1.25662	1.76313	0.445689	0.696836	0.318184	0.275756	0.181443	1.27513	-0.480812	0.800872	0.20675
New MM_M700	-0.382231	-1.40193	-1.35873	-0.367617	-0.745236	-0.00668005	1.11069	0.686483	1.41864	0.173107	2.00844	0.257204	-1.01822	0.412686	0.960677	1.55586	0.524391	0.487719	1.07048	-0.350761	1.65193	2.12071	1.32191	-0.130368	-1.35662	2.2864	0.236876	1.36819	3.17723	0.266887	1.97986	-0.128004	2.66675	1.15657	1.8321	-0.286815	1.4492	1.66015	0.61396	2.14417	-2.29818	1.43421	0.4373	-0.271996	0.994748	3.08843	0.340073	2.26239	1.83429
New MM_M790	-1.14218	-1.69211	-0.151853	0.68103	-0.681356	0.825471	-0.48654	-0.652142	1.07209	-1.10005	0.207642	0.663179	0.836997	0.988849	-1.27343	-1.39413	-1.39181	-0.0689151	-1.27202	-2.34684	0.839518	-0.0259717	-1.42436	-1.39713	-0.350538	-0.149526	-1.83046	-0.914734	0.395718	0.922047	-0.113414	0.158131	0.0874558	-0.90706	0.231938	1.16124	-0.733259	-0.265774	-1.62214	-1.56497	-0.397704	0.435641	-1.24557	0.166788	-1.74534	-0.336401	-1.61203	-0.824161	-1.43999
New MM_M795	0.635479	1.35479	1.73376	-0.91475	-0.794577	-0.568623	0.192905	0.280694	0.357317	0.697928	-0.903877	0.0866742	-0.385387	0.0243684	-0.386265	-2.04876	-0.0980939	-1.08525	-0.271868	0.40292	0.143914	0.342082	-0.93556	0.3501	0.752897	-0.282147	0.102541	-0.21796	-0.586831	-0.0776535	-0.915627	0.516665	-0.939291	0.104078	0.183388	-1.15557	0.355735	-0.0787471	0.308082	-0.245103	0.000320434	-0.535252	0.722255	0.177059	0.232231	-1.3461	-0.545695	-0.491349	-0.652384
New MM_M797	0.0503624	0.155091	-0.667478	1.62646	0.432239	-0.818514	-0.0524473	-0.57169	-0.314019	0.934834	-0.72582	-0.0390924	0.475062	-0.092025	-0.145588	0.604229	-1.13818	0.0787888	-0.149315	1.17661	-0.688599	-0.648569	-0.410936	-0.705383	0.777631	-0.861526	0.411699	-0.459751	-1.33595	-0.114914	-0.472748	1.01719	0.054021	-1.36011	0.133278	-2.04359	-0.626384	-0.115596	-1.96723	-0.469264	0.690448	-0.1086	1.44928	1.49759	-0.688219	-0.900866	-0.311388	0.332354	-0.260646
New MM_M804	-0.452738	1.396	1.35585	0.372843	-0.479544	0.265731	-0.388886	-2.72571	0.373451	0.751301	0.139703	0.040994	0.553912	-1.52827	-0.173645	0.36105	0.683	0.131162	0.177343	0.823236	0.382912	-0.337405	0.731852	-0.65268	0.813763	-0.950203	-0.178631	0.19802	-0.699811	-0.72654	-0.259175	-0.0876889	-0.345966	-0.27173	-0.443006	-0.645577	-0.3348	-0.244056	1.10659	-0.302961	0.445003	-0.216318	-0.350097	-0.38231	-0.156341	-0.753979	0.17191	-0.16014	-0.346651
New MM_M806	1.45784	-3.07705	-0.389106	0.395682	-0.85613	-0.128428	0.1057	1.28012	0.698503	1.36193	1.20921	0.491138	-2.14796	0.357476	0.998569	0.531701	0.445919	0.231227	0.849819	0.726504	0.0644395	0.927427	0.496499	0.59731	0.165743	1.2656	-0.292625	-0.307232	0.766636	-0.399018	0.297843	-1.64493	0.549159	0.811328	0.984398	0.238587	1.09498	1.09217	0.482091	0.568401	0.473591	1.01067	0.744004	-1.20616	1.14449	0.112104	0.496078	1.16397	0.471532
New MM_M813	0.530991	-1.26374	0.412509	0.270518	-0.386668	-0.480095	0.143026	0.389257	0.0393557	-0.025543	-0.158572	0.789217	0.567045	-0.830553	-0.501651	-2.82756	-0.174451	-1.73358	-0.305502	-0.0356472	-0.514191	0.16035	-0.659938	0.311172	0.862137	0.306586	1.36935	-0.21457	-0.279306	0.763503	-0.360361	0.228214	-0.0474989	-0.0717726	-0.0283647	0.549997	0.506586	0.0393867	0.885621	0.601985	0.397615	-0.436873	-1.1998	0.977127	0.299045	-0.336545	-0.501709	-0.535041	-0.1087
New MM_M814	3.02154	1.02014	-1.53954	0.134534	1.15365	2.38774	0.32009	1.25675	-1.16609	0.284516	-0.395584	0.344516	0.510101	-1.22463	-0.208969	0.817498	0.157718	0.126341	-0.0287049	0.494443	0.330571	0.0437966	0.546029	-0.46165	0.318716	-0.373357	-0.500786	0.271052	-1.10672	0.195596	-0.024605	-1.35288	-0.447609	-1.29124	-0.763124	0.11013	-0.3024	-0.554091	0.000465548	-0.35524	0.249591	-0.497147	1.12773	0.678308	-0.388685	-1.31957	-0.538616	0.227714	-0.690287
New MM_M820	-1.81213	0.252223	-0.725305	-1.37178	-0.49893	-0.906399	-0.612188	0.301078	-0.158391	0.40929	-0.327326	0.161271	-0.13608	0.329832	0.0591787	0.463271	1.12801	0.610615	-0.437421	-1.92426	0.324751	-0.672384	-0.189272	-0.00558768	-1.18515	-0.446133	0.495972	-0.196723	-1.12026	-1.13766	0.0161675	0.27327	-0.317374	0.259284	-1.84265	-0.966373	-0.480487	-0.932693	-0.310946	-0.877211	-0.472317	-0.544575	0.305958	-0.825493	0.0222771	-0.206127	0.0578051	0.697229	-0.77678
New MM_M822	0.311135	0.716418	0.244598	-0.905941	-1.31759	-1.05728	-0.346653	0.590576	-0.55404	0.468742	-0.623233	-0.112176	-0.260472	-1.54967	-0.373006	0.0266314	0.753838	0.143169	0.213978	0.210522	-1.51209	-0.000526823	-1.15455	1.92528	-1.68691	0.3093	0.615826	-1.13162	-0.498858	0.181152	-0.827838	-0.454763	-0.404259	-0.546343	-0.602161	-1.09059	-0.504065	-0.325478	-0.368297	0.00334499	-0.698332	-0.805048	0.354809	0.96087	0.748161	-1.60203	-1.94661	-1.88263	-1.19992
[truncated: 31 more columns]

## Sheet: Figure S7B
	Experiment_ID	Disease	REACTOME_RESPONSE_OF_EIF2AK4_GCN2_TO_AMINO_ACID_DEFICIENCY_ModuleScore
W555665	hip01_BMPC	Healthy	0.596288
W555666	hip01_BMPC	Healthy	0.727995
W555667	hip01_BMPC	Healthy	0.89211
W555668	hip01_BMPC	Healthy	0.948946
W555669	hip01_BMPC	Healthy	0.397126
W555670	hip01_BMPC	Healthy	0.601643
W555671	hip01_BMPC	Healthy	0.624602
W555673	hip01_BMPC	Healthy	0.777312
W555674	hip01_BMPC	Healthy	0.535649
W555676	hip01_BMPC	Healthy	0.00950699
W555677	hip01_BMPC	Healthy	0.799978
W555678	hip01_BMPC	Healthy	0.621996
W555679	hip01_BMPC	Healthy	0.543525
W555680	hip01_BMPC	Healthy	0.721226
W555681	hip01_BMPC	Healthy	0.459954
W555682	hip01_BMPC	Healthy	0.689655
W555683	hip01_BMPC	Healthy	0.780351
W555684	hip01_BMPC	Healthy	0.448001
W555685	hip01_BMPC	Healthy	0.598396
W555686	hip01_BMPC	Healthy	0.754311
W555687	hip01_BMPC	Healthy	0.359505
W555688	hip01_BMPC	Healthy	0.667821
W555689	hip01_BMPC	Healthy	0.893646
W555691	hip01_BMPC	Healthy	0.422295
W555692	hip01_BMPC	Healthy	0.769163
W555693	hip01_BMPC	Healthy	0.285407
W555694	hip01_BMPC	Healthy	0.761298
W555695	hip01_BMPC	Healthy	0.646893
W555696	hip01_BMPC	Healthy	0.783089
W555697	hip01_BMPC	Healthy	0.479066
W555698	hip01_BMPC	Healthy	0.8397
W555699	hip01_BMPC	Healthy	0.874796
W555700	hip01_BMPC	Healthy	0.177272
W555701	hip01_BMPC	Healthy	0.696823
W555702	hip01_BMPC	Healthy	0.772914
W555703	hip01_BMPC	Healthy	0.59346
W555704	hip01_BMPC	Healthy	0.514001
W555705	hip01_BMPC	Healthy	0.185426
W555706	hip01_BMPC	Healthy	0.497053
W555707	hip01_BMPC	Healthy	0.832126
W555708	hip01_BMPC	Healthy	0.805421
W555709	hip01_BMPC	Healthy	0.884341
W555710	hip01_BMPC	Healthy	0.880793
W555711	hip01_BMPC	Healthy	0.60553
W555712	hip01_BMPC	Healthy	0.728097
W555713	hip01_BMPC	Healthy	0.807744
W555714	hip01_BMPC	Healthy	0.56761
W555715	hip01_BMPC	Healthy	0.459726
W555716	hip01_BMPC	Healthy	0.70443
W555717	hip01_BMPC	Healthy	0.728143
W555718	hip01_BMPC	Healthy	0.85936
W555719	hip01_BMPC	Healthy	0.809611
W555720	hip01_BMPC	Healthy	0.780768
W555721	hip01_BMPC	Healthy	0.680076
W555722	hip01_BMPC	Healthy	0.584817
W555723	hip01_BMPC	Healthy	0.870598
W555725	hip01_BMPC	Healthy	0.593958
W555726	hip01_BMPC	Healthy	0.684548
W555727	hip01_BMPC	Healthy	0.486998
W555728	hip01_BMPC	Healthy	0.890622
W555729	hip01_BMPC	Healthy	0.81403
W555730	hip01_BMPC	Healthy	0.89694
W555731	hip01_BMPC	Healthy	0.815995
W555732	hip01_BMPC	Healthy	0.877439
W555733	hip01_BMPC	Healthy	0.649376
W555734	hip01_BMPC	Healthy	0.895064
W555735	hip01_BMPC	Healthy	0.523205
W555736	hip01_BMPC	Healthy	0.843213
W555737	hip01_BMPC	Healthy	0.619479
W555738	hip01_BMPC	Healthy	0.761329
W555739	hip01_BMPC	Healthy	0.801513
W555740	hip01_BMPC	Healthy	0.8388
W555741	hip01_BMPC	Healthy	0.462276
W555742	hip01_BMPC	Healthy	0.817593
W555743	hip01_BMPC	Healthy	0.748338
W555744	hip01_BMPC	Healthy	0.471891
W555745	hip01_BMPC	Healthy	0.491553
W555746	hip01_BMPC	Healthy	0.770776
W555747	hip01_BMPC	Healthy	0.749252
W555748	hip01_BMPC	Healthy	0.3408
W555749	hip01_BMPC	Healthy	0.501171
W555750	hip01_BMPC	Healthy	0.377797
W555751	hip01_BMPC	Healthy	0.441174
W555752	hip01_BMPC	Healthy	0.329583
W555754	hip01_BMPC	Healthy	0.390115
W555755	hip01_BMPC	Healthy	0.783762
W555756	hip01_BMPC	Healthy	0.540194
W555757	hip01_BMPC	Healthy	0.35348
W555758	hip01_BMPC	Healthy	0.74944
W555759	hip01_BMPC	Healthy	0.882559
W555760	hip01_BMPC	Healthy	0.728582
W555761	hip01_BMPC	Healthy	0.936041
W555762	hip01_BMPC	Healthy	0.647178
W555763	hip01_BMPC	Healthy	0.971466
W555764	hip01_BMPC	Healthy	0.811269
W555765	hip01_BMPC	Healthy	0.859596
W555766	hip01_BMPC	Healthy	0.65602
W555767	hip01_BMPC	Healthy	0.54439
W555769	hip01_BMPC	Healthy	0.384517
W555770	hip01_BMPC	Healthy	0.783129
W555771	hip01_BMPC	Healthy	0.772483
W555772	hip01_BMPC	Healthy	0.893093
W555773	hip01_BMPC	Healthy	0.939225
W555774	hip01_BMPC	Healthy	0.911966
W555775	hip01_BMPC	Healthy	0.882342
W555776	hip01_BMPC	Healthy	0.884806
W555777	hip01_BMPC	Healthy	0.469175
W555778	hip01_BMPC	Healthy	0.488652
W555779	hip01_BMPC	Healthy	0.492502
W555780	hip01_BMPC	Healthy	0.52163
W555781	hip01_BMPC	Healthy	0.507731
W555782	hip01_BMPC	Healthy	0.465196
W555783	hip01_BMPC	Healthy	0.732614
W555784	hip01_BMPC	Healthy	0.760364
W555785	hip01_BMPC	Healthy	0.497478
W555786	hip01_BMPC	Healthy	0.631751
W555787	hip01_BMPC	Healthy	0.78747
W555788	hip01_BMPC	Healthy	0.769143
W555789	hip01_BMPC	Healthy	0.989621
W555790	hip01_BMPC	Healthy	0.987321
W555791	hip01_BMPC	Healthy	1.03227
W555792	hip01_BMPC	Healthy	0.737861
W555793	hip01_BMPC	Healthy	0.791163
W555794	hip01_BMPC	Healthy	0.922642
W555795	hip01_BMPC	Healthy	1.2045
W555796	hip01_BMPC	Healthy	0.505574
W555797	hip01_BMPC	Healthy	0.453743
W555798	hip01_BMPC	Healthy	0.749102
W555799	hip01_BMPC	Healthy	0.808321
W555800	hip01_BMPC	Healthy	0.665104
W555801	hip01_BMPC	Healthy	0.756667
W555802	hip01_BMPC	Healthy	0.0872123
W555803	hip01_BMPC	Healthy	0.761586
W555804	hip01_BMPC	Healthy	0.18285
W555805	hip01_BMPC	Healthy	0.483218
W555806	hip01_BMPC	Healthy	0.384308
W555807	hip01_BMPC	Healthy	0.283695
W555808	hip01_BMPC	Healthy	0.835612
W555809	hip01_BMPC	Healthy	0.965014
W555810	hip01_BMPC	Healthy	0.950694
W555811	hip01_BMPC	Healthy	0.922138
W555812	hip01_BMPC	Healthy	0.781329
W555813	hip01_BMPC	Healthy	0.5245
W555814	hip01_BMPC	Healthy	0.566144
W555815	hip01_BMPC	Healthy	0.632278
W555816	hip01_BMPC	Healthy	0.739621
W555817	hip01_BMPC	Healthy	0.575286
W555818	hip01_BMPC	Healthy	0.906224
W555819	hip01_BMPC	Healthy	0.55583
W555821	hip01_BMPC	Healthy	0.697205
W555822	hip01_BMPC	Healthy	0.421336
W555823	hip01_BMPC	Healthy	0.495838
W555824	hip01_BMPC	Healthy	0.505475
W555825	hip01_BMPC	Healthy	0.174002
W555826	hip01_BMPC	Healthy	0.683039
W555827	hip01_BMPC	Healthy	0.762591
W555828	hip01_BMPC	Healthy	0.356813
W555829	hip01_BMPC	Healthy	0.848056
W555830	hip01_BMPC	Healthy	0.879636
W555831	hip01_BMPC	Healthy	0.951259
W555832	hip01_BMPC	Healthy	0.505474
W555833	hip01_BMPC	Healthy	0.610856
W555835	hip01_BMPC	Healthy	0.564871
W555836	hip01_BMPC	Healthy	0.623336
W555837	hip01_BMPC	Healthy	0.514268
W555838	hip01_BMPC	Healthy	0.342905
W555839	hip01_BMPC	Healthy	0.776121
W555840	hip01_BMPC	Healthy	0.671919
W555841	hip01_BMPC	Healthy	0.401907
W555842	hip01_BMPC	Healthy	0.664023
W555843	hip01_BMPC	Healthy	0.701071
W555844	hip01_BMPC	Healthy	0.854626
W555845	hip01_BMPC	Healthy	0.611821
W555846	hip01_BMPC	Healthy	0.735471
W555847	hip01_BMPC	Healthy	0.7523
W555848	hip01_BMPC	Healthy	0.688435
W555849	hip01_BMPC	Healthy	0.644084
W555850	hip01_BMPC	Healthy	0.52063
W555851	hip01_BMPC	Healthy	0.841064
W555852	hip01_BMPC	Healthy	0.616758
W555853	hip01_BMPC	Healthy	0.597904
W555854	hip01_BMPC	Healthy	0.504824
W555855	hip01_BMPC	Healthy	0.751923
W555857	hip01_BMPC	Healthy	0.764103
W555859	hip01_BMPC	Healthy	0.714329
W555860	hip01_BMPC	Healthy	0.777664
W555861	hip01_BMPC	Healthy	0.240489
W555862	hip01_BMPC	Healthy	0.576834
W555863	hip01_BMPC	Healthy	0.804814
W555865	hip01_BMPC	Healthy	0.564685
W555866	hip01_BMPC	Healthy	0.779307
W555867	hip01_BMPC	Healthy	0.637059
W555868	hip01_BMPC	Healthy	0.670099
W555869	hip01_BMPC	Healthy	0.769181
W555870	hip01_BMPC	Healthy	0.645738
W555871	hip01_BMPC	Healthy	0.5067
W555872	hip01_BMPC	Healthy	0.721809
W555873	hip01_BMPC	Healthy	0.420584
W555874	hip01_BMPC	Healthy	0.51604
W555875	hip01_BMPC	Healthy	0.511001
W555877	hip01_BMPC	Healthy	0.393862
W555878	hip01_BMPC	Healthy	0.620188
W555879	hip01_BMPC	Healthy	0.661467
W555880	hip01_BMPC	Healthy	0.662651
W555881	hip01_BMPC	Healthy	0.49278
W555882	hip01_BMPC	Healthy	0.489642
W555883	hip01_BMPC	Healthy	0.830465
W555884	hip01_BMPC	Healthy	0.411578
W555885	hip01_BMPC	Healthy	0.511254
W555886	hip01_BMPC	Healthy	0.66385
W555887	hip01_BMPC	Healthy	0.945766
W555888	hip01_BMPC	Healthy	0.627276
W555889	hip01_BMPC	Healthy	0.830716
W555890	hip01_BMPC	Healthy	0.667011
W555891	hip01_BMPC	Healthy	0.963149
W555892	hip01_BMPC	Healthy	0.768324
W555893	hip01_BMPC	Healthy	0.277055
W555894	hip01_BMPC	Healthy	0.731628
W555895	hip01_BMPC	Healthy	0.552464
W555896	hip01_BMPC	Healthy	0.829859
W555897	hip01_BMPC	Healthy	0.476978
W555898	hip01_BMPC	Healthy	0.723461
W555899	hip01_BMPC	Healthy	0.807855
W555900	hip01_BMPC	Healthy	0.722417
W555901	hip01_BMPC	Healthy	0.601251
W555902	hip01_BMPC	Healthy	0.545503
W555903	hip01_BMPC	Healthy	0.347694
W555904	hip01_BMPC	Healthy	0.767931
W555905	hip01_BMPC	Healthy	0.714607
W555906	hip01_BMPC	Healthy	0.531509
W555907	hip01_BMPC	Healthy	0.69155
W555908	hip01_BMPC	Healthy	0.557929
W555909	hip01_BMPC	Healthy	0.926439
W555910	hip01_BMPC	Healthy	0.684399
W555911	hip01_BMPC	Healthy	0.561786
W555912	hip01_BMPC	Healthy	0.622016
W555913	hip01_BMPC	Healthy	0.567506
W555914	hip01_BMPC	Healthy	0.344261
W555915	hip01_BMPC	Healthy	0.403994
W555916	hip01_BMPC	Healthy	0.329959
W555917	hip01_BMPC	Healthy	0.699416
W555918	hip01_BMPC	Healthy	0.96937
W555919	hip01_BMPC	Healthy	0.77076
W555920	hip01_BMPC	Healthy	0.62581
W555921	hip01_BMPC	Healthy	0.649876
W555922	hip01_BMPC	Healthy	0.534266
W555923	hip01_BMPC	Healthy	0.432748
W555924	hip01_BMPC	Healthy	0.613374
W555925	hip01_BMPC	Healthy	0.816856
W555926	hip01_BMPC	Healthy	0.534237
W555927	hip01_BMPC	Healthy	0.51282
W555928	hip01_BMPC	Healthy	0.394935
W555929	hip01_BMPC	Healthy	0.718219
W555931	hip01_BMPC	Healthy	0.790395
W555932	hip01_BMPC	Healthy	0.7036
W555933	hip01_BMPC	Healthy	0.915568
W555934	hip01_BMPC	Healthy	0.709
W555935	hip01_BMPC	Healthy	0.663658
W555936	hip01_BMPC	Healthy	0.430735
W555937	hip01_BMPC	Healthy	0.600179
W555938	hip01_BMPC	Healthy	0.727114
W555939	hip01_BMPC	Healthy	0.756102
W555940	hip01_BMPC	Healthy	0.730892
W555941	hip01_BMPC	Healthy	0.561553
W555942	hip01_BMPC	Healthy	0.89672
W555943	hip01_BMPC	Healthy	0.338607
W555944	hip01_BMPC	Healthy	0.536837
W555945	hip01_BMPC	Healthy	0.65777
W555946	hip01_BMPC	Healthy	0.607337
W555947	hip01_BMPC	Healthy	0.151839
W555949	hip01_BMPC	Healthy	0.170061
W555950	hip01_BMPC	Healthy	0.683767
W555951	hip01_BMPC	Healthy	0.460895
W555952	hip01_BMPC	Healthy	0.392176
W555953	hip01_BMPC	Healthy	0.928102
W555954	hip01_BMPC	Healthy	0.775925
W555955	hip01_BMPC	Healthy	0.711245
W555956	hip01_BMPC	Healthy	0.808952
W555957	hip01_BMPC	Healthy	0.76407
W555958	hip01_BMPC	Healthy	0.775402
W555959	hip01_BMPC	Healthy	0.884638
W555961	hip01_BMPC	Healthy	0.368281
W555962	hip01_BMPC	Healthy	0.29091
W555963	hip01_BMPC	Healthy	0.599814
W555964	hip01_BMPC	Healthy	0.735293
W555965	hip01_BMPC	Healthy	0.645788
W555966	hip01_BMPC	Healthy	0.392604
W555967	hip01_BMPC	Healthy	0.812546
W555968	hip01_BMPC	Healthy	1.10694
W555969	hip01_BMPC	Healthy	0.464901
W555970	hip01_BMPC	Healthy	0.466865
W555971	hip01_BMPC	Healthy	1.00145
W555972	hip01_BMPC	Healthy	0.590257
W555973	hip01_BMPC	Healthy	0.791464
W555974	hip01_BMPC	Healthy	0.485172
W555975	hip01_BMPC	Healthy	1.0152
W555976	hip01_BMPC	Healthy	1.00292
W555977	hip01_BMPC	Healthy	0.324456
W555978	hip01_BMPC	Healthy	0.984452
W555979	hip01_BMPC	Healthy	0.919292
W555980	hip01_BMPC	Healthy	0.745937
W555981	hip01_BMPC	Healthy	0.689032
W555982	hip01_BMPC	Healthy	0.37811
W555983	hip01_BMPC	Healthy	0.207809
W555984	hip01_BMPC	Healthy	0.357477
W555985	hip01_BMPC	Healthy	0.799962
W555986	hip01_BMPC	Healthy	0.880012
W555988	hip01_BMPC	Healthy	0.872611
W555989	hip01_BMPC	Healthy	0.710957
W555990	hip01_BMPC	Healthy	0.72892
W555991	hip01_BMPC	Healthy	0.593427
W555992	hip01_BMPC	Healthy	0.770154
W555993	hip01_BMPC	Healthy	0.652295
W555995	hip01_BMPC	Healthy	0.827575
W555996	hip01_BMPC	Healthy	1.09773
W555997	hip01_BMPC	Healthy	0.779181
W555998	hip01_BMPC	Healthy	1.02944
W555999	hip01_BMPC	Healthy	0.510857
W556000	hip01_BMPC	Healthy	0.658264
W556001	hip01_BMPC	Healthy	0.619219
W556002	hip01_BMPC	Healthy	0.942714
W556003	hip01_BMPC	Healthy	0.90054
W556004	hip01_BMPC	Healthy	0.568789
W556005	hip01_BMPC	Healthy	0.685493
W556006	hip01_BMPC	Healthy	0.866001
W556007	hip01_BMPC	Healthy	0.752612
W556008	hip01_BMPC	Healthy	0.855458
W556009	hip01_BMPC	Healthy	0.86921
W556010	hip01_BMPC	Healthy	0.762996
W556011	hip01_BMPC	Healthy	0.643709
W556012	hip01_BMPC	Healthy	0.760767
W556013	hip01_BMPC	Healthy	0.725408
W556014	hip01_BMPC	Healthy	0.790357
W556015	hip01_BMPC	Healthy	0.714367
W556016	hip01_BMPC	Healthy	0.644068
W556017	hip01_BMPC	Healthy	1.00739
W556018	hip01_BMPC	Healthy	0.749878
W556019	hip01_BMPC	Healthy	1.30608
W556021	hip01_BMPC	Healthy	0.615092
W556022	hip01_BMPC	Healthy	0.802282
W556023	hip01_BMPC	Healthy	0.642723
W556024	hip01_BMPC	Healthy	0.461186
W556025	hip01_BMPC	Healthy	0.820699
W556026	hip01_BMPC	Healthy	0.785856
W556027	hip01_BMPC	Healthy	0.448862
W556028	hip01_BMPC	Healthy	0.62458
W556029	hip01_BMPC	Healthy	0.329428
W556030	hip01_BMPC	Healthy	0.788327
W556031	hip01_BMPC	Healthy	0.626175
W556032	hip01_BMPC	Healthy	0.571301
W556033	hip01_BMPC	Healthy	0.565667
W556034	hip01_BMPC	Healthy	0.888363
W556035	hip01_BMPC	Healthy	0.549523
W556036	hip01_BMPC	Healthy	0.834356
W556037	hip01_BMPC	Healthy	0.85994
W556038	hip01_BMPC	Healthy	1.20375
W556039	hip01_BMPC	Healthy	0.750616
W556040	hip01_BMPC	Healthy	0.544043
W556041	hip01_BMPC	Healthy	0.52076
W556042	hip01_BMPC	Healthy	0.535848
W556043	hip01_BMPC	Healthy	0.757315
W556044	hip01_BMPC	Healthy	0.854824
W556045	hip01_BMPC	Healthy	0.762554
W556046	hip01_BMPC	Healthy	0.930616
W556047	hip01_BMPC	Healthy	0.665436
W556048	hip01_BMPC	Healthy	0.684719
W556049	hip01_BMPC	Healthy	0.582672
W556050	hip01_BMPC	Healthy	0.742857
W556051	hip01_BMPC	Healthy	0.508499
W556052	hip01_BMPC	Healthy	0.493071
W556053	hip01_BMPC	Healthy	0.44163
W556054	hip01_BMPC	Healthy	1.0102
W556055	hip01_BMPC	Healthy	0.318595
W556057	hip01_BMPC	Healthy	0.959929
W556058	hip01_BMPC	Healthy	0.473831
W556059	hip01_BMPC	Healthy	0.699329
W556060	hip01_BMPC	Healthy	0.599242
W556061	hip01_BMPC	Healthy	0.25823
W556062	hip01_BMPC	Healthy	0.241834
W556063	hip01_BMPC	Healthy	0.219001
W556064	hip01_BMPC	Healthy	0.500339
W556065	hip01_BMPC	Healthy	0.493825
W556066	hip01_BMPC	Healthy	0.617596
W556067	hip01_BMPC	Healthy	0.60145
W556068	hip01_BMPC	Healthy	0.565427
W556069	hip01_BMPC	Healthy	0.432696
W556070	hip01_BMPC	Healthy	0.604476
W556071	hip01_BMPC	Healthy	0.296595
W556072	hip01_BMPC	Healthy	0.71254
W556073	hip01_BMPC	Healthy	1.07513
W556075	hip01_BMPC	Healthy	0.666273
W556076	hip01_BMPC	Healthy	0.65585
W556077	hip01_BMPC	Healthy	0.806805
W556078	hip01_BMPC	Healthy	0.739706
W556079	hip01_BMPC	Healthy	0.693372
W556080	hip01_BMPC	Healthy	0.55176
W556081	hip01_BMPC	Healthy	0.581357
W556082	hip01_BMPC	Healthy	0.597671
W556083	hip01_BMPC	Healthy	0.469743
W556084	hip01_BMPC	Healthy	0.463178
W556085	hip01_BMPC	Healthy	0.530297
W556086	hip01_BMPC	Healthy	0.808086
W556087	hip01_BMPC	Healthy	0.349812
W556088	hip01_BMPC	Healthy	0.426412
W556089	hip01_BMPC	Healthy	0.289119
W556090	hip01_BMPC	Healthy	1.10804
W556091	hip01_BMPC	Healthy	0.557965
W556092	hip01_BMPC	Healthy	0.492799
W556093	hip01_BMPC	Healthy	0.569122
W556094	hip01_BMPC	Healthy	0.574379
W556095	hip01_BMPC	Healthy	0.411238
W556096	hip01_BMPC	Healthy	0.304053
W556097	hip01_BMPC	Healthy	0.469611
W556098	hip01_BMPC	Healthy	0.68107
W556099	hip01_BMPC	Healthy	0.520246
W556101	hip01_BMPC	Healthy	0.461028
W556102	hip01_BMPC	Healthy	0.326274
W556103	hip01_BMPC	Healthy	0.729138
W556104	hip01_BMPC	Healthy	0.699121
W556105	hip01_BMPC	Healthy	0.7022
W556106	hip01_BMPC	Healthy	0.570279
W556107	hip01_BMPC	Healthy	0.529477
W556108	hip01_BMPC	Healthy	0.679689
W556109	hip01_BMPC	Healthy	0.891477
W556110	hip01_BMPC	Healthy	0.68402
W556111	hip01_BMPC	Healthy	0.299482
W556112	hip01_BMPC	Healthy	0.489138
W556114	hip01_BMPC	Healthy	0.630341
W556115	hip01_BMPC	Healthy	0.693023
W556116	hip01_BMPC	Healthy	0.660567
W556117	hip01_BMPC	Healthy	0.50768
W556118	hip01_BMPC	Healthy	0.576821
W556119	hip01_BMPC	Healthy	0.545307
W556120	hip01_BMPC	Healthy	0.484417
W556121	hip01_BMPC	Healthy	0.736308
W556122	hip01_BMPC	Healthy	0.68453
W556123	hip01_BMPC	Healthy	0.46932
W556124	hip01_BMPC	Healthy	0.298231
W556125	hip01_BMPC	Healthy	0.562522
W556126	hip01_BMPC	Healthy	0.724901
W556127	hip01_BMPC	Healthy	0.590921
W556128	hip01_BMPC	Healthy	0.94537
W556129	hip01_BMPC	Healthy	0.711739
W556130	hip01_BMPC	Healthy	0.525084
W556131	hip01_BMPC	Healthy	0.694312
W556132	hip01_BMPC	Healthy	0.696958
W556133	hip01_BMPC	Healthy	0.45963
W556134	hip01_BMPC	Healthy	0.698661
W556135	hip01_BMPC	Healthy	0.585621
W556136	hip01_BMPC	Healthy	0.690989
W556137	hip01_BMPC	Healthy	0.73619
W556138	hip01_BMPC	Healthy	0.883576
W556139	hip01_BMPC	Healthy	0.472718
W556140	hip01_BMPC	Healthy	0.538257
W556141	hip01_BMPC	Healthy	0.0911946
W556142	hip01_BMPC	Healthy	0.593594
W556143	hip01_BMPC	Healthy	0.636965
W556144	hip01_BMPC	Healthy	0.922888
W556145	hip01_BMPC	Healthy	0.617756
W556146	hip01_BMPC	Healthy	0.68714
W556147	hip01_BMPC	Healthy	0.832983
W556148	hip01_BMPC	Healthy	0.665456
W556149	hip01_BMPC	Healthy	0.363835
W556150	hip01_BMPC	Healthy	0.584473
W556151	hip01_BMPC	Healthy	0.513172
W556153	hip01_BMPC	Healthy	0.534109
W556154	hip01_BMPC	Healthy	0.590576
W556155	hip01_BMPC	Healthy	0.588703
W556156	hip01_BMPC	Healthy	0.605826
W556157	hip01_BMPC	Healthy	0.551849
W556158	hip01_BMPC	Healthy	0.583592
W556159	hip01_BMPC	Healthy	0.798422
W556160	hip01_BMPC	Healthy	0.69693
W556161	hip01_BMPC	Healthy	0.776833
W556163	hip01_BMPC	Healthy	1.03257
W556164	hip01_BMPC	Healthy	0.638067
W556165	hip01_BMPC	Healthy	0.689697
W556166	hip01_BMPC	Healthy	0.492587
W556167	hip01_BMPC	Healthy	0.633113
W556168	hip01_BMPC	Healthy	0.804586
W556169	hip01_BMPC	Healthy	0.364827
W556170	hip01_BMPC	Healthy	0.358787
W556171	hip01_BMPC	Healthy	0.432987
W556172	hip01_BMPC	Healthy	0.644605
W556173	hip01_BMPC	Healthy	0.770389
W556174	hip01_BMPC	Healthy	0.416409
W556175	hip01_BMPC	Healthy	0.571869
W556176	hip01_BMPC	Healthy	0.653273
W556177	hip01_BMPC	Healthy	0.724314
W556178	hip01_BMPC	Healthy	0.395045
W556179	hip01_BMPC	Healthy	0.256543
W556180	hip01_BMPC	Healthy	0.268725
W556181	hip01_BMPC	Healthy	0.891979
W556182	hip01_BMPC	Healthy	0.806522
W556183	hip01_BMPC	Healthy	0.478054
W556184	hip01_BMPC	Healthy	0.576678
W556185	hip01_BMPC	Healthy	0.823736
W556186	hip01_BMPC	Healthy	0.576349
W556187	hip01_BMPC	Healthy	0.822512
W556188	hip01_BMPC	Healthy	0.695725
W556189	hip01_BMPC	Healthy	0.410598
W556190	hip01_BMPC	Healthy	0.443169
W556191	hip01_BMPC	Healthy	0.415564
W556192	hip01_BMPC	Healthy	0.611046
W556193	hip01_BMPC	Healthy	0.646117
W556195	hip01_BMPC	Healthy	0.758588
W556196	hip01_BMPC	Healthy	0.658431
W556197	hip01_BMPC	Healthy	0.937009
W556198	hip01_BMPC	Healthy	0.643279
W556199	hip01_BMPC	Healthy	0.501499
W556200	hip01_BMPC	Healthy	0.516086
W556201	hip01_BMPC	Healthy	0.851896
W556202	hip01_BMPC	Healthy	0.455774
W556203	hip01_BMPC	Healthy	0.980057
W556204	hip01_BMPC	Healthy	0.586437
W556205	hip01_BMPC	Healthy	0.673301
W556206	hip01_BMPC	Healthy	0.492953
W556207	hip01_BMPC	Healthy	0.618314
W556208	hip01_BMPC	Healthy	0.703779
W556209	hip01_BMPC	Healthy	0.274708
W556210	hip01_BMPC	Healthy	0.566106
W556211	hip01_BMPC	Healthy	0.534514
W556212	hip01_BMPC	Healthy	0.684314
W556213	hip01_BMPC	Healthy	0.670815
W556215	hip01_BMPC	Healthy	0.758194
W556216	hip01_BMPC	Healthy	0.55672
W556217	hip01_BMPC	Healthy	0.700644
W556218	hip01_BMPC	Healthy	0.353454
W556219	hip01_BMPC	Healthy	0.633579
W556220	hip01_BMPC	Healthy	0.796247
W556221	hip01_BMPC	Healthy	0.11618
W556222	hip01_BMPC	Healthy	0.537706
W556223	hip01_BMPC	Healthy	0.77273
W556224	hip01_BMPC	Healthy	0.522885
W556225	hip01_BMPC	Healthy	0.645801
W556226	hip01_BMPC	Healthy	0.0546177
W556227	hip01_BMPC	Healthy	0.536566
W556229	hip01_BMPC	Healthy	0.856919
W556230	hip01_BMPC	Healthy	0.708646
W556231	hip01_BMPC	Healthy	0.196788
W556232	hip01_BMPC	Healthy	0.276259
W556233	hip01_BMPC	Healthy	0.752535
W556234	hip01_BMPC	Healthy	0.677635
W556235	hip01_BMPC	Healthy	0.722794
W556236	hip01_BMPC	Healthy	0.504908
W556237	hip01_BMPC	Healthy	0.375131
W556238	hip01_BMPC	Healthy	0.890368
W556239	hip01_BMPC	Healthy	0.764034
W556241	hip01_BMPC	Healthy	0.714886
W556242	hip01_BMPC	Healthy	0.665882
W556244	hip01_BMPC	Healthy	0.303672
W556245	hip01_BMPC	Healthy	0.470872
W556246	hip01_BMPC	Healthy	0.718925
W556247	hip01_BMPC	Healthy	0.550928
W556249	hip01_BMPC	Healthy	0.776521
W556251	hip01_BMPC	Healthy	0.926483
W556252	hip01_BMPC	Healthy	0.320122
W556253	hip01_BMPC	Healthy	0.656443
W556254	hip01_BMPC	Healthy	0.726466
W556255	hip01_BMPC	Healthy	0.320572
W556256	hip01_BMPC	Healthy	0.0843868
W556257	hip01_BMPC	Healthy	0.849894
W556258	hip01_BMPC	Healthy	0.85867
W556259	hip01_BMPC	Healthy	0.640211
W556260	hip01_BMPC	Healthy	0.538585
W556261	hip01_BMPC	Healthy	0.367648
W556262	hip01_BMPC	Healthy	0.379371
W556263	hip01_BMPC	Healthy	0.441907
W556264	hip01_BMPC	Healthy	0.666605
W556265	hip01_BMPC	Healthy	0.741907
W556266	hip01_BMPC	Healthy	0.707776
W556267	hip01_BMPC	Healthy	0.680436
W556268	hip01_BMPC	Healthy	0.599751
W556269	hip01_BMPC	Healthy	0.707317
W556270	hip01_BMPC	Healthy	0.258082
W556271	hip01_BMPC	Healthy	0.735064
W556273	hip01_BMPC	Healthy	0.407184
W556274	hip01_BMPC	Healthy	0.655436
W556275	hip01_BMPC	Healthy	0.973982
W556276	hip01_BMPC	Healthy	0.247387
W556277	hip01_BMPC	Healthy	0.794787
W556278	hip01_BMPC	Healthy	0.623567
W556279	hip01_BMPC	Healthy	0.414879
W556280	hip01_BMPC	Healthy	0.691885
W556281	hip01_BMPC	Healthy	0.730278
W556282	hip01_BMPC	Healthy	0.845713
W556283	hip01_BMPC	Healthy	0.688889
W556284	hip01_BMPC	Healthy	0.788469
W556285	hip01_BMPC	Healthy	0.202835
W556286	hip01_BMPC	Healthy	0.949864
W556287	hip01_BMPC	Healthy	0.581291
W556288	hip01_BMPC	Healthy	0.625964
W556289	hip01_BMPC	Healthy	0.80993
W556290	hip01_BMPC	Healthy	0.704814
W556291	hip01_BMPC	Healthy	0.683298
W556292	hip01_BMPC	Healthy	0.456907
W556293	hip01_BMPC	Healthy	0.679446
W556294	hip01_BMPC	Healthy	0.793637
W556295	hip01_BMPC	Healthy	0.697776
W556296	hip01_BMPC	Healthy	0.639663
W556297	hip01_BMPC	Healthy	0.452907
W556298	hip01_BMPC	Healthy	0.513509
W556299	hip01_BMPC	Healthy	0.645018
W556300	hip01_BMPC	Healthy	0.670673
W556301	hip01_BMPC	Healthy	0.219611
W556302	hip01_BMPC	Healthy	0.741428
W556303	hip01_BMPC	Healthy	0.806834
W556304	hip01_BMPC	Healthy	0.467568
W556305	hip01_BMPC	Healthy	0.162154
W556306	hip01_BMPC	Healthy	0.85236
W556307	hip01_BMPC	Healthy	0.309418
W556308	hip01_BMPC	Healthy	0.665944
W556309	hip01_BMPC	Healthy	0.820947
W556310	hip01_BMPC	Healthy	0.534752
W556311	hip01_BMPC	Healthy	0.77367
W556312	hip01_BMPC	Healthy	0.561823
W556313	hip01_BMPC	Healthy	0.491149
W556314	hip01_BMPC	Healthy	0.553055
W556315	hip01_BMPC	Healthy	0.868164
W556316	hip01_BMPC	Healthy	0.688264
W556317	hip01_BMPC	Healthy	0.577858
W556318	hip01_BMPC	Healthy	0.576107
W556319	hip01_BMPC	Healthy	0.534271
W556320	hip01_BMPC	Healthy	0.996412
W556321	hip01_BMPC	Healthy	0.924327
W556322	hip01_BMPC	Healthy	0.14889
W556323	hip01_BMPC	Healthy	0.53894
W556324	hip01_BMPC	Healthy	0.613413
W556325	hip01_BMPC	Healthy	0.596635
W556326	hip01_BMPC	Healthy	0.49786
W556327	hip01_BMPC	Healthy	0.645042
W556329	hip01_BMPC	Healthy	0.479797
W556330	hip01_BMPC	Healthy	0.397991
W556331	hip01_BMPC	Healthy	0.350694
W556332	hip01_BMPC	Healthy	0.545214
W556333	hip01_BMPC	Healthy	0.289028
W556334	hip01_BMPC	Healthy	0.789076
W556335	hip01_BMPC	Healthy	0.558304
W556336	hip01_BMPC	Healthy	0.35675
W556337	hip01_BMPC	Healthy	0.754211
W556338	hip01_BMPC	Healthy	0.537287
W556339	hip01_BMPC	Healthy	0.588168
W556340	hip01_BMPC	Healthy	0.744771
W556341	hip01_BMPC	Healthy	0.735426
W556342	hip01_BMPC	Healthy	0.809416
W556343	hip01_BMPC	Healthy	0.37706
W556345	hip01_BMPC	Healthy	1.05154
W556346	hip01_BMPC	Healthy	0.557831
W556347	hip01_BMPC	Healthy	0.835552
W556348	hip01_BMPC	Healthy	0.436938
W556349	hip01_BMPC	Healthy	0.503247
W556350	hip01_BMPC	Healthy	0.711554
W556351	hip01_BMPC	Healthy	0.591122
W556352	hip01_BMPC	Healthy	0.824251
W556353	hip01_BMPC	Healthy	0.601533
W556354	hip01_BMPC	Healthy	0.899812
W556355	hip01_BMPC	Healthy	0.57215
W556356	hip01_BMPC	Healthy	0.517054
W556357	hip01_BMPC	Healthy	0.242301
W556358	hip01_BMPC	Healthy	0.662071
W556359	hip01_BMPC	Healthy	0.436422
W556360	hip01_BMPC	Healthy	0.919156
W556361	hip01_BMPC	Healthy	0.899233
W556362	hip01_BMPC	Healthy	0.731454
W556363	hip01_BMPC	Healthy	0.478543
W556364	hip01_BMPC	Healthy	0.763835
W556365	hip01_BMPC	Healthy	0.50114
W556366	hip01_BMPC	Healthy	0.886474
W556367	hip01_BMPC	Healthy	0.628794
W556368	hip01_BMPC	Healthy	0.94408
W556369	hip01_BMPC	Healthy	0.502757
W556370	hip01_BMPC	Healthy	0.468384
W556371	hip01_BMPC	Healthy	0.384045
W556372	hip01_BMPC	Healthy	0.945733
W556373	hip01_BMPC	Healthy	0.566099
W556374	hip01_BMPC	Healthy	0.668124
W556375	hip01_BMPC	Healthy	0.409589
W556376	hip01_BMPC	Healthy	0.757069
W556377	hip01_BMPC	Healthy	0.679605
W556378	hip01_BMPC	Healthy	0.540774
W556379	hip01_BMPC	Healthy	0.440253
W556380	hip01_BMPC	Healthy	0.713399
W556381	hip01_BMPC	Healthy	1.11619
W556382	hip01_BMPC	Healthy	0.556773
W556383	hip01_BMPC	Healthy	0.801024
W556384	hip01_BMPC	Healthy	0.391155
W556385	hip01_BMPC	Healthy	1.04325
W556386	hip01_BMPC	Healthy	0.677187
W556387	hip01_BMPC	Healthy	0.473701
W556388	hip01_BMPC	Healthy	0.767087
W556389	hip01_BMPC	Healthy	0.928351
W556391	hip01_BMPC	Healthy	0.60068
W556392	hip01_BMPC	Healthy	0.87393
W556393	hip01_BMPC	Healthy	0.646345
W556394	hip01_BMPC	Healthy	0.726108
W556395	hip01_BMPC	Healthy	0.763457
W556396	hip01_BMPC	Healthy	0.335276
W556397	hip01_BMPC	Healthy	0.811258
W556399	hip01_BMPC	Healthy	0.431125
W556400	hip01_BMPC	Healthy	0.869754
W556401	hip01_BMPC	Healthy	0.661756
W556402	hip01_BMPC	Healthy	0.653321
W556403	hip01_BMPC	Healthy	0.968948
W556404	hip01_BMPC	Healthy	0.505629
W556405	hip01_BMPC	Healthy	0.543557
W556406	hip01_BMPC	Healthy	0.568938
W556407	hip01_BMPC	Healthy	0.559433
W556408	hip01_BMPC	Healthy	0.485441
W556409	hip01_BMPC	Healthy	0.877102
W556410	hip01_BMPC	Healthy	0.685831
W556411	hip01_BMPC	Healthy	0.802991
W556412	hip01_BMPC	Healthy	0.525147
W556413	hip01_BMPC	Healthy	0.423368
W556414	hip01_BMPC	Healthy	0.513308
W556415	hip01_BMPC	Healthy	0.758708
W556416	hip01_BMPC	Healthy	0.782482
W556417	hip01_BMPC	Healthy	0.530908
W556418	hip01_BMPC	Healthy	1.06502
W556419	hip01_BMPC	Healthy	0.283052
W556420	hip01_BMPC	Healthy	0.621958
W556421	hip01_BMPC	Healthy	0.284733
W556422	hip01_BMPC	Healthy	0.472861
W556423	hip01_BMPC	Healthy	1.02157
W556424	hip01_BMPC	Healthy	0.800136
W556425	hip01_BMPC	Healthy	0.738816
W556426	hip01_BMPC	Healthy	0.789631
W556427	hip01_BMPC	Healthy	0.205876
W556428	hip01_BMPC	Healthy	0.394342
W556429	hip01_BMPC	Healthy	0.548012
W556430	hip01_BMPC	Healthy	0.571717
W556431	hip01_BMPC	Healthy	0.5576
W556432	hip01_BMPC	Healthy	0.540339
W556433	hip01_BMPC	Healthy	0.605505
W556434	hip01_BMPC	Healthy	0.343717
W556435	hip01_BMPC	Healthy	0.587784
W556436	hip01_BMPC	Healthy	0.37933
W556437	hip01_BMPC	Healthy	0.596821
W556438	hip01_BMPC	Healthy	0.603891
W556439	hip01_BMPC	Healthy	0.492548
W556441	hip01_BMPC	Healthy	0.475759
W556442	hip01_BMPC	Healthy	0.649185
W556443	hip01_BMPC	Healthy	0.837238
W556444	hip01_BMPC	Healthy	0.580375
W556445	hip01_BMPC	Healthy	0.734445
W556446	hip01_BMPC	Healthy	0.523818
W556447	hip01_BMPC	Healthy	0.551809
W556448	hip01_BMPC	Healthy	0.673106
W556449	hip01_BMPC	Healthy	0.984412
W556450	hip01_BMPC	Healthy	0.390632
W556451	hip01_BMPC	Healthy	0.352817
W556452	hip01_BMPC	Healthy	0.806187
W556453	hip01_BMPC	Healthy	0.544151
W556454	hip01_BMPC	Healthy	0.124002
W556455	hip01_BMPC	Healthy	0.586499
W556456	hip01_BMPC	Healthy	0.585347
W556457	hip01_BMPC	Healthy	0.590213
W556459	hip01_BMPC	Healthy	0.80792
W556460	hip01_BMPC	Healthy	0.701244
W556461	hip01_BMPC	Healthy	0.616074
W556462	hip01_BMPC	Healthy	0.656458
W556463	hip01_BMPC	Healthy	0.664372
W556464	hip01_BMPC	Healthy	0.261204
W556465	hip01_BMPC	Healthy	0.584779
W556466	hip01_BMPC	Healthy	0.567668
W556467	hip01_BMPC	Healthy	0.443427
W556468	hip01_BMPC	Healthy	0.760727
W556469	hip01_BMPC	Healthy	0.744812
W556470	hip01_BMPC	Healthy	0.547798
W556471	hip01_BMPC	Healthy	0.749644
W556472	hip01_BMPC	Healthy	0.446439
W556473	hip01_BMPC	Healthy	0.605337
W556474	hip01_BMPC	Healthy	0.486741
W556475	hip01_BMPC	Healthy	0.414188
W556476	hip01_BMPC	Healthy	0.796146
W556477	hip01_BMPC	Healthy	0.606798
W556478	hip01_BMPC	Healthy	0.569433
W556479	hip01_BMPC	Healthy	0.709929
W556480	hip01_BMPC	Healthy	0.600046
W556481	hip01_BMPC	Healthy	0.538612
W556482	hip01_BMPC	Healthy	0.497735
W556483	hip01_BMPC	Healthy	0.769737
W556484	hip01_BMPC	Healthy	0.691538
W556485	hip01_BMPC	Healthy	0.621287
W556486	hip01_BMPC	Healthy	0.572472
W556487	hip01_BMPC	Healthy	0.665928
W556488	hip01_BMPC	Healthy	0.600826
W556489	hip01_BMPC	Healthy	0.604732
W556490	hip01_BMPC	Healthy	0.48394
W556491	hip01_BMPC	Healthy	0.535267
W556492	hip01_BMPC	Healthy	0.404665
W556493	hip01_BMPC	Healthy	0.563081
W556494	hip01_BMPC	Healthy	0.68189
W556495	hip01_BMPC	Healthy	0.757301
W556496	hip01_BMPC	Healthy	0.53725
W556498	hip01_BMPC	Healthy	0.501826
W556499	hip01_BMPC	Healthy	0.593619
W556500	hip01_BMPC	Healthy	0.573166
W556501	hip01_BMPC	Healthy	0.48013
W556502	hip01_BMPC	Healthy	0.666816
W556503	hip01_BMPC	Healthy	0.481356
W556504	hip01_BMPC	Healthy	0.592207
W556505	hip01_BMPC	Healthy	0.539611
W556506	hip01_BMPC	Healthy	0.468963
W556507	hip01_BMPC	Healthy	0.673866
W556508	hip01_BMPC	Healthy	0.639568
W556509	hip01_BMPC	Healthy	0.335106
W556510	hip01_BMPC	Healthy	0.545755
W556511	hip01_BMPC	Healthy	0.70734
W556512	hip01_BMPC	Healthy	0.581002
W556513	hip01_BMPC	Healthy	0.861979
W556514	hip01_BMPC	Healthy	0.805217
W556515	hip01_BMPC	Healthy	0.504741
W556516	hip01_BMPC	Healthy	0.58311
W556517	hip01_BMPC	Healthy	0.594768
W556518	hip01_BMPC	Healthy	0.607883
W556519	hip01_BMPC	Healthy	0.296433
W556520	hip01_BMPC	Healthy	0.71807
W556521	hip01_BMPC	Healthy	0.672347
W556522	hip01_BMPC	Healthy	0.561451
W556523	hip01_BMPC	Healthy	0.795203
W556524	hip01_BMPC	Healthy	0.525249
W556525	hip01_BMPC	Healthy	0.485565
W556526	hip01_BMPC	Healthy	0.169121
W556527	hip01_BMPC	Healthy	0.819638
W556528	hip01_BMPC	Healthy	0.434765
W556529	hip01_BMPC	Healthy	0.329595
W556530	hip01_BMPC	Healthy	0.866547
W556531	hip01_BMPC	Healthy	0.592001
W556532	hip01_BMPC	Healthy	0.538931
W556533	hip01_BMPC	Healthy	0.547965
W556534	hip01_BMPC	Healthy	0.769959
W556535	hip01_BMPC	Healthy	0.423047
W556537	hip01_BMPC	Healthy	0.677705
W556538	hip01_BMPC	Healthy	0.966056
W556539	hip01_BMPC	Healthy	0.462626
W556540	hip01_BMPC	Healthy	0.545141
W556541	hip01_BMPC	Healthy	0.399991
W556542	hip01_BMPC	Healthy	0.218752
W556543	hip01_BMPC	Healthy	0.663457
W556544	hip01_BMPC	Healthy	0.850305
W556545	hip01_BMPC	Healthy	0.970267
W556546	hip01_BMPC	Healthy	0.734638
W556547	hip01_BMPC	Healthy	0.421077
W556548	hip01_BMPC	Healthy	0.258356
W556549	hip01_BMPC	Healthy	0.490475
W556550	hip01_BMPC	Healthy	0.799533
W556551	hip01_BMPC	Healthy	0.379001
W556552	hip01_BMPC	Healthy	0.518673
W556553	hip01_BMPC	Healthy	0.511739
W556554	hip01_BMPC	Healthy	0.558895
W556555	hip01_BMPC	Healthy	0.52784
W556556	hip01_BMPC	Healthy	0.753065
W556557	hip01_BMPC	Healthy	0.557281
W556558	hip01_BMPC	Healthy	0.90324
W556559	hip01_BMPC	Healthy	0.492512
W556560	hip01_BMPC	Healthy	0.522096
W556562	hip01_BMPC	Healthy	0.636638
W556563	hip01_BMPC	Healthy	0.7854
W556564	hip01_BMPC	Healthy	0.837325
W556565	hip01_BMPC	Healthy	0.208899
W556566	hip01_BMPC	Healthy	0.473571
W556567	hip01_BMPC	Healthy	0.47193
W556568	hip01_BMPC	Healthy	0.432066
W556569	hip01_BMPC	Healthy	0.722784
W556570	hip01_BMPC	Healthy	0.384741
W556571	hip01_BMPC	Healthy	0.374107
W556572	hip01_BMPC	Healthy	0.541109
W556573	hip01_BMPC	Healthy	0.414263
W556574	hip01_BMPC	Healthy	0.489007
W556575	hip01_BMPC	Healthy	0.474611
W556576	hip01_BMPC	Healthy	0.167236
W556577	hip01_BMPC	Healthy	0.728499
W556578	hip01_BMPC	Healthy	0.470047
W556579	hip01_BMPC	Healthy	0.46329
W556580	hip01_BMPC	Healthy	0.857782
W556581	hip01_BMPC	Healthy	0.728896
W556582	hip01_BMPC	Healthy	0.662399
W556583	hip01_BMPC	Healthy	0.424739
W556584	hip01_BMPC	Healthy	0.765302
W556586	hip01_BMPC	Healthy	0.701901
W556587	hip01_BMPC	Healthy	0.648781
W556588	hip01_BMPC	Healthy	0.467856
W556589	hip01_BMPC	Healthy	0.643837
W556590	hip01_BMPC	Healthy	0.545209
W556591	hip01_BMPC	Healthy	0.664163
W556592	hip01_BMPC	Healthy	0.293613
W556593	hip01_BMPC	Healthy	0.695473
W556594	hip01_BMPC	Healthy	0.40657
W556596	hip01_BMPC	Healthy	0.528163
W556597	hip01_BMPC	Healthy	0.485009
W556598	hip01_BMPC	Healthy	0.750064
W556599	hip01_BMPC	Healthy	0.899952
W556600	hip01_BMPC	Healthy	0.509599
W556601	hip01_BMPC	Healthy	0.988798
W556602	hip01_BMPC	Healthy	0.466044
W556603	hip01_BMPC	Healthy	0.631234
W556604	hip01_BMPC	Healthy	0.448566
W556605	hip01_BMPC	Healthy	0.655879
W556606	hip01_BMPC	Healthy	0.440611
W556607	hip01_BMPC	Healthy	0.794838
W556608	hip01_BMPC	Healthy	0.5146
W556609	hip01_BMPC	Healthy	1.09622
W556610	hip01_BMPC	Healthy	0.853801
W556611	hip01_BMPC	Healthy	0.624845
W556612	hip01_BMPC	Healthy	0.251436
W556613	hip01_BMPC	Healthy	0.528994
W556614	hip01_BMPC	Healthy	0.596929
W556615	hip01_BMPC	Healthy	0.273475
W556616	hip01_BMPC	Healthy	0.299223
W556617	hip01_BMPC	Healthy	0.637627
W556618	hip01_BMPC	Healthy	0.1874
W556619	hip01_BMPC	Healthy	0.746381
W556620	hip01_BMPC	Healthy	0.442699
W556621	hip01_BMPC	Healthy	0.519056
W556622	hip01_BMPC	Healthy	0.59996
W556623	hip01_BMPC	Healthy	0.565918
W556625	hip01_BMPC	Healthy	0.43999
W556626	hip01_BMPC	Healthy	0.0681604
W556627	hip01_BMPC	Healthy	0.403733
W556628	hip01_BMPC	Healthy	0.567172
W556629	hip01_BMPC	Healthy	0.588625
W556630	hip01_BMPC	Healthy	0.466232
W556631	hip01_BMPC	Healthy	0.507558
W556633	hip01_BMPC	Healthy	0.323265
W556634	hip01_BMPC	Healthy	0.749617
W556635	hip01_BMPC	Healthy	0.609173
W556636	hip01_BMPC	Healthy	0.475373
W556637	hip01_BMPC	Healthy	0.453934
W556638	hip01_BMPC	Healthy	0.260862
W556640	hip01_BMPC	Healthy	0.506836
W556641	hip01_BMPC	Healthy	0.373126
W556642	hip01_BMPC	Healthy	0.518762
W556643	hip01_BMPC	Healthy	0.503144
W556644	hip01_BMPC	Healthy	0.748776
W556645	hip01_BMPC	Healthy	0.299916
W556646	hip01_BMPC	Healthy	0.850034
W556647	hip01_BMPC	Healthy	0.740195
W556648	hip01_BMPC	Healthy	0.66042
W556649	hip01_BMPC	Healthy	0.142515
W556650	hip01_BMPC	Healthy	0.658797
W556651	hip01_BMPC	Healthy	0.439718
W556652	hip01_BMPC	Healthy	0.55998
W556653	hip01_BMPC	Healthy	0.681911
W556654	hip01_BMPC	Healthy	0.590595
W556655	hip01_BMPC	Healthy	0.697973
W556656	hip01_BMPC	Healthy	0.588704
W556657	hip01_BMPC	Healthy	0.523104
W556658	hip01_BMPC	Healthy	0.579044
W556660	hip01_BMPC	Healthy	0.166713
W556661	hip01_BMPC	Healthy	0.550582
W556662	hip01_BMPC	Healthy	0.598741
W556663	hip01_BMPC	Healthy	0.522629
W556664	hip01_BMPC	Healthy	0.539318
W556665	hip01_BMPC	Healthy	0.471374
W556666	hip01_BMPC	Healthy	0.416124
W556667	hip01_BMPC	Healthy	0.512384
W556668	hip01_BMPC	Healthy	0.280377
W556669	hip01_BMPC	Healthy	0.630933
W556670	hip01_BMPC	Healthy	0.668667
W556671	hip01_BMPC	Healthy	0.328062
W556672	hip01_BMPC	Healthy	0.832979
W556673	hip01_BMPC	Healthy	0.58851
W556675	hip01_BMPC	Healthy	0.230403
W556676	hip01_BMPC	Healthy	0.771636
W556677	hip01_BMPC	Healthy	0.300099
W556678	hip01_BMPC	Healthy	0.33097
W556679	hip01_BMPC	Healthy	0.888096
W556680	hip01_BMPC	Healthy	0.630735
W556681	hip01_BMPC	Healthy	0.209353
W556682	hip01_BMPC	Healthy	0.363937
W556683	hip01_BMPC	Healthy	0.792567
W556684	hip01_BMPC	Healthy	0.328378
W556685	hip01_BMPC	Healthy	0.661546
W556687	hip01_BMPC	Healthy	0.51289
W556688	hip01_BMPC	Healthy	0.408617
W556689	hip01_BMPC	Healthy	0.371925
W556690	hip01_BMPC	Healthy	0.270283
W556691	hip01_BMPC	Healthy	0.519619
W556692	hip01_BMPC	Healthy	0.889102
W556693	hip01_BMPC	Healthy	0.485929
W556694	hip01_BMPC	Healthy	0.538423
W556695	hip01_BMPC	Healthy	0.323373
W556696	hip01_BMPC	Healthy	0.488661
W556697	hip01_BMPC	Healthy	0.491553
W556698	hip01_BMPC	Healthy	0.924598
W556699	hip01_BMPC	Healthy	0.419644
W556700	hip01_BMPC	Healthy	0.725153
W556701	hip01_BMPC	Healthy	0.426045
W556702	hip01_BMPC	Healthy	0.757275
W556703	hip01_BMPC	Healthy	0.441219
W556704	hip01_BMPC	Healthy	0.838287
W556705	hip01_BMPC	Healthy	0.433779
W556706	hip01_BMPC	Healthy	0.337907
W556707	hip01_BMPC	Healthy	0.190789
W556709	hip01_BMPC	Healthy	0.477032
W556710	hip01_BMPC	Healthy	0.313081
W556711	hip01_BMPC	Healthy	0.168597
W556712	hip01_BMPC	Healthy	0.404351
W556713	hip01_BMPC	Healthy	0.702618
W556714	hip01_BMPC	Healthy	0.627064
W556715	hip01_BMPC	Healthy	0.464646
W556716	hip01_BMPC	Healthy	0.849492
W556717	hip01_BMPC	Healthy	0.390528
W556718	hip01_BMPC	Healthy	0.44542
W556719	hip01_BMPC	Healthy	0.161325
W556721	hip01_BMPC	Healthy	0.74472
W556722	hip01_BMPC	Healthy	0.724254
W556723	hip01_BMPC	Healthy	0.829705
W556724	hip01_BMPC	Healthy	0.42741
W556725	hip01_BMPC	Healthy	0.337284
W556726	hip01_BMPC	Healthy	0.325339
W556727	hip01_BMPC	Healthy	0.44892
W556729	hip01_BMPC	Healthy	0.84052
W556730	hip01_BMPC	Healthy	0.540142
W556731	hip01_BMPC	Healthy	0.35943
W556732	hip01_BMPC	Healthy	0.401682
W556733	hip01_BMPC	Healthy	0.666565
W556734	hip01_BMPC	Healthy	0.512774
W556735	hip01_BMPC	Healthy	0.175576
W556736	hip01_BMPC	Healthy	0.723
W556737	hip01_BMPC	Healthy	0.686874
W556738	hip01_BMPC	Healthy	0.563982
W556739	hip01_BMPC	Healthy	0.49317
W556740	hip01_BMPC	Healthy	0.649914
W556741	hip01_BMPC	Healthy	0.449247
W556742	hip01_BMPC	Healthy	0.554112
W556743	hip01_BMPC	Healthy	0.448025
W556744	hip01_BMPC	Healthy	0.980654
W556745	hip01_BMPC	Healthy	0.464914
W556746	hip01_BMPC	Healthy	0.740245
W556747	hip01_BMPC	Healthy	0.91941
W556748	hip01_BMPC	Healthy	0.460299
W556749	hip01_BMPC	Healthy	0.805796
W556750	hip01_BMPC	Healthy	0.578748
W556751	hip01_BMPC	Healthy	0.260916
W556753	hip01_BMPC	Healthy	0.213086
W556754	hip01_BMPC	Healthy	0.207652
W556755	hip01_BMPC	Healthy	0.594508
W556756	hip01_BMPC	Healthy	0.350897
W556757	hip01_BMPC	Healthy	0.225846
W556758	hip01_BMPC	Healthy	0.321605
W556759	hip01_BMPC	Healthy	0.742965
W556760	hip01_BMPC	Healthy	0.440809
W556761	hip01_BMPC	Healthy	0.67732
W556762	hip01_BMPC	Healthy	0.714537
W556763	hip01_BMPC	Healthy	0.72137
W556764	hip01_BMPC	Healthy	0.890695
W556765	hip01_BMPC	Healthy	0.647748
W556766	hip01_BMPC	Healthy	0.705402
W556767	hip01_BMPC	Healthy	0.516771
W556768	hip01_BMPC	Healthy	0.415755
W556769	hip01_BMPC	Healthy	0.400038
W556770	hip01_BMPC	Healthy	0.124253
W556771	hip01_BMPC	Healthy	0.938027
W556772	hip01_BMPC	Healthy	0.477136
W556773	hip01_BMPC	Healthy	0.494111
W556774	hip01_BMPC	Healthy	0.23883
W556775	hip01_BMPC	Healthy	0.354743
W556776	hip01_BMPC	Healthy	0.44011
W556777	hip01_BMPC	Healthy	0.330331
W556778	hip01_BMPC	Healthy	0.492509
W556779	hip01_BMPC	Healthy	0.803682
W556780	hip01_BMPC	Healthy	0.818219
W556781	hip01_BMPC	Healthy	0.649233
W556782	hip01_BMPC	Healthy	0.621431
W556783	hip01_BMPC	Healthy	0.845745
W556784	hip01_BMPC	Healthy	0.756131
W556785	hip01_BMPC	Healthy	0.667405
W556786	hip01_BMPC	Healthy	0.725709
W556787	hip01_BMPC	Healthy	0.542939
W556788	hip01_BMPC	Healthy	0.359802
W556789	hip01_BMPC	Healthy	0.149062
W556790	hip01_BMPC	Healthy	0.769684
W556791	hip01_BMPC	Healthy	0.496623
W556792	hip01_BMPC	Healthy	0.593534
W556793	hip01_BMPC	Healthy	0.865658
W556794	hip01_BMPC	Healthy	0.710313
W556795	hip01_BMPC	Healthy	0.639145
W556796	hip01_BMPC	Healthy	0.455644
W556797	hip01_BMPC	Healthy	0.638066
W556798	hip01_BMPC	Healthy	0.787953
W556799	hip01_BMPC	Healthy	0.828194
W556800	hip01_BMPC	Healthy	0.871171
W556801	hip01_BMPC	Healthy	0.822261
W556802	hip01_BMPC	Healthy	0.504959
W556803	hip01_BMPC	Healthy	0.454486
W556804	hip01_BMPC	Healthy	0.553802
W556805	hip01_BMPC	Healthy	0.59888
W556806	hip01_BMPC	Healthy	0.586802
W556807	hip01_BMPC	Healthy	0.535294
W556808	hip01_BMPC	Healthy	0.424408
W556809	hip01_BMPC	Healthy	0.774869
W556810	hip01_BMPC	Healthy	0.61886
W556811	hip01_BMPC	Healthy	0.453364
W556812	hip01_BMPC	Healthy	0.810315
W556814	hip01_BMPC	Healthy	0.903076
W556815	hip01_BMPC	Healthy	0.409955
W556816	hip01_BMPC	Healthy	0.460421
W560657	hip02_BMPC	Healthy	0.094534
W560658	hip02_BMPC	Healthy	0.00245777
W560659	hip02_BMPC	Healthy	0.473143
W560660	hip02_BMPC	Healthy	0.52661
W560661	hip02_BMPC	Healthy	0.687182
W560662	hip02_BMPC	Healthy	0.31833
W560663	hip02_BMPC	Healthy	0.272091
W560665	hip02_BMPC	Healthy	0.527456
W560666	hip02_BMPC	Healthy	0.863366
W560667	hip02_BMPC	Healthy	0.529179
W560668	hip02_BMPC	Healthy	0.529823
W560669	hip02_BMPC	Healthy	0.703474
W560670	hip02_BMPC	Healthy	0.0285549
W560671	hip02_BMPC	Healthy	0.333387
W560672	hip02_BMPC	Healthy	0.50226
W560673	hip02_BMPC	Healthy	0.536419
W560674	hip02_BMPC	Healthy	-0.0177243
W560676	hip02_BMPC	Healthy	-0.0532746
W560677	hip02_BMPC	Healthy	0.19397
W560678	hip02_BMPC	Healthy	-0.0384429
W560679	hip02_BMPC	Healthy	0.170644
W560680	hip02_BMPC	Healthy	0.599385
W560681	hip02_BMPC	Healthy	0.560012
W560683	hip02_BMPC	Healthy	0.0874373
W560684	hip02_BMPC	Healthy	0.273912
W560685	hip02_BMPC	Healthy	0.577898
W560686	hip02_BMPC	Healthy	0.408143
W560687	hip02_BMPC	Healthy	0.0539428
W560688	hip02_BMPC	Healthy	0.513566
W560689	hip02_BMPC	Healthy	0.46354
W560690	hip02_BMPC	Healthy	0.335847
W560691	hip02_BMPC	Healthy	0.341656
W560692	hip02_BMPC	Healthy	0.496601
W560693	hip02_BMPC	Healthy	0.423563
W560694	hip02_BMPC	Healthy	0.263265
W560696	hip02_BMPC	Healthy	0.679194
W560697	hip02_BMPC	Healthy	0.316264
W560698	hip02_BMPC	Healthy	0.0641491
W560699	hip02_BMPC	Healthy	0.410031
W560701	hip02_BMPC	Healthy	0.692736
W560702	hip02_BMPC	Healthy	0.529912
W560703	hip02_BMPC	Healthy	0.149017
W560704	hip02_BMPC	Healthy	0.447179
W560705	hip02_BMPC	Healthy	0.0231416
W560706	hip02_BMPC	Healthy	0.0327375
W560707	hip02_BMPC	Healthy	0.340237
W560709	hip02_BMPC	Healthy	0.656312
W560711	hip02_BMPC	Healthy	0.767416
W560712	hip02_BMPC	Healthy	0.693562
W560715	hip02_BMPC	Healthy	0.414491
W560716	hip02_BMPC	Healthy	0.16401
W560717	hip02_BMPC	Healthy	0.714998
W560718	hip02_BMPC	Healthy	0.564942
W560719	hip02_BMPC	Healthy	0.606018
W560720	hip02_BMPC	Healthy	0.366796
W560721	hip02_BMPC	Healthy	0.979065
W560722	hip02_BMPC	Healthy	0.430778
W560723	hip02_BMPC	Healthy	0.65747
W560724	hip02_BMPC	Healthy	0.915807
W560726	hip02_BMPC	Healthy	0.925545
W560727	hip02_BMPC	Healthy	-0.0181773
W560729	hip02_BMPC	Healthy	0.466999
W560730	hip02_BMPC	Healthy	0.550422
W560731	hip02_BMPC	Healthy	0.690823
W560732	hip02_BMPC	Healthy	0.702566
W560733	hip02_BMPC	Healthy	0.591412
W560734	hip02_BMPC	Healthy	0.641136
W560735	hip02_BMPC	Healthy	0.479445
W560736	hip02_BMPC	Healthy	0.571439
W560737	hip02_BMPC	Healthy	0.600065
W560738	hip02_BMPC	Healthy	0.616328
W560741	hip02_BMPC	Healthy	0.526774
W560742	hip02_BMPC	Healthy	0.151169
W560744	hip02_BMPC	Healthy	0.541041
W560745	hip02_BMPC	Healthy	0.619538
W560746	hip02_BMPC	Healthy	0.48987
W560747	hip02_BMPC	Healthy	0.632868
W560748	hip02_BMPC	Healthy	0.83866
W560750	hip02_BMPC	Healthy	0.261595
W560751	hip02_BMPC	Healthy	0.364299
W560752	hip02_BMPC	Healthy	0.53965
W560753	hip02_BMPC	Healthy	0.116256
W560754	hip02_BMPC	Healthy	0.611752
W560755	hip02_BMPC	Healthy	0.724107
W560756	hip02_BMPC	Healthy	0.479993
W560757	hip02_BMPC	Healthy	0.373865
W560758	hip02_BMPC	Healthy	0.477236
W560759	hip02_BMPC	Healthy	0.315666
W560761	hip02_BMPC	Healthy	0.215124
W560765	hip02_BMPC	Healthy	0.584845
W560766	hip02_BMPC	Healthy	0.611037
W560768	hip02_BMPC	Healthy	0.642264
W560769	hip02_BMPC	Healthy	0.285811
W560770	hip02_BMPC	Healthy	0.498874
W560771	hip02_BMPC	Healthy	0.471897
W560772	hip02_BMPC	Healthy	0.14844
W560773	hip02_BMPC	Healthy	0.493528
W560774	hip02_BMPC	Healthy	0.244257
W560776	hip02_BMPC	Healthy	0.490613
W560777	hip02_BMPC	Healthy	0.354141
W560779	hip02_BMPC	Healthy	0.617092
W560780	hip02_BMPC	Healthy	0.476925
W560782	hip02_BMPC	Healthy	0.646148
W560783	hip02_BMPC	Healthy	0.583119
W560784	hip02_BMPC	Healthy	0.612262
W560785	hip02_BMPC	Healthy	0.234972
W560787	hip02_BMPC	Healthy	0.613145
W560788	hip02_BMPC	Healthy	0.755036
W560790	hip02_BMPC	Healthy	0.749773
W560791	hip02_BMPC	Healthy	0.754048
W560792	hip02_BMPC	Healthy	0.743664
W560793	hip02_BMPC	Healthy	0.685155
W560794	hip02_BMPC	Healthy	0.861838
W560795	hip02_BMPC	Healthy	0.4982
W560796	hip02_BMPC	Healthy	0.770224
W560797	hip02_BMPC	Healthy	0.291527
W560798	hip02_BMPC	Healthy	0.596944
W560799	hip02_BMPC	Healthy	0.196812
W560800	hip02_BMPC	Healthy	0.629039
W560801	hip02_BMPC	Healthy	0.61834
W560802	hip02_BMPC	Healthy	0.484977
W560804	hip02_BMPC	Healthy	0.584412
W560807	hip02_BMPC	Healthy	0.553854
W560808	hip02_BMPC	Healthy	0.823982
W560809	hip02_BMPC	Healthy	0.744595
W560810	hip02_BMPC	Healthy	0.327999
W560811	hip02_BMPC	Healthy	0.525417
W560812	hip02_BMPC	Healthy	0.424657
W560813	hip02_BMPC	Healthy	0.723609
W560814	hip02_BMPC	Healthy	0.419608
W560815	hip02_BMPC	Healthy	0.881918
W560819	hip02_BMPC	Healthy	0.427198
W560820	hip02_BMPC	Healthy	-0.11078
W560821	hip02_BMPC	Healthy	0.303927
W560822	hip02_BMPC	Healthy	0.827368
W560823	hip02_BMPC	Healthy	0.481712
W560824	hip02_BMPC	Healthy	0.328273
W560829	hip02_BMPC	Healthy	0.607344
W560830	hip02_BMPC	Healthy	0.329931
W560831	hip02_BMPC	Healthy	0.445047
W560832	hip02_BMPC	Healthy	0.723582
W560833	hip02_BMPC	Healthy	0.0334573
W560834	hip02_BMPC	Healthy	0.494088
W560835	hip02_BMPC	Healthy	0.763228
W560838	hip02_BMPC	Healthy	0.703893
W560839	hip02_BMPC	Healthy	0.754735
W560840	hip02_BMPC	Healthy	0.674136
W560841	hip02_BMPC	Healthy	0.395742
W560842	hip02_BMPC	Healthy	0.77194
W560843	hip02_BMPC	Healthy	0.852977
W560844	hip02_BMPC	Healthy	0.334961
W560845	hip02_BMPC	Healthy	0.49076
W560846	hip02_BMPC	Healthy	0.0646406
W560847	hip02_BMPC	Healthy	0.882466
W560851	hip02_BMPC	Healthy	0.678831
W560852	hip02_BMPC	Healthy	0.40153
W560853	hip02_BMPC	Healthy	0.558499
W560855	hip02_BMPC	Healthy	0.139852
W560859	hip02_BMPC	Healthy	0.401711
W560860	hip02_BMPC	Healthy	0.511059
W560861	hip02_BMPC	Healthy	0.542777
W560862	hip02_BMPC	Healthy	0.097759
W560863	hip02_BMPC	Healthy	0.43021
W560864	hip02_BMPC	Healthy	0.36653
W560866	hip02_BMPC	Healthy	0.275808
W560867	hip02_BMPC	Healthy	0.589844
W560868	hip02_BMPC	Healthy	0.382564
W560869	hip02_BMPC	Healthy	0.221522
W560870	hip02_BMPC	Healthy	0.409075
W560871	hip02_BMPC	Healthy	0.0615352
W560872	hip02_BMPC	Healthy	0.558175
W560873	hip02_BMPC	Healthy	0.756076
W560875	hip02_BMPC	Healthy	0.432767
W560877	hip02_BMPC	Healthy	0.49103
W560878	hip02_BMPC	Healthy	0.716712
W560879	hip02_BMPC	Healthy	0.3927
W560880	hip02_BMPC	Healthy	0.669179
W560881	hip02_BMPC	Healthy	0.602958
W560882	hip02_BMPC	Healthy	0.602629
W560883	hip02_BMPC	Healthy	0.258341
W560884	hip02_BMPC	Healthy	0.445288
W560885	hip02_BMPC	Healthy	0.290405
W560886	hip02_BMPC	Healthy	0.578061
W560887	hip02_BMPC	Healthy	0.332288
W560888	hip02_BMPC	Healthy	0.528231
W560889	hip02_BMPC	Healthy	0.583685
W560890	hip02_BMPC	Healthy	0.607964
W560891	hip02_BMPC	Healthy	0.630896
W560892	hip02_BMPC	Healthy	0.294997
W560893	hip02_BMPC	Healthy	0.465606
W560894	hip02_BMPC	Healthy	0.44135
W560895	hip02_BMPC	Healthy	0.772718
W560896	hip02_BMPC	Healthy	0.388602
W560897	hip02_BMPC	Healthy	0.482961
W560898	hip02_BMPC	Healthy	0.661021
W560899	hip02_BMPC	Healthy	0.610652
W560900	hip02_BMPC	Healthy	0.405438
W560901	hip02_BMPC	Healthy	0.448284
W560903	hip02_BMPC	Healthy	0.637122
W560904	hip02_BMPC	Healthy	0.263956
W560905	hip02_BMPC	Healthy	0.431998
W560907	hip02_BMPC	Healthy	0.539231
W560908	hip02_BMPC	Healthy	0.335894
W560910	hip02_BMPC	Healthy	0.257883
W560912	hip02_BMPC	Healthy	0.465897
W560913	hip02_BMPC	Healthy	0.411923
W560914	hip02_BMPC	Healthy	0.834387
W560915	hip02_BMPC	Healthy	0.600222
W560917	hip02_BMPC	Healthy	0.601726
W560918	hip02_BMPC	Healthy	0.729447
W560919	hip02_BMPC	Healthy	0.835772
W560920	hip02_BMPC	Healthy	0.194582
W560921	hip02_BMPC	Healthy	0.736548
W560922	hip02_BMPC	Healthy	0.692652
W560923	hip02_BMPC	Healthy	0.482182
W560924	hip02_BMPC	Healthy	0.608129
W560925	hip02_BMPC	Healthy	0.536376
W560926	hip02_BMPC	Healthy	0.386622
W560927	hip02_BMPC	Healthy	0.202481
W560928	hip02_BMPC	Healthy	0.370118
W560930	hip02_BMPC	Healthy	0.529686
W560931	hip02_BMPC	Healthy	0.450989
W560932	hip02_BMPC	Healthy	0.490543
W560936	hip02_BMPC	Healthy	0.467861
W560937	hip02_BMPC	Healthy	0.55677
W560939	hip02_BMPC	Healthy	0.924887
W560941	hip02_BMPC	Healthy	0.529663
W560942	hip02_BMPC	Healthy	0.79141
W560943	hip02_BMPC	Healthy	0.346988
W560944	hip02_BMPC	Healthy	0.580913
W560945	hip02_BMPC	Healthy	0.780837
W560946	hip02_BMPC	Healthy	0.776063
W560948	hip02_BMPC	Healthy	0.74796
W560950	hip02_BMPC	Healthy	0.511261
W560951	hip02_BMPC	Healthy	0.856294
W560954	hip02_BMPC	Healthy	0.382426
W560957	hip02_BMPC	Healthy	1.04086
W560958	hip02_BMPC	Healthy	0.49084
W560959	hip02_BMPC	Healthy	0.233682
W560961	hip02_BMPC	Healthy	0.48991
W560962	hip02_BMPC	Healthy	0.419682
W560963	hip02_BMPC	Healthy	0.743109
W560964	hip02_BMPC	Healthy	0.00700909
W560965	hip02_BMPC	Healthy	0.383815
W560966	hip02_BMPC	Healthy	0.552031
W560967	hip02_BMPC	Healthy	0.593477
W560968	hip02_BMPC	Healthy	0.654228
W560969	hip02_BMPC	Healthy	0.412571
W560970	hip02_BMPC	Healthy	0.590965
W560971	hip02_BMPC	Healthy	0.678251
W560972	hip02_BMPC	Healthy	0.566871
W560973	hip02_BMPC	Healthy	0.631405
W560974	hip02_BMPC	Healthy	0.38611
W560975	hip02_BMPC	Healthy	0.467617
W560976	hip02_BMPC	Healthy	0.348697
W560977	hip02_BMPC	Healthy	-0.0223735
W560978	hip02_BMPC	Healthy	0.230861
W560979	hip02_BMPC	Healthy	0.253818
W560980	hip02_BMPC	Healthy	0.695259
W560982	hip02_BMPC	Healthy	0.398193
W560983	hip02_BMPC	Healthy	1.08837
W560984	hip02_BMPC	Healthy	0.746849
W560985	hip02_BMPC	Healthy	0.0860824
W560986	hip02_BMPC	Healthy	0.66733
W560987	hip02_BMPC	Healthy	0.917948
W560988	hip02_BMPC	Healthy	0.755134
W560989	hip02_BMPC	Healthy	0.300114
W560990	hip02_BMPC	Healthy	0.496179
W560991	hip02_BMPC	Healthy	0.793398
W560992	hip02_BMPC	Healthy	0.512038
W560994	hip02_BMPC	Healthy	0.704714
W560995	hip02_BMPC	Healthy	0.711716
W560996	hip02_BMPC	Healthy	0.543012
W561000	hip02_BMPC	Healthy	0.628186
W561001	hip02_BMPC	Healthy	1.04056
W561002	hip02_BMPC	Healthy	0.843401
W561003	hip02_BMPC	Healthy	0.583632
W561004	hip02_BMPC	Healthy	0.906925
W561005	hip02_BMPC	Healthy	0.4465
W561007	hip02_BMPC	Healthy	0.768641
W561008	hip02_BMPC	Healthy	0.380331
W561013	hip02_BMPC	Healthy	0.435396
W561014	hip02_BMPC	Healthy	1.01009
W561015	hip02_BMPC	Healthy	0.640583
W561016	hip02_BMPC	Healthy	0.240436
W561018	hip02_BMPC	Healthy	0.887398
W561019	hip02_BMPC	Healthy	0.786726
W561020	hip02_BMPC	Healthy	0.181076
W561021	hip02_BMPC	Healthy	0.551629
W561022	hip02_BMPC	Healthy	0.500547
W561023	hip02_BMPC	Healthy	0.654118
W561024	hip02_BMPC	Healthy	0.69087
W561025	hip02_BMPC	Healthy	0.506989
W561026	hip02_BMPC	Healthy	0.47157
W561028	hip02_BMPC	Healthy	0.242991
W561029	hip02_BMPC	Healthy	0.537452
W561032	hip02_BMPC	Healthy	0.682039
W561033	hip02_BMPC	Healthy	0.112803
W561035	hip02_BMPC	Healthy	-0.00276065
W561036	hip02_BMPC	Healthy	0.195799
W561038	hip02_BMPC	Healthy	0.293513
W561039	hip02_BMPC	Healthy	0.212129
W561040	hip02_BMPC	Healthy	0.674709
W561041	hip02_BMPC	Healthy	0.0689262
W561042	hip02_BMPC	Healthy	0.528898
W561043	hip02_BMPC	Healthy	0.455995
W561044	hip02_BMPC	Healthy	0.676855
W561045	hip02_BMPC	Healthy	0.544984
W561046	hip02_BMPC	Healthy	0.388493
W561047	hip02_BMPC	Healthy	0.750506
W561049	hip02_BMPC	Healthy	0.481161
W561050	hip02_BMPC	Healthy	0.596484
W561052	hip02_BMPC	Healthy	0.368225
W561053	hip02_BMPC	Healthy	0.584491
W561054	hip02_BMPC	Healthy	0.521766
W561055	hip02_BMPC	Healthy	0.0473857
W561056	hip02_BMPC	Healthy	0.841575
W561057	hip02_BMPC	Healthy	0.68448
W561059	hip02_BMPC	Healthy	0.458443
W561060	hip02_BMPC	Healthy	0.332836
W561061	hip02_BMPC	Healthy	0.372176
W561062	hip02_BMPC	Healthy	0.325902
W561063	hip02_BMPC	Healthy	0.504132
W561064	hip02_BMPC	Healthy	0.475883
W561067	hip02_BMPC	Healthy	0.34185
W561068	hip02_BMPC	Healthy	0.46364
W561069	hip02_BMPC	Healthy	0.637213
W561070	hip02_BMPC	Healthy	0.602768
W561071	hip02_BMPC	Healthy	0.517512
W561072	hip02_BMPC	Healthy	0.465482
W561073	hip02_BMPC	Healthy	0.888719
W561074	hip02_BMPC	Healthy	0.641122
W561075	hip02_BMPC	Healthy	0.237538
W561076	hip02_BMPC	Healthy	0.0825464
W561077	hip02_BMPC	Healthy	0.674692
W561078	hip02_BMPC	Healthy	0.727903
W561079	hip02_BMPC	Healthy	0.17194
W561080	hip02_BMPC	Healthy	0.7291
W561081	hip02_BMPC	Healthy	0.693537
W561083	hip02_BMPC	Healthy	0.794184
W561085	hip02_BMPC	Healthy	0.45747
W561086	hip02_BMPC	Healthy	0.275624
W561087	hip02_BMPC	Healthy	0.403217
W561088	hip02_BMPC	Healthy	0.483673
W561089	hip02_BMPC	Healthy	0.0736907
W561090	hip02_BMPC	Healthy	0.81298
W561091	hip02_BMPC	Healthy	0.680412
W561092	hip02_BMPC	Healthy	0.696616
W561093	hip02_BMPC	Healthy	0.0519031
W561094	hip02_BMPC	Healthy	0.390523
W561095	hip02_BMPC	Healthy	0.730738
W561096	hip02_BMPC	Healthy	0.414799
W561097	hip02_BMPC	Healthy	0.915745
W561098	hip02_BMPC	Healthy	0.523022
W561099	hip02_BMPC	Healthy	0.689501
W561103	hip02_BMPC	Healthy	0.502901
W561104	hip02_BMPC	Healthy	0.456355
W561106	hip02_BMPC	Healthy	0.588003
W561108	hip02_BMPC	Healthy	0.245455
W561109	hip02_BMPC	Healthy	0.840268
W561110	hip02_BMPC	Healthy	0.35894
W561111	hip02_BMPC	Healthy	0.454218
W561112	hip02_BMPC	Healthy	0.363797
W561113	hip02_BMPC	Healthy	0.471787
W561115	hip02_BMPC	Healthy	0.791752
W561116	hip02_BMPC	Healthy	0.940498
W561117	hip02_BMPC	Healthy	0.204758
W561118	hip02_BMPC	Healthy	0.192899
W561119	hip02_BMPC	Healthy	0.733063
W561123	hip02_BMPC	Healthy	0.641071
W561124	hip02_BMPC	Healthy	0.667262
W561125	hip02_BMPC	Healthy	0.197589
W561126	hip02_BMPC	Healthy	0.467079
W561128	hip02_BMPC	Healthy	0.458568
W561129	hip02_BMPC	Healthy	0.350625
W561130	hip02_BMPC	Healthy	0.127202
W561131	hip02_BMPC	Healthy	0.260406
W561134	hip02_BMPC	Healthy	0.0466352
W561135	hip02_BMPC	Healthy	0.716719
W561136	hip02_BMPC	Healthy	0.823948
W561137	hip02_BMPC	Healthy	0.422901
W561138	hip02_BMPC	Healthy	0.651516
W561140	hip02_BMPC	Healthy	0.0439071
W561141	hip02_BMPC	Healthy	0.806265
W561142	hip02_BMPC	Healthy	0.556833
W561143	hip02_BMPC	Healthy	0.826898
W561147	hip02_BMPC	Healthy	0.601957
W561149	hip02_BMPC	Healthy	0.156274
W561151	hip02_BMPC	Healthy	0.592396
W561152	hip02_BMPC	Healthy	0.525034
W561153	hip02_BMPC	Healthy	0.767728
W561154	hip02_BMPC	Healthy	0.168544
W561157	hip02_BMPC	Healthy	0.238788
W561158	hip02_BMPC	Healthy	0.622372
W561159	hip02_BMPC	Healthy	0.240636
W561160	hip02_BMPC	Healthy	0.506685
W561161	hip02_BMPC	Healthy	0.683349
W561162	hip02_BMPC	Healthy	0.082984
W561163	hip02_BMPC	Healthy	0.261664
W561165	hip02_BMPC	Healthy	0.553621
W561167	hip02_BMPC	Healthy	0.16097
W561168	hip02_BMPC	Healthy	0.826901
W561170	hip02_BMPC	Healthy	0.710015
W561172	hip02_BMPC	Healthy	0.449761
W561173	hip02_BMPC	Healthy	0.738472
W561174	hip02_BMPC	Healthy	0.575157
W561175	hip02_BMPC	Healthy	0.0728887
W561176	hip02_BMPC	Healthy	0.776759
W561177	hip02_BMPC	Healthy	0.248115
W561178	hip02_BMPC	Healthy	0.346483
W561179	hip02_BMPC	Healthy	0.878423
W561180	hip02_BMPC	Healthy	0.487553
W561181	hip02_BMPC	Healthy	0.676846
W561182	hip02_BMPC	Healthy	0.591717
W561183	hip02_BMPC	Healthy	0.480406
W561184	hip02_BMPC	Healthy	0.593426
W561185	hip02_BMPC	Healthy	0.21401
W561186	hip02_BMPC	Healthy	0.552395
W561187	hip02_BMPC	Healthy	0.248711
W561188	hip02_BMPC	Healthy	0.676308
W561190	hip02_BMPC	Healthy	0.601902
W561192	hip02_BMPC	Healthy	0.434859
W561193	hip02_BMPC	Healthy	0.430994
W561194	hip02_BMPC	Healthy	0.911606
W561195	hip02_BMPC	Healthy	0.631676
W561196	hip02_BMPC	Healthy	0.223194
W561197	hip02_BMPC	Healthy	0.345988
W561198	hip02_BMPC	Healthy	0.450182
W561199	hip02_BMPC	Healthy	0.465226
W561200	hip02_BMPC	Healthy	0.800103
W561201	hip02_BMPC	Healthy	0.389181
W561202	hip02_BMPC	Healthy	0.91239
W561203	hip02_BMPC	Healthy	0.940699
W561204	hip02_BMPC	Healthy	0.70531
W561205	hip02_BMPC	Healthy	0.723234
W561206	hip02_BMPC	Healthy	0.442689
W561207	hip02_BMPC	Healthy	0.387789
W561208	hip02_BMPC	Healthy	0.754807
W561210	hip02_BMPC	Healthy	0.770384
W561211	hip02_BMPC	Healthy	0.760317
W561212	hip02_BMPC	Healthy	0.362819
W561213	hip02_BMPC	Healthy	0.876877
W561214	hip02_BMPC	Healthy	0.580638
W561215	hip02_BMPC	Healthy	0.575028
W561216	hip02_BMPC	Healthy	0.638829
W561218	hip02_BMPC	Healthy	0.813012
W561219	hip02_BMPC	Healthy	0.614079
W561220	hip02_BMPC	Healthy	0.750349
W561223	hip02_BMPC	Healthy	0.0231162
W561224	hip02_BMPC	Healthy	0.640507
W561225	hip02_BMPC	Healthy	0.72201
W561226	hip02_BMPC	Healthy	0.89087
W561227	hip02_BMPC	Healthy	0.608752
W561228	hip02_BMPC	Healthy	0.536794
W561229	hip02_BMPC	Healthy	0.610352
W561230	hip02_BMPC	Healthy	0.758077
W561231	hip02_BMPC	Healthy	0.378155
W561233	hip02_BMPC	Healthy	0.76725
W561234	hip02_BMPC	Healthy	0.621647
W561235	hip02_BMPC	Healthy	0.508698
W561236	hip02_BMPC	Healthy	0.65687
W561237	hip02_BMPC	Healthy	0.503749
W561238	hip02_BMPC	Healthy	0.720398
W561239	hip02_BMPC	Healthy	0.598397
W561241	hip02_BMPC	Healthy	0.459485
W561242	hip02_BMPC	Healthy	0.803864
W561243	hip02_BMPC	Healthy	0.351183
W561244	hip02_BMPC	Healthy	0.382476
W561245	hip02_BMPC	Healthy	0.430547
W561246	hip02_BMPC	Healthy	0.829194
W561247	hip02_BMPC	Healthy	0.416108
W561248	hip02_BMPC	Healthy	0.298223
W561249	hip02_BMPC	Healthy	0.535303
W561250	hip02_BMPC	Healthy	0.516033
W561251	hip02_BMPC	Healthy	0.721834
W561252	hip02_BMPC	Healthy	0.509178
W561253	hip02_BMPC	Healthy	0.341606
W561254	hip02_BMPC	Healthy	0.499958
W561255	hip02_BMPC	Healthy	0.629905
W561256	hip02_BMPC	Healthy	0.678929
W561258	hip02_BMPC	Healthy	0.270065
W561259	hip02_BMPC	Healthy	0.853244
W561261	hip02_BMPC	Healthy	0.564715
W561262	hip02_BMPC	Healthy	0.378199
W561264	hip02_BMPC	Healthy	0.675094
W561265	hip02_BMPC	Healthy	0.491002
W561266	hip02_BMPC	Healthy	0.606451
W561267	hip02_BMPC	Healthy	0.464071
W561268	hip02_BMPC	Healthy	0.498933
W561269	hip02_BMPC	Healthy	0.574057
W561271	hip02_BMPC	Healthy	0.851963
W561272	hip02_BMPC	Healthy	0.482463
W561273	hip02_BMPC	Healthy	0.0943168
W561274	hip02_BMPC	Healthy	1.0021
W561275	hip02_BMPC	Healthy	0.41702
W561276	hip02_BMPC	Healthy	0.055558
W561277	hip02_BMPC	Healthy	0.268654
W561278	hip02_BMPC	Healthy	0.769731
W561279	hip02_BMPC	Healthy	0.485852
W561280	hip02_BMPC	Healthy	0.520522
W561281	hip02_BMPC	Healthy	0.533471
W561282	hip02_BMPC	Healthy	0.7171
W561283	hip02_BMPC	Healthy	0.861927
W561284	hip02_BMPC	Healthy	0.964158
W561285	hip02_BMPC	Healthy	0.596943
W561287	hip02_BMPC	Healthy	0.129568
W561288	hip02_BMPC	Healthy	0.678342
W561289	hip02_BMPC	Healthy	0.24587
W561290	hip02_BMPC	Healthy	0.563806
W561291	hip02_BMPC	Healthy	0.522932
W561292	hip02_BMPC	Healthy	0.693039
W561293	hip02_BMPC	Healthy	0.749929
W561294	hip02_BMPC	Healthy	0.471003
W561295	hip02_BMPC	Healthy	0.691396
W561296	hip02_BMPC	Healthy	0.524
W561297	hip02_BMPC	Healthy	0.534708
W561298	hip02_BMPC	Healthy	0.884537
W561299	hip02_BMPC	Healthy	0.546585
W561300	hip02_BMPC	Healthy	0.150003
W561301	hip02_BMPC	Healthy	0.408658
W561302	hip02_BMPC	Healthy	0.537221
W561303	hip02_BMPC	Healthy	0.59226
W561306	hip02_BMPC	Healthy	0.301199
W561307	hip02_BMPC	Healthy	0.296368
W561308	hip02_BMPC	Healthy	0.617161
W561309	hip02_BMPC	Healthy	0.789547
W561310	hip02_BMPC	Healthy	0.237365
W561311	hip02_BMPC	Healthy	0.612841
W561313	hip02_BMPC	Healthy	0.759932
W561314	hip02_BMPC	Healthy	0.591388
W561315	hip02_BMPC	Healthy	0.51337
W561316	hip02_BMPC	Healthy	0.276984
W561317	hip02_BMPC	Healthy	0.623495
W561319	hip02_BMPC	Healthy	0.607584
W561320	hip02_BMPC	Healthy	0.796326
W561321	hip02_BMPC	Healthy	0.544503
W561322	hip02_BMPC	Healthy	0.570924
W561323	hip02_BMPC	Healthy	0.686344
W561325	hip02_BMPC	Healthy	0.258034
W561326	hip02_BMPC	Healthy	0.410677
W561327	hip02_BMPC	Healthy	0.470853
W561328	hip02_BMPC	Healthy	0.224867
W561330	hip02_BMPC	Healthy	0.707627
W561331	hip02_BMPC	Healthy	0.711779
W561333	hip02_BMPC	Healthy	0.636156
W561334	hip02_BMPC	Healthy	0.615229
W561335	hip02_BMPC	Healthy	0.222919
W561337	hip02_BMPC	Healthy	0.96577
W561338	hip02_BMPC	Healthy	0.42723
W561339	hip02_BMPC	Healthy	1.14246
W561340	hip02_BMPC	Healthy	0.124772
W561341	hip02_BMPC	Healthy	1.06718
W561342	hip02_BMPC	Healthy	0.464938
W561343	hip02_BMPC	Healthy	0.938965
W561344	hip02_BMPC	Healthy	0.372234
W561345	hip02_BMPC	Healthy	0.630679
W561347	hip02_BMPC	Healthy	-0.0324271
W561348	hip02_BMPC	Healthy	0.675121
W561349	hip02_BMPC	Healthy	0.539413
W561350	hip02_BMPC	Healthy	0.477001
W561351	hip02_BMPC	Healthy	0.504311
W561352	hip02_BMPC	Healthy	0.0809155
W561353	hip02_BMPC	Healthy	0.519115
W561354	hip02_BMPC	Healthy	0.954853
W561356	hip02_BMPC	Healthy	0.631357
W561357	hip02_BMPC	Healthy	0.811694
W561358	hip02_BMPC	Healthy	0.499923
W561359	hip02_BMPC	Healthy	0.668963
W561360	hip02_BMPC	Healthy	0.722677
W561361	hip02_BMPC	Healthy	0.730579
W561362	hip02_BMPC	Healthy	0.488345
W561364	hip02_BMPC	Healthy	0.684465
W561365	hip02_BMPC	Healthy	0.480221
W561366	hip02_BMPC	Healthy	0.802382
W561369	hip02_BMPC	Healthy	0.188586
W561370	hip02_BMPC	Healthy	0.773789
W561372	hip02_BMPC	Healthy	0.560768
W561373	hip02_BMPC	Healthy	0.382641
W561374	hip02_BMPC	Healthy	0.788865
W561375	hip02_BMPC	Healthy	0.566486
W561376	hip02_BMPC	Healthy	0.430511
W561377	hip02_BMPC	Healthy	0.749309
W561378	hip02_BMPC	Healthy	0.802346
W561379	hip02_BMPC	Healthy	0.790561
W561382	hip02_BMPC	Healthy	0.78754
W561383	hip02_BMPC	Healthy	0.422942
W561384	hip02_BMPC	Healthy	0.493952
W561385	hip02_BMPC	Healthy	0.49391
W561386	hip02_BMPC	Healthy	0.557307
W561387	hip02_BMPC	Healthy	0.873038
W561388	hip02_BMPC	Healthy	0.483049
W561389	hip02_BMPC	Healthy	0.676478
W561390	hip02_BMPC	Healthy	0.523144
W561391	hip02_BMPC	Healthy	0.924298
W561392	hip02_BMPC	Healthy	0.741357
W561393	hip02_BMPC	Healthy	0.697356
W561394	hip02_BMPC	Healthy	0.988638
W561395	hip02_BMPC	Healthy	0.62364
W561396	hip02_BMPC	Healthy	0.808498
W561397	hip02_BMPC	Healthy	0.730222
W561398	hip02_BMPC	Healthy	0.261825
W561399	hip02_BMPC	Healthy	0.427115
W561400	hip02_BMPC	Healthy	0.584434
W561401	hip02_BMPC	Healthy	1.00438
W561402	hip02_BMPC	Healthy	0.711892
W561404	hip02_BMPC	Healthy	0.887898
W561405	hip02_BMPC	Healthy	0.515348
W561406	hip02_BMPC	Healthy	0.624185
W561407	hip02_BMPC	Healthy	0.964678
W561408	hip02_BMPC	Healthy	0.505417
W561409	hip02_BMPC	Healthy	0.712264
W561410	hip02_BMPC	Healthy	1.12799
W561411	hip02_BMPC	Healthy	0.681507
W561412	hip02_BMPC	Healthy	0.707056
W561414	hip02_BMPC	Healthy	0.843071
W561415	hip02_BMPC	Healthy	0.82059
W561416	hip02_BMPC	Healthy	0.732619
W561417	hip02_BMPC	Healthy	0.833724
W561418	hip02_BMPC	Healthy	0.703027
W561419	hip02_BMPC	Healthy	0.384624
W561420	hip02_BMPC	Healthy	0.535332
W561421	hip02_BMPC	Healthy	0.575244
W561422	hip02_BMPC	Healthy	0.447484
W561423	hip02_BMPC	Healthy	0.763591
W561424	hip02_BMPC	Healthy	0.329476
W610577	hip03_BMPC	Healthy	0.737779
W610578	hip03_BMPC	Healthy	0.684968
W610579	hip03_BMPC	Healthy	0.770042
W610580	hip03_BMPC	Healthy	0.759452
W610581	hip03_BMPC	Healthy	1.07361
W610582	hip03_BMPC	Healthy	0.413385
W610583	hip03_BMPC	Healthy	0.680173
W610586	hip03_BMPC	Healthy	0.520544
W610587	hip03_BMPC	Healthy	0.601524
W610588	hip03_BMPC	Healthy	0.92597
W610589	hip03_BMPC	Healthy	0.795163
W610590	hip03_BMPC	Healthy	0.722586
W610591	hip03_BMPC	Healthy	0.8541
W610592	hip03_BMPC	Healthy	0.355372
W610593	hip03_BMPC	Healthy	0.965984
W610594	hip03_BMPC	Healthy	0.918858
W610595	hip03_BMPC	Healthy	0.918566
W610596	hip03_BMPC	Healthy	0.571588
W610597	hip03_BMPC	Healthy	1.04955
W610598	hip03_BMPC	Healthy	0.710891
W610599	hip03_BMPC	Healthy	0.638535
W610603	hip03_BMPC	Healthy	0.565491
W610604	hip03_BMPC	Healthy	0.333813
W610605	hip03_BMPC	Healthy	0.56644
W610606	hip03_BMPC	Healthy	0.602856
W610607	hip03_BMPC	Healthy	0.67878
W610608	hip03_BMPC	Healthy	0.405448
W610609	hip03_BMPC	Healthy	0.72432
W610610	hip03_BMPC	Healthy	0.670165
W610612	hip03_BMPC	Healthy	0.718229
W610613	hip03_BMPC	Healthy	0.540202
W610614	hip03_BMPC	Healthy	0.70828
W610615	hip03_BMPC	Healthy	0.661057
W610616	hip03_BMPC	Healthy	0.727646
W610617	hip03_BMPC	Healthy	0.562201
W610618	hip03_BMPC	Healthy	0.804251
W610619	hip03_BMPC	Healthy	0.733707
W610620	hip03_BMPC	Healthy	0.515206
W610621	hip03_BMPC	Healthy	0.583846
W610622	hip03_BMPC	Healthy	0.626131
W610623	hip03_BMPC	Healthy	0.545332
W610624	hip03_BMPC	Healthy	0.715402
W610625	hip03_BMPC	Healthy	0.794067
W610626	hip03_BMPC	Healthy	0.633604
W610627	hip03_BMPC	Healthy	0.822498
W610628	hip03_BMPC	Healthy	0.90137
W610630	hip03_BMPC	Healthy	0.352204
W610631	hip03_BMPC	Healthy	0.562003
W610632	hip03_BMPC	Healthy	0.436744
W610633	hip03_BMPC	Healthy	0.970656
W610635	hip03_BMPC	Healthy	0.593029
W610636	hip03_BMPC	Healthy	0.837616
W610637	hip03_BMPC	Healthy	0.499625
W610639	hip03_BMPC	Healthy	0.134968
W610640	hip03_BMPC	Healthy	0.944409
W610641	hip03_BMPC	Healthy	0.565154
W610642	hip03_BMPC	Healthy	0.639323
W610643	hip03_BMPC	Healthy	0.739003
W610644	hip03_BMPC	Healthy	0.838226
W610645	hip03_BMPC	Healthy	0.583655
W610646	hip03_BMPC	Healthy	0.396051
W610647	hip03_BMPC	Healthy	0.736954
W610648	hip03_BMPC	Healthy	0.616074
W610649	hip03_BMPC	Healthy	0.658369
W610650	hip03_BMPC	Healthy	0.776162
W610651	hip03_BMPC	Healthy	0.60308
W610652	hip03_BMPC	Healthy	0.841282
W610653	hip03_BMPC	Healthy	0.0841088
W610654	hip03_BMPC	Healthy	0.806898
W610655	hip03_BMPC	Healthy	0.541697
W610656	hip03_BMPC	Healthy	1.06839
W610657	hip03_BMPC	Healthy	0.763688
W610658	hip03_BMPC	Healthy	0.837851
W610659	hip03_BMPC	Healthy	0.484048
W610660	hip03_BMPC	Healthy	0.434285
W610661	hip03_BMPC	Healthy	0.47599
W610662	hip03_BMPC	Healthy	0.794337
W610663	hip03_BMPC	Healthy	0.731547
W610665	hip03_BMPC	Healthy	0.85864
W610666	hip03_BMPC	Healthy	0.792358
W610667	hip03_BMPC	Healthy	0.652513
W610668	hip03_BMPC	Healthy	0.546972
W610669	hip03_BMPC	Healthy	0.699197
W610671	hip03_BMPC	Healthy	0.520001
W610672	hip03_BMPC	Healthy	0.760054
W610673	hip03_BMPC	Healthy	0.913074
W610676	hip03_BMPC	Healthy	0.846894
W610677	hip03_BMPC	Healthy	0.51131
W610678	hip03_BMPC	Healthy	0.873956
W610679	hip03_BMPC	Healthy	0.692162
W610681	hip03_BMPC	Healthy	0.904999
W610682	hip03_BMPC	Healthy	0.337479
W610683	hip03_BMPC	Healthy	0.527623
W610684	hip03_BMPC	Healthy	0.856981
W610685	hip03_BMPC	Healthy	0.603691
W610686	hip03_BMPC	Healthy	0.737339
W610687	hip03_BMPC	Healthy	0.213302
W610688	hip03_BMPC	Healthy	0.538935
W610689	hip03_BMPC	Healthy	0.723851
W610690	hip03_BMPC	Healthy	0.41184
W610691	hip03_BMPC	Healthy	0.7745
W610692	hip03_BMPC	Healthy	0.999548
W610693	hip03_BMPC	Healthy	0.556446
W610694	hip03_BMPC	Healthy	0.754279
W610695	hip03_BMPC	Healthy	0.668798
W610696	hip03_BMPC	Healthy	0.659392
W610697	hip03_BMPC	Healthy	0.716768
W610698	hip03_BMPC	Healthy	0.654841
W610699	hip03_BMPC	Healthy	0.563356
W610700	hip03_BMPC	Healthy	0.488352
W610701	hip03_BMPC	Healthy	0.741617
W610702	hip03_BMPC	Healthy	0.99343
W610703	hip03_BMPC	Healthy	0.960557
W610704	hip03_BMPC	Healthy	0.856326
W610705	hip03_BMPC	Healthy	0.846904
W610706	hip03_BMPC	Healthy	0.61915
W610707	hip03_BMPC	Healthy	0.946446
W610709	hip03_BMPC	Healthy	0.720155
W610710	hip03_BMPC	Healthy	0.664697
W610711	hip03_BMPC	Healthy	0.614231
W610712	hip03_BMPC	Healthy	0.62507
W610713	hip03_BMPC	Healthy	0.28116
W610714	hip03_BMPC	Healthy	0.41697
W610715	hip03_BMPC	Healthy	0.523117
W610717	hip03_BMPC	Healthy	0.78817
W610718	hip03_BMPC	Healthy	0.796987
W610719	hip03_BMPC	Healthy	0.471786
W610720	hip03_BMPC	Healthy	0.871162
W610721	hip03_BMPC	Healthy	0.750514
W610722	hip03_BMPC	Healthy	0.623833
W610723	hip03_BMPC	Healthy	0.977655
W610724	hip03_BMPC	Healthy	0.660532
W610725	hip03_BMPC	Healthy	0.701132
W610726	hip03_BMPC	Healthy	0.556891
W610727	hip03_BMPC	Healthy	0.93125
W610728	hip03_BMPC	Healthy	0.409024
W610729	hip03_BMPC	Healthy	0.704777
W610730	hip03_BMPC	Healthy	0.73479
W610731	hip03_BMPC	Healthy	0.572216
W610732	hip03_BMPC	Healthy	0.492609
W610734	hip03_BMPC	Healthy	0.19477
W610735	hip03_BMPC	Healthy	0.592545
W610736	hip03_BMPC	Healthy	0.618493
W610737	hip03_BMPC	Healthy	0.624753
W610738	hip03_BMPC	Healthy	0.594315
W610739	hip03_BMPC	Healthy	0.623676
W610740	hip03_BMPC	Healthy	0.883689
W610741	hip03_BMPC	Healthy	0.432295
W610743	hip03_BMPC	Healthy	0.64548
W610744	hip03_BMPC	Healthy	0.880163
W610745	hip03_BMPC	Healthy	0.443798
W610746	hip03_BMPC	Healthy	1.24762
W610747	hip03_BMPC	Healthy	0.980266
W610748	hip03_BMPC	Healthy	0.790531
W610749	hip03_BMPC	Healthy	0.194921
W610751	hip03_BMPC	Healthy	0.791756
W610752	hip03_BMPC	Healthy	0.57499
W610753	hip03_BMPC	Healthy	0.789084
W610755	hip03_BMPC	Healthy	0.521236
W610756	hip03_BMPC	Healthy	0.644292
W610757	hip03_BMPC	Healthy	0.846843
W610758	hip03_BMPC	Healthy	0.77054
W610759	hip03_BMPC	Healthy	0.711912
W610760	hip03_BMPC	Healthy	1.04184
W610761	hip03_BMPC	Healthy	0.858508
W610762	hip03_BMPC	Healthy	0.601842
W610763	hip03_BMPC	Healthy	0.731798
W610764	hip03_BMPC	Healthy	0.313488
W610765	hip03_BMPC	Healthy	0.653959
W610766	hip03_BMPC	Healthy	0.506541
W610767	hip03_BMPC	Healthy	0.676196
W610769	hip03_BMPC	Healthy	0.902134
W610770	hip03_BMPC	Healthy	0.673827
W610771	hip03_BMPC	Healthy	0.770407
W610772	hip03_BMPC	Healthy	0.424248
W610773	hip03_BMPC	Healthy	0.359578
W610774	hip03_BMPC	Healthy	0.761528
W610775	hip03_BMPC	Healthy	0.568254
W610777	hip03_BMPC	Healthy	0.519513
W610778	hip03_BMPC	Healthy	0.247273
W610779	hip03_BMPC	Healthy	0.290735
W610780	hip03_BMPC	Healthy	0.845032
W610782	hip03_BMPC	Healthy	0.607462
W610783	hip03_BMPC	Healthy	0.628635
W610785	hip03_BMPC	Healthy	0.465923
W610786	hip03_BMPC	Healthy	0.82393
W610787	hip03_BMPC	Healthy	0.550165
W610788	hip03_BMPC	Healthy	0.478828
W610789	hip03_BMPC	Healthy	0.694057
W610790	hip03_BMPC	Healthy	0.640182
W610791	hip03_BMPC	Healthy	0.669853
W610792	hip03_BMPC	Healthy	0.631657
W610793	hip03_BMPC	Healthy	0.529899
W610794	hip03_BMPC	Healthy	0.4996
W610795	hip03_BMPC	Healthy	0.396583
W610796	hip03_BMPC	Healthy	0.781129
W610797	hip03_BMPC	Healthy	0.657223
W610798	hip03_BMPC	Healthy	0.723171
W610799	hip03_BMPC	Healthy	0.357208
W610800	hip03_BMPC	Healthy	0.658246
W610801	hip03_BMPC	Healthy	0.821728
W610802	hip03_BMPC	Healthy	0.61164
W610804	hip03_BMPC	Healthy	0.82413
W610805	hip03_BMPC	Healthy	0.650737
W610806	hip03_BMPC	Healthy	0.561974
W610807	hip03_BMPC	Healthy	0.885632
W610808	hip03_BMPC	Healthy	0.544566
W610809	hip03_BMPC	Healthy	0.942066
W610810	hip03_BMPC	Healthy	0.578289
W610811	hip03_BMPC	Healthy	0.838772
W610813	hip03_BMPC	Healthy	0.419553
W610814	hip03_BMPC	Healthy	0.867743
W610815	hip03_BMPC	Healthy	0.624168
W610816	hip03_BMPC	Healthy	0.945243
W610817	hip03_BMPC	Healthy	0.814046
W610818	hip03_BMPC	Healthy	0.597261
W610819	hip03_BMPC	Healthy	0.338624
W610820	hip03_BMPC	Healthy	0.860257
W610822	hip03_BMPC	Healthy	0.891466
W610823	hip03_BMPC	Healthy	0.551042
W610824	hip03_BMPC	Healthy	0.660705
W610825	hip03_BMPC	Healthy	0.93901
W610826	hip03_BMPC	Healthy	0.663188
W610827	hip03_BMPC	Healthy	0.931206
W610828	hip03_BMPC	Healthy	0.506165
W610830	hip03_BMPC	Healthy	0.734375
W610831	hip03_BMPC	Healthy	0.651608
W610832	hip03_BMPC	Healthy	0.830404
W610833	hip03_BMPC	Healthy	0.502916
W610834	hip03_BMPC	Healthy	0.528651
W610835	hip03_BMPC	Healthy	0.495141
W610836	hip03_BMPC	Healthy	0.654683
W610838	hip03_BMPC	Healthy	0.313223
W610839	hip03_BMPC	Healthy	0.701567
W610840	hip03_BMPC	Healthy	0.391104
W610841	hip03_BMPC	Healthy	0.798129
W610842	hip03_BMPC	Healthy	0.89165
W610844	hip03_BMPC	Healthy	0.893412
W610846	hip03_BMPC	Healthy	0.67086
W610847	hip03_BMPC	Healthy	0.445943
W610848	hip03_BMPC	Healthy	0.658809
W610849	hip03_BMPC	Healthy	0.86305
W610850	hip03_BMPC	Healthy	0.841874
W610851	hip03_BMPC	Healthy	0.620825
W610852	hip03_BMPC	Healthy	0.486897
W610853	hip03_BMPC	Healthy	0.663096
W610854	hip03_BMPC	Healthy	0.572718
W610855	hip03_BMPC	Healthy	0.979896
W610856	hip03_BMPC	Healthy	0.390456
W610857	hip03_BMPC	Healthy	0.823558
W610858	hip03_BMPC	Healthy	0.800466
W610859	hip03_BMPC	Healthy	0.536547
W610860	hip03_BMPC	Healthy	0.546919
W610861	hip03_BMPC	Healthy	0.656196
W610862	hip03_BMPC	Healthy	0.396833
W610864	hip03_BMPC	Healthy	0.880482
W610865	hip03_BMPC	Healthy	0.458322
W610866	hip03_BMPC	Healthy	0.740978
W610867	hip03_BMPC	Healthy	0.991087
W610869	hip03_BMPC	Healthy	0.956557
W610870	hip03_BMPC	Healthy	0.935695
W610871	hip03_BMPC	Healthy	0.608543
W610874	hip03_BMPC	Healthy	1.05149
W610875	hip03_BMPC	Healthy	0.640387
W610876	hip03_BMPC	Healthy	0.773071
W610877	hip03_BMPC	Healthy	0.706969
W610878	hip03_BMPC	Healthy	0.911485
W610879	hip03_BMPC	Healthy	0.5178
W610880	hip03_BMPC	Healthy	0.899327
W610881	hip03_BMPC	Healthy	0.99276
W610882	hip03_BMPC	Healthy	0.344344
W610883	hip03_BMPC	Healthy	0.724849
W610884	hip03_BMPC	Healthy	0.666637
W610885	hip03_BMPC	Healthy	0.329495
W610886	hip03_BMPC	Healthy	0.507043
W610887	hip03_BMPC	Healthy	0.749282
[truncated: 18,758 more rows]

## Sheet: Figure S7C
	RESPONSE OF EIF2AK4 GCN2 TO AMINO ACID DEFICIENCY	TRANSLATION	UNFOLDED PROTEIN RESPONSE UPR	PERK REGULATES GENE EXPRESSION	Disease
GSM148912	0.180664	-0.111157	0.507843	0.252465	MGUS
GSM148914	-0.551618	-0.0810677	0.22816	0.243516	MM
GSM148915	0.078387	0.308958	0.125064	-0.0394864	MM
GSM148917	-0.0259967	0.117248	0.0627049	0.105391	MM
GSM148918	-0.0569717	0.280667	-0.126623	-0.0118609	MM
GSM148919	0.303291	0.335929	0.144553	0.128037	SMM
GSM148921	-0.408159	-0.0717187	0.0593967	-0.665134	MM
GSM148922	0.805326	0.488551	-0.00965739	-0.087333	MM
GSM148923	0.798794	0.68463	0.180734	-0.106365	MM
GSM148925	0.13089	0.0560256	0.141693	0.18928	MM
GSM148927	0.289677	0.201488	0.00529692	0.00274794	SMM
GSM148928	-0.0562978	0.0465259	0.0508773	0.0232608	SMM
GSM148929	0.763835	0.404779	0.0242542	-0.0916305	SMM
GSM148931	0.390479	0.37175	0.262499	0.108518	SMM
GSM148937	0.465649	-0.137678	-0.912464	-0.100357	MGUS
GSM148938	-0.171187	0.0931234	0.0166527	0.0074855	MM
GSM148939	0.0655034	0.112072	-0.130117	-0.202149	MM
GSM148940	-0.116499	-0.194591	-0.124378	-0.0161306	MM
GSM148941	-0.430138	-0.204718	0.103628	-0.0242958	SMM
GSM148942	-0.101836	0.0935751	0.468239	0.325929	MM
GSM148943	-0.254912	-0.260197	-0.428954	-0.193881	SMM
GSM148944	-0.0678861	-0.0511439	-0.149987	-0.199962	MM
GSM148945	0.252264	0.279713	-0.125567	-0.138345	SMM
GSM148946	0.352111	0.288553	-0.245058	-0.259135	MM
GSM148947	0.0507004	0.305381	0.480944	0.144939	MM
GSM148948	-0.253428	-0.0493227	-0.192578	-0.0385376	MGUS
GSM148949	0.0266655	0.212675	-0.213548	-0.391771	MM
GSM148950	0.705058	0.548207	0.141641	0.206383	MM
GSM148951	0.326793	0.180788	0.115621	0.279867	MM
GSM148953	-0.620009	-0.443608	0.1236	-0.0811659	MGUS
GSM148954	-0.228612	-0.0763268	0.0149079	0.037581	MGUS
GSM148955	0.161358	0.178155	-0.332087	-0.370994	MM
GSM148956	0.367968	0.130452	-0.232616	-0.0244658	MM
GSM148957	-1.46567	-0.795318	-0.101309	-0.195723	SMM
GSM148958	-0.270517	0.0455395	-0.116223	-0.000274696	MM
GSM148960	-0.0871657	-0.0815286	-0.128094	0.0672026	MM
GSM148961	-0.0983691	-0.124282	-0.236787	0.0827657	MM
GSM148963	-0.707544	-0.447019	-0.120963	-0.254498	MGUS
GSM148964	0.671594	0.319999	-0.0519014	-0.216854	MM
GSM148965	0.211107	-0.0908655	-0.161657	-0.409141	SMM
GSM148966	-0.660996	-0.575163	-0.190049	-0.17704	MGUS
GSM148967	0.550154	0.580273	0.149336	0.24768	MM
GSM148968	0.158403	0.116513	0.362328	0.24088	MM
GSM148970	-0.0603796	-0.111654	0.205561	0.203111	MGUS
GSM148971	0.0522714	0.117244	-0.102664	-0.0133281	MM
GSM148972	-0.359983	-0.234545	0.145945	0.016851	MGUS
GSM148973	0.110006	0.12914	-0.132928	0.146557	MM
GSM148974	0.729419	0.471915	0.101145	0.0264898	MM
GSM148975	0.181096	0.00713827	0.112827	0.123012	SMM
GSM148976	-0.219841	-0.21791	-0.0818723	-0.202577	MGUS
GSM148977	-0.0204844	-0.141997	-0.101573	0.137359	MGUS
GSM148978	0.110366	0.0907053	0.0632462	0.0723809	MM
GSM148979	0.348335	0.174161	-0.318675	-0.556709	MM
GSM148981	0.730093	0.353837	-0.07211	0.0319001	MM
GSM148982	-0.0673	0.0103399	0.13398	0.334097	MGUS
GSM148983	1.03465	0.871519	-0.458864	-0.127339	MM
GSM148984	0.0532661	-0.125308	-0.152801	-0.181216	SMM
GSM148985	-0.00805821	-0.118259	0.0239643	-0.237846	MGUS
GSM148986	0.624317	0.597957	0.15503	0.123758	MM
GSM148987	1.04556	0.578931	-0.459876	-0.0970567	MM
GSM148988	0.730327	0.502833	-0.307246	-0.377367	MM
GSM148989	-0.621332	-0.20267	0.27147	0.284281	MM
GSM148990	-0.130052	0.105209	0.0762205	-0.0141485	MM
GSM148991	0.0296587	0.188547	0.40051	0.206592	MM
GSM148993	0.499041	0.594068	-0.526521	-0.203847	MM
GSM148994	-0.620156	-0.24797	-0.0809667	-0.237765	SMM
GSM148995	0.111464	0.330604	0.372482	0.127052	MM
GSM148996	-0.483118	-0.522671	0.0305569	-0.137613	Healthy
GSM148997	0.0478726	0.0370919	-0.429313	-0.169371	MM
GSM148998	1.15382	0.685852	-0.010448	0.201179	MM
GSM148999	-0.251801	-0.0136208	-0.0181552	-0.0473478	MM
GSM149002	-0.29483	-0.171472	-0.262418	-0.26562	MM
GSM149003	0.00610375	-0.298448	-0.285466	-0.48705	MGUS
GSM149004	-0.306473	-0.258251	-0.0140338	-0.0951199	MM
GSM149005	0.537463	0.327693	0.114271	0.156749	MM
GSM149006	1.28966	0.642992	0.217745	0.126197	MM
GSM149007	0.177681	0.242079	0.10773	-0.0198675	MM
GSM149008	0.438975	0.444995	0.162789	0.00749537	MM
GSM149009	-0.0296581	0.175394	0.173373	-0.250476	MM
GSM149010	0.520522	-0.156325	-0.212892	0.138847	MM
GSM149011	0.481485	0.108347	-0.155816	-0.264932	MGUS
GSM149013	-0.486882	-0.365868	0.0099111	0.105673	MGUS
GSM149014	-0.281696	-0.207568	0.292417	0.326697	SMM
GSM149015	0.0563451	-0.0107942	-0.175219	-0.0781774	MGUS
GSM149016	0.282679	0.0820171	0.511299	0.300334	MM
GSM149017	-0.102439	-0.310866	0.145053	0.239637	MM
GSM149018	-0.0793267	-0.100446	-0.0448635	-0.223072	MM
GSM149019	0.482659	0.512501	0.0205068	0.258351	MM
GSM149020	0.672075	0.422582	-0.190818	-0.150977	SMM
GSM149021	0.285489	0.205902	-0.102964	-0.0546352	MM
GSM149022	-0.527851	-0.423329	0.21448	0.016302	MGUS
GSM149024	0.194352	-0.0150458	0.0110353	0.050207	SMM
GSM149025	-0.0664573	0.0112136	0.472367	0.283665	MM
GSM149026	0.83614	0.112413	-0.193512	-0.223646	SMM
GSM149027	-0.525808	-0.494102	-0.106178	-0.111819	SMM
GSM149029	-0.591487	-0.543329	0.191053	0.281463	Healthy
GSM149031	-0.674983	-0.0496678	0.0645938	-0.0299064	MM
GSM149033	0.145065	0.0473654	0.235307	0.10727	MM
GSM149035	-0.636787	-0.491249	0.33703	0.281333	SMM
GSM149036	0.954416	0.337485	0.158334	0.190412	SMM
GSM149037	-0.847532	-0.700859	-0.0924929	-0.183403	MM
GSM149038	-0.0400789	-0.365922	-0.242773	-0.121886	MM
GSM149039	0.629682	0.200271	-0.166068	-0.206796	SMM
GSM149040	0.565863	0.107884	-0.417511	-0.372139	MM
GSM149041	-0.46259	-0.330477	-0.0236743	-0.0962514	MGUS
GSM149042	-0.0745886	-0.181139	-0.13225	-0.129047	SMM
GSM149044	0.959992	0.411259	0.0624598	0.160329	MM
GSM149045	-0.188953	-0.604734	0.122314	0.160736	Healthy
GSM149046	0.380363	-0.224279	0.147527	0.10213	MGUS
GSM149048	-0.389898	-0.349881	0.0647366	-0.156346	MM
GSM149049	-0.204551	0.0549247	0.16448	0.252067	MM
GSM149050	-0.255913	-0.108303	-0.103684	0.281151	MM
GSM149051	0.459086	0.338818	-0.157088	0.10142	SMM
GSM149052	-0.163387	0.0479719	0.228519	0.0513911	MM
GSM149053	-0.207195	-0.0207175	0.329971	-0.0536591	MGUS
GSM149054	0.293911	0.295617	-0.0688821	0.0375034	MM
GSM149055	-0.0263289	0.0311032	-0.0413051	-0.0336387	MM
GSM149056	-0.0118994	0.253423	0.232007	0.476907	MM
GSM149057	-0.237212	-0.104812	0.256201	0.316995	MGUS
GSM149058	0.0306912	0.108142	-0.0537085	0.392868	SMM
GSM149059	-0.213143	-0.0764732	-0.0976378	-0.038054	MM
GSM149061	-0.338875	0.0649881	-0.0431605	-0.132033	MM
GSM149062	-0.599956	-0.280939	0.139148	0.201535	Healthy
GSM149063	-0.485139	-0.308562	0.139757	0.0551478	Healthy
GSM149064	-0.794904	-0.580853	-0.0447945	0.0991139	Healthy
GSM149065	-0.566321	-0.323669	0.0759861	0.19668	Healthy
GSM149066	-0.690694	-0.352817	0.136174	0.168692	Healthy
GSM149067	-0.873105	-0.582795	-0.0592359	0.015749	Healthy
GSM149068	-0.814406	-0.606415	-0.0223485	0.223723	Healthy
GSM149069	-0.851205	-0.465753	-0.0553683	-0.246728	Healthy
GSM149070	-0.7924	-0.43054	0.0216202	0.0305655	Healthy
GSM149071	-0.59012	-0.499811	-0.0693192	-0.139363	Healthy
GSM149072	-1.02301	-0.741323	-0.315244	0.106401	Healthy
GSM149073	-0.554531	-0.345903	0.112249	0.0344191	Healthy

## Sheet: Figure S7D
	REACTOME RESPONSE OF EIF2AK4 GCN2 TO AMINO ACID DEFICIENCY	REACTOME TRANSLATION	REACTOME UNFOLDED PROTEIN RESPONSE UPR	REACTOME PERK REGULATES GENE EXPRESSION	Disease
W555665	0.600396	0.317608	0.030498	0.018671	Healthy
W555666	0.737101	0.394505	0.115876	0.0462885	Healthy
W555667	0.868362	0.459411	0.10855	0.0197645	Healthy
W555668	0.944282	0.453126	0.138034	0.0355975	Healthy
W555669	0.389504	0.234297	0.140485	0.245193	Healthy
W555670	0.597816	0.371299	0.114748	-0.0524916	Healthy
W555671	0.627412	0.303285	0.125645	0.124734	Healthy
W555673	0.776156	0.444132	0.146009	-0.0919327	Healthy
W555674	0.524034	0.317493	0.25305	0.0649989	Healthy
W555676	0.0108643	0.0620279	-0.032881	-0.0275532	Healthy
W555677	0.795019	0.432164	0.104064	0.159072	Healthy
W555678	0.619659	0.355118	0.114792	0.0377795	Healthy
W555679	0.525276	0.275985	0.121002	0.0627658	Healthy
W555680	0.718784	0.345988	0.127331	0.0809173	Healthy
W555681	0.465472	0.302702	0.0974815	0.0519746	Healthy
W555682	0.686137	0.381282	0.12251	0.07354	Healthy
W555683	0.79223	0.424676	0.288681	0.264105	Healthy
W555684	0.434967	0.267364	0.0649206	-0.0204432	Healthy
W555685	0.582478	0.390734	0.107387	-0.00970918	Healthy
W555686	0.761874	0.398006	0.0745716	0.059565	Healthy
W555687	0.352113	0.273635	0.249013	0.120669	Healthy
W555688	0.648047	0.327471	0.186817	0.0822467	Healthy
W555689	0.882656	0.416125	0.184338	0.1607	Healthy
W555691	0.412203	0.292657	0.110718	-0.0789723	Healthy
W555692	0.790144	0.389588	0.0488238	0.00303099	Healthy
W555693	0.294704	0.153422	-0.024502	0.0336189	Healthy
W555694	0.752878	0.382116	0.287234	0.15699	Healthy
W555695	0.6505	0.385898	0.102469	0.0580686	Healthy
W555696	0.766807	0.432104	0.13583	-0.0216271	Healthy
W555697	0.483946	0.335376	0.156977	0.0221253	Healthy
W555698	0.833605	0.449048	0.196714	0.174754	Healthy
W555699	0.892575	0.471877	0.143547	-0.0946127	Healthy
W555700	0.192476	0.112154	0.0742834	0.0835701	Healthy
W555701	0.724775	0.376462	0.098688	-0.0285857	Healthy
W555702	0.765911	0.457503	0.179657	0.0239289	Healthy
W555703	0.58686	0.295217	0.148089	0.0155172	Healthy
W555704	0.503837	0.262532	0.0588187	0.0713968	Healthy
W555705	0.165623	0.171889	0.196773	0.153685	Healthy
W555706	0.488681	0.28138	0.248704	0.0848019	Healthy
W555707	0.838423	0.44792	0.161017	0.115529	Healthy
W555708	0.79389	0.431175	0.0746395	-0.00739617	Healthy
W555709	0.87646	0.49453	0.269373	0.164771	Healthy
W555710	0.869278	0.461279	0.11518	0.0551116	Healthy
W555711	0.586265	0.357904	0.13318	-0.0470572	Healthy
W555712	0.701195	0.395731	0.224393	0.117527	Healthy
W555713	0.799376	0.385514	0.18934	0.120633	Healthy
W555714	0.552199	0.294119	0.105353	-0.0763811	Healthy
W555715	0.458954	0.263971	0.0158217	-0.0354377	Healthy
W555716	0.702028	0.397717	0.170448	0.0410342	Healthy
W555717	0.714125	0.387294	0.109476	0.141293	Healthy
W555718	0.850806	0.422795	-0.00800347	0.0579308	Healthy
W555719	0.799149	0.399289	0.195942	-0.0523971	Healthy
W555720	0.771389	0.417748	0.154906	-0.0748625	Healthy
W555721	0.687961	0.375193	0.130807	0.112659	Healthy
W555722	0.580442	0.35192	0.107004	0.0151196	Healthy
W555723	0.884928	0.452844	0.220369	0.169767	Healthy
W555725	0.588653	0.319854	0.095629	0.078061	Healthy
W555726	0.68355	0.387355	0.266781	0.0545125	Healthy
W555727	0.473783	0.301738	0.162925	0.0922546	Healthy
W555728	0.894486	0.458167	0.0620464	-0.0276877	Healthy
W555729	0.83202	0.400868	0.0437785	0.0209829	Healthy
W555730	0.893179	0.462475	0.140513	0.129606	Healthy
W555731	0.798214	0.466993	-0.00115233	-0.108827	Healthy
W555732	0.869232	0.439806	0.0891594	0.133226	Healthy
W555733	0.642771	0.366973	0.160472	0.0922221	Healthy
W555734	0.903747	0.482986	0.275529	0.0874711	Healthy
W555735	0.517764	0.323696	0.180303	0.0698118	Healthy
W555736	0.831763	0.442318	0.128981	0.00499862	Healthy
W555737	0.611926	0.357537	0.170231	0.0600128	Healthy
W555738	0.754834	0.376957	0.0683397	0.0228229	Healthy
W555739	0.777266	0.428333	0.159252	0.0462706	Healthy
W555740	0.848374	0.423959	0.298666	0.0913997	Healthy
W555741	0.454021	0.308588	0.169475	-0.0755764	Healthy
W555742	0.839184	0.453662	0.121277	-0.00580827	Healthy
W555743	0.741184	0.410698	0.163069	0.108711	Healthy
W555744	0.462178	0.303242	0.147716	0.0560226	Healthy
W555745	0.485659	0.309169	0.144423	0.150273	Healthy
W555746	0.752859	0.421382	0.148947	0.0725904	Healthy
W555747	0.740401	0.423977	0.217479	0.181126	Healthy
W555748	0.331111	0.25726	0.151234	0.122392	Healthy
W555749	0.499992	0.26295	0.0803075	0.0467607	Healthy
W555750	0.370991	0.245946	0.190602	0.164555	Healthy
W555751	0.445678	0.243104	0.123767	0.198567	Healthy
W555752	0.310406	0.235232	0.109111	0.0303461	Healthy
W555754	0.391602	0.250095	0.0800539	0.0590799	Healthy
W555755	0.772126	0.397324	0.0493838	-0.040465	Healthy
W555756	0.541355	0.329649	0.125987	0.0535559	Healthy
W555757	0.350004	0.222558	0.172411	0.0743063	Healthy
W555758	0.755769	0.452203	0.161097	0.0819224	Healthy
W555759	0.860036	0.467795	0.124676	0.0338512	Healthy
W555760	0.698703	0.416135	0.037099	-0.13671	Healthy
W555761	0.936976	0.408358	0.195436	-0.0148243	Healthy
W555762	0.640722	0.383085	0.131225	0.110439	Healthy
W555763	0.978622	0.509141	0.160355	-0.010421	Healthy
W555764	0.804662	0.408588	0.157745	-0.0526638	Healthy
W555765	0.839686	0.4105	0.0963499	0.041255	Healthy
W555766	0.669969	0.387301	0.168713	0.0170346	Healthy
W555767	0.53396	0.286828	0.152524	0.134502	Healthy
W555769	0.390968	0.212013	0.0903108	-0.0729113	Healthy
W555770	0.769651	0.419507	0.0711867	-0.164432	Healthy
W555771	0.763586	0.412137	0.157324	0.17103	Healthy
W555772	0.872057	0.417684	0.0275876	-0.0128658	Healthy
W555773	0.936768	0.504195	0.111963	-0.0198202	Healthy
W555774	0.899225	0.474657	0.145432	0.00903646	Healthy
W555775	0.887438	0.469987	0.0969284	0.0123619	Healthy
W555776	0.868416	0.448645	0.182691	0.185992	Healthy
W555777	0.469701	0.317657	0.1969	0.0490498	Healthy
W555778	0.495364	0.321089	0.134301	0.0563256	Healthy
W555779	0.476733	0.296058	0.142441	0.0978109	Healthy
W555780	0.52369	0.360951	0.198114	0.183498	Healthy
W555781	0.500118	0.275498	0.0881933	0.0202601	Healthy
W555782	0.45138	0.291664	0.148393	-0.0808112	Healthy
W555783	0.738728	0.403608	0.0836942	0.00331968	Healthy
W555784	0.751665	0.37602	0.0806649	-0.00532249	Healthy
W555785	0.496682	0.322308	0.104203	0.0621868	Healthy
W555786	0.638008	0.378459	0.138116	0.0167427	Healthy
W555787	0.811291	0.414694	0.0612971	-0.00654442	Healthy
W555788	0.772241	0.341014	0.0769309	0.0771451	Healthy
W555789	0.999066	0.531932	0.138105	0.0178889	Healthy
W555790	0.97554	0.464233	0.0837173	0.0639246	Healthy
W555791	1.03876	0.485114	0.0733911	0.0571858	Healthy
W555792	0.729601	0.372777	0.0966503	0.028217	Healthy
W555793	0.784822	0.424652	0.148912	-0.0058002	Healthy
W555794	0.918292	0.49851	0.115629	0.056272	Healthy
W555795	1.19677	0.56961	0.164695	0.138906	Healthy
W555796	0.523078	0.315046	0.195237	0.0693459	Healthy
W555797	0.438853	0.205894	0.121709	0.118436	Healthy
W555798	0.735214	0.363615	0.0468422	-0.0232064	Healthy
W555799	0.799135	0.429937	0.17202	-0.00228888	Healthy
W555800	0.652266	0.366962	0.119224	0.0769152	Healthy
W555801	0.760328	0.391584	0.037692	0.0132724	Healthy
W555802	0.0800017	0.0732528	-0.0378098	0.0275396	Healthy
W555803	0.771771	0.430378	0.208938	0.156262	Healthy
W555804	0.182724	0.123768	0.110585	0.0686236	Healthy
W555805	0.487044	0.300301	0.207397	-0.00906444	Healthy
W555806	0.375263	0.214409	0.117835	-0.117935	Healthy
W555807	0.281433	0.209361	0.159684	0.0912603	Healthy
W555808	0.835246	0.453194	0.170558	0.0565809	Healthy
W555809	0.955645	0.500814	0.111729	0.00701362	Healthy
W555810	0.93942	0.509428	0.120365	0.0782988	Healthy
W555811	0.910299	0.446811	0.170987	0.102002	Healthy
W555812	0.759133	0.363861	0.0192578	-0.0464416	Healthy
W555813	0.529839	0.273979	0.0897314	0.164828	Healthy
W555814	0.567035	0.322402	0.0856896	-0.0933594	Healthy
W555815	0.623244	0.403738	0.144365	-0.0575305	Healthy
W555816	0.728645	0.376986	0.124018	-0.0384374	Healthy
W555817	0.579951	0.304941	0.0398201	-0.129904	Healthy
W555818	0.895865	0.475325	0.138704	0.109498	Healthy
W555819	0.541529	0.257589	0.0967615	0.0761821	Healthy
W555821	0.690525	0.390961	0.112399	0.159549	Healthy
W555822	0.415106	0.283974	0.183567	0.14952	Healthy
W555823	0.469638	0.305	0.153659	0.0854784	Healthy
W555824	0.517951	0.33103	0.0405498	-0.00838087	Healthy
W555825	0.182894	0.161403	0.199757	0.137088	Healthy
W555826	0.669389	0.363973	0.131172	-0.0474335	Healthy
W555827	0.745111	0.407171	0.198844	0.00720933	Healthy
W555828	0.350595	0.22929	0.136561	0.0633038	Healthy
W555829	0.841968	0.400983	0.060624	-0.104177	Healthy
W555830	0.869606	0.494514	0.113519	0.0280705	Healthy
W555831	0.962332	0.512341	0.0728727	-0.036214	Healthy
W555832	0.494451	0.290096	0.178253	0.0643529	Healthy
W555833	0.59401	0.337183	0.1332	0.00811444	Healthy
W555835	0.554938	0.351283	0.025177	-0.0349236	Healthy
W555836	0.625533	0.334976	0.266738	0.144642	Healthy
W555837	0.511676	0.310634	0.302661	0.117883	Healthy
W555838	0.336073	0.181264	0.0632714	0.0749474	Healthy
W555839	0.771383	0.381806	-0.0135005	-0.0372256	Healthy
W555840	0.676677	0.391395	0.158422	-0.0391281	Healthy
W555841	0.393855	0.247619	0.0284663	0.050466	Healthy
W555842	0.665389	0.3827	0.203148	0.0335979	Healthy
W555843	0.693935	0.339356	0.0875999	-0.00795994	Healthy
W555844	0.85027	0.40979	0.022131	0.0553013	Healthy
W555845	0.595742	0.341152	0.187122	-0.0353875	Healthy
W555846	0.734813	0.402306	0.222244	0.170836	Healthy
W555847	0.749006	0.414273	0.146235	0.0845902	Healthy
W555848	0.690132	0.357636	0.11195	0.0653771	Healthy
W555849	0.633124	0.355368	0.202911	0.258593	Healthy
W555850	0.51421	0.304036	-0.00831965	-0.130121	Healthy
W555851	0.830153	0.421983	0.0838609	0.0751735	Healthy
W555852	0.597609	0.350569	0.120914	0.000243531	Healthy
W555853	0.574212	0.345048	0.265243	0.180161	Healthy
W555854	0.476315	0.326565	0.201246	0.0363359	Healthy
W555855	0.75073	0.414707	0.125963	-0.0395038	Healthy
W555857	0.769353	0.409646	0.0692901	0.0897023	Healthy
W555859	0.708825	0.399316	0.0944414	0.145399	Healthy
W555860	0.7674	0.392978	0.142253	0.0428427	Healthy
W555861	0.23081	0.162848	0.127019	0.0186544	Healthy
W555862	0.585715	0.342733	0.20995	0.00301834	Healthy
W555863	0.804107	0.444856	0.0467043	0.0333668	Healthy
W555865	0.572386	0.308373	0.13216	0.0997388	Healthy
W555866	0.784425	0.400755	0.0556637	-0.0272876	Healthy
W555867	0.636786	0.316448	-0.017647	-0.0301468	Healthy
W555868	0.68766	0.347818	0.192028	0.128169	Healthy
W555869	0.76578	0.39799	0.0173446	-0.0335875	Healthy
W555870	0.637484	0.352202	0.171636	0.164261	Healthy
W555871	0.493464	0.271182	0.110223	-0.0158134	Healthy
W555872	0.735595	0.383059	0.0528854	0.0681937	Healthy
W555873	0.433943	0.294843	0.162455	0.115897	Healthy
W555874	0.511417	0.332532	0.0706721	0.049418	Healthy
W555875	0.491716	0.252985	0.092088	-0.011996	Healthy
W555877	0.39502	0.278784	0.106481	0.0443778	Healthy
W555878	0.625495	0.331747	0.0225954	-0.0198119	Healthy
W555879	0.670746	0.345984	0.127909	0.0490453	Healthy
W555880	0.683513	0.382282	0.117913	0.042721	Healthy
W555881	0.492162	0.283435	0.070492	0.0924279	Healthy
W555882	0.474239	0.258589	0.0583646	-0.0814255	Healthy
W555883	0.82329	0.454984	0.255276	0.225388	Healthy
W555884	0.413896	0.248105	0.158655	-0.0531585	Healthy
W555885	0.490744	0.309465	0.0842945	-0.07728	Healthy
W555886	0.64621	0.351545	0.0874171	0.0132497	Healthy
W555887	0.93917	0.499541	0.125271	0.0316522	Healthy
W555888	0.624984	0.404698	0.19654	0.0183067	Healthy
W555889	0.851728	0.452584	0.109658	0.0045665	Healthy
W555890	0.639326	0.378967	0.169704	0.0808744	Healthy
W555891	0.960577	0.439566	0.142023	-0.0102677	Healthy
W555892	0.755943	0.46293	0.182108	0.00636227	Healthy
W555893	0.284774	0.234593	0.198248	0.0854848	Healthy
W555894	0.731722	0.368438	0.0886659	0.000618552	Healthy
W555895	0.532266	0.298507	0.179795	-0.0170933	Healthy
W555896	0.837478	0.467261	0.204257	0.0395684	Healthy
W555897	0.479057	0.302193	0.233209	0.113969	Healthy
W555898	0.716322	0.364688	0.117591	0.123818	Healthy
W555899	0.80916	0.427999	0.205656	0.126241	Healthy
W555900	0.727318	0.351982	0.0728546	-0.0321346	Healthy
W555901	0.600843	0.384098	0.128987	0.0207866	Healthy
W555902	0.531021	0.260085	0.222976	0.159155	Healthy
W555903	0.354686	0.239504	0.148433	0.0239081	Healthy
W555904	0.756694	0.363083	0.0867983	0.0367296	Healthy
W555905	0.724046	0.362571	0.0971454	0.0283328	Healthy
W555906	0.534044	0.285062	0.1523	0.083817	Healthy
W555907	0.689633	0.331516	0.106617	0.111116	Healthy
W555908	0.546049	0.320122	0.100328	0.0133146	Healthy
W555909	0.917102	0.457246	0.0783693	0.0489268	Healthy
W555910	0.68586	0.379276	0.229452	0.110329	Healthy
W555911	0.561989	0.352855	0.137892	-0.0118001	Healthy
W555912	0.637136	0.328464	0.107215	0.0996901	Healthy
W555913	0.563713	0.33909	0.13847	-0.0432017	Healthy
W555914	0.327986	0.278543	0.254859	0.176795	Healthy
W555915	0.406451	0.229084	0.107315	-0.0154898	Healthy
W555916	0.325001	0.237254	0.102645	0.0978593	Healthy
W555917	0.69994	0.390922	0.222773	0.137934	Healthy
W555918	0.967861	0.471046	0.0148158	0.0494185	Healthy
W555919	0.76588	0.408967	0.138544	0.050333	Healthy
W555920	0.621124	0.284477	0.186951	0.1901	Healthy
W555921	0.632714	0.362364	0.0735749	-0.0818272	Healthy
W555922	0.532543	0.31659	0.0829289	-0.00371228	Healthy
W555923	0.431925	0.290023	0.0510406	7.80323e-05	Healthy
W555924	0.61895	0.32457	0.109911	-0.11762	Healthy
W555925	0.822593	0.421102	0.126355	0.0457306	Healthy
W555926	0.527084	0.311262	0.0691675	0.0522468	Healthy
W555927	0.508592	0.333894	0.162006	0.00788805	Healthy
W555928	0.384504	0.284998	0.151369	0.0589979	Healthy
W555929	0.718781	0.396135	0.137186	0.0690482	Healthy
W555931	0.792669	0.422385	0.0848785	-0.0248133	Healthy
W555932	0.711982	0.364501	0.10154	0.0567994	Healthy
W555933	0.920203	0.535509	0.194854	0.163491	Healthy
W555934	0.710543	0.380285	0.146038	0.0681013	Healthy
W555935	0.665501	0.339179	0.190088	0.0690112	Healthy
W555936	0.430696	0.289696	0.0249113	-0.0333992	Healthy
W555937	0.595512	0.318849	0.186786	0.21924	Healthy
W555938	0.709829	0.390056	0.117294	0.126024	Healthy
W555939	0.752732	0.395382	0.0985183	-0.0349452	Healthy
W555940	0.716921	0.387298	0.152671	0.0319246	Healthy
W555941	0.558039	0.342793	0.204915	0.00265108	Healthy
W555942	0.87703	0.478832	0.109047	0.035441	Healthy
W555943	0.331272	0.229671	0.154538	-0.055881	Healthy
W555944	0.524945	0.335429	0.191423	0.133194	Healthy
W555945	0.662911	0.348224	0.14726	-0.0189439	Healthy
W555946	0.602003	0.356816	0.0704589	0.018146	Healthy
W555947	0.158277	0.129494	0.0145922	-0.0491413	Healthy
W555949	0.170288	0.159681	0.0363436	-0.0658744	Healthy
W555950	0.685781	0.337462	0.129063	0.0444425	Healthy
W555951	0.457913	0.229642	0.109021	0.0602036	Healthy
W555952	0.407408	0.283665	0.040706	0.0514762	Healthy
W555953	0.937175	0.498778	0.214375	0.343667	Healthy
W555954	0.780132	0.34959	0.0344199	0.00400764	Healthy
W555955	0.708188	0.386614	0.126486	-0.0372472	Healthy
W555956	0.82216	0.415141	0.182803	0.145247	Healthy
W555957	0.765996	0.4154	0.104861	0.167155	Healthy
W555958	0.773591	0.371271	0.0253966	-0.0256521	Healthy
W555959	0.873702	0.419975	0.137963	-0.00586084	Healthy
W555961	0.366916	0.208465	0.12771	0.0125927	Healthy
W555962	0.279382	0.191059	0.0365814	0.0034859	Healthy
W555963	0.614186	0.33323	0.0873576	-0.00812814	Healthy
W555964	0.712158	0.375987	0.0748363	-0.0645024	Healthy
W555965	0.665309	0.391178	0.218338	0.110934	Healthy
W555966	0.405255	0.18259	0.0525405	-0.00956379	Healthy
W555967	0.801849	0.366088	0.100977	0.124195	Healthy
W555968	1.10652	0.565556	0.145526	0.144135	Healthy
W555969	0.460262	0.320212	0.0205182	0.0392426	Healthy
W555970	0.474188	0.330409	0.137758	-0.0178925	Healthy
W555971	0.990439	0.486924	0.113406	-0.00166409	Healthy
W555972	0.602172	0.300381	0.0396587	-0.00106481	Healthy
W555973	0.778103	0.360895	0.232747	0.0940915	Healthy
W555974	0.4768	0.284268	0.0465286	-0.0356607	Healthy
W555975	0.999622	0.519205	0.169206	0.24628	Healthy
W555976	0.991146	0.444699	0.0610703	0.0981746	Healthy
W555977	0.332348	0.212292	0.128769	0.00248457	Healthy
W555978	0.977972	0.44373	0.163961	0.0429373	Healthy
W555979	0.910036	0.469621	0.177704	-0.0402896	Healthy
W555980	0.751284	0.40681	0.0897371	-0.0438488	Healthy
W555981	0.676218	0.364271	0.0441931	-0.0471506	Healthy
W555982	0.382079	0.247736	0.0521786	0.0213772	Healthy
W555983	0.192125	0.146636	0.0794898	0.0662223	Healthy
W555984	0.362615	0.231678	0.106059	0.116683	Healthy
W555985	0.786697	0.403851	0.139756	0.0615013	Healthy
W555986	0.88334	0.451817	0.0905206	0.0742612	Healthy
W555988	0.876449	0.470404	0.0634476	-0.0678193	Healthy
W555989	0.718632	0.326762	-0.0461959	-0.0791314	Healthy
W555990	0.729588	0.388683	0.169606	0.169176	Healthy
W555991	0.606882	0.33839	0.172079	0.176234	Healthy
W555992	0.755625	0.43846	0.149986	0.00125283	Healthy
W555993	0.639986	0.29269	0.0921145	0.000503633	Healthy
W555995	0.845535	0.43767	0.10831	0.0419848	Healthy
W555996	1.09804	0.527895	0.0724784	-0.0455634	Healthy
W555997	0.774048	0.397758	0.0626238	-0.0524951	Healthy
W555998	1.00555	0.473179	0.15489	0.146922	Healthy
W555999	0.47417	0.33653	0.259332	0.138529	Healthy
W556000	0.682455	0.366893	0.0506269	0.156829	Healthy
W556001	0.612862	0.338338	-0.000773588	-0.108018	Healthy
W556002	0.927667	0.432835	0.139939	-0.0468886	Healthy
W556003	0.905519	0.437808	-0.0212205	0.00621171	Healthy
W556004	0.562693	0.329843	0.206134	0.00770334	Healthy
W556005	0.691593	0.412457	0.11935	0.0103459	Healthy
W556006	0.853917	0.455425	0.145611	0.0662522	Healthy
W556007	0.741738	0.425374	0.166942	0.0766287	Healthy
W556008	0.862229	0.421437	0.0622025	0.0576862	Healthy
W556009	0.865316	0.432265	0.0994423	0.0556411	Healthy
W556010	0.748319	0.403467	0.130514	0.057457	Healthy
W556011	0.604136	0.362502	0.128338	0.0530574	Healthy
W556012	0.748327	0.374994	0.0337827	-0.0368399	Healthy
W556013	0.720575	0.367594	0.135523	0.0507973	Healthy
W556014	0.783253	0.354527	0.0829795	0.0798618	Healthy
W556015	0.708215	0.415062	0.319161	0.13657	Healthy
W556016	0.645809	0.296691	0.0218301	-0.0326031	Healthy
W556017	1.00525	0.52297	0.0642935	-0.014714	Healthy
W556018	0.745501	0.4012	0.152256	0.216299	Healthy
W556019	1.30917	0.562235	0.102316	0.0360008	Healthy
W556021	0.613431	0.331894	0.136634	0.150916	Healthy
W556022	0.792217	0.472574	0.0405604	-0.0665146	Healthy
W556023	0.664294	0.319254	0.151037	0.122861	Healthy
W556024	0.461054	0.284415	0.162023	0.118943	Healthy
W556025	0.834174	0.445033	0.191747	0.245767	Healthy
W556026	0.77532	0.388656	0.229645	0.085157	Healthy
W556027	0.439684	0.262723	0.121961	0.0200422	Healthy
W556028	0.630403	0.361711	0.0420697	-0.0107778	Healthy
W556029	0.311505	0.230485	0.136088	0.124552	Healthy
W556030	0.782048	0.374803	0.106918	0.258738	Healthy
W556031	0.627076	0.36735	0.0962504	0.0408545	Healthy
W556032	0.539076	0.338909	0.0910266	0.0864854	Healthy
W556033	0.566632	0.349977	0.267825	0.15508	Healthy
W556034	0.876109	0.438135	0.0162135	-0.0219883	Healthy
W556035	0.555373	0.26982	0.0299499	0.0112041	Healthy
W556036	0.835017	0.423813	0.0413131	-0.0224588	Healthy
W556037	0.846685	0.472224	0.0982579	0.0247385	Healthy
W556038	1.19908	0.573613	0.113485	0.0390179	Healthy
W556039	0.750172	0.433514	0.203276	0.126676	Healthy
W556040	0.54454	0.336395	0.0967441	0.0220131	Healthy
W556041	0.517203	0.284412	0.122653	-0.109864	Healthy
W556042	0.534843	0.285372	0.11373	0.0561031	Healthy
W556043	0.721859	0.410544	0.0520247	-0.0481831	Healthy
W556044	0.836794	0.45653	0.125479	0.00288674	Healthy
W556045	0.76206	0.390243	0.0987216	0.0826812	Healthy
W556046	0.931217	0.460211	0.0968428	0.0249376	Healthy
W556047	0.657328	0.352283	0.125192	0.0600128	Healthy
W556048	0.685539	0.379497	0.192431	0.0709409	Healthy
W556049	0.573923	0.260946	0.147871	-0.070813	Healthy
W556050	0.762787	0.388199	0.134516	0.088072	Healthy
W556051	0.491963	0.257573	0.135762	0.106614	Healthy
W556052	0.480277	0.306364	0.0889301	0.0777585	Healthy
W556053	0.435819	0.224572	0.0906527	-0.133045	Healthy
W556054	0.988064	0.498734	0.0764939	0.133802	Healthy
W556055	0.329179	0.213444	0.145555	0.0358512	Healthy
W556057	0.950213	0.456685	0.112246	0.0438085	Healthy
W556058	0.498965	0.249374	0.143952	0.0806618	Healthy
W556059	0.708656	0.408887	0.164938	-0.0300857	Healthy
W556060	0.584852	0.304964	0.0904596	0.0393238	Healthy
W556061	0.253003	0.210856	0.105862	0.0756399	Healthy
W556062	0.23926	0.203945	0.260124	0.219669	Healthy
W556063	0.21101	0.187446	0.0395315	-0.0450676	Healthy
W556064	0.493548	0.250961	0.0432334	0.0303892	Healthy
W556065	0.476339	0.274711	0.164965	-0.0473899	Healthy
W556066	0.617425	0.294446	-0.00474875	-0.15286	Healthy
W556067	0.594737	0.327015	0.0746393	-0.0301354	Healthy
W556068	0.569081	0.296131	-0.0500422	-0.082526	Healthy
W556069	0.411879	0.2746	0.0380535	-0.0304085	Healthy
W556070	0.603234	0.344634	0.201775	0.0876023	Healthy
W556071	0.282166	0.259497	0.0956897	-0.0822465	Healthy
W556072	0.717737	0.400601	0.167154	0.149795	Healthy
W556073	1.05748	0.529394	0.198859	0.164576	Healthy
W556075	0.633616	0.462286	0.297929	0.185863	Healthy
W556076	0.647982	0.331765	0.0678325	0.0204672	Healthy
W556077	0.797539	0.382556	0.0394291	-0.0950569	Healthy
W556078	0.737056	0.38563	0.111987	0.0647589	Healthy
W556079	0.681197	0.40143	0.124773	0.144914	Healthy
W556080	0.560715	0.311061	0.0967345	0.0895717	Healthy
W556081	0.570887	0.335569	0.0770935	-0.0529885	Healthy
W556082	0.578351	0.296518	0.0230419	0.00429678	Healthy
W556083	0.46645	0.23602	0.0270744	-0.0278214	Healthy
W556084	0.456766	0.254103	0.00896104	-0.112843	Healthy
W556085	0.497343	0.341338	0.177672	0.0552119	Healthy
W556086	0.790621	0.420266	0.25125	0.134039	Healthy
W556087	0.348269	0.258489	0.0925848	-0.0383055	Healthy
W556088	0.426362	0.230357	0.142822	0.033652	Healthy
W556089	0.294599	0.183559	0.136947	0.117392	Healthy
W556090	1.09828	0.593251	0.226212	0.244201	Healthy
W556091	0.52602	0.276812	0.129041	0.165846	Healthy
W556092	0.496439	0.280389	0.0876314	0.0482101	Healthy
W556093	0.562413	0.290578	0.205813	0.0887977	Healthy
W556094	0.576181	0.31143	0.0917047	0.104355	Healthy
W556095	0.392567	0.244458	0.056927	0.124844	Healthy
W556096	0.300157	0.220424	0.110394	-0.0097136	Healthy
W556097	0.458121	0.290354	0.116686	0.0592708	Healthy
W556098	0.68578	0.367553	0.127694	0.139668	Healthy
W556099	0.502846	0.289513	0.255027	0.315442	Healthy
W556101	0.469905	0.25526	0.0663178	-0.0318852	Healthy
W556102	0.325975	0.201084	0.104942	0.0888985	Healthy
W556103	0.739037	0.362223	0.0128123	0.0925298	Healthy
W556104	0.668419	0.296707	0.0730654	-0.0272094	Healthy
W556105	0.692866	0.391649	0.116551	0.0173823	Healthy
W556106	0.575598	0.334379	0.110235	0.0115667	Healthy
W556107	0.525762	0.335272	0.08516	0.0408758	Healthy
W556108	0.664113	0.364962	0.183832	-0.0054129	Healthy
W556109	0.864866	0.431528	0.0152449	0.050088	Healthy
W556110	0.690553	0.308747	0.0317314	-0.00266261	Healthy
W556111	0.308356	0.246565	0.0754723	-0.0547414	Healthy
W556112	0.478197	0.283945	0.256297	0.145711	Healthy
W556114	0.634287	0.363128	0.11244	0.0431893	Healthy
W556115	0.68035	0.368692	-0.0428309	-0.10823	Healthy
W556116	0.664008	0.36811	0.1837	0.140109	Healthy
W556117	0.507529	0.332043	0.10976	-0.094258	Healthy
W556118	0.572711	0.368678	0.170562	0.0915493	Healthy
W556119	0.539556	0.321568	0.177755	0.0895472	Healthy
W556120	0.459404	0.275293	-0.0500235	-0.0439598	Healthy
W556121	0.755622	0.371479	0.0393023	0.0236851	Healthy
W556122	0.689177	0.353355	0.0420934	-0.0686404	Healthy
W556123	0.45134	0.251093	0.249093	0.319672	Healthy
W556124	0.288894	0.193517	0.144114	-0.0276289	Healthy
W556125	0.55095	0.291716	0.108246	-0.0334896	Healthy
W556126	0.714365	0.349682	0.0928983	-0.0145238	Healthy
W556127	0.587395	0.349474	0.22752	0.145169	Healthy
W556128	0.925152	0.487969	0.189281	0.105336	Healthy
W556129	0.715789	0.385497	0.112067	-0.0190943	Healthy
W556130	0.534034	0.283583	0.0732359	-0.107705	Healthy
W556131	0.69591	0.371028	0.172061	0.0102539	Healthy
W556132	0.689309	0.38355	0.290374	0.19162	Healthy
W556133	0.446145	0.245595	0.126258	0.019169	Healthy
W556134	0.694831	0.4233	0.135797	0.0399061	Healthy
W556135	0.566804	0.31594	0.120413	-0.071944	Healthy
W556136	0.686741	0.389217	0.0940555	-0.0447737	Healthy
W556137	0.721383	0.413669	0.148073	0.191494	Healthy
W556138	0.867289	0.440595	0.217371	0.0664841	Healthy
W556139	0.487374	0.343603	0.0719166	0.0237142	Healthy
W556140	0.531562	0.346127	0.167764	0.0360714	Healthy
W556141	0.0845404	0.128553	0.188241	0.0163412	Healthy
W556142	0.610442	0.298193	-0.0151909	-0.109663	Healthy
W556143	0.64256	0.364836	0.176287	-0.0793158	Healthy
W556144	0.924467	0.455778	0.0850155	-0.0194745	Healthy
W556145	0.62302	0.345346	0.210558	0.115239	Healthy
W556146	0.654659	0.356911	0.225292	0.070454	Healthy
W556147	0.826923	0.398484	-0.00919929	0.0225481	Healthy
W556148	0.651821	0.339543	0.121971	-0.06808	Healthy
W556149	0.351778	0.23519	0.070473	0.0373813	Healthy
W556150	0.576388	0.315871	0.155811	0.033635	Healthy
W556151	0.530758	0.279941	0.109706	0.109527	Healthy
W556153	0.505252	0.257044	0.137219	0.00619701	Healthy
W556154	0.573548	0.322582	0.143048	0.0559559	Healthy
W556155	0.56367	0.283827	0.0486548	-0.0991393	Healthy
W556156	0.614548	0.351363	0.0642072	0.0618469	Healthy
W556157	0.536421	0.352609	0.0789315	-0.0709958	Healthy
W556158	0.574293	0.305992	0.220956	0.161674	Healthy
W556159	0.77606	0.422269	0.107235	0.0420311	Healthy
W556160	0.692042	0.360956	0.141159	0.0166451	Healthy
W556161	0.759237	0.42478	-0.0122111	0.0224175	Healthy
W556163	1.0338	0.524886	0.212331	0.155273	Healthy
W556164	0.607897	0.371723	0.16893	0.0750223	Healthy
W556165	0.661891	0.341674	0.175183	0.0105869	Healthy
W556166	0.500744	0.261405	0.0455402	0.0825949	Healthy
W556167	0.623103	0.352989	0.103761	-0.0498211	Healthy
W556168	0.806579	0.395705	0.0286711	-0.0166467	Healthy
W556169	0.3924	0.199551	-0.0447124	-0.0557488	Healthy
W556170	0.34409	0.189518	0.0891234	0.0759054	Healthy
W556171	0.42706	0.238137	0.176829	0.167362	Healthy
W556172	0.627006	0.374815	0.245139	0.112174	Healthy
W556173	0.78042	0.380275	0.0247814	-0.0113112	Healthy
W556174	0.408566	0.237008	0.0827034	-0.0495938	Healthy
W556175	0.551267	0.275004	0.074898	0.0410918	Healthy
W556176	0.658758	0.366627	0.0675474	0.0326656	Healthy
W556177	0.727014	0.382196	0.117215	0.0787034	Healthy
W556178	0.386888	0.255103	0.099187	0.000909981	Healthy
W556179	0.270486	0.176922	-0.0105677	-0.0878309	Healthy
W556180	0.265354	0.196794	0.140957	0.122072	Healthy
W556181	0.886417	0.454411	0.12258	0.00754562	Healthy
W556182	0.811997	0.418083	0.120111	0.0359906	Healthy
W556183	0.471693	0.277853	0.243473	0.360256	Healthy
W556184	0.57736	0.312782	0.103342	-0.0082278	Healthy
W556185	0.81344	0.424016	-0.000287437	0.0014922	Healthy
W556186	0.572656	0.325401	0.059133	0.0691079	Healthy
W556187	0.798291	0.387908	0.204784	0.116841	Healthy
W556188	0.669361	0.415637	0.240369	0.0817513	Healthy
W556189	0.3968	0.267934	0.144653	0.273883	Healthy
W556190	0.434465	0.275586	0.0965925	0.0748724	Healthy
W556191	0.424787	0.253731	0.061818	-0.0420868	Healthy
W556192	0.594928	0.303547	0.15382	0.139089	Healthy
W556193	0.626931	0.328126	0.204014	0.0511414	Healthy
W556195	0.769247	0.443246	0.269894	0.135946	Healthy
W556196	0.660511	0.353355	0.191428	0.18372	Healthy
W556197	0.925086	0.440042	0.0697967	0.025167	Healthy
W556198	0.64936	0.328204	0.122013	-0.081631	Healthy
W556199	0.497617	0.280801	0.0464242	-0.00289741	Healthy
W556200	0.507748	0.298247	0.0669906	-0.100492	Healthy
W556201	0.868849	0.41631	0.25836	0.207888	Healthy
W556202	0.423391	0.258033	0.102524	0.122887	Healthy
W556203	0.981473	0.47363	0.157354	-0.0737399	Healthy
W556204	0.584964	0.334991	0.0888529	0.0497088	Healthy
W556205	0.676703	0.357379	0.108883	0.0126904	Healthy
W556206	0.465581	0.283806	0.240638	0.324358	Healthy
W556207	0.61136	0.358906	0.0513969	0.018052	Healthy
W556208	0.690982	0.369648	0.141272	0.0100946	Healthy
W556209	0.278535	0.144565	0.0988709	0.0570498	Healthy
W556210	0.565767	0.340374	0.126564	0.0445316	Healthy
W556211	0.531839	0.285091	0.069025	-0.0816762	Healthy
W556212	0.684771	0.373278	0.0924419	0.0598889	Healthy
W556213	0.671876	0.319419	-0.00217602	0.0258763	Healthy
W556215	0.766145	0.360972	0.103117	0.157533	Healthy
W556216	0.557082	0.319265	0.174073	0.0725105	Healthy
W556217	0.694168	0.414547	0.0555754	-0.127068	Healthy
W556218	0.356456	0.234585	0.208462	0.123559	Healthy
W556219	0.621044	0.351062	0.197629	0.300448	Healthy
W556220	0.772521	0.393512	0.143179	0.0793565	Healthy
W556221	0.11431	0.114604	0.0546089	0.0391561	Healthy
W556222	0.513656	0.329481	0.149436	0.0902437	Healthy
W556223	0.771165	0.388518	0.17727	0.0568508	Healthy
W556224	0.526974	0.328325	0.0236624	-0.0514379	Healthy
W556225	0.643339	0.293219	0.124799	-0.0925203	Healthy
W556226	0.0512086	0.115345	0.0584883	-0.0608398	Healthy
W556227	0.535127	0.283691	0.0981255	-0.0584825	Healthy
W556229	0.851664	0.448628	0.109442	0.0982731	Healthy
W556230	0.730648	0.372175	0.103405	-0.0401146	Healthy
W556231	0.196298	0.175289	0.041618	-0.106205	Healthy
W556232	0.263113	0.213745	0.184538	0.0872756	Healthy
W556233	0.730815	0.40458	0.0509175	-0.00159159	Healthy
W556234	0.671524	0.361642	0.0461518	0.00622646	Healthy
W556235	0.739323	0.376106	0.124015	0.0341644	Healthy
W556236	0.503668	0.246722	0.055341	-0.0564291	Healthy
W556237	0.361738	0.207168	0.144819	0.0365749	Healthy
W556238	0.895739	0.465841	0.0595614	-0.0327124	Healthy
W556239	0.744558	0.444923	0.122574	0.0832786	Healthy
W556241	0.727899	0.38745	0.319625	0.21268	Healthy
W556242	0.675248	0.415571	0.148066	0.0675038	Healthy
W556244	0.305525	0.222621	0.094505	0.0106753	Healthy
W556245	0.454803	0.263305	0.0749074	-0.00521626	Healthy
W556246	0.711555	0.378264	0.165903	-0.0501629	Healthy
W556247	0.545142	0.321866	0.100025	-0.038742	Healthy
W556249	0.766861	0.346173	0.103146	0.103558	Healthy
W556251	0.912384	0.44981	0.104963	0.146936	Healthy
W556252	0.307202	0.255214	0.21592	-0.0524013	Healthy
W556253	0.648533	0.280348	0.0207351	-0.0876989	Healthy
W556254	0.715511	0.369272	0.166688	0.0506844	Healthy
W556255	0.336791	0.255121	0.135961	0.102949	Healthy
W556256	0.0809236	0.111354	0.0440697	-0.0313555	Healthy
W556257	0.838045	0.473569	0.0934356	0.0685879	Healthy
W556258	0.843799	0.422845	0.124761	0.101812	Healthy
W556259	0.658202	0.369782	0.137301	0.0119174	Healthy
W556260	0.558791	0.281113	0.0511343	-0.0116449	Healthy
W556261	0.350179	0.228401	0.0325541	-0.0814741	Healthy
W556262	0.366504	0.249648	0.101774	-0.00073888	Healthy
W556263	0.446809	0.30366	0.00522626	-0.00886942	Healthy
W556264	0.643564	0.387775	0.0831157	0.0562268	Healthy
W556265	0.719915	0.381425	0.0873564	0.0185925	Healthy
W556266	0.710625	0.333672	0.0617277	0.0378225	Healthy
W556267	0.674631	0.360393	0.0692778	-0.0216006	Healthy
W556268	0.60837	0.360677	0.138386	0.124126	Healthy
W556269	0.698262	0.332883	0.209049	-0.0127673	Healthy
W556270	0.255406	0.252543	0.169022	0.0741674	Healthy
W556271	0.723778	0.35933	0.0915614	0.117352	Healthy
W556273	0.402033	0.191288	0.191743	0.0447583	Healthy
W556274	0.653965	0.373817	0.133563	0.105934	Healthy
W556275	0.962266	0.466329	0.1297	-0.0540954	Healthy
W556276	0.244781	0.16745	-0.0598759	0.0403735	Healthy
W556277	0.784279	0.44593	0.294492	0.161446	Healthy
W556278	0.630742	0.343441	0.228692	0.248413	Healthy
W556279	0.400507	0.224145	0.109593	0.154533	Healthy
W556280	0.678824	0.38132	0.235743	0.122763	Healthy
W556281	0.740246	0.382551	0.120668	0.196327	Healthy
W556282	0.87191	0.441016	0.0291616	-0.0810543	Healthy
W556283	0.683498	0.356463	0.166942	0.0532656	Healthy
W556284	0.778934	0.412062	0.128025	0.0322969	Healthy
W556285	0.184365	0.199201	0.139584	0.0139205	Healthy
W556286	0.95214	0.460859	0.0477903	-0.0320182	Healthy
W556287	0.586413	0.324918	0.0724546	0.0731661	Healthy
W556288	0.617366	0.328534	0.0868694	0.0988527	Healthy
W556289	0.805157	0.449135	0.121632	0.0910346	Healthy
W556290	0.6854	0.420284	0.140965	0.0648846	Healthy
W556291	0.680685	0.409776	0.229064	0.190135	Healthy
W556292	0.443705	0.304658	0.108924	-0.0199221	Healthy
W556293	0.672509	0.392366	0.210006	0.0696033	Healthy
W556294	0.786042	0.379356	0.148666	0.127257	Healthy
W556295	0.682436	0.379002	0.120527	-0.0418092	Healthy
W556296	0.61424	0.362133	0.226513	0.0805326	Healthy
W556297	0.441892	0.292525	0.178835	0.199738	Healthy
W556298	0.507216	0.259856	0.0449176	0.0607081	Healthy
W556299	0.637064	0.399003	0.13317	0.0555393	Healthy
W556300	0.648359	0.333325	0.183488	0.16119	Healthy
W556301	0.228202	0.17596	0.0411107	-0.0849205	Healthy
W556302	0.727334	0.378174	0.0916411	0.0544118	Healthy
W556303	0.791274	0.455345	0.23878	0.133035	Healthy
W556304	0.470665	0.318686	0.253814	0.0694845	Healthy
W556305	0.159204	0.168075	0.198413	0.0254989	Healthy
W556306	0.863062	0.441437	0.086554	0.0850343	Healthy
W556307	0.321642	0.219456	0.195569	0.0826724	Healthy
W556308	0.665656	0.3621	-0.00331842	-0.0274603	Healthy
W556309	0.831171	0.415826	0.139746	0.0479071	Healthy
W556310	0.540824	0.278322	0.0945395	0.0626803	Healthy
W556311	0.78342	0.399608	0.136447	-0.00321243	Healthy
W556312	0.54744	0.321597	0.164156	0.0788885	Healthy
W556313	0.47444	0.27945	0.204418	0.170166	Healthy
W556314	0.554688	0.290945	-0.0171821	0.00496097	Healthy
W556315	0.873405	0.452149	0.199941	0.136212	Healthy
W556316	0.693396	0.390784	0.24164	0.192469	Healthy
W556317	0.563158	0.327338	0.0933275	-0.0505346	Healthy
W556318	0.581446	0.322905	0.0966801	0.0594449	Healthy
W556319	0.523068	0.372475	0.130132	0.124307	Healthy
W556320	0.994239	0.482072	0.103208	0.0567303	Healthy
W556321	0.898034	0.458876	0.0391581	0.0882955	Healthy
W556322	0.153341	0.156845	0.106427	0.0303076	Healthy
W556323	0.54347	0.300211	0.110697	0.0487724	Healthy
W556324	0.596381	0.357434	0.0402564	-0.0770529	Healthy
W556325	0.567099	0.318344	0.0640085	0.0829899	Healthy
W556326	0.489581	0.293305	0.15354	0.159462	Healthy
W556327	0.632056	0.387244	0.125583	0.107476	Healthy
W556329	0.473599	0.274691	0.188368	0.00954341	Healthy
W556330	0.388742	0.247401	0.204744	0.0810439	Healthy
W556331	0.35837	0.186774	0.178477	0.0185572	Healthy
W556332	0.540838	0.348909	0.17415	0.0274387	Healthy
W556333	0.272582	0.213741	0.144502	-0.0695922	Healthy
W556334	0.767013	0.428151	0.150635	0.0491365	Healthy
W556335	0.545049	0.301018	0.276687	0.201122	Healthy
W556336	0.355346	0.242744	0.107273	-0.105654	Healthy
W556337	0.735329	0.308764	0.0113409	-0.0103792	Healthy
W556338	0.538847	0.353386	-0.0307354	-0.156225	Healthy
W556339	0.568548	0.323344	0.0955498	0.00744026	Healthy
W556340	0.757267	0.407508	0.00190768	-0.0142002	Healthy
W556341	0.725899	0.382672	0.151072	-0.0269491	Healthy
W556342	0.80739	0.409468	0.215242	0.201773	Healthy
W556343	0.369745	0.259532	0.18304	0.0604079	Healthy
W556345	1.04363	0.527466	0.128153	0.132412	Healthy
W556346	0.540961	0.307088	0.0985708	0.033755	Healthy
W556347	0.828331	0.429796	0.180709	-0.059974	Healthy
W556348	0.429455	0.267388	0.152548	-0.117239	Healthy
W556349	0.515492	0.253093	0.0740905	-0.0381058	Healthy
W556350	0.679732	0.377935	0.228007	0.00642424	Healthy
W556351	0.585874	0.321533	0.0548167	-0.0541486	Healthy
W556352	0.810904	0.440219	0.141965	0.0922734	Healthy
W556353	0.591223	0.338	0.00415181	0.0115123	Healthy
W556354	0.893079	0.396239	0.00519269	0.0492758	Healthy
W556355	0.5767	0.311519	0.141282	0.119385	Healthy
W556356	0.510001	0.283468	0.0253668	0.147499	Healthy
W556357	0.232738	0.206468	0.169635	0.0721395	Healthy
W556358	0.657063	0.357632	0.115002	0.0443926	Healthy
W556359	0.426	0.250072	0.0894037	-0.079492	Healthy
W556360	0.905322	0.422975	0.134301	0.145311	Healthy
W556361	0.893188	0.475997	0.131159	0.0658036	Healthy
W556362	0.716402	0.371188	0.0405165	-0.00730496	Healthy
W556363	0.466486	0.249977	0.0541775	0.012691	Healthy
W556364	0.738935	0.35594	0.110686	0.0447248	Healthy
W556365	0.495707	0.251611	0.0760721	-0.0201054	Healthy
W556366	0.862471	0.427331	0.200281	0.0800179	Healthy
W556367	0.624889	0.289188	0.0718562	-0.020449	Healthy
W556368	0.933014	0.448886	0.0757335	-0.00359711	Healthy
W556369	0.503622	0.289276	0.0976849	-0.0336993	Healthy
W556370	0.465036	0.319741	0.21046	-0.0482713	Healthy
W556371	0.37273	0.218732	0.104261	0.0158756	Healthy
W556372	0.929799	0.498417	0.195982	0.124648	Healthy
W556373	0.541662	0.333089	0.0851791	0.0087405	Healthy
W556374	0.652315	0.3369	0.122424	0.11808	Healthy
W556375	0.415614	0.265217	0.097179	0.0208977	Healthy
W556376	0.755276	0.344003	0.18578	0.0112548	Healthy
W556377	0.664923	0.338265	0.10019	0.00984164	Healthy
W556378	0.530224	0.331097	0.0941473	-0.00576159	Healthy
W556379	0.426736	0.23204	0.179883	0.0746005	Healthy
W556380	0.686988	0.353999	0.183881	0.126723	Healthy
W556381	1.13085	0.491361	0.0449808	0.0414177	Healthy
W556382	0.552004	0.280197	0.0874623	0.107225	Healthy
W556383	0.805746	0.452742	0.0882658	-0.0628807	Healthy
W556384	0.383146	0.234506	0.110662	-0.0433213	Healthy
W556385	1.04047	0.518512	0.125191	0.0136501	Healthy
W556386	0.66875	0.346457	0.144492	0.0676191	Healthy
W556387	0.445928	0.273598	0.0337743	-0.0749683	Healthy
W556388	0.747902	0.41905	0.159454	0.0888133	Healthy
W556389	0.927689	0.454536	0.0980618	0.00907676	Healthy
W556391	0.591649	0.32171	0.171869	0.1205	Healthy
W556392	0.878508	0.410512	0.0770418	-0.0714125	Healthy
W556393	0.644624	0.369913	-0.0108101	-0.0204738	Healthy
W556394	0.728021	0.363085	0.124513	0.129389	Healthy
W556395	0.760352	0.414651	0.161843	0.230432	Healthy
W556396	0.323772	0.218918	0.224979	0.0968369	Healthy
W556397	0.806489	0.456574	0.199687	0.169782	Healthy
W556399	0.437682	0.275738	0.111279	0.0163877	Healthy
W556400	0.855831	0.420793	0.076638	0.0201272	Healthy
W556401	0.636659	0.315738	0.0546139	-0.0492704	Healthy
W556402	0.638347	0.377303	0.149017	0.0287349	Healthy
W556403	0.953328	0.461543	0.0983596	0.0182874	Healthy
W556404	0.515794	0.270086	0.0148285	-0.0682573	Healthy
W556405	0.536194	0.323025	0.147141	0.0294534	Healthy
W556406	0.561139	0.286901	0.0602016	0.0393174	Healthy
W556407	0.554433	0.321673	0.314025	0.0337267	Healthy
W556408	0.474628	0.272125	0.202915	0.225138	Healthy
W556409	0.885867	0.446699	0.146155	0.0942425	Healthy
W556410	0.679877	0.334169	0.129506	0.16748	Healthy
W556411	0.812158	0.385725	0.157128	0.111283	Healthy
W556412	0.521805	0.336483	0.0898151	0.0493609	Healthy
W556413	0.412313	0.259667	0.10361	-0.0796005	Healthy
W556414	0.508786	0.311251	0.111115	-0.0361933	Healthy
W556415	0.745418	0.405771	0.0519422	-0.0447355	Healthy
W556416	0.761856	0.398646	0.0721111	-0.0335634	Healthy
W556417	0.520509	0.316255	0.0439721	0.0127044	Healthy
W556418	1.0359	0.508137	0.136528	-0.0198013	Healthy
W556419	0.286627	0.209635	0.0785002	0.0297675	Healthy
W556420	0.612745	0.373269	0.164909	0.0788076	Healthy
W556421	0.279944	0.208691	-0.0436052	-0.071457	Healthy
W556422	0.460216	0.321476	0.185809	0.0160587	Healthy
W556423	1.01327	0.478924	0.0818225	0.0470284	Healthy
W556424	0.806192	0.412358	0.172293	0.149614	Healthy
W556425	0.736358	0.376513	0.0194061	-0.0764339	Healthy
W556426	0.778384	0.406336	0.0720588	0.00716851	Healthy
W556427	0.209548	0.154458	0.15636	-0.0352983	Healthy
W556428	0.382439	0.316811	0.101116	0.00358463	Healthy
W556429	0.533998	0.325776	0.129554	0.0760839	Healthy
W556430	0.552199	0.319854	0.090153	0.0925925	Healthy
W556431	0.554174	0.311183	0.0493084	0.0134831	Healthy
W556432	0.529889	0.284412	0.024831	0.0711936	Healthy
W556433	0.595184	0.312288	0.0910237	0.0150487	Healthy
W556434	0.341913	0.20652	0.312871	0.153299	Healthy
W556435	0.578028	0.261687	0.0362846	-0.0925577	Healthy
W556436	0.412727	0.260751	0.121831	0.0602757	Healthy
W556437	0.616645	0.345487	0.149531	0.128647	Healthy
W556438	0.594652	0.287325	0.0619761	-0.10846	Healthy
W556439	0.502351	0.305057	0.0920339	-0.0260517	Healthy
W556441	0.461799	0.263792	0.129601	0.107902	Healthy
W556442	0.643233	0.389714	0.148106	0.0482563	Healthy
W556443	0.827536	0.404973	0.101417	0.0305334	Healthy
W556444	0.559716	0.372683	0.178967	0.130353	Healthy
W556445	0.715795	0.381538	0.130969	0.0831243	Healthy
W556446	0.508178	0.320907	0.213757	0.0523742	Healthy
W556447	0.528959	0.299406	0.0822918	0.014415	Healthy
W556448	0.674093	0.339056	0.114573	-0.0723261	Healthy
W556449	0.966556	0.4345	0.16096	0.0348271	Healthy
W556450	0.389845	0.271169	0.154778	0.0125794	Healthy
W556451	0.338714	0.280151	0.135328	0.214806	Healthy
W556452	0.813354	0.379495	0.115033	-0.0792759	Healthy
W556453	0.528244	0.30115	0.262924	0.15556	Healthy
W556454	0.111989	0.154428	0.129505	0.015013	Healthy
W556455	0.600366	0.322933	0.269764	0.210066	Healthy
W556456	0.58766	0.321828	0.061195	0.0594228	Healthy
W556457	0.599201	0.36011	0.03681	0.0561721	Healthy
W556459	0.798284	0.386729	0.0150967	0.0790781	Healthy
W556460	0.709491	0.385089	0.112348	0.0204807	Healthy
W556461	0.598645	0.326008	0.13559	0.0912752	Healthy
W556462	0.631503	0.408392	0.196409	0.0526119	Healthy
W556463	0.648914	0.381134	0.171162	0.133834	Healthy
W556464	0.262439	0.223955	0.238387	0.0331218	Healthy
W556465	0.569741	0.307736	0.0101127	-0.0904504	Healthy
W556466	0.563042	0.335925	0.111015	0.0526233	Healthy
W556467	0.418397	0.272133	0.234461	0.0426635	Healthy
W556468	0.773933	0.402822	0.162674	0.0851043	Healthy
W556469	0.72199	0.352586	0.0824189	0.0431869	Healthy
W556470	0.517463	0.304086	0.125014	0.152619	Healthy
W556471	0.755999	0.364317	0.169841	0.11906	Healthy
W556472	0.429428	0.249833	0.118668	0.0891667	Healthy
W556473	0.596603	0.340568	0.185972	0.188721	Healthy
W556474	0.470011	0.230933	0.0995903	0.0895949	Healthy
W556475	0.404976	0.26905	0.0839538	-0.0706261	Healthy
W556476	0.78592	0.386304	0.011465	-0.112762	Healthy
W556477	0.630044	0.374936	0.054935	-0.0106018	Healthy
W556478	0.580453	0.346497	0.1747	0.0262642	Healthy
W556479	0.713061	0.363197	0.0672184	0.0666316	Healthy
W556480	0.609224	0.329196	0.0681756	0.0456888	Healthy
W556481	0.538994	0.323985	0.152377	0.0166378	Healthy
W556482	0.49858	0.263149	0.177828	0.0706084	Healthy
W556483	0.760381	0.390142	0.209455	0.202182	Healthy
W556484	0.686687	0.361909	0.104311	0.000612848	Healthy
W556485	0.588588	0.299427	0.0812613	-0.0127259	Healthy
W556486	0.579028	0.290921	0.141722	0.12165	Healthy
W556487	0.670724	0.36311	0.0823659	0.131304	Healthy
W556488	0.575858	0.330115	0.114102	0.113372	Healthy
W556489	0.59725	0.349041	0.142202	-0.0674814	Healthy
W556490	0.453105	0.330476	0.177166	0.00755388	Healthy
W556491	0.504995	0.286185	0.173483	-0.00278496	Healthy
W556492	0.39309	0.207806	0.10714	0.068897	Healthy
W556493	0.565045	0.334855	0.0661456	-0.00753532	Healthy
W556494	0.680992	0.35457	-0.0308096	-0.121017	Healthy
W556495	0.742822	0.33804	0.11701	0.0755459	Healthy
W556496	0.536434	0.290036	0.108793	0.0879411	Healthy
W556498	0.486672	0.255933	0.189132	0.0599873	Healthy
W556499	0.604754	0.347901	0.112741	0.10914	Healthy
W556500	0.58503	0.364435	0.179191	0.147018	Healthy
W556501	0.480961	0.291966	0.117792	0.0535997	Healthy
W556502	0.651938	0.380641	0.0179285	-0.0324386	Healthy
W556503	0.492768	0.283113	0.142328	-0.027427	Healthy
W556504	0.594008	0.332997	0.153314	0.188898	Healthy
W556505	0.559436	0.319377	0.145103	0.00514577	Healthy
W556506	0.457863	0.287621	0.116027	0.00336613	Healthy
W556507	0.667271	0.335132	0.000582442	0.0487068	Healthy
W556508	0.634297	0.33763	0.114283	-0.00182018	Healthy
W556509	0.338608	0.242987	0.183349	0.041134	Healthy
W556510	0.544389	0.304593	0.151666	0.0142746	Healthy
W556511	0.703312	0.348366	-0.00655551	0.0140338	Healthy
W556512	0.57518	0.331276	0.0397051	-0.0427917	Healthy
W556513	0.856814	0.414989	0.0309889	-0.018104	Healthy
W556514	0.774682	0.428921	0.203153	0.210501	Healthy
W556515	0.486631	0.289053	0.217468	0.163488	Healthy
W556516	0.575308	0.336062	0.0712423	-0.107719	Healthy
W556517	0.580199	0.342046	0.204688	0.143066	Healthy
W556518	0.577957	0.352155	0.123067	0.0955596	Healthy
W556519	0.304929	0.210787	0.105504	-0.00859339	Healthy
W556520	0.718114	0.405223	0.185733	0.0250184	Healthy
W556521	0.667475	0.380031	0.100737	0.116364	Healthy
W556522	0.557492	0.342671	0.118436	0.0947583	Healthy
W556523	0.788629	0.34516	0.0820977	0.0350834	Healthy
W556524	0.509618	0.306865	0.218865	0.0149095	Healthy
W556525	0.478646	0.303795	0.176797	0.0648238	Healthy
W556526	0.162092	0.157029	0.108649	0.0663412	Healthy
W556527	0.807075	0.401444	0.0808797	0.0802773	Healthy
W556528	0.428915	0.269001	0.0869463	0.0368261	Healthy
W556529	0.31216	0.211103	0.0570919	0.0323279	Healthy
W556530	0.838668	0.383845	-0.0260743	-0.0791371	Healthy
W556531	0.584891	0.309978	0.13642	0.0641207	Healthy
W556532	0.533916	0.280325	0.0299525	-0.0760458	Healthy
W556533	0.539404	0.313982	0.0467094	-0.0336083	Healthy
W556534	0.754635	0.406009	0.174333	0.0315108	Healthy
W556535	0.42622	0.263392	0.219571	0.0869713	Healthy
W556537	0.689021	0.35036	0.173942	0.0699901	Healthy
W556538	0.951322	0.413461	0.0500416	-0.0571233	Healthy
W556539	0.457401	0.291697	0.0483425	0.0705653	Healthy
W556540	0.565207	0.298107	-0.0105776	-0.0513394	Healthy
W556541	0.391996	0.260817	0.127711	-0.0357988	Healthy
W556542	0.227584	0.137276	0.101739	0.168125	Healthy
W556543	0.663977	0.350767	0.0468073	-0.07381	Healthy
W556544	0.842079	0.461674	0.0979457	-0.0012847	Healthy
W556545	0.970973	0.5241	-0.0197687	-0.132816	Healthy
W556546	0.731553	0.334899	0.0178985	-0.0475953	Healthy
W556547	0.423676	0.28154	0.171318	0.016174	Healthy
W556548	0.258516	0.187	0.135705	0.0605732	Healthy
W556549	0.447241	0.313823	0.0745231	-0.0698317	Healthy
W556550	0.767268	0.426988	0.199056	0.214833	Healthy
W556551	0.345938	0.282278	0.166025	-0.0580859	Healthy
W556552	0.522446	0.308492	0.0590699	0.10451	Healthy
W556553	0.507988	0.288077	0.130839	0.0650269	Healthy
W556554	0.555879	0.310201	0.136927	-0.0321029	Healthy
W556555	0.513748	0.280293	0.121475	-0.0281407	Healthy
W556556	0.751685	0.366616	0.00992565	0.0634717	Healthy
W556557	0.550048	0.316962	0.0334751	0.0219215	Healthy
W556558	0.901579	0.410211	0.124352	0.0717329	Healthy
W556559	0.467078	0.332565	0.181553	0.0623633	Healthy
W556560	0.492106	0.280848	0.082415	-0.0325033	Healthy
W556562	0.642434	0.393713	0.0664195	0.0791912	Healthy
W556563	0.79038	0.413021	0.0212962	0.0339524	Healthy
W556564	0.818568	0.40854	0.0284043	0.0162531	Healthy
W556565	0.200306	0.185959	0.207228	0.0648933	Healthy
W556566	0.46795	0.300007	0.0780192	0.126453	Healthy
W556567	0.456669	0.28663	0.113192	0.0998576	Healthy
W556568	0.434073	0.292522	0.0506844	-0.0479554	Healthy
W556569	0.727502	0.333573	0.0886063	0.025428	Healthy
W556570	0.391744	0.284506	0.139668	-0.00954783	Healthy
W556571	0.375049	0.202652	0.0657646	0.060553	Healthy
W556572	0.542947	0.329768	0.118058	-0.00449095	Healthy
W556573	0.400592	0.238963	0.115655	-0.0741688	Healthy
W556574	0.460116	0.265264	0.0905602	0.110213	Healthy
W556575	0.481048	0.255664	-0.000374689	-0.0143326	Healthy
W556576	0.151805	0.164606	0.187249	0.0792727	Healthy
W556577	0.701052	0.403891	0.129663	-0.0450974	Healthy
W556578	0.467976	0.255556	0.0580251	-0.056851	Healthy
W556579	0.441487	0.262716	0.0982275	0.00594106	Healthy
W556580	0.847344	0.48299	0.11988	-0.110604	Healthy
W556581	0.714162	0.388351	0.0877679	0.109445	Healthy
W556582	0.667304	0.301837	0.0119253	0.111131	Healthy
W556583	0.41778	0.27213	-0.00361197	-0.0320519	Healthy
W556584	0.757064	0.377828	0.0227476	-0.140711	Healthy
W556586	0.680871	0.363144	0.0850308	0.0336783	Healthy
W556587	0.640094	0.324894	0.0450422	0.0913755	Healthy
W556588	0.467792	0.298045	0.0561481	-0.0418656	Healthy
W556589	0.637157	0.280308	0.00477201	-0.0611613	Healthy
W556590	0.552852	0.33701	0.199787	-0.0120954	Healthy
W556591	0.658632	0.350731	0.161957	0.133807	Healthy
W556592	0.294152	0.166055	0.0539711	0.0483802	Healthy
W556593	0.691634	0.346766	0.0712616	0.0168246	Healthy
W556594	0.40839	0.27708	0.145851	0.120197	Healthy
W556596	0.546552	0.291317	-0.0171307	0.0213753	Healthy
W556597	0.479437	0.286051	0.143358	0.100574	Healthy
W556598	0.752101	0.435451	0.216381	0.0770309	Healthy
W556599	0.900912	0.483225	0.116996	0.0908949	Healthy
W556600	0.530885	0.347412	0.0965934	-0.0223782	Healthy
W556601	0.97426	0.525788	0.0969209	0.136713	Healthy
W556602	0.442414	0.311829	-0.0013572	-0.0512229	Healthy
W556603	0.618127	0.354103	0.0377411	-0.0223742	Healthy
W556604	0.452961	0.276655	0.174198	0.166221	Healthy
W556605	0.653702	0.368179	0.145732	0.102244	Healthy
W556606	0.438235	0.249164	0.202415	0.161679	Healthy
W556607	0.804357	0.36697	0.0637877	0.00263349	Healthy
W556608	0.499303	0.277811	-0.0233792	-0.0258645	Healthy
W556609	1.08906	0.512256	0.148598	0.100836	Healthy
W556610	0.827354	0.433309	0.0388023	0.0122735	Healthy
W556611	0.599547	0.339392	0.186426	0.166453	Healthy
W556612	0.235711	0.20554	0.108687	0.186254	Healthy
W556613	0.537352	0.340153	0.195122	0.0784052	Healthy
W556614	0.595947	0.353439	0.20641	0.0139144	Healthy
W556615	0.27874	0.19159	0.134087	0.0654112	Healthy
W556616	0.286989	0.203649	0.186598	0.116259	Healthy
W556617	0.641871	0.379353	0.237013	0.202463	Healthy
W556618	0.170608	0.202561	0.140398	0.113202	Healthy
W556619	0.731906	0.384135	0.197623	0.15218	Healthy
W556620	0.439604	0.261469	0.156423	0.0487559	Healthy
W556621	0.505327	0.297	0.182278	0.238857	Healthy
W556622	0.598312	0.365606	0.125657	-0.0403202	Healthy
W556623	0.559855	0.351423	0.147009	0.117218	Healthy
W556625	0.426144	0.243811	0.0808517	0.119635	Healthy
W556626	0.0714845	0.150598	0.0921331	0.0250563	Healthy
W556627	0.412823	0.287481	0.158994	0.160394	Healthy
W556628	0.574653	0.321455	0.0689505	0.00929116	Healthy
W556629	0.59242	0.313992	-0.0148137	-0.151724	Healthy
W556630	0.45326	0.26611	0.0608372	0.00421072	Healthy
W556631	0.507949	0.317031	0.0285855	0.0722946	Healthy
W556633	0.327611	0.189178	-0.0165122	-0.0896728	Healthy
W556634	0.736867	0.411774	0.162248	-0.0143045	Healthy
W556635	0.617554	0.322315	0.0808842	-0.0208365	Healthy
W556636	0.459546	0.28973	0.222516	0.0440672	Healthy
W556637	0.448184	0.249707	0.156946	0.0138324	Healthy
W556638	0.253312	0.191618	0.014451	-0.0386639	Healthy
W556640	0.510228	0.327275	0.0251169	0.0752607	Healthy
W556641	0.346422	0.233812	0.1148	0.126915	Healthy
W556642	0.524077	0.300355	0.144946	0.127928	Healthy
W556643	0.50775	0.256615	0.0394374	-0.0171366	Healthy
W556644	0.746703	0.38906	0.117579	-0.0049144	Healthy
W556645	0.289724	0.206726	0.164721	0.134983	Healthy
W556646	0.831941	0.418231	0.0959909	0.0213836	Healthy
W556647	0.735139	0.381459	0.0536938	-0.0891665	Healthy
W556648	0.646702	0.352997	0.196614	-0.0186322	Healthy
W556649	0.138188	0.11005	0.0671264	-0.0344445	Healthy
W556650	0.658218	0.322294	0.0872866	-0.0539313	Healthy
W556651	0.421008	0.248492	0.156257	0.0966123	Healthy
W556652	0.562816	0.29239	0.0759629	-0.000529352	Healthy
W556653	0.68895	0.352376	0.181949	0.0800959	Healthy
W556654	0.560977	0.320655	0.139592	0.0220724	Healthy
W556655	0.693373	0.322533	0.152776	0.137973	Healthy
W556656	0.582162	0.334531	0.194501	0.0892059	Healthy
W556657	0.53138	0.348831	0.0225697	-0.0426482	Healthy
W556658	0.580525	0.325084	0.181665	-0.0110747	Healthy
W556660	0.146101	0.146325	0.0973547	0.133988	Healthy
W556661	0.532081	0.286189	0.213616	0.0168999	Healthy
W556662	0.593999	0.308597	0.0674904	-0.101693	Healthy
W556663	0.515787	0.330769	0.200523	0.01156	Healthy
W556664	0.53763	0.289696	0.204887	0.0804913	Healthy
W556665	0.470144	0.328648	0.0804153	-0.00987581	Healthy
W556666	0.400628	0.289906	0.204294	0.123061	Healthy
W556667	0.510066	0.265969	0.105972	0.0264383	Healthy
W556668	0.281613	0.200553	0.132214	0.0897606	Healthy
W556669	0.631222	0.279326	0.289941	0.212249	Healthy
W556670	0.662336	0.326416	0.0399048	0.0183985	Healthy
W556671	0.309723	0.207544	0.0851036	0.0174232	Healthy
W556672	0.837051	0.359297	0.094113	0.189179	Healthy
W556673	0.571836	0.388281	0.137003	0.0263141	Healthy
W556675	0.216396	0.171334	0.0298804	0.00447905	Healthy
W556676	0.779637	0.403128	0.0125572	-0.00981138	Healthy
W556677	0.273846	0.217887	0.0973285	0.00089091	Healthy
W556678	0.318752	0.226227	0.155157	0.0718644	Healthy
W556679	0.892709	0.42569	0.050449	0.0674607	Healthy
W556680	0.608598	0.294419	0.282992	0.253164	Healthy
W556681	0.208627	0.212974	0.144138	-0.00699989	Healthy
W556682	0.353797	0.247288	0.0864744	0.0893225	Healthy
W556683	0.763635	0.374217	0.121137	0.0805889	Healthy
W556684	0.306287	0.22145	0.247076	-0.0716561	Healthy
W556685	0.664837	0.33507	0.0728355	-0.0135529	Healthy
W556687	0.509561	0.304188	0.154764	0.129904	Healthy
W556688	0.399137	0.251112	0.15578	0.117656	Healthy
W556689	0.362716	0.243004	0.191225	0.108658	Healthy
W556690	0.269921	0.182586	0.0324788	-0.0702834	Healthy
W556691	0.50068	0.336276	0.126314	0.0251382	Healthy
W556692	0.892542	0.431424	0.136073	0.131264	Healthy
W556693	0.477304	0.270074	0.162509	0.0113128	Healthy
W556694	0.536193	0.285877	0.0360072	0.0591309	Healthy
W556695	0.322295	0.286646	0.0502985	0.016641	Healthy
W556696	0.497333	0.294873	0.0960638	0.101158	Healthy
W556697	0.497927	0.283375	0.137972	0.0926881	Healthy
W556698	0.905883	0.45479	0.0767547	-0.0912062	Healthy
W556699	0.406194	0.277386	0.0893598	0.0111306	Healthy
W556700	0.705111	0.398344	0.0757972	-0.089968	Healthy
W556701	0.426836	0.261566	0.104137	-0.0109946	Healthy
W556702	0.764186	0.427803	0.240519	0.0736382	Healthy
W556703	0.436223	0.286593	0.218076	0.0436551	Healthy
W556704	0.810616	0.421452	0.123116	0.122498	Healthy
W556705	0.418336	0.259437	0.133572	0.00622367	Healthy
W556706	0.331621	0.235364	0.122341	0.015196	Healthy
W556707	0.189633	0.160063	0.121656	0.0795224	Healthy
W556709	0.484273	0.290929	0.0909132	0.053712	Healthy
W556710	0.293127	0.19992	0.180612	0.106832	Healthy
W556711	0.163172	0.160279	0.172532	0.114437	Healthy
W556712	0.396129	0.227953	0.0269692	-0.0515156	Healthy
W556713	0.70206	0.385712	0.106938	0.059879	Healthy
W556714	0.614234	0.352777	0.0885408	0.0894292	Healthy
W556715	0.470057	0.264895	0.128575	0.0563349	Healthy
W556716	0.850281	0.420575	0.10804	-0.00101024	Healthy
W556717	0.381458	0.185562	0.0327008	0.115434	Healthy
W556718	0.431321	0.275101	0.100486	-0.011698	Healthy
W556719	0.144395	0.134197	-0.00772621	-0.0737603	Healthy
W556721	0.74668	0.381981	-0.0134392	0.112113	Healthy
W556722	0.737523	0.396309	0.102489	0.100492	Healthy
W556723	0.831867	0.439825	0.175482	0.121881	Healthy
W556724	0.420964	0.266752	0.20789	0.153766	Healthy
W556725	0.327448	0.242694	0.199841	0.0912337	Healthy
W556726	0.319232	0.180914	0.0377915	-0.106359	Healthy
W556727	0.443514	0.253871	0.0533508	-0.0907274	Healthy
W556729	0.828439	0.469403	0.15788	0.0575831	Healthy
W556730	0.538917	0.316298	0.0459592	-0.0618515	Healthy
W556731	0.351748	0.273436	0.173917	0.123449	Healthy
W556732	0.381405	0.214953	0.0036497	-0.050372	Healthy
W556733	0.675059	0.384302	0.311531	0.196963	Healthy
W556734	0.512892	0.325969	0.12647	0.0343784	Healthy
W556735	0.162429	0.130422	0.0314851	-0.0247818	Healthy
W556736	0.714292	0.382882	0.060634	0.0756364	Healthy
W556737	0.667055	0.38832	0.11153	-0.0435403	Healthy
W556738	0.562361	0.273664	0.130342	-0.00619275	Healthy
W556739	0.506495	0.286091	0.0959321	-0.00449866	Healthy
W556740	0.676467	0.369131	0.12843	-0.0982173	Healthy
W556741	0.430282	0.219966	0.0505874	-0.0506523	Healthy
W556742	0.529917	0.343755	0.057454	0.0508975	Healthy
W556743	0.469774	0.291476	0.30673	0.0232397	Healthy
W556744	0.964192	0.42402	0.125062	0.248102	Healthy
W556745	0.437028	0.265256	0.11106	-0.0457064	Healthy
W556746	0.730641	0.383682	0.135599	-0.0575526	Healthy
W556747	0.897464	0.460802	0.136318	0.071163	Healthy
W556748	0.452726	0.275208	0.106329	-0.066985	Healthy
W556749	0.801308	0.382796	0.0477709	-0.126437	Healthy
W556750	0.57157	0.294508	0.141803	0.0616286	Healthy
W556751	0.248506	0.205352	0.0129201	-0.0546842	Healthy
W556753	0.209091	0.199571	0.129147	0.123902	Healthy
W556754	0.206709	0.197464	0.125946	0.0571412	Healthy
W556755	0.595495	0.275713	0.106852	0.0399079	Healthy
W556756	0.344516	0.209301	0.0615777	-0.0666868	Healthy
W556757	0.220475	0.215645	0.152638	-0.000649884	Healthy
W556758	0.313206	0.233082	0.162246	0.186365	Healthy
W556759	0.752223	0.405289	0.078397	-0.0328487	Healthy
W556760	0.42272	0.241993	0.163766	0.0536513	Healthy
W556761	0.672219	0.370111	0.123908	0.0715665	Healthy
W556762	0.727061	0.374438	0.131857	0.0902464	Healthy
W556763	0.700413	0.338367	-0.00598333	-0.0322664	Healthy
W556764	0.886283	0.443092	0.0923734	0.0157929	Healthy
W556765	0.640883	0.308109	0.0104761	0.0568204	Healthy
W556766	0.68779	0.359757	0.0461395	-0.110649	Healthy
W556767	0.517053	0.307729	0.0579917	0.0148075	Healthy
W556768	0.413269	0.221557	0.0858196	-0.0608122	Healthy
W556769	0.382082	0.224966	0.117198	0.0772962	Healthy
W556770	0.119223	0.138667	0.0288363	0.0469201	Healthy
W556771	0.917087	0.39936	0.104622	0.163677	Healthy
W556772	0.471606	0.271825	0.106349	-0.0118815	Healthy
W556773	0.490257	0.287725	0.0354451	-0.140592	Healthy
W556774	0.225637	0.198617	0.153516	0.0527177	Healthy
W556775	0.348337	0.220877	0.0419723	-0.0115666	Healthy
W556776	0.44353	0.274057	0.060785	-0.0746599	Healthy
W556777	0.335046	0.210064	0.111557	0.146358	Healthy
W556778	0.482683	0.272102	0.134706	-0.00581484	Healthy
W556779	0.785344	0.405874	0.15454	0.0993776	Healthy
W556780	0.815853	0.404797	0.154649	0.0809742	Healthy
W556781	0.639766	0.3885	0.0701309	-0.0157722	Healthy
W556782	0.618513	0.359599	0.172825	0.133492	Healthy
W556783	0.842606	0.494744	0.259746	0.104208	Healthy
W556784	0.75516	0.420056	0.296359	0.253742	Healthy
W556785	0.674455	0.347491	0.117669	0.0873901	Healthy
W556786	0.737579	0.391074	0.149493	-0.052558	Healthy
W556787	0.554595	0.319529	0.223288	0.153069	Healthy
W556788	0.344924	0.199124	0.128624	0.00732743	Healthy
W556789	0.164111	0.150172	0.160803	-0.025336	Healthy
W556790	0.768752	0.375864	0.103088	-0.103871	Healthy
W556791	0.483851	0.313686	0.098407	0.0352605	Healthy
W556792	0.598072	0.376151	0.204836	0.0765618	Healthy
W556793	0.868924	0.506231	0.095805	0.00302698	Healthy
W556794	0.706552	0.381166	0.153556	0.138908	Healthy
W556795	0.632578	0.35154	0.182789	0.122347	Healthy
W556796	0.460576	0.265625	0.00732053	0.000207229	Healthy
W556797	0.63218	0.335052	0.181048	-0.0461308	Healthy
W556798	0.784356	0.424828	0.138241	0.140212	Healthy
W556799	0.832219	0.398363	0.067027	0.041875	Healthy
W556800	0.848907	0.395274	0.0310852	-0.026593	Healthy
W556801	0.823214	0.412874	0.0843014	-0.0196	Healthy
W556802	0.498502	0.280373	0.105529	0.0479493	Healthy
W556803	0.442201	0.289067	0.140983	0.0199145	Healthy
W556804	0.537212	0.329597	0.166661	0.0502085	Healthy
W556805	0.60056	0.360407	0.0591241	0.0265718	Healthy
W556806	0.578619	0.307259	0.251443	0.122104	Healthy
W556807	0.527793	0.265282	0.0954032	0.0901323	Healthy
W556808	0.412252	0.265167	0.168961	0.116915	Healthy
W556809	0.777219	0.433132	0.120209	0.136566	Healthy
W556810	0.61778	0.35676	0.225335	0.187883	Healthy
W556811	0.457587	0.270484	0.284747	0.127764	Healthy
W556812	0.80005	0.439156	0.0829345	0.0285159	Healthy
W556814	0.907664	0.436408	-0.00131647	-0.074166	Healthy
W556815	0.390938	0.248557	0.153698	0.0451432	Healthy
W556816	0.437731	0.23523	0.130444	0.00514018	Healthy
W560657	0.097969	0.0842352	0.025389	0.0909138	Healthy
W560658	0.00652489	0.0415668	0.105339	0.123824	Healthy
W560659	0.469142	0.299862	0.102645	-0.0208772	Healthy
W560660	0.539412	0.32403	0.183352	0.0380626	Healthy
W560661	0.680391	0.377659	0.152058	0.0952142	Healthy
W560662	0.301493	0.232163	0.108827	-0.0259202	Healthy
W560663	0.279019	0.146658	-0.000638926	0.0143117	Healthy
W560665	0.517724	0.287774	0.085174	-0.0542849	Healthy
W560666	0.866369	0.418564	0.144223	0.064476	Healthy
W560667	0.522678	0.352894	0.252605	0.148524	Healthy
W560668	0.53338	0.280638	0.110116	0.168449	Healthy
W560669	0.683867	0.286488	-0.0304796	-0.035353	Healthy
W560670	0.0408128	0.0589516	0.0531993	0.017372	Healthy
W560671	0.329607	0.214671	0.156072	0.0855892	Healthy
W560672	0.491085	0.301197	0.164311	0.00226761	Healthy
W560673	0.51369	0.286723	0.141855	0.0996563	Healthy
W560674	-0.0124016	0.0482982	0.0146686	-0.050704	Healthy
W560676	-0.0390384	0.0241452	0.017662	-0.0366657	Healthy
W560677	0.210897	0.136009	0.0708992	0.00363364	Healthy
W560678	-0.027024	0.0334725	-0.0147688	-0.0389897	Healthy
W560679	0.172807	0.112548	-0.0154278	-0.0121068	Healthy
W560680	0.581582	0.303297	0.13344	0.042194	Healthy
W560681	0.550766	0.319363	0.143897	0.0351706	Healthy
W560683	0.0865555	0.0997911	0.0222439	-0.0118748	Healthy
W560684	0.279668	0.196931	0.023763	-0.0828403	Healthy
W560685	0.578021	0.307728	0.120925	-0.0352363	Healthy
W560686	0.40608	0.250781	0.178682	0.122936	Healthy
W560687	0.0684983	0.112561	-0.0269691	-0.0354584	Healthy
W560688	0.504681	0.25714	0.0420129	0.0924481	Healthy
W560689	0.463306	0.318242	0.144721	0.127083	Healthy
W560690	0.338882	0.23056	0.226354	0.112605	Healthy
W560691	0.3262	0.235594	0.20691	0.110918	Healthy
W560692	0.492672	0.284413	0.204947	0.055683	Healthy
W560693	0.426258	0.266858	0.037363	-0.026237	Healthy
W560694	0.276831	0.189781	0.177374	-0.0403661	Healthy
W560696	0.685545	0.376944	0.0989936	0.0284832	Healthy
W560697	0.317269	0.244102	0.20731	0.0562705	Healthy
W560698	0.0705994	0.0993106	0.0515263	-0.0530609	Healthy
W560699	0.399934	0.283667	0.170203	0.0529168	Healthy
W560701	0.696496	0.312667	0.035196	-0.0136732	Healthy
W560702	0.511428	0.302832	0.159117	0.205942	Healthy
W560703	0.150777	0.0957517	0.0741612	0.0686809	Healthy
W560704	0.442327	0.272462	0.228455	0.0888205	Healthy
W560705	0.0243008	0.0542009	-0.0175878	-0.0490142	Healthy
W560706	0.0468339	0.0737231	-0.0301204	-0.000802909	Healthy
W560707	0.333418	0.22346	0.17215	0.0665454	Healthy
W560709	0.64591	0.36162	0.118037	0.0934559	Healthy
W560711	0.764953	0.375395	0.00731939	-0.0881968	Healthy
W560712	0.681947	0.384436	0.178666	0.0401431	Healthy
W560715	0.431652	0.215001	0.012469	-0.0808668	Healthy
W560716	0.156099	0.176669	0.140415	-0.0741581	Healthy
W560717	0.713081	0.380544	0.209833	0.151588	Healthy
W560718	0.558544	0.287038	0.043895	0.103495	Healthy
W560719	0.585512	0.321496	0.165747	0.0957744	Healthy
W560720	0.35398	0.171284	0.157247	0.0918174	Healthy
W560721	0.964406	0.481529	0.0278376	-0.119657	Healthy
W560722	0.427793	0.25344	0.162087	0.0856291	Healthy
W560723	0.649252	0.315549	0.24336	0.26836	Healthy
W560724	0.904338	0.509921	0.184253	0.173595	Healthy
W560726	0.920203	0.418932	-0.00159546	-0.0408573	Healthy
W560727	-0.0317299	0.0564574	-0.0301741	-0.0350511	Healthy
W560729	0.465475	0.281825	0.0869911	0.11122	Healthy
W560730	0.566039	0.330795	0.140757	0.00096103	Healthy
W560731	0.666169	0.350999	0.0627876	0.085439	Healthy
W560732	0.69069	0.319274	0.124832	-0.0110786	Healthy
W560733	0.586963	0.324406	0.0729097	-0.0235602	Healthy
W560734	0.635185	0.370194	0.127459	0.0454886	Healthy
W560735	0.474105	0.280939	0.172163	0.0254918	Healthy
W560736	0.570451	0.290551	0.0953011	0.0657002	Healthy
W560737	0.600875	0.351931	0.193562	-0.0414583	Healthy
W560738	0.632584	0.321718	0.1336	-0.00348741	Healthy
W560741	0.53069	0.262735	0.0560286	-0.0388226	Healthy
W560742	0.134681	0.154246	0.22853	0.0408117	Healthy
W560744	0.540668	0.303049	0.080254	0.0320326	Healthy
W560745	0.597383	0.320818	0.282795	0.152524	Healthy
W560746	0.486572	0.269939	0.130503	0.0394738	Healthy
W560747	0.642527	0.310693	0.00761045	-0.0363808	Healthy
W560748	0.836398	0.469447	0.175132	0.155903	Healthy
W560750	0.254831	0.189136	-0.0549858	-0.0175132	Healthy
W560751	0.369619	0.198708	0.132483	-0.0386034	Healthy
W560752	0.562575	0.282583	0.0664143	0.162484	Healthy
W560753	0.12011	0.10784	0.0159551	0.0249886	Healthy
W560754	0.629326	0.358805	0.208426	0.00100438	Healthy
W560755	0.691897	0.390122	0.121118	0.0228109	Healthy
W560756	0.494133	0.332049	0.144186	0.111881	Healthy
W560757	0.375759	0.277533	0.10274	-0.0671525	Healthy
W560758	0.469788	0.329386	0.126621	0.0649544	Healthy
W560759	0.337073	0.244558	0.171815	0.0491732	Healthy
W560761	0.204675	0.120751	0.140537	0.104385	Healthy
W560765	0.582979	0.2907	0.0776874	-0.0527511	Healthy
W560766	0.593675	0.309193	0.15583	-0.000632352	Healthy
W560768	0.648776	0.388216	0.166495	0.113575	Healthy
W560769	0.257555	0.222499	0.161064	0.0676581	Healthy
W560770	0.485942	0.253842	0.0840787	0.109305	Healthy
W560771	0.469795	0.267162	0.155033	0.0215739	Healthy
W560772	0.153241	0.0918584	0.000377062	-0.0805757	Healthy
W560773	0.477626	0.243319	0.0838469	0.115001	Healthy
W560774	0.2497	0.152441	0.0987658	0.0250048	Healthy
W560776	0.486465	0.329481	0.233134	0.0321833	Healthy
W560777	0.347055	0.222193	-0.000390234	-0.0531584	Healthy
W560779	0.605676	0.351412	0.130323	0.012527	Healthy
W560780	0.450151	0.274067	0.0373395	-0.0525299	Healthy
W560782	0.663449	0.380855	0.064282	-0.0425143	Healthy
W560783	0.597163	0.313268	0.106129	0.0596039	Healthy
W560784	0.6071	0.340566	0.117859	-0.0552391	Healthy
W560785	0.237542	0.142641	-0.0269203	-0.0701827	Healthy
W560787	0.602785	0.331176	0.173892	-0.0312452	Healthy
W560788	0.767925	0.388118	0.0613249	0.0167748	Healthy
W560790	0.733204	0.352977	0.086026	0.0435188	Healthy
W560791	0.737547	0.407124	0.0369831	-0.0204812	Healthy
W560792	0.754391	0.392106	0.0490251	0.032156	Healthy
W560793	0.669579	0.361036	0.0785116	0.174316	Healthy
W560794	0.87486	0.375431	-0.00241776	-0.0343891	Healthy
W560795	0.493977	0.286747	0.036864	-0.0172643	Healthy
W560796	0.74147	0.326432	0.111828	-0.00593955	Healthy
W560797	0.29051	0.155336	0.0222693	-0.0273798	Healthy
W560798	0.584955	0.351392	0.0931209	0.0275079	Healthy
W560799	0.190859	0.13937	0.203025	0.307724	Healthy
W560800	0.628406	0.348884	0.128627	-0.00648805	Healthy
W560801	0.616235	0.271674	0.0521759	0.109924	Healthy
W560802	0.489379	0.270689	0.0313006	-0.0854801	Healthy
W560804	0.561532	0.298515	0.0443291	-0.0416478	Healthy
W560807	0.540788	0.220284	0.0565382	0.233377	Healthy
W560808	0.831462	0.388076	0.0508052	-0.0601065	Healthy
W560809	0.74072	0.376757	0.12156	-0.0300148	Healthy
W560810	0.33401	0.184092	0.00131375	-0.0898332	Healthy
W560811	0.53476	0.280659	0.116643	0.0440065	Healthy
W560812	0.429904	0.236327	0.119516	0.0946421	Healthy
W560813	0.694965	0.335797	0.197308	0.0981143	Healthy
W560814	0.406975	0.252878	0.0646054	-0.0596874	Healthy
W560815	0.885018	0.423357	0.0352773	-0.0542661	Healthy
W560819	0.410277	0.253923	0.146344	0.0723812	Healthy
W560820	-0.11202	0.0830624	0.0131127	-0.0630647	Healthy
W560821	0.312043	0.176017	0.165487	0.0586076	Healthy
W560822	0.832047	0.405676	0.0543057	-0.0682735	Healthy
W560823	0.489675	0.240512	0.0453417	0.0561903	Healthy
W560824	0.302076	0.196648	0.0211746	-0.00675553	Healthy
W560829	0.603323	0.350781	0.174203	0.12902	Healthy
W560830	0.342381	0.228983	0.0718782	0.00998521	Healthy
W560831	0.456471	0.273812	0.181867	0.133753	Healthy
W560832	0.730907	0.402234	0.110262	-0.00700343	Healthy
W560833	0.0372438	0.0632656	0.0269559	0.0858881	Healthy
W560834	0.50751	0.282933	0.128658	0.174994	Healthy
W560835	0.759074	0.397515	0.146601	0.0233548	Healthy
W560838	0.717982	0.380197	0.0754528	-0.0115763	Healthy
W560839	0.758342	0.394277	0.0823101	0.0533582	Healthy
W560840	0.653799	0.384237	0.11958	0.0645338	Healthy
W560841	0.386638	0.234547	0.185	-0.10214	Healthy
W560842	0.769541	0.37979	0.121615	0.1871	Healthy
W560843	0.826059	0.422435	-0.00876293	-0.0204326	Healthy
W560844	0.352911	0.164161	0.056292	-0.025898	Healthy
W560845	0.481316	0.248431	0.0722558	0.140423	Healthy
W560846	0.0748844	0.0890727	0.0563053	0.12174	Healthy
W560847	0.893281	0.423366	0.0242601	0.0876375	Healthy
W560851	0.659805	0.341774	0.195716	0.159719	Healthy
W560852	0.381651	0.215638	0.0620545	0.0694501	Healthy
W560853	0.541392	0.324895	0.10109	0.0642472	Healthy
W560855	0.125449	0.122034	0.0797961	0.0125217	Healthy
W560859	0.395515	0.274488	0.0519583	-0.0387566	Healthy
W560860	0.510937	0.280302	0.123129	0.154537	Healthy
W560861	0.516281	0.288925	0.0775222	0.0264067	Healthy
W560862	0.0963678	0.111403	0.206509	0.0611789	Healthy
W560863	0.4224	0.25409	0.140779	-0.0134959	Healthy
W560864	0.350754	0.254218	0.219753	0.0400423	Healthy
W560866	0.278502	0.256422	0.0744478	0.128227	Healthy
W560867	0.591224	0.306735	0.147221	0.173536	Healthy
W560868	0.396891	0.243138	0.233612	0.223973	Healthy
W560869	0.245073	0.143798	0.0640721	0.00916098	Healthy
W560870	0.397714	0.239943	0.100331	-0.0227336	Healthy
W560871	0.0626586	0.0931873	0.00595892	0.0176876	Healthy
W560872	0.556154	0.314761	0.184065	0.137706	Healthy
W560873	0.749652	0.390583	0.221961	0.156927	Healthy
W560875	0.42616	0.252837	0.104317	0.0097585	Healthy
W560877	0.497516	0.319845	0.0867606	-0.100893	Healthy
W560878	0.712112	0.339319	0.0800637	0.0322168	Healthy
W560879	0.402286	0.208537	0.0100043	-0.0978885	Healthy
W560880	0.675206	0.286984	0.114984	0.0756282	Healthy
W560881	0.584217	0.331757	0.00771632	0.0719035	Healthy
W560882	0.620966	0.310147	0.0725555	0.027891	Healthy
W560883	0.248443	0.195553	0.000531725	-0.046957	Healthy
W560884	0.458798	0.269855	0.106709	0.15876	Healthy
W560885	0.296529	0.24302	0.150182	-0.0365948	Healthy
W560886	0.568416	0.335631	0.0843818	-0.0111169	Healthy
W560887	0.329043	0.186072	0.229753	0.0605701	Healthy
W560888	0.535998	0.240052	-0.0358636	-0.100505	Healthy
W560889	0.571294	0.339191	0.140764	0.0487104	Healthy
W560890	0.611275	0.262172	0.114899	0.272407	Healthy
W560891	0.629627	0.341202	0.163921	-0.0156312	Healthy
W560892	0.288623	0.172569	0.0689528	-0.0850106	Healthy
W560893	0.460292	0.217531	0.0547322	0.0969734	Healthy
W560894	0.459311	0.274134	0.140869	0.0924119	Healthy
W560895	0.7705	0.377439	-0.0179716	-0.0210669	Healthy
W560896	0.406677	0.241806	0.0996148	-0.0296574	Healthy
W560897	0.494896	0.308412	0.163989	-0.0107047	Healthy
W560898	0.653649	0.311327	0.128938	0.056073	Healthy
W560899	0.61517	0.311403	0.0379799	-0.0562839	Healthy
W560900	0.400212	0.224608	0.160981	-0.045011	Healthy
W560901	0.445429	0.259573	0.0131077	-0.0536755	Healthy
W560903	0.620728	0.356531	0.238533	-0.00508585	Healthy
W560904	0.255163	0.197879	0.0480319	-0.0441334	Healthy
W560905	0.434657	0.29843	0.176422	0.0723767	Healthy
W560907	0.544148	0.299366	0.120497	-0.010599	Healthy
W560908	0.333805	0.172297	0.108018	0.161799	Healthy
W560910	0.261337	0.147406	0.176109	0.102377	Healthy
W560912	0.456347	0.276473	0.193255	0.030631	Healthy
W560913	0.40004	0.287021	0.229373	0.06483	Healthy
W560914	0.830106	0.419006	-0.0190663	-0.058006	Healthy
W560915	0.589338	0.304621	0.137792	-0.0234772	Healthy
W560917	0.588373	0.343207	0.0567883	-0.0958981	Healthy
W560918	0.735932	0.411686	0.162168	0.00560259	Healthy
W560919	0.827725	0.384159	0.162267	0.130927	Healthy
W560920	0.186993	0.11877	-0.00231657	0.0111577	Healthy
W560921	0.736447	0.442668	0.214453	0.06181	Healthy
W560922	0.700687	0.385415	0.107487	-0.0155555	Healthy
W560923	0.473553	0.24984	0.187264	-0.0289941	Healthy
W560924	0.618853	0.362896	-0.00631371	-0.00384188	Healthy
W560925	0.540601	0.286153	0.10454	-0.0101469	Healthy
W560926	0.392422	0.210775	-0.0257008	-0.0909851	Healthy
W560927	0.200923	0.137438	0.174663	0.0995604	Healthy
W560928	0.347953	0.156443	0.0668049	0.0329516	Healthy
W560930	0.52006	0.268067	-0.00987089	-0.102468	Healthy
W560931	0.445114	0.286903	0.108371	0.0313238	Healthy
W560932	0.494218	0.296277	0.170829	0.0951169	Healthy
W560936	0.443789	0.219527	0.0289177	-0.0997401	Healthy
W560937	0.554446	0.338193	0.164494	-0.0279745	Healthy
W560939	0.934189	0.482506	0.0573716	0.00574984	Healthy
W560941	0.538873	0.273374	0.0604715	-0.0376021	Healthy
W560942	0.781453	0.412212	0.119791	0.043094	Healthy
W560943	0.338195	0.2539	0.13347	0.108516	Healthy
W560944	0.562802	0.335474	-0.0536532	-0.054639	Healthy
W560945	0.780237	0.437983	0.0734774	0.0200616	Healthy
W560946	0.768567	0.397812	0.0844173	0.032467	Healthy
W560948	0.757633	0.33756	0.0597505	0.0459274	Healthy
W560950	0.522937	0.31284	0.0589574	0.0460943	Healthy
W560951	0.868685	0.483825	0.106043	-0.0140293	Healthy
W560954	0.380432	0.193435	0.0886121	-0.0153512	Healthy
W560957	1.03229	0.451864	0.0364374	-0.131273	Healthy
W560958	0.485153	0.310529	0.133007	0.107207	Healthy
W560959	0.240381	0.237631	0.206825	-0.0140729	Healthy
W560961	0.471941	0.314356	0.0794155	-0.0204725	Healthy
W560962	0.413127	0.234646	0.0916918	-0.0044273	Healthy
W560963	0.74599	0.365927	-0.0138289	-0.0718293	Healthy
W560964	0.00790126	0.0624766	0.0331887	0.126528	Healthy
W560965	0.400969	0.23007	0.0304857	-0.00409791	Healthy
W560966	0.559143	0.252769	0.0780502	0.0851646	Healthy
W560967	0.606861	0.32778	0.214407	0.0470434	Healthy
W560968	0.650456	0.404809	0.147614	0.0434197	Healthy
W560969	0.403118	0.255182	0.0973377	0.101641	Healthy
W560970	0.578781	0.326927	0.097798	-0.0120802	Healthy
W560971	0.691208	0.337259	0.0155181	-0.0235412	Healthy
W560972	0.571453	0.274306	0.0847019	-0.0110331	Healthy
W560973	0.607779	0.340724	0.15397	0.066258	Healthy
W560974	0.380125	0.208703	0.065289	-0.0845119	Healthy
W560975	0.45218	0.238197	0.219343	0.151791	Healthy
W560976	0.340658	0.179963	-0.0119686	0.085529	Healthy
W560977	-0.0154279	0.0624637	0.0928643	0.0843226	Healthy
W560978	0.234107	0.123644	0.100748	-0.00326886	Healthy
W560979	0.257712	0.208614	0.142751	0.0589762	Healthy
W560980	0.689095	0.377825	0.0368707	-0.0523253	Healthy
W560982	0.390481	0.24572	0.13043	0.19097	Healthy
W560983	1.08461	0.523242	0.013454	-0.176364	Healthy
W560984	0.744004	0.399369	0.195765	0.113675	Healthy
W560985	0.0917445	0.11727	0.0543707	0.000938366	Healthy
W560986	0.654783	0.323993	0.210941	-0.154109	Healthy
W560987	0.911911	0.455379	0.103528	-0.0498133	Healthy
W560988	0.753277	0.439532	0.105094	0.0761067	Healthy
W560989	0.286662	0.169684	0.124929	0.180799	Healthy
W560990	0.491173	0.320068	0.115416	-0.00831734	Healthy
W560991	0.797121	0.379491	0.147143	0.124583	Healthy
W560992	0.516013	0.307806	0.226142	0.128496	Healthy
W560994	0.700051	0.350286	0.201524	0.0709484	Healthy
W560995	0.717535	0.383529	0.0687004	-0.0125696	Healthy
W560996	0.533456	0.266644	0.116985	0.0381784	Healthy
W561000	0.621771	0.326305	0.128013	0.0718511	Healthy
W561001	1.05351	0.454008	0.119921	0.0908216	Healthy
W561002	0.856547	0.362548	0.0853568	-0.0633209	Healthy
W561003	0.564584	0.28974	0.0110097	0.00784404	Healthy
W561004	0.894767	0.412671	0.0858859	-0.0770381	Healthy
W561005	0.456487	0.225288	0.0760028	-0.00078737	Healthy
W561007	0.764932	0.413135	0.0709976	-0.0154248	Healthy
W561008	0.382747	0.210366	-0.0217981	-0.0746851	Healthy
W561013	0.442885	0.255583	0.0263048	0.0560394	Healthy
W561014	1.01376	0.479335	-0.0357774	0.019843	Healthy
W561015	0.654003	0.349512	0.131208	0.145553	Healthy
W561016	0.243238	0.184527	0.154079	0.181839	Healthy
W561018	0.894215	0.438675	0.0566231	-0.0158159	Healthy
W561019	0.786455	0.422213	0.180929	0.0491405	Healthy
W561020	0.193275	0.127959	0.149159	0.212839	Healthy
W561021	0.54221	0.260854	0.177691	0.138051	Healthy
W561022	0.489281	0.284614	0.0156953	-0.0753694	Healthy
W561023	0.649088	0.410789	0.227608	0.0644845	Healthy
W561024	0.68544	0.330171	0.131635	0.167156	Healthy
W561025	0.500239	0.270215	0.0901895	-0.000113233	Healthy
W561026	0.480151	0.303219	0.0384986	0.0704892	Healthy
W561028	0.255224	0.18964	-0.0460674	-0.0904483	Healthy
W561029	0.551374	0.331415	0.22455	0.0956348	Healthy
W561032	0.695551	0.275154	0.0824132	-0.0019358	Healthy
W561033	0.108329	0.0974712	0.0977656	0.0135265	Healthy
W561035	0.00441573	0.0454431	-0.00914196	-0.0418472	Healthy
W561036	0.192921	0.0933133	-0.021364	0.0326883	Healthy
W561038	0.287227	0.181787	0.026366	-0.093424	Healthy
W561039	0.198614	0.132403	0.104977	0.0582092	Healthy
W561040	0.675969	0.306662	0.13521	0.149596	Healthy
W561041	0.0649945	0.121769	-0.0548018	-0.0643076	Healthy
W561042	0.515908	0.330564	0.169733	0.00402162	Healthy
W561043	0.444838	0.253923	0.170553	-0.0401516	Healthy
W561044	0.666765	0.381947	0.116243	0.0192423	Healthy
W561045	0.560205	0.34091	0.025731	0.0502347	Healthy
W561046	0.394349	0.262098	0.268589	0.169257	Healthy
W561047	0.739827	0.423149	0.19808	0.0711438	Healthy
W561049	0.461481	0.239438	-0.0450908	-0.0964134	Healthy
W561050	0.598792	0.304324	0.0999272	0.0213239	Healthy
W561052	0.362883	0.238184	-0.0168008	0.00167858	Healthy
W561053	0.579949	0.30286	0.129595	0.0349582	Healthy
W561054	0.519727	0.333706	0.149902	-0.0305969	Healthy
W561055	0.0508898	0.0800138	0.0616994	0.0408946	Healthy
W561056	0.831829	0.436063	0.15285	-0.0229847	Healthy
W561057	0.657702	0.350174	0.138243	0.124513	Healthy
W561059	0.463261	0.226163	0.131433	0.0382939	Healthy
W561060	0.318145	0.236476	0.0957997	0.0383	Healthy
W561061	0.357143	0.223821	0.0434205	-0.0289646	Healthy
W561062	0.313054	0.196564	0.12435	0.036591	Healthy
W561063	0.506611	0.310424	0.135704	0.00284975	Healthy
W561064	0.469391	0.248912	0.0194001	-0.051793	Healthy
W561067	0.356218	0.195335	0.0105381	-0.0626692	Healthy
W561068	0.456707	0.275832	0.111696	0.0846572	Healthy
W561069	0.644491	0.401425	0.284253	0.194796	Healthy
W561070	0.579646	0.365924	0.18544	0.0713961	Healthy
W561071	0.517255	0.309059	0.124206	0.0348978	Healthy
W561072	0.455129	0.251127	0.13525	0.10324	Healthy
W561073	0.905955	0.468827	0.0722199	0.0693604	Healthy
W561074	0.635288	0.358995	0.157307	0.126155	Healthy
W561075	0.231769	0.150396	0.0786272	-0.0528969	Healthy
W561076	0.0858996	0.0693731	-0.0121336	-0.0469834	Healthy
W561077	0.66377	0.312103	0.108251	0.0518918	Healthy
W561078	0.714833	0.401274	0.0925899	0.0193128	Healthy
W561079	0.163699	0.104352	0.102882	0.00171417	Healthy
W561080	0.742595	0.365593	0.076283	-0.114373	Healthy
W561081	0.679409	0.353855	0.182404	0.18584	Healthy
W561083	0.781802	0.404434	0.104091	0.0274637	Healthy
W561085	0.46824	0.272044	0.105653	0.076181	Healthy
W561086	0.278014	0.18324	0.141432	0.0363763	Healthy
W561087	0.403519	0.254244	0.0361528	-0.018688	Healthy
W561088	0.493372	0.275558	0.169279	0.175767	Healthy
W561089	0.0808167	0.130227	-0.0339903	-0.0649438	Healthy
W561090	0.815927	0.366967	0.0789498	-0.0681761	Healthy
W561091	0.681551	0.351839	0.0585996	0.0436878	Healthy
W561092	0.70014	0.4043	0.100033	0.0476348	Healthy
W561093	0.0488813	0.0777682	0.0638459	-0.0634842	Healthy
W561094	0.387177	0.202204	0.131054	-0.0391061	Healthy
W561095	0.731841	0.37894	0.0809489	0.0499116	Healthy
W561096	0.419413	0.24799	0.136437	0.18031	Healthy
W561097	0.911969	0.509916	0.108761	0.127543	Healthy
W561098	0.508755	0.275027	0.0441162	-0.0338053	Healthy
W561099	0.690953	0.335894	0.120317	0.137212	Healthy
W561103	0.519697	0.313633	0.138553	0.0169851	Healthy
W561104	0.449939	0.302889	0.0970495	0.136756	Healthy
W561106	0.588764	0.289659	0.080058	0.00505097	Healthy
W561108	0.255929	0.140916	0.175653	0.065056	Healthy
W561109	0.813597	0.385552	-0.0270436	-0.105629	Healthy
W561110	0.371358	0.245588	0.0978806	-0.0207667	Healthy
W561111	0.45731	0.285774	0.135414	-0.021871	Healthy
W561112	0.37594	0.226647	0.185834	0.0829926	Healthy
W561113	0.454297	0.244985	0.120621	0.012599	Healthy
W561115	0.779267	0.40349	0.0202044	-0.0727595	Healthy
W561116	0.954911	0.439182	-0.00485848	0.0254288	Healthy
W561117	0.214217	0.169678	0.0775501	-0.0688183	Healthy
W561118	0.189353	0.126083	0.138015	0.0406599	Healthy
W561119	0.724853	0.322245	0.0483417	0.0403607	Healthy
W561123	0.639851	0.301251	0.0492051	-0.032177	Healthy
W561124	0.662179	0.348262	-0.0319337	-0.0840539	Healthy
W561125	0.208612	0.126614	-0.0187939	-0.0131639	Healthy
W561126	0.471246	0.287232	0.165285	0.0218393	Healthy
W561128	0.45472	0.287116	0.0804245	0.0625678	Healthy
W561129	0.356342	0.183654	0.128024	0.0694499	Healthy
W561130	0.126837	0.109648	0.0386609	0.072342	Healthy
W561131	0.270113	0.145027	-0.00654653	0.064195	Healthy
W561134	0.0534266	0.0402538	-0.0889136	-0.07147	Healthy
W561135	0.711216	0.354297	0.196487	-0.0481824	Healthy
W561136	0.819283	0.442416	0.156989	-0.0216509	Healthy
W561137	0.421201	0.239493	0.0884219	0.0563234	Healthy
W561138	0.645865	0.323515	0.177805	-0.0642562	Healthy
W561140	0.0482277	0.0963378	0.0809139	-0.0615188	Healthy
W561141	0.816195	0.424854	0.146652	0.137333	Healthy
W561142	0.562756	0.330471	0.137182	0.0955752	Healthy
W561143	0.833987	0.424178	0.121269	0.129419	Healthy
W561147	0.60282	0.343346	0.157092	0.157812	Healthy
W561149	0.152948	0.113864	0.0235075	0.0305459	Healthy
W561151	0.595293	0.299115	0.0603656	-0.00578082	Healthy
W561152	0.516842	0.278401	0.128862	0.0170514	Healthy
W561153	0.759055	0.363932	0.0131289	0.00455742	Healthy
W561154	0.169049	0.108548	0.256206	-0.0110973	Healthy
W561157	0.261428	0.192948	0.167433	-0.0308789	Healthy
W561158	0.628478	0.316951	0.153336	0.187252	Healthy
W561159	0.231518	0.133819	-0.0380667	-0.0646781	Healthy
W561160	0.510104	0.279167	-0.0335223	-0.0496923	Healthy
W561161	0.664314	0.39643	0.19237	0.0728513	Healthy
W561162	0.0698102	0.0837027	0.107657	-0.0844102	Healthy
W561163	0.267037	0.150462	-0.0234138	-0.0332253	Healthy
W561165	0.554465	0.300951	0.100589	-0.0734767	Healthy
W561167	0.158666	0.20394	0.0922006	-0.0141223	Healthy
W561168	0.81873	0.404021	0.21525	0.0874556	Healthy
W561170	0.704137	0.323318	0.109825	0.0766546	Healthy
W561172	0.46696	0.239972	0.0423145	-0.00689124	Healthy
W561173	0.734723	0.348513	0.145635	0.0482972	Healthy
W561174	0.574825	0.276076	0.233985	0.129212	Healthy
W561175	0.087199	0.0932443	0.08229	-0.0732544	Healthy
W561176	0.780458	0.40525	0.0597819	0.0324705	Healthy
W561177	0.246104	0.161175	0.144921	0.00740442	Healthy
W561178	0.342182	0.197076	0.113713	-0.0754675	Healthy
W561179	0.862687	0.427264	0.115384	0.132958	Healthy
W561180	0.488232	0.297897	0.152832	-0.00489162	Healthy
W561181	0.67478	0.39269	0.137119	0.119226	Healthy
W561182	0.590402	0.386733	0.148126	0.0293805	Healthy
W561183	0.475505	0.272399	0.165773	0.079386	Healthy
W561184	0.589767	0.30256	0.0840186	0.00690834	Healthy
W561185	0.228053	0.119732	0.0614204	0.120862	Healthy
W561186	0.556784	0.277534	-0.00751603	0.0810542	Healthy
W561187	0.247	0.150154	0.0807483	0.0158329	Healthy
W561188	0.673713	0.34502	-0.00524554	-0.0773823	Healthy
W561190	0.62118	0.271821	0.153604	0.0723598	Healthy
W561192	0.441565	0.271378	0.0762617	-0.0116502	Healthy
W561193	0.448433	0.287403	0.138876	-0.0525214	Healthy
W561194	0.911932	0.448561	0.149056	0.21088	Healthy
W561195	0.626817	0.325709	0.0911763	0.122617	Healthy
W561196	0.229703	0.123634	-0.021007	-0.0699172	Healthy
W561197	0.350628	0.223827	0.0663648	0.0222239	Healthy
W561198	0.440039	0.29563	0.162642	-0.0691421	Healthy
W561199	0.449563	0.28452	0.00408824	0.0306263	Healthy
W561200	0.800389	0.427884	0.0378329	-0.115438	Healthy
W561201	0.379833	0.231116	0.112119	0.0573597	Healthy
W561202	0.919397	0.425706	0.22444	0.148069	Healthy
W561203	0.936753	0.484117	0.0743425	-0.0163827	Healthy
W561204	0.688761	0.303612	0.108299	-0.0653653	Healthy
W561205	0.695419	0.416524	0.221807	0.0838834	Healthy
W561206	0.421125	0.256229	0.14677	0.0893179	Healthy
W561207	0.391874	0.214768	0.00452304	-0.10152	Healthy
W561208	0.739945	0.362088	0.20403	0.106226	Healthy
W561210	0.765283	0.370033	0.146507	-0.0443486	Healthy
W561211	0.758684	0.422268	0.172958	0.0269159	Healthy
W561212	0.341054	0.189458	0.206719	0.0696867	Healthy
W561213	0.858985	0.411762	0.0232214	-0.0121452	Healthy
W561214	0.572325	0.268231	0.107651	0.109435	Healthy
W561215	0.577984	0.275151	0.0753846	-0.0356614	Healthy
W561216	0.649965	0.371464	0.129525	0.0822213	Healthy
W561218	0.813698	0.381093	0.0567424	-0.121545	Healthy
W561219	0.641594	0.271515	0.135298	0.0465202	Healthy
W561220	0.736869	0.431899	0.0895675	0.0790739	Healthy
W561223	0.029119	0.0510468	0.00920174	-0.0700626	Healthy
W561224	0.637681	0.33857	0.118422	-0.0615408	Healthy
W561225	0.713693	0.361696	0.0502843	0.0445747	Healthy
W561226	0.898437	0.415735	0.0918324	0.129155	Healthy
W561227	0.596512	0.328804	0.0948106	-0.0452743	Healthy
W561228	0.552843	0.304853	0.144779	0.00647747	Healthy
W561229	0.601631	0.326124	0.0940221	-0.0260474	Healthy
W561230	0.746811	0.36124	0.12374	0.165427	Healthy
W561231	0.370852	0.228764	0.0482251	0.0071509	Healthy
W561233	0.775283	0.366511	0.0586524	0.0359131	Healthy
W561234	0.628622	0.394147	0.0979695	0.101604	Healthy
W561235	0.498556	0.349742	0.106827	-0.0099305	Healthy
W561236	0.659973	0.371061	0.110974	0.138194	Healthy
W561237	0.478711	0.310607	0.136583	0.0457141	Healthy
W561238	0.72314	0.429102	0.0677271	0.0781962	Healthy
W561239	0.586122	0.332994	0.147988	0.116275	Healthy
W561241	0.458409	0.310819	0.163082	0.0380277	Healthy
W561242	0.807443	0.331658	0.0864917	0.13079	Healthy
W561243	0.326956	0.177563	0.0143642	-0.00123873	Healthy
W561244	0.385609	0.252917	0.136754	0.0397048	Healthy
W561245	0.421908	0.207471	0.104646	0.0355034	Healthy
W561246	0.81667	0.431695	0.117557	0.00156647	Healthy
W561247	0.39996	0.201524	0.00523802	-0.029149	Healthy
W561248	0.3061	0.202815	0.238329	0.0301734	Healthy
W561249	0.545537	0.314668	0.155399	0.11454	Healthy
W561250	0.48682	0.231941	-0.0304809	-0.101302	Healthy
W561251	0.721537	0.327457	0.0797653	0.0125673	Healthy
W561252	0.50152	0.305408	0.0150594	-0.0258775	Healthy
W561253	0.328217	0.183869	0.0889368	0.0247664	Healthy
W561254	0.502428	0.303146	0.139969	-0.0178659	Healthy
W561255	0.624645	0.377804	0.251275	0.117114	Healthy
W561256	0.677679	0.373498	0.154818	0.107755	Healthy
W561258	0.255082	0.162164	0.150917	0.0129083	Healthy
W561259	0.835723	0.403207	0.136849	0.0601651	Healthy
W561261	0.579623	0.322555	0.0843248	0.0771665	Healthy
W561262	0.376503	0.216262	0.236995	0.131967	Healthy
W561264	0.688559	0.364355	0.0412849	-0.0231602	Healthy
W561265	0.460342	0.309281	0.232528	0.112894	Healthy
W561266	0.583016	0.333993	0.0297401	-0.111723	Healthy
W561267	0.457166	0.291172	0.0713503	0.0820958	Healthy
W561268	0.484004	0.282619	0.207145	0.0458685	Healthy
W561269	0.560051	0.339016	0.155551	-0.0710903	Healthy
W561271	0.855864	0.445939	0.179911	0.105445	Healthy
W561272	0.477393	0.270205	0.0826698	-0.0374567	Healthy
W561273	0.101949	0.0786176	0.00419367	-0.0148815	Healthy
W561274	1.00968	0.435401	0.124306	-0.0598845	Healthy
W561275	0.411538	0.264271	0.0171518	-0.122709	Healthy
W561276	0.0524708	0.0489572	-0.0340968	-0.0559282	Healthy
W561277	0.244057	0.193665	0.0303094	-0.0264671	Healthy
W561278	0.7875	0.380091	0.179655	0.0160172	Healthy
W561279	0.466926	0.224934	0.159646	0.0375696	Healthy
W561280	0.538283	0.341561	0.134988	-0.0149185	Healthy
W561281	0.523875	0.323546	0.216251	0.0705589	Healthy
W561282	0.718637	0.384573	0.143439	-0.0306025	Healthy
W561283	0.846943	0.435833	0.0869225	0.0014125	Healthy
W561284	0.964778	0.45395	-0.01994	-0.0661134	Healthy
W561285	0.591814	0.279567	0.181181	0.173353	Healthy
W561287	0.114368	0.10322	0.0664591	0.0316877	Healthy
W561288	0.669027	0.362511	0.140069	-0.0464159	Healthy
W561289	0.237955	0.194041	0.0656477	-0.0305083	Healthy
W561290	0.578547	0.304147	0.042731	0.0399949	Healthy
W561291	0.511151	0.267169	0.162647	0.0571769	Healthy
W561292	0.706699	0.372418	0.115689	0.187779	Healthy
W561293	0.75413	0.379362	0.0497561	0.0387511	Healthy
W561294	0.495035	0.257808	0.0835306	0.114994	Healthy
W561295	0.679691	0.345446	0.0753863	0.062441	Healthy
W561296	0.525868	0.296043	0.148071	0.0198372	Healthy
W561297	0.524622	0.337753	0.19283	0.132145	Healthy
W561298	0.881296	0.464071	0.0631284	0.00940291	Healthy
W561299	0.512151	0.294096	0.220518	0.115684	Healthy
W561300	0.150699	0.144661	-0.0158452	-0.0106591	Healthy
W561301	0.413757	0.271976	0.110924	0.0222221	Healthy
W561302	0.535586	0.288065	0.0332959	-0.0507164	Healthy
W561303	0.594544	0.372208	0.114159	0.0284009	Healthy
W561306	0.296445	0.253327	0.134527	0.0265941	Healthy
W561307	0.297652	0.154237	0.168205	0.0883461	Healthy
W561308	0.615577	0.316034	0.0715298	0.0797362	Healthy
W561309	0.787967	0.389559	0.0295849	-0.0960938	Healthy
W561310	0.232386	0.183424	-0.00301221	0.0139745	Healthy
W561311	0.61255	0.325837	0.165185	-0.022471	Healthy
W561313	0.742591	0.434231	0.0765254	0.0780397	Healthy
W561314	0.572997	0.306521	0.150803	-0.0259567	Healthy
W561315	0.507324	0.289589	0.131826	0.0101141	Healthy
W561316	0.269071	0.140657	0.0194056	0.0250862	Healthy
W561317	0.617574	0.309636	0.0460679	-0.040192	Healthy
W561319	0.598313	0.356019	0.204707	0.0259431	Healthy
W561320	0.802187	0.43336	0.112622	0.188412	Healthy
W561321	0.546161	0.319255	0.0897821	0.070234	Healthy
W561322	0.559864	0.350521	0.350383	0.148252	Healthy
W561323	0.687584	0.339289	0.108155	-0.0501511	Healthy
W561325	0.249905	0.12367	0.154497	-0.0676188	Healthy
W561326	0.41251	0.322321	0.13612	0.151615	Healthy
W561327	0.480719	0.271829	0.0773395	0.0543195	Healthy
W561328	0.248157	0.124957	0.146389	0.067902	Healthy
W561330	0.698438	0.354711	0.19436	0.154484	Healthy
W561331	0.718441	0.400675	0.121697	0.0273203	Healthy
W561333	0.618809	0.333289	0.0465025	-0.0854298	Healthy
W561334	0.605101	0.329403	0.0952119	0.0816366	Healthy
W561335	0.217911	0.148539	0.105252	0.00176257	Healthy
W561337	0.980282	0.49518	0.124177	0.103565	Healthy
W561338	0.427636	0.28008	0.156329	-0.0393916	Healthy
W561339	1.14214	0.548701	0.0191817	0.0253994	Healthy
W561340	0.128453	0.11648	0.0573753	0.0218731	Healthy
W561341	1.06619	0.504376	0.0769392	0.0904517	Healthy
W561342	0.460361	0.230664	0.0604032	-0.00824063	Healthy
W561343	0.925113	0.460095	0.0646948	-0.0184807	Healthy
W561344	0.377309	0.172468	-0.00637399	-0.0460633	Healthy
W561345	0.637277	0.314238	0.0617748	0.0192072	Healthy
W561347	-0.0188208	0.0523189	0.0751135	-0.0440044	Healthy
W561348	0.68715	0.338517	0.127493	0.16151	Healthy
W561349	0.550044	0.23583	0.104107	0.0303372	Healthy
W561350	0.480655	0.280365	0.0671876	-0.0318546	Healthy
W561351	0.477396	0.255684	0.130967	0.0990729	Healthy
W561352	0.0834922	0.112338	0.0511225	-0.00816138	Healthy
W561353	0.530792	0.330097	0.160812	0.172685	Healthy
W561354	0.936894	0.499659	0.0219167	-0.0418739	Healthy
W561356	0.633159	0.382594	0.10009	-0.0497377	Healthy
W561357	0.823266	0.466901	0.13908	0.0425781	Healthy
W561358	0.505395	0.263312	0.0241939	-0.00566125	Healthy
W561359	0.669642	0.357154	0.251449	0.252931	Healthy
W561360	0.717522	0.306543	0.0696104	-0.0412572	Healthy
W561361	0.724399	0.301065	0.0936221	0.163664	Healthy
W561362	0.48037	0.257231	0.123492	-0.0237396	Healthy
W561364	0.662042	0.318366	0.119431	0.0991658	Healthy
W561365	0.491204	0.273504	0.0975616	0.0692136	Healthy
W561366	0.793843	0.398401	0.0309039	0.071543	Healthy
W561369	0.193423	0.11798	-0.0127876	0.0183602	Healthy
W561370	0.770176	0.392027	0.0948334	0.146277	Healthy
W561372	0.553992	0.316768	-0.01072	-0.105747	Healthy
W561373	0.39563	0.207237	0.183616	0.0925	Healthy
W561374	0.781937	0.414076	0.245044	0.0874901	Healthy
W561375	0.557979	0.324076	0.19375	0.135784	Healthy
W561376	0.416201	0.226823	0.132512	0.0931498	Healthy
W561377	0.745846	0.419669	0.0994821	0.0974133	Healthy
W561378	0.800889	0.372178	0.0644139	-0.0247357	Healthy
W561379	0.775291	0.390856	0.177164	0.0887433	Healthy
W561382	0.776158	0.353954	0.119395	0.021267	Healthy
W561383	0.445116	0.249711	0.164079	0.0575005	Healthy
W561384	0.483485	0.275535	0.0809121	-0.0773017	Healthy
W561385	0.477915	0.293276	0.00427306	-0.0267852	Healthy
W561386	0.567995	0.316981	0.03663	-0.0672569	Healthy
W561387	0.878971	0.457923	0.0123943	-0.0948442	Healthy
W561388	0.49368	0.314555	0.0930093	0.0126963	Healthy
W561389	0.665389	0.352329	0.18309	0.0521179	Healthy
W561390	0.51271	0.25315	0.0915525	0.044358	Healthy
W561391	0.929316	0.462237	0.291895	0.382421	Healthy
W561392	0.734334	0.331497	0.10063	0.036724	Healthy
W561393	0.688481	0.344975	0.0897264	0.085537	Healthy
W561394	0.972456	0.492799	0.0454354	0.00789509	Healthy
W561395	0.62058	0.30325	0.103148	-0.0245425	Healthy
W561396	0.809828	0.426227	0.106103	-0.0262088	Healthy
W561397	0.719035	0.298188	0.15259	0.148407	Healthy
W561398	0.263996	0.154597	0.081279	0.0276127	Healthy
W561399	0.436988	0.219067	0.0960848	-0.0187854	Healthy
W561400	0.56843	0.316279	0.0955162	-0.0150499	Healthy
W561401	0.996697	0.449342	0.0744137	0.141881	Healthy
W561402	0.727914	0.357068	0.127293	0.142047	Healthy
W561404	0.892586	0.393429	0.00234489	-0.0693375	Healthy
W561405	0.516173	0.359478	0.166476	0.0213951	Healthy
W561406	0.624607	0.323038	0.0547993	-0.000514154	Healthy
W561407	0.949581	0.492283	0.186007	0.07672	Healthy
W561408	0.5057	0.273073	0.111847	-0.0309173	Healthy
W561409	0.717483	0.383281	0.135715	0.0509428	Healthy
W561410	1.13623	0.617327	-0.0728936	0.012319	Healthy
W561411	0.701417	0.355648	0.113235	0.0778349	Healthy
W561412	0.695545	0.33687	0.195188	0.0709931	Healthy
W561414	0.837714	0.451428	0.0985238	0.0379025	Healthy
W561415	0.805771	0.382129	0.055009	-0.0213223	Healthy
W561416	0.734752	0.321496	0.0435571	-0.0295448	Healthy
W561417	0.831994	0.452616	0.0739437	-0.0708963	Healthy
W561418	0.704971	0.408964	0.0968858	0.0038265	Healthy
W561419	0.37058	0.270173	0.14741	-0.00630333	Healthy
W561420	0.54176	0.340819	0.0390105	-0.0467703	Healthy
W561421	0.553187	0.272076	0.0865974	0.0283942	Healthy
W561422	0.444791	0.298346	0.266695	0.101289	Healthy
W561423	0.751692	0.393436	0.113833	0.0472103	Healthy
W561424	0.315311	0.232843	0.159438	0.0484493	Healthy
W610577	0.737931	0.413851	0.204742	0.0758074	Healthy
W610578	0.67685	0.353323	0.00732841	0.00861901	Healthy
W610579	0.753624	0.387593	0.0559273	0.0496271	Healthy
W610580	0.766532	0.374873	-0.0208175	-0.0399337	Healthy
W610581	1.06666	0.495251	0.0235469	0.0982232	Healthy
W610582	0.402819	0.248172	0.0748125	-0.0241047	Healthy
W610583	0.684326	0.305624	-0.0120219	0.0728193	Healthy
W610586	0.517738	0.276532	0.0387023	-0.0290743	Healthy
W610587	0.601728	0.323594	0.0647825	0.0654009	Healthy
W610588	0.918155	0.441883	0.112551	0.0843088	Healthy
W610589	0.804779	0.417328	0.0790314	0.0411637	Healthy
W610590	0.720474	0.444886	0.245066	0.221569	Healthy
W610591	0.848024	0.421946	0.0943634	0.0687898	Healthy
W610592	0.362142	0.242203	0.0302989	-0.0110813	Healthy
W610593	0.960785	0.468564	0.0664494	-0.0595993	Healthy
W610594	0.908298	0.446536	0.0973303	0.0586578	Healthy
W610595	0.919014	0.423757	0.087839	0.183025	Healthy
W610596	0.561782	0.334815	0.0417946	0.0313359	Healthy
W610597	1.04561	0.463914	0.142917	0.1396	Healthy
W610598	0.721272	0.389228	0.107733	0.0506704	Healthy
W610599	0.641942	0.377174	0.0652794	0.0613217	Healthy
W610603	0.554239	0.373227	0.12051	0.0510744	Healthy
W610604	0.344194	0.19224	0.117657	-0.0237679	Healthy
W610605	0.570988	0.277914	0.137486	0.120352	Healthy
W610606	0.607001	0.342963	0.20263	0.0869932	Healthy
W610607	0.680781	0.314307	0.053605	0.0926577	Healthy
W610608	0.4064	0.273857	0.143337	0.0194858	Healthy
W610609	0.723633	0.340642	0.0425467	0.0373199	Healthy
W610610	0.648141	0.377285	0.0369732	0.0405948	Healthy
W610612	0.736375	0.330723	0.101659	0.121991	Healthy
W610613	0.526812	0.354909	0.122985	-0.0154891	Healthy
W610614	0.706176	0.344883	0.152186	0.0198157	Healthy
W610615	0.651538	0.336803	0.149745	0.109804	Healthy
W610616	0.709848	0.37369	0.080892	0.0191752	Healthy
W610617	0.546468	0.326249	0.0281791	-0.0792924	Healthy
W610618	0.799375	0.393758	0.164007	0.0902197	Healthy
W610619	0.751867	0.407487	0.23397	0.120161	Healthy
W610620	0.503713	0.292126	0.0810902	-0.0304856	Healthy
W610621	0.585786	0.284796	0.108993	0.00768418	Healthy
W610622	0.627868	0.328929	0.164591	0.141299	Healthy
W610623	0.545717	0.323459	0.152614	0.0523306	Healthy
W610624	0.722033	0.367367	0.200614	0.194877	Healthy
W610625	0.781255	0.381716	0.00239429	-0.08309	Healthy
W610626	0.628455	0.306495	0.102761	0.00398099	Healthy
W610627	0.829357	0.445019	0.138435	0.0617542	Healthy
W610628	0.8862	0.461105	0.0889838	0.0092014	Healthy
W610630	0.360789	0.238476	0.0734758	-0.0168027	Healthy
W610631	0.5591	0.328721	0.0735997	0.0490118	Healthy
W610632	0.435882	0.225008	0.0880914	0.0448385	Healthy
W610633	0.959322	0.441677	0.0611956	0.0186685	Healthy
W610635	0.576502	0.308958	0.164126	0.152044	Healthy
W610636	0.837841	0.403666	0.0879128	0.195368	Healthy
W610637	0.484033	0.277043	0.161777	0.0804994	Healthy
W610639	0.156096	0.138111	0.15645	0.0978427	Healthy
W610640	0.948772	0.413313	0.106787	0.0324096	Healthy
W610641	0.557561	0.268223	0.136357	0.0303252	Healthy
W610642	0.645055	0.314878	0.164047	0.153641	Healthy
W610643	0.73103	0.391412	0.0252397	0.0520698	Healthy
W610644	0.843224	0.434209	0.14087	0.0969591	Healthy
W610645	0.579697	0.3089	0.0878193	0.0063624	Healthy
W610646	0.399116	0.247747	0.131961	0.00361315	Healthy
W610647	0.733777	0.365644	0.0235501	0.0796945	Healthy
W610648	0.609367	0.285053	0.065367	0.0247634	Healthy
W610649	0.655326	0.345698	0.0635437	-0.0283098	Healthy
W610650	0.767689	0.380069	0.0189685	-0.0152696	Healthy
W610651	0.601876	0.355147	0.108178	-0.00833682	Healthy
W610652	0.841511	0.423515	0.205509	0.153166	Healthy
W610653	0.105969	0.0927041	0.107094	-0.0853174	Healthy
W610654	0.808486	0.398273	0.145727	0.0862156	Healthy
W610655	0.538187	0.260557	0.132789	0.102086	Healthy
W610656	1.06248	0.493555	0.214134	0.197392	Healthy
W610657	0.785368	0.416894	0.062562	0.0316347	Healthy
W610658	0.847305	0.444821	0.0830332	-0.0126461	Healthy
W610659	0.474547	0.277488	0.120827	0.0256792	Healthy
W610660	0.436396	0.249454	0.168961	0.216969	Healthy
W610661	0.480694	0.306698	0.0068468	-0.0915415	Healthy
W610662	0.793568	0.33792	0.0215439	-0.0446684	Healthy
W610663	0.748026	0.415025	0.175828	0.106748	Healthy
W610665	0.842759	0.424339	0.140358	0.00398136	Healthy
W610666	0.794918	0.440374	0.112404	0.153853	Healthy
W610667	0.65525	0.346294	0.00814376	-0.0758596	Healthy
W610668	0.530373	0.309702	0.0829336	0.0492262	Healthy
W610669	0.709885	0.378214	0.0738265	0.0511818	Healthy
W610671	0.516903	0.274031	0.108884	-0.0739208	Healthy
W610672	0.776474	0.38406	0.124684	0.0833204	Healthy
W610673	0.909391	0.404543	0.0213588	0.0498173	Healthy
W610676	0.843099	0.43423	0.172431	0.0362255	Healthy
W610677	0.503332	0.246824	0.20503	-0.00112037	Healthy
W610678	0.86693	0.389851	0.0308133	0.0837108	Healthy
W610679	0.681966	0.302031	0.160283	0.0065193	Healthy
W610681	0.897628	0.408363	0.107886	0.108011	Healthy
W610682	0.336378	0.268789	0.0912046	0.0412518	Healthy
W610683	0.55335	0.271716	0.133417	0.0610876	Healthy
W610684	0.869198	0.404203	0.12955	0.0774823	Healthy
W610685	0.595583	0.365906	0.161123	0.147625	Healthy
W610686	0.752601	0.396059	0.134095	0.148916	Healthy
W610687	0.219766	0.170354	0.0384029	-0.0316949	Healthy
W610688	0.533101	0.320916	0.108258	0.10359	Healthy
W610689	0.717464	0.352633	0.0680672	0.0844371	Healthy
W610690	0.415378	0.193268	0.0537045	-0.072921	Healthy
W610691	0.767793	0.399538	0.144331	0.0212626	Healthy
W610692	0.998962	0.507511	0.0415862	0.0371464	Healthy
W610693	0.551781	0.292751	0.123192	0.120907	Healthy
W610694	0.746018	0.390909	0.17772	0.168526	Healthy
W610695	0.663516	0.362539	0.20432	0.174807	Healthy
W610696	0.644096	0.319004	0.114237	0.0333136	Healthy
W610697	0.716432	0.332884	0.0710508	0.0250611	Healthy
W610698	0.659616	0.322874	0.0398519	0.0946001	Healthy
W610699	0.543851	0.354521	0.119	0.0217307	Healthy
W610700	0.490641	0.259264	0.0534666	0.0208126	Healthy
W610701	0.744194	0.352317	-0.0649756	-0.0765854	Healthy
W610702	0.984683	0.467107	0.164106	0.0453429	Healthy
W610703	0.956485	0.487757	0.0507644	-0.00749	Healthy
W610704	0.852596	0.473272	0.149033	-0.0343603	Healthy
W610705	0.84138	0.435857	0.0309203	0.0434253	Healthy
W610706	0.621879	0.322064	0.0237354	-0.0565716	Healthy
W610707	0.96446	0.485471	0.0899131	0.0860776	Healthy
W610709	0.739691	0.396342	0.18013	0.0623686	Healthy
W610710	0.65914	0.362561	0.171904	0.115062	Healthy
W610711	0.596868	0.307743	0.148779	0.150157	Healthy
W610712	0.624562	0.317625	0.12993	0.0528208	Healthy
W610713	0.272243	0.186072	0.1017	-0.00845202	Healthy
W610714	0.416461	0.204141	0.240287	0.243159	Healthy
W610715	0.524927	0.291465	0.290442	0.321302	Healthy
W610717	0.781658	0.387269	0.191406	0.0875757	Healthy
W610718	0.820643	0.422135	0.21764	0.223765	Healthy
W610719	0.463608	0.272304	0.0939302	-0.0153084	Healthy
W610720	0.873504	0.426215	0.139518	0.202396	Healthy
W610721	0.75085	0.405304	0.101885	-0.0155625	Healthy
W610722	0.653223	0.344355	0.0969583	0.0481575	Healthy
W610723	0.979737	0.494978	0.0486551	0.144239	Healthy
W610724	0.661491	0.371593	0.10217	0.0314835	Healthy
W610725	0.684063	0.355044	0.116352	0.00998752	Healthy
W610726	0.558039	0.312673	0.154383	0.144936	Healthy
W610727	0.925386	0.416145	0.0727975	-0.0500626	Healthy
W610728	0.403538	0.266475	0.0616018	0.0306095	Healthy
W610729	0.685465	0.328796	0.0782721	0.0389948	Healthy
W610730	0.728954	0.391046	0.149569	0.101954	Healthy
W610731	0.561779	0.340551	0.184109	0.0134601	Healthy
W610732	0.485385	0.281424	0.108005	-0.0475295	Healthy
W610734	0.197843	0.115828	-0.0430654	0.0299936	Healthy
W610735	0.592623	0.283959	0.0959813	0.109247	Healthy
W610736	0.619634	0.335936	0.164975	0.0336639	Healthy
W610737	0.615492	0.316071	-0.000483651	0.00219677	Healthy
W610738	0.593836	0.308219	0.100002	0.127454	Healthy
W610739	0.612162	0.357505	0.0859056	-0.0358133	Healthy
W610740	0.887979	0.473642	0.0575936	0.0491934	Healthy
W610741	0.42083	0.300248	0.0880012	0.0884443	Healthy
W610743	0.63608	0.361636	0.0597176	0.0137965	Healthy
W610744	0.884721	0.441842	0.197491	0.121039	Healthy
W610745	0.458929	0.299422	0.0223495	-0.0502643	Healthy
W610746	1.23267	0.514146	0.0910472	0.024066	Healthy
W610747	0.978792	0.474312	0.0980575	0.00685415	Healthy
W610748	0.782101	0.412708	0.0811517	0.0684013	Healthy
W610749	0.193542	0.175186	0.0692551	0.00330681	Healthy
W610751	0.800304	0.354351	0.0925918	0.100922	Healthy
W610752	0.579986	0.28697	0.0868237	0.111409	Healthy
W610753	0.787188	0.407182	0.00635098	-0.0286417	Healthy
W610755	0.499197	0.315128	0.0601149	-0.015339	Healthy
W610756	0.647217	0.346976	0.25962	0.0896921	Healthy
W610757	0.875108	0.419587	0.089221	0.100107	Healthy
W610758	0.754388	0.384227	0.0349272	0.0442504	Healthy
W610759	0.709802	0.357092	0.165061	0.00904927	Healthy
W610760	1.04288	0.537116	0.0216138	-0.069755	Healthy
W610761	0.852084	0.390012	0.0966672	0.0148252	Healthy
W610762	0.59023	0.312651	0.0446142	-0.0182428	Healthy
W610763	0.745178	0.400859	0.134331	0.0716442	Healthy
W610764	0.327848	0.219962	0.0668464	-0.0273572	Healthy
W610765	0.63957	0.314368	0.0987991	0.076659	Healthy
W610766	0.481873	0.249758	0.078615	0.0666507	Healthy
W610767	0.671478	0.409038	0.224565	0.154519	Healthy
W610769	0.902175	0.492635	0.100345	0.141817	Healthy
W610770	0.661478	0.345569	0.0173227	-0.0969656	Healthy
W610771	0.798995	0.364552	0.204677	0.18566	Healthy
W610772	0.432108	0.196995	0.151225	0.0328359	Healthy
W610773	0.368651	0.25269	0.113443	-0.0377726	Healthy
W610774	0.754923	0.395307	0.244903	0.199288	Healthy
W610775	0.546026	0.266339	0.195458	0.175833	Healthy
W610777	0.506945	0.308989	0.10752	0.0400773	Healthy
W610778	0.272716	0.217665	0.130403	0.0643256	Healthy
W610779	0.289811	0.188947	0.0007461	0.112279	Healthy
W610780	0.848653	0.440463	0.0530498	0.0562136	Healthy
W610782	0.605585	0.31375	0.157873	0.153595	Healthy
W610783	0.613424	0.31548	0.108698	0.00321186	Healthy
W610785	0.442432	0.236303	0.0794644	-0.00763659	Healthy
W610786	0.848462	0.440616	-0.0577983	-0.121917	Healthy
W610787	0.536075	0.283417	0.150972	0.124178	Healthy
W610788	0.4716	0.279865	0.154129	0.0704918	Healthy
W610789	0.69053	0.355558	-0.0162886	-0.0627873	Healthy
W610790	0.644204	0.315584	0.0853337	0.113274	Healthy
W610791	0.662713	0.339178	0.0913111	0.0248634	Healthy
W610792	0.628046	0.340387	0.0832309	0.0843994	Healthy
W610793	0.530535	0.247819	0.0541582	-0.0310031	Healthy
W610794	0.503091	0.301097	0.0970286	0.0838874	Healthy
W610795	0.395453	0.267707	0.0985618	-0.0198996	Healthy
W610796	0.783961	0.383798	0.131457	0.170252	Healthy
W610797	0.667728	0.322479	0.0151319	0.0342757	Healthy
W610798	0.729473	0.379653	0.11019	0.177142	Healthy
W610799	0.361357	0.231124	0.213693	0.111843	Healthy
W610800	0.649447	0.394263	0.208612	0.0746648	Healthy
W610801	0.823819	0.371244	0.0546313	-0.00292811	Healthy
W610802	0.638363	0.284783	0.152257	0.0563616	Healthy
W610804	0.81994	0.463042	0.148127	0.0621988	Healthy
W610805	0.63997	0.358632	0.128174	0.135345	Healthy
W610806	0.576836	0.338457	0.151523	0.0609905	Healthy
W610807	0.893907	0.420351	0.0743417	0.142181	Healthy
W610808	0.527173	0.285499	0.167099	0.133495	Healthy
W610809	0.942521	0.421101	0.0668688	0.074104	Healthy
W610810	0.56929	0.307031	0.105016	-0.00858063	Healthy
W610811	0.834303	0.414861	0.144064	0.131907	Healthy
W610813	0.416844	0.283004	0.0241759	0.0817347	Healthy
W610814	0.866251	0.391187	0.0246171	0.0360323	Healthy
W610815	0.619245	0.334642	0.141272	0.0220438	Healthy
W610816	0.945227	0.490729	0.140236	0.164043	Healthy
W610817	0.813927	0.412024	0.13549	0.0112057	Healthy
W610818	0.609309	0.347631	0.0629344	0.0957423	Healthy
W610819	0.34447	0.20131	0.0511082	0.089899	Healthy
W610820	0.864602	0.438312	0.0500498	0.0510958	Healthy
W610822	0.883581	0.467115	0.082091	0.0490255	Healthy
W610823	0.562925	0.277785	0.200858	0.142011	Healthy
W610824	0.65665	0.365562	0.16213	0.0791226	Healthy
W610825	0.941297	0.426281	0.173896	0.0975659	Healthy
W610826	0.657874	0.351992	0.0929308	0.0167225	Healthy
W610827	0.920414	0.467155	0.0811748	0.0648686	Healthy
W610828	0.497959	0.283279	0.207341	0.188046	Healthy
W610830	0.740704	0.370566	0.0976868	0.0568662	Healthy
W610831	0.652307	0.341492	0.0128239	-0.00709954	Healthy
W610832	0.830335	0.390378	0.106495	0.117738	Healthy
W610833	0.489134	0.263654	0.10354	0.105181	Healthy
W610834	0.519067	0.303647	0.0526795	-0.0194185	Healthy
W610835	0.49531	0.282578	0.0420381	-0.092463	Healthy
W610836	0.657558	0.36337	0.169528	0.0605722	Healthy
W610838	0.317561	0.166403	0.00486941	-0.0933136	Healthy
W610839	0.713259	0.347972	0.105288	0.0672581	Healthy
W610840	0.385144	0.267088	0.120201	0.108995	Healthy
W610841	0.780281	0.389096	0.120956	0.0220529	Healthy
W610842	0.916496	0.444679	0.0925891	-0.0123796	Healthy
W610844	0.908434	0.462736	0.0282866	0.0260704	Healthy
W610846	0.677306	0.373486	0.124743	0.0953062	Healthy
W610847	0.440383	0.288757	0.205769	-0.0784831	Healthy
W610848	0.656781	0.298283	0.122812	0.0439579	Healthy
W610849	0.84491	0.469267	0.177794	0.127104	Healthy
W610850	0.862785	0.382123	0.112594	0.0747574	Healthy
W610851	0.629254	0.299223	0.0866221	0.00698634	Healthy
W610852	0.494711	0.239547	0.0299001	-0.104268	Healthy
W610853	0.657737	0.337106	0.112194	0.0586723	Healthy
W610854	0.581311	0.322872	0.0817674	0.0598305	Healthy
W610855	0.986595	0.548217	0.116391	0.176625	Healthy
W610856	0.386694	0.23649	0.0936376	0.0564468	Healthy
W610857	0.824968	0.40862	0.0500341	0.0691039	Healthy
W610858	0.804414	0.378999	0.0504424	0.0310667	Healthy
W610859	0.531938	0.27762	0.0444314	0.130876	Healthy
W610860	0.547688	0.25232	0.0494067	-0.0503602	Healthy
W610861	0.635521	0.261587	0.0752924	0.0144245	Healthy
W610862	0.41137	0.195469	0.0824961	0.00427124	Healthy
W610864	0.881775	0.363023	0.0704071	-0.0223278	Healthy
W610865	0.451307	0.243752	0.0539339	0.0448432	Healthy
W610866	0.739529	0.360105	0.137696	0.106219	Healthy
W610867	0.995998	0.467202	0.124029	0.185626	Healthy
W610869	0.965659	0.454642	0.0366927	0.0175765	Healthy
W610870	0.929943	0.446885	0.0951182	0.112208	Healthy
W610871	0.595816	0.329814	0.0902743	0.0650943	Healthy
W610874	1.03402	0.508806	0.103172	0.0292694	Healthy
W610875	0.641818	0.346184	0.166198	0.025112	Healthy
W610876	0.780515	0.403604	0.0358066	-0.0230372	Healthy
W610877	0.700795	0.378495	0.0817323	0.0240109	Healthy
W610878	0.9055	0.47285	0.0487761	0.0366592	Healthy
W610879	0.504232	0.322046	0.246378	0.215124	Healthy
W610880	0.899725	0.471466	0.0385624	-0.108947	Healthy
W610881	0.990174	0.488451	0.101826	-0.00680274	Healthy
W610882	0.3459	0.180541	-0.0252897	-0.0566137	Healthy
W610883	0.710533	0.400345	0.125162	-0.0127737	Healthy
W610884	0.662539	0.349512	0.0627658	0.027098	Healthy
W610885	0.32431	0.236358	0.0327119	0.0373293	Healthy
W610886	0.513631	0.310657	0.0597288	0.00332683	Healthy
W610887	0.735446	0.362287	0.106268	0.0845582	Healthy
[truncated: 18,758 more rows]
