# Supplementary material for: Longitudinal single-cell analysis of a myeloma mouse model identifies subclonal molecular programs associated with progression
Source: Nat Commun. 2021 Nov 3;12:6322. doi: 10.1038/s41467-021-26598-w (PMC8566524; doi:10.1038/s41467-021-26598-w)
Supplement: Supplementary file 5 — Source Data [file 41467_2021_26598_MOESM5_ESM.zip › SourceData_FigS8.xlsx]

## Sheet: Figure S8A-B
Cell.line	Average	REACTOME_RESPONSE_OF_EIF2AK4_GCN2_TO_AMINO_ACID_DEFICIENCY	SCHUHMACHER_MYC_TARGETS_UP
AMO1	62.6201	-0.116082	-0.534666
JJN3	73.929	-0.560932	-0.171852
KMS11	83.2794	0.010011	0.154072
KMS12PE	79.0695	-0.229863	0.729154
KMS18	79.4287	-0.220612	0.143385
MM1S	91.1977	-0.473592	0.00513207
MY5	83.0871	-0.0669442	-0.644327
OPM2	78.0937	-0.13776	-0.784123
RPMI8226	62.9602	0.0643994	0.394095
U266	73.9538	0.191613	-0.00386239
UTMC2	113.364	-0.480244	-0.280734
XG6	60.9011	0.25699	-0.278621
XG7	87.6833	-0.719375	-0.306248

## Sheet: Figure S8C-D
Cell.line	Dose	Experiment	ViabilePop	Relative
U266	DMSO	Experiment 1	78.8	100
U266	GCN2iB 2uM	Experiment 1	65.5	83.1218
U266	GCN2iB 5uM	Experiment 1	55.7	70.6853
RPMI8226	DMSO	Experiment 1	69.4	100
RPMI8226	GCN2iB 2uM	Experiment 1	55.9	80.5476
RPMI8226	GCN2iB 5uM	Experiment 1	47.5	68.4438
U266	DMSO	Experiment 2	73.4	100
U266	GCN2iB 2uM	Experiment 2	62.3	84.8774
U266	GCN2iB 5uM	Experiment 2	51.4	70.0272
Vk12598	DMSO	Experiment 3	19	100
Vk12598	GCN2iB 2uM	Experiment 3	9.1	47.8947
Vk12598	GCN2iB 5uM	Experiment 3	5.33	28.0526
Vk12598	DMSO	Experiment 5	21.5	100
Vk12598	GCN2iB 2uM	Experiment 5	11.2	52.093
Vk12598	GCN2iB 5uM	Experiment 5	6.28	29.2093
RPMI8226	DMSO	Experiment 6	65.9	100
RPMI8226	GCN2iB 2uM	Experiment 6	63	95.5994
RPMI8226	GCN2iB 5uM	Experiment 6	58.4	88.6191
U266	DMSO	Experiment 6	78	100
U266	GCN2iB 2uM	Experiment 6	62.2	79.7436
U266	GCN2iB 5uM	Experiment 6	50.3	64.4872

## Sheet: Figure S8E
		PageRuler Prestained Protein Ladder, 10 to 180 kDa (#26617)

## Sheet: Figure S8F
Cell line	Guide	Experiment	Experiment Type	Count
MM1S	LCV2	Experiment 1	Trypan Blue	11.6
MM1S	GCN2-A	Experiment 1	Trypan Blue	9.5
MM1S	GCN2-B	Experiment 1	Trypan Blue	9.2
XG7	LCV2	Experiment 1	Trypan Blue	15
XG7	GCN2-A	Experiment 1	Trypan Blue	16.1
XG7	GCN2-B	Experiment 1	Trypan Blue	11.2
MM1S	LCV2	Experiment 2	Trypan Blue	12
MM1S	GCN2-A	Experiment 2	Trypan Blue	10.3
MM1S	GCN2-B	Experiment 2	Trypan Blue	11.2
XG7	LCV2	Experiment 2	Trypan Blue	16.7
XG7	GCN2-A	Experiment 2	Trypan Blue	17
XG7	GCN2-B	Experiment 2	Trypan Blue	17.1
